# Supplementary material for: The western redcedar genome reveals low genetic diversity in a self-compatible conifer
Source: Genome Res. 2022 Oct;32(10):1952–64. doi: 10.1101/gr.276358.121 (PMC9712635; doi:10.1101/gr.276358.121)
Supplement: Supplemental Material [file supp_gr.276358.121_Supplemental_Code1_maps.tar.gz]

Archive with 4 entries (3 files):
- geographic_maps
- geographic_maps/geographic_maps.R
- geographic_maps/popmap_RWP_subpops.txt
- geographic_maps/RWP_subpops_geog_locations.txt
