# Supplementary material for: The western redcedar genome reveals low genetic diversity in a self-compatible conifer
Source: Genome Res. 2022 Oct;32(10):1952–64. doi: 10.1101/gr.276358.121 (PMC9712635; doi:10.1101/gr.276358.121)
Supplement: Supplemental Material [file supp_gr.276358.121_Supplemental_Code2_differen.tar.gz]

Archive with 6 entries (5 files):
- Code_S2-genetic_differentiation
- Code_S2-genetic_differentiation/genetic_differentiation.R
- Code_S2-genetic_differentiation/popmap_RWP_subpops.txt
- Code_S2-genetic_differentiation/RWP_subpops_average_coord.txt
- Code_S2-genetic_differentiation/RWP_subpops_geog_locations.txt
- Code_S2-genetic_differentiation/sco_intergenic_snps.recode.vcf
