# Supplementary material for: The western redcedar genome reveals low genetic diversity in a self-compatible conifer
Source: Genome Res. 2022 Oct;32(10):1952–64. doi: 10.1101/gr.276358.121 (PMC9712635; doi:10.1101/gr.276358.121)
Supplement: Supplemental Material [file supp_gr.276358.121_Supplemental_Code2_differen.tar.gz › Code_S2-genetic_differentiation/RWP_subpops_average_coord.txt]

Cluster	Latitude	Longitude
Central	49.42346154	-123.9420762
Northern_Coastal	50.79638961	-127.7266726
Southern_Interior	47.57033333	-121.89
