# Supplementary material for: The western redcedar genome reveals low genetic diversity in a self-compatible conifer
Source: Genome Res. 2022 Oct;32(10):1952–64. doi: 10.1101/gr.276358.121 (PMC9712635; doi:10.1101/gr.276358.121)
Supplement: Supplemental Material [file supp_gr.276358.121_Supplemental_Code2_differen.tar.gz › Code_S2-genetic_differentiation/sco_intergenic_snps.recode.vcf]

##fileformat=VCFv4.2
##FILTER=<ID=PASS,Description="All filters passed">
##FORMAT=<ID=AD,Number=R,Type=Integer,Description="Number of observation for each allele">
##FORMAT=<ID=AO,Number=A,Type=Integer,Description="Alternate allele observation count">
##FORMAT=<ID=DP,Number=1,Type=Integer,Description="Read Depth">
##FORMAT=<ID=GL,Number=G,Type=Float,Description="Genotype Likelihood, log10-scaled likelihoods of the data given the called genotype for each possible genotype generated from the reference and alternate alleles given the sample ploidy">
##FORMAT=<ID=GQ,Number=1,Type=Integer,Description="Genotype Quality">
##FORMAT=<ID=GT,Number=1,Type=String,Description="Genotype">
##FORMAT=<ID=MIN_DP,Number=1,Type=Integer,Description="Minimum depth in gVCF output block.">
##FORMAT=<ID=PL,Number=G,Type=Integer,Description="Normalized, Phred-scaled likelihoods for genotypes as defined in the VCF specification">
##FORMAT=<ID=QA,Number=A,Type=Integer,Description="Sum of quality of the alternate observations">
##FORMAT=<ID=QR,Number=1,Type=Integer,Description="Sum of quality of the reference observations">
##FORMAT=<ID=RO,Number=1,Type=Integer,Description="Reference allele observation count">
##filter="AB > 0.2 & AB < 0.8 | AB < 0.01 | AB > 0.99"
##INFO=<ID=AB,Number=A,Type=Float,Description="Allele balance at heterozygous sites: a number between 0 and 1 representing the ratio of reads showing the reference allele to all reads, considering only reads from individuals called as heterozygous">
##INFO=<ID=ABP,Number=A,Type=Float,Description="Allele balance probability at heterozygous sites: Phred-scaled upper-bounds estimate of the probability of observing the deviation between ABR and ABA given E(ABR/ABA) ~ 0.5, derived using Hoeffding's inequality">
##INFO=<ID=AC,Number=A,Type=Integer,Description="Total number of alternate alleles in called genotypes">
##INFO=<ID=AF,Number=A,Type=Float,Description="Estimated allele frequency in the range (0,1]">
##INFO=<ID=AN,Number=1,Type=Integer,Description="Total number of alleles in called genotypes">
##INFO=<ID=AO,Number=A,Type=Integer,Description="Count of full observations of this alternate haplotype.">
##INFO=<ID=CIGAR,Number=A,Type=String,Description="The extended CIGAR representation of each alternate allele, with the exception that '=' is replaced by 'M' to ease VCF parsing.  Note that INDEL alleles do not have the first matched base (which is provided by default, per the spec) referred to by the CIGAR.">
##INFO=<ID=DP,Number=1,Type=Integer,Description="Total read depth at the locus">
##INFO=<ID=DPB,Number=1,Type=Float,Description="Total read depth per bp at the locus; bases in reads overlapping / bases in haplotype">
##INFO=<ID=DPRA,Number=A,Type=Float,Description="Alternate allele depth ratio.  Ratio between depth in samples with each called alternate allele and those without.">
##INFO=<ID=END,Number=1,Type=Integer,Description="Last position (inclusive) in gVCF output record.">
##INFO=<ID=EPP,Number=A,Type=Float,Description="End Placement Probability: Phred-scaled upper-bounds estimate of the probability of observing the deviation between EL and ER given E(EL/ER) ~ 0.5, derived using Hoeffding's inequality">
##INFO=<ID=EPPR,Number=1,Type=Float,Description="End Placement Probability for reference observations: Phred-scaled upper-bounds estimate of the probability of observing the deviation between EL and ER given E(EL/ER) ~ 0.5, derived using Hoeffding's inequality">
##INFO=<ID=GTI,Number=1,Type=Integer,Description="Number of genotyping iterations required to reach convergence or bailout.">
##INFO=<ID=LEN,Number=A,Type=Integer,Description="allele length">
##INFO=<ID=MEANALT,Number=A,Type=Float,Description="Mean number of unique non-reference allele observations per sample with the corresponding alternate alleles.">
##INFO=<ID=MIN_DP,Number=1,Type=Integer,Description="Minimum depth in gVCF output block.">
##INFO=<ID=MQM,Number=A,Type=Float,Description="Mean mapping quality of observed alternate alleles">
##INFO=<ID=MQMR,Number=1,Type=Float,Description="Mean mapping quality of observed reference alleles">
##INFO=<ID=NS,Number=1,Type=Integer,Description="Number of samples with data">
##INFO=<ID=NUMALT,Number=1,Type=Integer,Description="Number of unique non-reference alleles in called genotypes at this position.">
##INFO=<ID=ODDS,Number=1,Type=Float,Description="The log odds ratio of the best genotype combination to the second-best.">
##INFO=<ID=PAIRED,Number=A,Type=Float,Description="Proportion of observed alternate alleles which are supported by properly paired read fragments">
##INFO=<ID=PAIREDR,Number=1,Type=Float,Description="Proportion of observed reference alleles which are supported by properly paired read fragments">
##INFO=<ID=PAO,Number=A,Type=Float,Description="Alternate allele observations, with partial observations recorded fractionally">
##INFO=<ID=PQA,Number=A,Type=Float,Description="Alternate allele quality sum in phred for partial observations">
##INFO=<ID=PQR,Number=1,Type=Float,Description="Reference allele quality sum in phred for partial observations">
##INFO=<ID=PRO,Number=1,Type=Float,Description="Reference allele observation count, with partial observations recorded fractionally">
##INFO=<ID=PROBE,Number=1,Type=String,Description="Annotation from /ufrc/rgenomics/share/Data_Analysis/TARGETseq/UBC_3410/UBC_341004/6_FreeBayes/6.4/RG_3405_expanded500.bed delimited by ':'">
##INFO=<ID=QA,Number=A,Type=Integer,Description="Alternate allele quality sum in phred">
##INFO=<ID=QR,Number=1,Type=Integer,Description="Reference allele quality sum in phred">
##INFO=<ID=RO,Number=1,Type=Integer,Description="Count of full observations of the reference haplotype.">
##INFO=<ID=RPL,Number=A,Type=Float,Description="Reads Placed Left: number of reads supporting the alternate balanced to the left (5') of the alternate allele">
##INFO=<ID=RPP,Number=A,Type=Float,Description="Read Placement Probability: Phred-scaled upper-bounds estimate of the probability of observing the deviation between RPL and RPR given E(RPL/RPR) ~ 0.5, derived using Hoeffding's inequality">
##INFO=<ID=RPPR,Number=1,Type=Float,Description="Read Placement Probability for reference observations: Phred-scaled upper-bounds estimate of the probability of observing the deviation between RPL and RPR given E(RPL/RPR) ~ 0.5, derived using Hoeffding's inequality">
##INFO=<ID=RPR,Number=A,Type=Float,Description="Reads Placed Right: number of reads supporting the alternate balanced to the right (3') of the alternate allele">
##INFO=<ID=RUN,Number=A,Type=Integer,Description="Run length: the number of consecutive repeats of the alternate allele in the reference genome">
##INFO=<ID=SAF,Number=A,Type=Integer,Description="Number of alternate observations on the forward strand">
##INFO=<ID=SAP,Number=A,Type=Float,Description="Strand balance probability for the alternate allele: Phred-scaled upper-bounds estimate of the probability of observing the deviation between SAF and SAR given E(SAF/SAR) ~ 0.5, derived using Hoeffding's inequality">
##INFO=<ID=SAR,Number=A,Type=Integer,Description="Number of alternate observations on the reverse strand">
##INFO=<ID=SRF,Number=1,Type=Integer,Description="Number of reference observations on the forward strand">
##INFO=<ID=SRP,Number=1,Type=Float,Description="Strand balance probability for the reference allele: Phred-scaled upper-bounds estimate of the probability of observing the deviation between SRF and SRR given E(SRF/SRR) ~ 0.5, derived using Hoeffding's inequality">
##INFO=<ID=SRR,Number=1,Type=Integer,Description="Number of reference observations on the reverse strand">
##INFO=<ID=TYPE,Number=A,Type=String,Description="The type of allele, either snp, mnp, ins, del, or complex.">
##INFO=<ID=technology.illumina,Number=A,Type=Float,Description="Fraction of observations supporting the alternate observed in reads from illumina">
##bcftools_concatCommand=concat -f Set1_VCF_Parts.txt -o Set1.vcf; Date=Mon Mar 25 12:20:58 2019
##bcftools_concatCommand=concat -f list.txt -o parent_tpop_fixed.vcf; Date=Mon Mar 25 16:24:00 2019
##bcftools_concatVersion=1.9+htslib-1.9
##bcftools_mergeCommand=merge --force-samples -o All_Samples.vcf parent_tpop_fixed.vcf.gz sort_merged_P006-P034_UBC_341004_SNPs.vcf.gz; Date=Mon Mar 25 17:01:53 2019
##bcftools_mergeCommand=merge -l merge_list.txt -o merged_P006-P034_UBC_341004_SNPs.vcf; Date=Fri Mar 22 13:01:53 2019
##bcftools_mergeCommand=merge -o Updated_FinalSet_UBC_341004_Parent_Traning_plate1_34.vcf sorted_samples_removed.vcf.gz sorted_annotated_UBC.vcf.coord_fixed.gz; Date=Tue Apr 23 14:02:41 2019
##bcftools_mergeVersion=1.9+htslib-1.9
##commandline="freebayes --fasta-reference /orange/rgenomics/Probe_Design/Redcedar/RG_3404/redcedar_RG_3404_500expanded.fa --bam-list /ufrc/rgenomics/share/Data_Analysis/TARGETseq/UBC_3410/UBC_341004/6_FreeBayes/6.4/list_of_bams.txt --targets /ufrc/rgenomics/share/Data_Analysis/TARGETseq/UBC_3410/UBC_341004/6_FreeBayes/freebayes_test3/Split_VCF/Set1/Bed_Files/Set1_VCF_pt_3000.vcf.gz.bed --variant-input /ufrc/rgenomics/share/Data_Analysis/TARGETseq/UBC_3410/UBC_341004/6_FreeBayes/freebayes_test3/Split_VCF/Set1/Set1_VCF_pt_3000.vcf.gz --use-best-n-alleles 6 --only-use-input-alleles --report-monomorphic --ploidy 2 --min-mapping-quality 1 --min-base-quality 20"
##fileDate=20190322
##phasing=none
##reference=/orange/rgenomics/Probe_Design/Redcedar/RG_3404/redcedar_RG_3404_500expanded.fa
##source=freeBayes v1.2.0-2-g29c4002
##contig=<ID=10037734>
##contig=<ID=10067478>
##contig=<ID=10744769>
##contig=<ID=11940064>
##contig=<ID=12006811>
##contig=<ID=1203429>
##contig=<ID=12092238>
##contig=<ID=12378141>
##contig=<ID=1238669>
##contig=<ID=12697123>
##contig=<ID=12955242>
##contig=<ID=1297298>
##contig=<ID=13088301>
##contig=<ID=13200464>
##contig=<ID=13425917>
##contig=<ID=137057>
##contig=<ID=13777658>
##contig=<ID=13923025>
##contig=<ID=14099780>
##contig=<ID=1441214>
##contig=<ID=14485987>
##contig=<ID=14808049>
##contig=<ID=15090513>
##contig=<ID=15240933>
##contig=<ID=15240937>
##contig=<ID=15389861>
##contig=<ID=15419711>
##contig=<ID=15462443>
##contig=<ID=1558924>
##contig=<ID=15901180>
##contig=<ID=1615033>
##contig=<ID=16168833>
##contig=<ID=16323825>
##contig=<ID=16553979>
##contig=<ID=170704>
##contig=<ID=17094313>
##contig=<ID=17372574>
##contig=<ID=1769240>
##contig=<ID=1776611>
##contig=<ID=17898864>
##contig=<ID=17983281>
##contig=<ID=18150287>
##contig=<ID=18491939>
##contig=<ID=18530056>
##contig=<ID=19039973>
##contig=<ID=19196369>
##contig=<ID=1946607>
##contig=<ID=20066919>
##contig=<ID=21533801>
##contig=<ID=21533806>
##contig=<ID=2231860>
##contig=<ID=2310012>
##contig=<ID=23369181>
##contig=<ID=2425235>
##contig=<ID=2463178>
##contig=<ID=2483091>
##contig=<ID=24893276>
##contig=<ID=2499965>
##contig=<ID=2709928>
##contig=<ID=2788774>
##contig=<ID=28134526>
##contig=<ID=28134598>
##contig=<ID=28135302>
##contig=<ID=28135869>
##contig=<ID=28137071>
##contig=<ID=28137572>
##contig=<ID=28138317>
##contig=<ID=28138351>
##contig=<ID=28139210>
##contig=<ID=28139328>
##contig=<ID=28139713>
##contig=<ID=28140702>
##contig=<ID=28141228>
##contig=<ID=2814320>
##contig=<ID=28143895>
##contig=<ID=28144677>
##contig=<ID=28145705>
##contig=<ID=28145947>
##contig=<ID=28149078>
##contig=<ID=28150842>
##contig=<ID=28152325>
##contig=<ID=28152975>
##contig=<ID=28153607>
##contig=<ID=28153863>
##contig=<ID=28154626>
##contig=<ID=28154976>
##contig=<ID=28155185>
##contig=<ID=28155190>
##contig=<ID=28155318>
##contig=<ID=28155370>
##contig=<ID=28155711>
##contig=<ID=28156791>
##contig=<ID=28158048>
##contig=<ID=28158258>
##contig=<ID=28159089>
##contig=<ID=28162055>
##contig=<ID=28163155>
##contig=<ID=28164259>
##contig=<ID=28165285>
##contig=<ID=28165552>
##contig=<ID=28165823>
##contig=<ID=28165862>
##contig=<ID=28166317>
##contig=<ID=28168451>
##contig=<ID=28169166>
##contig=<ID=28172411>
##contig=<ID=28172901>
##contig=<ID=28173112>
##contig=<ID=28174220>
##contig=<ID=28175193>
##contig=<ID=28176026>
##contig=<ID=28176831>
##contig=<ID=28178873>
##contig=<ID=28182045>
##contig=<ID=28183414>
##contig=<ID=28185651>
##contig=<ID=28186833>
##contig=<ID=28186905>
##contig=<ID=28187955>
##contig=<ID=28189582>
##contig=<ID=28189712>
##contig=<ID=28189804>
##contig=<ID=28190152>
##contig=<ID=28191375>
##contig=<ID=28191386>
##contig=<ID=28192406>
##contig=<ID=28192759>
##contig=<ID=28193251>
##contig=<ID=28193867>
##contig=<ID=28194901>
##contig=<ID=28199523>
##contig=<ID=28200142>
##contig=<ID=28201521>
##contig=<ID=28202325>
##contig=<ID=28202331>
##contig=<ID=28203107>
##contig=<ID=28203765>
##contig=<ID=28208394>
##contig=<ID=28209353>
##contig=<ID=28209708>
##contig=<ID=28210049>
##contig=<ID=28210095>
##contig=<ID=28210418>
##contig=<ID=28211226>
##contig=<ID=28211890>
##contig=<ID=28212607>
##contig=<ID=28213126>
##contig=<ID=28219388>
##contig=<ID=28221113>
##contig=<ID=28221911>
##contig=<ID=28222015>
##contig=<ID=28222105>
##contig=<ID=28223716>
##contig=<ID=28225927>
##contig=<ID=28229852>
##contig=<ID=28230922>
##contig=<ID=28231171>
##contig=<ID=28235015>
##contig=<ID=28311128>
##contig=<ID=28317569>
##contig=<ID=28320050>
##contig=<ID=28322358>
##contig=<ID=28322772>
##contig=<ID=28328279>
##contig=<ID=28335906>
##contig=<ID=28337450>
##contig=<ID=28341080>
##contig=<ID=28343736>
##contig=<ID=28344428>
##contig=<ID=28353033>
##contig=<ID=28358534>
##contig=<ID=28363539>
##contig=<ID=28364013>
##contig=<ID=28365538>
##contig=<ID=28367983>
##contig=<ID=28381674>
##contig=<ID=28384057>
##contig=<ID=28389280-1>
##contig=<ID=28390819>
##contig=<ID=28392660>
##contig=<ID=28406179>
##contig=<ID=28412054>
##contig=<ID=28414616>
##contig=<ID=28415762>
##contig=<ID=28421154>
##contig=<ID=28421931>
##contig=<ID=28422837>
##contig=<ID=28429502>
##contig=<ID=28430478>
##contig=<ID=28432194>
##contig=<ID=28438600>
##contig=<ID=28439869>
##contig=<ID=28446824>
##contig=<ID=28453941>
##contig=<ID=28454432>
##contig=<ID=28454832>
##contig=<ID=28455147>
##contig=<ID=28458922>
##contig=<ID=28459035>
##contig=<ID=28462371>
##contig=<ID=28462815>
##contig=<ID=28472335>
##contig=<ID=28477215>
##contig=<ID=28479198-3>
##contig=<ID=28481182>
##contig=<ID=28482775>
##contig=<ID=28483315>
##contig=<ID=28486405>
##contig=<ID=28488778>
##contig=<ID=28492035>
##contig=<ID=28496243>
##contig=<ID=28496911>
##contig=<ID=28499031>
##contig=<ID=28503057>
##contig=<ID=28508237>
##contig=<ID=28516380>
##contig=<ID=28516708>
##contig=<ID=28528639>
##contig=<ID=28535157>
##contig=<ID=28536438>
##contig=<ID=28541923>
##contig=<ID=28545283>
##contig=<ID=28546760>
##contig=<ID=28548805>
##contig=<ID=28549730>
##contig=<ID=28550782>
##contig=<ID=28552192>
##contig=<ID=28553960>
##contig=<ID=28555865>
##contig=<ID=28563923>
##contig=<ID=28565143>
##contig=<ID=28570372>
##contig=<ID=28573260>
##contig=<ID=28580047>
##contig=<ID=28581233>
##contig=<ID=28582694>
##contig=<ID=28585555>
##contig=<ID=28604918>
##contig=<ID=28610758>
##contig=<ID=28610989>
##contig=<ID=28611099>
##contig=<ID=28612003>
##contig=<ID=28623147>
##contig=<ID=28624944>
##contig=<ID=28628206>
##contig=<ID=28637309>
##contig=<ID=28640187>
##contig=<ID=28641128>
##contig=<ID=28650929>
##contig=<ID=28662839>
##contig=<ID=28664203>
##contig=<ID=28668574>
##contig=<ID=28671596>
##contig=<ID=28675799>
##contig=<ID=28678665>
##contig=<ID=28680087>
##contig=<ID=28680637>
##contig=<ID=28682723>
##contig=<ID=28682875>
##contig=<ID=28683721>
##contig=<ID=28687736>
##contig=<ID=28687758>
##contig=<ID=28694473>
##contig=<ID=28695874>
##contig=<ID=28697513>
##contig=<ID=28699912>
##contig=<ID=28702104>
##contig=<ID=28704765>
##contig=<ID=28711267>
##contig=<ID=28711349>
##contig=<ID=28711358>
##contig=<ID=28714125-1>
##contig=<ID=28720981>
##contig=<ID=28724429>
##contig=<ID=28727121>
##contig=<ID=28730041>
##contig=<ID=28730802>
##contig=<ID=28734945>
##contig=<ID=28737940>
##contig=<ID=28738383>
##contig=<ID=28747967>
##contig=<ID=28758155>
##contig=<ID=28765283>
##contig=<ID=28769454>
##contig=<ID=28774788>
##contig=<ID=28777453>
##contig=<ID=28792426>
##contig=<ID=28801238>
##contig=<ID=28801584>
##contig=<ID=28802725>
##contig=<ID=28807472>
##contig=<ID=28808277>
##contig=<ID=28810525>
##contig=<ID=28810837>
##contig=<ID=28812475>
##contig=<ID=28814400>
##contig=<ID=28819086>
##contig=<ID=28821625>
##contig=<ID=28833999>
##contig=<ID=28844154>
##contig=<ID=28845908>
##contig=<ID=28861118>
##contig=<ID=28874492>
##contig=<ID=28880246>
##contig=<ID=28881045>
##contig=<ID=28882902>
##contig=<ID=28886216>
##contig=<ID=28891653>
##contig=<ID=28893556>
##contig=<ID=28894541>
##contig=<ID=28896294>
##contig=<ID=28902006>
##contig=<ID=28907044>
##contig=<ID=28908215>
##contig=<ID=28914517>
##contig=<ID=28920448>
##contig=<ID=28930956>
##contig=<ID=28933362>
##contig=<ID=28951204>
##contig=<ID=28961701>
##contig=<ID=28966013>
##contig=<ID=28967841>
##contig=<ID=28971711>
##contig=<ID=28971913>
##contig=<ID=28985533>
##contig=<ID=28999681>
##contig=<ID=29004223>
##contig=<ID=29005091>
##contig=<ID=29007797>
##contig=<ID=29013940>
##contig=<ID=29015806>
##contig=<ID=29017501>
##contig=<ID=29024438>
##contig=<ID=29025249>
##contig=<ID=29027277>
##contig=<ID=29028590>
##contig=<ID=29040782>
##contig=<ID=29042690>
##contig=<ID=29044609>
##contig=<ID=29049877>
##contig=<ID=29056728>
##contig=<ID=29059015>
##contig=<ID=29064445>
##contig=<ID=29070336-1>
##contig=<ID=29074663>
##contig=<ID=2908517>
##contig=<ID=29088261>
##contig=<ID=29096239>
##contig=<ID=29099783>
##contig=<ID=29101419>
##contig=<ID=29104748>
##contig=<ID=29109334>
##contig=<ID=29113108>
##contig=<ID=29114257>
##contig=<ID=29114849>
##contig=<ID=29126773>
##contig=<ID=29130248>
##contig=<ID=29136051>
##contig=<ID=29136114>
##contig=<ID=29136377>
##contig=<ID=29137914>
##contig=<ID=29140063>
##contig=<ID=29149092>
##contig=<ID=29151026>
##contig=<ID=29155460>
##contig=<ID=29155649>
##contig=<ID=29157070>
##contig=<ID=29161972>
##contig=<ID=29162197>
##contig=<ID=29166838>
##contig=<ID=29167589>
##contig=<ID=29173818>
##contig=<ID=29174845>
##contig=<ID=29180378>
##contig=<ID=29181264>
##contig=<ID=29181666>
##contig=<ID=29181716>
##contig=<ID=29181914>
##contig=<ID=29182178>
##contig=<ID=29182294>
##contig=<ID=29182548>
##contig=<ID=29182926>
##contig=<ID=29183039>
##contig=<ID=29183264>
##contig=<ID=29183901>
##contig=<ID=29183981>
##contig=<ID=29184412>
##contig=<ID=29184866>
##contig=<ID=29185024>
##contig=<ID=29185709>
##contig=<ID=29186101>
##contig=<ID=29186528>
##contig=<ID=29186728>
##contig=<ID=29186831>
##contig=<ID=29186905>
##contig=<ID=29187017>
##contig=<ID=29187523>
##contig=<ID=29187808>
##contig=<ID=29188197>
##contig=<ID=29188299>
##contig=<ID=29188852>
##contig=<ID=29189162>
##contig=<ID=29190461>
##contig=<ID=29191022>
##contig=<ID=29192119>
##contig=<ID=29192492>
##contig=<ID=29193152>
##contig=<ID=29193701>
##contig=<ID=29193909>
##contig=<ID=29194159>
##contig=<ID=29194176>
##contig=<ID=29194395>
##contig=<ID=29194803>
##contig=<ID=29197064>
##contig=<ID=29197284>
##contig=<ID=29197401>
##contig=<ID=29198201>
##contig=<ID=29198703>
##contig=<ID=29198897>
##contig=<ID=29198980>
##contig=<ID=29199654>
##contig=<ID=29199922>
##contig=<ID=29200622>
##contig=<ID=29200745>
##contig=<ID=29200795>
##contig=<ID=29200921>
##contig=<ID=29201025>
##contig=<ID=29202154>
##contig=<ID=29202449>
##contig=<ID=29202954>
##contig=<ID=29203810>
##contig=<ID=29203998>
##contig=<ID=29204882>
##contig=<ID=29205484>
##contig=<ID=29206483>
##contig=<ID=29208285>
##contig=<ID=29208909>
##contig=<ID=29209064>
##contig=<ID=29209495>
##contig=<ID=29209767>
##contig=<ID=29210005>
##contig=<ID=29210178>
##contig=<ID=29210619>
##contig=<ID=29210647>
##contig=<ID=29210653>
##contig=<ID=29210654>
##contig=<ID=29210702>
##contig=<ID=29210785>
##contig=<ID=29210790>
##contig=<ID=29210948>
##contig=<ID=29211262>
##contig=<ID=29211468>
##contig=<ID=2921158>
##contig=<ID=29211614>
##contig=<ID=29212485>
##contig=<ID=29212515>
##contig=<ID=29212789>
##contig=<ID=29213196>
##contig=<ID=29237346>
##contig=<ID=29239006>
##contig=<ID=29246816>
##contig=<ID=29250130>
##contig=<ID=29251753>
##contig=<ID=29253779>
##contig=<ID=29253970>
##contig=<ID=29260056>
##contig=<ID=29264179>
##contig=<ID=29274872>
##contig=<ID=29284028>
##contig=<ID=29292793>
##contig=<ID=29296098>
##contig=<ID=29296193>
##contig=<ID=29305720>
##contig=<ID=29308135>
##contig=<ID=29311465-3>
##contig=<ID=29311818>
##contig=<ID=29315830>
##contig=<ID=29316132>
##contig=<ID=29320884>
##contig=<ID=29327952>
##contig=<ID=29331203>
##contig=<ID=29332472>
##contig=<ID=29333507>
##contig=<ID=29334491>
##contig=<ID=29334532>
##contig=<ID=29334557>
##contig=<ID=29334608>
##contig=<ID=29334616>
##contig=<ID=29334714>
##contig=<ID=29334734>
##contig=<ID=29334860>
##contig=<ID=29334873>
##contig=<ID=29334876>
##contig=<ID=29335267>
##contig=<ID=29335290>
##contig=<ID=29335367>
##contig=<ID=29335585>
##contig=<ID=29335619>
##contig=<ID=29335716>
##contig=<ID=29335891>
##contig=<ID=29335993>
##contig=<ID=29336259>
##contig=<ID=29336428>
##contig=<ID=29336437>
##contig=<ID=29336465>
##contig=<ID=29336484>
##contig=<ID=29336559>
##contig=<ID=29336570-1>
##contig=<ID=29336574>
##contig=<ID=29336622>
##contig=<ID=29336754>
##contig=<ID=29336796>
##contig=<ID=29336980>
##contig=<ID=29337383>
##contig=<ID=29337500>
##contig=<ID=29337555>
##contig=<ID=29337586>
##contig=<ID=29337786>
##contig=<ID=29337852>
##contig=<ID=29338074>
##contig=<ID=29338161>
##contig=<ID=29338535>
##contig=<ID=29338591>
##contig=<ID=29338666>
##contig=<ID=29338706>
##contig=<ID=29338708>
##contig=<ID=29338841>
##contig=<ID=29338901>
##contig=<ID=29338907>
##contig=<ID=29339070>
##contig=<ID=29339144>
##contig=<ID=29339431>
##contig=<ID=29339708>
##contig=<ID=29339724>
##contig=<ID=29339797>
##contig=<ID=29339864>
##contig=<ID=29339868>
##contig=<ID=29339975>
##contig=<ID=29340029>
##contig=<ID=29340121>
##contig=<ID=29340214>
##contig=<ID=29340292>
##contig=<ID=29340426>
##contig=<ID=29340478>
##contig=<ID=29340792>
##contig=<ID=29340795>
##contig=<ID=29340871>
##contig=<ID=29340872>
##contig=<ID=29340883>
##contig=<ID=29341002>
##contig=<ID=29341034>
##contig=<ID=29341132>
##contig=<ID=29341164>
##contig=<ID=29341362>
##contig=<ID=29341440>
##contig=<ID=29341462>
##contig=<ID=29341468>
##contig=<ID=29341567>
##contig=<ID=29341790>
##contig=<ID=29341928>
##contig=<ID=29342009>
##contig=<ID=29342185>
##contig=<ID=29342311>
##contig=<ID=29342442>
##contig=<ID=29342508>
##contig=<ID=29342544>
##contig=<ID=29342583>
##contig=<ID=29342646>
##contig=<ID=29342668>
##contig=<ID=29342717>
##contig=<ID=29342720>
##contig=<ID=29342805>
##contig=<ID=29342817>
##contig=<ID=29342825>
##contig=<ID=29342875>
##contig=<ID=29342906>
##contig=<ID=29342929>
##contig=<ID=29342934>
##contig=<ID=29343224>
##contig=<ID=29343234>
##contig=<ID=29343338>
##contig=<ID=29343371>
##contig=<ID=29343385>
##contig=<ID=29343412>
##contig=<ID=29343519>
##contig=<ID=29343544>
##contig=<ID=29343571>
##contig=<ID=29343597>
##contig=<ID=29343615>
##contig=<ID=29343628>
##contig=<ID=29343671>
##contig=<ID=29343678>
##contig=<ID=29343679>
##contig=<ID=29343692>
##contig=<ID=29343737>
##contig=<ID=29343746>
##contig=<ID=29343867>
##contig=<ID=29343895>
##contig=<ID=29343928>
##contig=<ID=29343946>
##contig=<ID=29343967>
##contig=<ID=29343971>
##contig=<ID=29343979>
##contig=<ID=29343984>
##contig=<ID=29343989>
##contig=<ID=29343993>
##contig=<ID=29344020>
##contig=<ID=29344046>
##contig=<ID=29344052>
##contig=<ID=29344121>
##contig=<ID=29344226>
##contig=<ID=29344240>
##contig=<ID=29344301>
##contig=<ID=29344332>
##contig=<ID=29344360>
##contig=<ID=29344390>
##contig=<ID=29344437>
##contig=<ID=29344537>
##contig=<ID=29344587>
##contig=<ID=29344611>
##contig=<ID=29344628>
##contig=<ID=29344647>
##contig=<ID=29344736>
##contig=<ID=29344749>
##contig=<ID=29344785>
##contig=<ID=29344802>
##contig=<ID=29344833>
##contig=<ID=29344875>
##contig=<ID=29344878>
##contig=<ID=29344882>
##contig=<ID=29344920>
##contig=<ID=29344990>
##contig=<ID=29344996>
##contig=<ID=29345034>
##contig=<ID=29345128>
##contig=<ID=29345129>
##contig=<ID=29345140>
##contig=<ID=29345239>
##contig=<ID=29345371>
##contig=<ID=29345502>
##contig=<ID=29345763>
##contig=<ID=29346135>
##contig=<ID=29346187>
##contig=<ID=29346197>
##contig=<ID=29346209>
##contig=<ID=29346254>
##contig=<ID=29346307>
##contig=<ID=29346310>
##contig=<ID=29346338>
##contig=<ID=29346344>
##contig=<ID=29346398-3>
##contig=<ID=29346405>
##contig=<ID=29346481>
##contig=<ID=29346555>
##contig=<ID=29346623>
##contig=<ID=29346740>
##contig=<ID=29346777>
##contig=<ID=29346798>
##contig=<ID=29346865>
##contig=<ID=29347062>
##contig=<ID=29347148>
##contig=<ID=29347179>
##contig=<ID=29347238>
##contig=<ID=29347466>
##contig=<ID=29347562>
##contig=<ID=29347572>
##contig=<ID=29347658>
##contig=<ID=29347763>
##contig=<ID=29347841>
##contig=<ID=29347853>
##contig=<ID=29347894>
##contig=<ID=29347979>
##contig=<ID=29348109>
##contig=<ID=29348210>
##contig=<ID=29348437>
##contig=<ID=29348441>
##contig=<ID=29348646>
##contig=<ID=29348679>
##contig=<ID=29348763>
##contig=<ID=29348791>
##contig=<ID=29348817>
##contig=<ID=29349008>
##contig=<ID=29349033>
##contig=<ID=29349059>
##contig=<ID=29349114>
##contig=<ID=29349147>
##contig=<ID=29349190>
##contig=<ID=29349220>
##contig=<ID=29349267>
##contig=<ID=29349404>
##contig=<ID=29349469>
##contig=<ID=29349500>
##contig=<ID=29349553>
##contig=<ID=29350076>
##contig=<ID=29350120>
##contig=<ID=29350240>
##contig=<ID=29350254>
##contig=<ID=29350342>
##contig=<ID=29350442>
##contig=<ID=29350469>
##contig=<ID=29350486-1>
##contig=<ID=29350508>
##contig=<ID=29350596>
##contig=<ID=29350611>
##contig=<ID=29350623>
##contig=<ID=29350629>
##contig=<ID=29350804>
##contig=<ID=29350989>
##contig=<ID=29351087>
##contig=<ID=29351176>
##contig=<ID=29351185>
##contig=<ID=29351197>
##contig=<ID=29351250>
##contig=<ID=29351284>
##contig=<ID=29351386>
##contig=<ID=29351431>
##contig=<ID=29351512>
##contig=<ID=29351615>
##contig=<ID=29351648>
##contig=<ID=29351763>
##contig=<ID=29351823>
##contig=<ID=29351962>
##contig=<ID=29352029>
##contig=<ID=29352072>
##contig=<ID=29352159>
##contig=<ID=29352345>
##contig=<ID=29352513>
##contig=<ID=29352514>
##contig=<ID=29352561>
##contig=<ID=29353067>
##contig=<ID=29353156>
##contig=<ID=29353308>
##contig=<ID=29353435>
##contig=<ID=29353611>
##contig=<ID=29353612>
##contig=<ID=29353851>
##contig=<ID=29353933>
##contig=<ID=29354202>
##contig=<ID=29354452>
##contig=<ID=29354727>
##contig=<ID=29354740>
##contig=<ID=29354810>
##contig=<ID=29355029>
##contig=<ID=29355061>
##contig=<ID=29355073>
##contig=<ID=29355187>
##contig=<ID=29355190>
##contig=<ID=29355586>
##contig=<ID=29355681>
##contig=<ID=29355697>
##contig=<ID=29355715>
##contig=<ID=29355726>
##contig=<ID=29355857>
##contig=<ID=29355979>
##contig=<ID=29355999>
##contig=<ID=29356580>
##contig=<ID=29356690>
##contig=<ID=29356822-1>
##contig=<ID=29356979>
##contig=<ID=29357072>
##contig=<ID=29357119>
##contig=<ID=29357168>
##contig=<ID=29357246>
##contig=<ID=29357552>
##contig=<ID=29357616>
##contig=<ID=29357965>
##contig=<ID=29358072>
##contig=<ID=29358265>
##contig=<ID=29358448>
##contig=<ID=29358915>
##contig=<ID=29359020>
##contig=<ID=29359065>
##contig=<ID=29359127>
##contig=<ID=29359213>
##contig=<ID=29359269>
##contig=<ID=29359382>
##contig=<ID=29359391>
##contig=<ID=29359432>
##contig=<ID=29359516>
##contig=<ID=29359568>
##contig=<ID=29359587>
##contig=<ID=29359718>
##contig=<ID=29359804>
##contig=<ID=29360016>
##contig=<ID=29360033>
##contig=<ID=29360225>
##contig=<ID=29360291>
##contig=<ID=29360311>
##contig=<ID=29360327>
##contig=<ID=29360359>
##contig=<ID=29360544>
##contig=<ID=29360585>
##contig=<ID=29360611>
##contig=<ID=29360633>
##contig=<ID=29360661>
##contig=<ID=29360667>
##contig=<ID=29360815>
##contig=<ID=29360892>
##contig=<ID=29361372>
##contig=<ID=29361473>
##contig=<ID=29361529>
##contig=<ID=29361536>
##contig=<ID=29361803>
##contig=<ID=29361940>
##contig=<ID=29362083>
##contig=<ID=29362105>
##contig=<ID=29362248>
##contig=<ID=29362368>
##contig=<ID=29362498>
##contig=<ID=29362621>
##contig=<ID=29362647>
##contig=<ID=29362679>
##contig=<ID=29362754>
##contig=<ID=29362881>
##contig=<ID=29362940>
##contig=<ID=29362973>
##contig=<ID=29363277>
##contig=<ID=29363519>
##contig=<ID=29363748>
##contig=<ID=29363785>
##contig=<ID=29363798>
##contig=<ID=29363841>
##contig=<ID=29363928>
##contig=<ID=29364006>
##contig=<ID=29364046>
##contig=<ID=29364064>
##contig=<ID=29364065>
##contig=<ID=29364090>
##contig=<ID=29364122>
##contig=<ID=29364840>
##contig=<ID=29364843>
##contig=<ID=29365041>
##contig=<ID=29365110>
##contig=<ID=29365211>
##contig=<ID=29365288>
##contig=<ID=29365421>
##contig=<ID=29365582>
##contig=<ID=29365636>
##contig=<ID=29365696>
##contig=<ID=29365705-1>
##contig=<ID=29366289>
##contig=<ID=29366303>
##contig=<ID=29366518>
##contig=<ID=29366658>
##contig=<ID=29366853>
##contig=<ID=29366883>
##contig=<ID=29367028>
##contig=<ID=29367170>
##contig=<ID=29367180>
##contig=<ID=29367299>
##contig=<ID=29367336>
##contig=<ID=29367679>
##contig=<ID=29367843>
##contig=<ID=29367860>
##contig=<ID=29367903>
##contig=<ID=29367943>
##contig=<ID=29368046>
##contig=<ID=29368101>
##contig=<ID=29368153-1>
##contig=<ID=29368285>
##contig=<ID=29368326>
##contig=<ID=29368353-1>
##contig=<ID=29368482>
##contig=<ID=29368919>
##contig=<ID=29368928>
##contig=<ID=29369386>
##contig=<ID=29369402>
##contig=<ID=29369407>
##contig=<ID=29369586>
##contig=<ID=29369666>
##contig=<ID=29369828>
##contig=<ID=29369871>
##contig=<ID=29369887>
##contig=<ID=29370113>
##contig=<ID=29370172>
##contig=<ID=29370175>
##contig=<ID=29370373-5>
##contig=<ID=29370427>
##contig=<ID=29370600>
##contig=<ID=29370702>
##contig=<ID=29370781>
##contig=<ID=29370828>
##contig=<ID=29370868>
##contig=<ID=29370871>
##contig=<ID=29370944>
##contig=<ID=29370959>
##contig=<ID=29371059>
##contig=<ID=29371119>
##contig=<ID=29371212>
##contig=<ID=29371338-1>
##contig=<ID=29371468>
##contig=<ID=29371680>
##contig=<ID=29371694>
##contig=<ID=29371753-1>
##contig=<ID=29371759>
##contig=<ID=29371768>
##contig=<ID=29371780>
##contig=<ID=29371847>
##contig=<ID=29371894>
##contig=<ID=29372014>
##contig=<ID=29372105>
##contig=<ID=29372154>
##contig=<ID=29372212>
##contig=<ID=29372307>
##contig=<ID=29372657>
##contig=<ID=29372677>
##contig=<ID=29372678>
##contig=<ID=29372902>
##contig=<ID=29372994>
##contig=<ID=29373002>
##contig=<ID=29373068>
##contig=<ID=29373101>
##contig=<ID=29373233>
##contig=<ID=29373428>
##contig=<ID=29373518>
##contig=<ID=29373633>
##contig=<ID=29373773>
##contig=<ID=29373960>
##contig=<ID=29373995>
##contig=<ID=29374034>
##contig=<ID=29374077>
##contig=<ID=29374318>
##contig=<ID=29374343>
##contig=<ID=29374697>
##contig=<ID=29374737>
##contig=<ID=29374774>
##contig=<ID=29374803>
##contig=<ID=29374829>
##contig=<ID=29374902>
##contig=<ID=29375018>
##contig=<ID=29375387>
##contig=<ID=29375398>
##contig=<ID=29375414>
##contig=<ID=29375424>
##contig=<ID=29375457>
##contig=<ID=29375488>
##contig=<ID=29375603>
##contig=<ID=29376022>
##contig=<ID=29376064>
##contig=<ID=29376107>
##contig=<ID=29376125>
##contig=<ID=29376180>
##contig=<ID=29376288>
##contig=<ID=29376423>
##contig=<ID=29376428>
##contig=<ID=29376458>
##contig=<ID=29376465>
##contig=<ID=29376488>
##contig=<ID=29376489>
##contig=<ID=29376588>
##contig=<ID=29376837>
##contig=<ID=29376896>
##contig=<ID=29376925>
##contig=<ID=29376983>
##contig=<ID=29376988>
##contig=<ID=29376989>
##contig=<ID=29376990>
##contig=<ID=29376991>
##contig=<ID=29376992>
##contig=<ID=29376994>
##contig=<ID=29376995>
##contig=<ID=29376998>
##contig=<ID=29376999>
##contig=<ID=29377000>
##contig=<ID=29377001>
##contig=<ID=29377006>
##contig=<ID=29377007>
##contig=<ID=29377008>
##contig=<ID=29377009>
##contig=<ID=29377010>
##contig=<ID=29377011>
##contig=<ID=29377012>
##contig=<ID=29377013>
##contig=<ID=29377015>
##contig=<ID=29377016>
##contig=<ID=29377018>
##contig=<ID=29377020>
##contig=<ID=29377021>
##contig=<ID=29377022>
##contig=<ID=29377027>
##contig=<ID=29377029>
##contig=<ID=29377033>
##contig=<ID=29377034>
##contig=<ID=29377035>
##contig=<ID=29377036>
##contig=<ID=29377037>
##contig=<ID=29377039>
##contig=<ID=29377042>
##contig=<ID=29377045>
##contig=<ID=29377047>
##contig=<ID=29377049>
##contig=<ID=29377050>
##contig=<ID=29377051>
##contig=<ID=29377052>
##contig=<ID=29377054>
##contig=<ID=29377055>
##contig=<ID=29377056>
##contig=<ID=29377060>
##contig=<ID=29377062>
##contig=<ID=29377068>
##contig=<ID=29377069>
##contig=<ID=29377070>
##contig=<ID=29377071>
##contig=<ID=29377073>
##contig=<ID=29377077>
##contig=<ID=29377078>
##contig=<ID=29377079>
##contig=<ID=29377080>
##contig=<ID=29377081>
##contig=<ID=29377082>
##contig=<ID=29377083>
##contig=<ID=29377084>
##contig=<ID=29377085>
##contig=<ID=29377087>
##contig=<ID=29377090>
##contig=<ID=29377091>
##contig=<ID=29377095>
##contig=<ID=29377097>
##contig=<ID=29377098>
##contig=<ID=29377099>
##contig=<ID=29377100>
##contig=<ID=29377102>
##contig=<ID=29377103>
##contig=<ID=29377104>
##contig=<ID=29377105>
##contig=<ID=29377106>
##contig=<ID=29377107>
##contig=<ID=29377108>
##contig=<ID=29377109>
##contig=<ID=29377110>
##contig=<ID=29377111>
##contig=<ID=29377112>
##contig=<ID=29377113>
##contig=<ID=29377118>
##contig=<ID=29377119>
##contig=<ID=29377120>
##contig=<ID=29377121>
##contig=<ID=29377122>
##contig=<ID=29377124>
##contig=<ID=29377125>
##contig=<ID=29377127>
##contig=<ID=29377128>
##contig=<ID=29377129>
##contig=<ID=29377131>
##contig=<ID=29377132>
##contig=<ID=29377133>
##contig=<ID=29377135>
##contig=<ID=29377137>
##contig=<ID=29377138>
##contig=<ID=29377139>
##contig=<ID=29377141>
##contig=<ID=29377142>
##contig=<ID=29377144>
##contig=<ID=29377145>
##contig=<ID=29377146>
##contig=<ID=29377148>
##contig=<ID=29377150>
##contig=<ID=29377151>
##contig=<ID=29377152>
##contig=<ID=29377154>
##contig=<ID=29377155>
##contig=<ID=29377156>
##contig=<ID=29377157>
##contig=<ID=29377159>
##contig=<ID=29377160>
##contig=<ID=29377163>
##contig=<ID=29377165>
##contig=<ID=29377168>
##contig=<ID=29377169>
##contig=<ID=29377170>
##contig=<ID=29377171>
##contig=<ID=29377172>
##contig=<ID=29377173>
##contig=<ID=29377174>
##contig=<ID=29377175>
##contig=<ID=29377177>
##contig=<ID=29377178>
##contig=<ID=29377179>
##contig=<ID=29377180>
##contig=<ID=29377181>
##contig=<ID=29377183>
##contig=<ID=29377184>
##contig=<ID=29377186>
##contig=<ID=29377187>
##contig=<ID=29377188>
##contig=<ID=29377189>
##contig=<ID=29377190>
##contig=<ID=29377192>
##contig=<ID=29377193>
##contig=<ID=29377194>
##contig=<ID=29377197>
##contig=<ID=29377198>
##contig=<ID=29377199>
##contig=<ID=29377203>
##contig=<ID=29377205>
##contig=<ID=29377207>
##contig=<ID=29377209>
##contig=<ID=29377210>
##contig=<ID=29377211>
##contig=<ID=29377213>
##contig=<ID=29377214>
##contig=<ID=29377216>
##contig=<ID=29377219>
##contig=<ID=29377221>
##contig=<ID=29377224>
##contig=<ID=29377225>
##contig=<ID=29377226>
##contig=<ID=29377228>
##contig=<ID=29377230>
##contig=<ID=29377231>
##contig=<ID=29377232>
##contig=<ID=29377235>
##contig=<ID=29377236>
##contig=<ID=29377239>
##contig=<ID=29377240>
##contig=<ID=29377241>
##contig=<ID=29377242>
##contig=<ID=29377244>
##contig=<ID=29377247>
##contig=<ID=29377248>
##contig=<ID=29377249>
##contig=<ID=29377251>
##contig=<ID=29377253>
##contig=<ID=29377255>
##contig=<ID=29377256>
##contig=<ID=29377258>
##contig=<ID=29377260>
##contig=<ID=29377261>
##contig=<ID=29377262>
##contig=<ID=29377263>
##contig=<ID=29377264>
##contig=<ID=29377265>
##contig=<ID=29377267>
##contig=<ID=29377268>
##contig=<ID=29377269>
##contig=<ID=29377271>
##contig=<ID=29377274>
##contig=<ID=29377275>
##contig=<ID=29377276>
##contig=<ID=29377277>
##contig=<ID=29377278>
##contig=<ID=29377279>
##contig=<ID=29377280>
##contig=<ID=29377283>
##contig=<ID=29377286>
##contig=<ID=29377287>
##contig=<ID=29377291>
##contig=<ID=29377294>
##contig=<ID=29377295>
##contig=<ID=29377299>
##contig=<ID=29377300>
##contig=<ID=29377303>
##contig=<ID=29377307>
##contig=<ID=29377309>
##contig=<ID=29377311>
##contig=<ID=29377312>
##contig=<ID=29377315>
##contig=<ID=29377317>
##contig=<ID=29377318>
##contig=<ID=29377319>
##contig=<ID=29377321>
##contig=<ID=29377322>
##contig=<ID=29377325>
##contig=<ID=29377326>
##contig=<ID=29377328>
##contig=<ID=29377330>
##contig=<ID=29377331>
##contig=<ID=29377332>
##contig=<ID=29377333>
##contig=<ID=29377335>
##contig=<ID=29377336>
##contig=<ID=29377337>
##contig=<ID=29377339>
##contig=<ID=29377340>
##contig=<ID=29377341>
##contig=<ID=29377342>
##contig=<ID=29377343>
##contig=<ID=29377344>
##contig=<ID=29377349>
##contig=<ID=29377350>
##contig=<ID=29377351>
##contig=<ID=29377352>
##contig=<ID=29377353>
##contig=<ID=29377354>
##contig=<ID=29377356>
##contig=<ID=29377358>
##contig=<ID=29377361>
##contig=<ID=29377365>
##contig=<ID=29377366>
##contig=<ID=29377367>
##contig=<ID=29377368>
##contig=<ID=29377369>
##contig=<ID=29377370>
##contig=<ID=29377371>
##contig=<ID=29377372>
##contig=<ID=29377374>
##contig=<ID=29377375>
##contig=<ID=29377376>
##contig=<ID=29377379>
##contig=<ID=29377380>
##contig=<ID=29377381>
##contig=<ID=29377382>
##contig=<ID=29377384>
##contig=<ID=29377385>
##contig=<ID=29377386>
##contig=<ID=29377393>
##contig=<ID=29377394>
##contig=<ID=29377398>
##contig=<ID=29377401>
##contig=<ID=29377402>
##contig=<ID=29377403>
##contig=<ID=29377406>
##contig=<ID=29377407>
##contig=<ID=29377408>
##contig=<ID=29377409>
##contig=<ID=29377413>
##contig=<ID=29377414>
##contig=<ID=29377415>
##contig=<ID=29377418>
##contig=<ID=29377419>
##contig=<ID=29377420>
##contig=<ID=29377421>
##contig=<ID=29377423>
##contig=<ID=29377424>
##contig=<ID=29377426>
##contig=<ID=29377428>
##contig=<ID=29377430>
##contig=<ID=29377431>
##contig=<ID=29377433>
##contig=<ID=29377434>
##contig=<ID=29377435>
##contig=<ID=29377436>
##contig=<ID=29377437>
##contig=<ID=29377438>
##contig=<ID=29377439>
##contig=<ID=29377442>
##contig=<ID=29377443>
##contig=<ID=29377445>
##contig=<ID=29377446>
##contig=<ID=29377449>
##contig=<ID=29377450>
##contig=<ID=29377451>
##contig=<ID=29377455>
##contig=<ID=29377456>
##contig=<ID=29377458>
##contig=<ID=29377459>
##contig=<ID=29377460>
##contig=<ID=29377462>
##contig=<ID=29377463>
##contig=<ID=29377464>
##contig=<ID=29377465>
##contig=<ID=29377466>
##contig=<ID=29377469>
##contig=<ID=29377472>
##contig=<ID=29377474>
##contig=<ID=29377475>
##contig=<ID=29377477>
##contig=<ID=29377478>
##contig=<ID=29377479>
##contig=<ID=29377480>
##contig=<ID=29377481>
##contig=<ID=29377482>
##contig=<ID=29377483>
##contig=<ID=29377484>
##contig=<ID=29377485>
##contig=<ID=29377487>
##contig=<ID=29377488>
##contig=<ID=29377492>
##contig=<ID=29377494>
##contig=<ID=29377495>
##contig=<ID=29377496>
##contig=<ID=29377500>
##contig=<ID=29377501>
##contig=<ID=29377503>
##contig=<ID=29377506>
##contig=<ID=29377507>
##contig=<ID=29377508>
##contig=<ID=29377509>
##contig=<ID=29377512>
##contig=<ID=29377513>
##contig=<ID=29377515>
##contig=<ID=29377517>
##contig=<ID=29377520>
##contig=<ID=29377524>
##contig=<ID=29377525>
##contig=<ID=29377528>
##contig=<ID=29377529>
##contig=<ID=29377531>
##contig=<ID=29377532>
##contig=<ID=29377533>
##contig=<ID=29377534>
##contig=<ID=29377535>
##contig=<ID=29377537>
##contig=<ID=29377538>
##contig=<ID=29377539>
##contig=<ID=29377542>
##contig=<ID=29377543>
##contig=<ID=29377544>
##contig=<ID=29377545>
##contig=<ID=29377546>
##contig=<ID=29377547>
##contig=<ID=29377549>
##contig=<ID=29377552>
##contig=<ID=29377554>
##contig=<ID=29377555>
##contig=<ID=29377556>
##contig=<ID=29377558>
##contig=<ID=29377559>
##contig=<ID=29377560>
##contig=<ID=29377561>
##contig=<ID=29377563>
##contig=<ID=29377564>
##contig=<ID=29377567>
##contig=<ID=29377568>
##contig=<ID=29377571>
##contig=<ID=29377572>
##contig=<ID=29377573>
##contig=<ID=29377574>
##contig=<ID=29377578>
##contig=<ID=29377579>
##contig=<ID=29377580>
##contig=<ID=29377583>
##contig=<ID=29377584>
##contig=<ID=29377587>
##contig=<ID=29377588>
##contig=<ID=29377589>
##contig=<ID=29377590>
##contig=<ID=29377594>
##contig=<ID=29377598>
##contig=<ID=29377600>
##contig=<ID=29377601>
##contig=<ID=29377602>
##contig=<ID=29377603>
##contig=<ID=29377604>
##contig=<ID=29377605>
##contig=<ID=29377606>
##contig=<ID=29377608>
##contig=<ID=29377609>
##contig=<ID=29377610>
##contig=<ID=29377611>
##contig=<ID=29377612>
##contig=<ID=29377613>
##contig=<ID=29377614>
##contig=<ID=29377615>
##contig=<ID=29377616>
##contig=<ID=29377617>
##contig=<ID=29377618>
##contig=<ID=29377621>
##contig=<ID=29377622>
##contig=<ID=29377625>
##contig=<ID=29377631>
##contig=<ID=29377634>
##contig=<ID=29377635>
##contig=<ID=29377636>
##contig=<ID=29377641>
##contig=<ID=29377644>
##contig=<ID=29377647>
##contig=<ID=29377648>
##contig=<ID=29377649>
##contig=<ID=29377650>
##contig=<ID=29377651>
##contig=<ID=29377652>
##contig=<ID=29377653>
##contig=<ID=29377656>
##contig=<ID=29377658>
##contig=<ID=29377659>
##contig=<ID=29377661>
##contig=<ID=29377668>
##contig=<ID=29377670>
##contig=<ID=29377672>
##contig=<ID=29377673>
##contig=<ID=29377675>
##contig=<ID=29377676>
##contig=<ID=29377677>
##contig=<ID=29377678>
##contig=<ID=29377679>
##contig=<ID=29377680>
##contig=<ID=29377683>
##contig=<ID=29377684>
##contig=<ID=29377685>
##contig=<ID=29377687>
##contig=<ID=29377689>
##contig=<ID=29377690>
##contig=<ID=29377691>
##contig=<ID=29377693>
##contig=<ID=29377694>
##contig=<ID=29377695>
##contig=<ID=29377696>
##contig=<ID=29377698>
##contig=<ID=29377702>
##contig=<ID=29377703>
##contig=<ID=29377704>
##contig=<ID=29377707>
##contig=<ID=29377708>
##contig=<ID=29377710>
##contig=<ID=29377711>
##contig=<ID=29377712>
##contig=<ID=29377713>
##contig=<ID=29377714>
##contig=<ID=29377716>
##contig=<ID=29377718>
##contig=<ID=29377719>
##contig=<ID=29377720>
##contig=<ID=29377721>
##contig=<ID=29377722>
##contig=<ID=29377723>
##contig=<ID=29377725>
##contig=<ID=29377726>
##contig=<ID=29377727>
##contig=<ID=29377728>
##contig=<ID=29377729>
##contig=<ID=29377730>
##contig=<ID=29377731>
##contig=<ID=29377734>
##contig=<ID=29377735>
##contig=<ID=29377736>
##contig=<ID=29377737>
##contig=<ID=29377741>
##contig=<ID=29377742>
##contig=<ID=29377744>
##contig=<ID=29377745>
##contig=<ID=29377746>
##contig=<ID=29377747>
##contig=<ID=29377749>
##contig=<ID=29377750>
##contig=<ID=29377751>
##contig=<ID=29377752>
##contig=<ID=29377755>
##contig=<ID=29377758>
##contig=<ID=29377760>
##contig=<ID=29377761>
##contig=<ID=29377762>
##contig=<ID=29377763>
##contig=<ID=29377766>
##contig=<ID=29377768>
##contig=<ID=29377769>
##contig=<ID=29377770>
##contig=<ID=29377775>
##contig=<ID=29377777>
##contig=<ID=29377778>
##contig=<ID=29377779>
##contig=<ID=29377781>
##contig=<ID=29377783>
##contig=<ID=29377784>
##contig=<ID=29377785>
##contig=<ID=29377786>
##contig=<ID=29377787>
##contig=<ID=29377788>
##contig=<ID=29377789>
##contig=<ID=29377790>
##contig=<ID=29377791>
##contig=<ID=29377793>
##contig=<ID=29377794>
##contig=<ID=29377795>
##contig=<ID=29377796>
##contig=<ID=29377802>
##contig=<ID=29377803>
##contig=<ID=29377805>
##contig=<ID=29377806>
##contig=<ID=29377807>
##contig=<ID=29377809>
##contig=<ID=29377811>
##contig=<ID=29377812>
##contig=<ID=29377813>
##contig=<ID=29377816>
##contig=<ID=29377818>
##contig=<ID=29377820>
##contig=<ID=29377821>
##contig=<ID=29377826>
##contig=<ID=29377829>
##contig=<ID=29377832>
##contig=<ID=29377834>
##contig=<ID=29377835>
##contig=<ID=29377836>
##contig=<ID=29377837>
##contig=<ID=29377840>
##contig=<ID=29377843>
##contig=<ID=29377844>
##contig=<ID=29377845>
##contig=<ID=29377847>
##contig=<ID=29377850>
##contig=<ID=29377853>
##contig=<ID=29377855>
##contig=<ID=29377856>
##contig=<ID=29377859>
##contig=<ID=29377860>
##contig=<ID=29377863>
##contig=<ID=29377865>
##contig=<ID=29377866>
##contig=<ID=29377867>
##contig=<ID=29377868>
##contig=<ID=29377870>
##contig=<ID=29377872>
##contig=<ID=29377873>
##contig=<ID=29377877>
##contig=<ID=29377880>
##contig=<ID=29377881>
##contig=<ID=29377882>
##contig=<ID=29377885>
##contig=<ID=29377886>
##contig=<ID=29377887>
##contig=<ID=29377889>
##contig=<ID=29377890>
##contig=<ID=29377892>
##contig=<ID=29377894>
##contig=<ID=29377896>
##contig=<ID=29377898>
##contig=<ID=29377899>
##contig=<ID=29377902>
##contig=<ID=29377903>
##contig=<ID=29377905>
##contig=<ID=29377906>
##contig=<ID=29377907>
##contig=<ID=29377908>
##contig=<ID=29377909>
##contig=<ID=29377911>
##contig=<ID=29377912>
##contig=<ID=29377915>
##contig=<ID=29377916>
##contig=<ID=29377917>
##contig=<ID=29377919>
##contig=<ID=29377921>
##contig=<ID=29377923>
##contig=<ID=29377929>
##contig=<ID=29377931>
##contig=<ID=29377932>
##contig=<ID=29377937>
##contig=<ID=29377940>
##contig=<ID=29377941>
##contig=<ID=29377942>
##contig=<ID=29377944>
##contig=<ID=29377945>
##contig=<ID=29377949>
##contig=<ID=29377950>
##contig=<ID=29377951>
##contig=<ID=29377953>
##contig=<ID=29377954>
##contig=<ID=29377955>
##contig=<ID=29377959>
##contig=<ID=29377960>
##contig=<ID=29377962>
##contig=<ID=29377968>
##contig=<ID=29377969>
##contig=<ID=29377971>
##contig=<ID=29377972>
##contig=<ID=29377973>
##contig=<ID=29377974>
##contig=<ID=29377975>
##contig=<ID=29377978>
##contig=<ID=29377981>
##contig=<ID=29377983>
##contig=<ID=29377985>
##contig=<ID=29377986>
##contig=<ID=29377988>
##contig=<ID=29377990>
##contig=<ID=29377992>
##contig=<ID=29377994>
##contig=<ID=29377995>
##contig=<ID=29377997>
##contig=<ID=29377998>
##contig=<ID=29378000>
##contig=<ID=29378001>
##contig=<ID=29378002>
##contig=<ID=29378005>
##contig=<ID=29378006>
##contig=<ID=29378007>
##contig=<ID=29378009>
##contig=<ID=29378012>
##contig=<ID=29378013>
##contig=<ID=29378015>
##contig=<ID=29378019>
##contig=<ID=29378020>
##contig=<ID=29378023>
##contig=<ID=29378026>
##contig=<ID=29378028>
##contig=<ID=29378029>
##contig=<ID=29378030>
##contig=<ID=29378031>
##contig=<ID=29378036>
##contig=<ID=29378039>
##contig=<ID=29378042>
##contig=<ID=29378043>
##contig=<ID=29378046>
##contig=<ID=29378048>
##contig=<ID=29378051>
##contig=<ID=29378052>
##contig=<ID=29378054>
##contig=<ID=29378056>
##contig=<ID=29378057>
##contig=<ID=29378058>
##contig=<ID=29378059>
##contig=<ID=29378060>
##contig=<ID=29378063>
##contig=<ID=29378064>
##contig=<ID=29378066>
##contig=<ID=29378068>
##contig=<ID=29378070>
##contig=<ID=29378072>
##contig=<ID=29378073>
##contig=<ID=29378074>
##contig=<ID=29378075>
##contig=<ID=29378076>
##contig=<ID=29378078>
##contig=<ID=29378083>
##contig=<ID=29378085>
##contig=<ID=29378087>
##contig=<ID=29378091>
##contig=<ID=29378092>
##contig=<ID=29378093>
##contig=<ID=29378095>
##contig=<ID=29378097>
##contig=<ID=29378099>
##contig=<ID=29378100>
##contig=<ID=29378101>
##contig=<ID=29378102>
##contig=<ID=29378106>
##contig=<ID=29378111>
##contig=<ID=29378112>
##contig=<ID=29378113>
##contig=<ID=29378114>
##contig=<ID=29378115>
##contig=<ID=29378116>
##contig=<ID=29378117>
##contig=<ID=29378118>
##contig=<ID=29378119>
##contig=<ID=29378120>
##contig=<ID=29378121>
##contig=<ID=29378122>
##contig=<ID=29378124>
##contig=<ID=29378126>
##contig=<ID=29378127>
##contig=<ID=29378128>
##contig=<ID=29378130>
##contig=<ID=29378131>
##contig=<ID=29378132>
##contig=<ID=29378133>
##contig=<ID=29378134>
##contig=<ID=29378135>
##contig=<ID=29378136>
##contig=<ID=29378137>
##contig=<ID=29378140>
##contig=<ID=29378143>
##contig=<ID=29378150>
##contig=<ID=29378151>
##contig=<ID=29378152>
##contig=<ID=29378155>
##contig=<ID=29378159>
##contig=<ID=29378161>
##contig=<ID=29378162>
##contig=<ID=29378163>
##contig=<ID=29378164>
##contig=<ID=29378165>
##contig=<ID=29378167>
##contig=<ID=29378168>
##contig=<ID=29378169>
##contig=<ID=29378171>
##contig=<ID=29378173>
##contig=<ID=29378174>
##contig=<ID=29378175>
##contig=<ID=29378176>
##contig=<ID=29378177>
##contig=<ID=29378178>
##contig=<ID=29378180>
##contig=<ID=29378181>
##contig=<ID=29378182>
##contig=<ID=29378183>
##contig=<ID=29378184>
##contig=<ID=29378186>
##contig=<ID=29378187>
##contig=<ID=29378191>
##contig=<ID=29378194>
##contig=<ID=29378197>
##contig=<ID=29378199>
##contig=<ID=29378200>
##contig=<ID=29378201>
##contig=<ID=29378202>
##contig=<ID=29378203>
##contig=<ID=29378205>
##contig=<ID=29378206>
##contig=<ID=29378207>
##contig=<ID=29378209>
##contig=<ID=29378210>
##contig=<ID=29378211>
##contig=<ID=29378212>
##contig=<ID=29378213>
##contig=<ID=29378214>
##contig=<ID=29378215>
##contig=<ID=29378216>
##contig=<ID=29378220>
##contig=<ID=29378222>
##contig=<ID=29378224>
##contig=<ID=29378226>
##contig=<ID=29378227>
##contig=<ID=29378231>
##contig=<ID=29378232>
##contig=<ID=29378234>
##contig=<ID=29378235>
##contig=<ID=29378241>
##contig=<ID=29378242>
##contig=<ID=29378243>
##contig=<ID=29378244>
##contig=<ID=29378246>
##contig=<ID=29378248>
##contig=<ID=29378249>
##contig=<ID=29378251>
##contig=<ID=29378253>
##contig=<ID=29378255>
##contig=<ID=29378257>
##contig=<ID=29378258>
##contig=<ID=29378259>
##contig=<ID=29378261>
##contig=<ID=29378263>
##contig=<ID=29378264>
##contig=<ID=29378266>
##contig=<ID=29378268>
##contig=<ID=29378269>
##contig=<ID=29378271>
##contig=<ID=29378275>
##contig=<ID=29378276>
##contig=<ID=29378279>
##contig=<ID=29378281>
##contig=<ID=29378286>
##contig=<ID=29378287>
##contig=<ID=29378289>
##contig=<ID=29378290>
##contig=<ID=29378291>
##contig=<ID=29378294>
##contig=<ID=29378296>
##contig=<ID=29378297>
##contig=<ID=29378299>
##contig=<ID=29378300>
##contig=<ID=29378303>
##contig=<ID=29378304>
##contig=<ID=29378305>
##contig=<ID=29378308>
##contig=<ID=29378310>
##contig=<ID=29378311>
##contig=<ID=29378313>
##contig=<ID=29378314>
##contig=<ID=29378316>
##contig=<ID=29378317>
##contig=<ID=29378318>
##contig=<ID=29378320>
##contig=<ID=29378321>
##contig=<ID=29378322>
##contig=<ID=29378326>
##contig=<ID=29378329>
##contig=<ID=29378330>
##contig=<ID=29378331>
##contig=<ID=29378334>
##contig=<ID=29378335>
##contig=<ID=29378336>
##contig=<ID=29378338>
##contig=<ID=29378339>
##contig=<ID=29378340>
##contig=<ID=29378342>
##contig=<ID=29378343>
##contig=<ID=29378345>
##contig=<ID=29378346>
##contig=<ID=29378347>
##contig=<ID=29378348>
##contig=<ID=29378351>
##contig=<ID=29378352>
##contig=<ID=29378353>
##contig=<ID=29378354>
##contig=<ID=29378355>
##contig=<ID=29378356>
##contig=<ID=29378358>
##contig=<ID=29378362>
##contig=<ID=29378364>
##contig=<ID=29378365>
##contig=<ID=29378366>
##contig=<ID=29378367>
##contig=<ID=29378368>
##contig=<ID=29378370>
##contig=<ID=29378373>
##contig=<ID=29378375>
##contig=<ID=29378376>
##contig=<ID=29378377>
##contig=<ID=29378378>
##contig=<ID=29378379>
##contig=<ID=29378381>
##contig=<ID=29378382>
##contig=<ID=29378386>
##contig=<ID=29378387>
##contig=<ID=29378388>
##contig=<ID=29378389>
##contig=<ID=29378391>
##contig=<ID=29378393>
##contig=<ID=29378395>
##contig=<ID=29378396>
##contig=<ID=29378397>
##contig=<ID=29378399>
##contig=<ID=29378400>
##contig=<ID=29378402>
##contig=<ID=29378403>
##contig=<ID=29378406>
##contig=<ID=29378407>
##contig=<ID=29378408>
##contig=<ID=29378409>
##contig=<ID=29378410>
##contig=<ID=29378411>
##contig=<ID=29378414>
##contig=<ID=29378417>
##contig=<ID=29378418>
##contig=<ID=29378419>
##contig=<ID=29378420>
##contig=<ID=29378424>
##contig=<ID=29378425>
##contig=<ID=29378426>
##contig=<ID=29378427>
##contig=<ID=29378429>
##contig=<ID=29378433>
##contig=<ID=29378434>
##contig=<ID=29378435>
##contig=<ID=29378436>
##contig=<ID=29378438>
##contig=<ID=29378444>
##contig=<ID=29378445>
##contig=<ID=29378451>
##contig=<ID=29378454>
##contig=<ID=29378456>
##contig=<ID=29378458>
##contig=<ID=29378459>
##contig=<ID=29378460>
##contig=<ID=29378461>
##contig=<ID=29378466>
##contig=<ID=29378467>
##contig=<ID=29378468>
##contig=<ID=29378471>
##contig=<ID=29378472>
##contig=<ID=29378473>
##contig=<ID=29378474>
##contig=<ID=29378475>
##contig=<ID=29378478>
##contig=<ID=29378479>
##contig=<ID=29378480>
##contig=<ID=29378481>
##contig=<ID=29378482>
##contig=<ID=29378483>
##contig=<ID=29378484>
##contig=<ID=29378485>
##contig=<ID=29378487>
##contig=<ID=29378488>
##contig=<ID=29378490>
##contig=<ID=29378491>
##contig=<ID=29378497>
##contig=<ID=29378499>
##contig=<ID=29378501>
##contig=<ID=29378502>
##contig=<ID=29378505>
##contig=<ID=29378509>
##contig=<ID=29378510>
##contig=<ID=29378511>
##contig=<ID=29378516>
##contig=<ID=29378517>
##contig=<ID=29378518>
##contig=<ID=29378519>
##contig=<ID=29378522>
##contig=<ID=29378524>
##contig=<ID=29378525>
##contig=<ID=29378528>
##contig=<ID=29378531>
##contig=<ID=29378532>
##contig=<ID=29378534>
##contig=<ID=29378535>
##contig=<ID=29378536>
##contig=<ID=29378537>
##contig=<ID=29378540>
##contig=<ID=29378541>
##contig=<ID=29378544>
##contig=<ID=29378545>
##contig=<ID=29378546>
##contig=<ID=29378547>
##contig=<ID=29378548>
##contig=<ID=29378549>
##contig=<ID=29378550>
##contig=<ID=29378552>
##contig=<ID=29378554>
##contig=<ID=29378556>
##contig=<ID=29378557>
##contig=<ID=29378558>
##contig=<ID=29378559>
##contig=<ID=29378561>
##contig=<ID=29378562>
##contig=<ID=29378564>
##contig=<ID=29378566>
##contig=<ID=29378567>
##contig=<ID=29378568>
##contig=<ID=29378569>
##contig=<ID=29378570>
##contig=<ID=29378572>
##contig=<ID=29378575>
##contig=<ID=29378577>
##contig=<ID=29378578>
##contig=<ID=29378581>
##contig=<ID=29378583>
##contig=<ID=29378588>
##contig=<ID=29378590>
##contig=<ID=29378591>
##contig=<ID=29378592>
##contig=<ID=29378593>
##contig=<ID=29378596>
##contig=<ID=29378597>
##contig=<ID=29378599>
##contig=<ID=29378600>
##contig=<ID=29378604>
##contig=<ID=29378606>
##contig=<ID=29378607>
##contig=<ID=29378609>
##contig=<ID=29378611>
##contig=<ID=29378612>
##contig=<ID=29378613>
##contig=<ID=29378614>
##contig=<ID=29378616>
##contig=<ID=29378618>
##contig=<ID=29378620>
##contig=<ID=29378621>
##contig=<ID=29378627>
##contig=<ID=29378628>
##contig=<ID=29378631>
##contig=<ID=29378632>
##contig=<ID=29378633>
##contig=<ID=29378635>
##contig=<ID=29378636>
##contig=<ID=29378637>
##contig=<ID=29378642>
##contig=<ID=29378644>
##contig=<ID=29378645>
##contig=<ID=29378647>
##contig=<ID=29378649>
##contig=<ID=29378651>
##contig=<ID=29378652>
##contig=<ID=29378653>
##contig=<ID=29378654>
##contig=<ID=29378656>
##contig=<ID=29378657>
##contig=<ID=29378659>
##contig=<ID=29378660>
##contig=<ID=29378662>
##contig=<ID=29378663>
##contig=<ID=29378664>
##contig=<ID=29378665>
##contig=<ID=29378666>
##contig=<ID=29378667>
##contig=<ID=29378670>
##contig=<ID=29378672>
##contig=<ID=29378673>
##contig=<ID=29378674>
##contig=<ID=29378675>
##contig=<ID=29378676>
##contig=<ID=29378679>
##contig=<ID=29378680>
##contig=<ID=29378681>
##contig=<ID=29378682>
##contig=<ID=29378683>
##contig=<ID=29378684>
##contig=<ID=29378685>
##contig=<ID=29378688>
##contig=<ID=29378689>
##contig=<ID=29378691>
##contig=<ID=29378693>
##contig=<ID=29378694>
##contig=<ID=29378695>
##contig=<ID=29378698>
##contig=<ID=29378699>
##contig=<ID=29378701>
##contig=<ID=29378703>
##contig=<ID=29378705>
##contig=<ID=29378706>
##contig=<ID=29378707>
##contig=<ID=29378711>
##contig=<ID=29378713>
##contig=<ID=29378714>
##contig=<ID=29378716>
##contig=<ID=29378717>
##contig=<ID=29378721>
##contig=<ID=29378722>
##contig=<ID=29378725>
##contig=<ID=29378727>
##contig=<ID=29378728>
##contig=<ID=29378729>
##contig=<ID=29378731>
##contig=<ID=29378734>
##contig=<ID=29378735>
##contig=<ID=29378736>
##contig=<ID=29378737>
##contig=<ID=29378738>
##contig=<ID=29378739>
##contig=<ID=29378740>
##contig=<ID=29378741>
##contig=<ID=29378742>
##contig=<ID=29378743>
##contig=<ID=29378744>
##contig=<ID=29378749>
##contig=<ID=29378750>
##contig=<ID=29378751>
##contig=<ID=29378754>
##contig=<ID=29378758>
##contig=<ID=29378760>
##contig=<ID=29378764>
##contig=<ID=29378765>
##contig=<ID=29378769>
##contig=<ID=29378770>
##contig=<ID=29378771>
##contig=<ID=29378772>
##contig=<ID=29378774>
##contig=<ID=29378777>
##contig=<ID=29378781>
##contig=<ID=29378782>
##contig=<ID=29378785>
##contig=<ID=29378789>
##contig=<ID=29378790>
##contig=<ID=29378793>
##contig=<ID=29378798>
##contig=<ID=29378800>
##contig=<ID=29378801>
##contig=<ID=29378803>
##contig=<ID=29378807>
##contig=<ID=29378809>
##contig=<ID=29378810>
##contig=<ID=29378811>
##contig=<ID=29378815>
##contig=<ID=29378819>
##contig=<ID=29378820>
##contig=<ID=29378823>
##contig=<ID=29378825>
##contig=<ID=29378826>
##contig=<ID=29378827>
##contig=<ID=29378828>
##contig=<ID=29378829>
##contig=<ID=29378830>
##contig=<ID=29378831>
##contig=<ID=29378832>
##contig=<ID=29378834>
##contig=<ID=29378837>
##contig=<ID=29378838>
##contig=<ID=29378839>
##contig=<ID=29378840>
##contig=<ID=29378841>
##contig=<ID=29378844>
##contig=<ID=29378847>
##contig=<ID=29378848>
##contig=<ID=29378849>
##contig=<ID=29378852>
##contig=<ID=29378854>
##contig=<ID=29378855>
##contig=<ID=29378857>
##contig=<ID=29378858>
##contig=<ID=29378861>
##contig=<ID=29378862>
##contig=<ID=29378866>
##contig=<ID=29378868>
##contig=<ID=29378870>
##contig=<ID=29378871>
##contig=<ID=29378873>
##contig=<ID=29378874>
##contig=<ID=29378876>
##contig=<ID=29378877>
##contig=<ID=29378878>
##contig=<ID=29378879>
##contig=<ID=29378881>
##contig=<ID=29378882>
##contig=<ID=29378883>
##contig=<ID=29378884>
##contig=<ID=29378885>
##contig=<ID=29378888>
##contig=<ID=29378889>
##contig=<ID=29378890>
##contig=<ID=29378892>
##contig=<ID=29378893>
##contig=<ID=29378896>
##contig=<ID=29378898>
##contig=<ID=29378899>
##contig=<ID=29378902>
##contig=<ID=29378903>
##contig=<ID=29378905>
##contig=<ID=29378906>
##contig=<ID=29378907>
##contig=<ID=29378908>
##contig=<ID=29378909>
##contig=<ID=29378910>
##contig=<ID=29378911>
##contig=<ID=29378912>
##contig=<ID=29378913>
##contig=<ID=29378914>
##contig=<ID=29378915>
##contig=<ID=29378916>
##contig=<ID=29378917>
##contig=<ID=29378920>
##contig=<ID=29378921>
##contig=<ID=29378924>
##contig=<ID=29378926>
##contig=<ID=29378927>
##contig=<ID=29378928>
##contig=<ID=29378929>
##contig=<ID=29378932>
##contig=<ID=29378934>
##contig=<ID=29378936>
##contig=<ID=29378937>
##contig=<ID=29378938>
##contig=<ID=29378940>
##contig=<ID=29378944>
##contig=<ID=29378946>
##contig=<ID=29378950>
##contig=<ID=29378953>
##contig=<ID=29378955>
##contig=<ID=29378958>
##contig=<ID=29378959>
##contig=<ID=29378960>
##contig=<ID=29378962>
##contig=<ID=29378964>
##contig=<ID=29378965>
##contig=<ID=29378966>
##contig=<ID=29378967>
##contig=<ID=29378969>
##contig=<ID=29378970>
##contig=<ID=29378971>
##contig=<ID=29378972>
##contig=<ID=29378973>
##contig=<ID=29378974>
##contig=<ID=29378975>
##contig=<ID=29378977>
##contig=<ID=29378978>
##contig=<ID=29378980>
##contig=<ID=29378984>
##contig=<ID=29378985>
##contig=<ID=29378986>
##contig=<ID=29378987>
##contig=<ID=29378988>
##contig=<ID=29378990>
##contig=<ID=29378993>
##contig=<ID=29378994>
##contig=<ID=29378996>
##contig=<ID=29378998>
##contig=<ID=29378999>
##contig=<ID=29379003>
##contig=<ID=29379004>
##contig=<ID=29379006>
##contig=<ID=29379009>
##contig=<ID=29379010>
##contig=<ID=29379012>
##contig=<ID=29379013>
##contig=<ID=29379015>
##contig=<ID=29379016>
##contig=<ID=29379017>
##contig=<ID=29379018>
##contig=<ID=29379019>
##contig=<ID=29379021>
##contig=<ID=29379022>
##contig=<ID=29379023>
##contig=<ID=29379024>
##contig=<ID=29379026>
##contig=<ID=29379027>
##contig=<ID=29379028>
##contig=<ID=29379031>
##contig=<ID=29379032>
##contig=<ID=29379034>
##contig=<ID=29379037>
##contig=<ID=29379039>
##contig=<ID=29379040>
##contig=<ID=29379044>
##contig=<ID=29379046>
##contig=<ID=29379047>
##contig=<ID=29379050>
##contig=<ID=29379051>
##contig=<ID=29379052>
##contig=<ID=29379053>
##contig=<ID=29379054>
##contig=<ID=29379056>
##contig=<ID=29379058>
##contig=<ID=29379060>
##contig=<ID=29379061>
##contig=<ID=29379062>
##contig=<ID=29379063>
##contig=<ID=29379064>
##contig=<ID=29379066>
##contig=<ID=29379067>
##contig=<ID=29379068>
##contig=<ID=29379070>
##contig=<ID=29379071>
##contig=<ID=29379072>
##contig=<ID=29379077>
##contig=<ID=29379079>
##contig=<ID=29379080>
##contig=<ID=29379081>
##contig=<ID=29379082>
##contig=<ID=29379083>
##contig=<ID=29379084>
##contig=<ID=29379085>
##contig=<ID=29379086>
##contig=<ID=29379090>
##contig=<ID=29379092>
##contig=<ID=29379094>
##contig=<ID=29379095>
##contig=<ID=29379096>
##contig=<ID=29379097>
##contig=<ID=29379098>
##contig=<ID=29379100>
##contig=<ID=29379101>
##contig=<ID=29379103>
##contig=<ID=29379106>
##contig=<ID=29379107>
##contig=<ID=29379110>
##contig=<ID=29379112>
##contig=<ID=29379113>
##contig=<ID=29379114>
##contig=<ID=29379115>
##contig=<ID=29379116>
##contig=<ID=29379118>
##contig=<ID=29379119>
##contig=<ID=29379120>
##contig=<ID=29379121>
##contig=<ID=29379125>
##contig=<ID=29379126>
##contig=<ID=29379129>
##contig=<ID=29379130>
##contig=<ID=29379132>
##contig=<ID=29379135>
##contig=<ID=29379136>
##contig=<ID=29379137>
##contig=<ID=29379138>
##contig=<ID=29379141>
##contig=<ID=29379142>
##contig=<ID=29379143>
##contig=<ID=29379146>
##contig=<ID=29379149>
##contig=<ID=29379152>
##contig=<ID=29379154>
##contig=<ID=29379155>
##contig=<ID=29379157>
##contig=<ID=29379158>
##contig=<ID=29379159>
##contig=<ID=29379160>
##contig=<ID=29379162>
##contig=<ID=29379164>
##contig=<ID=29379165>
##contig=<ID=29379166>
##contig=<ID=29379167>
##contig=<ID=29379169>
##contig=<ID=29379170>
##contig=<ID=29379171>
##contig=<ID=29379173>
##contig=<ID=29379175>
##contig=<ID=29379176>
##contig=<ID=29379177>
##contig=<ID=29379179>
##contig=<ID=29379180>
##contig=<ID=29379181>
##contig=<ID=29379182>
##contig=<ID=29379184>
##contig=<ID=29379185>
##contig=<ID=29379186>
##contig=<ID=29379187>
##contig=<ID=29379188>
##contig=<ID=29379189>
##contig=<ID=29379190>
##contig=<ID=29379191>
##contig=<ID=29379192>
##contig=<ID=29379193>
##contig=<ID=29379198>
##contig=<ID=29379199>
##contig=<ID=29379200>
##contig=<ID=29379201>
##contig=<ID=29379208>
##contig=<ID=29379210>
##contig=<ID=29379213>
##contig=<ID=29379214>
##contig=<ID=29379217>
##contig=<ID=29379222>
##contig=<ID=29379224>
##contig=<ID=29379225>
##contig=<ID=29379226>
##contig=<ID=29379227>
##contig=<ID=29379229>
##contig=<ID=29379231>
##contig=<ID=29379232>
##contig=<ID=29379233>
##contig=<ID=29379234>
##contig=<ID=29379237>
##contig=<ID=29379238>
##contig=<ID=29379239>
##contig=<ID=29379240>
##contig=<ID=29379242>
##contig=<ID=29379243>
##contig=<ID=29379245>
##contig=<ID=29379246>
##contig=<ID=29379248>
##contig=<ID=29379250>
##contig=<ID=29379251>
##contig=<ID=29379252>
##contig=<ID=29379253>
##contig=<ID=29379254>
##contig=<ID=29379255>
##contig=<ID=29379256>
##contig=<ID=29379261>
##contig=<ID=29379262>
##contig=<ID=29379265>
##contig=<ID=29379266>
##contig=<ID=29379267>
##contig=<ID=29379268>
##contig=<ID=29379270>
##contig=<ID=29379271>
##contig=<ID=29379272>
##contig=<ID=29379273>
##contig=<ID=29379275>
##contig=<ID=29379277>
##contig=<ID=29379278>
##contig=<ID=29379279>
##contig=<ID=29379280>
##contig=<ID=29379281>
##contig=<ID=29379283>
##contig=<ID=29379284>
##contig=<ID=29379287>
##contig=<ID=29379288>
##contig=<ID=29379290>
##contig=<ID=29379293>
##contig=<ID=29379295>
##contig=<ID=29379296>
##contig=<ID=29379297>
##contig=<ID=29379301>
##contig=<ID=29379302>
##contig=<ID=29379304>
##contig=<ID=29379305>
##contig=<ID=29379306>
##contig=<ID=29379310>
##contig=<ID=29379311>
##contig=<ID=29379313>
##contig=<ID=29379314>
##contig=<ID=29379319>
##contig=<ID=29379320>
##contig=<ID=29379321>
##contig=<ID=29379324>
##contig=<ID=29379325>
##contig=<ID=29379326>
##contig=<ID=29379327>
##contig=<ID=29379328>
##contig=<ID=29379334>
##contig=<ID=29379337>
##contig=<ID=29379339>
##contig=<ID=29379342>
##contig=<ID=29379343>
##contig=<ID=29379349>
##contig=<ID=29379350>
##contig=<ID=29379352>
##contig=<ID=29379353>
##contig=<ID=29379354>
##contig=<ID=29379355>
##contig=<ID=29379356>
##contig=<ID=29379358>
##contig=<ID=29379361>
##contig=<ID=29379363>
##contig=<ID=29379364>
##contig=<ID=29379366>
##contig=<ID=29379368>
##contig=<ID=29379369>
##contig=<ID=29379370>
##contig=<ID=29379372>
##contig=<ID=29379374>
##contig=<ID=29379375>
##contig=<ID=29379378>
##contig=<ID=29379380>
##contig=<ID=29379382>
##contig=<ID=29379384>
##contig=<ID=29379386>
##contig=<ID=29379388>
##contig=<ID=29379390>
##contig=<ID=29379392>
##contig=<ID=29379393>
##contig=<ID=29379394>
##contig=<ID=29379400>
##contig=<ID=29379401>
##contig=<ID=29379402>
##contig=<ID=29379404>
##contig=<ID=29379405>
##contig=<ID=29379406>
##contig=<ID=29379407>
##contig=<ID=29379408>
##contig=<ID=29379409>
##contig=<ID=29379410>
##contig=<ID=29379412>
##contig=<ID=29379413>
##contig=<ID=29379416>
##contig=<ID=29379417>
##contig=<ID=29379418>
##contig=<ID=29379419>
##contig=<ID=29379422>
##contig=<ID=29379424>
##contig=<ID=29379426>
##contig=<ID=29379428>
##contig=<ID=29379429>
##contig=<ID=29379430>
##contig=<ID=29379434>
##contig=<ID=29379435>
##contig=<ID=29379437>
##contig=<ID=29379438>
##contig=<ID=29379439>
##contig=<ID=29379440>
##contig=<ID=29379441>
##contig=<ID=29379443>
##contig=<ID=29379451>
##contig=<ID=29379454>
##contig=<ID=29379457>
##contig=<ID=29379458>
##contig=<ID=29379459>
##contig=<ID=29379460>
##contig=<ID=29379462>
##contig=<ID=29379470>
##contig=<ID=29379471>
##contig=<ID=29379473>
##contig=<ID=29379477>
##contig=<ID=29379478>
##contig=<ID=29379479>
##contig=<ID=29379480>
##contig=<ID=29379481>
##contig=<ID=29379482>
##contig=<ID=29379483>
##contig=<ID=29379486>
##contig=<ID=29379487>
##contig=<ID=29379488>
##contig=<ID=29379489>
##contig=<ID=29379490>
##contig=<ID=29379492>
##contig=<ID=29379494>
##contig=<ID=29379495>
##contig=<ID=29379496>
##contig=<ID=29379498>
##contig=<ID=29379500>
##contig=<ID=29379502>
##contig=<ID=29379503>
##contig=<ID=29379505>
##contig=<ID=29379507>
##contig=<ID=29379509>
##contig=<ID=29379512>
##contig=<ID=29379513>
##contig=<ID=29379515>
##contig=<ID=29379516>
##contig=<ID=29379517>
##contig=<ID=29379518>
##contig=<ID=29379521>
##contig=<ID=29379523>
##contig=<ID=29379524>
##contig=<ID=29379529>
##contig=<ID=29379530>
##contig=<ID=29379531>
##contig=<ID=29379532>
##contig=<ID=29379534>
##contig=<ID=29379536>
##contig=<ID=29379537>
##contig=<ID=29379539>
##contig=<ID=29379547>
##contig=<ID=29379550>
##contig=<ID=29379551>
##contig=<ID=29379553>
##contig=<ID=29379556>
##contig=<ID=29379557>
##contig=<ID=29379560>
##contig=<ID=29379561>
##contig=<ID=29379564>
##contig=<ID=29379565>
##contig=<ID=29379567>
##contig=<ID=29379568>
##contig=<ID=29379569>
##contig=<ID=29379570>
##contig=<ID=29379572>
##contig=<ID=29379576>
##contig=<ID=29379577>
##contig=<ID=29379582>
##contig=<ID=29379583>
##contig=<ID=29379586>
##contig=<ID=29379587>
##contig=<ID=29379588>
##contig=<ID=29379589>
##contig=<ID=29379591>
##contig=<ID=29379593>
##contig=<ID=29379594>
##contig=<ID=29379596>
##contig=<ID=29379598>
##contig=<ID=29379599>
##contig=<ID=29379601>
##contig=<ID=29379602>
##contig=<ID=29379604>
##contig=<ID=29379606>
##contig=<ID=29379608>
##contig=<ID=29379609>
##contig=<ID=29379610>
##contig=<ID=29379611>
##contig=<ID=29379612>
##contig=<ID=29379613>
##contig=<ID=29379614>
##contig=<ID=29379615>
##contig=<ID=29379616>
##contig=<ID=29379617>
##contig=<ID=29379620>
##contig=<ID=29379621>
##contig=<ID=29379622>
##contig=<ID=29379623>
##contig=<ID=29379627>
##contig=<ID=29379628>
##contig=<ID=29379629>
##contig=<ID=29379630>
##contig=<ID=29379636>
##contig=<ID=29379637>
##contig=<ID=29379638>
##contig=<ID=29379639>
##contig=<ID=29379641>
##contig=<ID=29379643>
##contig=<ID=29379644>
##contig=<ID=29379645>
##contig=<ID=29379647>
##contig=<ID=29379649>
##contig=<ID=29379650>
##contig=<ID=29379651>
##contig=<ID=29379653>
##contig=<ID=29379655>
##contig=<ID=29379656>
##contig=<ID=29379657>
##contig=<ID=29379658>
##contig=<ID=29379660>
##contig=<ID=29379661>
##contig=<ID=29379662>
##contig=<ID=29379663>
##contig=<ID=29379664>
##contig=<ID=29379665>
##contig=<ID=29379666>
##contig=<ID=29379668>
##contig=<ID=29379669>
##contig=<ID=29379672>
##contig=<ID=29379673>
##contig=<ID=29379675>
##contig=<ID=29379681>
##contig=<ID=29379683>
##contig=<ID=29379684>
##contig=<ID=29379687>
##contig=<ID=29379688>
##contig=<ID=29379693>
##contig=<ID=29379694>
##contig=<ID=29379695>
##contig=<ID=29379704>
##contig=<ID=29379705>
##contig=<ID=29379706>
##contig=<ID=29379707>
##contig=<ID=29379708>
##contig=<ID=29379710>
##contig=<ID=29379711>
##contig=<ID=29379713>
##contig=<ID=29379716>
##contig=<ID=29379717>
##contig=<ID=29379718>
##contig=<ID=29379719>
##contig=<ID=29379720>
##contig=<ID=29379721>
##contig=<ID=29379722>
##contig=<ID=29379723>
##contig=<ID=29379724>
##contig=<ID=29379725>
##contig=<ID=29379727>
##contig=<ID=29379728>
##contig=<ID=29379729>
##contig=<ID=29379732>
##contig=<ID=29379734>
##contig=<ID=29379735>
##contig=<ID=29379736>
##contig=<ID=29379740>
##contig=<ID=29379743>
##contig=<ID=29379744>
##contig=<ID=29379745>
##contig=<ID=29379746>
##contig=<ID=29379747>
##contig=<ID=29379750>
##contig=<ID=29379751>
##contig=<ID=29379752>
##contig=<ID=29379753>
##contig=<ID=29379754>
##contig=<ID=29379757>
##contig=<ID=29379759>
##contig=<ID=29379760>
##contig=<ID=29379763>
##contig=<ID=29379765>
##contig=<ID=29379766>
##contig=<ID=29379767>
##contig=<ID=29379768>
##contig=<ID=29379771>
##contig=<ID=29379772>
##contig=<ID=29379775>
##contig=<ID=29379777>
##contig=<ID=29379780>
##contig=<ID=29379781>
##contig=<ID=29379782>
##contig=<ID=29379783>
##contig=<ID=29379784>
##contig=<ID=29379785>
##contig=<ID=29379788>
##contig=<ID=29379789>
##contig=<ID=29379790>
##contig=<ID=29379793>
##contig=<ID=29379795>
##contig=<ID=29379796>
##contig=<ID=29379797>
##contig=<ID=29379798>
##contig=<ID=29379799>
##contig=<ID=29379800>
##contig=<ID=29379801>
##contig=<ID=29379802>
##contig=<ID=29379805>
##contig=<ID=29379807>
##contig=<ID=29379808>
##contig=<ID=29379809>
##contig=<ID=29379810>
##contig=<ID=29379812>
##contig=<ID=29379813>
##contig=<ID=29379814>
##contig=<ID=29379815>
##contig=<ID=29379817>
##contig=<ID=29379818>
##contig=<ID=29379820>
##contig=<ID=29379821>
##contig=<ID=29379826>
##contig=<ID=29379831>
##contig=<ID=29379834>
##contig=<ID=29379836>
##contig=<ID=29379837>
##contig=<ID=29379838>
##contig=<ID=29379839>
##contig=<ID=29379840>
##contig=<ID=29379841>
##contig=<ID=29379843>
##contig=<ID=29379844>
##contig=<ID=29379845>
##contig=<ID=29379848>
##contig=<ID=29379849>
##contig=<ID=29379850>
##contig=<ID=29379855>
##contig=<ID=29379856>
##contig=<ID=29379857>
##contig=<ID=29379861>
##contig=<ID=29379862>
##contig=<ID=29379865>
##contig=<ID=29379867>
##contig=<ID=29379868>
##contig=<ID=29379870>
##contig=<ID=29379871>
##contig=<ID=29379873>
##contig=<ID=29379874>
##contig=<ID=29379877>
##contig=<ID=29379881>
##contig=<ID=29379883>
##contig=<ID=29379885>
##contig=<ID=29379886>
##contig=<ID=29379887>
##contig=<ID=29379888>
##contig=<ID=29379891>
##contig=<ID=29379893>
##contig=<ID=29379895>
##contig=<ID=29379896>
##contig=<ID=29379897>
##contig=<ID=29379898>
##contig=<ID=29379902>
##contig=<ID=29379907>
##contig=<ID=29379910>
##contig=<ID=29379911>
##contig=<ID=29379912>
##contig=<ID=29379913>
##contig=<ID=29379915>
##contig=<ID=29379916>
##contig=<ID=29379918>
##contig=<ID=29379919>
##contig=<ID=29379920>
##contig=<ID=29379924>
##contig=<ID=29379925>
##contig=<ID=29379926>
##contig=<ID=29379927>
##contig=<ID=29379929>
##contig=<ID=29379930>
##contig=<ID=29379931>
##contig=<ID=29379932>
##contig=<ID=29379933>
##contig=<ID=29379935>
##contig=<ID=29379936>
##contig=<ID=29379938>
##contig=<ID=29379939>
##contig=<ID=29379941>
##contig=<ID=29379942>
##contig=<ID=29379944>
##contig=<ID=29379945>
##contig=<ID=29379948>
##contig=<ID=29379954>
##contig=<ID=29379957>
##contig=<ID=29379958>
##contig=<ID=29379959>
##contig=<ID=29379961>
##contig=<ID=29379962>
##contig=<ID=29379965>
##contig=<ID=29379966>
##contig=<ID=29379967>
##contig=<ID=29379968>
##contig=<ID=29379971>
##contig=<ID=29379972>
##contig=<ID=29379973>
##contig=<ID=29379975>
##contig=<ID=29379976>
##contig=<ID=29379977>
##contig=<ID=29379978>
##contig=<ID=29379979>
##contig=<ID=29379980>
##contig=<ID=29379981>
##contig=<ID=29379982>
##contig=<ID=29379984>
##contig=<ID=29379987>
##contig=<ID=29379989>
##contig=<ID=29379991>
##contig=<ID=29379993>
##contig=<ID=29379994>
##contig=<ID=29379995>
##contig=<ID=29379996>
##contig=<ID=29379997>
##contig=<ID=29379998>
##contig=<ID=29379999>
##contig=<ID=29380001>
##contig=<ID=29380002>
##contig=<ID=29380003>
##contig=<ID=29380008>
##contig=<ID=29380010>
##contig=<ID=29380012>
##contig=<ID=29380013>
##contig=<ID=29380014>
##contig=<ID=29380015>
##contig=<ID=29380016>
##contig=<ID=29380017>
##contig=<ID=29380018>
##contig=<ID=29380019>
##contig=<ID=29380020>
##contig=<ID=29380021>
##contig=<ID=29380023>
##contig=<ID=29380025>
##contig=<ID=29380027>
##contig=<ID=29380029>
##contig=<ID=29380035>
##contig=<ID=29380036>
##contig=<ID=29380039>
##contig=<ID=29380040>
##contig=<ID=29380041>
##contig=<ID=29380043>
##contig=<ID=29380045>
##contig=<ID=29380046>
##contig=<ID=29380047>
##contig=<ID=29380048>
##contig=<ID=29380049>
##contig=<ID=29380050>
##contig=<ID=29380051>
##contig=<ID=29380053>
##contig=<ID=29380055>
##contig=<ID=29380057>
##contig=<ID=29380058>
##contig=<ID=29380060>
##contig=<ID=29380061>
##contig=<ID=29380062>
##contig=<ID=29380065>
##contig=<ID=29380066>
##contig=<ID=29380068>
##contig=<ID=29380072>
##contig=<ID=29380075>
##contig=<ID=29380076>
##contig=<ID=29380077>
##contig=<ID=29380078>
##contig=<ID=29380084>
##contig=<ID=29380086>
##contig=<ID=29380087>
##contig=<ID=29380089>
##contig=<ID=29380090>
##contig=<ID=29380091>
##contig=<ID=29380093>
##contig=<ID=29380094>
##contig=<ID=29380096>
##contig=<ID=29380100>
##contig=<ID=29380102>
##contig=<ID=29380103>
##contig=<ID=29380105>
##contig=<ID=29380108>
##contig=<ID=29380109>
##contig=<ID=29380111>
##contig=<ID=29380112>
##contig=<ID=29380113>
##contig=<ID=29380114>
##contig=<ID=29380115>
##contig=<ID=29380116>
##contig=<ID=29380117>
##contig=<ID=29380118>
##contig=<ID=29380119>
##contig=<ID=29380121>
##contig=<ID=29380123>
##contig=<ID=29380128>
##contig=<ID=29380129>
##contig=<ID=29380130>
##contig=<ID=29380132>
##contig=<ID=29380133>
##contig=<ID=29380134>
##contig=<ID=29380136>
##contig=<ID=29380138>
##contig=<ID=29380139>
##contig=<ID=29380141>
##contig=<ID=29380144>
##contig=<ID=29380148>
##contig=<ID=29380150>
##contig=<ID=29380151>
##contig=<ID=29380152>
##contig=<ID=29380153>
##contig=<ID=29380154>
##contig=<ID=29380155>
##contig=<ID=29380156>
##contig=<ID=29380158>
##contig=<ID=29380162>
##contig=<ID=29380163>
##contig=<ID=29380164>
##contig=<ID=29380167>
##contig=<ID=29380169>
##contig=<ID=29380170>
##contig=<ID=29380171>
##contig=<ID=29380174>
##contig=<ID=29380175>
##contig=<ID=29380176>
##contig=<ID=29380178>
##contig=<ID=29380179>
##contig=<ID=29380180>
##contig=<ID=29380181>
##contig=<ID=29380183>
##contig=<ID=29380184>
##contig=<ID=29380186>
##contig=<ID=29380191>
##contig=<ID=29380192>
##contig=<ID=29380193>
##contig=<ID=29380194>
##contig=<ID=29380196>
##contig=<ID=29380198>
##contig=<ID=29380199>
##contig=<ID=29380200>
##contig=<ID=29380206>
##contig=<ID=29380207>
##contig=<ID=29380208>
##contig=<ID=29380210>
##contig=<ID=29380212>
##contig=<ID=29380215>
##contig=<ID=29380217>
##contig=<ID=29380218>
##contig=<ID=29380219>
##contig=<ID=29380220>
##contig=<ID=29380221>
##contig=<ID=29380222>
##contig=<ID=29380223>
##contig=<ID=29380224>
##contig=<ID=29380226>
##contig=<ID=29380229>
##contig=<ID=29380230>
##contig=<ID=29380232>
##contig=<ID=29380234>
##contig=<ID=29380237>
##contig=<ID=29380238>
##contig=<ID=29380241>
##contig=<ID=29380244>
##contig=<ID=29380247>
##contig=<ID=29380249>
##contig=<ID=29380254>
##contig=<ID=29380255>
##contig=<ID=29380258>
##contig=<ID=29380259>
##contig=<ID=29380260>
##contig=<ID=29380261>
##contig=<ID=29380263>
##contig=<ID=29380266>
##contig=<ID=29380268>
##contig=<ID=29380270>
##contig=<ID=29380272>
##contig=<ID=29380273>
##contig=<ID=29380275>
##contig=<ID=29380276>
##contig=<ID=29380278>
##contig=<ID=29380279>
##contig=<ID=29380282>
##contig=<ID=29380284>
##contig=<ID=29380285>
##contig=<ID=29380286>
##contig=<ID=29380287>
##contig=<ID=29380288>
##contig=<ID=29380292>
##contig=<ID=29380293>
##contig=<ID=29380294>
##contig=<ID=29380295>
##contig=<ID=29380296>
##contig=<ID=29380299>
##contig=<ID=29380300>
##contig=<ID=29380302>
##contig=<ID=29380304>
##contig=<ID=29380306>
##contig=<ID=29380308>
##contig=<ID=29380309>
##contig=<ID=29380312>
##contig=<ID=29380313>
##contig=<ID=29380320>
##contig=<ID=29380322>
##contig=<ID=29380323>
##contig=<ID=29380324>
##contig=<ID=29380325>
##contig=<ID=29380327>
##contig=<ID=29380328>
##contig=<ID=29380329>
##contig=<ID=29380330>
##contig=<ID=29380336>
##contig=<ID=29380338>
##contig=<ID=29380339>
##contig=<ID=29380340>
##contig=<ID=29380343>
##contig=<ID=29380344>
##contig=<ID=29380345>
##contig=<ID=29380346>
##contig=<ID=29380348>
##contig=<ID=29380350>
##contig=<ID=29380353>
##contig=<ID=29380354>
##contig=<ID=29380355>
##contig=<ID=29380357>
##contig=<ID=29380358>
##contig=<ID=29380359>
##contig=<ID=29380361>
##contig=<ID=29380362>
##contig=<ID=29380363>
##contig=<ID=29380364>
##contig=<ID=29380365>
##contig=<ID=29380366>
##contig=<ID=29380367>
##contig=<ID=29380368>
##contig=<ID=29380372>
##contig=<ID=29380373>
##contig=<ID=29380374>
##contig=<ID=29380376>
##contig=<ID=29380377>
##contig=<ID=29380378>
##contig=<ID=29380379>
##contig=<ID=29380380>
##contig=<ID=29380381>
##contig=<ID=29380383>
##contig=<ID=29380392>
##contig=<ID=29380393>
##contig=<ID=29380396>
##contig=<ID=29380398>
##contig=<ID=29380399>
##contig=<ID=29380405>
##contig=<ID=29380406>
##contig=<ID=29380408>
##contig=<ID=29380409>
##contig=<ID=29380410>
##contig=<ID=29380411>
##contig=<ID=29380412>
##contig=<ID=29380414>
##contig=<ID=29380415>
##contig=<ID=29380418>
##contig=<ID=29380419>
##contig=<ID=29380421>
##contig=<ID=29380422>
##contig=<ID=29380423>
##contig=<ID=29380424>
##contig=<ID=29380432>
##contig=<ID=29380433>
##contig=<ID=29380434>
##contig=<ID=29380436>
##contig=<ID=29380437>
##contig=<ID=29380438>
##contig=<ID=29380439>
##contig=<ID=29380440>
##contig=<ID=29380441>
##contig=<ID=29380446>
##contig=<ID=29380447>
##contig=<ID=29380448>
##contig=<ID=29380449>
##contig=<ID=29380450>
##contig=<ID=29380452>
##contig=<ID=29380454>
##contig=<ID=29380457>
##contig=<ID=29380458>
##contig=<ID=29380466>
##contig=<ID=29380468>
##contig=<ID=29380470>
##contig=<ID=29380472>
##contig=<ID=29380473>
##contig=<ID=29380474>
##contig=<ID=29380476>
##contig=<ID=29380477>
##contig=<ID=29380478>
##contig=<ID=29380479>
##contig=<ID=29380480>
##contig=<ID=29380481>
##contig=<ID=29380484>
##contig=<ID=29380485>
##contig=<ID=29380487>
##contig=<ID=29380489>
##contig=<ID=29380490>
##contig=<ID=29380492>
##contig=<ID=29380495>
##contig=<ID=29380497>
##contig=<ID=29380499>
##contig=<ID=29380500>
##contig=<ID=29380501>
##contig=<ID=29380502>
##contig=<ID=29380503>
##contig=<ID=29380504>
##contig=<ID=29380508>
##contig=<ID=29380510>
##contig=<ID=29380511>
##contig=<ID=29380513>
##contig=<ID=29380514>
##contig=<ID=29380515>
##contig=<ID=29380517>
##contig=<ID=29380519>
##contig=<ID=29380521>
##contig=<ID=29380523>
##contig=<ID=29380524>
##contig=<ID=29380527>
##contig=<ID=29380528>
##contig=<ID=29380529>
##contig=<ID=29380531>
##contig=<ID=29380533>
##contig=<ID=29380534>
##contig=<ID=29380537>
##contig=<ID=29380538>
##contig=<ID=29380539>
##contig=<ID=29380540>
##contig=<ID=29380541>
##contig=<ID=29380542>
##contig=<ID=29380543>
##contig=<ID=29380545>
##contig=<ID=29380546>
##contig=<ID=29380548>
##contig=<ID=29380550>
##contig=<ID=29380551>
##contig=<ID=29380554>
##contig=<ID=29380557>
##contig=<ID=29380558>
##contig=<ID=29380560>
##contig=<ID=29380562>
##contig=<ID=29380563>
##contig=<ID=29380567>
##contig=<ID=29380568>
##contig=<ID=29380569>
##contig=<ID=29380570>
##contig=<ID=29380571>
##contig=<ID=29380572>
##contig=<ID=29380573>
##contig=<ID=29380574>
##contig=<ID=29380575>
##contig=<ID=29380577>
##contig=<ID=29380578>
##contig=<ID=29380579>
##contig=<ID=29380582>
##contig=<ID=29380585>
##contig=<ID=29380586>
##contig=<ID=29380587>
##contig=<ID=29380590>
##contig=<ID=29380592>
##contig=<ID=29380593>
##contig=<ID=29380600>
##contig=<ID=29380602>
##contig=<ID=29380604>
##contig=<ID=29380605>
##contig=<ID=29380611>
##contig=<ID=29380612>
##contig=<ID=29380613>
##contig=<ID=29380615>
##contig=<ID=29380616>
##contig=<ID=29380617>
##contig=<ID=29380618>
##contig=<ID=29380620>
##contig=<ID=29380622>
##contig=<ID=29380623>
##contig=<ID=29380628>
##contig=<ID=29380629>
##contig=<ID=29380630>
##contig=<ID=29380633>
##contig=<ID=29380634>
##contig=<ID=29380636>
##contig=<ID=29380640>
##contig=<ID=29380642>
##contig=<ID=29380643>
##contig=<ID=29380648>
##contig=<ID=29380649>
##contig=<ID=29380650>
##contig=<ID=29380653>
##contig=<ID=29380654>
##contig=<ID=29380656>
##contig=<ID=29380657>
##contig=<ID=29380658>
##contig=<ID=29380659>
##contig=<ID=29380660>
##contig=<ID=29380661>
##contig=<ID=29380663>
##contig=<ID=29380665>
##contig=<ID=29380668>
##contig=<ID=29380672>
##contig=<ID=29380674>
##contig=<ID=29380676>
##contig=<ID=29380679>
##contig=<ID=29380680>
##contig=<ID=29380683>
##contig=<ID=29380684>
##contig=<ID=29380685>
##contig=<ID=29380686>
##contig=<ID=29380687>
##contig=<ID=29380688>
##contig=<ID=29380689>
##contig=<ID=29380691>
##contig=<ID=29380692>
##contig=<ID=29380695>
##contig=<ID=29380696>
##contig=<ID=29380697>
##contig=<ID=29380700>
##contig=<ID=29380702>
##contig=<ID=29380707>
##contig=<ID=29380708>
##contig=<ID=29380710>
##contig=<ID=29380711>
##contig=<ID=29380712>
##contig=<ID=29380713>
##contig=<ID=29380715>
##contig=<ID=29380718>
##contig=<ID=29380719>
##contig=<ID=29380720>
##contig=<ID=29380723>
##contig=<ID=29380724>
##contig=<ID=29380725>
##contig=<ID=29380728>
##contig=<ID=29380730>
##contig=<ID=29380731>
##contig=<ID=29380733>
##contig=<ID=29380734>
##contig=<ID=29380735>
##contig=<ID=29380736>
##contig=<ID=29380737>
##contig=<ID=29380738>
##contig=<ID=29380739>
##contig=<ID=29380740>
##contig=<ID=29380741>
##contig=<ID=29380742>
##contig=<ID=29380744>
##contig=<ID=29380745>
##contig=<ID=29380747>
##contig=<ID=29380748>
##contig=<ID=29380749>
##contig=<ID=29380750>
##contig=<ID=29380752>
##contig=<ID=29380753>
##contig=<ID=29380754>
##contig=<ID=29380755>
##contig=<ID=29380756>
##contig=<ID=29380758>
##contig=<ID=29380760>
##contig=<ID=29380762>
##contig=<ID=29380763>
##contig=<ID=29380765>
##contig=<ID=29380767>
##contig=<ID=29380773>
##contig=<ID=29380774>
##contig=<ID=29380775>
##contig=<ID=29380776>
##contig=<ID=29380777>
##contig=<ID=29380778>
##contig=<ID=29380780>
##contig=<ID=29380781>
##contig=<ID=29380783>
##contig=<ID=29380786>
##contig=<ID=29380787>
##contig=<ID=29380788>
##contig=<ID=29380790>
##contig=<ID=29380791>
##contig=<ID=29380793>
##contig=<ID=29380796>
##contig=<ID=29380797>
##contig=<ID=29380798>
##contig=<ID=29380800>
##contig=<ID=29380801>
##contig=<ID=29380803>
##contig=<ID=29380804>
##contig=<ID=29380805>
##contig=<ID=29380806>
##contig=<ID=29380808>
##contig=<ID=29380809>
##contig=<ID=29380811>
##contig=<ID=29380812>
##contig=<ID=29380814>
##contig=<ID=29380816>
##contig=<ID=29380819>
##contig=<ID=29380820>
##contig=<ID=29380822>
##contig=<ID=29380823>
##contig=<ID=29380824>
##contig=<ID=29380825>
##contig=<ID=29380826>
##contig=<ID=29380828>
##contig=<ID=29380832>
##contig=<ID=29380834>
##contig=<ID=29380836>
##contig=<ID=29380837>
##contig=<ID=29380838>
##contig=<ID=29380839>
##contig=<ID=29380840>
##contig=<ID=29380842>
##contig=<ID=29380844>
##contig=<ID=29380848>
##contig=<ID=29380850>
##contig=<ID=29380851>
##contig=<ID=29380853>
##contig=<ID=29380854>
##contig=<ID=29380856>
##contig=<ID=29380857>
##contig=<ID=29380859>
##contig=<ID=29380860>
##contig=<ID=29380866>
##contig=<ID=29380868>
##contig=<ID=29380870>
##contig=<ID=29380874>
##contig=<ID=29380875>
##contig=<ID=29380877>
##contig=<ID=29380880>
##contig=<ID=29380883>
##contig=<ID=29380884>
##contig=<ID=29380886>
##contig=<ID=29380887>
##contig=<ID=29380890>
##contig=<ID=29380891>
##contig=<ID=29380894>
##contig=<ID=29380897>
##contig=<ID=29380898>
##contig=<ID=29380899>
##contig=<ID=29380901>
##contig=<ID=29380902>
##contig=<ID=29380903>
##contig=<ID=29380904>
##contig=<ID=29380906>
##contig=<ID=29380908>
##contig=<ID=29380909>
##contig=<ID=29380913>
##contig=<ID=29380915>
##contig=<ID=29380916>
##contig=<ID=29380918>
##contig=<ID=29380919>
##contig=<ID=29380920>
##contig=<ID=29380921>
##contig=<ID=29380924>
##contig=<ID=29380925>
##contig=<ID=29380929>
##contig=<ID=29380931>
##contig=<ID=29380935>
##contig=<ID=29380936>
##contig=<ID=29380937>
##contig=<ID=29380939>
##contig=<ID=29380941>
##contig=<ID=29380942>
##contig=<ID=29380943>
##contig=<ID=29380944>
##contig=<ID=29380945>
##contig=<ID=29380947>
##contig=<ID=29380948>
##contig=<ID=29380949>
##contig=<ID=29380950>
##contig=<ID=29380951>
##contig=<ID=29380954>
##contig=<ID=29380958>
##contig=<ID=29380959>
##contig=<ID=29380960>
##contig=<ID=29380961>
##contig=<ID=29380963>
##contig=<ID=29380965>
##contig=<ID=29380969>
##contig=<ID=29380970>
##contig=<ID=29380971>
##contig=<ID=29380976>
##contig=<ID=29380978>
##contig=<ID=29380980>
##contig=<ID=29380982>
##contig=<ID=29380984>
##contig=<ID=29380986>
##contig=<ID=29380987>
##contig=<ID=29380988>
##contig=<ID=29380989>
##contig=<ID=29380990>
##contig=<ID=29380994>
##contig=<ID=29380995>
##contig=<ID=29380996>
##contig=<ID=29380997>
##contig=<ID=29380998>
##contig=<ID=29381000>
##contig=<ID=29381001>
##contig=<ID=29381003>
##contig=<ID=29381004>
##contig=<ID=29381005>
##contig=<ID=29381006>
##contig=<ID=29381009>
##contig=<ID=29381010>
##contig=<ID=29381014>
##contig=<ID=29381016>
##contig=<ID=29381027>
##contig=<ID=29381028>
##contig=<ID=29381029>
##contig=<ID=29381030>
##contig=<ID=29381033>
##contig=<ID=29381034>
##contig=<ID=29381036>
##contig=<ID=29381037>
##contig=<ID=29381038>
##contig=<ID=29381039>
##contig=<ID=29381040>
##contig=<ID=29381042>
##contig=<ID=29381043>
##contig=<ID=29381044>
##contig=<ID=29381045>
##contig=<ID=29381048>
##contig=<ID=29381049>
##contig=<ID=29381051>
##contig=<ID=29381054>
##contig=<ID=29381055>
##contig=<ID=29381056>
##contig=<ID=29381057>
##contig=<ID=29381059>
##contig=<ID=29381060>
##contig=<ID=29381061>
##contig=<ID=29381062>
##contig=<ID=29381065>
##contig=<ID=29381066>
##contig=<ID=29381067>
##contig=<ID=29381072>
##contig=<ID=29381073>
##contig=<ID=29381076>
##contig=<ID=29381077>
##contig=<ID=29381078>
##contig=<ID=29381079>
##contig=<ID=29381080>
##contig=<ID=29381081>
##contig=<ID=29381082>
##contig=<ID=29381084>
##contig=<ID=29381086>
##contig=<ID=29381087>
##contig=<ID=29381088>
##contig=<ID=29381094>
##contig=<ID=29381099>
##contig=<ID=29381100>
##contig=<ID=29381101>
##contig=<ID=29381102>
##contig=<ID=29381105>
##contig=<ID=29381106>
##contig=<ID=29381107>
##contig=<ID=29381111>
##contig=<ID=29381114>
##contig=<ID=29381115>
##contig=<ID=29381117>
##contig=<ID=29381120>
##contig=<ID=29381121>
##contig=<ID=29381122>
##contig=<ID=29381124>
##contig=<ID=29381126>
##contig=<ID=29381129>
##contig=<ID=29381131>
##contig=<ID=29381132>
##contig=<ID=29381134>
##contig=<ID=29381135>
##contig=<ID=29381137>
##contig=<ID=29381140>
##contig=<ID=29381141>
##contig=<ID=29381142>
##contig=<ID=29381144>
##contig=<ID=29381145>
##contig=<ID=29381146>
##contig=<ID=29381147>
##contig=<ID=29381148>
##contig=<ID=29381149>
##contig=<ID=29381150>
##contig=<ID=29381151>
##contig=<ID=29381152>
##contig=<ID=29381153>
##contig=<ID=29381154>
##contig=<ID=29381155>
##contig=<ID=29381156>
##contig=<ID=29381158>
##contig=<ID=29381163>
##contig=<ID=29381164>
##contig=<ID=29381166>
##contig=<ID=29381169>
##contig=<ID=29381170>
##contig=<ID=29381171>
##contig=<ID=29381172>
##contig=<ID=29381174>
##contig=<ID=29381175>
##contig=<ID=29381176>
##contig=<ID=29381177>
##contig=<ID=29381178>
##contig=<ID=29381179>
##contig=<ID=29381181>
##contig=<ID=29381182>
##contig=<ID=29381183>
##contig=<ID=29381185>
##contig=<ID=29381187>
##contig=<ID=29381188>
##contig=<ID=29381189>
##contig=<ID=29381191>
##contig=<ID=29381192>
##contig=<ID=29381197>
##contig=<ID=29381198>
##contig=<ID=29381199>
##contig=<ID=29381200>
##contig=<ID=29381202>
##contig=<ID=29381203>
##contig=<ID=29381206>
##contig=<ID=29381207>
##contig=<ID=29381211>
##contig=<ID=29381212>
##contig=<ID=29381213>
##contig=<ID=29381214>
##contig=<ID=29381219>
##contig=<ID=29381220>
##contig=<ID=29381221>
##contig=<ID=29381222>
##contig=<ID=29381225>
##contig=<ID=29381226>
##contig=<ID=29381228>
##contig=<ID=29381229>
##contig=<ID=29381231>
##contig=<ID=29381232>
##contig=<ID=29381233>
##contig=<ID=29381236>
##contig=<ID=29381237>
##contig=<ID=29381238>
##contig=<ID=29381239>
##contig=<ID=29381242>
##contig=<ID=29381244>
##contig=<ID=29381245>
##contig=<ID=29381246>
##contig=<ID=29381247>
##contig=<ID=29381248>
##contig=<ID=29381249>
##contig=<ID=29381251>
##contig=<ID=29381254>
##contig=<ID=29381255>
##contig=<ID=29381256>
##contig=<ID=29381257>
##contig=<ID=29381258>
##contig=<ID=29381265>
##contig=<ID=29381266>
##contig=<ID=29381271>
##contig=<ID=29381273>
##contig=<ID=29381274>
##contig=<ID=29381275>
##contig=<ID=29381277>
##contig=<ID=29381280>
##contig=<ID=29381283>
##contig=<ID=29381284>
##contig=<ID=29381285>
##contig=<ID=29381289>
##contig=<ID=29381290>
##contig=<ID=29381291>
##contig=<ID=29381293>
##contig=<ID=29381294>
##contig=<ID=29381295>
##contig=<ID=29381297>
##contig=<ID=29381300>
##contig=<ID=29381301>
##contig=<ID=29381302>
##contig=<ID=29381303>
##contig=<ID=29381304>
##contig=<ID=29381308>
##contig=<ID=29381309>
##contig=<ID=29381310>
##contig=<ID=29381311>
##contig=<ID=29381312>
##contig=<ID=29381313>
##contig=<ID=29381314>
##contig=<ID=29381316>
##contig=<ID=29381318>
##contig=<ID=29381320>
##contig=<ID=29381322>
##contig=<ID=29381324>
##contig=<ID=29381325>
##contig=<ID=29381328>
##contig=<ID=29381330>
##contig=<ID=29381331>
##contig=<ID=29381332>
##contig=<ID=29381335>
##contig=<ID=29381336>
##contig=<ID=29381340>
##contig=<ID=29381343>
##contig=<ID=29381344>
##contig=<ID=29381348>
##contig=<ID=29381349>
##contig=<ID=29381353>
##contig=<ID=29381354>
##contig=<ID=29381356>
##contig=<ID=29381357>
##contig=<ID=29381359>
##contig=<ID=29381360>
##contig=<ID=29381361>
##contig=<ID=29381362>
##contig=<ID=29381363>
##contig=<ID=29381366>
##contig=<ID=29381367>
##contig=<ID=29381368>
##contig=<ID=29381369>
##contig=<ID=29381370>
##contig=<ID=29381372>
##contig=<ID=29381374>
##contig=<ID=29381376>
##contig=<ID=29381377>
##contig=<ID=29381378>
##contig=<ID=29381381>
##contig=<ID=29381382>
##contig=<ID=29381384>
##contig=<ID=29381387>
##contig=<ID=29381388>
##contig=<ID=29381389>
##contig=<ID=29381390>
##contig=<ID=29381391>
##contig=<ID=29381392>
##contig=<ID=29381393>
##contig=<ID=29381397>
##contig=<ID=29381398>
##contig=<ID=29381401>
##contig=<ID=29381403>
##contig=<ID=29381404>
##contig=<ID=29381407>
##contig=<ID=29381408>
##contig=<ID=29381410>
##contig=<ID=29381411>
##contig=<ID=29381412>
##contig=<ID=29381414>
##contig=<ID=29381415>
##contig=<ID=29381417>
##contig=<ID=29381418>
##contig=<ID=29381420>
##contig=<ID=29381422>
##contig=<ID=29381423>
##contig=<ID=29381424>
##contig=<ID=29381427>
##contig=<ID=29381428>
##contig=<ID=29381430>
##contig=<ID=29381431>
##contig=<ID=29381433>
##contig=<ID=29381434>
##contig=<ID=29381436>
##contig=<ID=29381438>
##contig=<ID=29381439>
##contig=<ID=29381440>
##contig=<ID=29381445>
##contig=<ID=29381447>
##contig=<ID=29381449>
##contig=<ID=29381452>
##contig=<ID=29381454>
##contig=<ID=29381455>
##contig=<ID=29381456>
##contig=<ID=29381458>
##contig=<ID=29381459>
##contig=<ID=29381460>
##contig=<ID=29381461>
##contig=<ID=29381464>
##contig=<ID=29381465>
##contig=<ID=29381466>
##contig=<ID=29381467>
##contig=<ID=29381469>
##contig=<ID=29381470>
##contig=<ID=29381471>
##contig=<ID=29381472>
##contig=<ID=29381473>
##contig=<ID=29381474>
##contig=<ID=29381475>
##contig=<ID=29381476>
##contig=<ID=29381477>
##contig=<ID=29381478>
##contig=<ID=29381479>
##contig=<ID=29381480>
##contig=<ID=29381482>
##contig=<ID=29381484>
##contig=<ID=29381485>
##contig=<ID=29381488>
##contig=<ID=29381491>
##contig=<ID=29381492>
##contig=<ID=29381493>
##contig=<ID=29381495>
##contig=<ID=29381496>
##contig=<ID=29381497>
##contig=<ID=29381499>
##contig=<ID=29381500>
##contig=<ID=29381501>
##contig=<ID=29381502>
##contig=<ID=29381504>
##contig=<ID=29381509>
##contig=<ID=29381512>
##contig=<ID=29381513>
##contig=<ID=29381515>
##contig=<ID=29381518>
##contig=<ID=29381519>
##contig=<ID=29381521>
##contig=<ID=29381523>
##contig=<ID=29381524>
##contig=<ID=29381526>
##contig=<ID=29381527>
##contig=<ID=29381528>
##contig=<ID=29381530>
##contig=<ID=29381532>
##contig=<ID=29381533>
##contig=<ID=29381535>
##contig=<ID=29381538>
##contig=<ID=29381542>
##contig=<ID=29381545>
##contig=<ID=29381546>
##contig=<ID=29381547>
##contig=<ID=29381548>
##contig=<ID=29381551>
##contig=<ID=29381554>
##contig=<ID=29381555>
##contig=<ID=29381556>
##contig=<ID=29381558>
##contig=<ID=29381559>
##contig=<ID=29381560>
##contig=<ID=29381563>
##contig=<ID=29381564>
##contig=<ID=29381565>
##contig=<ID=29381566>
##contig=<ID=29381568>
##contig=<ID=29381569>
##contig=<ID=29381572>
##contig=<ID=29381573>
##contig=<ID=29381575>
##contig=<ID=29381576>
##contig=<ID=29381578>
##contig=<ID=29381580>
##contig=<ID=29381582>
##contig=<ID=29381584>
##contig=<ID=29381585>
##contig=<ID=29381586>
##contig=<ID=29381588>
##contig=<ID=29381589>
##contig=<ID=29381592>
##contig=<ID=29381593>
##contig=<ID=29381594>
##contig=<ID=29381595>
##contig=<ID=29381599>
##contig=<ID=29381603>
##contig=<ID=29381604>
##contig=<ID=29381605>
##contig=<ID=29381606>
##contig=<ID=29381607>
##contig=<ID=29381608>
##contig=<ID=29381613>
##contig=<ID=29381614>
##contig=<ID=29381615>
##contig=<ID=29381616>
##contig=<ID=29381618>
##contig=<ID=29381619>
##contig=<ID=29381620>
##contig=<ID=29381621>
##contig=<ID=29381622>
##contig=<ID=29381623>
##contig=<ID=29381624>
##contig=<ID=29381625>
##contig=<ID=29381629>
##contig=<ID=29381630>
##contig=<ID=29381631>
##contig=<ID=29381632>
##contig=<ID=29381635>
##contig=<ID=29381636>
##contig=<ID=29381637>
##contig=<ID=29381641>
##contig=<ID=29381643>
##contig=<ID=29381644>
##contig=<ID=29381645>
##contig=<ID=29381646>
##contig=<ID=29381648>
##contig=<ID=29381649>
##contig=<ID=29381650>
##contig=<ID=29381654>
##contig=<ID=29381655>
##contig=<ID=29381658>
##contig=<ID=29381661>
##contig=<ID=29381662>
##contig=<ID=29381663>
##contig=<ID=29381665>
##contig=<ID=29381668>
##contig=<ID=29381672>
##contig=<ID=29381674>
##contig=<ID=29381676>
##contig=<ID=29381677>
##contig=<ID=29381678>
##contig=<ID=29381683>
##contig=<ID=29381684>
##contig=<ID=29381685>
##contig=<ID=29381686>
##contig=<ID=29381690>
##contig=<ID=29381692>
##contig=<ID=29381693>
##contig=<ID=29381694>
##contig=<ID=29381697>
##contig=<ID=29381699>
##contig=<ID=29381701>
##contig=<ID=29381706>
##contig=<ID=29381707>
##contig=<ID=29381708>
##contig=<ID=29381713>
##contig=<ID=29381715>
##contig=<ID=29381716>
##contig=<ID=29381718>
##contig=<ID=29381719>
##contig=<ID=29381721>
##contig=<ID=29381722>
##contig=<ID=29381724>
##contig=<ID=29381725>
##contig=<ID=29381726>
##contig=<ID=29381727>
##contig=<ID=29381728>
##contig=<ID=29381729>
##contig=<ID=29381731>
##contig=<ID=29381733>
##contig=<ID=29381735>
##contig=<ID=29381738>
##contig=<ID=29381739>
##contig=<ID=29381740>
##contig=<ID=29381743>
##contig=<ID=29381745>
##contig=<ID=29381749>
##contig=<ID=29381750>
##contig=<ID=29381751>
##contig=<ID=29381752>
##contig=<ID=29381753>
##contig=<ID=29381754>
##contig=<ID=29381756>
##contig=<ID=29381759>
##contig=<ID=29381760>
##contig=<ID=29381762>
##contig=<ID=29381763>
##contig=<ID=29381764>
##contig=<ID=29381766>
##contig=<ID=29381767>
##contig=<ID=29381769>
##contig=<ID=29381771>
##contig=<ID=29381773>
##contig=<ID=29381774>
##contig=<ID=29381775>
##contig=<ID=29381776>
##contig=<ID=29381777>
##contig=<ID=29381778>
##contig=<ID=29381779>
##contig=<ID=29381783>
##contig=<ID=29381786>
##contig=<ID=29381790>
##contig=<ID=29381791>
##contig=<ID=29381792>
##contig=<ID=29381793>
##contig=<ID=29381795>
##contig=<ID=29381798>
##contig=<ID=29381800>
##contig=<ID=29381801>
##contig=<ID=29381802>
##contig=<ID=29381803>
##contig=<ID=29381804>
##contig=<ID=29381805>
##contig=<ID=29381806>
##contig=<ID=29381808>
##contig=<ID=29381810>
##contig=<ID=29381811>
##contig=<ID=29381814>
##contig=<ID=29381817>
##contig=<ID=29381818>
##contig=<ID=29381819>
##contig=<ID=29381820>
##contig=<ID=29381822>
##contig=<ID=29381823>
##contig=<ID=29381824>
##contig=<ID=29381826>
##contig=<ID=29381828>
##contig=<ID=29381829>
##contig=<ID=29381830>
##contig=<ID=29381831>
##contig=<ID=29381843>
##contig=<ID=29381844>
##contig=<ID=29381846>
##contig=<ID=29381850>
##contig=<ID=29381852>
##contig=<ID=29381853>
##contig=<ID=29381854>
##contig=<ID=29381857>
##contig=<ID=29381859>
##contig=<ID=29381860>
##contig=<ID=29381863>
##contig=<ID=29381864>
##contig=<ID=29381865>
##contig=<ID=29381866>
##contig=<ID=29381867>
##contig=<ID=29381869>
##contig=<ID=29381870>
##contig=<ID=29381872>
##contig=<ID=29381873>
##contig=<ID=29381874>
##contig=<ID=29381875>
##contig=<ID=29381876>
##contig=<ID=29381881>
##contig=<ID=29381883>
##contig=<ID=29381885>
##contig=<ID=29381886>
##contig=<ID=29381887>
##contig=<ID=29381888>
##contig=<ID=29381890>
##contig=<ID=29381891>
##contig=<ID=29381893>
##contig=<ID=29381895>
##contig=<ID=29381896>
##contig=<ID=29381898>
##contig=<ID=29381900>
##contig=<ID=29381904>
##contig=<ID=29381905>
##contig=<ID=29381906>
##contig=<ID=29381907>
##contig=<ID=29381908>
##contig=<ID=29381909>
##contig=<ID=29381911>
##contig=<ID=29381913>
##contig=<ID=29381914>
##contig=<ID=29381915>
##contig=<ID=29381916>
##contig=<ID=29381919>
##contig=<ID=29381920>
##contig=<ID=29381921>
##contig=<ID=29381923>
##contig=<ID=29381924>
##contig=<ID=29381925>
##contig=<ID=29381926>
##contig=<ID=29381927>
##contig=<ID=29381928>
##contig=<ID=29381929>
##contig=<ID=29381931>
##contig=<ID=29381933>
##contig=<ID=29381936>
##contig=<ID=29381939>
##contig=<ID=29381940>
##contig=<ID=29381941>
##contig=<ID=29381942>
##contig=<ID=29381943>
##contig=<ID=29381944>
##contig=<ID=29381947>
##contig=<ID=29381949>
##contig=<ID=29381951>
##contig=<ID=29381952>
##contig=<ID=29381954>
##contig=<ID=29381955>
##contig=<ID=29381956>
##contig=<ID=29381958>
##contig=<ID=29381959>
##contig=<ID=29381960>
##contig=<ID=29381961>
##contig=<ID=29381964>
##contig=<ID=29381965>
##contig=<ID=29381967>
##contig=<ID=29381969>
##contig=<ID=29381970>
##contig=<ID=29381971>
##contig=<ID=29381972>
##contig=<ID=29381980>
##contig=<ID=29381984>
##contig=<ID=29381986>
##contig=<ID=29381987>
##contig=<ID=29381988>
##contig=<ID=29381991>
##contig=<ID=29381992>
##contig=<ID=29381994>
##contig=<ID=29381996>
##contig=<ID=29382002>
##contig=<ID=29382007>
##contig=<ID=29382008>
##contig=<ID=29382009>
##contig=<ID=29382010>
##contig=<ID=29382011>
##contig=<ID=29382012>
##contig=<ID=29382016>
##contig=<ID=29382017>
##contig=<ID=29382018>
##contig=<ID=29382020>
##contig=<ID=29382023>
##contig=<ID=29382025>
##contig=<ID=29382026>
##contig=<ID=29382027>
##contig=<ID=29382028>
##contig=<ID=29382029>
##contig=<ID=29382031>
##contig=<ID=29382035>
##contig=<ID=29382037>
##contig=<ID=29382038>
##contig=<ID=29382039>
##contig=<ID=29382040>
##contig=<ID=29382042>
##contig=<ID=29382045>
##contig=<ID=29382048>
##contig=<ID=29382049>
##contig=<ID=29382050>
##contig=<ID=29382051>
##contig=<ID=29382052>
##contig=<ID=29382054>
##contig=<ID=29382056>
##contig=<ID=29382063>
##contig=<ID=29382064>
##contig=<ID=29382065>
##contig=<ID=29382067>
##contig=<ID=29382068>
##contig=<ID=29382069>
##contig=<ID=29382071>
##contig=<ID=29382072>
##contig=<ID=29382073>
##contig=<ID=29382074>
##contig=<ID=29382078>
##contig=<ID=29382080>
##contig=<ID=29382082>
##contig=<ID=29382084>
##contig=<ID=29382085>
##contig=<ID=29382087>
##contig=<ID=29382089>
##contig=<ID=29382090>
##contig=<ID=29382092>
##contig=<ID=29382093>
##contig=<ID=29382095>
##contig=<ID=29382097>
##contig=<ID=29382099>
##contig=<ID=29382100>
##contig=<ID=29382102>
##contig=<ID=29382103>
##contig=<ID=29382104>
##contig=<ID=29382107>
##contig=<ID=29382110>
##contig=<ID=29382112>
##contig=<ID=29382113>
##contig=<ID=29382115>
##contig=<ID=29382116>
##contig=<ID=29382119>
##contig=<ID=29382124>
##contig=<ID=29382125>
##contig=<ID=29382126>
##contig=<ID=29382127>
##contig=<ID=29382131>
##contig=<ID=29382132>
##contig=<ID=29382134>
##contig=<ID=29382135>
##contig=<ID=29382137>
##contig=<ID=29382138>
##contig=<ID=29382139>
##contig=<ID=29382140>
##contig=<ID=29382141>
##contig=<ID=29382143>
##contig=<ID=29382144>
##contig=<ID=29382145>
##contig=<ID=29382149>
##contig=<ID=29382150>
##contig=<ID=29382152>
##contig=<ID=29382155>
##contig=<ID=29382156>
##contig=<ID=29382157>
##contig=<ID=29382158>
##contig=<ID=29382164>
##contig=<ID=29382165>
##contig=<ID=29382166>
##contig=<ID=29382167>
##contig=<ID=29382168>
##contig=<ID=29382169>
##contig=<ID=29382170>
##contig=<ID=29382172>
##contig=<ID=29382174>
##contig=<ID=29382176>
##contig=<ID=29382178>
##contig=<ID=29382179>
##contig=<ID=29382180>
##contig=<ID=29382182>
##contig=<ID=29382185>
##contig=<ID=29382191>
##contig=<ID=29382193>
##contig=<ID=29382194>
##contig=<ID=29382195>
##contig=<ID=29382196>
##contig=<ID=29382198>
##contig=<ID=29382201>
##contig=<ID=29382202>
##contig=<ID=29382211>
##contig=<ID=29382212>
##contig=<ID=29382214>
##contig=<ID=29382215>
##contig=<ID=29382217>
##contig=<ID=29382218>
##contig=<ID=29382222>
##contig=<ID=29382223>
##contig=<ID=29382226>
##contig=<ID=29382227>
##contig=<ID=29382231>
##contig=<ID=29382232>
##contig=<ID=29382233>
##contig=<ID=29382234>
##contig=<ID=29382235>
##contig=<ID=29382239>
##contig=<ID=29382240>
##contig=<ID=29382241>
##contig=<ID=29382243>
##contig=<ID=29382244>
##contig=<ID=29382247>
##contig=<ID=29382248>
##contig=<ID=29382250>
##contig=<ID=29382251>
##contig=<ID=29382252>
##contig=<ID=29382255>
##contig=<ID=29382259>
##contig=<ID=29382260>
##contig=<ID=29382261>
##contig=<ID=29382262>
##contig=<ID=29382265>
##contig=<ID=29382266>
##contig=<ID=29382269>
##contig=<ID=29382271>
##contig=<ID=29382272>
##contig=<ID=29382273>
##contig=<ID=29382275>
##contig=<ID=29382278>
##contig=<ID=29382280>
##contig=<ID=29382282>
##contig=<ID=29382283>
##contig=<ID=29382284>
##contig=<ID=29382289>
##contig=<ID=29382290>
##contig=<ID=29382294>
##contig=<ID=29382296>
##contig=<ID=29382297>
##contig=<ID=29382300>
##contig=<ID=29382301>
##contig=<ID=29382303>
##contig=<ID=29382305>
##contig=<ID=29382308>
##contig=<ID=29382309>
##contig=<ID=29382310>
##contig=<ID=29382311>
##contig=<ID=29382313>
##contig=<ID=29382315>
##contig=<ID=29382316>
##contig=<ID=29382317>
##contig=<ID=29382319>
##contig=<ID=29382321>
##contig=<ID=29382325>
##contig=<ID=29382326>
##contig=<ID=29382329>
##contig=<ID=29382330>
##contig=<ID=29382333>
##contig=<ID=29382334>
##contig=<ID=29382337>
##contig=<ID=29382339>
##contig=<ID=29382341>
##contig=<ID=29382342>
##contig=<ID=29382344>
##contig=<ID=29382348>
##contig=<ID=29382349>
##contig=<ID=29382351>
##contig=<ID=29382354>
##contig=<ID=29382357>
##contig=<ID=29382359>
##contig=<ID=29382361>
##contig=<ID=29382365>
##contig=<ID=29382366>
##contig=<ID=29382369>
##contig=<ID=29382370>
##contig=<ID=29382371>
##contig=<ID=29382373>
##contig=<ID=29382375>
##contig=<ID=29382376>
##contig=<ID=29382377>
##contig=<ID=29382378>
##contig=<ID=29382380>
##contig=<ID=29382381>
##contig=<ID=29382384>
##contig=<ID=29382385>
##contig=<ID=29382386>
##contig=<ID=29382387>
##contig=<ID=29382388>
##contig=<ID=29382389>
##contig=<ID=29382394>
##contig=<ID=29382395>
##contig=<ID=29382396>
##contig=<ID=29382399>
##contig=<ID=29382400>
##contig=<ID=29382401>
##contig=<ID=29382403>
##contig=<ID=29382404>
##contig=<ID=29382405>
##contig=<ID=29382407>
##contig=<ID=29382408>
##contig=<ID=29382409>
##contig=<ID=29382411>
##contig=<ID=29382414>
##contig=<ID=29382415>
##contig=<ID=29382416>
##contig=<ID=29382418>
##contig=<ID=29382419>
##contig=<ID=29382424>
##contig=<ID=29382425>
##contig=<ID=29382426>
##contig=<ID=29382428>
##contig=<ID=29382430>
##contig=<ID=29382433>
##contig=<ID=29382434>
##contig=<ID=29382435>
##contig=<ID=29382436>
##contig=<ID=29382437>
##contig=<ID=29382438>
##contig=<ID=29382439>
##contig=<ID=29382440>
##contig=<ID=29382441>
##contig=<ID=29382443>
##contig=<ID=29382444>
##contig=<ID=29382445>
##contig=<ID=29382448>
##contig=<ID=29382450>
##contig=<ID=29382452>
##contig=<ID=29382453>
##contig=<ID=29382454>
##contig=<ID=29382455>
##contig=<ID=29382456>
##contig=<ID=29382460>
##contig=<ID=29382461>
##contig=<ID=29382464>
##contig=<ID=29382466>
##contig=<ID=29382468>
##contig=<ID=29382469>
##contig=<ID=29382473>
##contig=<ID=29382475>
##contig=<ID=29382476>
##contig=<ID=29382480>
##contig=<ID=29382481>
##contig=<ID=29382485>
##contig=<ID=29382491>
##contig=<ID=29382494>
##contig=<ID=29382496>
##contig=<ID=29382497>
##contig=<ID=29382498>
##contig=<ID=29382499>
##contig=<ID=29382500>
##contig=<ID=29382501>
##contig=<ID=29382502>
##contig=<ID=3117336>
##contig=<ID=3117469>
##contig=<ID=3134691>
##contig=<ID=3161145>
##contig=<ID=332963>
##contig=<ID=3459623>
##contig=<ID=3472480>
##contig=<ID=355021>
##contig=<ID=3557657>
##contig=<ID=3747951>
##contig=<ID=38658>
##contig=<ID=4230620>
##contig=<ID=4310853>
##contig=<ID=4473653>
##contig=<ID=4541991>
##contig=<ID=4567057>
##contig=<ID=456782>
##contig=<ID=4590316>
##contig=<ID=5056206>
##contig=<ID=5059054>
##contig=<ID=5551335>
##contig=<ID=5600152>
##contig=<ID=5634614>
##contig=<ID=5644789>
##contig=<ID=5789996>
##contig=<ID=5790507>
##contig=<ID=5922385>
##contig=<ID=5960743>
##contig=<ID=6004960>
##contig=<ID=6154173>
##contig=<ID=619851>
##contig=<ID=6238753>
##contig=<ID=6538044>
##contig=<ID=684217>
##contig=<ID=6909917>
##contig=<ID=7024925>
##contig=<ID=7233895>
##contig=<ID=7377120>
##contig=<ID=754934>
##contig=<ID=7636748>
##contig=<ID=780630>
##contig=<ID=80805>
##contig=<ID=8264424>
##contig=<ID=8406766>
##contig=<ID=8959210>
##contig=<ID=9035374>
##contig=<ID=9054165>
##contig=<ID=9198543>
##contig=<ID=9209233>
##contig=<ID=943884>
##contig=<ID=9479664>
##contig=<ID=9638698>
##contig=<ID=9720587>
##contig=<ID=982626>
##contig=<ID=9884292>
##contig=<ID=9928890>
##bcftools_annotateVersion=1.9+htslib-1.9
##bcftools_annotateCommand=annotate --set-id %CHROM\_%POS finalSet_on_v3_genome_userID_sorted_header_fixed.vcf.gz; Date=Sat Jul 13 11:43:36 2019
##contig=<ID=283892801>
##contig=<ID=284791983>
##contig=<ID=287141251>
##contig=<ID=290703361>
##contig=<ID=293114653>
##contig=<ID=293365701>
##contig=<ID=293463983>
##contig=<ID=293504861>
##contig=<ID=293568221>
##contig=<ID=293657051>
##contig=<ID=293681531>
##contig=<ID=293683531>
##contig=<ID=293703735>
##contig=<ID=293713381>
##contig=<ID=293717531>
##bcftools_annotateCommand=annotate --set-id %CHROM\_%POS new_sorted.vcf.gz; Date=Mon Apr 20 12:36:08 2020
##bcftools_viewVersion=1.9+htslib-1.9
##bcftools_viewCommand=view -S diverse_samples_sorted.txt rwp.g95minQ30minmeanDP15maxmeanDP60AB28.scaffolds1k.unphased.recode.vcf; Date=Fri Jul 15 19:00:40 2022
#CHROM	POS	ID	REF	ALT	QUAL	FILTER	INFO	FORMAT	1	2	5	10	15	19	20	40	44	47	49	58	85	87	88	94	95	97	113	116	120	121	126	128	133	137	138	144	148	149	150	156	158	164	165	171	173	175	176	181	191	202	203	204	214	220	221	230	231	232	235	241	243	253	261	263	264	266	281	285	301	306	322	325	329	331	334	336	340	343	344	347	351	366	367	368	378	381	386	392	394	402	404	411	415	421	426	430	435	438	444	446	454	461	465	466	490	493	497	501	503	505	508	527	528	531	566	648	662	779	784	1081
1203429	535	1203429_535	G	A	333908	.	AB=0.466944;ABP=146.569;AC=147;AF=0.690093;AN=222;AO=27379;CIGAR=1X;DP=151251;DPB=53762;DPRA=0.947854;EPP=3490.35;EPPR=2344.91;GTI=93;LEN=1;MEANALT=1.02045;MQM=13.8368;MQMR=11.0445;NS=2112;NUMALT=1;ODDS=0.00754872;PAIRED=0.853683;PAIREDR=0.882643;PAO=0;PQA=0;PQR=0;PRO=0;PROBE=Intergenic|RAPIDGENOMICS_3404_54149;QA=1071228;QR=678291;RO=17025;RPL=9520;RPP=5518.25;RPPR=1513.22;RPR=17859;RUN=1;SAF=17042;SAP=3568.62;SAR=10337;SRF=9316;SRP=332.392;SRR=7709;TYPE=snp;technology.illumina=1	GT:AD:AO:DP:PL:QA:QR:RO	1/1:0,20:20:20:229,60,0:768:0:0	0/1:19,8:8:27:49,0,67:322:761:19	1/1:0,14:14:14:156,42,0:564:0:0	0/1:15,33:33:48:233,0,23:1302:603:15	0/0:21,0:0:21:0,63,275:0:841:21	1/1:0,92:92:92:1024,277,0:3638:0:0	1/1:4,13:13:17:194,24,0:515:151:4	1/1:0,18:18:18:186,54,0:712:0:0	0/0:48,0:0:48:0,144,443:0:1890:48	1/1:0,62:62:62:665,187,0:2438:0:0	1/1:0,4:4:4:41,12,0:164:0:0	1/1:0,33:33:33:419,99,0:1312:0:0	1/1:0,41:41:41:479,123,0:1660:0:0	1/1:0,19:19:19:253,57,0:749:0:0	0/1:16,15:15:31:107,0,36:590:634:16	1/1:0,49:49:49:537,148,0:1929:0:0	0/1:8,7:7:15:47,0,93:273:320:8	1/1:0,31:31:31:340,93,0:1233:0:0	1/1:0,62:62:62:784,187,0:2481:0:0	0/0:66,0:0:66:0,199,644:0:2597:66	1/1:0,43:43:43:538,129,0:1721:0:0	0/1:19,7:7:26:6,0,79:272:758:19	0/0:26,0:0:26:0,78,276:0:1052:26	0/0:89,0:0:89:0,268,853:0:3516:89	0/1:18,19:19:37:79,0,39:768:730:18	0/1:24,24:24:48:355,0,282:957:940:24	1/1:0,55:55:55:641,166,0:2179:0:0	0/0:68,25:25:93:0,4,326:980:2725:68	1/1:0,28:28:28:356,84,0:1103:0:0	0/0:27,0:0:27:0,81,235:0:1066:27	1/1:0,16:16:16:226,48,0:639:0:0	1/1:0,29:29:29:315,87,0:1125:0:0	1/1:0,95:95:96:1094,286,0:3804:0:0	0/1:8,14:14:22:43,0,21:532:324:8	0/0:8,0:0:8:0,24,107:0:328:8	0/0:4,0:0:4:0,12,33:0:145:4	1/1:0,19:19:19:152,57,0:744:0:0	0/1:14,12:12:26:30,0,28:487:561:14	0/1:8,11:11:19:70,0,50:421:314:8	0/0:64,21:21:85:0,79,396:852:2509:64	1/1:0,56:56:56:643,169,0:2215:0:0	1/1:0,39:39:39:505,117,0:1571:0:0	1/1:0,59:59:59:672,178,0:2315:0:0	1/1:0,2:2:2:21,6,0:82:0:0	1/1:0,34:34:34:449,102,0:1346:0:0	0/0:17,0:0:17:0,51,174:0:641:17	1/1:0,85:85:85:929,256,0:3333:0:0	1/1:0,80:80:80:897,241,0:3146:0:0	1/1:0,35:35:35:739,105,0:1400:0:0	1/1:0,64:64:64:691,193,0:2564:0:0	0/0:6,0:0:6:0,18,44:0:246:6	0/1:28,24:24:52:68,0,107:961:1104:28	1/1:19,63:63:82:553,99,0:2496:749:19	1/1:0,38:38:38:488,114,0:1458:0:0	0/1:14,18:18:32:90,0,104:726:561:14	1/1:0,36:36:36:350,108,0:1461:0:0	1/1:0,30:30:30:312,90,0:1196:0:0	1/1:0,16:16:16:167,48,0:638:0:0	0/0:34,0:0:34:0,102,316:0:1365:34	1/1:0,31:31:31:325,93,0:1213:0:0	0/0:18,8:8:26:0,15,75:325:734:18	0/1:80,36:36:116:115,0,348:1443:3218:80	0/1:53,23:23:76:56,0,249:926:2097:53	0/1:12,10:10:22:59,0,34:395:483:12	0/1:14,15:15:29:96,0,34:594:547:14	1/1:0,49:49:49:677,148,0:1956:0:0	0/0:35,0:0:35:0,105,327:0:1387:35	1/1:0,47:47:47:522,141,0:1867:0:0	0/0:1,0:0:1:0,3,7:0:41:1	0/1:8,10:10:18:161,0,93:387:324:8	1/1:21,68:68:89:570,86,0:2622:861:21	0/1:28,11:11:39:19,0,273:429:1113:28	1/1:0,54:54:54:677,163,0:2139:0:0	0/1:34,16:16:50:9,0,135:654:1349:34	./.:.:.:.:.:.:.:.	0/1:42,15:15:57:15,0,178:603:1705:42	1/1:13,17:17:30:90,2,0:661:517:13	0/1:7,10:10:17:80,0,22:397:273:7	0/1:5,14:14:19:94,0,4:551:205:5	1/1:0,44:44:44:424,132,0:1763:0:0	0/1:41,39:39:81:192,0,217:1581:1630:41	1/1:0,42:42:42:481,126,0:1676:0:0	1/1:0,18:18:18:177,54,0:719:0:0	0/1:36,24:24:60:83,0,186:963:1464:36	1/1:0,13:13:13:160,39,0:518:0:0	0/1:27,19:19:46:5,0,212:759:1099:27	1/1:6,14:14:20:90,8,0:569:242:6	1/1:0,77:77:77:886,232,0:3043:0:0	1/1:0,24:24:24:356,72,0:939:0:0	0/1:54,38:38:92:227,0,249:1536:2154:54	1/1:8,24:24:32:186,7,0:963:324:8	0/1:8,25:25:33:137,0,13:984:328:8	1/1:0,36:36:36:477,108,0:1420:0:0	0/0:2,0:0:2:0,6,19:0:82:2	1/1:0,67:67:67:626,202,0:2644:0:0	1/1:0,24:24:24:350,72,0:945:0:0	1/1:0,38:38:38:416,114,0:1510:0:0	1/1:0,10:10:10:107,30,0:397:0:0	0/0:15,0:0:15:0,45,136:0:594:15	0/0:10,0:0:10:0,30,114:0:406:10	1/1:0,25:25:25:337,75,0:988:0:0	0/0:21,7:7:28:0,30,118:281:812:21	1/1:0,9:9:9:138,27,0:351:0:0	0/1:29,27:27:56:128,0,248:1072:1157:29	0/0:29,0:0:29:0,87,351:0:1109:29	0/1:32,26:26:58:181,0,64:1006:1296:32	1/1:0,28:28:28:442,84,0:1127:0:0	1/1:0,21:21:21:231,63,0:823:0:0	0/0:13,0:0:13:0,39,154:0:529:13	1/1:2,39:39:41:611,108,0:1560:78:2	0/1:3,1:1:4:19,0,83:38:123:3	0/1:12,10:10:22:140,0,167:383:488:12
1558924	1376	1558924_1376	C	T	494869	.	AB=0.486101;ABP=33.3724;AC=165;AF=0.660991;AN=224;AO=30269;CIGAR=1X;DP=202223;DPB=91304;DPRA=0.950534;EPP=1439.63;EPPR=394.555;GTI=25;LEN=1;MEANALT=1.00551;MQM=13.1995;MQMR=11.4434;NS=2112;NUMALT=1;ODDS=0.00609276;PAIRED=0.853414;PAIREDR=0.884511;PAO=0;PQA=0;PQR=0;PRO=0;PROBE=SNP|RAPIDGENOMICS_3404_54549;QA=1181285;QR=1173033;RO=29440;RPL=14746;RPP=46.3213;RPPR=34.3657;RPR=15523;RUN=1;SAF=14619;SAP=79.2662;SAR=15650;SRF=14644;SRP=4.71443;SRR=14796;TYPE=snp;technology.illumina=1	GT:AD:AO:DP:PL:QA:QR:RO	0/0:44,0:0:44:0,132,428:0:1784:44	0/1:18,7:7:25:49,0,113:287:734:18	1/1:0,9:9:9:191,27,0:365:0:0	0/1:64,43:43:107:109,0,357:1702:2580:64	0/0:27,0:0:27:0,81,340:0:1095:27	0/0:116,0:0:116:0,349,1119:0:4670:116	0/0:10,2:2:12:0,19,290:82:393:10	1/1:0,15:15:15:155,45,0:589:0:0	1/1:0,66:66:66:732,199,0:2584:0:0	0/0:51,21:21:72:0,10,248:831:2074:51	1/1:0,24:24:24:249,72,0:954:0:0	1/1:0,54:54:54:508,163,0:2073:0:0	1/1:2,82:82:84:778,236,0:3252:82:2	1/1:0,38:38:38:342,114,0:1503:0:0	0/0:82,0:0:82:0,247,799:0:3327:82	1/1:0,96:96:96:932,289,0:3861:0:0	1/1:1,27:27:28:706,43,0:1034:41:1	1/1:0,87:87:87:848,262,0:3369:0:0	0/1:27,38:38:65:224,0,50:1500:1086:27	0/1:58,28:28:86:58,0,335:1123:2302:58	0/1:37,53:53:90:201,0,81:2125:1469:37	1/1:0,47:47:47:401,141,0:1891:0:0	1/1:9,28:28:37:264,4,0:1117:339:9	1/1:0,192:192:192:1774,578,0:7570:0:0	1/1:0,42:42:42:368,126,0:1666:0:0	1/1:0,60:60:60:1366,181,0:2370:0:0	1/1:0,76:76:76:712,229,0:3020:0:0	1/1:0,86:86:86:821,259,0:3454:0:0	0/1:70,51:51:121:115,0,366:2048:2808:70	1/1:0,84:84:84:811,253,0:3310:0:0	0/1:22,12:12:34:16,0,65:488:880:22	1/1:0,52:52:52:459,157,0:2065:0:0	1/1:0,157:157:157:1551,473,0:6285:0:0	0/1:16,8:8:24:57,0,124:324:631:16	1/1:7,32:32:39:295,35,0:1258:268:7	1/1:0,18:18:18:244,54,0:706:0:0	1/1:0,60:60:60:578,181,0:2418:0:0	1/1:0,62:62:62:624,187,0:2444:0:0	1/1:0,37:37:37:347,111,0:1477:0:0	0/0:82,26:26:108:0,93,637:1058:3266:82	1/1:0,61:61:61:613,184,0:2378:0:0	1/1:0,88:88:88:847,265,0:3504:0:0	1/1:0,126:126:126:1275,379,0:5036:0:0	0/1:10,6:6:16:6,0,77:208:410:10	0/1:61,27:27:88:49,0,352:1090:2431:61	1/1:0,20:20:20:211,60,0:786:0:0	1/1:0,70:70:70:655,211,0:2796:0:0	1/1:0,68:68:68:706,205,0:2686:0:0	1/1:0,55:55:55:1169,166,0:2121:0:0	1/1:0,29:29:29:309,87,0:1161:0:0	0/1:1,1:1:2:27,0,2:41:41:1	1/1:0,65:65:65:620,196,0:2561:0:0	1/1:0,123:123:123:1151,370,0:4849:0:0	0/1:20,24:24:44:217,0,181:946:747:20	0/1:66,43:43:109:163,0,392:1668:2630:66	1/1:0,69:69:69:751,208,0:2676:0:0	0/0:51,0:0:51:0,154,446:0:2051:51	1/1:0,46:46:46:588,138,0:1810:0:0	1/1:0,60:60:60:726,181,0:2361:0:0	1/1:0,32:32:32:345,96,0:1268:0:0	0/1:16,31:31:47:176,0,1:1246:611:16	0/1:66,92:92:158:452,0,222:3656:2622:66	1/1:0,116:116:116:1102,349,0:4590:0:0	0/1:18,42:42:60:257,0,5:1645:730:18	0/1:10,8:8:18:12,0,50:314:410:10	0/0:14,5:5:19:0,11,118:201:570:14	1/1:0,25:25:25:274,75,0:1000:0:0	0/1:44,24:24:68:19,0,219:935:1741:44	1/1:0,15:15:15:128,45,0:603:0:0	0/1:16,5:5:21:19,0,306:193:601:16	1/1:0,117:117:117:1195,352,0:4656:0:0	0/1:31,19:19:50:5,0,115:758:1258:31	1/1:1,99:99:100:911,292,0:3976:22:1	0/1:37,33:33:70:132,0,161:1300:1489:37	1/1:0,4:4:4:33,12,0:151:0:0	0/1:19,15:15:34:39,0,83:597:771:19	1/1:0,28:28:28:280,84,0:1054:0:0	1/1:0,40:40:40:364,120,0:1627:0:0	1/1:0,31:31:31:333,93,0:1231:0:0	1/1:0,60:60:60:664,181,0:2322:0:0	0/1:56,63:63:119:263,0,252:2452:2239:56	0/1:32,26:26:58:113,0,146:1018:1224:32	1/1:0,29:29:29:288,87,0:1146:0:0	1/1:0,58:58:58:664,175,0:2291:0:0	1/1:0,37:37:37:388,111,0:1487:0:0	1/1:0,124:124:124:1110,373,0:4916:0:0	0/1:6,6:6:12:36,0,10:246:237:6	0/1:89,51:51:140:44,0,400:2016:3544:89	0/1:18,7:7:25:48,0,232:287:721:18	0/1:59,49:49:108:277,0,239:1899:2345:59	0/1:21,32:32:53:234,0,23:1279:843:21	0/1:11,19:19:30:100,0,17:775:447:11	0/0:62,0:0:62:0,187,668:0:2428:62	1/1:4,13:13:17:97,8,0:525:164:4	0/1:57,46:46:103:178,0,247:1811:2272:57	1/1:0,36:36:36:333,108,0:1468:0:0	1/1:0,80:80:80:831,241,0:3143:0:0	1/1:0,35:35:35:289,105,0:1358:0:0	0/1:8,15:15:23:72,0,5:579:306:8	1/1:0,20:20:20:219,60,0:789:0:0	1/1:0,30:30:30:284,90,0:1199:0:0	0/1:16,36:36:52:176,0,44:1468:640:16	1/1:10,23:23:33:165,15,0:918:379:10	0/0:54,0:0:54:0,163,491:0:2141:54	1/1:0,62:62:62:570,187,0:2499:0:0	0/0:127,0:0:127:0,382,1278:0:5099:127	1/1:0,79:79:79:764,238,0:3097:0:0	1/1:0,28:28:28:320,84,0:1128:0:0	1/1:0,58:58:58:552,175,0:2281:0:0	1/1:0,47:47:47:541,141,0:1835:0:0	0/0:21,7:7:28:0,1,107:265:820:21	1/1:0,31:31:31:815,93,0:1234:0:0
28137572	3637	28137572_3637	T	C	45378.9	.	AB=0.377114;ABP=701.074;AC=38;AF=0.172862;AN=222;AO=3151;CIGAR=1X;DP=115920;DPB=46355;DPRA=0.78495;EPP=49.2383;EPPR=123.512;GTI=169;LEN=1;MEANALT=1;MQM=19.0397;MQMR=11.3432;NS=2112;NUMALT=1;ODDS=0.000226096;PAIRED=0.635036;PAIREDR=0.90631;PAO=0;PQA=0;PQR=0;PRO=0;PROBE=Intergenic|RAPIDGENOMICS_3404_52712;QA=124388;QR=1606190;RO=40762;RPL=2155;RPP=928.716;RPPR=19637.1;RPR=996;RUN=1;SAF=711;SAP=2063.15;SAR=2440;SRF=10367;SRP=21371.5;SRR=30395;TYPE=snp;technology.illumina=1	GT:AD:AO:DP:PL:QA:QR:RO	0/0:37,7:7:44:0,31,287:287:1458:37	1/1:3,11:11:14:66,11,0:447:109:3	0/0:3,0:0:3:0,9,25:0:119:3	0/0:27,5:5:32:0,12,170:205:1054:27	0/1:5,4:4:9:70,0,24:151:191:5	0/0:32,0:0:32:0,96,366:0:1262:32	0/0:13,0:0:13:0,39,160:0:456:13	0/0:12,0:0:12:0,36,199:0:476:12	0/1:12,23:23:35:166,0,36:902:457:12	0/1:35,22:22:57:122,0,165:894:1405:35	0/0:7,0:0:7:0,21,53:0:283:7	0/0:62,0:0:62:0,187,589:0:2441:62	0/1:21,10:10:31:58,0,105:406:857:21	0/1:4,3:3:7:19,0,26:105:160:4	0/0:38,0:0:38:0,114,372:0:1503:38	0/0:78,0:0:78:0,235,773:0:3061:78	0/0:12,0:0:12:0,36,194:0:451:12	0/0:84,0:0:84:0,253,954:0:3323:84	0/1:28,25:25:53:121,0,129:999:1131:28	0/0:36,0:0:36:0,108,403:0:1414:36	0/1:24,25:25:49:240,0,135:1017:955:24	0/0:37,0:0:37:0,111,340:0:1495:37	0/0:43,0:0:43:0,129,416:0:1733:43	1/1:14,35:35:49:304,25,0:1409:496:14	0/0:17,0:0:17:0,51,183:0:679:17	0/0:43,0:0:43:0,129,873:0:1649:43	0/0:22,0:0:22:0,66,203:0:878:22	0/1:22,11:11:33:77,0,115:451:898:22	0/0:70,0:0:70:0,211,660:0:2817:70	0/0:28,0:0:32:0,84,237:0:1136:28	0/1:8,7:7:15:43,0,44:287:306:8	0/0:41,0:0:41:0,123,394:0:1639:41	0/1:35,27:27:62:78,0,161:1052:1364:35	0/0:16,0:0:16:0,48,239:0:607:16	0/0:17,0:0:17:0,51,153:0:661:17	0/0:1,0:0:1:0,3,11:0:41:1	1/1:6,17:17:23:171,17,0:661:246:6	0/0:80,0:0:80:0,241,812:0:3177:80	0/1:15,4:4:19:19,0,74:160:576:15	0/1:10,22:22:32:267,0,4:894:402:10	0/1:9,7:7:16:52,0,50:274:369:9	0/0:47,0:0:47:0,141,460:0:1863:47	0/1:27,27:27:54:94,0,108:1041:1094:27	0/0:23,0:0:23:0,69,225:0:885:23	0/0:59,0:0:59:0,178,541:0:2378:59	0/0:20,0:0:20:0,60,320:0:812:20	0/1:31,48:48:79:335,0,71:1900:1236:31	0/0:51,0:0:51:0,154,440:0:1980:51	0/0:24,0:0:24:0,72,620:0:874:24	0/0:38,0:0:38:0,114,343:0:1541:38	0/0:5,0:0:5:0,15,50:0:205:5	0/0:19,0:0:19:0,57,155:0:734:19	0/0:37,0:0:37:0,111,391:0:1450:37	0/0:37,0:0:37:0,111,501:0:1488:37	0/0:26,0:0:26:0,78,243:0:1041:26	0/1:26,16:16:42:50,0,85:652:1052:26	0/0:33,0:0:33:0,99,297:0:1302:33	0/0:27,0:0:27:0,81,305:0:1065:27	0/0:24,0:0:24:0,72,232:0:912:24	0/1:9,4:4:13:72,0,36:160:361:9	0/0:31,0:0:31:0,93,304:0:1219:31	0/0:111,0:0:111:0,334,1033:0:4377:111	0/0:51,0:0:51:0,154,575:0:2052:51	0/0:71,0:0:71:0,214,818:0:2848:71	0/0:8,0:0:8:0,24,99:0:292:8	0/0:19,0:0:19:0,57,169:0:771:19	0/0:19,3:3:22:0,23,257:119:753:19	0/0:29,0:0:29:0,87,329:0:1151:29	0/0:7,0:0:7:0,21,58:0:273:7	0/0:6,0:0:6:0,18,73:0:205:6	0/0:43,0:0:43:0,129,415:0:1660:43	0/0:18,4:4:22:0,17,132:164:707:18	1/1:0,43:43:43:575,129,0:1725:0:0	0/0:43,0:0:43:0,129,429:0:1686:43	./.:.:.:.:.:.:.:.	0/0:34,0:0:34:0,102,383:0:1373:34	0/0:20,6:6:26:0,9,91:246:808:20	0/0:20,0:0:20:0,60,256:0:779:20	0/0:15,0:0:15:0,45,272:0:563:15	0/0:25,0:0:25:0,75,219:0:980:25	0/1:33,43:43:77:242,0,79:1736:1313:33	0/0:23,0:0:23:0,69,174:0:931:23	0/0:20,0:0:20:0,60,201:0:798:20	0/0:44,0:0:44:0,132,415:0:1771:44	0/1:19,10:10:29:9,0,70:410:761:19	0/1:36,12:12:48:47,0,230:480:1426:36	0/0:4,0:0:4:0,12,31:0:164:4	0/0:90,0:0:90:0,271,808:0:3549:90	0/1:4,5:5:9:60,0,28:192:150:4	0/0:58,0:0:58:0,175,590:0:2288:58	0/0:14,0:0:14:0,42,119:0:557:14	1/1:5,25:25:30:210,22,0:993:205:5	0/0:64,0:0:64:0,193,547:0:2543:64	0/0:1,0:0:1:0,3,33:0:37:1	0/0:51,0:0:51:0,154,567:0:1998:51	0/0:36,0:0:36:0,108,410:0:1443:36	0/0:31,7:7:38:0,13,154:278:1205:31	0/0:8,2:2:10:0,11,65:82:320:8	0/0:13,0:0:13:0,39,119:0:505:13	0/0:29,0:0:29:0,87,300:0:1133:29	1/1:0,15:15:15:169,45,0:599:0:0	0/0:25,0:0:25:0,75,280:0:982:25	0/1:12,15:15:27:77,0,29:589:457:12	0/0:42,0:0:42:0,126,479:0:1643:42	0/0:31,6:6:37:0,53,243:242:1254:31	0/1:34,14:14:48:46,0,173:528:1374:34	0/1:30,8:8:38:13,0,144:315:1205:30	0/0:12,1:1:13:0,10,106:41:447:12	0/0:13,0:0:13:0,39,104:0:525:13	0/0:47,0:0:47:0,141,465:0:1867:47	0/0:2,0:0:2:0,6,17:0:82:2	1/1:0,15:15:15:400,45,0:597:0:0
28137572	3722	28137572_3722	C	A	15533.3	.	AB=0.467311;ABP=23.1694;AC=5;AF=0.0278465;AN=222;AO=1266;CIGAR=1X;DP=190826;DPB=83581;DPRA=1.06877;EPP=113.67;EPPR=2790.18;GTI=13;LEN=1;MEANALT=1;MQM=13.5126;MQMR=12.0228;NS=2112;NUMALT=1;ODDS=0.323314;PAIRED=0.823855;PAIREDR=0.859463;PAO=0;PQA=0;PQR=0;PRO=0;PROBE=Intergenic|RAPIDGENOMICS_3404_52712;QA=50292;QR=3268919;RO=81758;RPL=688;RPP=23.7645;RPPR=1234.75;RPR=578;RUN=1;SAF=522;SAP=87.5434;SAR=744;SRF=38847;SRP=441.674;SRR=42911;TYPE=snp;technology.illumina=1	GT:AD:AO:DP:PL:QA:QR:RO	0/1:17,35:35:52:200,0,60:1386:676:17	0/0:21,0:0:21:0,63,199:0:853:21	0/0:4,0:0:4:0,12,39:0:160:4	0/0:78,0:0:78:0,235,911:0:3161:78	0/0:20,0:0:20:0,60,309:0:776:20	0/0:73,0:0:73:0,220,764:0:2915:73	0/0:15,0:0:15:0,45,264:0:584:15	0/0:30,0:0:30:0,90,375:0:1180:30	0/0:82,0:0:82:0,247,1064:0:3257:82	0/0:66,0:0:66:0,199,692:0:2612:66	0/0:15,0:0:15:0,45,152:0:615:15	0/0:89,0:0:89:0,268,869:0:3554:89	0/0:51,0:0:51:0,154,573:0:2049:51	0/0:16,0:0:16:0,48,189:0:634:16	0/0:93,0:0:93:0,280,930:0:3705:93	0/0:115,0:0:115:0,346,1099:0:4449:115	0/0:11,0:0:11:0,33,291:0:419:11	0/0:108,0:0:108:0,325,1185:0:4319:108	0/0:127,0:0:127:0,382,1432:0:5085:127	0/0:61,0:0:61:0,184,632:0:2439:61	0/0:96,0:0:96:0,289,1192:0:3791:96	0/0:90,0:0:90:0,271,892:0:3632:90	0/0:57,0:0:57:0,172,620:0:2253:57	0/0:83,0:0:83:0,250,1061:0:3349:83	0/0:29,0:0:29:0,87,293:0:1162:29	0/0:40,0:0:40:0,120,725:0:1561:40	0/0:51,0:0:51:0,154,513:0:2054:51	0/0:97,0:0:97:0,292,1160:0:3900:97	0/0:146,0:0:146:0,440,1471:0:5866:146	0/0:60,0:0:60:0,181,621:0:2421:60	0/0:24,0:0:24:0,72,308:0:944:24	0/0:63,0:0:63:0,190,608:0:2549:63	0/0:150,0:0:150:0,452,1650:0:5958:150	0/0:53,0:0:53:0,160,730:0:2142:53	0/0:25,0:0:25:0,75,246:0:995:25	0/0:2,0:0:2:0,6,21:0:82:2	0/0:41,0:0:41:0,123,464:0:1625:41	0/1:27,72:72:99:402,0,5:2901:1082:27	0/0:23,0:0:23:0,69,201:0:924:23	0/0:46,0:0:46:0,138,629:0:1826:46	0/0:32,0:0:32:0,96,381:0:1270:32	0/0:126,1:1:127:0,374,1264:41:5044:126	0/0:96,0:0:96:0,289,1087:0:3815:96	0/0:18,0:0:18:0,54,165:0:722:18	0/0:95,0:0:95:0,286,878:0:3797:95	0/0:39,0:0:39:0,117,535:0:1579:39	0/0:98,0:0:98:0,295,1098:0:3938:98	0/0:71,0:0:71:0,214,684:0:2797:71	0/0:28,0:0:28:0,84,685:0:1100:28	0/0:70,0:0:70:0,211,666:0:2811:70	0/0:18,0:0:18:0,54,156:0:734:18	0/0:50,0:0:50:0,151,492:0:2010:50	0/0:62,0:0:62:0,187,614:0:2442:62	0/0:47,0:0:47:0,141,527:0:1876:47	0/0:58,0:0:58:0,175,586:0:2312:58	0/0:84,0:0:84:0,253,822:0:3351:84	0/0:74,0:0:74:0,223,732:0:2920:74	0/0:51,0:0:51:0,154,606:0:2019:51	1/1:5,15:15:20:70,9,0:611:201:5	0/0:20,0:0:20:0,60,284:0:816:20	0/0:28,0:0:28:0,84,265:0:1123:28	0/0:214,0:0:214:0,644,1911:0:8565:214	0/0:104,0:0:104:0,313,1147:0:4204:104	0/0:101,0:0:101:0,304,1202:0:4099:101	0/0:42,0:0:42:0,126,502:0:1705:42	0/0:27,0:0:27:0,81,261:0:1085:27	0/0:44,0:0:44:0,132,588:0:1729:44	0/0:33,0:0:33:0,99,369:0:1334:33	0/0:27,0:0:27:0,81,313:0:1081:27	0/0:20,0:0:20:0,60,465:0:785:20	0/0:105,0:0:105:0,316,911:0:4224:105	0/0:41,0:0:41:0,123,586:0:1655:41	0/0:90,0:0:90:0,271,1298:0:3621:90	0/0:73,0:0:73:0,220,723:0:2927:73	./.:.:.:.:.:.:.:.	0/1:20,21:21:41:72,0,79:857:812:20	0/0:44,0:0:44:0,132,466:0:1769:44	0/0:27,0:0:27:0,81,310:0:1091:27	0/0:24,0:0:24:0,72,325:0:958:24	0/0:61,0:0:61:0,184,528:0:2458:61	0/0:140,0:0:140:0,421,1456:0:5602:140	0/0:71,0:0:71:0,214,641:0:2846:71	0/0:51,0:0:51:0,154,536:0:2001:51	0/0:89,0:0:89:0,268,943:0:3528:89	0/0:51,0:0:51:0,154,547:0:2060:51	0/0:98,0:0:98:0,295,1130:0:3931:98	0/0:8,0:0:8:0,24,103:0:296:8	0/0:138,0:0:138:0,415,1263:0:5450:138	0/0:17,0:0:17:0,51,263:0:661:17	0/0:100,0:0:100:0,301,977:0:4019:100	0/0:34,0:0:34:0,102,289:0:1340:34	0/0:52,0:0:52:0,157,611:0:2017:52	0/0:85,3:3:88:0,240,706:111:3402:85	0/0:25,0:0:25:0,75,266:0:1025:25	0/0:94,0:0:94:0,283,1000:0:3748:94	0/0:55,0:0:55:0,166,626:0:2220:55	0/0:97,0:0:97:0,292,1092:0:3880:97	0/0:14,0:0:14:0,42,163:0:558:14	0/0:35,0:0:35:0,105,300:0:1404:35	0/0:53,0:0:53:0,160,542:0:2160:53	0/0:13,0:0:13:0,39,159:0:520:13	0/0:44,0:0:44:0,132,499:0:1760:44	0/0:45,0:0:45:0,135,551:0:1815:45	0/0:50,0:0:50:0,151,573:0:2002:50	0/0:53,0:0:53:0,160,526:0:2061:53	0/0:79,0:0:79:0,238,879:0:3137:79	0/0:53,0:0:53:0,160,578:0:2169:53	0/0:28,0:0:28:0,84,484:0:1132:28	0/0:27,0:0:27:0,81,290:0:1086:27	0/0:80,0:0:80:0,241,864:0:3075:80	0/0:6,0:0:6:0,18,92:0:232:6	0/0:18,0:0:18:0,54,467:0:698:18
28143895	956	28143895_956	G	A	2792.11	.	AB=0.441767;ABP=10.3445;AC=3;AF=0.0111386;AN=220;AO=223;CIGAR=1X;DP=105063;DPB=33113;DPRA=0.837156;EPP=4.18854;EPPR=329.117;GTI=36;LEN=1;MEANALT=1;MQM=12.3139;MQMR=10.7989;NS=2112;NUMALT=1;ODDS=0.404314;PAIRED=0.896861;PAIREDR=0.930093;PAO=0;PQA=0;PQR=0;PRO=0;PROBE=Intergenic|RAPIDGENOMICS_3404_55144;QA=8825;QR=1305124;RO=32758;RPL=83;RPP=34.6476;RPPR=11771.1;RPR=140;RUN=1;SAF=189;SAP=236.955;SAR=34;SRF=27197;SRP=31033.7;SRR=5561;TYPE=snp;technology.illumina=1	GT:AD:AO:DP:PL:QA:QR:RO	0/0:21,0:0:21:0,63,223:0:822:21	0/0:4,0:0:4:0,12,31:0:160:4	0/0:7,0:0:7:0,21,92:0:283:7	0/0:42,0:0:42:0,126,424:0:1693:42	0/0:12,0:0:12:0,36,157:0:469:12	0/0:33,0:0:33:0,99,347:0:1345:33	0/0:13,0:0:13:0,39,216:0:500:13	0/0:9,0:0:9:0,27,66:0:352:9	0/0:25,0:0:25:0,75,271:0:1009:25	0/0:20,0:0:20:0,60,202:0:780:20	0/0:9,0:0:9:0,27,101:0:342:9	0/0:17,0:0:17:0,51,146:0:675:17	0/0:20,0:0:20:0,60,206:0:793:20	0/0:29,0:0:29:0,87,265:0:1144:29	0/0:36,0:0:36:0,108,322:0:1436:36	0/0:16,0:0:16:0,48,202:0:632:16	0/0:27,0:0:27:0,81,578:0:1058:27	0/0:10,0:0:10:0,30,96:0:394:10	0/0:30,0:0:30:0,90,283:0:1161:30	0/0:27,0:0:27:0,81,203:0:1089:27	0/0:35,0:0:35:0,105,313:0:1399:35	0/0:15,0:0:15:0,45,153:0:607:15	1/1:0,16:16:16:131,48,0:622:0:0	0/0:40,0:0:40:0,120,410:0:1579:40	0/0:13,0:0:13:0,39,103:0:515:13	0/0:65,0:0:65:0,196,1219:0:2577:65	0/0:29,0:0:29:0,87,256:0:1181:29	0/0:32,0:0:32:0,96,284:0:1265:32	0/0:57,0:0:57:0,172,565:0:2229:57	0/0:43,0:0:43:0,129,400:0:1714:43	0/0:18,0:0:18:0,54,151:0:718:18	0/0:34,0:0:34:0,102,353:0:1382:34	0/0:7,0:0:7:0,21,51:0:269:7	0/0:15,0:0:15:0,45,159:0:615:15	0/0:18,0:0:18:0,54,184:0:707:18	0/0:1,0:0:1:0,3,8:0:41:1	0/0:13,0:0:13:0,39,112:0:525:13	0/0:12,0:0:12:0,36,114:0:492:12	0/0:21,0:0:21:0,63,251:0:829:21	0/0:28,0:0:28:0,84,255:0:1121:28	0/0:37,0:0:37:0,111,300:0:1463:37	0/0:53,0:0:53:0,160,579:0:2076:53	0/0:40,0:0:40:0,120,370:0:1619:40	0/0:9,0:0:9:0,27,84:0:365:9	0/0:11,0:0:11:0,33,104:0:447:11	./.:.:.:.:.:.:.:.	0/0:22,0:0:22:0,66,228:0:890:22	0/0:36,0:0:36:0,108,351:0:1410:36	0/0:28,0:0:28:0,84,546:0:1140:28	0/0:27,0:0:27:0,81,211:0:1095:27	./.:.:.:.:.:.:.:.	0/0:55,0:0:55:0,166,522:0:2204:55	0/0:54,0:0:54:0,163,519:0:2174:54	0/0:22,0:0:22:0,66,261:0:862:22	0/0:35,0:0:35:0,105,365:0:1406:35	0/0:33,0:0:33:0,99,303:0:1331:33	0/0:22,0:0:22:0,66,193:0:878:22	0/0:34,0:0:34:0,102,271:0:1374:34	0/0:10,0:0:10:0,30,75:0:410:10	0/0:20,0:0:20:0,60,197:0:798:20	0/0:17,0:0:17:0,51,162:0:693:17	0/0:117,0:0:117:0,352,1075:0:4665:117	0/0:78,0:0:78:0,235,764:0:3083:78	0/0:24,0:0:24:0,72,240:0:972:24	0/0:17,0:0:17:0,51,163:0:675:17	0/0:19,0:0:19:0,57,229:0:771:19	0/0:16,0:0:16:0,48,163:0:644:16	0/0:15,0:0:15:0,45,153:0:615:15	0/0:2,0:0:2:0,6,16:0:82:2	0/0:4,0:0:4:0,12,100:0:164:4	0/0:17,0:0:17:0,51,154:0:693:17	0/0:23,0:0:23:0,69,284:0:931:23	0/0:47,0:0:47:0,141,442:0:1873:47	0/0:37,0:0:37:0,111,375:0:1460:37	0/0:2,0:0:2:0,6,15:0:82:2	0/0:12,0:0:12:0,36,93:0:488:12	0/0:12,0:0:12:0,36,113:0:483:12	0/0:7,0:0:7:0,21,63:0:269:7	0/0:19,0:0:19:0,57,192:0:724:19	0/0:18,0:0:18:0,54,191:0:734:18	0/0:32,0:0:32:0,96,393:0:1273:32	0/0:18,0:0:18:0,54,152:0:726:18	0/0:22,0:0:22:0,66,220:0:862:22	0/0:42,0:0:42:0,126,310:0:1702:42	0/0:13,0:0:13:0,39,139:0:498:13	0/0:21,0:0:21:0,63,185:0:849:21	0/0:5,0:0:5:0,15,38:0:205:5	0/0:62,0:0:62:0,187,655:0:2491:62	0/0:15,0:0:15:0,45,220:0:607:15	0/0:22,0:0:22:0,66,213:0:867:22	0/0:17,0:0:17:0,51,141:0:685:17	0/0:36,0:0:36:0,108,354:0:1412:36	0/0:52,0:0:52:0,157,535:0:2088:52	0/0:5,0:0:5:0,15,49:0:205:5	0/0:32,0:0:32:0,96,280:0:1304:32	0/0:12,1:1:13:0,29,94:37:484:12	0/0:43,0:0:43:0,129,440:0:1717:43	0/1:9,6:6:15:69,0,20:242:369:9	0/0:9,2:2:11:0,17,81:73:361:9	0/0:10,0:0:10:0,30,76:0:387:10	0/0:1,0:0:1:0,3,8:0:32:1	0/0:18,0:0:18:0,54,191:0:725:18	0/0:2,0:0:2:0,6,25:0:82:2	0/0:22,0:0:22:0,66,237:0:898:22	0/0:13,0:0:13:0,39,118:0:520:13	0/0:29,0:0:29:0,87,278:0:1115:29	0/0:13,0:0:13:0,39,111:0:529:13	0/0:3,0:0:3:0,9,24:0:123:3	0/0:13,0:0:13:0,39,115:0:516:13	0/0:12,0:0:12:0,36,117:0:465:12	0/0:2,0:0:2:0,6,27:0:82:2	0/0:14,0:0:14:0,42,240:0:544:14
28172411	2045	28172411_2045	C	T	17113.6	.	AB=0.346968;ABP=579.893;AC=9;AF=0.0513932;AN=222;AO=1910;CIGAR=1X;DP=127208;DPB=54496;DPRA=1.12005;EPP=140.693;EPPR=3918.24;GTI=131;LEN=1;MEANALT=1.00471;MQM=13.2141;MQMR=11.2456;NS=2112;NUMALT=1;ODDS=0.0013572;PAIRED=0.858639;PAIREDR=0.901454;PAO=0;PQA=0;PQR=0;PRO=0;PROBE=Intergenic|RAPIDGENOMICS_3404_56231;QA=75671;QR=2040532;RO=50880;RPL=1341;RPP=680.582;RPPR=19025.4;RPR=569;RUN=1;SAF=686;SAP=332.078;SAR=1224;SRF=19165;SRP=6724.95;SRR=31715;TYPE=snp;technology.illumina=1	GT:AD:AO:DP:PL:QA:QR:RO	0/0:24,0:0:24:0,72,264:0:980:24	0/0:17,0:0:17:0,51,152:0:669:17	0/0:14,0:0:14:0,42,119:0:574:14	0/0:71,24:24:98:0,13,409:976:2882:71	0/0:21,0:0:21:0,63,244:0:849:21	0/0:24,2:2:26:0,63,238:78:966:24	0/0:2,0:0:2:0,6,71:0:82:2	0/0:8,0:0:8:0,24,56:0:301:8	0/0:30,0:0:30:0,90,379:0:1168:30	0/0:67,0:0:67:0,202,562:0:2694:67	0/0:9,0:0:9:0,27,131:0:338:9	0/0:25,7:7:32:0,21,169:278:1007:25	0/0:45,0:0:45:0,135,405:0:1833:45	0/0:26,3:3:29:0,40,205:123:1049:26	0/0:47,0:0:47:0,141,449:0:1905:47	0/0:75,0:0:75:0,226,649:0:3019:75	0/1:24,4:4:28:50,0,491:164:934:24	0/0:42,0:0:42:0,126,362:0:1705:42	0/0:68,0:0:68:0,205,580:0:2770:68	0/0:48,0:0:48:0,144,421:0:1911:48	0/0:84,0:0:84:0,253,862:0:3359:84	0/0:52,0:0:52:0,157,514:0:2107:52	0/0:15,0:0:15:0,45,144:0:597:15	0/0:73,0:0:73:0,220,876:0:2950:73	0/0:19,2:2:21:0,46,348:82:738:19	0/0:38,0:0:38:0,114,736:0:1515:38	0/0:38,0:0:38:0,114,398:0:1464:38	0/0:58,17:17:75:0,77,428:677:2333:58	0/0:67,0:0:67:0,202,592:0:2651:67	0/0:13,0:0:13:0,39,116:0:533:13	0/0:11,7:7:18:0,1,43:273:438:11	0/0:30,0:0:30:0,90,318:0:1185:30	0/0:132,0:0:132:0,397,1202:0:5336:132	0/0:17,0:0:17:0,51,213:0:697:17	1/1:3,17:17:20:119,29,0:679:123:3	0/0:3,0:0:3:0,9,47:0:123:3	0/0:21,0:0:21:0,63,181:0:857:21	0/0:13,0:0:13:0,39,123:0:506:13	0/0:18,0:0:18:0,54,222:0:702:18	0/0:48,0:0:48:0,144,454:0:1947:48	0/0:35,0:0:35:0,105,353:0:1414:35	0/0:50,0:0:50:0,151,449:0:1985:50	0/0:74,0:0:74:0,223,671:0:3003:74	0/0:9,0:0:9:0,27,98:0:361:9	0/0:48,0:0:48:0,144,482:0:1927:48	0/0:32,0:0:32:0,96,407:0:1273:32	0/0:59,0:0:59:0,178,574:0:2387:59	0/0:62,0:0:62:0,187,613:0:2476:62	0/0:30,0:0:30:0,90,787:0:1150:30	0/0:24,0:0:24:0,72,264:0:939:24	0/0:3,0:0:3:0,9,27:0:123:3	0/0:47,0:0:47:0,141,578:0:1856:47	0/0:59,0:0:59:0,178,516:0:2362:59	0/0:38,0:0:38:0,114,470:0:1519:38	0/0:59,0:0:59:0,178,610:0:2360:59	0/0:72,0:0:72:0,217,706:0:2856:72	0/0:50,9:9:59:0,99,432:365:2006:50	0/0:28,0:0:28:0,84,239:0:1140:28	0/0:22,0:0:25:0,66,267:0:879:22	0/0:31,0:0:31:0,93,303:0:1263:31	0/0:20,4:4:24:0,43,139:164:785:20	0/0:65,0:0:65:0,196,619:0:2613:65	0/0:65,0:0:65:0,196,720:0:2603:65	0/0:45,6:6:51:0,85,322:246:1800:45	1/1:0,10:10:10:95,30,0:392:0:0	0/0:48,0:0:48:0,144,505:0:1925:48	0/0:16,6:6:22:0,3,61:232:635:16	0/0:32,0:0:32:0,96,312:0:1304:32	0/0:8,0:0:8:0,24,62:0:328:8	0/0:14,2:2:16:0,2,333:78:566:14	0/0:44,0:0:44:0,132,413:0:1782:44	0/0:28,1:1:29:0,78,298:37:1117:28	0/0:53,0:0:53:0,160,526:0:2117:53	0/1:42,14:14:56:9,0,209:542:1701:42	./.:.:.:.:.:.:.:.	0/0:41,0:0:41:0,123,355:0:1663:41	0/0:10,0:0:10:0,30,120:0:396:10	0/0:10,0:0:10:0,30,107:0:406:10	0/0:24,0:0:24:0,72,303:0:954:24	0/0:52,0:0:52:0,157,473:0:2106:52	0/0:120,0:0:120:0,361,1218:0:4869:120	0/0:32,0:0:32:0,96,355:0:1295:32	0/0:17,0:0:17:0,51,157:0:697:17	0/0:63,0:0:63:0,190,654:0:2546:63	0/1:28,14:14:42:34,0,110:556:1144:28	0/0:39,0:0:39:0,117,338:0:1573:39	0/0:12,0:0:12:0,36,103:0:484:12	0/0:52,0:0:52:0,157,453:0:2107:52	0/1:2,3:3:5:8,0,2:123:82:2	0/0:79,6:6:85:0,203,562:242:3222:79	0/0:23,0:0:23:0,69,196:0:935:23	0/0:61,0:0:61:0,184,484:0:2457:61	0/0:15,1:1:16:0,40,144:37:615:15	0/0:6,0:0:6:0,18,57:0:232:6	0/0:46,0:0:46:0,138,484:0:1855:46	0/0:19,0:0:19:0,57,306:0:756:19	0/0:40,16:16:56:0,35,359:652:1588:40	0/0:19,1:1:20:0,52,268:41:732:19	0/0:8,0:0:8:0,24,106:0:328:8	0/0:15,2:2:17:0,13,118:82:603:15	0/0:29,0:0:29:0,87,269:0:1166:29	0/0:14,7:7:21:0,4,86:269:574:14	0/0:40,0:0:40:0,120,345:0:1609:40	0/1:21,19:19:40:51,0,121:771:840:21	0/0:68,0:0:68:0,205,608:0:2726:68	0/0:73,21:21:94:0,70,506:815:2985:73	0/0:26,0:0:26:0,78,239:0:1039:26	0/0:13,0:0:13:0,39,121:0:520:13	0/0:33,0:0:33:0,99,305:0:1325:33	0/0:25,0:0:25:0,75,308:0:990:25	0/0:1,0:0:1:0,3,10:0:41:1	0/0:3,1:1:4:0,4,20:32:123:3
28212607	734	28212607_734	G	C	74885.3	.	AB=0.481933;ABP=23.2543;AC=60;AF=0.293567;AN=216;AO=6648;CIGAR=1X;DP=117966;DPB=38562;DPRA=1.00232;EPP=7.10761;EPPR=34.9973;GTI=160;LEN=1;MEANALT=1.00946;MQM=20.4725;MQMR=17.1585;NS=2112;NUMALT=1;ODDS=0.039144;PAIRED=0.531739;PAIREDR=0.630459;PAO=0;PQA=0;PQR=0;PRO=0;PROBE=Intergenic|RAPIDGENOMICS_3404_56619;QA=259114;QR=1150540;RO=29036;RPL=5957;RPP=9060.86;RPPR=42735.5;RPR=691;RUN=1;SAF=3125;SAP=54.7507;SAR=3523;SRF=13001;SRP=691.423;SRR=16035;TYPE=snp;technology.illumina=1	GT:AD:AO:DP:PL:QA:QR:RO	1/1:0,6:6:6:89,18,0:226:0:0	0/0:6,0:0:7:0,18,180:0:242:6	0/0:4,0:0:4:0,12,31:0:160:4	1/1:7,36:36:43:550,31,0:1414:274:7	0/1:3,16:16:19:173,0,57:607:123:3	1/1:0,20:20:20:433,60,0:784:0:0	0/0:10,0:0:10:0,30,287:0:410:10	1/1:3,9:9:12:209,14,0:361:123:3	0/1:23,10:10:33:62,0,452:380:917:23	0/1:46,33:33:79:403,0,514:1295:1822:46	0/0:11,0:0:11:0,33,133:0:442:11	0/0:49,0:0:49:0,148,594:0:1863:49	0/0:37,0:0:37:0,111,634:0:1477:37	0/0:39,0:0:39:0,117,440:0:1573:39	0/0:62,0:0:62:0,187,945:0:2431:62	0/0:25,10:10:35:0,7,428:397:991:25	0/0:30,1:1:31:0,85,1028:41:1201:30	0/0:65,4:4:69:0,178,1018:155:2609:65	1/1:0,30:30:30:350,90,0:1171:0:0	0/0:9,0:0:9:0,27,69:0:365:9	0/1:34,14:14:48:85,0,388:574:1351:34	0/1:16,7:7:23:95,0,101:283:652:16	0/1:14,15:15:29:114,0,91:584:543:14	0/0:57,0:0:57:0,172,732:0:2252:57	0/0:26,1:1:27:0,50,359:37:972:26	0/1:24,34:34:58:793,0,673:1324:939:24	0/1:21,34:34:55:566,0,255:1364:812:21	0/0:48,0:0:48:0,144,757:0:1906:48	0/0:25,0:0:25:0,75,350:0:989:25	0/1:13,11:11:24:83,0,75:447:533:13	0/0:24,0:0:24:0,72,373:0:948:24	./.:.:.:.:.:.:.:.	0/1:71,29:29:100:175,0,608:1150:2809:71	0/0:17,0:0:17:0,51,402:0:689:17	0/0:11,0:0:11:0,33,112:0:433:11	./.:.:.:.:.:.:.:.	0/0:32,11:11:43:0,19,202:434:1253:32	0/0:43,0:0:43:0,129,601:0:1698:43	0/1:12,10:10:22:68,0,188:402:469:12	0/0:39,0:0:39:0,117,633:0:1521:39	0/0:39,0:0:39:0,117,484:0:1559:39	0/1:16,18:18:34:95,0,81:713:633:16	0/0:48,0:0:48:0,144,616:0:1876:48	0/1:1,4:4:5:22,0,14:150:32:1	0/1:29,10:10:39:10,0,253:397:1145:29	0/0:6,0:0:6:0,18,94:0:227:6	1/1:0,44:44:44:609,132,0:1672:0:0	0/0:58,0:0:58:0,175,793:0:2316:58	0/1:22,23:23:45:455,0,609:905:825:22	0/0:19,0:0:19:0,57,238:0:747:19	0/0:6,0:0:6:0,18,45:0:246:6	1/1:0,29:29:29:539,87,0:1168:0:0	0/1:22,17:17:39:78,0,303:666:843:22	0/1:14,17:17:31:166,0,263:635:537:14	0/0:30,0:0:30:0,90,344:0:1167:30	0/1:24,26:26:50:182,0,162:1066:958:24	0/0:17,0:0:17:0,51,224:0:685:17	0/0:12,0:0:12:0,36,255:0:492:12	0/1:5,18:18:23:143,0,17:721:205:5	1/1:0,16:16:16:413,48,0:610:0:0	1/1:0,42:42:42:473,126,0:1634:0:0	0/1:65,82:82:147:472,0,149:3206:2601:65	0/0:46,0:0:46:0,138,635:0:1780:46	0/0:32,0:0:32:0,96,445:0:1250:32	0/1:10,9:9:19:33,0,158:365:377:10	0/1:7,10:10:17:97,0,29:379:275:7	0/0:25,0:0:25:0,75,491:0:979:25	1/1:0,25:25:25:311,75,0:959:0:0	./.:.:.:.:.:.:.:.	0/0:11,0:0:11:0,33,355:0:437:11	0/0:42,0:0:42:0,126,656:0:1631:42	0/0:24,0:0:24:0,72,252:0:980:24	0/1:29,16:16:45:109,0,261:652:1145:29	1/1:2,16:16:18:282,37,0:630:82:2	./.:.:.:.:.:.:.:.	0/0:47,0:0:47:0,141,497:0:1889:47	0/1:5,3:3:8:21,0,45:123:187:5	1/1:0,7:7:7:104,21,0:283:0:0	0/0:13,0:0:13:0,39,349:0:501:13	0/1:9,21:21:30:181,0,70:857:365:9	0/1:44,23:23:67:157,0,338:889:1697:44	0/1:19,19:19:38:220,0,108:744:723:19	0/1:6,8:8:14:152,0,49:328:227:6	1/1:0,14:14:14:197,42,0:555:0:0	0/0:26,0:0:26:0,78,412:0:1035:26	0/0:32,0:0:32:0,96,308:0:1264:32	0/0:11,0:0:11:0,33,244:0:420:11	0/0:70,0:0:70:0,211,1286:0:2720:70	0/0:11,0:0:11:0,33,206:0:416:11	0/0:42,0:0:42:0,126,744:0:1580:42	0/0:27,0:0:27:0,81,414:0:1049:27	0/0:23,0:0:23:0,69,296:0:904:23	0/0:13,0:0:13:0,39,195:0:529:13	1/1:0,7:7:7:186,21,0:278:0:0	1/1:0,24:24:24:299,72,0:925:0:0	0/0:15,0:0:15:0,45,187:0:603:15	1/1:0,16:16:16:232,48,0:601:0:0	0/0:36,0:0:36:0,108,499:0:1440:36	0/0:17,0:0:17:0,51,428:0:680:17	0/0:9,3:3:12:0,8,247:123:360:9	0/0:5,0:0:5:0,15,128:0:196:5	0/0:32,0:0:32:0,96,667:0:1257:32	0/0:44,0:0:44:0,132,776:0:1742:44	0/0:12,0:0:12:0,36,250:0:465:12	0/0:19,0:0:19:0,57,228:0:739:19	0/0:13,0:0:13:0,39,103:0:525:13	0/0:33,0:0:33:0,99,647:0:1291:33	0/0:24,0:0:24:0,72,420:0:945:24	0/0:3,0:0:3:0,9,47:0:123:3	0/0:26,0:0:26:0,78,391:0:1002:26	0/0:2,0:0:2:0,6,62:0:74:2	0/0:25,3:3:28:0,24,755:104:972:25
28219388	1377	28219388_1377	G	A	33505.5	.	AB=0.467823;ABP=51.2214;AC=28;AF=0.109288;AN=224;AO=3638;CIGAR=1X;DP=140273;DPB=57748;DPRA=1.02374;EPP=191.533;EPPR=1143.21;GTI=93;LEN=1;MEANALT=1.00804;MQM=12.978;MQMR=12.5611;NS=2112;NUMALT=1;ODDS=0.00439431;PAIRED=0.705882;PAIREDR=0.757855;PAO=0;PQA=0;PQR=0;PRO=0;PROBE=SNP|RAPIDGENOMICS_3404_56479;QA=144032;QR=1947478;RO=48665;RPL=1906;RPP=21.0816;RPPR=1663.9;RPR=1732;RUN=1;SAF=1690;SAP=42.7414;SAR=1948;SRF=23758;SRP=61.9188;SRR=24907;TYPE=snp;technology.illumina=1	GT:AD:AO:DP:PL:QA:QR:RO	1/1:1,20:20:21:200,32,0:802:37:1	0/0:15,0:0:15:0,45,156:0:590:15	0/0:7,0:0:7:0,21,80:0:287:7	0/0:74,0:0:74:0,223,941:0:2950:74	0/0:13,0:0:13:0,39,239:0:512:13	0/0:75,0:0:75:0,226,878:0:3027:75	0/0:9,0:0:9:0,27,162:0:361:9	0/0:14,0:0:14:0,42,114:0:547:14	0/0:44,0:0:44:0,132,450:0:1784:44	0/0:67,4:4:71:0,183,756:158:2689:67	0/0:6,0:0:6:0,18,62:0:242:6	0/0:24,0:0:24:0,72,262:0:962:24	0/1:15,28:28:43:152,0,94:1140:589:15	1/1:1,5:5:6:27,9,0:205:37:1	0/0:51,0:0:51:0,154,519:0:2078:51	0/0:93,0:0:93:0,280,1309:0:3740:93	0/0:14,0:0:14:0,42,315:0:538:14	0/0:32,0:0:32:0,96,421:0:1300:32	0/0:20,0:0:20:0,60,260:0:771:20	0/1:22,20:20:42:156,0,110:808:898:22	0/0:80,0:0:80:0,241,848:0:3246:80	0/0:72,0:0:72:0,217,727:0:2906:72	0/1:15,9:9:24:14,0,56:365:615:15	0/0:82,0:0:82:0,247,813:0:3288:82	0/0:12,0:0:12:0,36,163:0:484:12	0/0:44,0:0:44:0,132,842:0:1747:44	0/0:70,0:0:70:0,211,688:0:2791:70	0/0:76,0:0:76:0,229,877:0:3015:76	0/0:77,0:0:77:0,232,1043:0:3076:77	0/0:30,0:0:30:0,90,281:0:1190:30	0/0:24,5:5:30:0,42,264:192:980:24	0/0:23,0:0:23:0,69,277:0:918:23	0/1:70,45:45:115:134,0,453:1820:2794:70	0/0:6,0:0:6:0,18,65:0:223:6	0/1:14,20:20:34:96,0,39:789:557:14	0/1:9,1:1:10:2,0,99:41:365:9	0/0:30,0:0:30:0,90,415:0:1226:30	1/1:0,25:25:25:346,75,0:994:0:0	0/1:9,11:11:20:38,0,129:438:365:9	0/1:32,19:19:51:86,0,154:771:1272:32	0/1:39,20:20:59:24,0,190:812:1541:39	0/1:16,25:25:41:239,0,225:992:636:16	0/0:98,0:0:98:0,295,868:0:3897:98	0/0:7,0:0:7:0,21,86:0:274:7	0/0:66,0:0:66:0,199,707:0:2647:66	0/0:12,0:0:12:0,36,137:0:488:12	0/0:60,0:0:60:0,181,616:0:2410:60	0/0:58,0:0:58:0,175,661:0:2374:58	0/0:26,0:0:26:0,78,557:0:1004:26	0/0:22,0:0:22:0,66,332:0:879:22	0/0:10,0:0:10:0,30,101:0:392:10	0/0:54,0:0:54:0,163,563:0:2157:54	0/0:85,0:0:85:0,256,845:0:3397:85	0/0:41,0:0:41:0,123,509:0:1594:41	0/0:61,0:0:61:0,184,583:0:2440:61	0/1:27,19:19:46:14,0,253:766:1069:27	0/0:47,9:9:56:0,98,407:356:1880:47	0/1:12,3:3:15:5,0,47:119:478:12	0/1:4,4:4:8:18,0,32:164:150:4	0/0:22,0:0:22:0,66,226:0:889:22	0/0:35,0:0:35:0,105,322:0:1401:35	0/0:173,0:0:173:0,521,1759:0:6936:173	0/0:62,0:0:62:0,187,736:0:2465:62	0/0:30,0:0:30:0,90,274:0:1204:30	0/1:9,11:11:20:132,0,14:447:369:9	0/0:20,0:0:20:0,60,286:0:803:20	0/0:22,0:0:22:0,66,229:0:876:22	0/0:42,0:0:42:0,126,462:0:1687:42	1/1:0,1:1:1:32,3,0:37:0:0	0/0:18,0:0:18:0,54,375:0:680:18	0/0:71,2:2:73:0,166,660:76:2873:71	0/0:38,0:0:38:0,114,555:0:1520:38	0/0:119,0:0:119:0,358,1125:0:4701:119	0/0:39,0:0:39:0,117,414:0:1551:39	0/1:2,2:2:4:3,0,15:73:82:2	0/0:32,0:0:32:0,96,502:0:1287:32	0/1:2,9:9:11:73,0,28:369:82:2	0/0:20,0:0:20:0,60,200:0:812:20	0/0:15,3:3:18:0,29,296:119:568:15	0/0:41,0:0:41:0,123,418:0:1640:41	0/0:117,0:0:117:0,352,1153:0:4641:117	0/0:31,0:0:31:0,93,322:0:1235:31	0/0:33,0:0:33:0,99,389:0:1332:33	0/1:7,12:12:19:74,0,118:478:246:7	0/0:33,0:0:33:0,99,381:0:1323:33	0/1:50,53:53:103:210,0,142:2124:1989:50	0/0:20,0:0:20:0,60,238:0:780:20	0/1:28,46:46:74:277,0,139:1833:1140:28	0/0:12,0:0:12:0,36,152:0:465:12	0/0:74,0:0:74:0,223,714:0:2944:74	0/0:18,0:0:18:0,54,146:0:730:18	0/0:77,0:0:77:0,232,958:0:3095:77	0/0:15,0:0:15:0,45,131:0:579:15	0/0:9,0:0:9:0,27,159:0:369:9	0/0:62,0:0:62:0,187,745:0:2444:62	0/0:33,0:0:33:0,99,288:0:1319:33	0/0:53,0:0:53:0,160,617:0:2083:53	0/0:32,0:0:32:0,96,524:0:1273:32	0/0:9,0:0:9:0,27,90:0:369:9	0/0:34,0:0:34:0,102,397:0:1348:34	0/0:17,0:0:17:0,51,219:0:688:17	0/0:19,0:0:19:0,57,282:0:749:19	0/0:44,0:0:44:0,132,623:0:1763:44	0/0:24,0:0:24:0,72,223:0:962:24	0/1:17,18:18:35:61,0,34:720:647:17	0/0:71,0:0:71:0,214,730:0:2803:71	0/0:62,0:0:62:0,187,645:0:2493:62	0/0:23,0:0:23:0,69,218:0:903:23	0/0:40,0:0:40:0,120,451:0:1591:40	0/0:40,0:0:40:0,120,403:0:1602:40	0/0:23,0:0:23:0,69,322:0:923:23	0/0:8,0:0:8:0,24,204:0:320:8
28231171	1460	28231171_1460	T	C	146470	.	AB=0.485296;ABP=28.5533;AC=63;AF=0.31745;AN=224;AO=11665;CIGAR=1X;DP=162332;DPB=69202;DPRA=0.967;EPP=60.764;EPPR=11.0127;GTI=105;LEN=1;MEANALT=1.0123;MQM=14.1422;MQMR=12.3501;NS=2112;NUMALT=1;ODDS=0.000796514;PAIRED=0.822546;PAIREDR=0.877631;PAO=0;PQA=0;PQR=0;PRO=0;PROBE=SNP|RAPIDGENOMICS_3404_56509;QA=457246;QR=1857088;RO=47185;RPL=7610;RPP=2355.61;RPPR=22372.2;RPR=4055;RUN=1;SAF=2128;SAP=10221.5;SAR=9537;SRF=10957;SRP=29392.7;SRR=36228;TYPE=snp;technology.illumina=1	GT:AD:AO:DP:PL:QA:QR:RO	0/0:61,0:0:61:0,184,690:0:2402:61	1/1:0,32:32:32:431,96,0:1263:0:0	0/0:18,0:0:18:0,54,157:0:708:18	0/1:31,24:24:55:121,0,104:923:1211:31	1/1:1,24:24:25:253,38,0:898:37:1	1/1:0,68:68:68:737,205,0:2694:0:0	0/0:29,0:0:29:0,87,799:0:1109:29	0/0:18,0:0:18:0,54,319:0:706:18	0/0:34,0:0:34:0,102,347:0:1362:34	0/0:118,0:0:118:0,355,1385:0:4640:118	0/0:24,0:0:24:0,72,258:0:912:24	0/0:38,0:0:38:0,114,477:0:1497:38	0/0:44,0:0:44:0,132,513:0:1779:44	1/1:10,22:22:32:110,2,0:872:387:10	0/1:54,28:28:82:25,0,292:1113:2150:54	0/1:51,24:24:75:19,0,288:957:2053:51	0/1:13,6:6:19:48,0,239:229:511:13	0/1:47,58:58:105:311,0,215:2330:1825:47	0/0:43,0:0:43:0,129,460:0:1669:43	0/0:48,0:0:48:0,144,493:0:1911:48	0/0:76,0:0:76:0,229,876:0:3040:76	0/0:26,0:0:26:0,78,355:0:1018:26	1/1:0,36:36:36:419,108,0:1449:0:0	0/1:29,26:26:55:104,0,145:1031:1131:29	0/1:15,10:10:25:10,0,103:391:611:15	0/1:23,26:26:49:504,0,432:981:888:23	0/1:18,30:30:48:240,0,57:1204:729:18	0/0:116,0:0:116:0,349,1106:0:4630:116	0/0:68,0:0:68:0,205,756:0:2688:68	0/1:22,12:12:34:31,0,147:474:894:22	0/0:23,0:0:23:0,69,310:0:877:23	0/0:22,0:0:22:0,66,338:0:872:22	0/1:79,44:44:123:205,0,436:1758:3087:79	0/1:8,11:11:19:27,0,8:430:309:8	0/0:38,0:0:38:0,114,561:0:1472:38	0/0:23,0:0:23:0,69,340:0:893:23	1/1:0,39:39:39:425,117,0:1551:0:0	0/0:30,0:0:30:0,90,315:0:1153:30	0/0:22,0:0:22:0,66,224:0:852:22	0/1:18,52:52:70:305,0,21:2067:689:18	0/0:53,0:0:53:0,160,520:0:2099:53	0/1:28,23:23:51:102,0,133:913:1091:28	0/0:94,0:0:94:0,283,1140:0:3689:94	1/1:0,15:15:15:184,45,0:603:0:0	0/1:25,31:31:56:162,0,95:1233:980:25	0/0:25,0:0:25:0,75,261:0:1005:25	0/0:78,0:0:78:0,235,814:0:3063:78	0/0:90,0:0:90:0,271,982:0:3596:90	0/0:37,0:0:37:0,111,736:0:1482:37	0/0:71,0:0:71:0,214,716:0:2710:71	1/1:1,4:4:5:25,5,0:164:41:1	0/1:19,22:22:41:120,0,104:871:779:19	0/0:125,0:0:125:0,376,1261:0:5053:125	0/1:19,17:17:36:231,0,139:662:748:19	0/0:42,0:0:42:0,126,541:0:1648:42	0/0:52,0:0:52:0,157,586:0:2059:52	1/1:5,21:21:26:211,30,0:849:205:5	0/1:12,8:8:20:43,0,56:305:469:12	0/1:9,10:10:19:101,0,79:410:333:9	0/0:39,0:0:39:0,117,517:0:1496:39	0/1:19,22:22:41:101,0,121:871:761:19	0/1:57,63:63:120:362,0,295:2501:2232:57	0/1:37,64:64:101:339,0,88:2577:1488:37	0/0:31,0:0:31:0,93,397:0:1187:31	0/0:27,0:0:27:0,81,364:0:1060:27	0/1:25,19:19:44:83,0,187:725:999:25	0/0:54,0:0:54:0,163,613:0:2098:54	0/1:45,20:20:65:14,0,227:806:1784:45	0/0:7,0:0:7:0,21,68:0:264:7	0/1:4,8:8:12:133,0,3:310:156:4	0/1:30,35:35:65:123,0,164:1391:1182:30	0/0:24,0:0:24:0,72,251:0:984:24	0/1:36,60:60:96:349,0,155:2378:1405:36	0/0:33,16:16:49:0,13,286:642:1316:33	0/0:13,0:0:13:0,39,124:0:525:13	1/1:0,38:38:38:438,114,0:1518:0:0	0/0:43,0:0:43:0,129,487:0:1698:43	0/0:12,0:0:12:0,36,169:0:462:12	0/0:17,0:0:17:0,51,215:0:657:17	0/0:70,0:0:70:0,211,726:0:2814:70	0/1:55,65:65:120:216,0,208:2581:2144:55	0/0:37,0:0:37:0,111,413:0:1472:37	0/0:29,0:0:29:0,87,296:0:1136:29	0/1:33,45:45:78:270,0,54:1766:1315:33	0/0:44,0:0:44:0,132,401:0:1683:44	0/0:115,0:0:115:0,346,1180:0:4618:115	0/0:11,0:0:11:0,33,133:0:430:11	0/0:92,0:0:92:0,277,944:0:3554:92	0/0:13,0:0:13:0,39,191:0:495:13	0/0:82,0:0:82:0,247,855:0:3284:82	1/1:0,38:38:38:448,114,0:1532:0:0	0/0:40,0:0:40:0,120,413:0:1609:40	0/1:13,17:17:30:101,0,70:672:520:13	0/1:10,6:6:16:18,0,50:242:402:10	0/1:23,50:50:73:276,0,9:1974:917:23	0/0:32,0:0:32:0,96,328:0:1228:32	0/1:31,26:26:57:66,0,189:1032:1194:31	0/0:7,0:0:7:0,21,92:0:274:7	1/1:0,4:4:4:38,12,0:164:0:0	0/0:13,0:0:14:0,39,212:0:520:13	0/1:15,6:6:21:57,0,82:246:587:15	1/1:0,41:41:41:495,123,0:1619:0:0	0/0:51,0:0:51:0,154,471:0:2046:51	0/1:21,15:15:36:162,0,143:580:812:21	0/0:74,0:0:74:0,223,820:0:2893:74	0/0:94,0:0:94:0,283,958:0:3639:94	0/0:49,2:2:51:0,136,436:82:1929:49	1/1:0,18:18:18:211,54,0:670:0:0	0/0:56,0:0:56:0,169,630:0:2171:56	0/0:31,0:0:31:0,93,307:0:1259:31	0/0:5,0:0:5:0,15,46:0:205:5	0/0:24,0:0:24:0,72,488:0:899:24
28317569	5653	28317569_5653	A	T	119198	.	AB=0.457598;ABP=122.522;AC=92;AF=0.413515;AN=222;AO=8567;CIGAR=1X;DP=103452;DPB=45006;DPRA=0.843084;EPP=183.994;EPPR=565.095;GTI=122;LEN=1;MEANALT=1.00732;MQM=13.9129;MQMR=11.9982;NS=2112;NUMALT=1;ODDS=0.00441035;PAIRED=0.823392;PAIREDR=0.864086;PAO=0;PQA=0;PQR=0;PRO=0;PROBE=SNP|RAPIDGENOMICS_3404_39017||SNP|RAPIDGENOMICS_3404_39018||SNP|RAPIDGENOMICS_3404_39019||SNP|RAPIDGENOMICS_3404_39020||SNP|RAPIDGENOMICS_3404_39021;QA=333433;QR=1123911;RO=28393;RPL=4320;RPP=4.36104;RPPR=91.3915;RPR=4247;RUN=1;SAF=3753;SAP=288.346;SAR=4814;SRF=14342;SRP=9.48663;SRR=14051;TYPE=snp;technology.illumina=1	GT:AD:AO:DP:PL:QA:QR:RO	0/0:41,0:0:41:0,123,454:0:1635:41	0/0:5,0:0:5:0,15,66:0:201:5	0/0:6,0:0:6:0,18,54:0:246:6	0/0:72,0:0:72:0,217,658:0:2881:72	0/1:12,3:3:15:20,0,91:119:478:12	0/0:28,0:0:28:0,84,267:0:1140:28	0/1:1,5:5:6:133,0,23:188:41:1	0/1:7,4:4:11:14,0,41:160:265:7	0/1:17,11:11:28:37,0,138:439:652:17	0/0:28,0:0:28:0,84,262:0:1095:28	1/1:0,6:6:6:63,18,0:246:0:0	0/1:35,21:21:56:55,0,222:828:1396:35	0/1:32,9:9:41:13,0,233:365:1249:32	0/0:14,2:2:16:0,33,124:78:565:14	1/1:0,16:16:16:144,48,0:652:0:0	0/0:36,13:13:49:0,29,261:525:1427:36	0/0:26,0:0:26:0,78,619:0:1009:26	0/1:33,51:51:84:217,0,84:2022:1313:33	0/0:44,5:5:49:0,76,387:205:1765:44	0/1:8,11:11:19:85,0,34:429:311:8	0/0:33,6:6:39:0,24,246:246:1303:33	0/1:23,44:44:67:255,0,69:1790:881:23	0/0:26,0:0:26:0,78,252:0:1022:26	0/0:53,0:0:53:0,160,516:0:2142:53	1/1:0,19:19:19:229,57,0:771:0:0	0/0:25,0:0:25:0,75,466:0:949:25	1/1:0,18:18:18:265,54,0:730:0:0	1/1:0,46:46:46:450,138,0:1831:0:0	0/0:96,0:0:96:0,289,932:0:3823:96	0/0:42,0:0:42:0,126,484:0:1664:42	0/0:10,0:0:10:0,30,85:0:392:10	1/1:0,8:8:8:110,24,0:319:0:0	0/1:39,49:49:88:255,0,124:1942:1513:39	1/1:0,7:7:7:79,21,0:287:0:0	1/1:0,36:36:36:397,108,0:1419:0:0	1/1:0,3:3:3:27,9,0:123:0:0	0/0:42,8:8:50:0,40,454:319:1679:42	0/0:30,0:0:30:0,90,350:0:1164:30	0/1:5,3:3:8:23,0,19:110:205:5	0/0:33,0:0:33:0,99,439:0:1286:33	0/0:42,0:0:42:0,126,489:0:1646:42	0/1:25,18:18:43:26,0,175:720:996:25	0/1:36,14:14:50:13,0,183:570:1450:36	0/0:3,0:0:3:0,9,41:0:123:3	0/1:25,23:23:48:86,0,61:908:985:25	0/1:12,6:6:18:24,0,84:204:470:12	1/1:6,41:41:47:368,93,0:1645:246:6	1/1:0,43:43:43:419,129,0:1704:0:0	0/1:8,13:13:21:271,0,140:498:328:8	0/0:24,0:0:24:0,72,231:0:971:24	./.:.:.:.:.:.:.:.	0/0:34,8:8:42:0,53,310:324:1315:34	0/1:32,24:24:56:33,0,175:980:1231:32	0/1:12,8:8:20:108,0,110:328:432:12	0/0:34,8:8:42:0,34,303:328:1374:34	0/1:24,28:28:52:163,0,103:1122:952:24	0/1:3,7:7:10:34,0,10:254:109:3	0/0:48,0:0:48:0,144,473:0:1910:48	1/1:4,25:25:29:201,50,0:1012:164:4	0/1:10,9:9:19:27,0,33:361:393:10	1/1:0,22:22:22:212,66,0:889:0:0	0/1:86,39:39:125:29,0,710:1515:3406:86	0/1:51,25:25:76:3,0,236:986:2061:51	0/0:24,0:0:24:0,72,233:0:945:24	0/1:14,14:14:28:80,0,103:548:547:14	1/1:0,25:25:25:233,75,0:976:0:0	0/0:30,5:5:35:0,20,275:201:1218:30	0/0:19,6:6:25:0,19,186:238:739:19	0/0:15,0:0:15:0,45,146:0:606:15	1/1:2,11:11:13:204,16,0:425:78:2	0/1:26,29:29:55:75,0,130:1136:1025:26	0/0:23,0:0:23:0,69,229:0:922:23	0/1:32,19:19:51:6,0,161:762:1303:32	0/1:11,15:15:26:82,0,71:560:443:11	0/0:2,0:0:2:0,6,39:0:78:2	1/1:0,5:5:5:44,15,0:205:0:0	0/1:14,8:8:22:35,0,74:328:560:14	0/1:11,13:13:24:75,0,16:529:442:11	1/1:0,15:15:15:223,45,0:603:0:0	1/1:0,23:23:23:229,69,0:926:0:0	1/1:0,50:50:50:505,151,0:2003:0:0	0/0:22,7:7:29:0,24,187:268:858:22	0/1:11,15:15:26:88,0,22:597:429:11	0/0:18,1:1:19:0,42,142:41:717:18	0/0:36,8:8:44:0,36,321:320:1419:36	1/1:0,57:57:57:638,172,0:2243:0:0	1/1:2,8:8:10:81,11,0:324:82:2	0/0:156,0:0:156:0,470,1672:0:6226:156	0/0:15,0:0:15:0,45,272:0:563:15	1/1:0,33:33:33:316,99,0:1326:0:0	0/0:21,11:11:32:0,1,107:447:843:21	0/0:65,0:0:65:0,196,623:0:2581:65	1/1:0,11:11:11:124,33,0:428:0:0	0/0:10,0:0:10:0,30,87:0:392:10	0/0:43,14:14:57:0,54,339:528:1692:43	1/1:2,8:8:10:106,15,0:320:82:2	1/1:0,28:28:28:310,84,0:1071:0:0	0/0:8,0:0:8:0,24,89:0:328:8	1/1:0,14:14:14:137,42,0:566:0:0	0/1:9,4:4:13:20,0,41:164:355:9	0/1:12,7:7:19:19,0,53:283:459:12	0/0:12,2:2:14:0,18,130:82:488:12	1/1:3,11:11:14:85,17,0:434:119:3	0/0:34,0:0:34:0,102,402:0:1373:34	0/0:35,0:0:35:0,105,375:0:1358:35	0/1:32,46:46:78:219,0,257:1831:1285:32	1/1:0,19:19:19:184,57,0:766:0:0	0/0:19,0:0:19:0,57,263:0:749:19	1/1:0,9:9:9:82,27,0:327:0:0	0/0:12,1:1:13:0,31,226:41:479:12	0/1:4,5:5:9:49,0,4:201:142:4	0/0:6,1:1:7:0,13,115:41:232:6
28317569	5675	28317569_5675	C	A	80080.3	.	AB=0.447737;ABP=160.76;AC=78;AF=0.36406;AN=222;AO=7288;CIGAR=1X;DP=99861;DPB=43093;DPRA=0.831624;EPP=62.8104;EPPR=486.949;GTI=144;LEN=1;MEANALT=1.00398;MQM=13.9724;MQMR=12.0365;NS=2112;NUMALT=1;ODDS=0.00413981;PAIRED=0.82135;PAIREDR=0.866482;PAO=0;PQA=0;PQR=0;PRO=0;PROBE=SNP|RAPIDGENOMICS_3404_39017||SNP|RAPIDGENOMICS_3404_39018||SNP|RAPIDGENOMICS_3404_39019||SNP|RAPIDGENOMICS_3404_39020||SNP|RAPIDGENOMICS_3404_39021;QA=275292;QR=1153708;RO=28835;RPL=4391;RPP=668.049;RPPR=990.406;RPR=2897;RUN=1;SAF=2919;SAP=629.454;SAR=4369;SRF=13532;SRP=239.206;SRR=15303;TYPE=snp;technology.illumina=1	GT:AD:AO:DP:PL:QA:QR:RO	0/0:40,0:0:40:0,120,444:0:1581:40	0/0:5,0:0:5:0,15,63:0:196:5	0/0:10,2:2:12:0,15,66:82:410:10	0/0:72,0:0:72:0,217,671:0:2939:72	0/1:11,3:3:14:23,0,83:123:443:11	0/0:31,0:0:31:0,93,288:0:1263:31	0/1:1,6:6:7:140,0,20:209:41:1	0/1:6,9:9:15:68,0,25:369:246:6	0/1:14,12:12:26:61,0,87:435:538:14	0/0:33,0:0:33:0,99,297:0:1331:33	0/0:6,0:0:6:0,18,63:0:233:6	0/1:43,22:22:65:14,0,267:866:1751:43	0/1:35,12:12:47:25,0,245:470:1393:35	0/0:18,0:0:18:0,54,178:0:729:18	1/1:0,11:11:11:104,33,0:443:0:0	0/0:39,10:10:49:0,58,348:393:1591:39	0/0:28,0:0:28:0,84,699:0:1112:28	0/1:26,49:49:75:232,0,76:1933:1044:26	0/0:39,5:5:44:0,61,340:205:1539:39	0/1:5,9:9:14:64,0,29:355:205:5	0/0:34,4:4:38:0,58,312:164:1359:34	0/1:25,43:43:68:245,0,86:1724:987:25	0/0:24,0:0:24:0,72,235:0:943:24	0/0:47,0:0:47:0,141,462:0:1911:47	1/1:1,21:21:22:239,57,0:822:22:1	0/0:29,0:0:29:0,87,677:0:1137:29	1/1:0,19:19:19:273,57,0:763:0:0	0/1:30,16:16:46:21,0,143:639:1180:30	0/0:76,0:0:76:0,229,731:0:2980:76	0/0:42,0:0:42:0,126,482:0:1673:42	0/0:9,0:0:9:0,27,75:0:361:9	0/1:2,2:2:4:7,0,27:63:82:2	0/1:41,43:43:84:129,0,173:1633:1633:41	1/1:2,5:5:7:43,2,0:205:82:2	0/1:11,22:22:33:146,0,17:889:442:11	1/1:0,3:3:3:27,9,0:123:0:0	0/0:42,8:8:50:0,38,448:320:1686:42	0/0:26,0:0:26:0,78,307:0:1021:26	0/0:8,0:0:8:0,24,69:0:324:8	0/0:36,0:0:36:0,108,444:0:1440:36	0/0:49,0:0:49:0,148,531:0:1979:49	0/1:23,19:19:42:34,0,158:747:909:23	0/0:48,0:0:48:0,144,454:0:1902:48	0/0:3,0:0:3:0,9,41:0:123:3	0/1:29,16:16:45:34,0,103:629:1167:29	0/0:12,3:3:15:0,4,100:109:479:12	1/1:5,38:38:43:355,89,0:1518:201:5	0/1:23,15:15:38:55,0,95:581:939:23	0/1:8,12:12:20:205,0,143:381:328:8	0/0:31,0:0:31:0,93,305:0:1207:31	./.:.:.:.:.:.:.:.	0/0:41,10:10:51:0,48,342:365:1656:41	0/1:30,24:24:54:42,0,166:931:1204:30	0/1:8,8:8:16:104,0,112:298:328:8	0/0:38,7:7:45:0,51,357:279:1538:38	0/1:18,28:28:46:179,0,61:1118:721:18	0/0:10,0:0:10:0,30,110:0:393:10	0/0:44,0:0:44:0,132,456:0:1786:44	1/1:4,25:25:29:200,50,0:985:164:4	0/1:9,9:9:18:31,0,23:369:369:9	1/1:0,23:23:23:228,69,0:915:0:0	0/1:72,36:36:108:53,0,602:1401:2910:72	0/1:56,27:27:83:2,0,256:1055:2241:56	0/0:22,0:0:22:0,66,210:0:870:22	0/1:13,14:14:27:83,0,80:534:525:13	1/1:0,25:25:25:242,75,0:965:0:0	0/1:21,5:5:26:3,0,188:182:861:21	0/0:14,6:6:20:0,4,145:242:548:14	0/0:14,0:0:14:0,42,124:0:565:14	1/1:2,11:11:13:208,16,0:439:82:2	0/1:28,28:28:56:63,0,154:1082:1119:28	0/0:27,0:0:27:0,81,271:0:1078:27	0/0:32,17:17:49:0,10,175:660:1276:32	0/1:10,15:15:25:68,0,66:546:406:10	0/0:3,0:0:3:0,9,48:0:110:3	1/1:0,7:7:7:64,21,0:273:0:0	0/0:22,6:6:28:0,14,131:237:836:22	0/1:10,13:13:23:78,0,14:529:401:10	1/1:0,16:16:16:208,48,0:603:0:0	1/1:0,23:23:23:257,69,0:906:0:0	1/1:0,63:63:63:608,190,0:2454:0:0	0/0:20,7:7:27:0,18,175:283:808:20	0/1:11,12:12:23:69,0,36:472:439:11	0/0:16,1:1:17:0,36,124:41:638:16	0/0:31,7:7:38:0,45,307:283:1259:31	1/1:0,48:48:48:560,144,0:1929:0:0	1/1:2,7:7:9:73,8,0:283:82:2	0/0:151,0:0:151:0,455,1618:0:6063:151	0/0:15,0:0:15:0,45,268:0:593:15	1/1:0,36:36:36:361,108,0:1398:0:0	0/0:19,9:9:28:0,5,114:337:757:19	0/0:54,0:0:54:0,163,505:0:2153:54	1/1:0,9:9:9:108,27,0:361:0:0	0/0:10,0:0:10:0,30,87:0:396:10	0/0:49,17:17:66:0,56,371:648:1965:49	0/0:15,0:0:15:0,45,209:0:615:15	0/1:15,10:10:25:20,0,96:383:615:15	0/0:6,0:0:6:0,18,59:0:237:6	0/1:6,10:10:16:40,0,19:410:246:6	0/1:9,5:5:14:25,0,38:188:361:9	0/1:14,7:7:21:13,0,66:274:565:14	0/0:12,2:2:14:0,18,131:78:492:12	1/1:1,10:10:11:90,24,0:402:41:1	0/0:36,0:0:36:0,108,427:0:1441:36	0/0:30,0:0:30:0,90,325:0:1213:30	0/1:31,40:40:71:170,0,254:1568:1235:31	1/1:0,21:21:21:232,63,0:826:0:0	0/0:15,0:0:15:0,45,201:0:607:15	1/1:0,11:11:11:102,33,0:396:0:0	0/0:20,0:0:20:0,60,282:0:816:20	1/1:3,5:5:8:52,1,0:201:123:3	0/0:9,1:1:10:0,22,195:41:361:9
28317569	5681	28317569_5681	C	T	82913.6	.	AB=0.448125;ABP=163.192;AC=79;AF=0.370888;AN=222;AO=7485;CIGAR=1X;DP=100361;DPB=43212;DPRA=0.837871;EPP=125.959;EPPR=512.172;GTI=151;LEN=1;MEANALT=1;MQM=14.0107;MQMR=12.0393;NS=2112;NUMALT=1;ODDS=0.00843887;PAIRED=0.819639;PAIREDR=0.867376;PAO=0;PQA=0;PQR=0;PRO=0;PROBE=SNP|RAPIDGENOMICS_3404_39017||SNP|RAPIDGENOMICS_3404_39018||SNP|RAPIDGENOMICS_3404_39019||SNP|RAPIDGENOMICS_3404_39020||SNP|RAPIDGENOMICS_3404_39021;QA=292933;QR=1140429;RO=28675;RPL=4697;RPP=1060.25;RPPR=1823.44;RPR=2788;RUN=1;SAF=2876;SAP=874.294;SAR=4609;SRF=13106;SRP=462.398;SRR=15569;TYPE=snp;technology.illumina=1	GT:AD:AO:DP:PL:QA:QR:RO	0/0:37,0:0:37:0,111,421:0:1459:37	0/0:11,0:0:11:0,33,113:0:391:11	0/0:10,2:2:12:0,15,65:68:391:10	0/0:72,0:0:72:0,217,671:0:2883:72	0/1:10,4:4:14:38,0,78:160:410:10	0/0:34,0:0:34:0,102,303:0:1355:34	0/1:1,5:5:6:110,0,23:205:41:1	0/1:6,9:9:15:68,0,25:369:246:6	0/1:14,12:12:26:67,0,97:475:530:14	0/0:34,0:0:34:0,102,306:0:1325:34	0/0:8,0:0:8:0,24,88:0:328:8	0/1:41,26:26:67:58,0,235:1021:1663:41	0/1:30,12:12:42:40,0,182:476:1204:30	0/0:18,0:0:18:0,54,178:0:711:18	1/1:0,11:11:11:105,33,0:447:0:0	0/0:39,13:13:52:0,40,321:511:1562:39	0/0:28,0:0:28:0,84,705:0:1093:28	0/1:24,44:44:68:211,0,82:1792:984:24	0/0:39,5:5:44:0,61,335:205:1568:39	0/1:5,8:8:13:58,0,32:324:205:5	0/0:32,4:4:36:0,53,294:160:1294:32	0/1:28,47:47:75:260,0,89:1896:1100:28	0/0:24,0:0:24:0,72,236:0:953:24	0/0:49,0:0:49:0,148,477:0:1979:49	1/1:0,19:19:19:228,57,0:771:0:0	0/0:30,0:0:30:0,90,702:0:1177:30	1/1:0,22:22:22:302,66,0:902:0:0	0/1:33,17:17:50:27,0,173:643:1300:33	0/0:60,0:0:60:0,181,563:0:2379:60	0/0:44,0:0:44:0,132,517:0:1739:44	0/0:12,0:0:12:0,36,94:0:457:12	0/1:2,2:2:4:7,0,27:78:82:2	0/1:39,41:41:80:126,0,146:1631:1557:39	1/1:2,5:5:7:43,2,0:205:82:2	0/1:11,23:23:34:171,0,14:917:415:11	1/1:0,3:3:3:27,9,0:123:0:0	0/0:42,10:10:52:0,34,437:387:1613:42	0/0:27,0:0:27:0,81,315:0:1023:27	0/0:8,0:0:8:0,24,69:0:328:8	0/0:32,0:0:32:0,96,338:0:1279:32	0/0:49,0:0:49:0,148,511:0:1899:49	0/1:23,22:22:45:60,0,150:876:879:23	0/0:46,0:0:46:0,138,442:0:1848:46	0/0:3,0:0:3:0,9,41:0:123:3	0/1:29,16:16:45:32,0,103:647:1167:29	0/0:12,3:3:15:0,3,103:100:474:12	1/1:5,38:38:43:355,89,0:1515:205:5	0/1:22,16:16:38:66,0,86:620:861:22	0/1:8,12:12:20:276,0,143:457:328:8	0/0:29,0:0:29:0,87,288:0:1131:29	./.:.:.:.:.:.:.:.	0/0:41,10:10:51:0,47,334:378:1624:41	0/1:31,24:24:55:40,0,177:971:1246:31	0/1:10,8:8:18:109,0,114:306:374:10	0/0:38,7:7:45:0,55,368:265:1546:38	0/1:18,28:28:46:176,0,65:1111:738:18	0/0:7,0:0:7:0,21,59:0:279:7	0/0:43,0:0:43:0,129,446:0:1714:43	1/1:4,25:25:29:201,50,0:1016:164:4	0/1:10,9:9:19:28,0,32:369:387:10	1/1:0,23:23:23:226,69,0:876:0:0	0/1:72,32:32:104:13,0,608:1308:2863:72	0/1:59,30:30:89:8,0,259:1204:2363:59	0/0:23,0:0:23:0,69,242:0:908:23	0/1:14,14:14:28:80,0,100:566:543:14	1/1:0,25:25:25:225,75,0:980:0:0	0/1:22,5:5:27:0,0,189:187:871:22	0/1:14,7:7:21:4,0,137:278:562:14	0/0:14,0:0:14:0,42,124:0:574:14	1/1:2,12:12:14:242,19,0:484:82:2	0/1:28,25:25:53:48,0,165:983:1106:28	0/0:25,0:0:25:0,75,256:0:1000:25	0/0:32,12:12:44:0,33,213:480:1273:32	0/1:10,15:15:25:69,0,66:592:410:10	0/0:3,0:0:3:0,9,48:0:105:3	1/1:0,7:7:7:64,21,0:261:0:0	0/0:21,6:6:27:0,11,107:246:838:21	0/1:10,13:13:23:78,0,14:529:397:10	1/1:0,18:18:18:239,54,0:703:0:0	1/1:2,20:20:22:208,46,0:774:73:2	1/1:0,63:63:63:609,190,0:2522:0:0	0/0:20,7:7:27:0,18,169:283:798:20	0/1:11,8:8:19:46,0,48:328:433:11	0/0:16,1:1:17:0,36,125:41:643:16	0/0:31,6:6:37:0,51,316:246:1251:31	1/1:0,51:51:51:595,154,0:2058:0:0	1/1:2,7:7:9:73,8,0:283:82:2	0/0:152,0:0:152:0,458,1614:0:6104:152	0/0:14,0:0:14:0,42,237:0:557:14	1/1:0,36:36:36:362,108,0:1464:0:0	0/0:19,8:8:27:0,7,120:310:775:19	0/0:60,0:0:60:0,181,566:0:2370:60	1/1:0,9:9:9:87,27,0:357:0:0	0/0:10,0:0:10:0,30,87:0:402:10	0/0:49,17:17:66:0,56,368:662:1935:49	0/0:16,0:0:16:0,48,205:0:633:16	0/1:15,10:10:25:20,0,96:395:607:15	0/0:7,0:0:7:0,21,75:0:278:7	0/1:7,10:10:17:37,0,43:402:278:7	0/1:9,5:5:14:25,0,38:201:338:9	0/1:14,7:7:21:13,0,66:287:570:14	0/0:12,2:2:14:0,18,120:78:473:12	1/1:3,11:11:14:85,17,0:447:115:3	0/0:33,0:0:33:0,99,407:0:1341:33	0/0:30,0:0:30:0,90,325:0:1189:30	0/1:32,41:41:73:176,0,280:1668:1267:32	1/1:0,19:19:19:217,57,0:771:0:0	0/0:15,0:0:15:0,45,201:0:594:15	1/1:0,12:12:12:111,36,0:475:0:0	0/0:20,0:0:20:0,60,282:0:793:20	1/1:3,5:5:8:52,1,0:192:123:3	0/0:9,1:1:10:0,22,182:41:335:9
284791983	1677	284791983_1677	A	C	35473.7	.	AB=0.446338;ABP=101.358;AC=31;AF=0.129102;AN=222;AO=3184;CIGAR=1X;DP=109858;DPB=42737;DPRA=0.917601;EPP=245.266;EPPR=1951.43;GTI=112;LEN=1;MEANALT=1.01179;MQM=12.1149;MQMR=10.542;NS=2112;NUMALT=1;ODDS=0.0108259;PAIRED=0.869661;PAIREDR=0.899606;PAO=0;PQA=0;PQR=0;PRO=0;PROBE=Intergenic|RAPIDGENOMICS_3404_53495;QA=126104;QR=1520645;RO=37841;RPL=1690;RPP=29.2098;RPPR=565.556;RPR=1494;RUN=1;SAF=1420;SAP=83.7149;SAR=1764;SRF=18163;SRP=134.72;SRR=19678;TYPE=snp;technology.illumina=1	GT:AD:AO:DP:PL:QA:QR:RO	0/0:44,0:0:44:0,132,394:0:1718:44	0/0:17,0:0:17:0,51,363:0:685:17	0/0:7,0:0:7:0,21,51:0:287:7	0/1:20,16:16:36:37,0,127:654:799:20	0/0:13,0:0:13:0,39,219:0:529:13	0/0:57,0:0:57:0,172,643:0:2232:57	0/0:11,0:0:11:0,33,276:0:437:11	0/0:12,0:0:12:0,36,119:0:488:12	0/0:74,0:0:74:0,223,670:0:2980:74	0/0:10,0:0:10:0,30,116:0:397:10	0/0:2,0:0:2:0,6,15:0:82:2	0/1:15,7:7:22:0,0,57:280:603:15	0/1:9,4:4:13:23,0,62:160:356:9	0/0:5,0:0:5:0,15,37:0:192:5	0/1:15,14:14:29:36,0,30:574:611:15	0/0:41,0:0:41:0,123,391:0:1655:41	0/0:21,0:0:21:0,63,324:0:811:21	0/0:39,0:0:39:0,117,373:0:1534:39	0/0:28,0:0:28:0,84,251:0:1144:28	0/0:22,0:0:22:0,66,217:0:886:22	0/0:44,0:0:44:0,132,365:0:1752:44	0/0:35,0:0:35:0,105,294:0:1399:35	0/0:23,0:0:23:0,69,190:0:922:23	0/0:49,0:0:49:0,148,379:0:1952:49	0/0:5,2:2:7:0,4,24:82:201:5	0/1:14,18:18:32:312,0,290:721:566:14	0/0:37,0:0:37:0,111,322:0:1491:37	0/0:45,0:0:45:0,135,370:0:1824:45	0/0:57,0:0:57:0,172,513:0:2303:57	0/0:15,2:2:17:0,35,132:82:592:15	0/0:17,7:7:24:0,0,51:287:693:17	0/0:50,0:0:50:0,151,591:0:2046:50	0/0:58,0:0:58:0,175,668:0:2344:58	0/0:17,0:0:17:0,51,154:0:689:17	0/0:21,0:0:21:0,63,168:0:845:21	0/0:2,0:0:2:0,6,40:0:82:2	0/0:36,0:0:36:0,108,321:0:1421:36	0/1:17,16:16:33:69,0,48:648:680:17	0/0:9,0:0:9:0,27,92:0:351:9	0/0:50,0:0:50:0,151,474:0:2020:50	0/0:28,0:0:28:0,84,237:0:1110:28	0/1:14,11:11:25:12,0,76:446:574:14	1/1:10,30:30:40:164,4,0:1212:401:10	0/0:9,2:2:11:0,18,173:82:365:9	0/0:26,0:0:26:0,78,240:0:1044:26	0/0:5,0:0:5:0,15,37:0:205:5	0/0:35,0:0:35:0,105,338:0:1402:35	0/0:33,0:0:33:0,99,295:0:1314:33	0/0:25,0:0:25:0,75,505:0:1012:25	0/0:17,0:0:17:0,51,148:0:688:17	0/0:2,0:0:2:0,6,15:0:82:2	0/1:27,15:15:42:14,0,174:615:1094:27	0/0:84,0:0:84:0,253,758:0:3348:84	0/0:26,0:0:26:0,78,292:0:1054:26	0/0:28,0:0:28:0,84,227:0:1126:28	0/0:33,0:0:33:0,99,280:0:1345:33	0/1:15,19:19:34:100,0,31:758:615:15	0/0:13,0:0:13:0,39,144:0:525:13	0/0:18,0:0:18:0,54,159:0:738:18	1/1:4,9:9:13:42,9,0:369:155:4	0/0:30,0:0:30:0,90,272:0:1194:30	0/0:65,0:0:65:0,196,604:0:2641:65	0/0:23,0:0:23:0,69,191:0:931:23	0/0:17,0:0:17:0,51,128:0:652:17	0/0:14,0:0:14:0,42,160:0:570:14	0/0:12,0:0:12:0,36,91:0:470:12	0/0:13,0:0:13:0,39,116:0:515:13	0/0:15,0:0:15:0,45,112:0:579:15	./.:.:.:.:.:.:.:.	0/1:3,2:2:5:34,0,68:82:123:3	0/0:48,0:0:48:0,144,451:0:1956:48	0/0:24,0:0:24:0,72,238:0:948:24	1/1:0,36:36:36:397,108,0:1439:0:0	0/0:44,0:0:44:0,132,379:0:1720:44	1/1:0,1:1:1:13,3,0:37:0:0	0/0:12,0:0:12:0,36,124:0:483:12	0/0:7,1:1:8:0,16,91:41:274:7	0/1:4,7:7:11:40,0,4:283:164:4	0/0:15,0:0:15:0,45,248:0:602:15	0/1:18,5:5:23:5,0,134:205:720:18	0/0:32,0:0:32:0,96,286:0:1312:32	0/0:16,4:4:20:0,3,80:162:620:16	0/0:22,0:0:22:0,66,202:0:893:22	0/0:43,0:0:43:0,129,401:0:1738:43	0/1:14,10:10:24:60,0,36:401:566:14	0/0:85,0:0:85:0,256,707:0:3450:85	0/0:5,0:0:5:0,15,59:0:201:5	0/0:70,38:38:108:0,36,345:1522:2773:70	0/0:13,6:6:19:0,9,163:227:512:13	0/1:37,28:28:65:64,0,216:1133:1492:37	0/0:30,0:0:30:0,90,261:0:1209:30	0/1:21,22:22:43:88,0,85:877:840:21	0/0:11,0:0:11:0,33,78:0:430:11	0/0:6,0:0:6:0,18,38:0:242:6	0/0:41,0:0:41:0,123,332:0:1664:41	0/0:18,0:0:18:0,54,157:0:730:18	0/0:62,0:0:62:0,187,525:0:2474:62	0/0:8,0:0:8:0,24,53:0:328:8	0/0:9,0:0:9:0,27,68:0:365:9	0/0:12,0:0:12:0,36,92:0:488:12	1/1:0,6:6:6:44,18,0:246:0:0	0/1:3,4:4:7:9,0,25:164:123:3	1/1:2,17:17:19:115,42,0:688:82:2	0/0:36,0:0:36:0,108,323:0:1425:36	0/0:54,0:0:54:0,163,467:0:2184:54	1/1:6,19:19:25:93,25,0:773:242:6	0/0:50,0:0:50:0,151,385:0:2012:50	0/0:9,0:0:9:0,27,73:0:360:9	0/0:34,0:0:34:0,102,383:0:1373:34	0/1:21,13:13:34:1,0,113:529:847:21	0/0:4,0:0:4:0,12,44:0:128:4	0/0:22,0:0:22:0,66,499:0:885:22
284791983	1678	284791983_1678	A	T	35248.6	.	AB=0.449375;ABP=90.2951;AC=31;AF=0.129102;AN=222;AO=3184;CIGAR=1X;DP=109385;DPB=42559;DPRA=0.919879;EPP=250.168;EPPR=2031.03;GTI=108;LEN=1;MEANALT=1.00709;MQM=12.098;MQMR=10.5389;NS=2112;NUMALT=1;ODDS=0.00604168;PAIRED=0.870289;PAIREDR=0.899801;PAO=0;PQA=0;PQR=0;PRO=0;PROBE=Intergenic|RAPIDGENOMICS_3404_53495;QA=126073;QR=1513159;RO=37665;RPL=1708;RPP=39.718;RPPR=673.003;RPR=1476;RUN=1;SAF=1419;SAP=84.656;SAR=1765;SRF=18020;SRP=155.248;SRR=19645;TYPE=snp;technology.illumina=1	GT:AD:AO:DP:PL:QA:QR:RO	0/0:44,0:0:44:0,132,393:0:1710:44	0/0:16,0:0:16:0,48,332:0:652:16	0/0:7,0:0:7:0,21,51:0:287:7	0/1:20,16:16:36:37,0,120:654:802:20	0/0:14,0:0:14:0,42,256:0:557:14	0/0:56,0:0:56:0,169,613:0:2262:56	0/0:11,0:0:11:0,33,277:0:430:11	0/0:12,0:0:12:0,36,119:0:471:12	0/0:74,0:0:74:0,223,668:0:2981:74	0/0:10,0:0:10:0,30,120:0:406:10	0/0:2,0:0:2:0,6,15:0:82:2	0/0:17,7:7:24:0,6,74:280:674:17	0/1:9,4:4:13:23,0,62:160:351:9	0/0:4,0:0:4:0,12,31:0:164:4	0/1:15,14:14:29:36,0,30:574:611:15	0/0:41,0:0:41:0,123,392:0:1681:41	0/0:22,0:0:22:0,66,331:0:859:22	0/0:41,0:0:41:0,123,402:0:1609:41	0/0:28,0:0:28:0,84,243:0:1121:28	0/0:23,0:0:23:0,69,229:0:923:23	0/0:44,0:0:44:0,132,366:0:1757:44	0/0:35,0:0:35:0,105,292:0:1404:35	0/0:24,0:0:24:0,72,198:0:944:24	0/0:49,0:0:49:0,148,380:0:1959:49	0/0:5,2:2:7:0,4,24:82:201:5	0/1:15,18:18:33:309,0,322:721:597:15	0/0:36,0:0:36:0,108,319:0:1460:36	0/0:44,0:0:44:0,132,340:0:1775:44	0/0:57,0:0:57:0,172,517:0:2286:57	0/0:15,2:2:17:0,35,132:82:602:15	0/0:17,7:7:24:0,0,51:287:697:17	0/0:50,0:0:50:0,151,589:0:2016:50	0/0:59,0:0:59:0,178,655:0:2346:59	0/0:17,0:0:17:0,51,153:0:689:17	0/0:21,0:0:21:0,63,168:0:831:21	0/0:2,0:0:2:0,6,40:0:82:2	0/0:36,0:0:36:0,108,322:0:1468:36	0/1:17,16:16:33:69,0,47:648:689:17	0/0:6,0:0:6:0,18,47:0:246:6	0/0:50,0:0:50:0,151,469:0:2015:50	0/0:28,0:0:28:0,84,236:0:1136:28	0/1:14,11:11:25:12,0,66:446:555:14	1/1:10,30:30:40:164,4,0:1212:396:10	0/0:9,2:2:11:0,18,173:82:365:9	0/0:26,0:0:26:0,78,240:0:1066:26	0/0:5,0:0:5:0,15,37:0:201:5	0/0:34,0:0:34:0,102,327:0:1364:34	0/0:33,0:0:33:0,99,294:0:1319:33	0/0:24,0:0:24:0,72,472:0:968:24	0/0:16,0:0:16:0,48,142:0:656:16	0/0:2,0:0:2:0,6,15:0:82:2	0/1:27,15:15:42:14,0,168:615:1093:27	0/0:84,0:0:84:0,253,757:0:3353:84	0/0:26,0:0:26:0,78,292:0:1058:26	0/0:29,0:0:29:0,87,235:0:1176:29	0/0:33,0:0:33:0,99,280:0:1318:33	0/1:15,19:19:34:100,0,30:758:607:15	0/0:13,0:0:13:0,39,144:0:520:13	0/0:18,0:0:18:0,54,159:0:734:18	1/1:3,9:9:12:50,13,0:369:119:3	0/0:29,0:0:29:0,87,260:0:1176:29	0/0:65,0:0:65:0,196,604:0:2635:65	0/0:23,0:0:23:0,69,190:0:915:23	0/0:15,0:0:15:0,45,115:0:598:15	0/0:14,0:0:14:0,42,160:0:570:14	0/0:12,0:0:12:0,36,91:0:461:12	0/0:13,0:0:13:0,39,116:0:514:13	0/0:15,0:0:15:0,45,112:0:575:15	./.:.:.:.:.:.:.:.	0/1:3,2:2:5:34,0,68:82:123:3	0/0:48,0:0:48:0,144,451:0:1956:48	0/0:23,0:0:23:0,69,231:0:898:23	1/1:0,36:36:36:397,108,0:1439:0:0	0/0:44,0:0:44:0,132,379:0:1719:44	1/1:0,1:1:1:13,3,0:37:0:0	0/0:11,0:0:11:0,33,121:0:438:11	0/0:7,1:1:8:0,16,91:41:278:7	0/1:4,7:7:11:40,0,4:283:164:4	0/0:15,0:0:15:0,45,247:0:607:15	0/1:19,5:5:24:2,0,139:205:766:19	0/0:32,0:0:32:0,96,286:0:1299:32	0/1:15,4:4:19:0,0,76:162:611:15	0/0:22,0:0:22:0,66,198:0:888:22	0/0:42,0:0:42:0,126,393:0:1685:42	0/1:15,10:10:25:57,0,40:401:570:15	0/0:85,0:0:85:0,256,707:0:3448:85	0/0:5,0:0:5:0,15,59:0:197:5	0/0:70,38:38:108:0,36,356:1522:2822:70	0/0:13,6:6:19:0,9,159:227:507:13	0/1:37,28:28:65:64,0,213:1133:1486:37	0/0:30,0:0:30:0,90,261:0:1209:30	0/1:21,22:22:43:88,0,85:877:857:21	0/0:12,0:0:12:0,36,102:0:465:12	0/0:10,0:0:10:0,30,107:0:360:10	0/0:41,0:0:41:0,123,334:0:1677:41	0/0:18,0:0:18:0,54,157:0:712:18	0/0:62,0:0:62:0,187,528:0:2492:62	0/0:8,0:0:8:0,24,53:0:320:8	0/0:9,0:0:9:0,27,68:0:342:9	0/0:12,0:0:12:0,36,92:0:480:12	1/1:0,6:6:6:44,18,0:246:0:0	0/1:3,4:4:7:9,0,25:164:123:3	1/1:2,17:17:19:115,42,0:688:82:2	0/0:36,0:0:36:0,108,323:0:1415:36	0/0:55,0:0:55:0,166,476:0:2204:55	1/1:6,19:19:25:93,25,0:773:233:6	0/0:50,0:0:50:0,151,385:0:2033:50	0/0:10,0:0:10:0,30,87:0:393:10	0/0:34,0:0:34:0,102,384:0:1386:34	0/1:21,13:13:34:1,0,113:529:844:21	0/0:4,0:0:4:0,12,44:0:128:4	0/0:22,0:0:22:0,66,494:0:868:22
284791983	1695	284791983_1695	A	C	34414	.	AB=0.447616;ABP=86.5026;AC=29;AF=0.130341;AN=220;AO=3094;CIGAR=1X;DP=105535;DPB=40955;DPRA=0.905014;EPP=184.128;EPPR=2489.26;GTI=136;LEN=1;MEANALT=1.00235;MQM=12.0756;MQMR=10.5532;NS=2112;NUMALT=1;ODDS=0.0106019;PAIRED=0.871687;PAIREDR=0.901185;PAO=0;PQA=0;PQR=0;PRO=0;PROBE=Intergenic|RAPIDGENOMICS_3404_53495;QA=122144;QR=1459081;RO=36189;RPL=1860;RPP=278.042;RPPR=3714.73;RPR=1234;RUN=1;SAF=1247;SAP=255.67;SAR=1847;SRF=15905;SRP=1153.62;SRR=20284;TYPE=snp;technology.illumina=1	GT:AD:AO:DP:PL:QA:QR:RO	0/0:37,0:0:37:0,111,339:0:1486:37	0/0:17,0:0:17:0,51,361:0:688:17	0/0:7,0:0:7:0,21,51:0:287:7	0/1:25,14:14:39:8,0,161:574:970:25	0/0:11,0:0:11:0,33,229:0:439:11	0/0:46,0:0:46:0,138,564:0:1843:46	0/0:13,0:0:13:0,39,270:0:507:13	0/0:12,0:0:12:0,36,119:0:483:12	0/0:76,0:0:76:0,229,682:0:3085:76	0/0:13,0:0:13:0,39,143:0:533:13	0/0:2,0:0:2:0,6,15:0:82:2	0/0:16,6:6:22:0,9,76:227:633:16	0/1:9,4:4:13:23,0,65:160:351:9	0/0:4,0:0:4:0,12,31:0:164:4	0/1:17,13:13:30:25,0,43:533:688:17	0/0:41,0:0:41:0,123,392:0:1677:41	0/0:21,0:0:21:0,63,330:0:857:21	0/0:26,0:0:26:0,78,249:0:1043:26	0/0:28,0:0:28:0,84,251:0:1148:28	0/0:24,0:0:24:0,72,234:0:984:24	0/0:48,0:0:48:0,144,396:0:1932:48	0/0:32,0:0:32:0,96,263:0:1308:32	0/0:25,0:0:25:0,75,247:0:998:25	0/0:50,0:0:50:0,151,386:0:1995:50	0/1:3,3:3:6:7,0,7:114:123:3	0/1:17,15:15:32:199,0,333:587:662:17	0/0:37,0:0:37:0,111,317:0:1480:37	0/0:48,0:0:48:0,144,389:0:1945:48	0/0:44,0:0:44:0,132,394:0:1777:44	0/0:14,1:1:15:0,36,127:41:560:14	0/1:7,5:5:12:1,0,27:205:287:7	0/0:44,0:0:44:0,132,536:0:1796:44	0/0:57,0:0:57:0,172,661:0:2319:57	0/0:15,0:0:15:0,45,138:0:598:15	0/0:16,0:0:16:0,48,133:0:656:16	0/0:2,0:0:2:0,6,39:0:78:2	0/0:34,0:0:34:0,102,308:0:1313:34	0/1:19,19:19:38:91,0,51:749:761:19	0/0:8,0:0:8:0,24,64:0:319:8	0/0:48,0:0:48:0,144,459:0:1950:48	0/0:25,0:0:25:0,75,211:0:1008:25	0/1:14,11:11:25:12,0,76:439:574:14	0/1:9,25:25:34:144,0,6:1025:369:9	0/0:8,2:2:10:0,15,143:82:324:8	0/0:23,0:0:23:0,69,202:0:939:23	0/0:8,0:0:8:0,24,58:0:324:8	0/0:34,0:0:34:0,102,322:0:1346:34	0/0:38,0:0:38:0,114,423:0:1542:38	0/0:20,0:0:20:0,60,355:0:788:20	0/0:11,0:0:11:0,33,111:0:451:11	0/0:2,0:0:2:0,6,15:0:78:2	0/0:26,13:13:39:0,1,174:468:1039:26	0/0:82,0:0:82:0,247,731:0:3287:82	0/0:27,0:0:27:0,81,297:0:1075:27	0/0:37,0:0:37:0,111,291:0:1485:37	0/0:37,0:0:37:0,111,318:0:1496:37	0/1:16,15:15:31:82,0,48:611:656:16	0/0:15,0:0:15:0,45,174:0:603:15	0/0:18,0:0:18:0,54,159:0:721:18	1/1:4,9:9:13:42,9,0:369:160:4	0/0:31,0:0:31:0,93,275:0:1250:31	0/0:72,0:0:72:0,217,654:0:2905:72	0/0:22,0:0:22:0,66,184:0:889:22	0/0:19,0:0:19:0,57,142:0:762:19	0/0:13,0:0:13:0,39,153:0:533:13	0/0:13,0:0:13:0,39,98:0:517:13	0/0:12,0:0:12:0,36,107:0:484:12	0/0:11,0:0:11:0,33,84:0:451:11	./.:.:.:.:.:.:.:.	0/1:3,3:3:6:38,0,65:123:123:3	0/0:48,0:0:48:0,144,443:0:1942:48	0/0:24,0:0:24:0,72,239:0:967:24	1/1:0,45:45:45:482,135,0:1769:0:0	0/0:35,0:0:35:0,105,318:0:1362:35	1/1:0,1:1:1:13,3,0:41:0:0	0/0:9,0:0:9:0,27,103:0:346:9	0/0:6,2:2:8:0,9,71:82:228:6	1/1:0,7:7:7:73,21,0:287:0:0	0/0:13,0:0:13:0,39,229:0:515:13	0/0:19,4:4:23:0,6,147:164:762:19	0/0:35,0:0:35:0,105,337:0:1402:35	0/0:16,4:4:20:0,3,83:164:633:16	0/0:20,0:0:20:0,60,166:0:802:20	0/0:31,0:0:31:0,93,300:0:1246:31	0/1:10,10:10:20:69,0,18:378:384:10	0/0:80,0:0:80:0,241,657:0:3280:80	0/0:5,0:0:5:0,15,60:0:205:5	0/0:61,36:36:97:0,19,331:1441:2467:61	0/0:12,7:7:19:0,1,149:266:476:12	0/1:40,25:25:65:42,0,248:1008:1623:40	0/0:31,0:0:31:0,93,267:0:1236:31	0/1:24,22:22:46:79,0,97:890:976:24	0/0:12,0:0:12:0,36,108:0:488:12	0/0:10,0:0:10:0,30,114:0:402:10	0/0:37,0:0:37:0,111,304:0:1464:37	0/0:22,0:0:22:0,66,187:0:902:22	0/0:56,0:0:56:0,169,477:0:2267:56	0/0:5,0:0:5:0,15,34:0:205:5	0/0:9,0:0:9:0,27,68:0:369:9	0/0:12,0:0:12:0,36,92:0:488:12	1/1:0,6:6:6:44,18,0:246:0:0	0/1:3,2:2:5:0,0,31:78:123:3	1/1:2,16:16:18:108,39,0:656:82:2	0/0:35,0:0:35:0,105,315:0:1427:35	0/0:53,0:0:53:0,160,460:0:2134:53	1/1:6,19:19:25:93,25,0:758:246:6	0/0:49,0:0:49:0,148,377:0:1960:49	0/0:7,0:0:7:0,21,58:0:271:7	0/0:22,0:0:22:0,66,236:0:894:22	0/0:26,13:13:39:0,14,254:533:1039:26	./.:.:.:.:.:.:.:.	0/0:20,0:0:20:0,60,486:0:816:20
28541923	4915	28541923_4915	T	G	76681.6	.	AB=0.503126;ABP=3.68905;AC=47;AF=0.164295;AN=224;AO=5703;CIGAR=1X;DP=145059;DPB=63265;DPRA=1.03767;EPP=479.783;EPPR=4595.99;GTI=105;LEN=1;MEANALT=1.00392;MQM=13.208;MQMR=11.4571;NS=2112;NUMALT=1;ODDS=0.0248085;PAIRED=0.847799;PAIREDR=0.88888;PAO=0;PQA=0;PQR=0;PRO=0;PROBE=SNP|RAPIDGENOMICS_3404_07368;QA=224012;QR=2048172;RO=51323;RPL=1778;RPP=1758.16;RPPR=21607.5;RPR=3925;RUN=1;SAF=3854;SAP=1533.67;SAR=1849;SRF=32543;SRP=8017.36;SRR=18780;TYPE=snp;technology.illumina=1	GT:AD:AO:DP:PL:QA:QR:RO	0/0:20,0:0:20:0,60,209:0:785:20	0/0:26,0:0:26:0,78,211:0:1066:26	1/1:0,18:18:18:208,54,0:684:0:0	0/1:44,53:53:97:222,0,179:2098:1745:44	0/0:14,0:0:14:0,42,126:0:561:14	0/1:39,40:40:79:181,0,177:1624:1541:39	0/0:5,0:0:5:0,15,128:0:196:5	0/0:17,0:0:17:0,51,247:0:693:17	0/0:65,0:0:65:0,196,616:0:2606:65	0/0:76,2:2:78:0,218,712:82:3036:76	0/0:2,0:0:2:0,6,16:0:82:2	0/0:56,0:0:56:0,169,692:0:2243:56	0/0:52,0:0:52:0,157,515:0:2077:52	0/0:20,0:0:20:0,60,184:0:776:20	0/0:58,0:0:58:0,175,508:0:2298:58	0/0:103,0:0:103:0,310,1039:0:4168:103	0/0:20,0:0:20:0,60,497:0:746:20	0/1:56,31:31:87:92,0,406:1236:2234:56	0/0:45,0:0:45:0,135,372:0:1797:45	0/0:55,0:0:55:0,166,562:0:2197:55	0/0:63,0:0:63:0,190,658:0:2480:63	0/1:32,18:18:50:49,0,151:729:1277:32	0/0:12,0:0:12:0,36,118:0:473:12	0/0:64,0:0:64:0,193,599:0:2555:64	0/0:7,1:1:8:0,16,52:41:279:7	0/0:47,0:0:47:0,141,1069:0:1893:47	0/0:54,0:0:54:0,163,490:0:2156:54	0/0:81,0:0:81:0,244,846:0:3253:81	1/1:0,83:83:83:874,250,0:3311:0:0	0/0:59,0:0:59:0,178,650:0:2375:59	1/1:4,11:11:15:83,14,0:451:151:4	0/0:43,0:0:43:0,129,604:0:1747:43	0/1:40,24:24:64:30,0,155:958:1602:40	0/0:12,4:4:16:0,7,144:164:488:12	0/0:30,0:0:30:0,90,252:0:1210:30	0/0:19,0:0:19:0,57,243:0:761:19	0/1:21,25:25:46:89,0,58:1009:824:21	0/0:48,0:0:48:0,144,532:0:1885:48	0/1:7,11:11:18:42,0,35:447:264:7	0/0:37,0:0:37:0,111,417:0:1455:37	0/0:51,0:0:51:0,154,449:0:2069:51	0/0:72,0:0:72:0,217,752:0:2861:72	0/1:34,32:32:66:150,0,124:1286:1386:34	1/1:0,16:16:16:176,48,0:656:0:0	0/0:80,0:0:80:0,241,781:0:3246:80	1/1:8,18:18:26:81,13,0:734:328:8	0/0:72,0:0:72:0,217,737:0:2826:72	0/0:65,0:0:65:0,196,674:0:2587:65	0/1:12,7:7:19:45,0,254:283:475:12	0/1:34,19:19:53:34,0,185:765:1358:34	0/0:10,0:0:10:0,30,97:0:401:10	0/0:53,0:0:53:0,160,539:0:2106:53	0/1:18,24:24:42:166,0,77:888:709:18	0/0:45,0:0:45:0,135,545:0:1799:45	0/0:72,0:0:72:0,217,596:0:2853:72	0/0:120,0:0:120:0,361,1030:0:4791:120	1/1:0,36:36:36:365,108,0:1439:0:0	0/0:42,0:0:42:0,126,373:0:1700:42	0/0:28,0:0:28:0,84,385:0:1123:28	1/1:4,27:27:31:204,50,0:1072:164:4	0/1:16,16:16:32:36,0,79:645:652:16	0/0:157,0:0:157:0,473,1427:0:6326:157	0/0:89,0:0:89:0,268,1087:0:3609:89	0/0:50,0:0:50:0,151,514:0:1994:50	0/0:35,0:0:35:0,105,409:0:1400:35	0/1:17,20:20:37:84,0,50:784:685:17	0/0:39,0:0:39:0,117,343:0:1546:39	0/0:41,0:0:41:0,123,349:0:1625:41	0/0:6,0:0:6:0,18,72:0:237:6	0/0:10,0:0:10:0,30,282:0:387:10	0/0:92,0:0:92:0,277,893:0:3683:92	0/1:17,14:14:31:14,0,122:557:670:17	0/0:77,0:0:77:0,232,817:0:3042:77	0/1:27,23:23:50:72,0,150:906:1066:27	1/1:1,4:4:5:38,7,0:164:41:1	1/1:5,23:23:28:195,23,0:925:197:5	0/0:15,0:0:15:0,45,180:0:607:15	0/0:24,0:0:24:0,72,214:0:962:24	0/1:15,8:8:23:25,0,137:305:588:15	0/0:81,0:0:81:0,244,795:0:3256:81	0/0:166,0:0:166:0,500,1548:0:6629:166	0/1:11,14:14:25:58,0,35:553:438:11	0/0:25,0:0:25:0,75,299:0:970:25	0/0:80,0:0:80:0,241,761:0:3213:80	0/0:27,0:0:27:0,81,335:0:1095:27	0/0:69,0:0:69:0,208,760:0:2776:69	1/1:0,2:2:2:39,6,0:82:0:0	0/0:80,0:0:80:0,241,769:0:3255:80	0/1:15,9:9:24:66,0,136:369:615:15	0/1:67,56:56:123:303,0,370:2204:2723:67	0/1:24,27:27:51:215,0,71:1085:917:24	0/0:61,0:0:61:0,184,564:0:2463:61	0/0:41,0:0:41:0,123,363:0:1638:41	0/0:3,0:0:3:0,9,32:0:105:3	0/0:69,0:0:69:0,208,587:0:2767:69	0/0:37,0:0:37:0,111,332:0:1467:37	0/0:71,0:0:71:0,214,764:0:2818:71	0/0:15,0:0:15:0,45,153:0:611:15	0/0:17,0:0:17:0,51,129:0:697:17	1/1:4,10:10:14:85,13,0:410:164:4	0/0:11,0:0:11:0,33,112:0:443:11	0/1:24,24:24:48:40,0,114:930:966:24	0/0:32,0:0:32:0,96,311:0:1266:32	0/1:47,37:37:84:127,0,251:1438:1906:47	0/0:13,0:0:13:0,39,174:0:529:13	0/0:72,0:0:72:0,217,823:0:2864:72	0/1:9,11:11:20:54,0,18:451:365:9	0/0:21,0:0:21:0,63,215:0:848:21	0/0:19,0:0:19:0,57,227:0:775:19	1/1:8,35:35:43:280,64,0:1415:320:8	0/0:22,0:0:22:0,66,197:0:883:22	0/0:17,0:0:17:0,51,343:0:654:17
28541923	5072	28541923_5072	A	T	83989.4	.	AB=0.492776;ABP=6.55557;AC=39;AF=0.168007;AN=224;AO=5771;CIGAR=1X;DP=134128;DPB=52348;DPRA=1.04712;EPP=801.781;EPPR=2264.03;GTI=109;LEN=1;MEANALT=1.01389;MQM=13.5429;MQMR=11.4363;NS=2112;NUMALT=1;ODDS=0.00189261;PAIRED=0.840756;PAIREDR=0.896366;PAO=0;PQA=0;PQR=0;PRO=0;PROBE=SNP|RAPIDGENOMICS_3404_07368;QA=227920;QR=1707073;RO=42650;RPL=3739;RPP=1099.41;RPPR=18956.1;RPR=2032;RUN=1;SAF=1600;SAP=2490.19;SAR=4171;SRF=13045;SRP=13965.3;SRR=29605;TYPE=snp;technology.illumina=1	GT:AD:AO:DP:PL:QA:QR:RO	0/0:26,0:0:26:0,78,266:0:1043:26	0/0:26,0:0:26:0,78,241:0:1049:26	1/1:0,10:10:10:80,30,0:394:0:0	0/1:35,34:34:69:181,0,150:1363:1409:35	0/0:15,0:0:15:0,45,241:0:579:15	0/1:41,23:23:64:55,0,169:931:1627:41	0/0:12,0:0:12:0,36,238:0:452:12	0/0:10,1:1:11:0,2,71:41:389:10	0/0:50,0:0:50:0,151,443:0:1988:50	0/0:23,0:0:23:0,69,217:0:939:23	0/0:16,0:0:16:0,48,120:0:648:16	0/0:56,0:0:56:0,169,608:0:2229:56	0/0:44,0:0:44:0,132,427:0:1777:44	0/0:18,0:0:18:0,54,200:0:683:18	0/0:86,0:0:86:0,259,824:0:3464:86	0/0:80,0:0:80:0,241,785:0:3192:80	0/0:20,0:0:20:0,60,471:0:790:20	0/1:22,18:18:40:76,0,71:712:890:22	0/0:29,0:0:29:0,87,266:0:1181:29	0/0:40,0:0:40:0,120,398:0:1622:40	0/0:62,2:2:64:0,174,592:73:2497:62	0/1:12,18:18:30:65,0,11:738:474:12	0/0:18,0:0:18:0,54,217:0:725:18	0/0:42,0:0:42:0,126,434:0:1670:42	1/1:7,15:15:22:77,13,0:611:274:7	0/0:46,0:0:46:0,138,1108:0:1847:46	0/0:65,0:0:65:0,196,639:0:2581:65	0/0:47,0:0:47:0,141,475:0:1914:47	1/1:0,54:54:54:562,163,0:2192:0:0	0/0:41,0:0:41:0,123,417:0:1673:41	0/1:23,15:15:38:55,0,92:607:920:23	0/0:42,0:0:42:0,126,402:0:1718:42	0/0:60,28:28:88:0,19,312:1136:2411:60	0/1:8,3:3:11:1,0,64:123:324:8	0/0:16,0:0:16:0,48,175:0:624:16	0/0:4,0:0:4:0,12,66:0:151:4	0/1:12,20:20:32:100,0,15:812:465:12	0/0:32,0:0:32:0,96,368:0:1295:32	1/1:3,13:13:16:213,27,0:516:123:3	0/0:64,0:0:64:0,193,601:0:2576:64	0/0:28,0:0:28:0,84,276:0:1099:28	0/0:45,0:0:45:0,135,453:0:1788:45	0/1:41,26:26:67:44,0,250:1026:1636:41	1/1:0,6:6:6:73,18,0:237:0:0	0/0:46,0:0:46:0,138,513:0:1858:46	1/1:0,14:14:14:132,42,0:516:0:0	0/0:81,0:0:81:0,244,785:0:3286:81	0/0:53,0:0:53:0,160,557:0:2120:53	0/1:11,19:19:30:191,0,187:746:437:11	0/1:25,34:34:59:134,0,116:1350:987:25	0/0:11,0:0:11:0,33,106:0:451:11	0/0:32,0:0:32:0,96,318:0:1295:32	0/1:25,47:47:72:274,0,25:1923:1012:25	0/0:28,0:0:28:0,84,336:0:1098:28	0/0:84,0:0:84:0,253,953:0:3387:84	0/0:57,0:0:57:0,172,599:0:2307:57	1/1:0,40:40:40:400,120,0:1640:0:0	0/0:40,0:0:40:0,120,468:0:1608:40	0/0:20,0:0:20:0,60,220:0:776:20	0/0:4,2:2:6:0,1,49:82:160:4	0/1:10,16:16:26:49,0,4:648:401:10	0/0:141,0:0:141:0,424,1344:0:5720:141	0/0:48,0:0:48:0,144,574:0:1954:48	0/0:36,0:0:36:0,108,365:0:1449:36	0/0:24,0:0:24:0,72,207:0:963:24	0/1:12,24:24:36:116,0,50:953:480:12	0/0:47,0:0:47:0,141,405:0:1883:47	0/0:45,0:0:45:0,135,455:0:1814:45	0/0:1,0:0:1:0,3,9:0:41:1	0/0:29,0:0:29:0,87,718:0:1127:29	0/0:59,0:0:59:0,178,613:0:2357:59	0/1:21,12:12:33:17,0,159:488:857:21	0/0:90,0:0:90:0,271,933:0:3625:90	0/1:13,25:25:38:129,0,37:1004:525:13	0/1:2,2:2:4:5,0,28:82:82:2	0/0:17,3:3:20:0,13,148:123:670:17	0/0:18,0:0:18:0,54,177:0:738:18	0/0:28,0:0:28:0,84,273:0:1123:28	0/1:8,16:16:24:103,0,44:647:291:8	0/0:71,0:0:71:0,214,743:0:2809:71	0/0:157,0:0:157:0,473,1533:0:6291:157	0/1:19,36:36:55:193,0,43:1442:763:19	0/0:21,0:0:21:0,63,184:0:845:21	0/0:37,0:0:37:0,111,401:0:1486:37	0/0:18,0:0:18:0,54,294:0:725:18	0/0:62,0:0:62:0,187,678:0:2439:62	1/1:0,7:7:7:62,21,0:287:0:0	0/0:61,0:0:61:0,184,693:0:2439:61	0/1:15,7:7:22:96,0,99:270:596:15	0/1:58,26:26:84:1,0,394:997:2346:58	0/1:10,19:19:29:87,0,27:729:410:10	0/0:58,0:0:58:0,175,627:0:2317:58	0/0:27,0:0:27:0,81,350:0:1099:27	0/0:3,0:0:3:0,9,55:0:123:3	0/0:44,0:0:44:0,132,433:0:1764:44	0/0:31,0:0:31:0,93,320:0:1231:31	0/0:48,0:0:48:0,144,473:0:1931:48	0/0:2,0:0:2:0,6,15:0:82:2	0/0:26,0:0:26:0,78,290:0:1053:26	0/1:20,10:10:30:17,0,88:410:812:20	0/0:12,0:0:12:0,36,144:0:488:12	0/0:20,4:4:24:0,42,163:160:816:20	0/0:9,0:0:9:0,27,91:0:329:9	0/1:27,12:12:39:48,0,168:492:1094:27	0/0:34,0:0:34:0,102,323:0:1358:34	0/0:57,0:0:57:0,172,609:0:2311:57	0/0:23,5:5:28:0,24,201:205:898:23	0/0:13,0:0:13:0,39,126:0:533:13	0/0:18,0:0:18:0,54,161:0:730:18	0/0:14,3:3:17:0,7,104:115:551:14	0/0:19,0:0:19:0,57,165:0:779:19	0/0:15,0:0:15:0,45,376:0:603:15
28541923	5077	28541923_5077	G	T	79591.2	.	AB=0.492752;ABP=6.25269;AC=40;AF=0.166254;AN=224;AO=5460;CIGAR=1X;DP=129392;DPB=50310;DPRA=1.03191;EPP=668.943;EPPR=1295.69;GTI=122;LEN=1;MEANALT=1.01392;MQM=13.5427;MQMR=11.4603;NS=2112;NUMALT=1;ODDS=0.00412762;PAIRED=0.841575;PAIREDR=0.89754;PAO=0;PQA=0;PQR=0;PRO=0;PROBE=SNP|RAPIDGENOMICS_3404_07368;QA=212126;QR=1633597;RO=41060;RPL=3418;RPP=756.016;RPPR=18032.6;RPR=2042;RUN=1;SAF=1349;SAP=3036.96;SAR=4111;SRF=11726;SRP=16399.7;SRR=29334;TYPE=snp;technology.illumina=1	GT:AD:AO:DP:PL:QA:QR:RO	0/0:23,0:0:26:0,69,241:0:939:23	0/0:21,0:0:21:0,63,174:0:838:21	1/1:0,7:7:7:62,21,0:287:0:0	0/1:35,32:32:67:161,0,148:1262:1358:35	0/0:19,0:0:19:0,57,364:0:753:19	0/1:44,21:21:65:35,0,202:836:1742:44	0/0:9,0:0:9:0,27,180:0:356:9	0/1:6,1:1:7:8,0,45:32:246:6	0/0:47,0:0:49:0,141,420:0:1888:47	0/0:25,0:0:25:0,75,231:0:1004:25	0/0:16,0:0:16:0,48,120:0:635:16	0/0:52,0:0:52:0,157,586:0:2095:52	0/0:41,0:0:41:0,123,385:0:1681:41	0/0:16,0:0:16:0,48,188:0:625:16	0/0:81,0:0:81:0,244,764:0:3220:81	0/0:76,0:0:80:0,229,757:0:3009:76	0/0:19,0:0:19:0,57,444:0:747:19	0/1:18,18:18:37:93,0,30:703:734:18	0/0:29,0:0:29:0,87,265:0:1162:29	0/0:36,0:0:36:0,108,360:0:1431:36	0/0:59,1:1:60:0,171,567:37:2371:59	0/1:11,18:18:29:68,0,7:712:438:11	0/0:16,0:0:16:0,48,202:0:630:16	0/0:43,0:0:43:0,129,465:0:1692:43	1/1:6,14:14:20:78,16,0:570:246:6	0/0:46,0:0:46:0,138,1150:0:1857:46	0/0:64,0:0:64:0,193,646:0:2526:64	0/0:46,0:0:46:0,138,453:0:1830:46	1/1:0,54:54:54:562,163,0:2141:0:0	0/0:41,0:0:41:0,123,416:0:1627:41	0/1:23,15:15:38:51,0,92:597:935:23	0/0:38,0:0:38:0,114,371:0:1528:38	0/1:46,24:24:70:2,0,220:953:1806:46	0/1:8,3:3:11:1,0,64:123:328:8	0/0:15,0:0:15:0,45,170:0:611:15	0/0:2,0:0:2:0,6,21:0:82:2	0/1:12,20:20:32:100,0,26:795:488:12	0/0:32,0:0:32:0,96,368:0:1281:32	1/1:3,13:13:16:214,27,0:511:123:3	0/0:58,0:0:58:0,175,549:0:2338:58	0/0:24,0:0:24:0,72,241:0:958:24	0/0:40,0:0:40:0,120,414:0:1583:40	0/1:37,26:26:67:52,0,156:1042:1476:37	1/1:0,6:6:6:76,18,0:246:0:0	0/0:43,0:0:43:0,129,480:0:1693:43	1/1:0,13:13:13:122,39,0:461:0:0	0/0:82,0:0:82:0,247,783:0:3263:82	0/0:55,0:0:55:0,166,583:0:2203:55	0/1:11,17:17:28:183,0,194:629:438:11	0/1:22,34:34:56:143,0,103:1299:880:22	0/0:11,0:0:11:0,33,106:0:447:11	0/0:33,0:0:33:0,99,326:0:1301:33	0/1:25,42:42:67:239,0,41:1670:1017:25	0/0:28,0:0:28:0,84,336:0:1124:28	0/0:79,0:0:79:0,238,917:0:3130:79	0/0:55,0:0:55:0,166,571:0:2158:55	1/1:0,39:39:39:392,117,0:1556:0:0	0/0:42,0:0:42:0,126,458:0:1635:42	0/0:18,0:0:18:0,54,195:0:676:18	0/0:4,2:2:6:0,1,50:82:164:4	0/1:10,16:16:26:49,0,4:634:406:10	0/0:142,0:0:142:0,427,1397:0:5666:142	0/0:51,0:0:51:0,154,610:0:2026:51	0/0:35,0:0:35:0,105,348:0:1377:35	0/0:23,0:0:23:0,69,203:0:900:23	1/1:9,23:23:32:124,4,0:909:369:9	0/0:47,0:0:47:0,141,401:0:1887:47	0/0:44,0:0:44:0,132,421:0:1778:44	0/0:1,0:0:1:0,3,9:0:41:1	0/0:29,0:0:29:0,87,736:0:1098:29	0/0:53,0:0:53:0,160,522:0:2111:53	0/1:20,12:12:32:20,0,131:475:816:20	0/0:84,0:0:84:0,253,845:0:3376:84	0/1:12,24:24:36:126,0,34:929:492:12	0/1:2,2:2:4:5,0,28:82:82:2	0/0:16,2:2:18:0,15,152:78:647:16	0/0:18,0:0:18:0,54,200:0:734:18	0/0:22,0:0:22:0,66,185:0:883:22	0/1:7,15:15:22:102,0,41:589:279:7	0/0:65,0:0:65:0,196,694:0:2606:65	0/0:154,0:0:154:0,464,1497:0:6168:154	0/1:19,31:31:50:168,0,59:1255:771:19	0/0:19,0:0:19:0,57,168:0:744:19	0/0:37,0:0:37:0,111,402:0:1431:37	0/0:17,0:0:17:0,51,282:0:684:17	0/0:61,0:0:61:0,184,669:0:2411:61	1/1:0,7:7:7:62,21,0:287:0:0	0/0:57,0:0:57:0,172,613:0:2298:57	0/1:15,7:7:22:88,0,99:266:603:15	0/0:59,26:26:85:0,2,401:981:2398:59	0/1:10,18:18:28:84,0,30:722:397:10	0/0:57,0:0:57:0,172,612:0:2278:57	0/0:27,0:0:27:0,81,351:0:1091:27	0/0:3,0:0:3:0,9,55:0:123:3	0/0:46,0:0:46:0,138,453:0:1839:46	0/0:31,0:0:31:0,93,312:0:1244:31	0/0:48,0:0:48:0,144,473:0:1918:48	0/0:1,0:0:1:0,3,8:0:41:1	0/0:24,0:0:24:0,72,263:0:963:24	0/0:23,8:8:31:0,3,140:319:888:23	0/0:11,0:0:11:0,33,137:0:430:11	0/0:19,4:4:23:0,39,157:164:738:19	0/0:6,0:0:6:0,18,67:0:246:6	0/1:27,12:12:39:47,0,172:469:1099:27	0/0:34,0:0:34:0,102,330:0:1352:34	0/0:57,0:0:57:0,172,601:0:2272:57	0/0:23,5:5:28:0,24,204:205:912:23	0/0:15,0:0:15:0,45,142:0:607:15	0/0:18,0:0:18:0,54,161:0:725:18	0/0:14,1:1:15:0,37,148:41:565:14	0/0:13,0:0:13:0,39,111:0:533:13	0/0:16,0:0:16:0,48,393:0:620:16
28552192	3502	28552192_3502	G	A	220281	.	AB=0.478929;ABP=39.1571;AC=147;AF=0.609423;AN=222;AO=15686;CIGAR=1X;DP=110249;DPB=46888;DPRA=0.950616;EPP=832.603;EPPR=696.621;GTI=98;LEN=1;MEANALT=1.00285;MQM=12.5162;MQMR=11.1479;NS=2112;NUMALT=1;ODDS=0.0256402;PAIRED=0.866059;PAIREDR=0.870782;PAO=0;PQA=0;PQR=0;PRO=0;PROBE=Intergenic|RAPIDGENOMICS_3404_55203;QA=617777;QR=681654;RO=17157;RPL=8621;RPP=338.177;RPPR=538.538;RPR=7065;RUN=1;SAF=7432;SAP=96.5478;SAR=8254;SRF=8523;SRP=4.5697;SRR=8634;TYPE=snp;technology.illumina=1	GT:AD:AO:DP:PL:QA:QR:RO	0/1:10,11:11:21:39,0,40:434:401:10	1/1:0,2:2:2:62,6,0:78:0:0	1/1:0,16:16:16:127,48,0:624:0:0	1/1:0,67:67:67:615,202,0:2663:0:0	0/1:7,8:8:15:43,0,33:316:274:7	0/0:45,18:18:63:0,5,231:699:1773:45	0/1:4,5:5:9:42,0,60:201:160:4	1/1:0,4:4:4:39,12,0:164:0:0	1/1:0,19:19:19:167,57,0:766:0:0	1/1:0,50:50:50:517,151,0:2002:0:0	1/1:0,10:10:10:108,30,0:406:0:0	1/1:0,51:51:51:495,154,0:2024:0:0	0/1:10,16:16:26:116,0,40:644:397:10	0/1:15,10:10:25:21,0,63:406:598:15	0/1:23,39:39:62:187,0,48:1538:921:23	0/1:14,12:12:26:60,0,29:470:555:14	0/1:6,6:6:12:76,0,38:238:246:6	0/1:43,31:31:74:83,0,134:1250:1733:43	1/1:0,66:66:66:637,199,0:2656:0:0	0/1:20,25:25:45:135,0,21:1002:787:20	1/1:0,77:77:77:751,232,0:3036:0:0	1/1:0,19:19:19:170,57,0:771:0:0	1/1:0,14:14:14:149,42,0:570:0:0	0/0:77,0:0:77:0,232,751:0:3084:77	1/1:0,10:10:10:131,30,0:398:0:0	0/1:15,15:15:30:195,0,99:571:579:15	1/1:0,50:50:50:409,151,0:1977:0:0	1/1:0,47:47:47:446,141,0:1897:0:0	1/1:9,50:50:59:432,91,0:2011:351:9	0/1:14,13:13:27:59,0,49:529:552:14	0/1:7,5:5:12:16,0,64:197:283:7	0/0:44,0:0:44:0,132,453:0:1760:44	1/1:0,72:72:72:659,217,0:2862:0:0	0/0:33,0:0:33:0,99,289:0:1300:33	0/1:13,7:7:20:43,0,43:279:488:13	./.:.:.:.:.:.:.:.	0/1:15,12:12:27:93,0,62:488:607:15	1/1:1,12:12:13:103,31,0:474:41:1	0/0:8,3:3:11:0,8,48:123:301:8	0/1:13,24:24:37:152,0,26:955:512:13	1/1:0,16:16:16:170,48,0:615:0:0	1/1:0,37:37:37:405,111,0:1501:0:0	0/1:33,42:42:75:190,0,43:1687:1307:33	1/1:0,30:30:30:281,90,0:1177:0:0	1/1:14,31:31:45:239,19,0:1195:566:14	0/1:5,7:7:12:36,0,27:269:205:5	0/0:22,6:6:28:0,14,159:246:876:22	0/0:55,0:0:55:0,166,573:0:2200:55	1/1:0,25:25:25:606,75,0:1001:0:0	0/1:21,12:12:33:55,0,155:479:848:21	1/1:0,2:2:2:39,6,0:78:0:0	0/1:14,20:20:34:82,0,69:803:553:14	1/1:0,80:80:80:840,241,0:3212:0:0	0/1:9,22:22:31:157,0,72:877:356:9	1/1:5,40:40:45:381,69,0:1609:205:5	0/1:31,38:38:69:120,0,133:1542:1229:31	0/1:15,19:19:34:45,0,46:771:607:15	1/1:0,22:22:22:241,66,0:873:0:0	0/0:9,0:0:9:0,27,97:0:355:9	0/1:14,6:6:20:31,0,54:242:574:14	0/1:12,24:24:36:121,0,80:930:480:12	1/1:0,126:126:126:1269,379,0:5046:0:0	0/0:72,0:0:72:0,217,648:0:2843:72	0/1:15,11:11:26:16,0,78:451:589:15	1/1:0,18:18:18:178,54,0:706:0:0	0/1:12,13:13:25:66,0,124:525:470:12	1/1:0,7:7:7:76,21,0:287:0:0	0/1:30,16:16:46:2,0,121:647:1190:30	0/0:27,0:0:27:0,81,328:0:1080:27	0/1:3,3:3:6:35,0,31:109:123:3	0/1:35,22:22:57:58,0,167:882:1409:35	0/1:20,32:32:52:138,0,77:1273:780:20	1/1:0,74:74:74:833,223,0:2937:0:0	1/1:0,40:40:40:371,120,0:1628:0:0	1/1:0,2:2:2:16,6,0:82:0:0	1/1:9,15:15:24:56,3,0:611:369:9	1/1:9,19:19:28:123,13,0:766:369:9	1/1:0,9:9:9:101,27,0:361:0:0	1/1:0,11:11:11:190,33,0:451:0:0	1/1:0,21:21:21:249,63,0:840:0:0	0/0:58,18:18:76:0,75,435:718:2293:58	1/1:0,31:31:31:298,93,0:1247:0:0	1/1:0,29:29:29:250,87,0:1176:0:0	1/1:0,36:36:36:343,108,0:1441:0:0	1/1:0,26:26:32:247,78,0:1037:0:0	1/1:0,26:26:26:253,78,0:1031:0:0	0/0:22,0:0:22:0,66,237:0:882:22	0/1:36,34:34:70:143,0,149:1381:1448:36	0/1:5,9:9:14:30,0,19:369:196:5	1/1:0,78:78:78:773,235,0:3130:0:0	1/1:0,23:23:23:223,69,0:917:0:0	0/1:14,9:9:23:5,0,85:356:560:14	1/1:0,19:19:19:185,57,0:770:0:0	0/0:3,0:0:3:0,9,22:0:123:3	1/1:0,46:46:46:461,138,0:1828:0:0	1/1:0,23:23:23:221,69,0:920:0:0	1/1:0,43:43:43:424,129,0:1727:0:0	0/1:16,3:3:19:36,0,108:123:611:16	1/1:0,9:9:9:66,27,0:365:0:0	1/1:2,7:7:9:63,12,0:283:78:2	1/1:0,20:20:20:266,60,0:780:0:0	1/1:0,17:17:17:234,51,0:685:0:0	0/0:6,2:2:8:0,1,98:82:242:6	0/0:13,5:5:18:0,14,68:205:520:13	0/0:82,1:1:83:0,228,769:22:3298:82	0/1:17,18:18:35:64,0,74:725:689:17	0/0:46,0:0:46:0,138,512:0:1785:46	0/0:17,0:0:17:0,51,135:0:679:17	0/0:11,0:0:11:0,33,89:0:451:11	1/1:0,8:8:8:60,24,0:324:0:0	1/1:9,17:17:26:77,5,0:679:369:9	0/1:14,2:2:16:0,0,192:82:557:14
28581233	1567	28581233_1567	T	G	260428	.	AB=0.535062;ABP=124.522;AC=80;AF=0.334882;AN=220;AO=10050;CIGAR=1X;DP=124157;DPB=58450;DPRA=1.21449;EPP=106.477;EPPR=1235.44;GTI=34;LEN=1;MEANALT=1.00562;MQM=18.9607;MQMR=15.5516;NS=2112;NUMALT=1;ODDS=0.0181385;PAIRED=0.648657;PAIREDR=0.860441;PAO=0;PQA=0;PQR=0;PRO=0;PROBE=SNP|RAPIDGENOMICS_3404_38107||SNP|RAPIDGENOMICS_3404_38108||SNP|RAPIDGENOMICS_3404_38109;QA=396396;QR=1397730;RO=35426;RPL=5433;RPP=146.88;RPPR=3443.56;RPR=4617;RUN=1;SAF=4564;SAP=186.685;SAR=5486;SRF=15870;SRP=835.814;SRR=19556;TYPE=snp;technology.illumina=1	GT:AD:AO:DP:PL:QA:QR:RO	0/1:13,11:11:24:164,0,135:447:501:13	0/1:5,14:14:19:202,0,26:560:205:5	0/1:10,5:5:15:5,0,62:201:406:10	0/0:57,0:0:57:0,172,862:0:2263:57	1/1:1,13:13:14:269,29,0:508:41:1	0/1:21,27:27:48:326,0,116:1069:799:21	0/1:2,4:4:6:91,0,60:160:82:2	1/1:0,4:4:4:105,12,0:162:0:0	1/1:0,24:24:24:314,72,0:953:0:0	0/0:69,0:0:69:0,208,806:0:2684:69	0/1:6,5:5:11:95,0,33:203:242:6	0/1:27,42:42:69:354,0,150:1688:1103:27	1/1:3,80:80:83:1090,219,0:3166:119:3	0/1:5,12:12:17:142,0,34:492:192:5	0/1:22,26:26:48:160,0,160:1013:849:22	0/0:85,0:0:85:0,256,1120:0:3413:85	0/0:9,0:0:9:0,27,293:0:361:9	0/1:59,60:60:119:480,0,481:2363:2327:59	0/1:22,27:27:49:298,0,115:1101:874:22	0/0:36,0:0:36:0,108,489:0:1381:36	0/0:41,0:0:41:0,123,516:0:1592:41	0/0:58,0:0:58:0,175,754:0:2264:58	0/1:7,13:13:20:123,0,59:533:279:7	1/1:14,71:71:85:713,37,0:2823:570:14	0/0:16,0:0:16:0,48,188:0:652:16	0/0:36,0:0:36:0,108,829:0:1400:36	0/1:17,26:26:43:326,0,119:1039:655:17	0/0:48,0:0:48:0,144,640:0:1886:48	1/1:0,99:99:99:1446,298,0:3936:0:0	0/1:28,18:18:46:97,0,248:728:1128:28	0/0:18,0:0:18:0,54,275:0:708:18	0/0:40,11:11:51:0,11,438:447:1587:40	1/1:0,120:120:120:2081,361,0:4813:0:0	1/1:0,23:23:23:430,69,0:911:0:0	0/0:70,0:0:70:0,211,1003:0:2739:70	1/1:0,19:19:19:301,57,0:702:0:0	0/0:31,0:0:31:0,93,465:0:1217:31	1/1:0,34:34:34:652,102,0:1371:0:0	0/0:20,0:0:20:0,60,227:0:816:20	0/1:20,30:30:50:422,0,130:1172:820:20	0/1:8,20:20:28:144,0,87:816:320:8	0/0:56,0:0:56:0,169,797:0:2224:56	0/1:33,41:41:74:405,0,199:1669:1309:33	0/1:14,19:19:33:184,0,126:727:570:14	1/1:0,62:62:62:884,187,0:2487:0:0	1/1:0,21:21:21:287,63,0:826:0:0	0/0:42,0:0:42:0,126,542:0:1674:42	0/1:18,40:40:58:373,0,38:1615:697:18	0/0:20,0:0:20:0,60,420:0:768:20	0/1:8,23:23:31:295,0,26:935:324:8	./.:.:.:.:.:.:.:.	0/0:32,0:0:32:0,96,414:0:1283:32	0/0:43,0:0:43:0,129,583:0:1708:43	0/0:28,0:0:28:0,84,402:0:1093:28	0/1:27,38:38:65:581,0,222:1523:1061:27	0/1:42,27:27:69:319,0,352:1091:1697:42	0/1:9,22:22:31:312,0,42:887:351:9	0/0:8,0:0:8:0,24,113:0:296:8	0/0:28,0:0:28:0,84,351:0:1144:28	0/1:26,7:7:33:33,0,251:287:1042:26	0/0:28,0:0:28:0,84,452:0:1086:28	0/0:160,0:0:160:0,482,2172:0:6379:160	0/1:33,35:35:68:448,0,187:1415:1315:33	0/0:30,0:0:30:0,90,404:0:1153:30	0/1:17,19:19:36:204,0,134:753:676:17	0/1:1,1:1:2:5,0,6:41:41:1	1/1:0,27:27:27:517,81,0:1088:0:0	0/0:60,0:0:60:0,181,866:0:2381:60	0/0:12,0:0:12:0,36,181:0:451:12	0/1:4,8:8:12:140,0,50:307:141:4	0/1:31,30:30:61:320,0,365:1175:1238:31	1/1:0,52:52:52:788,157,0:2095:0:0	0/1:46,27:27:73:259,0,348:1057:1784:46	0/0:56,0:0:56:0,169,817:0:2258:56	./.:.:.:.:.:.:.:.	0/0:19,5:5:24:0,16,184:201:753:19	1/1:0,22:22:22:339,66,0:872:0:0	0/1:6,5:5:11:50,0,22:205:214:6	1/1:1,7:7:8:155,15,0:287:41:1	0/1:18,18:18:36:160,0,127:715:712:18	0/1:42,109:109:151:1265,0,86:4332:1701:42	0/0:3,0:0:3:0,9,47:0:119:3	0/0:42,0:0:42:0,126,618:0:1669:42	0/0:47,0:0:47:0,141,674:0:1858:47	0/1:19,22:22:41:302,0,107:843:767:19	0/1:28,24:24:52:198,0,269:964:1121:28	0/0:3,0:0:3:0,9,33:0:123:3	0/0:61,0:0:61:0,184,762:0:2444:61	0/0:19,2:2:21:0,39,264:82:753:19	0/0:37,0:0:37:0,111,524:0:1443:37	0/0:55,0:0:56:0,166,758:0:2202:55	0/0:27,0:0:27:0,81,396:0:1026:27	0/0:57,0:0:57:0,172,779:0:2280:57	1/1:3,13:13:16:168,7,0:522:119:3	0/0:56,0:0:56:0,169,801:0:2204:56	0/0:43,0:0:43:0,129,592:0:1715:43	0/1:29,24:24:53:236,0,251:971:1155:29	0/0:20,0:0:20:0,60,264:0:765:20	0/1:3,3:3:6:32,0,35:114:123:3	0/0:8,2:2:10:0,8,88:82:324:8	0/0:28,0:0:28:0,84,404:0:1119:28	0/0:20,0:0:20:0,60,259:0:771:20	0/1:29,30:30:59:224,0,232:1228:1085:29	0/0:43,0:0:43:0,129,604:0:1692:43	0/0:47,0:0:47:0,141,634:0:1899:47	1/1:8,35:35:43:366,7,0:1399:316:8	1/1:7,34:34:41:464,17,0:1356:287:7	0/0:21,2:2:23:0,16,222:82:776:21	0/1:14,16:16:30:202,0,106:637:566:14	0/0:38,0:0:38:0,114,555:0:1498:38	1/1:0,38:38:38:599,114,0:1535:0:0	0/1:8,8:8:16:114,0,137:321:260:8
28610758	7423	28610758_7423	G	T	17982.9	.	AB=0.486377;ABP=7.80244;AC=9;AF=0.050774;AN=224;AO=1681;CIGAR=1X;DP=175206;DPB=64243;DPRA=1.03334;EPP=121.607;EPPR=2027.14;GTI=26;LEN=1;MEANALT=1;MQM=16.1642;MQMR=15.0941;NS=2112;NUMALT=1;ODDS=0.00437281;PAIRED=0.84771;PAIREDR=0.870037;PAO=0;PQA=0;PQR=0;PRO=0;PROBE=Intergenic|RAPIDGENOMICS_3404_46427;QA=66961;QR=2444917;RO=61233;RPL=1010;RPP=151.462;RPPR=4615.75;RPR=671;RUN=1;SAF=671;SAP=151.462;SAR=1010;SRF=25596;SRP=3578.39;SRR=35637;TYPE=snp;technology.illumina=1	GT:AD:AO:DP:PL:QA:QR:RO	0/0:31,0:0:31:0,93,419:0:1235:31	0/0:27,0:0:27:0,81,379:0:1058:27	0/0:15,0:0:15:0,45,177:0:607:15	0/0:40,0:0:40:0,120,453:0:1636:40	0/0:17,0:0:17:0,51,234:0:671:17	0/0:142,0:0:142:0,427,1904:0:5700:142	0/0:12,0:0:12:0,36,210:0:464:12	0/0:3,0:0:3:0,9,56:0:123:3	0/0:67,0:0:67:0,202,889:0:2597:67	0/0:64,0:0:64:0,193,857:0:2590:64	0/0:11,0:0:11:0,33,146:0:451:11	0/0:30,0:0:30:0,90,343:0:1218:30	0/0:58,0:0:58:0,175,750:0:2321:58	0/0:21,0:0:21:0,63,302:0:857:21	0/0:49,0:0:49:0,148,663:0:1932:49	0/0:110,0:0:110:0,331,1719:0:4402:110	0/1:26,11:11:37:146,0,457:447:1027:26	0/0:73,0:0:73:0,220,882:0:2901:73	0/0:46,0:0:46:0,138,578:0:1842:46	0/0:60,0:0:60:0,181,900:0:2345:60	0/0:68,0:0:68:0,205,916:0:2744:68	0/0:49,0:0:49:0,148,739:0:1959:49	0/0:30,0:0:30:0,90,376:0:1203:30	0/0:79,0:0:79:0,238,1000:0:3122:79	0/0:21,0:0:21:0,63,303:0:844:21	0/0:76,0:0:76:0,229,1431:0:3012:76	0/0:79,0:0:79:0,238,1072:0:3144:79	0/0:96,0:0:96:0,289,1269:0:3793:96	0/0:105,0:0:105:0,316,1566:0:4205:105	0/0:36,0:0:36:0,108,450:0:1428:36	0/0:22,0:0:22:0,66,319:0:876:22	0/0:58,0:0:58:0,175,768:0:2351:58	0/0:132,1:1:133:0,379,1702:39:5328:132	0/0:20,0:0:20:0,60,228:0:816:20	0/0:33,0:0:33:0,99,466:0:1292:33	0/0:2,0:0:2:0,6,21:0:82:2	0/0:18,0:0:18:0,54,187:0:730:18	0/0:19,0:0:19:0,57,280:0:755:19	0/0:16,0:0:16:0,48,233:0:644:16	0/0:53,0:0:53:0,160,728:0:2096:53	0/0:42,0:0:42:0,126,598:0:1702:42	0/0:54,0:0:54:0,163,774:0:2171:54	0/0:99,0:0:99:0,298,1435:0:3927:99	0/0:14,0:0:14:0,42,220:0:570:14	0/0:68,0:0:68:0,205,930:0:2744:68	0/0:10,0:0:10:0,30,144:0:398:10	0/0:128,0:0:128:0,385,1741:0:5096:128	0/1:19,17:17:36:129,0,122:677:719:19	0/0:56,0:0:56:0,169,1109:0:2221:56	0/0:19,0:0:19:0,57,297:0:758:19	1/1:0,11:11:11:165,33,0:451:0:0	0/0:41,0:0:41:0,123,536:0:1655:41	0/0:63,0:0:63:0,190,942:0:2526:63	0/0:45,0:0:45:0,135,658:0:1775:45	0/0:38,0:0:38:0,114,555:0:1546:38	0/0:62,0:0:62:0,187,810:0:2470:62	0/0:34,0:0:34:0,102,437:0:1365:34	0/0:32,0:0:32:0,96,361:0:1304:32	0/0:44,0:0:44:0,132,486:0:1719:44	0/0:17,0:0:17:0,51,272:0:632:17	0/0:38,0:0:38:0,114,485:0:1524:38	0/0:132,0:0:132:0,397,1921:0:5203:132	0/0:87,0:0:87:0,262,1192:0:3515:87	0/0:63,0:0:63:0,190,935:0:2496:63	0/0:14,0:0:14:0,42,193:0:566:14	0/0:22,0:0:22:0,66,270:0:885:22	0/0:14,0:0:14:0,42,223:0:565:14	0/0:46,0:0:48:0,138,610:0:1864:46	0/0:6,0:0:6:0,18,88:0:246:6	0/0:21,0:0:21:0,63,409:0:852:21	0/1:35,23:23:58:88,0,213:925:1409:35	0/0:39,0:0:39:0,117,536:0:1540:39	0/0:91,0:0:91:0,274,1242:0:3598:91	0/0:37,0:0:37:0,111,485:0:1496:37	0/0:7,0:0:7:0,21,56:0:259:7	0/0:32,0:0:32:0,96,446:0:1287:32	0/0:31,0:0:31:0,93,384:0:1234:31	0/0:27,0:0:27:0,81,386:0:1099:27	0/0:23,0:0:23:0,69,322:0:894:23	0/0:41,0:0:41:0,123,511:0:1648:41	0/0:123,0:0:123:0,370,1639:0:4941:123	0/0:39,0:0:39:0,117,540:0:1575:39	0/0:43,0:0:43:0,129,485:0:1699:43	0/0:71,0:0:71:0,214,863:0:2836:71	0/0:84,0:0:84:0,253,1196:0:3381:84	0/0:128,0:0:128:0,385,2051:0:5049:128	0/0:14,0:0:14:0,42,108:0:528:14	0/0:94,0:0:94:0,283,1373:0:3769:94	0/0:35,0:0:35:0,105,595:0:1399:35	0/0:77,0:0:77:0,232,962:0:3092:77	0/0:53,0:0:53:0,160,599:0:2112:53	0/0:58,0:0:58:0,175,825:0:2283:58	0/0:23,0:0:23:0,69,316:0:939:23	0/0:8,0:0:8:0,24,71:0:324:8	0/0:73,0:0:73:0,220,926:0:2939:73	0/0:38,0:0:39:0,114,475:0:1531:38	0/0:71,0:0:71:0,214,940:0:2831:71	0/0:13,0:0:13:0,39,160:0:525:13	0/0:16,0:0:16:0,48,222:0:625:16	0/0:23,0:0:23:0,69,281:0:935:23	0/0:13,0:0:13:0,39,174:0:517:13	0/0:30,0:0:30:0,90,383:0:1183:30	0/0:13,0:0:13:0,39,198:0:529:13	0/1:23,10:10:33:29,0,222:393:889:23	0/0:22,0:0:22:0,66,300:0:884:22	0/0:126,0:0:126:0,379,1783:0:5051:126	0/1:23,17:17:40:112,0,153:693:898:23	0/0:28,0:0:28:0,84,324:0:1121:28	0/0:18,0:0:18:0,54,201:0:708:18	0/0:47,0:0:47:0,141,664:0:1898:47	1/1:0,11:11:11:209,33,0:442:0:0	0/0:24,0:0:24:0,72,558:0:939:24
28668574	533	28668574_533	A	G	148859	.	AB=0.482643;ABP=41.9823;AC=59;AF=0.243653;AN=224;AO=11683;CIGAR=1X;DP=216444;DPB=94966;DPRA=0.972641;EPP=1143.4;EPPR=3987.02;GTI=53;LEN=1;MEANALT=1.00999;MQM=13.0226;MQMR=11.4337;NS=2112;NUMALT=1;ODDS=0.00493422;PAIRED=0.860652;PAIREDR=0.886046;PAO=0;PQA=0;PQR=0;PRO=0;PROBE=Intergenic|RAPIDGENOMICS_3404_53454;QA=460552;QR=2898765;RO=72547;RPL=4915;RPP=641.201;RPPR=4725.63;RPR=6768;RUN=1;SAF=6420;SAP=251.82;SAR=5263;SRF=40558;SRP=2200.85;SRR=31989;TYPE=snp;technology.illumina=1	GT:AD:AO:DP:PL:QA:QR:RO	0/0:57,0:0:57:0,172,591:0:2301:57	0/1:25,14:14:39:91,0,434:547:1003:25	0/0:1,0:0:1:0,3,11:0:41:1	0/1:43,23:23:66:7,0,218:921:1703:43	0/0:26,0:0:26:0,78,316:0:1032:26	0/1:18,17:17:35:82,0,126:660:689:18	0/0:11,0:0:11:0,33,256:0:400:11	0/0:10,0:0:10:0,30,114:0:393:10	0/0:45,0:0:46:0,135,438:0:1797:45	0/1:45,45:45:90:157,0,139:1765:1784:45	0/0:46,0:0:46:0,138,459:0:1865:46	0/0:101,0:0:101:0,304,1063:0:4056:101	1/1:0,66:66:66:751,199,0:2665:0:0	0/1:24,23:23:47:154,0,179:933:949:24	0/0:66,0:0:66:0,199,650:0:2634:66	0/0:100,0:0:100:0,301,974:0:4010:100	0/1:15,12:12:27:77,0,288:443:597:15	0/0:141,0:0:141:0,424,1470:0:5635:141	0/0:87,0:0:87:0,262,1006:0:3439:87	0/0:110,0:0:110:0,331,1052:0:4398:110	0/1:63,57:57:120:152,0,327:2312:2553:63	0/0:123,0:0:123:0,370,1094:0:4935:123	0/0:41,0:0:41:0,123,413:0:1637:41	0/0:66,0:0:66:0,199,720:0:2630:66	0/1:39,12:12:51:42,0,233:475:1582:39	0/0:71,0:0:71:0,214,1588:0:2729:71	0/0:83,2:2:85:0,207,922:74:3315:83	0/0:137,0:0:137:0,412,1392:0:5502:137	0/1:54,58:58:112:246,0,187:2350:2192:54	0/0:71,0:0:71:0,214,728:0:2840:71	0/1:10,26:26:36:97,0,15:1023:406:10	0/0:69,0:0:69:0,208,716:0:2747:69	0/1:100,68:68:168:88,0,425:2690:4053:100	0/0:27,0:0:27:0,81,407:0:1086:27	0/0:27,0:0:27:0,81,333:0:1086:27	0/0:18,0:0:18:0,54,261:0:719:18	0/0:42,0:0:42:0,126,384:0:1708:42	0/1:26,18:18:44:54,0,87:718:1046:26	0/0:41,0:0:41:0,123,454:0:1651:41	1/1:3,89:89:92:738,252,0:3586:123:3	0/1:29,56:56:85:232,0,35:2257:1162:29	0/0:67,0:0:67:0,202,613:0:2727:67	0/1:63,112:112:175:558,0,33:4428:2540:63	1/1:4,9:9:13:57,9,0:352:160:4	0/1:39,21:21:60:35,0,209:839:1545:39	0/0:23,0:0:23:0,69,276:0:889:23	0/0:139,0:0:139:0,418,1341:0:5490:139	0/1:77,47:47:124:148,0,410:1871:3101:77	0/1:22,25:25:47:424,0,383:1003:852:22	0/1:25,29:29:54:158,0,88:1150:1009:25	1/1:2,6:6:8:30,5,0:246:82:2	0/0:43,0:0:43:0,129,512:0:1722:43	0/0:94,0:0:94:0,283,837:0:3734:94	0/0:54,0:0:54:0,163,776:0:2173:54	0/1:58,28:28:86:25,0,315:1118:2314:58	1/1:0,137:137:137:1428,412,0:5461:0:0	1/1:0,62:62:62:529,187,0:2452:0:0	1/1:0,44:44:44:471,132,0:1760:0:0	0/0:48,0:0:48:0,144,438:0:1911:48	0/0:25,0:0:25:0,75,280:0:1021:25	0/0:46,28:28:74:0,11,219:1127:1817:46	0/0:153,0:0:153:0,461,1589:0:6183:153	0/0:81,0:0:81:0,244,725:0:3233:81	0/0:84,0:0:84:0,253,785:0:3385:84	0/1:15,29:29:44:136,0,35:1158:588:15	0/1:16,33:33:49:195,0,5:1322:638:16	0/1:13,6:6:19:7,0,157:229:529:13	0/0:40,0:0:40:0,120,356:0:1601:40	0/0:8,0:0:8:0,24,120:0:324:8	0/0:23,0:0:23:0,69,487:0:883:23	0/0:98,0:0:98:0,295,918:0:3973:98	0/1:13,21:21:34:106,0,30:848:519:13	1/1:0,137:137:138:1292,412,0:5473:0:0	0/0:62,0:0:62:0,187,619:0:2476:62	0/0:7,0:0:7:0,21,59:0:232:7	0/1:30,19:19:49:108,0,112:759:1210:30	0/0:58,0:0:58:0,175,551:0:2320:58	0/0:27,0:0:27:0,81,329:0:1081:27	0/0:36,0:0:36:0,108,557:0:1439:36	0/0:90,0:0:90:0,271,945:0:3631:90	1/1:0,99:99:99:1040,298,0:3973:0:0	0/0:70,1:1:71:0,206,716:41:2848:70	0/0:62,0:0:62:0,187,581:0:2501:62	0/1:32,61:61:93:231,0,41:2463:1291:32	0/0:77,2:2:79:0,221,682:82:3105:77	0/0:151,0:0:151:0,455,1438:0:6030:151	0/0:20,0:0:20:0,60,163:0:788:20	0/0:137,0:0:137:0,412,1387:0:5526:137	0/0:31,0:0:31:0,93,341:0:1226:31	1/1:0,85:85:85:901,256,0:3413:0:0	0/1:16,23:23:39:104,0,19:930:634:16	0/1:43,17:17:60:72,0,181:685:1724:43	0/0:59,0:0:59:0,178,591:0:2295:59	0/0:20,0:0:20:0,60,150:0:816:20	0/1:56,45:45:101:166,0,190:1808:2275:56	0/0:37,0:0:37:0,111,377:0:1473:37	0/0:67,0:0:67:0,202,681:0:2675:67	1/1:5,16:16:21:90,2,0:647:205:5	0/1:21,23:23:44:85,0,173:917:843:21	0/0:24,0:0:24:0,72,303:0:936:24	0/0:28,6:6:34:0,57,264:242:1072:28	0/1:25,16:16:41:76,0,113:616:1006:25	0/0:34,0:0:34:0,102,349:0:1368:34	0/1:24,24:24:48:100,0,95:957:945:24	0/1:25,36:36:61:133,0,11:1455:1002:25	1/1:3,103:103:106:926,288,0:4120:123:3	0/0:36,0:0:36:0,108,362:0:1464:36	0/1:18,25:25:43:77,0,53:1017:715:18	0/0:47,0:0:47:0,141,408:0:1874:47	0/1:19,47:47:66:400,0,5:1875:767:19	0/0:17,0:0:17:0,51,321:0:689:17	0/1:10,20:20:30:380,0,88:789:379:10
28668574	655	28668574_655	T	C	99299.9	.	AB=0.486943;ABP=16.846;AC=58;AF=0.235604;AN=222;AO=7954;CIGAR=1X;DP=140993;DPB=57533;DPRA=0.981242;EPP=14.5955;EPPR=263.904;GTI=102;LEN=1;MEANALT=1.01159;MQM=13.761;MQMR=11.764;NS=2112;NUMALT=1;ODDS=0.000668316;PAIRED=0.834674;PAIREDR=0.89452;PAO=0;PQA=0;PQR=0;PRO=0;PROBE=Intergenic|RAPIDGENOMICS_3404_53454;QA=310552;QR=1747393;RO=43724;RPL=5501;RPP=2539.3;RPPR=22315.2;RPR=2453;RUN=1;SAF=1645;SAP=5941.63;SAR=6309;SRF=11762;SRP=20267.6;SRR=31962;TYPE=snp;technology.illumina=1	GT:AD:AO:DP:PL:QA:QR:RO	0/0:36,0:0:36:0,108,496:0:1400:36	0/1:1,7:7:8:35,0,10:287:41:1	0/0:4,0:0:4:0,12,54:0:155:4	0/1:23,20:20:43:42,0,105:798:931:23	0/0:28,0:0:28:0,84,330:0:1075:28	0/1:10,11:11:21:79,0,102:434:406:10	0/0:18,0:0:18:0,54,393:0:707:18	0/1:9,2:2:11:11,0,74:76:365:9	0/0:30,0:0:30:0,90,323:0:1182:30	0/1:31,30:30:61:192,0,102:1152:1249:31	0/0:9,0:0:9:0,27,82:0:369:9	0/0:65,0:0:65:0,196,663:0:2636:65	0/1:20,15:15:35:68,0,115:591:793:20	0/1:13,38:38:51:186,0,19:1507:512:13	0/0:43,0:0:43:0,129,430:0:1723:43	0/0:62,0:0:62:0,187,580:0:2494:62	0/1:10,15:15:25:166,0,205:585:401:10	0/0:65,0:0:65:0,196,613:0:2545:65	0/0:49,0:0:50:0,148,513:0:1965:49	0/0:34,0:0:34:0,102,331:0:1350:34	0/1:62,27:27:89:24,0,415:1060:2490:62	0/0:48,0:0:48:0,144,447:0:1960:48	0/0:30,0:0:30:0,90,317:0:1188:30	0/0:38,0:0:38:0,114,454:0:1501:38	0/1:21,7:7:28:31,0,135:273:822:21	0/0:49,0:0:49:0,148,1109:0:1902:49	0/0:30,0:0:30:0,90,339:0:1218:30	0/0:50,0:0:50:0,151,560:0:1984:50	0/1:53,26:26:79:29,0,315:1038:2111:53	0/0:36,0:0:36:0,108,434:0:1432:36	1/1:7,21:21:28:107,7,0:828:279:7	0/0:31,0:0:31:0,93,351:0:1252:31	0/1:69,35:35:104:62,0,367:1401:2723:69	0/0:14,0:0:14:0,42,164:0:566:14	0/0:25,0:0:25:0,75,293:0:990:25	0/0:7,0:0:7:0,21,106:0:278:7	0/0:27,0:0:27:0,81,214:0:1095:27	0/1:17,20:20:37:123,0,26:803:643:17	0/0:16,0:0:16:0,48,164:0:644:16	1/1:3,46:46:49:399,122,0:1868:123:3	0/1:24,27:27:51:71,0,79:1090:963:24	0/0:53,0:0:53:0,160,532:0:2130:53	0/1:46,81:81:127:432,0,64:3220:1774:46	1/1:1,5:5:6:34,8,0:202:41:1	0/1:20,26:26:46:174,0,90:1045:811:20	0/0:10,0:0:10:0,30,129:0:397:10	0/0:58,0:0:58:0,175,669:0:2312:58	0/1:53,31:31:84:53,0,175:1224:2112:53	0/1:17,18:18:35:289,0,299:712:680:17	0/1:12,20:20:32:109,0,4:781:492:12	0/1:4,4:4:8:13,0,17:164:160:4	0/0:53,0:0:53:0,160,480:0:2130:53	0/0:45,0:0:45:0,135,457:0:1791:45	0/0:29,0:0:29:0,87,463:0:1160:29	0/1:31,12:12:43:44,0,188:476:1249:31	1/1:1,84:84:85:859,223,0:3332:41:1	1/1:0,56:56:56:519,169,0:2243:0:0	1/1:0,27:27:27:310,81,0:1030:0:0	0/0:31,0:0:31:0,93,305:0:1247:31	0/0:11,0:0:11:0,33,94:0:451:11	0/0:27,7:7:34:0,48,255:284:1066:27	0/0:79,0:0:79:0,238,818:0:3179:79	0/0:61,0:0:61:0,184,549:0:2437:61	0/0:60,1:1:61:0,172,558:41:2409:60	0/0:32,9:9:41:0,41,209:356:1274:32	0/1:10,14:14:24:109,0,10:567:410:10	0/1:8,15:15:23:58,0,6:601:328:8	0/0:36,0:0:36:0,108,359:0:1431:36	0/0:9,0:0:9:0,27,84:0:365:9	0/0:10,0:0:10:0,30,257:0:365:10	0/0:50,0:0:50:0,151,498:0:2015:50	0/1:13,18:18:31:102,0,39:719:516:13	1/1:0,53:53:53:569,160,0:2113:0:0	0/0:44,0:0:44:0,132,421:0:1781:44	0/0:7,0:0:7:0,21,61:0:256:7	0/1:12,6:6:18:5,0,68:236:465:12	0/0:29,0:0:29:0,87,395:0:1177:29	0/0:19,0:0:19:0,57,216:0:737:19	0/0:18,0:0:18:0,54,319:0:717:18	0/0:61,0:0:61:0,184,629:0:2438:61	1/1:0,105:105:105:1144,316,0:4201:0:0	0/0:43,0:0:43:0,129,468:0:1738:43	0/0:37,0:0:37:0,111,391:0:1487:37	0/1:29,18:18:47:42,0,124:699:1173:29	0/0:55,0:0:55:0,166,551:0:2196:55	0/0:96,0:0:97:0,289,951:0:3747:96	0/0:4,0:0:4:0,12,34:0:151:4	0/0:82,0:0:82:0,247,821:0:3259:82	0/0:20,0:0:20:0,60,223:0:799:20	1/1:0,92:92:93:989,277,0:3714:0:0	0/1:14,23:23:37:129,0,38:913:570:14	0/1:20,13:13:33:19,0,99:516:802:20	0/0:60,0:0:60:0,181,577:0:2414:60	./.:.:.:.:.:.:.:.	0/1:30,39:39:69:188,0,58:1557:1161:30	0/0:32,0:0:32:0,96,310:0:1260:32	0/0:58,0:0:58:0,175,578:0:2296:58	1/1:1,13:13:14:109,31,0:496:41:1	0/1:7,6:6:13:48,0,45:240:287:7	0/0:18,0:0:18:0,54,197:0:701:18	0/0:26,0:0:26:0,78,268:0:1044:26	0/0:9,4:4:13:0,1,48:160:356:9	0/0:18,0:0:18:0,54,157:0:679:18	0/1:25,10:10:35:9,0,117:401:978:25	0/1:7,8:8:15:71,0,8:311:287:7	1/1:0,65:65:65:670,196,0:2571:0:0	0/0:46,0:0:46:0,138,450:0:1815:46	0/1:17,11:11:28:63,0,108:420:677:17	0/0:21,0:0:21:0,63,234:0:825:21	1/1:9,34:34:43:441,52,0:1335:350:9	0/0:3,0:0:3:0,9,68:0:110:3	0/1:7,10:10:17:201,0,159:383:269:7
28699912	2631	28699912_2631	C	T	232548	.	AB=0.484477;ABP=40.6967;AC=99;AF=0.46402;AN=222;AO=19475;CIGAR=1X;DP=163774;DPB=61741;DPRA=0.97903;EPP=1354.1;EPPR=1413.53;GTI=123;LEN=1;MEANALT=1.01283;MQM=12.7291;MQMR=10.8594;NS=2112;NUMALT=1;ODDS=0.00313103;PAIRED=0.854223;PAIREDR=0.90374;PAO=0;PQA=0;PQR=0;PRO=0;PROBE=Intergenic|RAPIDGENOMICS_3404_55896;QA=764174;QR=1339221;RO=33877;RPL=6350;RPP=5120.95;RPPR=13593.4;RPR=13125;RUN=1;SAF=13181;SAP=5291.57;SAR=6294;SRF=22407;SRP=7670.37;SRR=11470;TYPE=snp;technology.illumina=1	GT:AD:AO:DP:PL:QA:QR:RO	1/1:16,27:27:43:203,40,0:1051:652:16	1/1:2,8:8:10:56,15,0:314:82:2	0/1:3,11:11:14:83,0,33:401:119:3	0/1:23,12:12:35:20,0,94:456:904:23	0/1:12,13:13:25:63,0,47:499:457:12	0/1:31,21:21:52:154,0,110:840:1221:31	1/1:0,6:6:6:138,18,0:223:0:0	./.:.:.:.:.:.:.:.	0/1:29,37:37:66:155,0,176:1489:1144:29	1/1:0,40:40:40:411,120,0:1587:0:0	0/1:5,5:5:10:46,0,22:201:191:5	0/1:25,16:16:41:39,0,138:621:1012:25	0/0:36,0:0:36:0,108,281:0:1412:36	1/1:0,15:15:15:135,45,0:597:0:0	0/0:61,0:0:61:0,184,543:0:2409:61	1/1:6,114:114:120:1347,317,0:4523:246:6	1/1:0,29:29:29:719,87,0:1177:0:0	1/1:5,22:22:27:141,31,0:861:205:5	0/0:38,0:0:38:0,114,395:0:1467:38	0/1:42,23:23:65:30,0,191:939:1619:42	1/1:3,87:87:90:738,186,0:3459:115:3	0/0:30,5:5:35:0,58,225:205:1195:30	0/1:24,14:14:38:16,0,74:557:963:24	0/0:62,0:0:62:0,187,655:0:2438:62	0/0:21,0:0:21:0,63,188:0:782:21	0/1:41,20:20:61:196,0,676:789:1580:41	0/1:32,31:31:63:70,0,116:1218:1264:32	0/1:32,20:20:52:13,0,151:820:1282:32	0/1:31,53:53:84:276,0,154:2130:1237:31	0/0:53,1:1:54:0,155,722:41:2084:53	0/1:27,16:16:43:82,0,190:648:1091:27	1/1:0,37:37:37:383,111,0:1458:0:0	0/0:104,0:0:104:0,313,1040:0:4171:104	0/1:9,6:6:15:46,0,63:246:365:9	0/1:3,3:3:6:3,0,2:114:123:3	0/0:6,0:0:6:0,18,82:0:238:6	0/0:30,0:0:30:0,90,273:0:1183:30	0/0:32,0:0:32:0,96,297:0:1209:32	0/0:13,7:7:20:0,13,74:287:525:13	0/1:48,37:37:85:92,0,334:1446:1895:48	1/1:0,40:40:40:378,120,0:1614:0:0	0/0:53,0:0:53:0,160,453:0:2065:53	0/0:63,0:0:63:0,190,704:0:2481:63	0/0:9,0:0:9:0,27,104:0:361:9	0/0:50,0:0:50:0,151,473:0:1984:50	1/1:0,4:4:4:33,12,0:164:0:0	0/1:69,41:41:110:36,0,336:1635:2677:69	0/1:22,31:31:53:124,0,38:1238:885:22	0/1:29,14:14:43:142,0,531:540:1110:29	0/1:28,19:19:48:20,0,153:775:1113:28	1/1:1,4:4:5:19,6,0:164:41:1	1/1:0,43:43:43:420,129,0:1723:0:0	1/1:0,42:42:42:390,126,0:1684:0:0	0/1:9,16:16:25:139,0,74:607:365:9	0/1:24,10:10:34:22,0,102:393:947:24	0/0:88,0:0:88:0,265,804:0:3399:88	0/1:21,20:20:41:28,0,34:806:811:21	0/1:17,17:17:34:110,0,44:679:656:17	0/0:17,0:0:17:0,51,140:0:697:17	0/1:11,9:9:20:16,0,85:361:424:11	0/0:28,0:0:28:0,84,254:0:1104:28	0/1:60,69:69:129:265,0,241:2725:2384:60	0/0:58,0:0:58:0,175,546:0:2313:58	0/1:28,27:27:55:139,0,151:1085:1095:28	1/1:0,30:30:30:321,90,0:1158:0:0	1/1:0,28:28:28:213,84,0:1107:0:0	0/0:20,0:0:20:0,60,291:0:789:20	0/0:34,0:0:34:0,102,383:0:1356:34	1/1:0,6:6:6:183,18,0:246:0:0	0/1:8,11:11:19:139,0,194:418:320:8	1/1:0,89:89:89:786,268,0:3531:0:0	1/1:13,29:29:42:157,23,0:1177:533:13	0/0:67,0:0:67:0,202,560:0:2688:67	0/0:38,0:0:40:0,114,342:0:1497:38	0/0:7,0:0:7:0,21,56:0:260:7	0/0:35,0:0:35:0,105,275:0:1386:35	0/0:36,0:0:36:0,108,598:0:1456:36	0/0:13,0:0:13:0,39,121:0:525:13	0/0:23,0:0:23:0,69,334:0:904:23	0/0:66,0:0:66:0,199,662:0:2557:66	0/1:40,45:45:85:175,0,100:1825:1588:40	1/1:0,53:53:53:454,160,0:2105:0:0	0/0:35,0:0:35:0,105,265:0:1394:35	0/1:22,37:37:59:222,0,24:1496:857:22	0/1:22,27:27:49:208,0,94:1081:853:22	0/1:45,51:51:96:177,0,102:2042:1784:45	0/0:36,0:0:36:0,108,381:0:1423:36	0/1:52,57:57:109:224,0,157:2274:2050:52	0/1:16,10:10:26:22,0,135:397:628:16	0/0:46,1:1:47:0,111,363:32:1835:46	1/1:0,35:35:35:328,105,0:1410:0:0	0/1:23,18:18:41:8,0,142:721:894:23	0/0:24,6:6:30:0,49,206:246:957:24	0/0:13,0:0:13:0,39,132:0:517:13	1/1:20,58:58:78:276,48,0:2311:812:20	0/0:38,0:0:38:0,114,372:0:1499:38	0/0:49,27:27:76:0,15,450:1050:1869:49	0/1:9,6:6:15:64,0,41:225:356:9	0/0:13,0:0:13:0,39,119:0:516:13	0/0:18,4:4:22:0,40,106:164:682:18	1/1:0,13:13:13:123,39,0:521:0:0	1/1:0,8:8:8:57,24,0:310:0:0	0/1:23,11:11:34:3,0,87:437:914:23	1/1:3,10:10:13:74,14,0:399:123:3	0/1:40,33:33:73:53,0,115:1349:1569:40	0/1:23,23:23:46:59,0,45:925:918:23	0/0:37,11:11:48:0,56,231:451:1479:37	1/1:2,12:12:14:80,27,0:478:82:2	0/1:15,7:7:22:66,0,73:279:592:15	0/1:16,15:15:31:28,0,39:602:635:16	1/1:0,2:2:2:15,6,0:82:0:0	0/1:10,9:9:19:115,0,156:360:402:10
28727121	732	28727121_732	C	G	81851.6	.	AB=0.411275;ABP=767.114;AC=60;AF=0.247059;AN=222;AO=7955;CIGAR=1X;DP=159049;DPB=54816;DPRA=0.800944;EPP=203.492;EPPR=15.067;GTI=238;LEN=1;MEANALT=1.00915;MQM=14.8288;MQMR=11.3328;NS=2112;NUMALT=1;ODDS=0.00916767;PAIRED=0.787932;PAIREDR=0.882576;PAO=0;PQA=0;PQR=0;PRO=0;PROBE=Intergenic|RAPIDGENOMICS_3404_56263;QA=314021;QR=1751599;RO=43952;RPL=5436;RPP=2325.68;RPPR=23642.2;RPR=2519;RUN=1;SAF=1030;SAP=9488.98;SAR=6925;SRF=11188;SRP=23002.5;SRR=32764;TYPE=snp;technology.illumina=1	GT:AD:AO:DP:PL:QA:QR:RO	0/0:34,0:0:34:0,102,281:0:1343:34	0/0:17,0:0:17:0,51,134:0:676:17	0/0:3,0:0:3:0,9,24:0:123:3	0/1:38,15:15:53:38,0,275:596:1513:38	0/0:27,0:0:27:0,81,417:0:1055:27	0/1:40,43:43:83:217,0,171:1712:1604:40	0/1:5,4:4:9:85,0,35:164:187:5	0/0:11,2:2:13:0,5,58:82:409:11	0/0:47,0:0:47:0,141,383:0:1902:47	0/0:66,0:0:67:0,199,695:0:2674:66	0/1:3,2:2:5:4,0,9:82:105:3	1/1:0,19:19:19:206,57,0:771:0:0	0/1:16,18:18:34:79,0,76:716:656:16	1/1:0,16:16:16:215,48,0:626:0:0	0/1:17,16:16:33:67,0,67:644:697:17	0/1:43,20:20:63:20,0,350:779:1634:43	1/1:0,22:22:22:388,66,0:840:0:0	1/1:6,31:31:37:308,67,0:1209:238:6	0/0:62,0:0:62:0,187,714:0:2507:62	0/0:46,0:0:46:0,138,435:0:1849:46	0/0:57,0:0:57:0,172,588:0:2258:57	0/0:28,5:5:33:0,35,206:201:1118:28	1/1:3,10:10:13:95,17,0:397:123:3	1/1:0,24:24:24:354,72,0:954:0:0	0/1:8,2:2:10:7,0,33:82:324:8	0/0:77,0:0:77:0,232,1473:0:2942:77	0/1:26,21:21:47:71,0,109:839:1018:26	0/0:75,0:0:75:0,226,712:0:2921:75	0/0:57,0:0:57:0,172,534:0:2276:57	0/0:30,0:0:30:0,90,268:0:1193:30	1/1:0,21:21:21:250,63,0:771:0:0	0/1:21,15:15:36:86,0,195:597:830:21	0/0:66,1:1:67:0,170,640:41:2585:66	0/0:9,0:0:9:0,27,154:0:361:9	0/0:25,0:0:25:0,75,343:0:1008:25	0/0:11,0:0:11:0,33,128:0:447:11	0/0:33,0:0:33:0,99,282:0:1308:33	0/0:36,0:0:36:0,108,472:0:1431:36	0/1:7,6:6:13:21,0,51:232:287:7	0/0:64,0:0:64:0,193,644:0:2553:64	0/0:21,0:0:21:0,63,185:0:857:21	0/0:56,0:0:56:0,169,508:0:2219:56	0/0:84,0:0:84:0,253,990:0:3394:84	0/0:12,0:0:12:0,36,153:0:467:12	0/1:33,19:19:52:40,0,221:755:1322:33	0/0:6,0:0:6:0,18,52:0:246:6	0/1:15,19:19:34:166,0,38:759:607:15	0/1:15,23:23:38:129,0,87:891:611:15	0/1:22,13:13:35:205,0,309:494:840:22	0/1:25,26:26:51:167,0,136:1044:1000:25	0/1:5,6:6:11:22,0,4:242:196:5	0/0:38,8:8:46:0,52,253:324:1541:38	0/0:31,2:2:33:0,45,191:82:1227:31	0/1:23,12:12:35:17,0,226:488:923:23	0/1:24,44:44:68:406,0,65:1626:932:24	0/0:137,0:0:137:0,412,1204:0:5527:137	0/0:31,0:0:31:0,93,269:0:1207:31	0/0:40,0:0:40:0,120,424:0:1623:40	0/0:20,0:0:20:0,60,243:0:773:20	0/0:36,0:0:36:0,108,323:0:1432:36	0/0:23,0:0:23:0,69,225:0:939:23	0/1:52,39:39:91:101,0,328:1572:2087:52	1/1:8,29:29:37:172,23,0:1177:328:8	0/0:47,0:0:47:0,141,494:0:1869:47	0/0:39,0:0:39:0,117,317:0:1547:39	0/0:38,0:0:38:0,114,350:0:1534:38	0/1:16,8:8:24:34,0,124:324:644:16	0/0:37,1:1:38:0,104,571:41:1478:37	0/0:1,0:0:1:0,3,33:0:41:1	0/0:20,0:0:20:0,60,342:0:789:20	0/0:52,0:0:52:0,157,522:0:2026:52	1/1:14,23:23:37:74,4,0:886:547:14	0/0:65,0:0:65:0,196,666:0:2586:65	0/0:84,0:0:84:0,253,860:0:3344:84	./.:.:.:.:.:.:.:.	0/0:20,0:0:20:0,60,169:0:779:20	0/1:11,8:8:19:54,0,28:320:447:11	0/1:7,4:4:11:8,0,24:164:287:7	0/1:10,18:18:28:193,0,20:657:383:10	0/1:30,20:20:50:38,0,269:772:1214:30	0/1:41,19:19:60:85,0,203:744:1629:41	0/1:25,9:9:34:60,0,174:356:1016:25	0/1:9,13:13:22:37,0,54:533:348:9	0/0:34,0:0:34:0,102,433:0:1373:34	0/1:9,8:8:17:35,0,124:324:356:9	0/0:55,0:0:55:0,166,526:0:2158:55	0/1:3,12:12:15:84,0,2:483:123:3	0/0:54,0:0:54:0,163,542:0:2185:54	0/1:18,9:9:27:15,0,163:351:730:18	0/0:37,0:0:37:0,111,366:0:1473:37	0/1:26,13:13:39:17,0,171:510:1005:26	0/0:31,0:0:31:0,93,231:0:1209:31	0/0:20,4:4:24:0,17,126:160:806:20	0/0:5,2:2:7:0,8,45:63:182:5	0/0:36,0:0:36:0,108,312:0:1419:36	0/0:41,0:0:41:0,123,387:0:1646:41	0/1:14,10:10:24:40,0,85:401:570:14	0/0:29,0:0:29:0,87,325:0:1168:29	1/1:2,16:16:18:144,38,0:643:82:2	1/1:4,12:12:16:95,16,0:492:164:4	0/0:6,0:0:6:0,18,79:0:242:6	0/0:18,0:0:18:0,54,208:0:716:18	0/1:17,11:11:28:36,0,58:440:684:17	0/0:48,0:0:48:0,144,485:0:1891:48	0/0:41,0:0:41:0,123,493:0:1673:41	0/0:112,0:0:112:0,337,1055:0:4472:112	1/1:0,31:31:31:385,93,0:1192:0:0	0/0:20,0:0:20:0,60,215:0:785:20	0/0:20,3:3:23:0,25,169:119:808:20	0/0:66,21:21:87:0,10,385:857:2659:66	0/0:18,0:0:18:0,54,226:0:718:18	1/1:0,34:34:34:882,102,0:1370:0:0
28727121	785	28727121_785	C	A	226333	.	AB=0.500289;ABP=3.02409;AC=69;AF=0.30743;AN=224;AO=17665;CIGAR=1X;DP=230319;DPB=87009;DPRA=1.00891;EPP=2102.78;EPPR=2596.48;GTI=69;LEN=1;MEANALT=1.02539;MQM=13.2866;MQMR=11.6534;NS=2112;NUMALT=1;ODDS=0.0605022;PAIRED=0.832437;PAIREDR=0.867706;PAO=0;PQA=0;PQR=0;PRO=0;PROBE=Intergenic|RAPIDGENOMICS_3404_56263;QA=667900;QR=2580113;RO=65445;RPL=11196;RPP=2749.71;RPPR=12177.3;RPR=6469;RUN=1;SAF=6764;SAP=2106.85;SAR=10901;SRF=24566;SRP=8832.7;SRR=40879;TYPE=snp;technology.illumina=1	GT:AD:AO:DP:PL:QA:QR:RO	0/1:28,32:32:60:158,0,47:1201:1119:28	0/0:22,0:0:22:0,66,179:0:837:22	0/0:7,0:0:7:0,21,95:0:274:7	0/1:31,47:47:78:285,0,102:1821:1214:31	1/1:0,29:29:29:391,87,0:1135:0:0	0/0:98,0:0:98:0,295,1024:0:3748:98	0/0:15,0:0:15:0,45,347:0:585:15	0/0:23,0:0:23:0,69,277:0:912:23	1/1:0,73:73:73:767,220,0:2879:0:0	0/1:68,35:35:103:104,0,381:1322:2721:68	0/1:4,5:5:9:23,0,6:205:160:4	0/0:54,0:0:54:0,163,600:0:2073:54	0/0:51,0:0:51:0,154,530:0:2013:51	0/0:26,0:0:26:0,78,318:0:1026:26	0/1:18,27:27:45:132,0,109:989:704:18	0/1:38,76:76:114:542,0,24:2843:1525:38	0/0:29,0:0:29:0,87,554:0:1070:29	0/0:43,16:16:59:0,38,381:634:1663:43	0/1:48,64:64:112:380,0,129:2498:1894:48	0/1:44,36:36:80:124,0,111:1389:1639:44	1/1:0,84:84:84:765,253,0:3320:0:0	0/0:68,0:0:68:0,205,672:0:2658:68	0/0:16,0:0:16:0,48,156:0:621:16	0/0:50,0:0:50:0,151,542:0:1989:50	0/1:14,11:11:25:55,0,135:435:552:14	0/1:56,36:36:93:410,0,762:1418:2174:56	0/1:33,47:47:80:255,0,121:1820:1283:33	1/1:4,99:99:106:772,207,0:3782:160:4	0/0:101,0:0:101:0,304,975:0:3893:101	0/0:65,0:0:65:0,196,575:0:2562:65	0/0:29,0:0:29:0,87,387:0:1168:29	0/0:51,0:0:51:0,154,607:0:1956:51	0/0:136,0:0:136:0,409,1289:0:5334:136	0/1:5,7:7:12:100,0,1:265:192:5	0/0:52,0:0:52:0,157,631:0:2073:52	0/1:6,20:20:26:143,0,44:800:223:6	0/0:44,0:0:44:0,132,451:0:1709:44	1/1:0,51:51:51:604,154,0:1900:0:0	0/0:36,0:0:36:0,108,419:0:1408:36	0/0:134,0:0:134:0,403,1495:0:5249:134	0/0:54,0:0:54:0,163,431:0:2172:54	0/0:91,0:0:91:0,274,796:0:3628:91	1/1:0,100:100:100:1097,301,0:3826:0:0	0/0:24,0:0:24:0,72,305:0:916:24	0/0:105,0:0:105:0,316,1103:0:4115:105	0/1:5,2:2:7:3,0,17:78:196:5	0/0:75,0:0:76:0,226,833:0:2936:75	0/1:25,30:30:55:173,0,130:1110:917:25	0/0:47,0:0:47:0,141,1025:0:1830:47	0/1:37,27:27:64:77,0,299:1059:1492:37	0/1:6,6:6:12:8,0,19:237:205:6	1/1:20,57:57:77:331,18,0:2192:790:20	0/0:59,0:0:59:0,178,568:0:2310:59	0/0:51,2:2:53:0,139,699:82:1953:51	0/0:80,0:0:80:0,241,999:0:3136:80	0/1:87,79:79:167:242,0,235:3080:3447:87	0/0:32,14:14:46:0,18,164:537:1284:32	0/1:13,22:22:35:80,0,44:819:516:13	1/1:0,27:27:27:328,81,0:1043:0:0	0/0:35,16:16:51:0,16,171:604:1375:35	0/1:23,18:18:41:51,0,70:687:891:23	0/1:69,99:99:173:624,0,194:3847:2729:69	0/0:57,18:18:75:0,13,342:679:2205:57	1/1:0,46:46:47:420,138,0:1760:0:0	0/0:56,0:0:56:0,169,552:0:2196:56	1/1:0,46:46:46:406,138,0:1758:0:0	0/0:52,0:0:52:0,157,546:0:2056:52	1/1:1,47:47:48:612,135,0:1781:37:1	0/1:2,2:2:4:7,0,5:73:78:2	1/1:0,28:28:28:509,84,0:1030:0:0	0/1:46,41:41:87:94,0,218:1594:1833:46	0/0:51,0:0:52:0,154,509:0:2032:51	0/0:116,0:0:117:0,349,1105:0:4525:116	0/1:54,57:57:111:265,0,171:2208:2102:54	1/1:0,6:6:6:46,18,0:234:0:0	0/0:24,0:0:24:0,72,200:0:948:24	0/1:14,17:17:31:34,0,85:645:566:14	0/0:24,0:0:24:0,72,252:0:971:24	0/1:23,12:12:35:62,0,273:448:864:23	0/1:28,42:42:70:252,0,45:1622:1119:28	0/1:31,58:58:89:264,0,182:2200:1192:31	0/1:13,28:28:41:160,0,93:1095:498:13	0/0:42,0:0:42:0,126,388:0:1653:42	1/1:0,55:55:55:539,166,0:2172:0:0	0/1:19,17:17:36:155,0,75:652:766:19	0/1:36,51:51:87:191,0,130:1982:1409:36	0/0:19,0:0:19:0,57,288:0:749:19	0/0:94,0:0:94:0,283,999:0:3745:94	0/0:42,0:0:42:0,126,542:0:1635:42	0/1:31,43:43:74:189,0,128:1681:1216:31	0/1:15,27:27:42:160,0,19:1052:595:15	0/0:39,0:0:39:0,117,292:0:1558:39	0/0:33,0:0:33:0,99,356:0:1280:33	0/0:9,0:0:9:0,27,97:0:346:9	0/0:52,0:0:52:0,157,490:0:2016:52	0/0:51,5:5:56:0,120,410:201:2025:51	0/1:29,29:29:58:134,0,138:1114:1150:29	1/1:9,37:37:46:331,47,0:1420:365:9	0/0:32,0:0:32:0,96,310:0:1284:32	0/0:19,4:4:23:0,30,189:160:761:19	1/1:0,17:17:17:165,51,0:646:0:0	0/1:4,17:17:21:146,0,15:661:164:4	0/1:29,21:21:50:23,0,147:819:1121:29	0/0:78,0:0:78:0,235,832:0:3069:78	0/0:87,0:0:87:0,262,863:0:3431:87	0/1:71,95:95:166:371,0,196:3582:2773:71	0/0:52,0:0:52:0,157,601:0:2063:52	0/0:33,0:0:33:0,99,538:0:1326:33	0/0:26,0:0:26:0,78,254:0:1023:26	0/0:108,0:0:108:0,325,1148:0:4216:108	0/0:16,2:2:18:0,39,199:82:618:16	0/0:43,0:0:43:0,129,1025:0:1696:43
28727121	834	28727121_834	G	T	143358	.	AB=0.407637;ABP=1343.98;AC=56;AF=0.25;AN=224;AO=12276;CIGAR=1X;DP=259750;DPB=104617;DPRA=0.785144;EPP=1521.57;EPPR=1426.62;GTI=102;LEN=1;MEANALT=1.0026;MQM=15.5353;MQMR=11.2589;NS=2112;NUMALT=1;ODDS=0.0970612;PAIRED=0.751955;PAIREDR=0.870308;PAO=0;PQA=0;PQR=0;PRO=0;PROBE=Intergenic|RAPIDGENOMICS_3404_56263;QA=480590;QR=3279250;RO=83166;RPL=5566;RPP=234.509;RPPR=199.894;RPR=6710;RUN=1;SAF=5781;SAP=93.1869;SAR=6495;SRF=40135;SRP=221.991;SRR=43031;TYPE=snp;technology.illumina=1	GT:AD:AO:DP:PL:QA:QR:RO	0/0:68,0:0:68:0,205,688:0:2672:68	0/0:29,0:0:29:0,87,244:0:1160:29	0/0:9,0:0:9:0,27,107:0:323:9	0/1:58,42:42:100:197,0,284:1692:2351:58	0/0:34,0:0:34:0,102,481:0:1352:34	0/1:36,58:58:94:477,0,72:2304:1410:36	0/1:11,5:5:16:111,0,164:205:415:11	0/0:26,2:2:28:0,50,258:82:1008:26	0/0:82,0:0:82:0,247,854:0:3298:82	0/0:105,0:0:105:0,316,1148:0:4169:105	0/0:7,2:2:9:0,12,51:63:287:7	1/1:0,61:61:61:649,184,0:2445:0:0	0/0:47,15:15:62:0,35,322:589:1888:47	1/1:0,59:59:59:704,178,0:2357:0:0	0/1:33,20:20:53:126,0,128:775:1292:33	0/1:68,45:45:113:118,0,485:1809:2651:68	1/1:0,18:18:18:427,54,0:670:0:0	0/1:27,59:59:86:389,0,2:2329:1080:27	0/0:135,0:0:135:0,406,1441:0:5327:135	0/0:95,0:0:95:0,286,959:0:3705:95	0/0:112,0:0:112:0,337,1079:0:4417:112	0/0:63,18:18:81:0,56,441:734:2489:63	0/1:11,9:9:20:89,0,18:340:438:11	1/1:0,78:78:78:770,235,0:3152:0:0	0/1:12,16:16:28:204,0,54:644:474:12	0/0:99,0:0:99:0,298,1888:0:3812:99	0/1:45,57:57:102:381,0,139:2263:1781:45	0/0:117,0:0:117:0,352,1177:0:4639:117	0/0:102,0:0:102:0,307,953:0:3986:102	0/0:75,0:0:75:0,226,683:0:2971:75	1/1:0,30:30:30:406,90,0:1206:0:0	0/1:39,18:18:57:29,0,302:725:1542:39	0/0:184,0:0:184:0,554,1811:0:7186:184	0/0:13,0:0:13:0,39,98:0:517:13	0/0:55,0:0:55:0,166,642:0:2234:55	0/1:24,8:8:32:95,0,147:328:940:24	0/0:55,0:0:55:0,166,582:0:2138:55	0/0:74,0:0:74:0,223,859:0:2884:74	0/1:17,23:23:40:167,0,103:926:666:17	0/0:144,0:0:144:0,433,1658:0:5660:144	0/0:59,0:0:59:0,178,522:0:2309:59	0/0:100,0:0:100:0,301,918:0:3992:100	0/0:150,0:0:150:0,452,1480:0:5937:150	0/0:29,0:0:29:0,87,330:0:1131:29	0/0:92,36:36:128:0,0,554:1412:3612:92	0/0:11,0:0:11:0,33,105:0:451:11	0/1:28,43:43:71:337,0,46:1735:1118:28	0/1:38,30:30:68:131,0,243:1182:1482:38	0/1:34,16:16:50:183,0,616:608:1310:34	0/1:31,32:32:63:189,0,145:1304:1248:31	0/0:12,0:0:12:0,36,104:0:488:12	0/1:71,34:34:105:84,0,415:1333:2846:71	0/0:68,23:23:91:0,44,369:929:2647:68	0/1:41,30:30:71:251,0,301:1144:1559:41	0/1:36,60:60:96:446,0,43:2410:1414:36	0/0:190,0:0:190:0,572,1683:0:7438:190	0/0:64,0:0:64:0,193,664:0:2551:64	0/0:32,0:0:32:0,96,386:0:1287:32	0/0:35,0:0:35:0,105,348:0:1357:35	0/0:58,0:0:58:0,175,547:0:2231:58	0/0:56,0:0:56:0,169,504:0:2226:56	0/1:109,87:87:196:252,0,701:3475:4376:109	1/1:21,56:56:77:440,24,0:2234:853:21	0/0:54,0:0:54:0,163,446:0:2100:54	0/0:59,0:0:59:0,178,610:0:2342:59	0/0:50,0:0:50:0,151,484:0:1959:50	0/1:36,18:18:54:41,0,158:734:1464:36	0/0:55,0:0:55:0,166,723:0:2144:55	0/0:14,0:0:14:0,42,157:0:529:14	0/0:36,0:0:36:0,108,701:0:1414:36	0/0:106,0:0:106:0,319,976:0:4189:106	0/1:29,40:40:69:250,0,72:1583:1105:29	0/0:155,0:0:155:0,467,1499:0:6127:155	0/0:128,0:0:129:0,385,1273:0:5072:128	0/0:8,0:0:8:0,24,60:0:305:8	0/0:39,0:0:39:0,117,392:0:1574:39	0/1:18,20:20:38:110,0,22:795:676:18	0/1:24,12:12:36:39,0,177:488:935:24	0/1:12,18:18:30:218,0,54:715:452:12	0/1:52,32:32:84:49,0,283:1248:2064:52	0/1:78,35:35:113:98,0,387:1423:3038:78	0/1:28,24:24:52:232,0,108:937:1112:28	0/1:28,17:17:45:19,0,123:693:1122:28	0/0:84,0:0:84:0,253,810:0:3388:84	0/1:15,41:41:56:212,0,72:1669:588:15	0/0:106,0:0:106:0,319,1098:0:4260:106	1/1:3,17:17:20:228,35,0:675:119:3	0/0:122,0:0:122:0,367,1229:0:4801:122	0/1:36,11:11:47:51,0,203:428:1353:36	0/0:144,0:0:144:0,433,1394:0:5732:144	0/1:26,18:18:44:47,0,149:708:1035:26	0/0:39,0:0:39:0,117,297:0:1541:39	0/0:39,9:9:48:0,37,303:343:1533:39	0/0:14,3:3:17:0,31,132:123:482:14	0/0:56,0:0:56:0,169,515:0:2223:56	0/0:59,0:0:59:0,178,561:0:2366:59	0/1:39,26:26:65:68,0,215:1047:1550:39	0/0:38,0:0:38:0,114,383:0:1486:38	1/1:11,29:29:40:162,4,0:1167:415:11	1/1:7,19:19:26:147,12,0:760:287:7	0/0:31,1:1:32:0,78,268:41:1226:31	0/0:19,0:0:19:0,57,258:0:753:19	0/1:43,31:31:74:91,0,234:1218:1706:43	0/0:92,0:0:92:0,277,995:0:3637:92	0/0:94,0:0:94:0,283,897:0:3752:94	0/0:163,0:0:163:0,491,1519:0:6404:163	1/1:0,48:48:48:531,144,0:1883:0:0	0/0:42,0:0:42:0,126,624:0:1653:42	0/0:13,1:1:14:0,33,110:41:525:13	0/0:100,20:20:120:0,126,771:784:3957:100	0/0:17,0:0:17:0,51,222:0:666:17	1/1:0,41:41:41:1004,123,0:1605:0:0
28727121	861	28727121_861	T	A	63597.7	.	AB=0.406693;ABP=920.444;AC=31;AF=0.156444;AN=224;AO=7000;CIGAR=1X;DP=252208;DPB=102539;DPRA=0.781712;EPP=297.299;EPPR=4570.89;GTI=94;LEN=1;MEANALT=1.01304;MQM=15.6741;MQMR=11.5035;NS=2112;NUMALT=1;ODDS=0.032218;PAIRED=0.745857;PAIREDR=0.873486;PAO=0;PQA=0;PQR=0;PRO=0;PROBE=Intergenic|RAPIDGENOMICS_3404_56263;QA=272708;QR=3620163;RO=90820;RPL=2957;RPP=368.871;RPPR=2730.2;RPR=4043;RUN=1;SAF=4092;SAP=437.881;SAR=2908;SRF=49125;SRP=1322.94;SRR=41695;TYPE=snp;technology.illumina=1	GT:AD:AO:DP:PL:QA:QR:RO	0/0:69,0:0:69:0,208,748:0:2716:69	0/0:26,0:0:26:0,78,268:0:1037:26	0/0:9,0:0:9:0,27,115:0:357:9	0/1:42,40:40:82:210,0,147:1592:1706:42	0/0:37,0:0:37:0,111,579:0:1482:37	0/1:30,48:48:78:345,0,37:1917:1208:30	0/0:13,0:0:13:0,39,290:0:533:13	0/0:15,2:2:17:0,17,156:82:615:15	0/0:80,0:0:80:0,241,867:0:3220:80	0/0:105,0:0:105:0,316,1240:0:4176:105	0/0:12,2:2:14:0,27,96:69:484:12	0/1:40,15:15:55:100,0,178:615:1627:40	0/0:52,0:0:52:0,157,511:0:2095:52	1/1:0,57:57:57:648,172,0:2296:0:0	0/1:35,18:18:53:121,0,148:717:1419:35	0/1:77,44:44:121:81,0,565:1760:3064:77	1/1:0,19:19:19:379,57,0:739:0:0	0/0:93,0:0:93:0,280,1029:0:3743:93	0/0:124,0:0:124:0,373,1389:0:4956:124	0/0:83,0:0:83:0,250,883:0:3310:83	0/0:123,0:0:123:0,370,1179:0:4896:123	0/0:53,20:20:73:0,17,364:788:2156:53	0/1:10,12:12:22:125,0,7:478:406:10	1/1:0,100:100:101:946,301,0:3913:0:0	0/1:14,17:17:31:229,0,79:675:565:14	0/0:103,0:0:103:0,310,2156:0:4108:103	0/1:42,58:58:100:382,0,159:2296:1648:42	0/0:91,0:0:91:0,274,927:0:3647:91	0/0:103,0:0:103:0,310,998:0:4138:103	0/0:75,0:0:75:0,226,691:0:3010:75	1/1:0,33:33:33:409,99,0:1302:0:0	0/0:35,13:13:48:0,37,286:524:1422:35	0/0:167,0:0:167:0,503,1588:0:6653:167	0/0:25,0:0:25:0,75,212:0:999:25	0/0:59,0:0:59:0,178,686:0:2380:59	0/0:32,0:0:32:0,96,425:0:1285:32	0/0:46,0:0:46:0,138,516:0:1799:46	0/0:72,0:0:72:0,217,851:0:2856:72	0/1:17,30:30:47:250,0,77:1195:680:17	0/0:136,0:0:136:0,409,1737:0:5427:136	0/0:60,0:0:60:0,181,565:0:2429:60	0/0:101,0:0:101:0,304,880:0:4069:101	0/0:152,0:0:152:0,458,1509:0:6111:152	0/0:27,0:0:27:0,81,337:0:1099:27	0/0:133,0:0:133:0,400,1334:0:5363:133	0/0:14,0:0:14:0,42,166:0:552:14	1/1:21,53:53:74:490,37,0:2122:861:21	0/1:45,20:20:65:30,0,290:771:1797:45	0/1:39,16:16:55:176,0,748:625:1525:39	0/1:31,33:33:64:175,0,132:1330:1263:31	0/0:16,0:0:16:0,48,143:0:621:16	0/1:47,32:32:79:151,0,275:1278:1919:47	0/0:62,24:24:86:0,20,334:964:2522:62	0/1:38,33:33:71:281,0,369:1290:1495:38	0/0:109,0:0:109:0,328,1168:0:4399:109	0/0:168,0:0:168:0,506,1512:0:6708:168	0/0:53,0:0:53:0,160,573:0:2135:53	0/0:30,0:0:30:0,90,345:0:1196:30	0/0:39,0:0:39:0,117,399:0:1562:39	0/0:49,0:0:49:0,148,487:0:1958:49	0/0:59,0:0:59:0,178,522:0:2335:59	0/1:115,92:92:207:335,0,643:3677:4613:115	0/0:88,0:0:88:0,265,976:0:3556:88	0/0:67,0:0:67:0,202,570:0:2636:67	0/0:57,0:0:57:0,172,626:0:2271:57	0/0:39,0:0:39:0,117,373:0:1577:39	0/0:63,0:0:63:0,190,600:0:2549:63	0/0:41,0:0:41:0,123,454:0:1651:41	0/0:24,0:0:24:0,72,325:0:945:24	0/0:39,0:0:39:0,117,751:0:1538:39	0/0:89,0:0:89:0,268,851:0:3624:89	0/0:73,0:0:73:0,220,836:0:2866:73	0/0:172,0:0:172:0,518,1637:0:6846:172	0/0:103,0:0:103:0,310,1056:0:4082:103	0/0:8,0:0:8:0,24,60:0:328:8	0/0:46,0:0:46:0,138,466:0:1848:46	0/1:19,18:18:37:97,0,56:715:745:19	0/0:36,0:0:36:0,108,436:0:1447:36	0/0:35,0:0:35:0,105,556:0:1325:35	0/0:72,0:0:72:0,217,708:0:2900:72	0/1:75,33:33:108:79,0,397:1330:2987:75	0/1:26,22:22:48:148,0,104:865:1048:26	0/1:30,17:17:47:8,0,125:693:1208:30	0/0:86,0:0:86:0,259,828:0:3427:86	0/1:18,36:36:54:159,0,126:1439:738:18	0/0:102,0:0:102:0,307,1059:0:4077:102	0/0:20,0:0:20:0,60,268:0:783:20	0/0:113,0:0:113:0,340,1144:0:4532:113	0/0:56,0:0:56:0,169,695:0:2227:56	0/0:171,0:0:172:0,515,1724:0:6830:171	0/0:64,0:0:64:0,193,640:0:2522:64	0/0:34,0:0:34:0,102,284:0:1338:34	0/0:44,11:11:55:0,37,335:387:1704:44	0/0:13,1:1:14:0,34,111:41:529:13	0/0:45,0:0:45:0,135,441:0:1803:45	0/0:41,0:0:41:0,123,418:0:1669:41	0/0:77,0:0:77:0,232,806:0:3045:77	0/0:40,0:0:40:0,120,416:0:1565:40	0/0:47,0:0:47:0,141,456:0:1887:47	0/0:25,0:0:25:0,75,267:0:1021:25	0/0:38,1:1:39:0,99,306:37:1536:38	0/0:20,0:0:20:0,60,216:0:799:20	0/0:82,0:0:82:0,247,925:0:3278:82	0/0:86,0:0:86:0,259,992:0:3431:86	0/0:87,0:0:87:0,262,802:0:3514:87	0/0:153,0:0:153:0,461,1465:0:6156:153	0/0:51,0:0:51:0,154,493:0:2009:51	0/0:35,0:0:35:0,105,572:0:1391:35	0/1:31,13:13:44:240,0,203:497:1223:31	0/0:79,13:13:92:0,151,695:506:3156:79	0/0:22,0:0:22:0,66,258:0:880:22	0/0:29,0:0:29:0,87,753:0:1169:29
28951204	6354	28951204_6354	C	A	4903.96	.	AB=0.466384;ABP=16.8798;AC=9;AF=0.0390335;AN=222;AO=1032;CIGAR=1X;DP=116099;DPB=42959;DPRA=0.904287;EPP=22.4021;EPPR=776.229;GTI=71;LEN=1;MEANALT=1;MQM=14.0484;MQMR=11.5718;NS=2112;NUMALT=1;ODDS=0.0523116;PAIRED=0.834302;PAIREDR=0.91878;PAO=0;PQA=0;PQR=0;PRO=0;PROBE=Intergenic|RAPIDGENOMICS_3404_54744;QA=41031;QR=1673047;RO=41800;RPL=409;RPP=99.3715;RPPR=16219.3;RPR=623;RUN=1;SAF=973;SAP=1760.8;SAR=59;SRF=34895;SRP=40702;SRR=6905;TYPE=snp;technology.illumina=1	GT:AD:AO:DP:PL:QA:QR:RO	0/0:14,0:0:14:0,42,127:0:530:14	0/0:14,0:0:14:0,42,105:0:574:14	0/0:2,0:0:2:0,6,23:0:82:2	0/0:51,0:0:51:0,154,479:0:2046:51	0/0:26,0:0:26:0,78,351:0:1041:26	0/0:25,0:0:25:0,75,261:0:990:25	0/0:8,0:0:8:0,24,192:0:305:8	0/0:5,0:0:5:0,15,43:0:201:5	0/0:31,0:0:31:0,93,318:0:1250:31	0/0:40,0:0:40:0,120,353:0:1619:40	0/0:8,0:0:8:0,24,70:0:302:8	0/0:44,0:0:44:0,132,468:0:1779:44	0/1:9,5:5:14:7,0,59:205:369:9	0/0:34,0:0:34:0,102,406:0:1323:34	0/0:36,0:0:36:0,108,306:0:1468:36	0/0:74,0:0:74:0,223,823:0:2981:74	0/0:19,0:0:19:0,57,388:0:775:19	0/0:59,0:0:59:0,178,641:0:2361:59	0/0:64,0:0:64:0,193,624:0:2580:64	0/0:35,0:0:35:0,105,344:0:1386:35	0/0:46,0:0:46:0,138,465:0:1840:46	0/0:49,0:0:49:0,148,502:0:1987:49	0/0:16,0:0:16:0,48,153:0:656:16	0/1:19,25:25:44:178,0,43:976:779:19	0/0:18,0:0:18:0,54,182:0:716:18	0/0:59,0:0:59:0,178,1221:0:2381:59	0/0:40,0:0:40:0,120,337:0:1620:40	0/0:16,0:0:16:0,48,159:0:611:16	0/0:40,0:0:40:0,120,395:0:1623:40	0/0:13,0:0:13:0,39,134:0:495:13	0/0:23,0:0:23:0,69,212:0:926:23	0/0:34,0:0:34:0,102,303:0:1369:34	0/0:89,0:0:89:0,268,828:0:3562:89	0/0:33,0:0:33:0,99,395:0:1341:33	0/0:30,0:0:30:0,90,366:0:1217:30	./.:.:.:.:.:.:.:.	0/0:24,0:0:24:0,72,194:0:957:24	0/0:37,0:0:37:0,111,405:0:1437:37	0/0:21,0:0:21:0,63,213:0:857:21	0/0:47,0:0:47:0,141,534:0:1861:47	0/0:19,0:0:19:0,57,187:0:767:19	0/0:47,0:0:47:0,141,443:0:1872:47	0/0:48,0:0:48:0,144,502:0:1964:48	0/0:9,0:0:9:0,27,103:0:369:9	0/0:27,0:0:27:0,81,234:0:1099:27	0/0:11,0:0:11:0,33,114:0:451:11	0/0:40,0:0:40:0,120,382:0:1640:40	0/0:50,0:0:50:0,151,512:0:2008:50	0/0:30,0:0:30:0,90,680:0:1213:30	0/0:31,0:0:31:0,93,297:0:1242:31	0/0:6,0:0:6:0,18,49:0:242:6	0/0:31,0:0:31:0,93,282:0:1231:31	0/0:72,0:0:72:0,217,664:0:2843:72	0/0:18,0:0:18:0,54,213:0:712:18	0/0:31,0:0:31:0,93,305:0:1235:31	0/0:41,0:0:41:0,123,422:0:1651:41	0/0:30,0:0:30:0,90,338:0:1211:30	0/0:35,0:0:35:0,105,333:0:1413:35	0/1:8,10:10:18:33,0,8:406:305:8	0/0:18,0:0:18:0,54,188:0:734:18	0/0:21,0:0:21:0,63,182:0:857:21	0/1:53,47:47:100:294,0,227:1873:2104:53	0/0:92,0:0:92:0,277,978:0:3702:92	0/0:44,0:0:44:0,132,468:0:1786:44	0/0:7,0:0:7:0,21,101:0:283:7	0/0:41,0:0:41:0,123,460:0:1651:41	0/0:13,0:0:13:0,39,118:0:533:13	0/0:42,0:0:42:0,126,335:0:1670:42	0/0:1,0:0:1:0,3,14:0:41:1	0/0:9,0:0:9:0,27,176:0:356:9	0/0:39,0:0:39:0,117,409:0:1538:39	0/0:16,0:0:16:0,48,237:0:639:16	0/1:51,21:21:72:13,0,296:794:2047:51	0/0:35,0:0:35:0,105,297:0:1371:35	0/0:8,0:0:8:0,24,115:0:328:8	0/0:27,0:0:27:0,81,279:0:1089:27	0/0:20,0:0:20:0,60,244:0:798:20	0/0:12,0:0:12:0,36,115:0:479:12	0/0:13,0:0:13:0,39,159:0:512:13	0/0:32,0:0:32:0,96,393:0:1296:32	0/0:62,0:0:62:0,187,755:0:2497:62	0/0:28,2:2:30:0,73,290:78:1126:28	0/0:22,0:0:22:0,66,199:0:881:22	0/0:35,0:0:35:0,105,267:0:1389:35	0/0:16,0:0:16:0,48,153:0:648:16	0/0:48,0:0:48:0,144,410:0:1882:48	0/0:31,0:0:31:0,93,325:0:1254:31	0/1:11,18:18:29:90,0,26:734:447:11	0/0:20,0:0:20:0,60,270:0:776:20	0/0:44,0:0:44:0,132,417:0:1774:44	0/0:29,0:0:29:0,87,276:0:1181:29	0/0:30,0:0:30:0,90,312:0:1218:30	0/0:25,0:0:25:0,75,265:0:1000:25	0/0:2,0:0:2:0,6,17:0:82:2	0/0:45,0:0:45:0,135,502:0:1803:45	0/0:21,0:0:21:0,63,173:0:829:21	0/0:29,0:0:29:0,87,279:0:1140:29	0/0:5,0:0:5:0,15,38:0:205:5	0/0:12,0:0:12:0,36,159:0:478:12	0/1:11,9:9:20:64,0,39:360:433:11	0/0:16,0:0:16:0,48,132:0:648:16	0/0:29,0:0:29:0,87,229:0:1121:29	0/0:10,0:0:10:0,30,121:0:402:10	0/0:14,0:0:14:0,42,109:0:560:14	0/0:44,0:0:44:0,132,554:0:1758:44	0/0:58,0:0:58:0,175,509:0:2361:58	0/0:41,0:0:41:0,123,492:0:1642:41	0/0:11,2:2:13:0,14,65:82:406:11	1/1:2,19:19:21:184,48,0:752:82:2	0/0:33,0:0:33:0,99,316:0:1337:33	0/0:17,0:0:17:0,51,177:0:693:17	0/0:19,0:0:19:0,57,393:0:736:19
28967841	2799	28967841_2799	A	C	47182.1	.	AB=0.404715;ABP=283.992;AC=47;AF=0.199938;AN=222;AO=3329;CIGAR=1X;DP=99750;DPB=42538;DPRA=0.764571;EPP=173.337;EPPR=1344.73;GTI=261;LEN=1;MEANALT=1;MQM=14.5365;MQMR=10.8687;NS=2112;NUMALT=1;ODDS=0.00381605;PAIRED=0.77711;PAIREDR=0.885414;PAO=0;PQA=0;PQR=0;PRO=0;PROBE=Intergenic|RAPIDGENOMICS_3404_52875;QA=132499;QR=1537261;RO=38085;RPL=1594;RPP=15.9785;RPPR=530.28;RPR=1735;RUN=1;SAF=1669;SAP=3.06314;SAR=1660;SRF=18350;SRP=112.381;SRR=19735;TYPE=snp;technology.illumina=1	GT:AD:AO:DP:PL:QA:QR:RO	1/1:0,2:2:2:33,6,0:78:0:0	0/0:9,0:0:9:0,27,77:0:361:9	1/1:0,1:1:1:9,3,0:37:0:0	0/0:66,0:0:66:0,199,660:0:2635:66	0/1:10,4:4:14:53,0,109:164:401:10	0/0:53,0:0:53:0,160,449:0:2160:53	0/0:5,0:0:5:0,15,115:0:205:5	1/1:0,31:31:31:259,93,0:1258:0:0	0/0:61,6:6:67:0,110,416:229:2469:61	1/1:0,28:28:28:344,84,0:1140:0:0	./.:.:.:.:.:.:.:.	1/1:0,15:15:15:166,45,0:602:0:0	1/1:0,10:10:10:170,30,0:378:0:0	0/1:13,12:12:25:55,0,69:464:529:13	0/0:37,0:0:37:0,111,353:0:1493:37	0/0:30,0:0:30:0,90,366:0:1208:30	0/0:26,0:0:26:0,78,602:0:1045:26	0/0:37,6:6:43:0,23,197:229:1517:37	0/1:12,3:3:15:14,0,83:123:484:12	0/0:38,14:14:52:0,21,230:547:1536:38	0/0:67,0:0:67:0,202,669:0:2717:67	0/0:31,0:0:31:0,93,399:0:1267:31	0/0:5,1:1:6:0,9,50:37:205:5	0/0:13,3:3:16:0,6,92:123:524:13	0/1:14,4:4:18:30,0,117:160:570:14	1/1:0,13:13:13:267,39,0:488:0:0	0/1:15,36:36:51:246,0,4:1454:602:15	1/1:0,10:10:10:105,30,0:410:0:0	0/1:21,7:7:28:27,0,87:283:843:21	0/0:49,0:0:49:0,148,447:0:2001:49	0/0:30,0:0:30:0,90,327:0:1212:30	0/0:9,0:0:9:0,27,86:0:356:9	0/0:80,0:0:80:0,241,693:0:3232:80	0/0:15,0:0:15:0,45,119:0:611:15	0/0:38,0:0:38:0,114,380:0:1536:38	0/0:7,0:0:7:0,21,82:0:287:7	0/0:19,0:0:19:0,57,277:0:770:19	0/1:8,5:5:13:28,0,70:205:316:8	0/0:11,0:0:11:0,33,92:0:433:11	0/0:44,5:5:49:0,107,394:205:1774:44	0/0:26,0:0:26:0,78,208:0:1058:26	0/0:34,0:0:34:0,102,264:0:1372:34	0/0:44,9:9:53:0,1,287:361:1800:44	0/0:2,0:0:2:0,6,28:0:82:2	0/0:37,0:0:37:0,111,389:0:1500:37	0/0:2,0:0:2:0,6,30:0:82:2	0/0:46,0:0:46:0,138,419:0:1878:46	0/0:69,0:0:69:0,208,767:0:2770:69	0/1:12,5:5:17:95,0,304:191:488:12	0/0:66,0:0:66:0,199,639:0:2655:66	0/0:7,0:0:7:0,21,78:0:275:7	0/0:24,0:0:24:0,72,250:0:971:24	0/0:59,0:0:59:0,178,498:0:2402:59	0/0:15,2:2:17:0,36,203:73:589:15	0/0:28,3:3:31:0,27,177:123:1144:28	0/0:33,0:0:33:0,99,321:0:1337:33	0/0:15,0:0:15:0,45,141:0:603:15	0/0:17,0:0:17:0,51,174:0:685:17	0/0:2,0:0:2:0,6,19:0:82:2	0/0:14,0:0:14:0,42,146:0:556:14	0/0:14,0:0:14:0,42,196:0:574:14	1/1:0,30:30:30:409,90,0:1203:0:0	0/1:43,18:18:61:107,0,283:706:1709:43	0/1:12,25:25:37:164,0,23:1016:465:12	0/0:16,0:0:16:0,48,137:0:639:16	1/1:1,2:2:3:13,1,0:82:41:1	0/1:8,5:5:13:27,0,26:191:314:8	0/0:24,0:0:24:0,72,248:0:963:24	0/0:2,0:0:2:0,6,40:0:82:2	0/0:4,0:0:4:0,12,80:0:155:4	0/1:13,10:10:23:93,0,37:402:520:13	0/1:15,15:15:30:58,0,79:592:597:15	0/1:25,9:9:34:18,0,108:361:1025:25	0/0:36,0:0:36:0,108,316:0:1440:36	0/0:6,0:0:6:0,18,70:0:246:6	0/0:36,0:0:36:0,108,270:0:1472:36	0/0:16,0:0:16:0,48,229:0:644:16	1/1:0,2:2:2:40,6,0:82:0:0	1/1:0,7:7:7:135,21,0:273:0:0	0/1:29,14:14:43:14,0,107:558:1181:29	0/0:21,3:3:24:0,37,163:120:857:21	0/0:31,0:0:31:0,93,348:0:1263:31	0/0:19,0:0:19:0,57,151:0:779:19	1/1:0,16:16:16:198,48,0:643:0:0	0/1:5,3:3:8:17,0,13:123:205:5	0/0:141,0:0:141:0,424,1210:0:5705:141	0/0:18,0:0:18:0,54,138:0:738:18	0/0:11,2:2:13:0,24,88:82:443:11	0/0:7,1:1:8:0,17,82:41:287:7	0/0:53,0:0:53:0,160,543:0:2147:53	0/0:37,0:0:37:0,111,431:0:1492:37	0/1:4,2:2:6:5,0,52:82:164:4	0/0:11,1:1:12:0,21,80:41:438:11	0/0:5,0:0:5:0,15,40:0:192:5	0/0:44,0:0:44:0,132,411:0:1792:44	0/0:19,0:0:19:0,57,226:0:762:19	0/0:37,0:0:37:0,111,326:0:1489:37	0/0:8,0:0:8:0,24,62:0:316:8	0/0:23,0:0:23:0,69,263:0:935:23	0/0:12,3:3:15:0,2,76:109:492:12	0/1:2,8:8:10:72,0,8:328:78:2	0/1:2,2:2:4:11,0,49:82:73:2	0/0:2,0:0:2:0,6,62:0:78:2	0/0:31,0:0:31:0,93,297:0:1262:31	0/0:30,0:0:30:0,90,290:0:1209:30	0/0:91,0:0:91:0,274,770:0:3702:91	0/0:22,9:9:31:0,12,101:369:866:22	0/1:5,4:4:9:6,0,34:164:196:5	0/0:7,0:0:7:0,21,70:0:279:7	0/0:14,0:0:14:0,42,146:0:566:14	0/0:8,0:0:8:0,24,86:0:320:8	0/1:9,1:1:10:11,0,213:41:365:9
28967841	2805	28967841_2805	C	A	37708.4	.	AB=0.407621;ABP=259.776;AC=46;AF=0.195652;AN=222;AO=3265;CIGAR=1X;DP=100763;DPB=43008;DPRA=0.751232;EPP=139.49;EPPR=1081.31;GTI=267;LEN=1;MEANALT=1.00857;MQM=14.3957;MQMR=10.9276;NS=2112;NUMALT=1;ODDS=0.0181114;PAIRED=0.782848;PAIREDR=0.88217;PAO=0;PQA=0;PQR=0;PRO=0;PROBE=Intergenic|RAPIDGENOMICS_3404_52875;QA=130844;QR=1542674;RO=38598;RPL=1396;RPP=151.807;RPPR=236.678;RPR=1869;RUN=1;SAF=1682;SAP=9.52871;SAR=1583;SRF=19252;SRP=3.5074;SRR=19346;TYPE=snp;technology.illumina=1	GT:AD:AO:DP:PL:QA:QR:RO	1/1:0,2:2:2:33,6,0:78:0:0	0/0:9,0:0:9:0,27,77:0:365:9	1/1:0,1:1:1:9,3,0:41:0:0	0/0:60,0:0:60:0,181,577:0:2403:60	0/1:11,4:4:15:50,0,131:164:437:11	0/0:46,0:0:46:0,138,388:0:1841:46	0/0:7,0:0:7:0,21,158:0:264:7	1/1:0,31:31:31:259,93,0:1255:0:0	0/0:64,6:6:70:0,119,459:246:2573:64	1/1:0,33:33:33:475,99,0:1336:0:0	./.:.:.:.:.:.:.:.	1/1:0,14:14:14:157,42,0:522:0:0	1/1:0,10:10:10:176,30,0:402:0:0	0/1:18,12:12:30:40,0,126:492:738:18	0/0:37,0:0:37:0,111,349:0:1486:37	0/0:34,0:0:34:0,102,415:0:1318:34	0/0:27,0:0:27:0,81,644:0:1098:27	0/0:38,5:5:43:0,40,227:201:1518:38	0/1:12,2:2:14:11,0,110:82:492:12	0/0:37,11:11:48:0,28,227:447:1464:37	0/0:68,0:0:68:0,205,675:0:2711:68	0/0:31,0:0:31:0,93,399:0:1267:31	0/0:5,1:1:6:0,9,50:41:205:5	0/0:13,3:3:16:0,7,93:119:529:13	0/1:14,4:4:18:30,0,118:160:561:14	0/1:8,11:11:19:177,0,201:421:310:8	1/1:15,38:38:53:250,3,0:1504:593:15	1/1:0,10:10:10:105,30,0:402:0:0	0/1:20,7:7:27:30,0,81:279:820:20	0/0:49,0:0:49:0,148,440:0:1961:49	0/0:30,0:0:30:0,90,334:0:1199:30	0/0:9,0:0:9:0,27,86:0:369:9	0/0:86,0:0:86:0,259,744:0:3479:86	0/0:12,0:0:12:0,36,97:0:479:12	0/0:33,0:0:33:0,99,339:0:1318:33	0/0:7,0:0:7:0,21,75:0:269:7	0/0:21,0:0:21:0,63,296:0:844:21	0/1:10,5:5:15:22,0,72:201:388:10	0/0:11,0:0:11:0,33,92:0:428:11	0/0:48,6:6:54:0,115,421:246:1947:48	0/0:28,0:0:28:0,84,233:0:1108:28	0/0:34,0:0:34:0,102,264:0:1365:34	0/0:44,8:8:52:0,23,311:328:1745:44	0/0:2,0:0:2:0,6,28:0:82:2	0/0:39,0:0:39:0,117,403:0:1578:39	0/0:2,0:0:2:0,6,30:0:82:2	0/0:46,0:0:46:0,138,417:0:1837:46	0/0:69,0:0:69:0,208,776:0:2765:69	0/1:12,3:3:16:32,0,293:119:483:12	0/0:65,0:0:65:0,196,615:0:2631:65	0/0:10,0:0:10:0,30,126:0:398:10	0/0:23,0:0:23:0,69,243:0:920:23	0/0:60,0:0:60:0,181,505:0:2418:60	0/0:16,2:2:18:0,39,233:82:625:16	0/0:29,3:3:32:0,30,184:123:1137:29	0/0:32,0:0:32:0,96,316:0:1245:32	0/0:18,0:0:18:0,54,177:0:725:18	0/0:20,0:0:20:0,60,201:0:778:20	0/0:2,0:0:2:0,6,19:0:78:2	0/0:14,0:0:14:0,42,152:0:557:14	0/0:17,0:0:17:0,51,226:0:685:17	1/1:0,30:30:30:409,90,0:1211:0:0	0/1:43,20:20:63:125,0,284:789:1742:43	0/1:12,25:25:37:164,0,31:1016:472:12	0/0:14,0:0:14:0,42,123:0:553:14	1/1:1,2:2:3:13,1,0:82:41:1	0/1:8,5:5:13:27,0,27:201:324:8	0/0:22,0:0:22:0,66,230:0:867:22	0/0:2,0:0:2:0,6,40:0:82:2	0/0:4,0:0:4:0,12,83:0:164:4	0/1:13,10:10:23:93,0,37:397:529:13	0/1:15,15:15:30:61,0,78:607:611:15	0/1:25,9:9:34:18,0,108:369:1016:25	0/0:37,0:0:37:0,111,346:0:1463:37	0/0:6,0:0:6:0,18,70:0:246:6	0/0:30,0:0:30:0,90,231:0:1199:30	0/0:16,0:0:16:0,48,229:0:652:16	1/1:0,3:3:3:62,9,0:119:0:0	1/1:0,7:7:7:138,21,0:279:0:0	0/1:27,14:14:41:21,0,99:552:1080:27	0/0:22,2:2:24:0,53,196:82:880:22	0/0:30,0:0:30:0,90,341:0:1217:30	0/0:19,0:0:19:0,57,151:0:775:19	1/1:0,16:16:16:199,48,0:635:0:0	0/1:5,3:3:8:17,0,13:123:205:5	0/0:144,0:0:144:0,433,1236:0:5770:144	0/0:18,0:0:18:0,54,138:0:734:18	0/0:10,2:2:12:0,21,78:78:401:10	0/0:7,1:1:8:0,17,82:41:287:7	0/0:52,0:0:52:0,157,519:0:2096:52	0/0:36,0:0:36:0,108,415:0:1428:36	0/1:4,2:2:6:5,0,51:82:141:4	0/0:14,1:1:15:0,30,106:41:520:14	0/0:5,0:0:5:0,15,40:0:201:5	0/0:44,0:0:44:0,132,411:0:1768:44	0/0:17,0:0:17:0,51,188:0:684:17	0/0:37,0:0:37:0,111,323:0:1504:37	0/0:8,0:0:8:0,24,62:0:300:8	0/0:23,0:0:23:0,69,264:0:930:23	0/0:12,3:3:15:0,2,76:114:479:12	0/1:2,8:8:10:72,0,8:328:78:2	0/1:2,5:5:7:25,0,44:201:82:2	0/0:2,0:0:2:0,6,61:0:74:2	0/0:32,0:0:32:0,96,324:0:1272:32	0/0:29,0:0:29:0,87,283:0:1164:29	0/0:99,0:0:99:0,298,862:0:4000:99	0/0:18,9:9:27:0,0,68:365:738:18	0/1:5,4:4:9:6,0,34:164:201:5	0/0:7,1:1:8:0,17,63:41:270:7	0/0:14,0:0:14:0,42,146:0:574:14	0/0:8,0:0:8:0,24,84:0:310:8	0/0:8,0:0:9:0,24,194:0:315:8
29004223	2925	29004223_2925	A	T	725.93	.	AB=0.245859;ABP=646.48;AC=8;AF=0.0536278;AN=216;AO=1042;CIGAR=1X;DP=118400;DPB=46906;DPRA=1.06002;EPP=81.4417;EPPR=4233.34;GTI=134;LEN=1;MEANALT=1.00687;MQM=18.5154;MQMR=11.5009;NS=2112;NUMALT=1;ODDS=0.384179;PAIRED=0.543186;PAIREDR=0.866319;PAO=0;PQA=0;PQR=0;PRO=0;PROBE=Intergenic|RAPIDGENOMICS_3404_55409;QA=38545;QR=1813788;RO=45414;RPL=0;RPP=2265.68;RPPR=1695.78;RPR=1042;RUN=1;SAF=424;SAP=81.4417;SAR=618;SRF=26516;SRP=2777.9;SRR=18898;TYPE=snp;technology.illumina=1	GT:AD:AO:DP:PL:QA:QR:RO	0/0:9,0:0:9:0,27,163:0:360:9	0/0:15,0:0:15:0,45,162:0:601:15	0/0:9,0:0:9:0,27,69:0:369:9	0/0:56,0:0:56:0,169,536:0:2278:56	0/0:14,0:0:14:0,42,233:0:560:14	0/0:37,1:1:38:0,84,288:41:1463:37	0/0:19,0:0:19:0,57,539:0:766:19	0/0:8,0:0:8:0,24,75:0:328:8	0/0:41,0:0:41:0,123,430:0:1614:41	0/0:23,0:0:23:0,69,185:0:921:23	0/0:4,0:0:4:0,12,81:0:164:4	0/0:32,0:0:32:0,96,381:0:1241:32	0/0:50,3:3:53:0,134,613:118:2037:50	0/0:12,0:0:12:0,36,132:0:492:12	0/0:46,4:4:50:0,95,373:157:1854:46	0/0:97,0:0:97:0,292,942:0:3885:97	0/0:24,3:3:27:0,46,554:85:929:24	0/0:21,0:0:21:0,63,257:0:839:21	0/0:16,0:0:16:0,48,166:0:648:16	0/0:13,0:0:13:0,39,154:0:533:13	0/0:45,5:5:50:0,18,440:196:1778:45	0/0:32,2:2:34:0,44,326:82:1288:32	0/0:43,2:2:45:0,120,337:71:1730:43	0/0:72,0:0:72:0,217,663:0:2915:72	0/0:6,2:2:8:0,7,50:80:242:6	0/0:63,1:1:64:0,181,1391:40:2451:63	0/0:46,2:2:48:0,129,441:74:1833:46	0/0:61,0:0:64:0,184,594:0:2444:61	0/0:55,1:1:56:0,139,610:40:2210:55	0/0:76,0:0:76:0,229,669:0:3028:76	0/0:6,0:0:6:0,18,51:0:228:6	0/0:27,1:1:28:0,76,232:39:1094:27	0/0:89,7:7:96:0,225,764:270:3560:89	0/0:26,0:0:26:0,78,294:0:1040:26	0/0:9,0:0:9:0,27,66:0:347:9	0/0:9,0:0:9:0,27,72:0:357:9	0/0:17,0:0:17:0,51,180:0:693:17	0/0:39,0:0:39:0,117,510:0:1577:39	0/0:36,0:0:36:0,108,375:0:1438:36	0/0:66,0:0:66:0,199,752:0:2622:66	0/0:42,0:0:42:0,126,379:0:1661:42	0/0:38,1:1:39:0,88,397:39:1508:38	0/0:60,0:0:60:0,181,542:0:2421:60	0/0:4,0:0:4:0,12,33:0:164:4	0/0:54,0:0:54:0,163,512:0:2154:54	./.:.:.:.:.:.:.:.	0/0:37,0:0:37:0,111,382:0:1472:37	0/0:30,0:0:30:0,90,296:0:1199:30	0/0:40,0:0:40:0,120,1015:0:1541:40	0/0:14,0:0:14:0,42,136:0:548:14	0/0:2,0:0:2:0,6,61:0:82:2	0/0:4,0:0:4:0,12,73:0:160:4	0/0:115,0:0:115:0,346,1046:0:4631:115	0/0:24,0:0:24:0,72,430:0:958:24	0/0:28,0:0:28:0,84,227:0:1121:28	0/0:37,0:0:37:0,111,447:0:1467:37	0/0:18,1:1:19:0,27,181:39:724:18	0/0:7,1:1:8:0,18,52:35:256:7	0/0:25,0:0:25:0,75,218:0:1025:25	0/0:21,0:0:21:0,63,198:0:857:21	0/1:12,5:5:17:31,0,49:191:488:12	0/1:17,4:4:21:28,0,283:157:676:17	0/0:53,2:2:55:0,110,401:78:2157:53	0/0:62,0:0:62:0,187,607:0:2489:62	0/0:11,1:1:12:0,5,92:39:447:11	0/0:44,0:0:44:0,132,406:0:1756:44	0/0:2,0:0:2:0,6,41:0:82:2	0/0:89,1:1:90:0,263,799:39:3614:89	./.:.:.:.:.:.:.:.	0/0:10,0:0:10:0,30,271:0:402:10	0/0:39,0:0:39:0,117,402:0:1587:39	0/1:25,5:5:30:53,0,157:188:1007:25	0/0:41,0:0:41:0,123,384:0:1672:41	0/0:23,4:4:27:0,19,144:144:931:23	./.:.:.:.:.:.:.:.	0/0:4,0:0:4:0,12,29:0:160:4	0/0:26,0:0:26:0,78,239:0:1049:26	0/0:18,0:0:18:0,54,205:0:702:18	0/0:4,0:0:4:0,12,117:0:160:4	0/0:55,0:0:55:0,166,526:0:2242:55	0/0:6,0:0:6:0,18,67:0:246:6	0/0:20,1:1:21:0,33,156:41:776:20	0/0:16,0:0:16:0,48,154:0:643:16	0/0:34,0:0:34:0,102,382:0:1377:34	0/0:36,0:0:36:0,108,539:0:1446:36	0/0:65,3:3:68:0,122,729:120:2584:65	0/0:8,2:2:10:0,19,77:78:320:8	0/0:83,0:0:83:0,250,828:0:3365:83	0/0:17,0:0:17:0,51,285:0:675:17	0/0:8,0:0:8:0,24,103:0:292:8	0/0:15,4:4:19:0,28,97:132:611:15	0/0:8,0:0:8:0,24,59:0:324:8	0/1:9,7:7:16:141,0,87:281:365:9	0/0:6,0:0:6:0,18,109:0:246:6	0/0:29,0:0:29:0,87,426:0:1150:29	0/0:24,0:0:24:0,72,265:0:954:24	0/1:2,1:1:3:20,0,26:39:78:2	0/0:11,0:0:11:0,33,77:0:447:11	0/0:10,0:0:10:0,30,123:0:396:10	0/0:10,1:1:11:0,3,41:41:410:10	0/0:9,0:0:9:0,27,66:0:361:9	0/1:3,2:2:5:46,0,7:82:123:3	0/0:10,0:0:10:0,30,90:0:410:10	0/0:41,2:2:43:0,112,361:80:1618:41	0/0:51,0:0:51:0,154,470:0:2020:51	0/0:38,0:0:38:0,114,410:0:1549:38	0/0:17,0:0:17:0,51,161:0:693:17	0/0:38,0:0:38:0,114,355:0:1546:38	0/0:49,0:0:49:0,148,452:0:1948:49	./.:.:.:.:.:.:.:.	1/1:0,1:1:1:29,3,0:38:0:0	0/0:32,0:0:32:0,96,772:0:1230:32
29005091	2495	29005091_2495	C	T	59452.1	.	AB=0.472254;ABP=60.8493;AC=37;AF=0.229889;AN=224;AO=7775;CIGAR=1X;DP=130518;DPB=50188;DPRA=1.00221;EPP=199.608;EPPR=158.26;GTI=130;LEN=1;MEANALT=1.00576;MQM=11.871;MQMR=11.4106;NS=2112;NUMALT=1;ODDS=0.0238816;PAIRED=0.874727;PAIREDR=0.878711;PAO=0;PQA=0;PQR=0;PRO=0;PROBE=Intergenic|RAPIDGENOMICS_3404_54341;QA=310159;QR=1553023;RO=38775;RPL=2533;RPP=2052.62;RPPR=21234.4;RPR=5242;RUN=1;SAF=5807;SAP=4119.15;SAR=1968;SRF=26911;SRP=12682.5;SRR=11864;TYPE=snp;technology.illumina=1	GT:AD:AO:DP:PL:QA:QR:RO	0/0:20,8:8:28:0,5,129:314:803:20	0/0:29,0:0:30:0,87,444:0:1131:29	0/0:3,0:0:3:0,9,24:0:119:3	0/0:43,0:0:43:0,129,454:0:1728:43	0/0:15,0:0:15:0,45,180:0:540:15	1/1:11,27:27:38:194,18,0:1086:442:11	0/0:6,0:0:6:0,18,181:0:242:6	0/0:4,0:0:4:0,12,108:0:155:4	0/0:22,0:0:22:0,66,255:0:865:22	0/0:35,0:0:35:0,105,394:0:1390:35	0/0:3,0:0:3:0,9,42:0:123:3	0/0:51,0:0:51:0,154,524:0:2079:51	0/0:15,0:0:15:0,45,156:0:615:15	0/0:25,0:0:25:0,75,245:0:989:25	0/0:66,0:0:66:0,199,556:0:2612:66	0/1:38,25:25:63:113,0,129:1021:1530:38	0/0:16,0:0:16:0,48,198:0:638:16	0/0:32,0:0:32:0,96,414:0:1264:32	0/0:54,0:0:54:0,163,707:0:2197:54	0/0:27,5:5:32:0,37,274:205:1103:27	0/0:37,0:0:37:0,111,343:0:1497:37	0/1:17,21:21:38:72,0,124:857:659:17	0/0:32,0:0:32:0,96,379:0:1280:32	1/1:0,80:80:80:725,241,0:3198:0:0	0/0:29,0:0:29:0,87,278:0:1124:29	0/1:25,19:19:44:306,0,462:736:1013:25	0/0:24,0:0:24:0,72,260:0:963:24	0/0:57,0:0:57:0,172,608:0:2274:57	0/1:48,26:26:74:66,0,353:1053:1960:48	0/0:21,0:0:21:0,63,196:0:861:21	0/0:24,0:0:24:0,72,356:0:967:24	0/0:11,0:0:11:0,33,89:0:433:11	0/0:86,0:0:86:0,259,852:0:3474:86	0/0:11,0:0:11:0,33,133:0:438:11	0/0:25,0:0:25:0,75,297:0:966:25	0/1:16,18:18:34:62,0,297:712:638:16	0/0:12,1:1:13:0,29,137:41:483:12	0/0:32,0:0:32:0,96,315:0:1269:32	0/0:29,0:0:29:0,87,323:0:1171:29	0/0:47,0:0:47:0,141,454:0:1860:47	0/0:26,0:0:26:0,78,244:0:1053:26	0/0:42,0:0:42:0,126,397:0:1629:42	0/0:59,0:0:59:0,178,571:0:2367:59	0/0:4,0:0:4:0,12,78:0:150:4	0/0:44,0:0:44:0,132,422:0:1774:44	0/0:3,0:0:3:0,9,67:0:119:3	0/0:39,0:0:39:0,117,400:0:1582:39	0/1:35,35:35:70:115,0,152:1405:1400:35	0/0:45,0:0:45:0,135,785:0:1773:45	0/0:43,0:0:43:0,129,491:0:1736:43	0/0:4,0:0:4:0,12,43:0:160:4	0/1:25,22:22:47:91,0,63:898:1012:25	0/0:57,0:0:57:0,172,628:0:2286:57	0/0:36,0:0:36:0,108,353:0:1427:36	0/1:18,22:22:40:102,0,67:867:712:18	0/0:47,0:0:47:0,141,630:0:1818:47	0/0:39,0:0:39:0,117,372:0:1578:39	0/0:16,0:0:16:0,48,154:0:626:16	0/0:16,0:0:16:0,48,150:0:656:16	0/1:15,21:21:36:103,0,90:857:561:15	1/1:0,31:31:31:361,93,0:1220:0:0	0/0:108,0:0:108:0,325,1020:0:4274:108	0/1:25,35:35:60:142,0,105:1377:998:25	0/0:57,0:0:57:0,172,551:0:2298:57	0/0:12,0:0:12:0,36,133:0:476:12	0/0:25,0:0:25:0,75,242:0:1021:25	0/0:19,0:0:19:0,57,273:0:730:19	0/1:28,23:23:51:54,0,91:913:1126:28	0/0:11,0:0:11:0,33,54:0:451:11	0/0:15,0:0:15:0,45,249:0:567:15	0/0:51,19:19:70:0,48,323:762:2035:51	0/1:26,20:20:46:60,0,99:751:1049:26	0/1:26,18:18:44:22,0,147:734:1040:26	0/1:14,18:18:32:63,0,24:707:574:14	0/1:4,3:3:7:3,0,15:123:155:4	0/0:16,9:9:25:0,8,121:327:656:16	0/1:11,10:10:21:47,0,49:402:443:11	0/1:9,11:11:20:42,0,27:430:350:9	0/0:15,0:0:15:0,45,217:0:611:15	0/0:38,0:0:38:0,114,369:0:1512:38	0/0:129,0:0:129:0,388,1199:0:5158:129	1/1:7,13:13:20:57,8,0:521:283:7	0/1:21,17:17:38:68,0,90:684:853:21	0/0:45,0:0:45:0,135,381:0:1829:45	0/1:36,11:11:47:19,0,456:435:1451:36	0/1:30,42:42:72:135,0,95:1718:1217:30	1/1:2,13:13:15:62,1,0:533:82:2	0/1:30,28:28:58:110,0,186:1094:1206:30	0/0:19,0:0:19:0,57,264:0:775:19	0/1:22,19:19:41:10,0,115:766:880:22	0/0:14,0:0:14:0,42,151:0:565:14	0/1:19,24:24:43:109,0,64:952:775:19	0/0:28,0:0:28:0,84,221:0:1107:28	0/0:2,0:0:2:0,6,2:0:82:2	0/1:39,21:21:60:134,0,209:857:1542:39	0/1:8,11:11:19:35,0,10:447:328:8	0/0:36,0:0:36:0,108,333:0:1455:36	0/0:11,0:0:11:0,33,110:0:438:11	0/0:18,0:0:18:0,54,249:0:689:18	0/0:25,0:0:25:0,75,263:0:1006:25	0/0:14,5:5:19:0,12,151:205:565:14	0/0:28,0:0:28:0,84,245:0:1132:28	0/0:12,0:0:12:0,36,89:0:469:12	0/0:45,0:0:45:0,135,486:0:1808:45	0/0:12,5:5:17:0,7,101:205:455:12	0/0:63,0:0:63:0,190,611:0:2531:63	0/0:74,0:0:74:0,223,718:0:2977:74	0/0:20,0:0:20:0,60,158:0:816:20	0/0:19,0:0:19:0,57,280:0:779:19	0/0:33,0:0:33:0,99,372:0:1303:33	1/1:0,6:6:6:107,18,0:246:0:0	0/0:19,0:0:19:0,57,452:0:767:19
29005091	2627	29005091_2627	A	G	74443.2	.	AB=0.492772;ABP=8.00139;AC=40;AF=0.236386;AN=222;AO=9466;CIGAR=1X;DP=155448;DPB=62648;DPRA=1.00658;EPP=1609.09;EPPR=4336.31;GTI=105;LEN=1;MEANALT=1.00579;MQM=11.918;MQMR=11.7897;NS=2112;NUMALT=1;ODDS=0.00966459;PAIRED=0.8764;PAIREDR=0.880199;PAO=0;PQA=0;PQR=0;PRO=0;PROBE=Intergenic|RAPIDGENOMICS_3404_54341;QA=374444;QR=1927918;RO=48422;RPL=6151;RPP=1848.03;RPPR=18081.1;RPR=3315;RUN=1;SAF=3515;SAP=1364.27;SAR=5951;SRF=18980;SRP=4911.42;SRR=29442;TYPE=snp;technology.illumina=1	GT:AD:AO:DP:PL:QA:QR:RO	0/0:13,0:0:13:0,39,128:0:521:13	0/0:26,0:0:26:0,78,422:0:1004:26	0/0:7,0:0:7:0,21,125:0:283:7	0/0:91,0:0:91:0,274,954:0:3653:91	0/0:21,0:0:21:0,63,392:0:817:21	0/1:40,43:43:83:135,0,150:1730:1628:40	0/0:13,0:0:13:0,39,289:0:520:13	0/0:8,0:0:8:0,24,174:0:324:8	0/0:61,0:0:61:0,184,634:0:2440:61	0/0:49,0:0:49:0,148,628:0:1930:49	0/0:10,0:0:10:0,30,100:0:410:10	0/0:54,0:0:54:0,163,598:0:2145:54	0/0:30,1:1:31:0,85,268:41:1201:30	0/0:35,0:0:35:0,105,286:0:1385:35	0/0:94,0:0:95:0,283,825:0:3778:94	1/1:23,44:44:67:405,7,0:1751:890:23	0/0:13,0:0:13:0,39,245:0:482:13	0/0:91,0:0:91:0,274,988:0:3660:91	0/0:66,0:0:66:0,199,680:0:2641:66	0/1:28,16:16:44:59,0,202:638:1116:28	0/0:46,0:0:46:0,138,441:0:1830:46	0/1:36,28:28:64:110,0,169:1119:1450:36	0/0:46,0:0:46:0,138,629:0:1817:46	1/1:0,55:55:55:594,166,0:2206:0:0	0/0:31,0:0:31:0,93,233:0:1255:31	0/1:24,26:26:50:440,0,288:1024:967:24	0/0:54,0:0:54:0,163,674:0:2137:54	0/0:65,0:0:65:0,196,611:0:2601:65	0/0:79,32:32:111:0,32,434:1268:3151:79	0/0:27,0:0:27:0,81,342:0:1067:27	0/0:54,0:0:54:0,163,578:0:2182:54	0/0:34,0:0:34:0,102,372:0:1361:34	0/0:66,0:0:66:0,199,652:0:2617:66	0/0:11,0:0:11:0,33,132:0:443:11	0/0:32,0:0:32:0,96,387:0:1239:32	0/1:14,11:11:25:21,0,253:442:524:14	0/1:18,13:13:31:14,0,79:525:721:18	0/0:18,0:0:18:0,54,156:0:707:18	0/0:56,0:0:56:0,169,522:0:2232:56	0/0:28,0:0:28:0,84,311:0:1087:28	0/0:44,0:0:44:0,132,438:0:1755:44	0/0:46,0:0:46:0,138,495:0:1830:46	0/0:69,0:0:69:0,208,746:0:2751:69	0/0:2,0:0:2:0,6,23:0:82:2	0/0:74,0:0:74:0,223,701:0:2997:74	0/0:3,0:0:3:0,9,70:0:123:3	0/0:49,0:0:49:0,148,469:0:1926:49	0/1:36,62:62:98:338,0,143:2458:1368:36	0/0:59,0:0:59:0,178,1096:0:2307:59	0/0:66,0:0:66:0,199,746:0:2639:66	0/0:4,0:0:4:0,12,37:0:164:4	0/0:52,28:28:80:0,5,271:1135:2076:52	0/0:76,0:0:76:0,229,734:0:3050:76	0/0:43,0:0:43:0,129,545:0:1696:43	1/1:11,38:38:49:268,52,0:1554:443:11	0/0:58,0:0:58:0,175,703:0:2283:58	0/0:54,0:0:54:0,163,456:0:2168:54	0/0:25,0:0:25:0,75,211:0:1016:25	0/0:16,0:0:16:0,48,155:0:612:16	0/1:17,25:25:42:134,0,100:1008:689:17	1/1:0,18:18:18:162,54,0:676:0:0	0/0:130,0:0:130:0,391,1253:0:5201:130	0/1:26,45:45:71:156,0,107:1836:1044:26	0/0:63,0:0:63:0,190,659:0:2510:63	0/0:23,0:0:23:0,69,279:0:920:23	0/0:24,0:0:24:0,72,318:0:953:24	0/0:27,0:0:27:0,81,450:0:1053:27	0/1:27,19:19:46:75,0,132:698:1103:27	0/0:12,0:0:12:0,36,134:0:480:12	0/0:7,0:0:7:0,21,149:0:265:7	0/1:50,43:43:93:69,0,237:1715:1992:50	0/1:27,38:38:65:130,0,69:1537:1064:27	0/1:31,37:37:68:138,0,185:1477:1245:31	0/1:25,21:21:46:57,0,103:828:1000:25	1/1:0,2:2:2:17,6,0:82:0:0	0/1:17,32:32:49:158,0,73:1276:671:17	0/1:8,16:16:24:101,0,20:639:314:8	0/1:13,22:22:35:68,0,42:855:533:13	0/0:22,0:0:22:0,66,280:0:881:22	0/0:49,0:0:49:0,148,417:0:1976:49	0/0:109,0:0:109:0,328,1129:0:4306:109	0/1:21,26:26:47:215,0,134:1030:829:21	0/1:22,23:23:45:86,0,103:927:898:22	0/0:48,0:0:48:0,144,479:0:1893:48	0/1:25,17:17:42:162,0,165:671:986:25	0/1:61,58:58:119:203,0,320:2353:2459:61	0/0:7,0:0:7:0,21,50:0:283:7	0/1:48,43:43:91:134,0,214:1707:1907:48	0/0:25,0:0:25:0,75,311:0:993:25	0/1:35,22:22:57:15,0,314:851:1386:35	0/0:34,0:0:34:0,102,351:0:1373:34	0/1:29,21:21:50:138,0,139:796:1164:29	0/0:50,0:0:50:0,151,482:0:2010:50	./.:.:.:.:.:.:.:.	0/1:32,31:31:63:164,0,118:1220:1269:32	0/1:17,30:30:47:143,0,10:1204:688:17	0/0:58,0:0:58:0,175,536:0:2370:58	0/0:41,0:0:41:0,123,371:0:1624:41	0/0:12,0:0:12:0,36,81:0:479:12	0/0:31,0:0:31:0,93,378:0:1233:31	1/1:3,14:14:17:102,2,0:560:123:3	0/0:32,0:0:32:0,96,286:0:1281:32	0/0:3,0:0:3:0,9,46:0:115:3	0/0:48,0:0:48:0,144,453:0:1946:48	0/0:40,11:11:51:0,38,240:451:1610:40	0/0:73,0:0:73:0,220,760:0:2914:73	0/0:61,0:0:61:0,184,598:0:2465:61	0/0:13,0:0:13:0,39,102:0:525:13	0/0:16,0:0:16:0,48,171:0:648:16	0/0:61,0:0:61:0,184,696:0:2408:61	1/1:0,9:9:9:156,27,0:369:0:0	0/0:22,0:0:22:0,66,469:0:866:22
29005091	2647	29005091_2647	G	A	68337.4	.	AB=0.493639;ABP=6.60179;AC=40;AF=0.238228;AN=222;AO=8470;CIGAR=1X;DP=137315;DPB=53882;DPRA=1.00148;EPP=633.333;EPPR=2665.62;GTI=110;LEN=1;MEANALT=1.00289;MQM=13.0094;MQMR=12.7669;NS=2112;NUMALT=1;ODDS=0.0272243;PAIRED=0.87804;PAIREDR=0.888294;PAO=0;PQA=0;PQR=0;PRO=0;PROBE=Intergenic|RAPIDGENOMICS_3404_54341;QA=332788;QR=1672809;RO=41681;RPL=5979;RPP=3122.07;RPPR=22362.9;RPR=2491;RUN=1;SAF=2580;SAP=2811.85;SAR=5890;SRF=14453;SRP=8505.34;SRR=27228;TYPE=snp;technology.illumina=1	GT:AD:AO:DP:PL:QA:QR:RO	0/0:12,0:0:12:0,36,121:0:488:12	0/0:17,0:0:17:0,51,300:0:680:17	0/0:6,0:0:6:0,18,118:0:234:6	0/0:78,0:0:78:0,235,823:0:3104:78	0/0:18,0:0:18:0,54,383:0:722:18	0/1:42,41:41:83:195,0,250:1665:1698:42	0/0:12,0:0:14:0,36,281:0:466:12	0/0:8,0:0:8:0,24,175:0:328:8	0/0:66,0:0:66:0,199,822:0:2634:66	0/0:42,0:0:42:0,126,534:0:1661:42	0/0:10,0:0:10:0,30,100:0:410:10	0/0:34,0:0:34:0,102,408:0:1377:34	0/0:31,1:1:32:0,88,350:41:1202:31	0/0:32,0:0:32:0,96,293:0:1300:32	0/0:76,0:0:76:0,229,721:0:3069:76	1/1:15,44:44:59:463,35,0:1724:607:15	0/0:13,0:0:13:0,39,267:0:516:13	0/0:96,0:0:96:0,289,1105:0:3865:96	0/0:56,0:0:56:0,169,545:0:2271:56	0/1:21,15:15:36:56,0,135:602:830:21	0/0:35,0:0:35:0,105,412:0:1389:35	0/1:30,23:23:53:97,0,105:899:1189:30	0/0:59,0:0:59:0,178,1052:0:2359:59	1/1:0,41:41:41:506,123,0:1616:0:0	0/0:27,0:0:27:0,81,204:0:1076:27	0/1:21,24:24:45:368,0,226:930:829:21	0/0:55,0:0:55:0,166,804:0:2222:55	0/0:50,0:0:50:0,151,531:0:2014:50	0/1:55,26:26:81:33,0,256:1045:2217:55	0/0:28,0:0:28:0,84,389:0:1136:28	0/0:47,0:0:47:0,141,519:0:1906:47	0/0:30,0:0:30:0,90,337:0:1161:30	0/0:59,0:0:59:0,178,718:0:2368:59	0/0:11,0:0:11:0,33,132:0:451:11	0/0:26,0:0:26:0,78,320:0:1036:26	0/0:6,2:2:8:0,2,96:82:233:6	0/1:17,12:12:29:11,0,54:475:689:17	0/0:13,0:0:13:0,39,110:0:525:13	0/0:46,0:0:46:0,138,404:0:1841:46	0/0:35,0:0:35:0,105,481:0:1417:35	0/0:43,0:0:43:0,129,453:0:1727:43	0/0:40,0:0:40:0,120,410:0:1584:40	0/0:57,0:0:57:0,172,732:0:2286:57	0/0:2,0:0:2:0,6,23:0:82:2	0/0:73,0:0:73:0,220,734:0:2969:73	0/0:2,0:0:2:0,6,59:0:73:2	0/0:49,0:0:49:0,148,583:0:1997:49	0/1:22,55:55:77:340,0,21:2183:878:22	0/0:43,0:0:43:0,129,890:0:1694:43	0/0:61,0:0:61:0,184,825:0:2469:61	0/0:3,0:0:3:0,9,27:0:123:3	0/0:52,16:16:68:0,58,393:634:2116:52	0/0:61,0:0:61:0,184,673:0:2455:61	0/0:42,0:0:42:0,126,608:0:1671:42	1/1:9,34:34:43:308,57,0:1372:365:9	0/0:60,0:0:60:0,181,813:0:2424:60	0/0:44,0:0:44:0,132,383:0:1763:44	0/0:24,0:0:24:0,72,228:0:976:24	0/0:14,0:0:14:0,42,167:0:556:14	0/1:15,21:21:36:117,0,79:833:615:15	1/1:0,13:13:13:105,39,0:508:0:0	0/0:110,0:0:110:0,331,1112:0:4398:110	0/1:29,34:34:63:119,0,229:1378:1181:29	0/0:57,0:0:57:0,172,667:0:2272:57	0/0:16,0:0:16:0,48,204:0:652:16	0/0:18,0:0:18:0,54,233:0:730:18	0/0:21,0:0:21:0,63,310:0:811:21	0/1:25,12:12:37:45,0,145:448:966:25	0/0:9,0:0:9:0,27,109:0:369:9	0/0:7,0:0:7:0,21,156:0:275:7	0/1:35,34:34:69:75,0,245:1376:1400:35	0/1:20,37:37:57:182,0,43:1471:798:20	0/1:27,34:34:61:159,0,145:1373:1107:27	0/1:25,21:21:46:84,0,165:861:983:25	1/1:0,2:2:2:17,6,0:82:0:0	0/1:19,30:30:49:119,0,184:1179:766:19	0/1:6,14:14:20:90,0,19:562:242:6	0/1:14,15:15:29:39,0,101:583:562:14	0/0:22,0:0:22:0,66,286:0:876:22	0/0:44,0:0:44:0,132,395:0:1710:44	0/0:92,0:0:92:0,277,1146:0:3710:92	0/1:14,18:18:32:162,0,85:721:547:14	0/1:21,20:20:41:76,0,129:812:857:21	0/0:37,0:0:37:0,111,368:0:1485:37	0/1:18,19:19:37:211,0,103:771:712:18	0/1:57,47:47:104:140,0,374:1873:2296:57	0/0:8,1:1:9:0,15,64:41:328:8	0/1:39,26:26:65:53,0,248:1021:1583:39	0/0:19,0:0:19:0,57,244:0:775:19	0/1:26,20:20:46:36,0,223:808:1037:26	0/0:29,0:0:29:0,87,330:0:1176:29	0/1:25,14:14:39:89,0,139:553:1021:25	0/0:43,0:0:43:0,129,417:0:1746:43	./.:.:.:.:.:.:.:.	0/1:13,19:19:32:151,0,18:767:525:13	0/1:16,17:17:33:118,0,47:679:643:16	0/0:56,0:0:56:0,169,528:0:2257:56	0/0:33,0:0:33:0,99,292:0:1319:33	0/0:9,0:0:9:0,27,46:0:365:9	0/0:28,0:0:28:0,84,343:0:1144:28	1/1:1,14:14:15:142,30,0:561:32:1	0/0:26,0:0:26:0,78,226:0:1049:26	0/0:3,0:0:3:0,9,45:0:119:3	0/0:40,0:0:40:0,120,385:0:1569:40	0/0:38,11:11:49:0,37,372:433:1545:38	0/0:69,0:0:69:0,208,805:0:2783:69	0/0:51,0:0:51:0,154,549:0:2050:51	0/0:13,0:0:13:0,39,102:0:529:13	0/0:14,0:0:14:0,42,187:0:546:14	0/0:42,0:0:42:0,126,470:0:1683:42	1/1:0,11:11:11:205,33,0:447:0:0	0/0:16,0:0:16:0,48,291:0:648:16
29040782	2576	29040782_2576	T	A	11874	.	AB=0.47484;ABP=9.02009;AC=16;AF=0.058401;AN=218;AO=838;CIGAR=1X;DP=71411;DPB=34374;DPRA=1.03466;EPP=55.2604;EPPR=1817.13;GTI=97;LEN=1;MEANALT=1;MQM=14.2661;MQMR=12.3221;NS=2112;NUMALT=1;ODDS=0.0388089;PAIRED=0.822196;PAIREDR=0.859672;PAO=0;PQA=0;PQR=0;PRO=0;PROBE=Intergenic|RAPIDGENOMICS_3404_53311;QA=33280;QR=1311177;RO=32766;RPL=499;RPP=69.3464;RPPR=694.421;RPR=339;RUN=1;SAF=383;SAP=16.4434;SAR=455;SRF=15577;SRP=175.221;SRR=17189;TYPE=snp;technology.illumina=1	GT:AD:AO:DP:PL:QA:QR:RO	0/0:2,0:0:2:0,6,17:0:82:2	0/0:6,0:0:6:0,18,80:0:242:6	0/0:5,0:0:5:0,15,41:0:196:5	0/0:49,0:0:49:0,148,565:0:1938:49	0/0:15,0:0:15:0,45,210:0:601:15	0/0:45,0:0:45:0,135,517:0:1804:45	./.:.:.:.:.:.:.:.	./.:.:.:.:.:.:.:.	0/0:13,0:0:13:0,39,123:0:533:13	0/0:32,0:0:32:0,96,332:0:1289:32	0/0:7,0:0:7:0,21,75:0:278:7	0/0:37,0:0:37:0,111,524:0:1493:37	0/0:13,7:7:20:0,4,77:283:529:13	0/0:21,0:0:21:0,63,242:0:849:21	0/0:50,0:0:50:0,151,524:0:2020:50	0/0:44,0:0:44:0,132,515:0:1778:44	0/0:9,0:0:9:0,27,219:0:357:9	0/0:83,0:0:83:0,250,939:0:3375:83	0/0:57,0:0:57:0,172,565:0:2300:57	0/0:33,0:0:33:0,99,342:0:1340:33	0/0:50,0:0:50:0,151,512:0:1995:50	1/1:0,16:16:16:131,48,0:652:0:0	0/0:17,0:0:17:0,51,228:0:680:17	0/0:42,0:0:42:0,126,473:0:1671:42	0/0:12,0:0:12:0,36,123:0:475:12	0/0:20,0:0:20:0,60,428:0:783:20	0/0:28,0:0:28:0,84,281:0:1126:28	0/0:33,0:0:33:0,99,404:0:1293:33	0/0:46,0:0:46:0,138,438:0:1864:46	0/1:4,6:6:10:20,0,1:246:164:4	0/0:3,0:0:3:0,9,36:0:123:3	0/0:23,0:0:23:0,69,238:0:939:23	0/0:49,0:0:49:0,148,521:0:1953:49	1/1:0,14:14:14:169,42,0:543:0:0	0/0:20,0:0:20:0,60,233:0:808:20	0/0:11,0:0:11:0,33,141:0:410:11	0/0:20,0:0:20:0,60,242:0:802:20	0/1:16,26:26:42:105,0,95:1039:647:16	0/0:8,0:0:8:0,24,74:0:328:8	0/0:38,0:0:38:0,114,439:0:1515:38	0/0:33,0:0:33:0,99,320:0:1345:33	0/0:53,0:0:53:0,160,550:0:2105:53	0/0:22,0:0:22:0,66,354:0:863:22	0/1:2,4:4:6:26,0,3:164:82:2	0/0:15,0:0:15:0,45,165:0:615:15	0/0:11,0:0:11:0,33,135:0:447:11	0/0:30,0:0:30:0,90,318:0:1209:30	0/0:37,0:0:37:0,111,468:0:1509:37	0/0:21,0:0:21:0,63,427:0:813:21	0/1:25,10:10:35:44,0,214:395:1017:25	0/0:4,0:0:4:0,12,38:0:142:4	0/0:21,0:0:21:0,63,222:0:830:21	0/0:21,0:0:21:0,63,183:0:841:21	0/0:17,0:0:17:0,51,319:0:685:17	0/0:40,0:0:40:0,120,417:0:1616:40	0/1:6,10:10:16:72,0,39:402:246:6	0/0:28,0:0:28:0,84,308:0:1108:28	0/0:18,0:0:18:0,54,148:0:725:18	0/0:18,0:0:18:0,54,182:0:717:18	0/0:29,0:0:29:0,87,293:0:1163:29	0/0:5,0:0:5:0,15,54:0:205:5	0/0:114,0:0:114:0,343,1244:0:4572:114	0/0:44,0:0:44:0,132,401:0:1755:44	0/0:42,0:0:42:0,126,485:0:1687:42	0/0:8,0:0:8:0,24,93:0:309:8	0/0:19,0:0:19:0,57,271:0:752:19	1/1:0,7:7:7:102,21,0:279:0:0	0/0:30,0:0:30:0,90,345:0:1209:30	0/0:1,0:0:1:0,3,34:0:41:1	0/0:7,0:0:7:0,21,176:0:279:7	0/0:6,0:0:6:0,18,71:0:246:6	0/0:31,0:0:31:0,93,326:0:1263:31	0/1:13,41:41:54:259,0,40:1673:525:13	0/0:11,0:0:11:0,33,92:0:451:11	./.:.:.:.:.:.:.:.	0/0:16,0:0:16:0,48,181:0:644:16	0/0:14,0:0:14:0,42,213:0:548:14	0/0:13,0:0:13:0,39,188:0:510:13	0/0:7,0:0:7:0,21,142:0:279:7	0/0:26,0:0:26:0,78,236:0:1041:26	0/0:45,0:0:45:0,135,429:0:1824:45	0/0:7,0:0:7:0,21,53:0:279:7	0/0:16,0:0:16:0,48,214:0:656:16	0/1:4,17:17:21:98,0,8:665:164:4	0/0:14,0:0:14:0,42,190:0:558:14	0/0:63,0:0:63:0,190,646:0:2534:63	0/0:8,0:0:8:0,24,74:0:324:8	0/0:65,0:0:65:0,196,595:0:2653:65	0/0:7,0:0:7:0,21,88:0:256:7	0/0:50,0:0:51:0,151,512:0:2014:50	0/0:15,0:0:15:0,45,193:0:598:15	0/0:24,0:0:24:0,72,305:0:962:24	0/0:12,0:0:12:0,36,99:0:483:12	0/0:3,0:0:3:0,9,45:0:123:3	0/0:16,0:0:16:0,48,178:0:656:16	0/0:34,0:0:34:0,102,339:0:1350:34	0/0:31,0:0:31:0,93,379:0:1244:31	0/0:21,0:0:21:0,63,306:0:840:21	0/0:3,0:0:3:0,9,46:0:119:3	0/1:4,2:2:6:1,0,59:82:160:4	0/0:23,0:0:23:0,69,201:0:922:23	0/0:21,0:0:21:0,63,215:0:849:21	0/0:26,0:0:26:0,78,246:0:1014:26	0/0:41,0:0:41:0,123,376:0:1664:41	0/0:29,0:0:29:0,87,376:0:1158:29	0/0:48,0:0:48:0,144,422:0:1926:48	0/0:27,0:0:27:0,81,302:0:1107:27	0/0:12,0:0:12:0,36,102:0:470:12	0/0:3,0:0:3:0,9,21:0:123:3	0/0:14,0:0:14:0,42,210:0:565:14	1/1:0,2:2:2:30,6,0:78:0:0	0/0:12,0:0:12:0,36,217:0:471:12
29101419	4780	29101419_4780	G	C	4026.34	.	AB=0.482863;ABP=5.54077;AC=5;AF=0.016109;AN=222;AO=609;CIGAR=1X;DP=138829;DPB=58655;DPRA=1.12591;EPP=69.9337;EPPR=4029.11;GTI=20;LEN=1;MEANALT=1;MQM=15.0969;MQMR=12.6709;NS=2112;NUMALT=1;ODDS=0.206015;PAIRED=0.786535;PAIREDR=0.870385;PAO=0;PQA=0;PQR=0;PRO=0;PROBE=Intergenic|RAPIDGENOMICS_3404_55728;QA=24072;QR=2305035;RO=57609;RPL=413;RPP=170.913;RPPR=16165.1;RPR=196;RUN=1;SAF=237;SAP=67.994;SAR=372;SRF=23259;SRP=4639.67;SRR=34350;TYPE=snp;technology.illumina=1	GT:AD:AO:DP:PL:QA:QR:RO	0/0:28,0:0:28:0,84,286:0:1108:28	0/0:10,0:0:10:0,30,110:0:387:10	0/0:1,0:0:1:0,3,10:0:41:1	0/0:92,0:0:92:0,277,1054:0:3679:92	0/0:17,0:0:17:0,51,272:0:693:17	0/0:44,0:0:44:0,132,434:0:1769:44	0/0:6,0:0:6:0,18,95:0:232:6	0/0:12,0:0:12:0,36,230:0:492:12	0/0:26,0:0:26:0,78,376:0:1027:26	0/0:33,0:0:33:0,99,312:0:1337:33	0/0:8,0:0:8:0,24,79:0:328:8	1/1:18,51:51:69:336,7,0:2055:725:18	0/0:36,0:0:36:0,108,403:0:1440:36	0/0:12,0:0:12:0,36,121:0:492:12	0/0:85,0:0:85:0,256,916:0:3456:85	0/0:76,0:0:76:0,229,946:0:2993:76	0/0:22,0:0:22:0,66,397:0:840:22	0/0:97,0:0:97:0,292,923:0:3935:97	0/0:30,0:0:30:0,90,348:0:1199:30	0/0:31,0:0:31:0,93,321:0:1263:31	0/0:74,0:0:74:0,223,807:0:2945:74	0/0:67,0:0:67:0,202,632:0:2679:67	0/0:15,0:0:15:0,45,198:0:585:15	0/0:58,0:0:58:0,175,657:0:2357:58	0/0:12,0:0:12:0,36,131:0:478:12	0/0:44,0:0:44:0,132,958:0:1751:44	0/0:48,0:0:48:0,144,608:0:1902:48	0/0:79,0:0:79:0,238,851:0:3157:79	0/0:64,0:0:64:0,193,769:0:2564:64	0/0:20,0:0:20:0,60,176:0:793:20	0/1:17,13:13:30:122,0,201:529:693:17	0/0:44,0:0:44:0,132,532:0:1770:44	0/0:77,0:0:77:0,232,769:0:3072:77	0/0:11,0:0:11:0,33,124:0:415:11	0/0:42,0:0:42:0,126,534:0:1673:42	./.:.:.:.:.:.:.:.	0/0:58,0:0:58:0,175,635:0:2314:58	0/0:50,0:0:50:0,151,524:0:2021:50	0/0:47,0:0:47:0,141,513:0:1878:47	0/0:22,0:0:22:0,66,301:0:863:22	0/0:23,0:0:23:0,69,221:0:930:23	0/0:42,0:0:42:0,126,595:0:1672:42	0/0:75,0:0:75:0,226,841:0:3054:75	0/0:2,0:0:2:0,6,62:0:78:2	0/0:67,0:0:67:0,202,644:0:2714:67	0/0:25,0:0:25:0,75,330:0:1004:25	0/0:56,0:0:56:0,169,588:0:2243:56	0/0:49,0:0:49:0,148,550:0:1933:49	0/0:29,0:0:29:0,87,592:0:1117:29	0/0:17,0:0:17:0,51,193:0:660:17	0/0:4,0:0:4:0,12,59:0:164:4	0/0:42,0:0:42:0,126,439:0:1690:42	0/0:62,0:0:62:0,187,674:0:2514:62	0/0:39,0:0:39:0,117,452:0:1557:39	0/0:61,0:0:61:0,184,833:0:2471:61	0/0:136,0:0:136:0,409,1487:0:5483:136	0/0:39,0:0:39:0,117,383:0:1587:39	0/0:34,0:0:34:0,102,391:0:1349:34	0/0:36,0:0:36:0,108,449:0:1406:36	0/0:15,0:0:15:0,45,172:0:598:15	0/0:21,0:0:21:0,63,240:0:853:21	0/0:136,0:0:136:0,409,1422:0:5452:136	0/1:23,47:47:70:387,0,8:1888:913:23	0/0:52,0:0:52:0,157,605:0:2095:52	0/0:25,0:0:25:0,75,310:0:1025:25	0/0:23,0:0:23:0,69,311:0:921:23	0/0:65,0:0:65:0,196,834:0:2596:65	0/0:41,0:0:41:0,123,429:0:1673:41	0/0:13,0:0:13:0,39,141:0:516:13	0/0:14,0:0:14:0,42,228:0:557:14	0/0:68,0:0:68:0,205,817:0:2745:68	0/0:18,0:0:18:0,54,299:0:722:18	0/0:64,0:0:64:0,193,709:0:2572:64	0/0:47,0:0:47:0,141,613:0:1874:47	0/0:5,0:0:5:0,15,105:0:201:5	0/0:8,0:0:8:0,24,64:0:324:8	0/0:26,0:0:26:0,78,350:0:1050:26	0/0:18,2:2:20:0,43,238:82:726:18	0/0:9,0:0:9:0,27,100:0:356:9	0/0:38,0:0:38:0,114,440:0:1537:38	0/0:86,0:0:86:0,259,873:0:3498:86	0/0:51,0:0:51:0,154,622:0:2048:51	0/0:33,0:0:33:0,99,410:0:1328:33	0/0:60,0:0:60:0,181,689:0:2381:60	0/0:29,0:0:29:0,87,369:0:1167:29	0/0:41,0:0:41:0,123,357:0:1636:41	0/0:10,0:0:10:0,30,104:0:402:10	0/0:73,0:0:73:0,220,721:0:2931:73	0/0:17,0:0:17:0,51,328:0:684:17	0/0:89,0:0:89:0,268,1152:0:3588:89	0/0:33,0:0:33:0,99,378:0:1345:33	0/0:29,0:0:29:0,87,330:0:1163:29	0/0:31,0:0:31:0,93,381:0:1255:31	0/0:2,0:0:2:0,6,24:0:82:2	0/0:32,0:0:32:0,96,415:0:1296:32	0/0:32,0:0:32:0,96,426:0:1304:32	0/0:64,0:0:64:0,193,772:0:2544:64	0/0:12,0:0:12:0,36,225:0:479:12	0/0:24,0:0:24:0,72,212:0:966:24	0/0:28,0:0:28:0,84,325:0:1072:28	0/0:20,0:0:20:0,60,287:0:811:20	0/1:10,9:9:19:115,0,61:369:387:10	0/0:28,0:0:28:0,84,320:0:1115:28	0/0:70,0:0:70:0,211,793:0:2784:70	0/0:50,0:0:50:0,151,533:0:1958:50	0/0:71,0:0:71:0,214,888:0:2873:71	0/0:51,0:0:51:0,154,626:0:2047:51	0/0:22,0:0:22:0,66,217:0:902:22	0/0:16,0:0:16:0,48,201:0:656:16	0/0:39,0:0:39:0,117,334:0:1581:39	0/0:13,0:0:13:0,39,158:0:493:13	0/0:18,0:0:18:0,54,351:0:721:18
29126773	4320	29126773_4320	A	C	107284	.	AB=0.483267;ABP=20.0156;AC=70;AF=0.271995;AN=222;AO=6701;CIGAR=1X;DP=112086;DPB=45592;DPRA=0.971369;EPP=9.45278;EPPR=118.776;GTI=130;LEN=1;MEANALT=1.00519;MQM=12.996;MQMR=11.0592;NS=2112;NUMALT=1;ODDS=0.0122338;PAIRED=0.851067;PAIREDR=0.90035;PAO=0;PQA=0;PQR=0;PRO=0;PROBE=SNP|RAPIDGENOMICS_3404_19969||SNP|RAPIDGENOMICS_3404_19970||SNP|RAPIDGENOMICS_3404_19971;QA=261769;QR=1373512;RO=34541;RPL=3261;RPP=13.3932;RPPR=101.082;RPR=3440;RUN=1;SAF=2241;SAP=1598.63;SAR=4460;SRF=12376;SRP=6027.16;SRR=22165;TYPE=snp;technology.illumina=1	GT:AD:AO:DP:PL:QA:QR:RO	0/0:21,0:0:21:0,63,222:0:785:21	0/0:12,0:0:12:0,36,165:0:456:12	0/0:8,0:0:8:0,24,88:0:307:8	0/0:56,0:0:56:0,169,504:0:2253:56	1/1:0,10:10:10:110,30,0:393:0:0	0/0:67,0:0:67:0,202,638:0:2633:67	0/1:3,2:2:5:31,0,10:82:123:3	0/0:4,0:0:4:0,12,33:0:150:4	0/0:28,0:0:28:0,84,347:0:1132:28	0/0:53,0:0:53:0,160,538:0:2131:53	1/1:2,4:4:6:15,1,0:164:78:2	0/1:17,14:14:31:25,0,55:562:661:17	0/0:35,0:0:35:0,105,335:0:1369:35	0/0:13,2:2:15:0,30,115:82:501:13	0/0:30,0:0:30:0,90,255:0:1186:30	0/0:74,0:0:74:0,223,635:0:2901:74	0/1:13,7:7:20:155,0,291:280:521:13	1/1:0,67:67:67:597,202,0:2671:0:0	1/1:24,53:53:77:329,8,0:2094:945:24	0/1:16,19:19:35:71,0,30:752:633:16	0/0:56,0:0:56:0,169,523:0:2250:56	0/0:27,0:0:27:0,81,276:0:1088:27	0/0:7,0:0:7:0,21,55:0:287:7	1/1:0,44:44:44:458,132,0:1761:0:0	0/0:4,0:0:4:0,12,33:0:156:4	0/1:15,17:17:32:323,0,215:629:581:15	0/0:45,0:0:45:0,135,454:0:1799:45	0/1:25,18:18:43:75,0,105:702:983:25	0/1:25,17:17:42:90,0,139:666:989:25	0/1:12,20:20:32:112,0,42:770:492:12	0/0:10,0:0:10:0,30,107:0:401:10	0/0:18,6:6:24:0,18,115:230:712:18	0/0:91,0:0:91:0,274,946:0:3594:91	0/0:24,0:0:24:0,72,300:0:953:24	0/0:15,1:1:16:0,16,139:41:598:15	0/1:2,4:4:6:41,0,25:160:82:2	0/0:17,8:8:25:0,9,70:328:647:17	0/1:9,10:10:19:73,0,27:387:361:9	1/1:0,23:23:23:319,69,0:917:0:0	0/0:81,0:0:81:0,244,804:0:3225:81	0/0:61,0:0:61:0,184,571:0:2381:61	0/1:27,16:16:43:72,0,110:648:1071:27	0/1:27,26:26:53:74,0,94:1062:1099:27	0/0:11,0:0:11:0,33,134:0:420:11	0/0:32,0:0:32:0,96,326:0:1275:32	0/0:1,0:0:1:0,3,8:0:41:1	0/0:24,13:13:37:0,10,120:525:972:24	0/1:35,31:31:66:92,0,186:1237:1361:35	0/1:11,15:15:26:217,0,176:588:443:11	1/1:0,37:37:37:351,111,0:1445:0:0	./.:.:.:.:.:.:.:.	0/1:21,22:22:43:74,0,99:884:830:21	1/1:0,41:41:41:382,123,0:1621:0:0	0/1:11,18:18:29:118,0,67:722:439:11	0/1:20,29:29:49:127,0,43:1141:812:20	0/0:34,0:0:34:0,102,360:0:1314:34	0/1:21,13:13:34:39,0,92:510:853:21	0/1:23,10:10:33:19,0,96:392:894:23	0/0:26,0:0:26:0,78,252:0:1042:26	0/0:22,0:0:22:0,66,253:0:868:22	0/0:32,0:0:32:0,96,365:0:1280:32	0/0:118,0:0:118:0,355,1122:0:4766:118	0/1:47,33:33:80:59,0,233:1340:1889:47	0/1:11,12:12:23:54,0,28:492:439:11	0/0:29,0:0:29:0,87,283:0:1126:29	0/1:7,19:19:26:122,0,2:757:287:7	0/0:30,0:0:30:0,90,254:0:1194:30	1/1:0,32:32:32:315,96,0:1279:0:0	1/1:0,8:8:8:86,24,0:306:0:0	0/1:2,15:15:17:198,0,23:588:78:2	0/1:29,23:23:52:108,0,158:908:1136:29	0/0:53,0:0:53:0,160,518:0:2116:53	0/1:19,35:35:54:184,0,20:1418:771:19	0/1:22,12:12:34:42,0,138:465:885:22	0/0:2,0:0:2:0,6,17:0:82:2	1/1:0,39:39:39:319,117,0:1581:0:0	1/1:0,13:13:13:111,39,0:510:0:0	1/1:2,6:6:8:33,7,0:233:82:2	1/1:6,11:11:17:116,5,0:426:246:6	0/0:28,0:0:28:0,84,343:0:1111:28	0/0:37,0:0:37:0,111,318:0:1432:37	0/0:32,0:0:32:0,96,288:0:1277:32	1/1:4,16:16:20:98,31,0:652:164:4	0/0:57,0:0:57:0,172,510:0:2277:57	0/0:9,0:0:9:0,27,103:0:369:9	0/0:98,0:0:98:0,295,952:0:3915:98	0/1:9,8:8:17:52,0,34:300:369:9	0/0:52,0:0:52:0,157,523:0:2081:52	0/1:12,17:17:29:134,0,73:647:479:12	0/0:34,0:0:34:0,102,311:0:1356:34	0/1:14,22:22:36:103,0,2:884:543:14	0/1:15,23:23:38:160,0,11:901:597:15	0/0:32,0:0:32:0,96,275:0:1245:32	0/0:5,0:0:5:0,15,40:0:205:5	0/0:46,0:0:46:0,138,422:0:1825:46	0/1:9,9:9:18:53,0,21:365:365:9	0/0:38,0:0:38:0,114,352:0:1522:38	1/1:0,15:15:15:186,45,0:597:0:0	0/0:17,0:0:17:0,51,131:0:663:17	0/1:7,4:4:11:11,0,64:164:261:7	0/0:12,6:6:18:0,2,38:233:492:12	0/0:8,5:5:13:0,2,27:186:307:8	0/0:12,4:4:16:0,16,71:156:492:12	0/0:18,0:0:18:0,54,186:0:720:18	0/0:18,0:0:18:0,54,145:0:711:18	0/1:27,40:40:67:167,0,32:1596:1046:27	0/0:17,6:6:23:0,5,123:218:645:17	0/0:16,0:0:16:0,48,152:0:640:16	0/1:11,9:9:20:7,0,29:369:447:11	0/1:5,6:6:11:35,0,13:233:196:5	0/1:13,10:10:23:26,0,60:406:507:13	1/1:0,8:8:8:192,24,0:305:0:0
29130248	3277	29130248_3277	C	T	121742	.	AB=0.451374;ABP=219.049;AC=81;AF=0.389027;AN=224;AO=11628;CIGAR=1X;DP=137064;DPB=56477;DPRA=0.833229;EPP=1066.15;EPPR=931.282;GTI=92;LEN=1;MEANALT=1.00297;MQM=13.5138;MQMR=11.2452;NS=2112;NUMALT=1;ODDS=0.00365235;PAIRED=0.860337;PAIREDR=0.882996;PAO=0;PQA=0;PQR=0;PRO=0;PROBE=SNP|RAPIDGENOMICS_3404_07426||SNP|RAPIDGENOMICS_3404_07427;QA=462738;QR=1488637;RO=37204;RPL=5956;RPP=18.0724;RPPR=6.65821;RPR=5672;RUN=1;SAF=5845;SAP=3.72815;SAR=5783;SRF=17771;SRP=164.233;SRR=19433;TYPE=snp;technology.illumina=1	GT:AD:AO:DP:PL:QA:QR:RO	0/0:36,0:0:36:0,108,326:0:1437:36	0/1:11,3:3:14:2,0,43:123:447:11	0/0:10,0:0:10:0,30,85:0:392:10	0/0:73,0:0:73:0,220,661:0:2929:73	0/1:8,6:6:14:52,0,62:238:314:8	0/0:27,10:10:37:0,27,142:397:1091:27	0/1:8,2:2:10:7,0,101:82:309:8	1/1:0,6:6:6:55,18,0:227:0:0	0/0:53,0:0:53:0,160,580:0:2087:53	0/0:59,16:16:75:0,38,430:638:2362:59	1/1:0,9:9:9:77,27,0:355:0:0	0/0:79,0:0:79:0,238,829:0:3136:79	0/0:42,0:0:42:0,126,393:0:1686:42	0/0:15,0:0:15:0,45,198:0:593:15	1/1:0,60:60:60:665,181,0:2418:0:0	0/1:38,58:58:96:379,0,162:2345:1542:38	0/1:5,10:10:15:206,0,43:388:201:5	0/0:47,0:0:47:0,141,506:0:1897:47	0/1:32,19:19:51:61,0,230:775:1277:32	0/0:38,17:17:55:0,4,264:679:1537:38	0/1:32,41:41:73:274,0,117:1672:1300:32	0/0:33,0:0:33:0,99,278:0:1323:33	0/0:14,4:4:18:0,17,110:160:547:14	0/1:26,16:16:42:102,0,210:643:1024:26	1/1:0,6:6:6:78,18,0:246:0:0	1/1:0,29:29:29:566,87,0:1084:0:0	1/1:0,57:57:57:678,172,0:2264:0:0	0/1:28,47:47:75:275,0,30:1891:1107:28	0/0:71,25:25:96:0,43,423:1003:2833:71	0/0:48,0:0:48:0,144,393:0:1911:48	0/0:17,1:1:18:0,23,122:41:697:17	1/1:0,13:13:13:137,39,0:511:0:0	1/1:0,47:47:47:526,141,0:1863:0:0	0/0:19,0:0:19:0,57,226:0:763:19	0/1:11,3:3:14:46,0,43:119:447:11	0/0:4,0:0:4:0,12,125:0:164:4	0/0:41,0:0:41:0,123,384:0:1677:41	0/0:25,13:13:38:0,6,100:525:994:25	1/1:0,28:28:28:289,84,0:1128:0:0	0/0:49,0:0:50:0,148,610:0:1940:49	0/0:63,0:0:63:0,190,601:0:2516:63	0/0:55,0:0:55:0,166,646:0:2195:55	0/0:53,0:0:53:0,160,566:0:2123:53	0/0:2,0:0:2:0,6,17:0:82:2	1/1:19,44:44:63:274,14,0:1765:775:19	0/0:9,0:0:9:0,27,92:0:337:9	0/0:68,0:0:69:0,205,699:0:2644:68	1/1:0,62:62:62:644,187,0:2516:0:0	0/1:12,8:8:20:69,0,211:328:451:12	0/0:53,0:0:53:0,160,506:0:2116:53	0/0:2,1:1:3:0,1,8:41:82:2	0/1:44,22:22:66:58,0,287:898:1750:44	0/1:25,26:26:51:99,0,138:1041:1002:25	1/1:2,28:28:30:367,75,0:1127:82:2	0/1:43,22:22:65:39,0,200:877:1720:43	0/0:31,2:2:33:0,42,295:73:1222:31	0/0:29,8:8:37:0,33,200:328:1158:29	1/1:0,17:17:17:168,51,0:655:0:0	0/1:17,10:10:27:8,0,103:410:647:17	0/1:10,12:12:22:70,0,10:488:378:10	1/1:0,11:11:11:114,33,0:451:0:0	0/1:68,45:45:113:135,0,320:1836:2738:68	1/1:0,44:44:44:589,132,0:1777:0:0	0/0:49,0:0:49:0,148,496:0:1966:49	0/1:23,21:21:44:132,0,108:853:903:23	0/1:12,17:17:29:132,0,107:678:470:12	0/0:25,0:0:25:0,75,301:0:998:25	0/1:19,32:32:51:223,0,20:1275:766:19	0/0:6,0:0:6:0,18,77:0:232:6	0/1:7,5:5:12:128,0,108:196:270:7	0/0:76,0:0:77:0,229,900:0:3003:76	0/1:27,14:14:41:74,0,130:558:1099:27	0/0:82,0:0:82:0,247,877:0:3293:82	0/0:33,5:5:38:0,67,259:205:1323:33	0/0:3,0:0:3:0,9,24:0:109:3	1/1:0,16:16:16:145,48,0:635:0:0	0/1:9,6:6:15:41,0,59:238:356:9	1/1:0,11:11:11:113,33,0:451:0:0	0/1:9,6:6:15:8,0,100:234:365:9	1/1:0,27:27:27:302,81,0:1094:0:0	0/1:57,13:13:70:22,0,343:529:2289:57	0/1:27,10:10:37:50,0,242:393:1076:27	0/1:7,12:12:19:100,0,23:488:268:7	0/1:51,17:17:68:28,0,381:668:2021:51	0/0:42,0:0:42:0,126,368:0:1714:42	0/1:34,33:33:67:88,0,120:1322:1374:34	0/0:25,0:0:25:0,75,250:0:991:25	0/0:80,0:0:80:0,241,740:0:3121:80	1/1:1,12:12:13:138,7,0:483:32:1	0/0:45,20:20:65:0,30,306:797:1815:45	0/1:11,14:14:25:39,0,33:574:437:11	0/0:57,0:0:57:0,172,584:0:2272:57	1/1:0,14:14:14:131,42,0:561:0:0	0/0:14,0:0:14:0,42,129:0:547:14	0/1:30,19:19:49:200,0,182:758:1209:30	0/0:6,3:3:9:0,1,17:123:242:6	0/0:65,0:0:65:0,196,606:0:2557:65	1/1:0,9:9:9:86,27,0:369:0:0	1/1:7,17:17:24:114,21,0:693:287:7	0/0:14,2:2:16:0,26,118:82:557:14	1/1:2,6:6:8:55,5,0:246:82:2	0/0:8,1:1:9:0,17,66:41:328:8	0/0:24,0:0:24:0,72,231:0:939:24	0/1:15,25:25:40:224,0,31:981:584:15	0/0:38,10:10:48:0,36,246:393:1496:38	0/0:66,1:1:67:0,172,642:41:2648:66	0/1:26,7:7:33:50,0,167:270:1034:26	0/0:9,2:2:11:0,8,88:82:369:9	1/1:0,31:31:31:394,93,0:1262:0:0	0/0:65,0:0:65:0,196,555:0:2614:65	0/0:4,0:0:4:0,12,56:0:164:4	0/0:21,1:1:22:0,57,463:41:817:21
29130248	3364	29130248_3364	C	T	10124.7	.	AB=0.520492;ABP=3.90025;AC=8;AF=0.0136476;AN=222;AO=239;CIGAR=1X;DP=89502;DPB=34403;DPRA=0.895019;EPP=12.9046;EPPR=218.544;GTI=26;LEN=1;MEANALT=1;MQM=18.4561;MQMR=11.5231;NS=2112;NUMALT=1;ODDS=0.115225;PAIRED=0.594142;PAIREDR=0.901949;PAO=0;PQA=0;PQR=0;PRO=0;PROBE=SNP|RAPIDGENOMICS_3404_07426||SNP|RAPIDGENOMICS_3404_07427;QA=9489;QR=1343497;RO=33666;RPL=156;RPP=51.4278;RPPR=17478.2;RPR=83;RUN=1;SAF=53;SAP=163.727;SAR=186;SRF=9160;SRP=15192.8;SRR=24506;TYPE=snp;technology.illumina=1	GT:AD:AO:DP:PL:QA:QR:RO	0/0:19,0:0:19:0,57,152:0:762:19	0/0:9,0:0:9:0,27,68:0:369:9	0/0:3,0:0:3:0,9,30:0:123:3	0/0:47,0:0:47:0,141,445:0:1897:47	0/0:8,0:0:8:0,24,112:0:315:8	0/0:12,0:0:12:0,36,118:0:483:12	0/0:7,0:0:7:0,21,105:0:273:7	./.:.:.:.:.:.:.:.	0/0:34,0:0:34:0,102,403:0:1344:34	0/0:49,0:0:49:0,148,519:0:1951:49	0/0:8,0:0:8:0,24,67:0:328:8	0/0:45,0:0:45:0,135,462:0:1815:45	0/0:34,0:0:34:0,102,350:0:1350:34	0/0:6,0:0:6:0,18,49:0:237:6	0/0:26,0:0:26:0,78,260:0:1049:26	0/0:58,0:0:58:0,175,672:0:2274:58	0/0:7,0:0:7:0,21,164:0:279:7	0/0:25,0:0:25:0,75,248:0:1013:25	0/0:14,0:0:14:0,42,168:0:542:14	0/0:39,0:0:39:0,117,368:0:1559:39	0/0:63,0:0:63:0,190,681:0:2522:63	0/0:34,0:0:34:0,102,287:0:1373:34	0/0:11,0:0:11:0,33,129:0:442:11	0/0:13,0:0:13:0,39,178:0:521:13	0/0:6,0:0:6:0,18,77:0:237:6	0/0:36,0:0:36:0,108,908:0:1392:36	0/0:25,0:0:25:0,75,290:0:999:25	0/0:55,0:0:55:0,166,537:0:2239:55	0/0:44,0:0:44:0,132,386:0:1778:44	0/0:18,0:0:18:0,54,167:0:734:18	0/0:17,0:0:17:0,51,166:0:672:17	0/0:12,0:0:12:0,36,110:0:480:12	0/0:27,0:0:27:0,81,283:0:1081:27	0/0:9,0:0:9:0,27,87:0:365:9	0/1:11,3:3:14:46,0,43:119:443:11	0/0:4,0:0:4:0,12,125:0:164:4	0/0:24,0:0:24:0,72,199:0:967:24	0/0:22,0:0:22:0,66,198:0:898:22	0/0:15,0:0:15:0,45,141:0:597:15	0/0:23,0:0:23:0,69,240:0:921:23	0/0:36,0:0:36:0,108,370:0:1446:36	0/0:38,0:0:38:0,114,442:0:1514:38	0/0:36,0:0:36:0,108,406:0:1441:36	0/0:7,0:0:7:0,21,100:0:269:7	0/0:40,0:0:40:0,120,364:0:1624:40	0/0:8,0:0:8:0,24,82:0:301:8	0/0:38,0:0:38:0,114,424:0:1554:38	0/0:35,0:0:35:0,105,364:0:1373:35	0/0:16,0:0:16:0,48,421:0:638:16	0/0:21,0:0:21:0,63,165:0:822:21	0/0:2,0:0:2:0,6,16:0:78:2	0/0:52,0:0:52:0,157,503:0:2071:52	0/0:30,0:0:30:0,90,291:0:1169:30	0/0:20,0:0:20:0,60,232:0:762:20	0/0:28,0:0:28:0,84,320:0:1124:28	0/0:35,0:0:35:0,105,355:0:1391:35	0/0:23,0:0:23:0,69,228:0:916:23	0/0:12,0:0:12:0,36,117:0:453:12	0/0:16,0:0:16:0,48,155:0:631:16	0/0:19,0:0:19:0,57,184:0:762:19	0/0:19,0:0:19:0,57,202:0:766:19	0/0:92,0:0:92:0,277,864:0:3687:92	0/0:34,0:0:34:0,102,466:0:1355:34	0/0:27,0:0:27:0,81,297:0:1043:27	0/0:27,0:0:27:0,81,315:0:1058:27	0/1:8,8:8:16:66,0,87:309:305:8	0/0:23,0:0:23:0,69,276:0:923:23	0/0:28,0:0:28:0,84,301:0:1140:28	0/0:2,0:0:2:0,6,14:0:82:2	0/0:10,0:0:10:0,30,265:0:396:10	0/0:54,0:0:54:0,163,585:0:2153:54	0/0:25,0:0:25:0,75,342:0:1025:25	0/0:69,0:0:69:0,208,705:0:2746:69	0/0:31,0:0:31:0,93,331:0:1237:31	0/0:4,0:0:4:0,12,33:0:164:4	0/0:19,0:0:19:0,57,160:0:767:19	0/0:8,0:0:8:0,24,104:0:320:8	0/0:5,0:0:5:0,15,109:0:196:5	0/0:8,0:0:8:0,24,97:0:315:8	0/0:27,0:0:27:0,81,346:0:1055:27	0/0:22,0:0:22:0,66,224:0:898:22	0/0:33,0:0:33:0,99,347:0:1316:33	0/1:5,11:11:16:99,0,39:451:192:5	0/0:42,0:0:42:0,126,473:0:1656:42	0/0:36,0:0:36:0,108,310:0:1464:36	0/0:29,0:0:29:0,87,243:0:1167:29	0/0:12,0:0:12:0,36,123:0:480:12	0/0:34,0:0:34:0,102,339:0:1349:34	0/0:8,0:0:8:0,24,134:0:319:8	0/0:37,0:0:37:0,111,321:0:1491:37	0/0:23,0:0:23:0,69,181:0:917:23	0/0:25,0:0:25:0,75,255:0:967:25	0/0:7,0:0:7:0,21,69:0:283:7	0/0:8,0:0:8:0,24,74:0:328:8	0/1:29,10:10:39:121,0,207:401:1172:29	0/0:7,0:0:7:0,21,50:0:287:7	0/0:40,0:0:40:0,120,346:0:1591:40	0/0:8,0:0:8:0,24,76:0:306:8	1/1:4,17:17:21:245,34,0:684:164:4	0/0:15,0:0:15:0,45,127:0:582:15	0/0:4,0:0:4:0,12,37:0:156:4	0/0:12,0:0:12:0,36,141:0:469:12	0/0:13,0:0:13:0,39,123:0:494:13	1/1:7,14:14:21:81,0,0:570:283:7	0/0:32,0:0:32:0,96,317:0:1291:32	0/0:30,0:0:30:0,90,317:0:1226:30	0/0:8,0:0:8:0,24,74:0:328:8	0/0:6,0:0:6:0,18,86:0:246:6	0/0:14,0:0:14:0,42,157:0:533:14	0/0:42,0:0:42:0,126,380:0:1679:42	0/0:3,0:0:3:0,9,92:0:119:3	0/0:21,0:0:21:0,63,465:0:785:21
29130248	3369	29130248_3369	A	T	9594.34	.	AB=0.519313;ABP=3.76519;AC=8;AF=0.0130192;AN=222;AO=221;CIGAR=1X;DP=85921;DPB=32608;DPRA=0.903213;EPP=9.15134;EPPR=85.031;GTI=33;LEN=1;MEANALT=1;MQM=18.5611;MQMR=11.5044;NS=2112;NUMALT=1;ODDS=0.387057;PAIRED=0.59276;PAIREDR=0.903785;PAO=0;PQA=0;PQR=0;PRO=0;PROBE=SNP|RAPIDGENOMICS_3404_07426||SNP|RAPIDGENOMICS_3404_07427;QA=8763;QR=1275526;RO=31918;RPL=141;RPP=39.5716;RPPR=15400.3;RPR=80;RUN=1;SAF=43;SAP=182.083;SAR=178;SRF=8077;SRP=16909.4;SRR=23841;TYPE=snp;technology.illumina=1	GT:AD:AO:DP:PL:QA:QR:RO	0/0:18,0:0:18:0,54,145:0:730:18	0/0:9,0:0:9:0,27,68:0:357:9	0/0:3,0:0:3:0,9,30:0:123:3	0/0:49,0:0:49:0,148,483:0:1987:49	0/0:7,0:0:7:0,21,86:0:287:7	0/0:12,0:0:12:0,36,118:0:492:12	0/0:7,0:0:7:0,21,110:0:250:7	./.:.:.:.:.:.:.:.	0/0:34,0:0:34:0,102,407:0:1331:34	0/0:47,0:0:47:0,141,510:0:1876:47	0/0:7,0:0:7:0,21,58:0:278:7	0/0:43,0:0:43:0,129,424:0:1733:43	0/0:36,0:0:36:0,108,405:0:1448:36	0/0:6,0:0:6:0,18,49:0:246:6	0/0:26,0:0:26:0,78,262:0:1007:26	0/0:46,0:0:46:0,138,539:0:1845:46	0/0:7,0:0:7:0,21,155:0:248:7	0/0:29,0:0:29:0,87,294:0:1121:29	0/0:13,0:0:13:0,39,160:0:521:13	0/0:39,0:0:39:0,117,347:0:1583:39	0/0:62,0:0:62:0,187,679:0:2502:62	0/0:34,0:0:34:0,102,287:0:1356:34	0/0:13,0:0:13:0,39,149:0:520:13	0/0:14,0:0:14:0,42,203:0:547:14	0/0:4,0:0:4:0,12,61:0:151:4	0/0:37,0:0:37:0,111,914:0:1395:37	0/0:24,0:0:24:0,72,279:0:958:24	0/0:55,0:0:55:0,166,537:0:2196:55	0/0:44,0:0:44:0,132,385:0:1763:44	0/0:18,0:0:18:0,54,166:0:707:18	0/0:16,0:0:16:0,48,154:0:642:16	0/0:12,0:0:12:0,36,109:0:473:12	0/0:21,0:0:21:0,63,235:0:857:21	0/0:8,0:0:8:0,24,57:0:328:8	0/1:11,2:2:13:21,0,46:82:443:11	0/0:4,0:0:4:0,12,125:0:164:4	0/0:24,0:0:24:0,72,199:0:976:24	0/0:22,0:0:22:0,66,198:0:894:22	0/0:15,0:0:15:0,45,146:0:602:15	0/0:17,0:0:17:0,51,189:0:675:17	0/0:33,0:0:33:0,99,327:0:1318:33	0/0:34,0:0:34:0,102,379:0:1330:34	0/0:37,0:0:37:0,111,422:0:1488:37	0/0:7,0:0:7:0,21,99:0:255:7	0/0:40,0:0:40:0,120,363:0:1632:40	0/0:5,0:0:5:0,15,50:0:197:5	0/0:38,0:0:38:0,114,424:0:1545:38	0/0:34,0:0:34:0,102,336:0:1346:34	0/0:13,0:0:13:0,39,345:0:521:13	0/0:17,0:0:17:0,51,134:0:688:17	0/0:2,0:0:2:0,6,16:0:78:2	0/0:52,0:0:52:0,157,508:0:2090:52	0/0:26,0:0:26:0,78,252:0:1053:26	0/0:19,0:0:19:0,57,193:0:767:19	0/0:21,0:0:21:0,63,223:0:857:21	0/0:35,0:0:35:0,105,356:0:1381:35	0/0:23,0:0:23:0,69,231:0:925:23	0/0:12,0:0:12:0,36,117:0:479:12	0/0:13,0:0:13:0,39,125:0:529:13	0/0:23,0:0:23:0,69,253:0:916:23	0/0:21,0:0:21:0,63,215:0:833:21	0/0:86,0:0:86:0,259,813:0:3475:86	0/0:29,0:0:29:0,87,419:0:1177:29	0/0:23,0:0:23:0,69,263:0:917:23	0/0:27,0:0:27:0,81,312:0:1035:27	0/1:8,7:7:15:65,0,90:287:328:8	0/0:24,0:0:24:0,72,292:0:976:24	0/0:28,0:0:28:0,84,300:0:1092:28	0/0:2,0:0:2:0,6,14:0:78:2	0/0:10,0:0:10:0,30,274:0:406:10	0/0:45,0:0:45:0,135,396:0:1810:45	0/0:25,0:0:25:0,75,340:0:1003:25	0/0:68,0:0:68:0,205,698:0:2750:68	0/0:27,0:0:27:0,81,301:0:1080:27	0/0:4,0:0:4:0,12,33:0:164:4	0/0:19,0:0:19:0,57,160:0:761:19	0/0:4,0:0:4:0,12,75:0:164:4	0/0:4,0:0:4:0,12,90:0:137:4	0/0:8,0:0:8:0,24,97:0:324:8	0/0:25,0:0:25:0,75,325:0:955:25	0/0:20,0:0:20:0,60,185:0:816:20	0/0:32,0:0:32:0,96,319:0:1299:32	0/1:5,11:11:16:99,0,38:439:192:5	0/0:32,0:0:32:0,96,374:0:1303:32	0/0:36,0:0:36:0,108,310:0:1455:36	0/0:29,0:0:29:0,87,243:0:1134:29	0/0:12,0:0:12:0,36,122:0:442:12	0/0:34,0:0:34:0,102,337:0:1338:34	0/0:9,0:0:9:0,27,171:0:360:9	0/0:41,0:0:41:0,123,361:0:1629:41	0/0:21,0:0:21:0,63,166:0:840:21	0/0:19,0:0:19:0,57,187:0:766:19	0/0:6,0:0:6:0,18,60:0:237:6	0/0:11,0:0:11:0,33,109:0:451:11	0/1:30,9:9:39:93,0,217:361:1222:30	0/0:7,0:0:7:0,21,50:0:287:7	0/0:39,0:0:39:0,117,339:0:1546:39	0/0:7,0:0:7:0,21,66:0:255:7	1/1:4,13:13:17:188,22,0:524:164:4	0/0:16,0:0:16:0,48,157:0:640:16	0/0:2,0:0:2:0,6,19:0:82:2	0/0:11,0:0:11:0,33,140:0:443:11	0/0:12,0:0:12:0,36,115:0:462:12	1/1:7,14:14:21:81,0,0:543:287:7	0/0:26,0:0:26:0,78,263:0:1066:26	0/0:30,0:0:30:0,90,317:0:1213:30	0/0:12,0:0:12:0,36,103:0:479:12	0/0:7,0:0:7:0,21,92:0:279:7	0/0:12,0:0:12:0,36,127:0:488:12	0/0:42,0:0:42:0,126,343:0:1654:42	0/0:3,0:0:3:0,9,91:0:119:3	0/0:19,0:0:19:0,57,376:0:749:19
29136114	10541	29136114_10541	A	T	181860	.	AB=0.476219;ABP=83.67;AC=67;AF=0.277399;AN=224;AO=13113;CIGAR=1X;DP=195526;DPB=76631;DPRA=0.976037;EPP=1350.9;EPPR=3740.14;GTI=60;LEN=1;MEANALT=1.01403;MQM=12.8466;MQMR=11.4059;NS=2112;NUMALT=1;ODDS=0.000711782;PAIRED=0.870891;PAIREDR=0.888227;PAO=0;PQA=0;PQR=0;PRO=0;PROBE=Intergenic|RAPIDGENOMICS_3404_51324;QA=520852;QR=2079241;RO=51703;RPL=8273;RPP=1954.65;RPPR=12615.1;RPR=4840;RUN=1;SAF=4609;SAP=2515.29;SAR=8504;SRF=19971;SRP=5812.35;SRR=31732;TYPE=snp;technology.illumina=1	GT:AD:AO:DP:PL:QA:QR:RO	1/1:0,54:54:54:569,163,0:2191:0:0	0/0:24,0:0:24:0,72,207:0:961:24	0/1:1,1:1:2:3,0,3:41:41:1	0/1:75,44:44:119:126,0,394:1785:3022:75	0/0:19,0:0:19:0,57,273:0:757:19	0/1:36,48:48:84:304,0,237:1932:1438:36	0/0:12,0:0:12:0,36,281:0:469:12	0/0:45,0:0:45:0,135,399:0:1813:45	0/0:21,0:0:21:0,63,188:0:815:21	0/0:83,0:0:83:0,250,856:0:3365:83	0/0:17,0:0:17:0,51,159:0:680:17	1/1:0,63:63:64:676,190,0:2535:0:0	0/0:61,0:0:61:0,184,616:0:2402:61	0/1:18,19:19:37:67,0,72:768:716:18	0/1:40,34:34:74:108,0,184:1372:1623:40	0/0:125,0:0:125:0,376,1296:0:5018:125	0/0:33,0:0:33:0,99,766:0:1315:33	0/0:117,0:0:117:0,352,1064:0:4772:117	0/1:16,22:22:38:99,0,39:853:640:16	0/0:36,0:0:36:0,108,441:0:1441:36	0/0:97,0:0:97:0,292,939:0:3922:97	1/1:22,60:60:82:375,62,0:2413:890:22	0/0:23,0:0:23:0,69,272:0:907:23	0/0:97,0:0:97:0,292,904:0:3871:97	1/1:1,4:4:5:32,7,0:164:41:1	0/0:44,0:0:44:0,132,859:0:1716:44	0/0:89,0:0:89:0,268,821:0:3534:89	1/1:27,60:60:87:433,31,0:2386:1093:27	0/0:126,0:0:126:0,379,1423:0:5047:126	0/1:14,24:24:38:133,0,62:953:565:14	1/1:0,37:37:37:303,111,0:1483:0:0	0/0:57,17:17:74:0,25,352:690:2273:57	0/1:53,42:42:95:205,0,173:1652:2159:53	0/1:13,17:17:30:62,0,106:695:529:13	1/1:4,14:14:18:109,18,0:567:164:4	0/1:3,2:2:5:2,0,78:82:123:3	0/0:40,0:0:40:0,120,446:0:1547:40	0/0:47,0:0:47:0,141,420:0:1910:47	0/0:49,0:0:49:0,148,483:0:1963:49	0/0:110,0:0:110:0,331,1209:0:4429:110	0/1:40,47:47:87:250,0,169:1906:1597:40	1/1:1,81:81:82:736,214,0:3295:37:1	1/1:0,84:84:84:1110,253,0:3405:0:0	0/0:13,0:0:13:0,39,105:0:520:13	0/0:42,16:16:58:0,26,310:648:1705:42	0/0:15,0:0:15:0,45,161:0:603:15	0/1:32,36:36:68:126,0,88:1442:1259:32	0/1:75,33:33:108:39,0,416:1335:3008:75	0/1:13,22:22:35:403,0,222:862:524:13	0/0:43,0:0:43:0,129,552:0:1759:43	0/0:6,0:0:6:0,18,74:0:242:6	0/0:84,0:0:84:0,253,790:0:3384:84	0/1:46,31:31:77:85,0,202:1228:1869:46	0/1:29,21:21:50:107,0,207:850:1163:29	1/1:0,60:60:60:640,181,0:2368:0:0	1/1:1,64:64:65:717,186,0:2575:41:1	0/1:14,12:12:26:105,0,121:488:558:14	0/1:17,8:8:25:28,0,167:324:675:17	0/1:14,21:21:35:147,0,30:833:570:14	0/0:55,0:0:55:0,166,709:0:2180:55	0/0:49,5:5:54:0,67,480:203:1900:49	0/0:210,0:0:210:0,632,2199:0:8494:210	0/0:63,0:0:63:0,190,664:0:2516:63	0/1:41,54:54:95:206,0,98:2191:1664:41	0/0:32,10:10:42:0,41,238:408:1278:32	0/0:31,0:0:31:0,93,294:0:1255:31	0/0:21,0:0:21:0,63,203:0:834:21	0/0:79,0:0:79:0,238,828:0:3177:79	0/1:3,1:1:4:20,0,10:41:123:3	0/0:11,0:0:11:0,33,170:0:447:11	0/0:73,0:0:73:0,220,791:0:2945:73	1/1:0,65:65:65:595,196,0:2580:0:0	0/1:49,22:22:71:10,0,172:875:1997:49	1/1:0,63:63:63:626,190,0:2500:0:0	0/0:4,0:0:4:0,12,37:0:164:4	0/0:29,14:14:43:0,8,136:565:1144:29	0/0:26,0:0:26:0,78,238:0:1029:26	0/1:11,18:18:29:75,0,9:730:447:11	0/0:20,0:0:20:0,60,323:0:807:20	1/1:0,75:75:75:710,226,0:3007:0:0	0/1:45,71:71:116:316,0,50:2820:1818:45	0/1:26,15:15:41:15,0,160:613:1036:26	0/0:43,0:0:43:0,129,415:0:1737:43	1/1:0,82:82:82:794,247,0:3288:0:0	0/0:81,0:0:81:0,244,736:0:3288:81	0/1:48,59:59:107:257,0,217:2406:1932:48	0/0:21,0:0:21:0,63,229:0:838:21	0/1:44,37:37:81:101,0,211:1483:1752:44	1/1:2,29:29:31:358,53,0:1151:63:2	0/0:38,0:0:38:0,114,385:0:1558:38	0/1:11,13:13:24:65,0,19:524:435:11	0/1:15,22:22:37:96,0,15:900:607:15	0/0:36,0:0:36:0,108,341:0:1446:36	1/1:1,11:11:12:83,28,0:445:41:1	0/0:39,0:0:39:0,117,329:0:1586:39	0/0:55,0:0:55:0,166,612:0:2227:55	0/0:82,0:0:82:0,247,816:0:3346:82	0/0:12,0:0:12:0,36,140:0:492:12	1/1:6,28:28:34:242,29,0:1106:246:6	0/0:19,0:0:19:0,57,185:0:771:19	0/0:15,0:0:15:0,45,156:0:593:15	0/0:18,0:0:18:0,54,168:0:689:18	0/0:21,0:0:21:0,63,259:0:849:21	0/0:42,11:11:53:0,60,378:445:1690:42	0/0:63,0:0:63:0,190,618:0:2548:63	0/0:87,27:27:114:0,90,504:1066:3559:87	0/0:53,0:0:53:0,160,439:0:2152:53	0/0:33,0:0:33:0,99,356:0:1345:33	0/0:7,0:0:7:0,21,50:0:287:7	0/0:24,9:9:33:0,6,113:360:948:24	1/1:4,8:8:12:59,7,0:309:164:4	0/0:30,0:0:30:0,90,583:0:1206:30
29136114	10542	29136114_10542	C	A	182601	.	AB=0.477621;ABP=74.251;AC=66;AF=0.276471;AN=224;AO=13117;CIGAR=1X;DP=195367;DPB=76669;DPRA=0.978892;EPP=1446.61;EPPR=3686.03;GTI=63;LEN=1;MEANALT=1.01263;MQM=12.841;MQMR=11.373;NS=2112;NUMALT=1;ODDS=0.00419311;PAIRED=0.871083;PAIREDR=0.889632;PAO=0;PQA=0;PQR=0;PRO=0;PROBE=Intergenic|RAPIDGENOMICS_3404_51324;QA=520987;QR=2070835;RO=51709;RPL=8194;RPP=1774.26;RPPR=12442.4;RPR=4923;RUN=1;SAF=4618;SAP=2496.5;SAR=8499;SRF=20206;SRP=5362.39;SRR=31503;TYPE=snp;technology.illumina=1	GT:AD:AO:DP:PL:QA:QR:RO	1/1:0,54:54:54:569,163,0:2191:0:0	0/0:23,0:0:23:0,69,187:0:931:23	0/0:2,1:1:3:0,0,8:41:78:2	0/1:74,44:44:118:129,0,386:1785:2987:74	0/0:19,0:0:19:0,57,270:0:762:19	0/1:36,48:48:84:304,0,231:1932:1426:36	0/0:12,0:0:12:0,36,275:0:470:12	0/0:45,0:0:45:0,135,400:0:1809:45	0/0:21,0:0:21:0,63,188:0:844:21	0/0:83,0:0:83:0,250,856:0:3348:83	0/0:17,0:0:17:0,51,159:0:693:17	1/1:0,64:64:64:699,193,0:2559:0:0	0/0:59,0:0:59:0,178,601:0:2364:59	0/1:17,19:19:36:70,0,68:768:676:17	0/1:40,34:34:74:108,0,172:1372:1581:40	0/0:125,0:0:125:0,376,1281:0:4986:125	0/0:33,0:0:33:0,99,751:0:1296:33	0/0:116,0:0:116:0,349,1055:0:4724:116	0/1:16,22:22:38:99,0,38:853:640:16	0/0:36,0:0:36:0,108,443:0:1458:36	0/0:95,0:0:95:0,286,900:0:3833:95	1/1:22,60:60:82:375,62,0:2413:886:22	0/0:22,0:0:22:0,66,274:0:890:22	0/0:98,0:0:98:0,295,914:0:3890:98	1/1:1,4:4:5:32,7,0:164:41:1	0/0:43,0:0:43:0,129,866:0:1733:43	0/0:89,0:0:89:0,268,819:0:3542:89	1/1:27,60:60:87:433,31,0:2386:1086:27	0/0:126,0:0:126:0,379,1420:0:5076:126	0/1:14,24:24:38:133,0,65:953:574:14	1/1:0,37:37:37:303,111,0:1483:0:0	0/0:56,17:17:73:0,22,345:690:2259:56	0/1:52,42:42:94:208,0,168:1652:2092:52	0/1:15,17:17:32:56,0,113:695:602:15	1/1:4,14:14:18:109,18,0:567:164:4	0/1:3,2:2:5:2,0,77:82:119:3	0/0:40,0:0:40:0,120,444:0:1558:40	0/0:47,0:0:47:0,141,420:0:1901:47	0/0:49,0:0:49:0,148,486:0:1945:49	0/0:109,0:0:109:0,328,1194:0:4420:109	0/1:40,47:47:87:250,0,158:1906:1581:40	1/1:1,81:81:82:735,213,0:3295:41:1	1/1:0,84:84:84:1110,253,0:3405:0:0	0/0:11,0:0:11:0,33,89:0:438:11	0/0:41,16:16:57:0,23,302:648:1638:41	0/0:14,0:0:14:0,42,131:0:541:14	0/1:32,36:36:68:126,0,88:1442:1296:32	0/1:79,33:33:112:27,0,496:1335:3136:79	0/1:13,22:22:35:403,0,222:862:524:13	0/0:43,0:0:43:0,129,552:0:1751:43	0/0:6,0:0:6:0,18,75:0:246:6	0/0:83,0:0:83:0,250,805:0:3360:83	0/1:46,31:31:77:85,0,202:1228:1862:46	0/1:29,21:21:50:107,0,207:850:1154:29	1/1:0,60:60:60:640,181,0:2368:0:0	1/1:1,64:64:65:717,186,0:2575:41:1	0/1:14,12:12:26:105,0,121:488:562:14	0/1:17,8:8:25:28,0,170:324:688:17	0/1:14,21:21:35:147,0,30:833:570:14	0/0:55,0:0:55:0,166,703:0:2183:55	0/0:49,5:5:54:0,67,480:203:1920:49	0/0:210,0:0:210:0,632,2191:0:8422:210	0/0:62,0:0:62:0,187,653:0:2466:62	0/1:42,54:54:96:203,0,102:2191:1697:42	0/0:31,10:10:41:0,38,200:408:1222:31	0/0:31,0:0:31:0,93,293:0:1259:31	0/0:21,0:0:21:0,63,203:0:830:21	0/0:79,0:0:79:0,238,820:0:3116:79	0/1:3,1:1:4:20,0,10:41:123:3	0/0:11,0:0:11:0,33,161:0:429:11	0/0:73,0:0:73:0,220,791:0:2913:73	1/1:0,65:65:65:595,196,0:2580:0:0	0/1:49,22:22:71:10,0,172:875:1983:49	1/1:0,63:63:63:626,190,0:2500:0:0	0/0:4,0:0:4:0,12,37:0:164:4	0/0:29,14:14:43:0,8,136:565:1168:29	0/0:25,0:0:25:0,75,230:0:1013:25	0/1:11,18:18:29:75,0,9:730:438:11	0/0:19,0:0:19:0,57,293:0:739:19	1/1:0,75:75:75:710,226,0:3007:0:0	0/1:44,70:70:115:314,0,49:2796:1758:44	0/1:27,15:15:42:12,0,164:613:1065:27	0/0:43,0:0:43:0,129,411:0:1723:43	1/1:0,82:82:82:794,247,0:3288:0:0	0/0:75,0:0:75:0,226,697:0:3054:75	0/1:48,59:59:107:257,0,218:2406:1924:48	0/0:21,0:0:21:0,63,229:0:844:21	0/1:43,37:37:80:104,0,205:1483:1711:43	1/1:2,29:29:31:355,50,0:1151:78:2	0/0:45,0:0:45:0,135,441:0:1841:45	0/1:10,13:13:23:68,0,13:524:402:10	0/1:16,22:22:38:93,0,20:900:642:16	0/0:36,0:0:36:0,108,343:0:1464:36	1/1:1,11:11:12:83,28,0:445:41:1	0/0:40,0:0:40:0,120,337:0:1600:40	0/0:54,0:0:54:0,163,604:0:2181:54	0/0:84,0:0:84:0,253,845:0:3366:84	0/0:12,0:0:12:0,36,140:0:492:12	1/1:6,28:28:34:242,29,0:1106:246:6	0/0:18,0:0:18:0,54,177:0:738:18	0/0:14,0:0:14:0,42,152:0:570:14	0/0:17,0:0:17:0,51,162:0:667:17	0/0:21,0:0:21:0,63,253:0:834:21	0/0:39,11:11:53:0,53,308:445:1576:39	0/0:62,0:0:62:0,187,611:0:2497:62	0/0:87,27:27:114:0,90,504:1066:3518:87	0/0:53,0:0:53:0,160,439:0:2115:53	0/0:34,0:0:34:0,102,358:0:1357:34	0/0:7,0:0:7:0,21,50:0:287:7	0/0:24,9:9:33:0,6,113:360:947:24	1/1:4,8:8:12:59,7,0:309:164:4	0/0:29,0:0:29:0,87,543:0:1150:29
29174845	4713	29174845_4713	G	T	240328	.	AB=0.474747;ABP=97.3268;AC=120;AF=0.555418;AN=224;AO=20269;CIGAR=1X;DP=154357;DPB=59017;DPRA=1.0252;EPP=62.4716;EPPR=14.1514;GTI=166;LEN=1;MEANALT=1.0083;MQM=13.7963;MQMR=11.567;NS=2112;NUMALT=1;ODDS=0.00947042;PAIRED=0.785288;PAIREDR=0.909568;PAO=0;PQA=0;PQR=0;PRO=0;PROBE=Intergenic|RAPIDGENOMICS_3404_55037;QA=799113;QR=1228246;RO=30874;RPL=6084;RPP=7033.72;RPPR=12969.8;RPR=14185;RUN=1;SAF=16573;SAP=17767.4;SAR=3696;SRF=24276;SRP=21983;SRR=6598;TYPE=snp;technology.illumina=1	GT:AD:AO:DP:PL:QA:QR:RO	1/1:6,40:40:46:345,77,0:1601:214:6	1/1:0,13:13:13:129,39,0:506:0:0	0/1:8,4:4:12:52,0,27:164:328:8	0/0:81,0:0:81:0,244,728:0:3284:81	1/1:0,18:18:18:230,54,0:670:0:0	0/1:6,15:15:21:129,0,53:602:232:6	1/1:0,5:5:5:143,15,0:201:0:0	0/1:1,1:1:2:25,0,2:41:41:1	0/0:52,23:23:75:0,4,226:887:2067:52	0/0:54,1:1:55:0,156,563:41:2129:54	0/1:7,7:7:14:17,0,38:283:265:7	0/1:18,36:36:54:193,0,8:1408:671:18	0/1:19,37:37:56:247,0,26:1491:739:19	1/1:0,22:22:22:208,66,0:894:0:0	0/1:39,29:29:68:92,0,123:1185:1523:39	0/1:85,26:26:111:45,0,561:1066:3441:85	0/1:14,13:13:27:193,0,188:515:528:14	0/1:16,13:13:29:105,0,90:533:643:16	0/0:50,0:0:50:0,151,488:0:1922:50	0/0:58,1:1:59:0,156,527:41:2348:58	0/0:69,5:5:74:0,108,560:205:2747:69	0/1:36,10:10:46:83,0,185:406:1454:36	0/1:26,13:13:39:37,0,206:525:1054:26	1/1:14,97:97:111:1071,194,0:3895:570:14	0/0:35,0:0:35:0,105,342:0:1423:35	0/1:17,26:26:43:445,0,258:1008:662:17	0/1:21,11:11:32:146,0,107:447:805:21	0/1:48,49:49:97:238,0,213:1939:1907:48	0/1:28,36:36:64:172,0,180:1464:1118:28	1/1:0,21:21:21:268,63,0:857:0:0	0/0:27,4:4:31:0,41,206:164:1076:27	1/1:7,20:20:27:89,15,0:807:278:7	1/1:0,76:76:76:744,229,0:3053:0:0	0/0:22,2:2:24:0,31,180:82:808:22	0/1:16,23:23:39:109,0,51:930:647:16	1/1:0,7:7:7:60,21,0:283:0:0	0/1:12,15:15:27:104,0,53:607:492:12	0/0:22,4:4:26:0,28,193:160:880:22	0/0:24,3:3:27:0,12,187:123:933:24	1/1:0,39:39:39:380,117,0:1569:0:0	0/0:53,2:2:55:0,148,496:82:2135:53	0/1:32,45:45:77:199,0,134:1785:1278:32	1/1:0,39:39:39:330,117,0:1562:0:0	0/0:10,0:0:10:0,30,76:0:410:10	1/1:0,23:23:23:306,69,0:918:0:0	0/1:8,8:8:16:54,0,42:311:324:8	1/1:14,47:47:61:555,73,0:1871:574:14	0/1:28,53:53:81:250,0,89:2138:1126:28	0/1:29,23:23:52:342,0,507:931:1141:29	1/1:5,21:21:26:324,23,0:854:205:5	0/0:2,0:0:2:0,6,15:0:82:2	0/0:30,2:2:32:0,51,253:73:1204:30	0/1:29,11:11:40:127,0,150:447:1163:29	0/0:23,1:1:24:0,65,225:27:912:23	0/1:55,19:19:74:41,0,403:779:2174:55	1/1:0,49:49:49:503,148,0:1997:0:0	0/0:17,5:5:22:0,27,130:201:678:17	0/0:20,1:1:21:0,39,199:41:807:20	0/1:18,10:10:28:8,0,116:397:738:18	0/0:33,0:0:33:0,99,365:0:1323:33	0/1:31,7:7:38:44,0,157:275:1247:31	1/1:37,106:106:143:1052,44,0:4224:1471:37	0/0:87,0:0:87:0,262,860:0:3463:87	0/1:21,34:34:55:181,0,104:1336:844:21	0/0:9,0:0:9:0,27,71:0:348:9	1/1:9,20:20:29:100,2,0:775:348:9	0/0:19,5:5:24:0,14,177:195:771:19	0/0:31,4:4:35:0,29,222:164:1259:31	0/0:2,0:0:2:0,6,15:0:82:2	0/1:18,6:6:24:90,0,277:242:698:18	1/1:9,43:43:52:447,86,0:1730:343:9	0/0:39,0:0:39:0,117,495:0:1578:39	0/1:27,55:55:82:293,0,91:2185:1068:27	1/1:0,46:46:46:468,138,0:1835:0:0	1/1:0,3:3:3:34,9,0:119:0:0	0/1:25,33:33:58:197,0,87:1325:995:25	0/1:12,20:20:32:153,0,47:807:483:12	1/1:4,15:15:19:216,19,0:607:160:4	0/1:19,13:13:32:145,0,219:506:749:19	1/1:0,37:37:37:318,111,0:1501:0:0	1/1:0,55:55:55:618,166,0:2187:0:0	0/1:12,26:26:38:139,0,0:1058:479:12	0/0:33,5:5:38:0,82,272:205:1315:33	0/0:52,0:0:52:0,157,601:0:2031:52	1/1:13,32:32:45:195,31,0:1257:533:13	0/1:37,24:24:61:77,0,254:972:1505:37	1/1:4,27:27:31:197,55,0:1067:164:4	0/1:35,31:31:66:142,0,133:1267:1359:35	0/1:13,14:14:27:175,0,92:558:529:13	1/1:0,42:42:42:383,126,0:1701:0:0	0/0:43,0:0:43:0,129,410:0:1704:43	1/1:0,71:71:71:614,214,0:2822:0:0	1/1:0,71:71:71:645,214,0:2869:0:0	0/1:4,1:1:5:3,0,28:37:164:4	1/1:0,19:19:19:189,57,0:763:0:0	1/1:0,34:34:34:339,102,0:1330:0:0	1/1:0,26:26:26:247,78,0:1018:0:0	1/1:2,29:29:31:262,74,0:1115:73:2	1/1:0,34:34:34:415,102,0:1346:0:0	1/1:0,22:22:22:247,66,0:894:0:0	0/0:10,3:3:13:0,14,129:109:410:10	0/1:8,10:10:18:107,0,11:406:324:8	1/1:0,20:20:20:154,60,0:790:0:0	1/1:0,41:41:41:378,123,0:1646:0:0	1/1:0,54:54:54:631,163,0:2144:0:0	1/1:1,127:127:128:1243,377,0:5086:41:1	0/1:52,16:16:68:99,0,264:648:2116:52	0/0:21,8:8:29:0,29,162:310:824:21	1/1:0,15:15:15:138,45,0:611:0:0	0/0:29,0:0:29:0,87,277:0:1180:29	0/0:9,0:0:9:0,27,86:0:355:9	0/1:8,19:19:27:281,0,5:748:328:8
29174845	4957	29174845_4957	G	A	1809.21	.	AB=0.391892;ABP=10.5224;AC=0;AF=0.00185874;AN=222;AO=49;CIGAR=1X;DP=109121;DPB=37144;DPRA=1.00568;EPP=15.8176;EPPR=3928;GTI=19;LEN=1;MEANALT=1;MQM=11.2041;MQMR=11.469;NS=2112;NUMALT=1;ODDS=0.324068;PAIRED=0.918367;PAIREDR=0.926625;PAO=0;PQA=0;PQR=0;PRO=0;PROBE=Intergenic|RAPIDGENOMICS_3404_55037;QA=1900;QR=1463780;RO=36838;RPL=36;RPP=26.4533;RPPR=12338.5;RPR=13;RUN=1;SAF=3;SAP=84.9501;SAR=46;SRF=3169;SRP=54838;SRR=33669;TYPE=snp;technology.illumina=1	GT:AD:AO:DP:PL:QA:QR:RO	0/0:31,0:0:31:0,93,309:0:1223:31	0/0:12,0:0:12:0,36,95:0:488:12	0/0:6,0:0:6:0,18,87:0:238:6	0/0:81,0:0:81:0,244,768:0:3225:81	0/0:19,0:0:19:0,57,273:0:743:19	0/0:15,0:0:15:0,45,200:0:573:15	0/0:3,0:0:3:0,9,53:0:119:3	0/0:1,0:0:1:0,3,7:0:41:1	0/0:36,0:0:36:0,108,355:0:1393:36	0/0:54,0:0:54:0,163,522:0:2143:54	0/0:1,0:0:1:0,3,9:0:41:1	0/0:40,0:0:40:0,120,448:0:1636:40	0/0:41,0:0:41:0,123,415:0:1646:41	0/0:8,0:0:8:0,24,74:0:324:8	0/0:52,0:0:52:0,157,536:0:2082:52	0/0:29,0:0:29:0,87,317:0:1180:29	0/0:27,0:0:27:0,81,585:0:1086:27	0/0:14,0:0:14:0,42,133:0:574:14	0/0:16,0:0:16:0,48,159:0:629:16	0/0:41,0:0:41:0,123,331:0:1638:41	0/0:42,0:0:42:0,126,432:0:1646:42	0/0:13,0:0:13:0,39,145:0:529:13	0/0:32,0:0:32:0,96,287:0:1290:32	0/0:19,0:0:19:0,57,272:0:771:19	0/0:21,0:0:21:0,63,246:0:835:21	0/0:30,0:0:30:0,90,619:0:1195:30	0/0:14,0:0:14:0,42,146:0:558:14	0/0:39,0:0:39:0,117,401:0:1507:39	0/0:96,0:0:96:0,289,1044:0:3831:96	0/0:13,0:0:13:0,39,151:0:469:13	0/0:13,0:0:13:0,39,143:0:498:13	0/0:31,0:0:31:0,93,249:0:1259:31	0/0:61,1:1:62:0,175,581:26:2397:61	./.:.:.:.:.:.:.:.	0/0:26,0:0:26:0,78,288:0:1049:26	0/0:8,0:0:8:0,24,71:0:324:8	0/0:14,0:0:14:0,42,145:0:552:14	0/0:17,0:0:17:0,51,177:0:670:17	0/0:19,0:0:19:0,57,238:0:737:19	0/0:28,0:0:28:0,84,293:0:1100:28	0/0:52,0:0:52:0,157,556:0:2003:52	0/0:58,0:0:58:0,175,609:0:2333:58	0/0:29,0:0:29:0,87,238:0:1161:29	0/0:2,0:0:2:0,6,15:0:64:2	0/0:25,0:0:25:0,75,226:0:959:25	0/0:10,0:0:10:0,30,97:0:392:10	0/0:34,0:0:34:0,102,365:0:1363:34	0/0:77,0:0:77:0,232,786:0:3034:77	0/0:56,0:0:56:0,169,1097:0:2219:56	0/0:3,0:0:3:0,9,28:0:123:3	0/0:3,0:0:3:0,9,24:0:119:3	0/0:14,0:0:14:0,42,126:0:566:14	0/0:42,0:0:42:0,126,378:0:1718:42	0/0:35,0:0:35:0,105,604:0:1337:35	0/0:38,0:0:38:0,114,389:0:1510:38	0/0:36,0:0:36:0,108,349:0:1459:36	0/0:25,0:0:25:0,75,244:0:1005:25	0/0:32,0:0:32:0,96,259:0:1289:32	0/0:29,0:0:29:0,87,298:0:1081:29	0/0:13,0:0:13:0,39,189:0:488:13	0/0:32,0:0:32:0,96,318:0:1285:32	0/0:69,0:0:69:0,208,678:0:2746:69	0/0:56,0:0:56:0,169,651:0:2259:56	0/0:49,0:0:49:0,148,441:0:1936:49	0/0:18,0:0:18:0,54,226:0:683:18	0/0:28,0:0:28:0,84,335:0:1078:28	0/0:41,0:0:41:0,123,335:0:1623:41	0/0:20,0:0:20:0,60,201:0:808:20	0/0:3,0:0:3:0,9,44:0:96:3	0/0:16,0:0:16:0,48,324:0:629:16	0/0:30,0:0:30:0,90,255:0:1207:30	0/0:28,0:0:28:0,84,304:0:1056:28	0/0:55,0:0:55:0,166,641:0:2111:55	0/0:55,0:0:55:0,166,578:0:2228:55	0/0:2,0:0:2:0,6,17:0:64:2	0/0:51,0:0:51:0,154,582:0:2023:51	0/0:4,0:0:4:0,12,49:0:156:4	0/0:11,0:0:11:0,33,108:0:416:11	0/0:27,0:0:27:0,81,275:0:1057:27	0/0:16,0:0:16:0,48,165:0:642:16	0/0:30,0:0:30:0,90,270:0:1190:30	0/0:23,0:0:23:0,69,265:0:925:23	0/0:19,0:0:19:0,57,268:0:771:19	0/0:40,0:0:40:0,120,409:0:1550:40	0/0:30,0:0:30:0,90,272:0:1188:30	0/0:70,0:0:70:0,211,731:0:2790:70	0/0:6,0:0:6:0,18,67:0:246:6	0/0:29,0:0:29:0,87,290:0:1185:29	0/0:20,0:0:20:0,60,250:0:766:20	0/0:57,0:0:57:0,172,641:0:2212:57	0/0:22,0:0:22:0,66,180:0:893:22	0/0:47,0:0:47:0,141,486:0:1825:47	0/0:34,0:0:34:0,102,320:0:1322:34	0/0:9,0:0:9:0,27,81:0:356:9	0/0:31,0:0:31:0,93,270:0:1249:31	0/0:18,0:0:18:0,54,159:0:725:18	0/0:19,0:0:19:0,57,182:0:779:19	0/0:27,0:0:27:0,81,315:0:1095:27	0/0:15,0:0:15:0,45,131:0:603:15	0/0:13,0:0:13:0,39,112:0:502:13	0/0:17,0:0:17:0,51,176:0:689:17	0/0:6,0:0:6:0,18,50:0:238:6	0/0:3,0:0:3:0,9,36:0:123:3	0/0:45,0:0:45:0,135,459:0:1757:45	0/0:49,0:0:49:0,148,471:0:1911:49	0/0:51,0:0:51:0,154,500:0:2049:51	0/0:26,0:0:26:0,78,250:0:1058:26	0/0:17,0:0:17:0,51,162:0:666:17	0/0:7,0:0:7:0,21,60:0:287:7	0/0:32,0:0:32:0,96,391:0:1259:32	0/0:3,0:0:3:0,9,28:0:123:3	0/0:31,0:0:31:0,93,495:0:1209:31
29182178	7314	29182178_7314	C	A	4139.87	.	AB=0.375767;ABP=90.4154;AC=7;AF=0.011194;AN=222;AO=338;CIGAR=1X;DP=108178;DPB=39814;DPRA=1.08716;EPP=3.11309;EPPR=171.027;GTI=51;LEN=1;MEANALT=1.01515;MQM=13.2899;MQMR=12.2475;NS=2112;NUMALT=1;ODDS=0.124075;PAIRED=0.822485;PAIREDR=0.88659;PAO=0;PQA=0;PQR=0;PRO=0;PROBE=Intergenic|RAPIDGENOMICS_3404_54038;QA=13453;QR=1545372;RO=38815;RPL=253;RPP=184.335;RPPR=17758.2;RPR=85;RUN=1;SAF=82;SAP=197.518;SAR=256;SRF=9806;SRP=20632.7;SRR=29009;TYPE=snp;technology.illumina=1	GT:AD:AO:DP:PL:QA:QR:RO	0/0:19,0:0:19:0,57,168:0:749:19	0/0:2,0:0:2:0,6,17:0:73:2	0/0:6,0:0:6:0,18,45:0:242:6	0/0:52,0:0:52:0,157,617:0:2037:52	0/0:14,0:0:14:0,42,228:0:562:14	0/0:15,0:0:15:0,45,156:0:577:15	0/0:7,0:0:7:0,21,127:0:265:7	0/0:1,0:0:1:0,3,31:0:41:1	0/0:35,0:0:35:0,105,392:0:1376:35	0/0:24,0:0:24:0,72,311:0:958:24	0/0:5,0:0:5:0,15,62:0:205:5	0/0:42,0:0:42:0,126,416:0:1670:42	0/0:25,0:0:25:0,75,417:0:1008:25	0/0:20,0:0:20:0,60,239:0:788:20	0/1:25,19:19:44:43,0,138:775:1013:25	0/0:23,0:0:23:0,69,245:0:911:23	0/0:17,0:0:17:0,51,385:0:676:17	0/0:24,0:0:24:0,72,269:0:911:24	0/0:34,0:0:34:0,102,390:0:1371:34	0/0:41,0:0:41:0,123,533:0:1616:41	0/0:38,0:0:38:0,114,384:0:1499:38	0/0:44,0:0:44:0,132,540:0:1779:44	0/0:27,0:0:27:0,81,265:0:1072:27	0/0:88,0:0:88:0,265,899:0:3519:88	0/0:13,0:0:13:0,39,239:0:506:13	0/0:33,0:0:33:0,99,719:0:1278:33	0/0:77,0:0:77:0,232,925:0:2998:77	0/0:24,0:0:24:0,72,219:0:963:24	0/0:63,0:0:63:0,190,508:0:2545:63	0/0:40,0:0:40:0,120,426:0:1588:40	0/0:14,0:0:14:0,42,179:0:562:14	0/0:15,0:0:15:0,45,194:0:579:15	0/0:40,0:0:40:0,120,492:0:1580:40	0/1:8,7:7:15:6,0,137:275:328:8	0/0:10,0:0:10:0,30,181:0:410:10	./.:.:.:.:.:.:.:.	0/0:27,0:0:27:0,81,276:0:1062:27	0/0:26,0:0:26:0,78,266:0:1058:26	0/0:37,0:0:37:0,111,555:0:1475:37	0/0:58,0:0:58:0,175,720:0:2342:58	0/0:25,0:0:25:0,75,290:0:1004:25	0/0:41,0:0:41:0,123,419:0:1655:41	0/0:79,12:12:91:0,136,670:479:3223:79	0/0:8,0:0:8:0,24,104:0:314:8	0/0:44,0:0:44:0,132,449:0:1752:44	0/0:8,0:0:8:0,24,123:0:301:8	0/0:16,0:0:16:0,48,193:0:640:16	0/0:55,0:0:55:0,166,534:0:2203:55	0/1:17,11:11:28:283,0,211:438:661:17	0/0:41,0:0:41:0,123,444:0:1642:41	0/0:4,0:0:4:0,12,37:0:164:4	0/0:34,0:0:34:0,102,362:0:1378:34	0/0:38,0:0:38:0,114,405:0:1511:38	0/0:29,0:0:29:0,87,333:0:1142:29	0/0:73,0:0:73:0,220,775:0:2933:73	0/0:82,0:0:82:0,247,770:0:3289:82	0/0:39,0:0:39:0,117,411:0:1579:39	0/0:14,1:1:15:0,37,173:32:574:14	0/0:32,0:0:32:0,96,260:0:1277:32	0/0:10,0:0:10:0,30,82:0:410:10	0/0:38,0:0:38:0,114,443:0:1545:38	0/0:111,0:0:111:0,334,1261:0:4484:111	0/0:41,0:0:41:0,123,416:0:1633:41	0/0:24,0:0:24:0,72,241:0:984:24	0/0:20,4:4:24:0,7,171:136:781:20	0/0:19,0:0:19:0,57,220:0:775:19	0/1:11,11:11:22:18,0,38:447:447:11	0/0:31,0:0:31:0,93,344:0:1238:31	0/0:2,0:0:2:0,6,48:0:78:2	0/0:11,0:0:11:0,33,274:0:426:11	0/0:47,0:0:47:0,141,489:0:1898:47	0/0:34,0:0:34:0,102,459:0:1367:34	0/0:47,0:0:47:0,141,493:0:1879:47	0/0:31,0:0:31:0,93,287:0:1271:31	0/0:4,0:0:4:0,12,66:0:155:4	0/0:54,0:0:54:0,163,522:0:2133:54	0/0:15,0:0:15:0,45,273:0:606:15	0/0:5,0:0:5:0,15,56:0:205:5	0/0:17,0:0:17:0,51,293:0:685:17	0/0:33,4:4:37:0,65,375:164:1287:33	0/0:66,0:0:66:0,199,628:0:2568:66	0/0:30,0:0:30:0,90,337:0:1226:30	0/0:10,0:0:10:0,30,95:0:373:10	0/0:44,0:0:44:0,132,572:0:1765:44	0/0:15,0:0:15:0,45,227:0:589:15	0/0:45,0:0:45:0,135,450:0:1809:45	0/0:11,0:0:11:0,33,108:0:447:11	0/0:46,0:0:46:0,138,429:0:1860:46	0/0:10,0:0:10:0,30,180:0:373:10	0/0:37,0:0:37:0,111,402:0:1478:37	0/0:30,0:0:30:0,90,290:0:1196:30	0/0:47,0:0:47:0,141,579:0:1862:47	0/0:31,0:0:31:0,93,332:0:1258:31	0/0:6,0:0:6:0,18,74:0:246:6	0/0:37,0:0:37:0,111,386:0:1474:37	0/0:22,0:0:22:0,66,306:0:877:22	0/0:31,0:0:31:0,93,415:0:1213:31	0/1:9,7:7:16:11,0,44:287:365:9	0/0:21,0:0:21:0,63,186:0:843:21	0/0:18,0:0:18:0,54,192:0:715:18	1/1:1,2:2:3:8,2,0:82:37:1	0/0:18,0:0:18:0,54,213:0:722:18	0/0:8,0:0:8:0,24,64:0:328:8	0/0:22,0:0:22:0,66,275:0:859:22	0/0:13,0:0:13:0,39,111:0:525:13	0/0:53,0:0:53:0,160,587:0:2119:53	0/0:47,0:0:47:0,141,455:0:1905:47	0/0:5,0:0:5:0,15,74:0:193:5	0/0:45,0:0:45:0,135,534:0:1759:45	0/0:18,0:0:18:0,54,181:0:720:18	0/0:3,0:0:3:0,9,36:0:123:3	0/0:22,0:0:22:0,66,543:0:893:22
29188852	4407	29188852_4407	G	A	182213	.	AB=0.451002;ABP=265.173;AC=114;AF=0.476751;AN=222;AO=13909;CIGAR=1X;DP=126414;DPB=49478;DPRA=0.883649;EPP=134.863;EPPR=679.635;GTI=136;LEN=1;MEANALT=1.0065;MQM=14.4486;MQMR=11.3357;NS=2112;NUMALT=1;ODDS=0.00320776;PAIRED=0.791789;PAIREDR=0.898915;PAO=0;PQA=0;PQR=0;PRO=0;PROBE=Intergenic|RAPIDGENOMICS_3404_56009;QA=527275;QR=932169;RO=23604;RPL=10741;RPP=8956.54;RPPR=11256.3;RPR=3168;RUN=1;SAF=3335;SAP=8184.18;SAR=10574;SRF=6924;SRP=8759.14;SRR=16680;TYPE=snp;technology.illumina=1	GT:AD:AO:DP:PL:QA:QR:RO	0/1:7,7:7:14:46,0,41:269:278:7	1/1:0,3:3:3:25,9,0:115:0:0	0/0:21,0:0:21:0,63,191:0:853:21	0/1:26,44:44:71:310,0,31:1671:994:26	0/1:7,7:7:14:59,0,66:274:279:7	0/1:22,24:24:46:193,0,62:926:829:22	0/1:10,8:8:18:137,0,99:292:369:10	0/0:1,0:0:1:0,3,30:0:32:1	1/1:0,34:34:34:413,102,0:1360:0:0	0/1:27,11:11:38:20,0,110:420:1086:27	1/1:0,6:6:6:75,18,0:223:0:0	1/1:0,28:28:28:298,84,0:1092:0:0	1/1:0,39:39:39:407,117,0:1502:0:0	0/1:15,11:11:26:81,0,156:400:598:15	0/0:54,0:0:54:0,163,475:0:2147:54	0/0:69,0:0:69:0,208,729:0:2771:69	0/1:15,10:10:25:155,0,268:365:576:15	0/1:21,20:20:41:97,0,85:811:796:21	0/0:30,0:0:30:0,90,306:0:1154:30	0/1:31,22:22:53:61,0,182:860:1218:31	0/1:25,26:26:51:92,0,147:1040:974:25	0/1:35,23:23:58:98,0,151:931:1374:35	0/1:18,16:16:34:48,0,89:639:725:18	0/0:55,0:0:55:0,166,658:0:2115:55	0/0:21,5:5:26:0,39,120:205:798:21	1/1:0,30:30:30:594,90,0:1106:0:0	0/1:19,18:18:37:150,0,52:667:765:19	0/0:55,0:0:55:0,166,515:0:2204:55	1/1:0,57:57:57:667,172,0:2215:0:0	0/0:48,9:9:57:0,83,452:320:1837:48	1/1:0,16:16:16:250,48,0:614:0:0	0/1:12,18:18:30:56,0,45:679:492:12	1/1:0,86:86:86:805,259,0:3352:0:0	1/1:0,26:26:26:303,78,0:970:0:0	0/1:7,10:10:17:129,0,11:393:287:7	1/1:0,7:7:7:74,21,0:266:0:0	0/0:25,0:0:25:0,75,262:0:985:25	0/0:34,0:0:34:0,102,325:0:1300:34	0/0:19,0:0:19:0,57,195:0:746:19	0/0:62,0:0:62:0,187,554:0:2464:62	1/1:0,28:28:28:241,84,0:1098:0:0	0/1:21,28:28:49:253,0,56:1091:816:21	1/1:0,74:74:74:965,223,0:2873:0:0	1/1:0,12:12:12:104,36,0:472:0:0	0/1:12,11:11:23:42,0,22:430:469:12	0/0:26,0:0:26:0,78,284:0:1021:26	0/1:22,25:25:47:268,0,67:960:862:22	0/0:45,0:0:45:0,135,440:0:1823:45	0/1:12,23:23:35:268,0,129:888:450:12	0/1:13,22:22:35:128,0,89:852:502:13	1/1:0,3:3:3:31,9,0:114:0:0	1/1:0,32:32:32:313,96,0:1251:0:0	0/1:37,25:25:62:18,0,163:960:1450:37	0/1:13,14:14:27:82,0,117:545:507:13	1/1:0,37:37:37:397,111,0:1438:0:0	1/1:0,35:35:35:396,105,0:1332:0:0	0/1:19,14:14:33:117,0,80:545:701:19	0/1:13,24:24:37:153,0,106:918:521:13	1/1:0,15:15:15:180,45,0:576:0:0	0/0:39,0:0:39:0,117,342:0:1540:39	0/1:16,12:12:28:19,0,43:475:634:16	0/1:95,48:48:143:55,0,491:1853:3806:95	1/1:0,45:45:45:418,135,0:1768:0:0	1/1:0,40:40:40:406,120,0:1600:0:0	0/1:6,11:11:17:119,0,31:415:232:6	0/0:22,6:6:28:0,25,164:220:876:22	1/1:0,25:25:25:255,75,0:916:0:0	0/1:17,16:16:33:34,0,44:578:647:17	0/0:16,0:0:16:0,48,159:0:615:16	0/1:10,4:4:14:72,0,204:156:401:10	1/1:0,71:71:71:764,214,0:2733:0:0	0/1:28,14:14:42:33,0,93:544:1132:28	0/1:43,25:25:68:13,0,182:925:1724:43	0/0:50,0:0:50:0,151,437:0:1990:50	0/0:4,0:0:4:0,12,39:0:164:4	1/1:0,28:28:28:289,84,0:1076:0:0	0/0:52,0:0:52:0,157,687:0:2019:52	0/0:24,0:0:24:0,72,226:0:956:24	1/1:1,7:7:8:71,17,0:275:41:1	1/1:0,36:36:36:317,108,0:1423:0:0	0/1:31,18:18:49:70,0,109:701:1198:31	0/1:19,15:15:34:36,0,106:586:775:19	1/1:0,22:22:22:267,66,0:854:0:0	0/0:46,19:19:65:0,47,325:743:1843:46	0/1:17,28:28:45:125,0,48:1081:679:17	1/1:0,72:72:72:788,217,0:2757:0:0	0/0:12,0:0:12:0,36,132:0:461:12	0/0:42,0:0:42:0,126,319:0:1659:42	1/1:0,13:13:13:130,39,0:516:0:0	0/1:26,16:16:42:89,0,134:573:1049:26	0/0:61,0:0:61:0,184,565:0:2425:61	0/1:22,13:13:35:75,0,143:506:898:22	0/0:16,2:2:18:0,37,120:68:615:16	0/0:8,0:0:8:0,24,83:0:315:8	1/1:0,27:27:27:263,81,0:1059:0:0	0/1:6,9:9:15:59,0,7:356:242:6	1/1:14,26:26:40:156,9,0:959:533:14	0/1:3,3:3:6:16,0,10:115:123:3	1/1:0,28:28:28:327,84,0:1087:0:0	0/1:8,4:4:12:18,0,24:151:296:8	./.:.:.:.:.:.:.:.	0/1:13,9:9:22:6,0,74:365:512:13	0/1:4,5:5:9:39,0,10:193:156:4	1/1:0,35:35:35:362,105,0:1350:0:0	0/0:48,0:0:48:0,144,452:0:1940:48	0/0:75,34:34:109:0,12,365:1355:2991:75	0/0:57,0:0:57:0,172,518:0:2276:57	0/1:9,14:14:23:101,0,33:553:356:9	0/1:4,8:8:12:45,0,9:316:164:4	0/0:24,5:5:29:0,46,347:187:938:24	1/1:0,5:5:5:51,15,0:196:0:0	1/1:0,12:12:12:199,36,0:449:0:0
29188852	4476	29188852_4476	A	T	370417	.	AB=0.467224;ABP=218.521;AC=122;AF=0.491331;AN=224;AO=24126;CIGAR=1X;DP=207545;DPB=85478;DPRA=0.933735;EPP=1743.93;EPPR=883.447;GTI=30;LEN=1;MEANALT=1.00883;MQM=14.9764;MQMR=11.2283;NS=2112;NUMALT=1;ODDS=0.00340087;PAIRED=0.765481;PAIREDR=0.879393;PAO=0;PQA=0;PQR=0;PRO=0;PROBE=Intergenic|RAPIDGENOMICS_3404_56009;QA=964749;QR=1574089;RO=39127;RPL=13993;RPP=1344.06;RPPR=2334.12;RPR=10133;RUN=1;SAF=9875;SAP=1726.56;SAR=14251;SRF=17340;SRP=1100.53;SRR=21787;TYPE=snp;technology.illumina=1	GT:AD:AO:DP:PL:QA:QR:RO	0/1:7,14:14:21:74,0,20:570:287:7	1/1:0,9:9:10:77,27,0:365:0:0	0/0:26,0:0:26:0,78,235:0:1058:26	0/1:41,63:63:104:306,0,80:2575:1660:41	0/1:14,14:14:28:201,0,130:543:548:14	1/1:20,46:46:66:442,13,0:1873:811:20	0/1:12,9:9:21:188,0,204:361:473:12	0/1:1,3:3:4:79,0,21:123:41:1	1/1:0,70:70:70:776,211,0:2829:0:0	0/1:45,36:36:81:111,0,140:1476:1820:45	1/1:0,18:18:18:180,54,0:724:0:0	1/1:1,56:56:57:623,138,0:2260:41:1	1/1:0,58:58:58:571,175,0:2337:0:0	0/1:13,25:25:38:189,0,90:976:529:13	0/0:79,0:0:79:0,238,747:0:3155:79	0/0:89,0:0:89:0,268,806:0:3550:89	0/1:19,15:15:34:233,0,343:607:752:19	0/1:29,23:23:52:112,0,113:935:1169:29	0/0:46,0:0:46:0,138,456:0:1816:46	0/1:36,41:41:77:181,0,165:1633:1463:36	0/1:45,55:55:100:227,0,164:2220:1816:45	0/1:49,38:38:87:187,0,271:1558:2001:49	0/1:21,34:34:55:194,0,60:1369:834:21	0/0:87,0:0:87:0,262,909:0:3479:87	0/1:33,12:12:45:44,0,167:484:1300:33	1/1:0,61:61:61:1407,184,0:2412:0:0	0/1:29,35:35:64:263,0,50:1415:1173:29	0/0:101,0:0:101:0,304,920:0:4092:101	1/1:0,80:80:80:948,241,0:3262:0:0	0/0:96,27:27:123:0,101,650:1103:3870:96	1/1:0,31:31:31:393,93,0:1231:0:0	0/1:15,27:27:42:119,0,3:1078:611:15	1/1:0,134:134:134:1275,403,0:5434:0:0	1/1:0,34:34:34:418,102,0:1347:0:0	0/1:14,10:10:24:96,0,75:391:570:14	1/1:0,11:11:11:188,33,0:420:0:0	0/0:36,0:0:36:0,108,352:0:1463:36	0/0:50,0:0:50:0,151,518:0:1990:50	0/0:40,0:0:40:0,120,559:0:1615:40	0/0:67,0:0:67:0,202,611:0:2699:67	1/1:0,56:56:56:536,169,0:2256:0:0	1/1:20,53:53:73:397,4,0:2110:802:20	1/1:0,132:132:132:1460,397,0:5302:0:0	1/1:0,12:12:12:114,36,0:492:0:0	1/1:16,29:29:45:212,8,0:1152:615:16	0/0:33,0:0:33:0,99,354:0:1345:33	0/1:27,33:33:60:294,0,70:1315:1089:27	0/0:77,0:0:78:0,232,747:0:3096:77	0/1:26,31:31:57:476,0,327:1241:1031:26	0/1:23,29:29:52:137,0,91:1166:935:23	1/1:0,3:3:3:31,9,0:123:0:0	1/1:0,43:43:43:541,129,0:1720:0:0	0/1:78,40:40:118:36,0,415:1605:3166:78	0/1:26,29:29:55:294,0,171:1177:971:26	1/1:0,85:85:85:1167,256,0:3410:0:0	1/1:0,81:81:81:921,244,0:3238:0:0	0/1:33,27:27:60:302,0,122:1080:1314:33	0/1:22,28:28:50:197,0,131:1113:898:22	1/1:0,24:24:24:315,72,0:971:0:0	0/0:50,0:0:50:0,151,471:0:2019:50	0/1:26,16:16:42:9,0,79:648:1049:26	0/1:141,88:88:229:220,0,661:3568:5715:141	1/1:0,71:71:71:777,214,0:2895:0:0	1/1:0,81:81:81:799,244,0:3257:0:0	0/1:25,18:18:43:143,0,124:738:1021:25	0/1:20,38:38:58:243,0,13:1526:793:20	1/1:0,61:61:61:661,184,0:2475:0:0	0/1:42,16:16:58:0,0,202:648:1680:42	0/0:9,0:0:9:0,27,86:0:369:9	0/1:5,7:7:12:132,0,124:283:205:5	1/1:0,108:108:108:1229,325,0:4354:0:0	0/1:41,32:32:73:174,0,133:1236:1659:41	0/1:46,52:52:98:206,0,159:2084:1856:46	0/0:77,0:0:77:0,232,767:0:3120:77	0/0:7,0:0:7:0,21,69:0:287:7	1/1:0,39:39:39:400,117,0:1572:0:0	0/0:76,0:0:76:0,229,879:0:3073:76	0/0:50,0:0:50:0,151,471:0:2012:50	1/1:1,22:22:23:214,62,0:881:41:1	1/1:0,73:73:73:758,220,0:2972:0:0	0/1:74,40:40:114:108,0,282:1583:2992:74	0/1:24,20:20:44:81,0,100:812:976:24	1/1:0,53:53:53:659,160,0:2145:0:0	0/0:69,30:30:99:0,21,428:1203:2787:69	0/1:26,47:47:73:336,0,45:1896:1030:26	1/1:0,147:147:147:1528,443,0:5945:0:0	0/0:14,0:0:14:0,42,194:0:561:14	0/0:78,0:0:78:0,235,659:0:3121:78	1/1:0,21:21:21:277,63,0:857:0:0	0/1:37,37:37:74:177,0,139:1478:1505:37	0/0:80,0:0:80:0,241,718:0:3191:80	0/1:25,24:24:49:159,0,126:964:1021:25	0/1:26,28:28:54:221,0,76:1117:1044:26	0/0:20,0:0:20:0,60,231:0:816:20	1/1:0,82:82:82:880,247,0:3278:0:0	1/1:8,22:22:30:171,25,0:889:319:8	0/1:26,35:35:61:128,0,43:1413:1046:26	0/1:14,18:18:32:80,0,64:738:570:14	1/1:0,36:36:36:419,108,0:1455:0:0	0/1:22,9:9:31:10,0,101:365:875:22	0/1:3,4:4:7:9,0,1:164:119:3	0/0:28,12:12:40:0,30,173:481:1135:28	0/1:18,13:13:31:45,0,72:533:734:18	1/1:0,51:51:51:484,154,0:2026:0:0	0/0:68,0:0:68:0,205,646:0:2753:68	0/0:132,42:42:174:0,110,816:1705:5323:132	0/0:90,0:0:90:0,271,838:0:3635:90	0/1:11,18:18:29:115,0,27:738:451:11	0/1:17,9:9:26:72,0,97:352:697:17	0/1:31,12:12:43:13,0,218:484:1239:31	1/1:0,23:23:23:434,69,0:930:0:0	1/1:0,32:32:32:685,96,0:1287:0:0
29188852	4546	29188852_4546	G	A	307694	.	AB=0.45927;ABP=288.333;AC=117;AF=0.49226;AN=224;AO=20417;CIGAR=1X;DP=179365;DPB=74721;DPRA=0.934773;EPP=1546.08;EPPR=2886.31;GTI=44;LEN=1;MEANALT=1.01778;MQM=15.0911;MQMR=11.2064;NS=2112;NUMALT=1;ODDS=0.00278701;PAIRED=0.770045;PAIREDR=0.890646;PAO=0;PQA=0;PQR=0;PRO=0;PROBE=Intergenic|RAPIDGENOMICS_3404_56009;QA=803280;QR=1384314;RO=34722;RPL=7289;RPP=3629.11;RPPR=8900.86;RPR=13128;RUN=1;SAF=12123;SAP=1562.32;SAR=8294;SRF=20417;SRP=2339.24;SRR=14305;TYPE=snp;technology.illumina=1	GT:AD:AO:DP:PL:QA:QR:RO	0/1:5,13:13:18:72,0,15:524:191:5	1/1:1,12:12:13:97,31,0:473:37:1	0/0:15,0:0:15:0,45,147:0:611:15	0/1:35,47:47:82:185,0,113:1870:1399:35	0/1:12,9:9:21:184,0,94:348:470:12	0/1:24,48:48:72:358,0,101:1940:955:24	0/1:8,4:4:12:46,0,181:164:328:8	1/1:0,4:4:4:116,12,0:153:0:0	1/1:0,55:55:55:679,166,0:2203:0:0	0/1:31,43:43:74:144,0,44:1729:1227:31	1/1:0,23:23:23:256,69,0:929:0:0	1/1:1,51:51:52:561,123,0:2021:41:1	1/1:0,52:52:52:568,157,0:2057:0:0	1/1:3,17:17:20:129,12,0:684:119:3	0/0:81,0:0:81:0,244,767:0:3174:81	0/0:68,0:0:68:0,205,579:0:2669:68	0/1:10,16:16:26:217,0,161:623:410:10	0/1:22,20:20:42:157,0,44:809:898:22	0/0:33,0:0:33:0,99,372:0:1317:33	0/1:31,41:41:72:274,0,80:1615:1227:31	0/1:45,37:37:82:98,0,132:1489:1769:45	0/1:28,52:52:80:257,0,126:2085:1112:28	0/1:18,23:23:41:147,0,47:918:725:18	0/0:106,0:0:106:0,319,1016:0:4195:106	0/1:25,23:23:48:138,0,131:925:1004:25	1/1:0,66:66:66:1672,199,0:2579:0:0	0/1:30,32:32:62:180,0,69:1296:1174:30	0/0:76,0:0:76:0,229,742:0:3023:76	1/1:0,61:61:61:602,184,0:2463:0:0	0/0:80,29:29:109:0,46,421:1161:3189:80	1/1:0,27:27:27:277,81,0:1054:0:0	0/1:16,23:23:39:110,0,34:893:648:16	1/1:0,100:100:100:959,301,0:4029:0:0	1/1:0,37:37:37:383,111,0:1498:0:0	0/1:16,7:7:23:12,0,98:280:625:16	0/1:4,4:4:8:84,0,102:141:164:4	0/0:35,0:0:35:0,105,297:0:1393:35	0/0:42,0:0:42:0,126,424:0:1643:42	0/0:33,0:0:33:0,99,468:0:1337:33	0/0:63,0:0:63:0,190,672:0:2529:63	1/1:0,45:45:45:486,135,0:1828:0:0	1/1:6,46:46:52:316,61,0:1787:246:6	1/1:0,117:117:117:1129,352,0:4692:0:0	1/1:0,6:6:6:55,18,0:237:0:0	0/1:19,36:36:55:243,0,5:1401:770:19	0/0:25,0:0:25:0,75,242:0:985:25	0/1:27,27:27:54:76,0,129:1078:1054:27	0/0:62,0:0:62:0,187,615:0:2473:62	0/1:24,13:13:37:190,0,296:521:946:24	0/1:19,21:21:40:146,0,72:841:766:19	1/1:0,3:3:3:31,9,0:123:0:0	1/1:0,34:34:34:544,102,0:1315:0:0	0/1:64,51:51:115:172,0,299:2053:2567:64	0/1:23,30:30:53:282,0,64:1190:935:23	1/1:0,95:95:95:1360,286,0:3784:0:0	1/1:0,81:81:81:867,244,0:3213:0:0	0/1:32,30:30:62:254,0,81:1207:1276:32	0/1:13,14:14:27:52,0,17:560:533:13	1/1:0,30:30:30:371,90,0:1198:0:0	0/0:26,0:0:26:0,78,290:0:1053:26	0/1:12,11:11:23:56,0,33:437:488:12	0/1:127,62:62:189:122,0,780:2462:5098:127	1/1:0,66:66:66:712,199,0:2589:0:0	1/1:0,77:77:77:767,232,0:3052:0:0	0/0:30,7:7:37:0,9,184:287:1148:30	0/1:22,36:36:58:219,0,4:1459:882:22	1/1:0,65:65:65:780,196,0:2638:0:0	0/1:45,18:18:63:34,0,210:734:1829:45	0/0:2,0:0:2:0,6,15:0:78:2	0/1:8,4:4:12:54,0,109:164:287:8	1/1:0,71:71:71:837,214,0:2827:0:0	0/1:31,29:29:60:197,0,76:1168:1259:31	0/1:59,42:42:101:131,0,295:1671:2366:59	0/0:58,0:0:58:0,175,641:0:2321:58	0/0:3,0:0:3:0,9,31:0:123:3	1/1:0,31:31:31:315,93,0:1191:0:0	0/0:63,0:0:63:0,190,626:0:2536:63	0/0:47,0:0:47:0,141,417:0:1897:47	1/1:0,24:24:24:241,72,0:950:0:0	1/1:0,74:74:74:768,223,0:2955:0:0	0/1:75,45:45:120:234,0,266:1791:3016:75	0/1:12,22:22:34:220,0,56:891:460:12	1/1:0,65:65:65:799,196,0:2543:0:0	0/1:48,25:25:73:86,0,248:999:1912:48	0/1:21,28:28:49:220,0,65:1096:847:21	1/1:0,105:105:105:951,316,0:4216:0:0	0/0:12,0:0:12:0,36,152:0:471:12	0/0:81,0:0:81:0,244,721:0:3214:81	1/1:0,22:22:22:442,66,0:852:0:0	0/1:31,30:30:61:81,0,115:1194:1250:31	0/0:62,0:0:62:0,187,559:0:2471:62	0/1:18,14:14:32:100,0,58:562:726:18	1/1:13,40:40:53:429,11,0:1613:521:13	0/0:33,0:0:33:0,99,339:0:1332:33	1/1:0,89:89:89:946,268,0:3593:0:0	1/1:3,28:28:31:261,65,0:1115:123:3	0/1:21,26:26:47:76,0,55:1037:844:21	0/1:19,28:28:47:149,0,75:1137:762:19	1/1:0,15:15:15:180,45,0:580:0:0	0/0:32,8:8:40:0,40,179:293:1290:32	0/0:6,4:4:10:0,1,16:155:224:6	0/0:28,10:10:38:0,40,225:396:1073:28	0/0:17,8:8:25:0,2,85:328:672:17	1/1:0,25:25:25:185,75,0:997:0:0	0/0:48,0:0:48:0,144,495:0:1948:48	0/0:100,23:23:123:0,130,738:932:3954:100	0/0:71,0:0:71:0,214,639:0:2858:71	0/0:14,5:5:19:0,16,116:179:565:14	0/1:15,8:8:23:66,0,71:326:593:15	0/0:32,10:10:42:0,1,209:405:1308:32	1/1:0,31:31:31:568,93,0:1205:0:0	1/1:0,32:32:32:751,96,0:1291:0:0
29188852	4547	29188852_4547	T	C	307696	.	AB=0.46204;ABP=247.003;AC=117;AF=0.494427;AN=224;AO=20416;CIGAR=1X;DP=177541;DPB=74179;DPRA=0.951579;EPP=1655.8;EPPR=2859.8;GTI=60;LEN=1;MEANALT=1.00646;MQM=15.0863;MQMR=11.1809;NS=2112;NUMALT=1;ODDS=0.00480045;PAIRED=0.770082;PAIREDR=0.891211;PAO=0;PQA=0;PQR=0;PRO=0;PROBE=Intergenic|RAPIDGENOMICS_3404_56009;QA=803186;QR=1350387;RO=34213;RPL=7163;RPP=3947.75;RPPR=9275.58;RPR=13253;RUN=1;SAF=12126;SAP=1568.11;SAR=8290;SRF=19999;SRP=2127.09;SRR=14214;TYPE=snp;technology.illumina=1	GT:AD:AO:DP:PL:QA:QR:RO	0/1:5,13:13:18:72,0,15:524:187:5	1/1:1,12:12:13:97,31,0:473:41:1	0/0:14,0:0:14:0,42,136:0:574:14	0/1:35,47:47:82:185,0,113:1870:1368:35	0/1:12,9:9:21:184,0,97:348:480:12	0/1:24,48:48:72:358,0,105:1940:893:24	0/1:9,4:4:13:43,0,197:164:346:9	1/1:0,4:4:4:116,12,0:153:0:0	1/1:0,55:55:55:679,166,0:2203:0:0	0/1:29,43:43:72:150,0,34:1729:1123:29	1/1:0,23:23:23:256,69,0:929:0:0	1/1:1,51:51:52:562,124,0:2021:37:1	1/1:0,52:52:52:568,157,0:2057:0:0	1/1:3,19:19:22:156,21,0:753:105:3	0/0:78,0:0:78:0,235,742:0:3037:78	0/0:66,0:0:66:0,199,564:0:2568:66	0/1:11,16:16:27:214,0,186:623:439:11	0/1:28,20:20:48:139,0,89:809:1086:28	0/0:32,0:0:32:0,96,359:0:1295:32	0/1:29,41:41:70:280,0,46:1615:1131:29	0/1:44,37:37:81:101,0,120:1489:1695:44	0/1:30,52:52:82:251,0,135:2085:1146:30	0/1:18,23:23:41:147,0,47:918:705:18	0/0:104,0:0:104:0,313,1006:0:4133:104	0/1:22,23:23:45:147,0,95:925:881:22	1/1:0,66:66:66:1672,199,0:2579:0:0	0/1:30,32:32:62:180,0,68:1296:1126:30	0/0:75,0:0:75:0,226,716:0:2948:75	1/1:0,61:61:61:602,184,0:2463:0:0	0/0:81,28:28:110:0,56,441:1135:3179:81	1/1:0,27:27:27:277,81,0:1054:0:0	0/1:16,23:23:39:110,0,34:893:639:16	1/1:0,100:100:100:959,301,0:4029:0:0	1/1:0,37:37:37:383,111,0:1498:0:0	0/1:15,7:7:22:15,0,73:280:602:15	0/1:5,4:4:9:81,0,106:141:201:5	0/0:35,0:0:35:0,105,297:0:1401:35	0/0:43,0:0:43:0,129,428:0:1634:43	0/0:33,0:0:33:0,99,460:0:1306:33	0/0:62,0:0:62:0,187,657:0:2445:62	1/1:0,45:45:45:486,135,0:1828:0:0	1/1:6,46:46:52:316,61,0:1787:246:6	1/1:1,117:117:118:1117,343,0:4692:41:1	1/1:0,6:6:6:55,18,0:237:0:0	0/1:18,36:36:54:246,0,0:1401:710:18	0/0:26,0:0:26:0,78,250:0:1025:26	0/1:22,27:27:49:91,0,85:1078:881:22	0/0:59,0:0:59:0,178,590:0:2294:59	0/1:24,13:13:37:190,0,283:521:934:24	0/1:19,21:21:40:146,0,73:841:771:19	1/1:0,3:3:3:31,9,0:123:0:0	1/1:0,34:34:34:544,102,0:1315:0:0	0/1:65,51:51:116:169,0,300:2053:2594:65	0/1:23,30:30:53:282,0,57:1190:904:23	1/1:0,91:91:95:1301,274,0:3625:0:0	1/1:0,81:81:81:867,244,0:3213:0:0	0/1:33,30:30:63:251,0,87:1207:1310:33	0/1:13,14:14:27:52,0,17:560:529:13	1/1:0,30:30:30:371,90,0:1198:0:0	0/0:26,0:0:26:0,78,293:0:1036:26	0/1:12,11:11:23:56,0,33:437:483:12	0/1:125,64:64:189:140,0,715:2540:4859:125	1/1:0,66:66:66:712,199,0:2589:0:0	1/1:6,71:71:77:648,171,0:2824:242:6	0/0:29,7:7:36:0,6,160:287:1136:29	0/1:22,36:36:58:219,0,4:1459:859:22	1/1:0,66:66:66:787,199,0:2675:0:0	0/1:44,18:18:62:37,0,203:734:1745:44	0/0:2,0:0:2:0,6,15:0:73:2	0/1:8,4:4:12:54,0,120:164:297:8	1/1:1,71:71:72:829,209,0:2827:41:1	0/1:30,29:29:59:200,0,71:1168:1205:30	0/1:59,42:42:101:131,0,290:1671:2315:59	0/0:57,0:0:57:0,172,625:0:2259:57	0/0:3,0:0:3:0,9,31:0:123:3	1/1:0,31:31:31:315,93,0:1191:0:0	0/0:62,0:0:62:0,187,616:0:2464:62	0/0:47,0:0:47:0,141,417:0:1888:47	1/1:0,24:24:24:241,72,0:950:0:0	1/1:0,74:74:74:768,223,0:2955:0:0	0/1:70,45:45:115:249,0,219:1791:2825:70	0/1:12,22:22:34:220,0,65:891:479:12	1/1:0,65:65:65:799,196,0:2543:0:0	0/1:47,25:25:72:89,0,224:999:1860:47	0/1:20,27:27:48:213,0,56:1065:794:20	1/1:0,105:105:105:951,316,0:4216:0:0	0/0:12,0:0:12:0,36,156:0:461:12	0/0:80,0:0:80:0,241,714:0:3154:80	1/1:0,22:22:22:442,66,0:852:0:0	0/1:31,30:30:61:81,0,101:1194:1217:31	0/0:61,0:0:61:0,184,551:0:2377:61	0/1:18,14:14:32:100,0,58:562:718:18	1/1:13,40:40:53:429,11,0:1613:512:13	0/0:34,0:0:34:0,102,340:0:1325:34	1/1:0,89:89:89:946,268,0:3593:0:0	1/1:3,28:28:31:261,65,0:1115:119:3	0/1:21,26:26:47:76,0,55:1037:845:21	0/1:19,28:28:47:149,0,75:1137:758:19	1/1:0,15:15:15:180,45,0:580:0:0	0/0:32,8:8:40:0,40,179:293:1259:32	0/0:6,4:4:10:0,1,16:155:218:6	0/0:27,10:10:37:0,37,182:396:1010:27	0/0:17,8:8:25:0,2,79:328:665:17	1/1:0,25:25:25:185,75,0:997:0:0	0/0:47,0:0:47:0,141,487:0:1883:47	0/0:99,23:23:122:0,127,729:932:3890:99	0/0:68,0:0:68:0,205,617:0:2685:68	0/0:14,5:5:19:0,16,118:179:554:14	0/1:14,8:8:22:69,0,65:326:570:14	0/0:32,10:10:42:0,1,205:405:1271:32	1/1:0,31:31:31:568,93,0:1205:0:0	1/1:0,32:32:32:751,96,0:1291:0:0
29193152	6953	29193152_6953	T	A	240338	.	AB=0.484799;ABP=15.2895;AC=157;AF=0.7036;AN=222;AO=16133;CIGAR=1X;DP=96477;DPB=41155;DPRA=0.922908;EPP=1106.28;EPPR=505.092;GTI=123;LEN=1;MEANALT=1.00825;MQM=12.1476;MQMR=10.9213;NS=2112;NUMALT=1;ODDS=0.00597651;PAIRED=0.878758;PAIREDR=0.873946;PAO=0;PQA=0;PQR=0;PRO=0;PROBE=Intergenic|RAPIDGENOMICS_3404_56206;QA=635404;QR=500552;RO=12455;RPL=7463;RPP=199.1;RPPR=51.4311;RPR=8670;RUN=1;SAF=8618;SAP=166.764;SAR=7515;SRF=6545;SRP=73.3107;SRR=5910;TYPE=snp;technology.illumina=1	GT:AD:AO:DP:PL:QA:QR:RO	1/1:0,13:13:13:108,39,0:496:0:0	1/1:0,7:7:7:100,21,0:273:0:0	1/1:0,1:1:1:10,3,0:37:0:0	0/1:34,32:32:66:189,0,149:1254:1377:34	1/1:0,19:19:19:249,57,0:766:0:0	1/1:0,29:29:29:334,87,0:1164:0:0	1/1:0,5:5:5:73,15,0:205:0:0	1/1:0,10:10:10:96,30,0:410:0:0	1/1:0,47:47:47:469,141,0:1915:0:0	1/1:0,41:41:41:469,123,0:1647:0:0	1/1:0,5:5:5:57,15,0:201:0:0	1/1:6,17:17:23:123,21,0:661:226:6	1/1:0,34:34:34:337,102,0:1359:0:0	1/1:0,16:16:16:151,48,0:648:0:0	1/1:0,21:21:21:164,63,0:840:0:0	1/1:0,65:65:65:568,196,0:2587:0:0	0/1:7,10:10:17:191,0,2:398:278:7	1/1:0,65:65:65:567,196,0:2607:0:0	1/1:0,43:43:43:344,129,0:1715:0:0	0/1:20,11:11:31:31,0,98:438:801:20	1/1:0,51:51:51:468,154,0:2041:0:0	1/1:0,16:16:16:150,48,0:656:0:0	0/0:20,0:0:20:0,60,203:0:807:20	0/1:39,22:22:61:29,0,149:880:1566:39	1/1:0,12:12:12:128,36,0:458:0:0	1/1:0,31:31:31:593,93,0:1212:0:0	0/1:34,20:20:54:57,0,145:816:1372:34	1/1:0,53:53:53:445,160,0:2138:0:0	1/1:0,63:63:63:619,190,0:2493:0:0	1/1:0,38:38:38:397,114,0:1532:0:0	0/1:4,5:5:10:13,0,4:201:164:4	0/1:6,16:16:22:70,0,11:643:233:6	0/1:35,39:39:74:219,0,186:1569:1410:35	1/1:0,1:1:1:9,3,0:41:0:0	1/1:0,12:12:12:145,36,0:456:0:0	0/0:8,0:0:8:0,24,66:0:328:8	1/1:0,11:11:11:101,33,0:442:0:0	0/0:25,10:10:35:0,1,144:406:1009:25	1/1:0,24:24:24:242,72,0:963:0:0	0/1:27,20:20:47:26,0,118:803:1074:27	1/1:1,16:16:17:181,41,0:648:41:1	1/1:0,17:17:17:161,51,0:693:0:0	1/1:0,26:26:26:279,78,0:1019:0:0	0/0:5,0:0:5:0,15,54:0:186:5	0/0:23,0:0:23:0,69,226:0:913:23	1/1:0,4:4:4:32,12,0:160:0:0	1/1:0,64:64:64:575,193,0:2571:0:0	0/1:19,11:11:30:42,0,131:451:758:19	1/1:0,18:18:18:370,54,0:717:0:0	0/1:35,23:23:58:12,0,128:911:1413:35	1/1:0,2:2:2:15,6,0:82:0:0	0/1:25,16:16:41:25,0,106:652:1025:25	1/1:0,57:57:57:491,172,0:2315:0:0	0/1:10,13:13:23:144,0,20:520:397:10	1/1:0,16:16:16:168,48,0:630:0:0	0/0:52,0:0:52:0,157,480:0:2115:52	1/1:0,22:22:22:209,66,0:870:0:0	0/0:18,0:0:18:0,54,138:0:734:18	0/0:20,0:0:20:0,60,173:0:793:20	1/1:0,4:4:4:35,12,0:141:0:0	1/1:0,11:11:11:103,33,0:447:0:0	0/1:53,62:62:115:259,0,313:2482:2161:53	0/0:54,21:21:75:0,34,229:839:2196:54	0/1:12,26:26:38:92,0,30:1045:450:12	1/1:0,12:12:12:94,36,0:480:0:0	0/1:11,6:6:17:4,0,32:242:447:11	0/0:4,0:0:4:0,12,63:0:164:4	0/0:17,5:5:22:0,3,63:187:680:17	./.:.:.:.:.:.:.:.	1/1:0,12:12:12:259,36,0:462:0:0	0/1:39,33:33:72:55,0,168:1333:1578:39	1/1:0,27:27:27:314,81,0:1049:0:0	0/1:36,35:35:71:116,0,207:1404:1449:36	0/1:11,15:15:26:68,0,28:599:432:11	0/0:1,0:0:1:0,3,8:0:41:1	1/1:0,21:21:21:194,63,0:834:0:0	1/1:0,17:17:17:188,51,0:689:0:0	0/0:10,2:2:12:0,21,60:82:406:10	1/1:0,18:18:18:225,54,0:734:0:0	1/1:0,51:51:51:455,154,0:2062:0:0	1/1:0,57:57:57:546,172,0:2281:0:0	1/1:0,24:24:24:229,72,0:954:0:0	1/1:0,21:21:21:225,63,0:818:0:0	0/1:15,10:10:25:88,0,101:378:606:15	1/1:0,27:27:27:247,81,0:1085:0:0	0/1:21,31:31:52:76,0,4:1267:831:21	0/0:4,0:0:4:0,12,28:0:164:4	1/1:0,86:86:86:747,259,0:3394:0:0	0/1:2,4:4:6:56,0,28:152:82:2	0/1:16,22:22:38:120,0,18:855:643:16	1/1:0,25:25:25:222,75,0:1017:0:0	0/1:23,8:8:31:144,0,217:320:939:23	1/1:0,23:23:23:264,69,0:923:0:0	1/1:0,3:3:3:26,9,0:123:0:0	0/1:22,20:20:42:78,0,33:816:898:22	0/0:22,4:4:26:0,24,200:160:890:22	1/1:0,34:34:34:370,102,0:1309:0:0	0/0:23,0:0:23:0,69,202:0:900:23	0/0:1,0:0:1:0,3,8:0:41:1	1/1:0,38:38:38:429,114,0:1534:0:0	1/1:0,9:9:9:113,27,0:369:0:0	0/1:8,6:6:14:3,0,24:246:324:8	1/1:0,2:2:2:21,6,0:82:0:0	1/1:0,25:25:25:240,75,0:1002:0:0	0/1:17,28:28:45:104,0,24:1076:665:17	0/1:45,41:41:86:158,0,166:1664:1833:45	0/0:67,0:0:67:0,202,660:0:2695:67	1/1:0,36:36:36:291,108,0:1468:0:0	0/1:17,7:7:24:46,0,102:279:684:17	1/1:0,37:37:37:345,111,0:1513:0:0	1/1:0,5:5:5:67,15,0:205:0:0	1/1:0,12:12:12:240,36,0:468:0:0
29198703	566	29198703_566	G	C	2877.28	.	AB=0.280315;ABP=269.199;AC=0;AF=0.0136139;AN=222;AO=261;CIGAR=1X;DP=98558;DPB=33502;DPRA=1.01959;EPP=57.5966;EPPR=9091.4;GTI=60;LEN=1;MEANALT=1;MQM=19.8812;MQMR=16.2829;NS=2112;NUMALT=1;ODDS=0.303278;PAIRED=0.605364;PAIREDR=0.752273;PAO=0;PQA=0;PQR=0;PRO=0;PROBE=SNP|RAPIDGENOMICS_3404_56559;QA=10301;QR=1300203;RO=32774;RPL=88;RPP=63.121;RPPR=9461.36;RPR=173;RUN=1;SAF=259;SAP=552.526;SAR=2;SRF=32610;SRP=69753.5;SRR=164;TYPE=snp;technology.illumina=1	GT:AD:AO:DP:PL:QA:QR:RO	0/0:15,0:0:15:0,45,173:0:603:15	0/0:11,0:0:11:0,33,211:0:407:11	0/0:5,0:0:5:0,15,89:0:205:5	0/0:32,0:0:32:0,96,716:0:1263:32	0/0:14,0:0:14:0,42,226:0:554:14	0/0:42,0:0:42:0,126,530:0:1679:42	0/0:11,0:0:11:0,33,233:0:443:11	0/0:1,0:0:1:0,3,9:0:41:1	0/0:26,0:0:26:0,78,356:0:1062:26	0/0:51,0:0:51:0,154,627:0:2071:51	0/0:11,0:0:11:0,33,115:0:439:11	0/0:17,0:0:17:0,51,274:0:675:17	0/0:20,0:0:20:0,60,288:0:804:20	0/0:26,0:0:26:0,78,420:0:1009:26	0/0:25,0:0:25:0,75,262:0:1005:25	0/0:51,0:0:51:0,154,639:0:2023:51	0/0:12,0:0:12:0,36,373:0:480:12	0/0:36,0:0:36:0,108,423:0:1464:36	0/0:25,0:0:25:0,75,356:0:974:25	0/0:20,0:0:20:0,60,362:0:820:20	0/0:41,0:0:41:0,123,489:0:1645:41	0/0:24,0:0:24:0,72,227:0:971:24	0/0:12,0:0:12:0,36,270:0:488:12	0/0:9,0:0:9:0,27,164:0:360:9	0/0:10,0:0:10:0,30,147:0:406:10	0/0:30,0:0:30:0,90,606:0:1144:30	0/0:37,0:0:37:0,111,497:0:1464:37	0/0:46,0:0:46:0,138,557:0:1858:46	0/0:43,0:0:43:0,129,463:0:1747:43	0/0:35,0:0:35:0,105,419:0:1403:35	0/0:22,0:0:22:0,66,361:0:844:22	0/0:20,0:0:20:0,60,250:0:753:20	0/0:49,0:0:49:0,148,809:0:1958:49	0/0:21,0:0:21:0,63,197:0:853:21	0/0:9,0:0:9:0,27,77:0:365:9	0/0:8,0:0:8:0,24,60:0:324:8	0/0:9,0:0:9:0,27,76:0:360:9	0/0:24,0:0:24:0,72,358:0:936:24	0/0:10,0:0:10:0,30,171:0:398:10	0/0:43,3:3:46:0,104,541:119:1692:43	0/0:22,0:0:22:0,66,387:0:799:22	0/0:35,0:0:35:0,105,431:0:1396:35	0/0:44,0:0:44:0,132,642:0:1775:44	0/0:3,0:0:3:0,9,30:0:123:3	0/0:23,0:0:23:0,69,307:0:906:23	0/0:21,0:0:21:0,63,231:0:810:21	0/0:34,8:8:42:0,9,259:324:1365:34	0/0:57,0:0:57:0,172,787:0:2274:57	0/0:29,0:0:29:0,87,772:0:1128:29	0/0:36,0:0:36:0,108,511:0:1459:36	0/0:4,0:0:4:0,12,34:0:164:4	0/0:28,0:0:28:0,84,458:0:1095:28	0/0:42,0:0:42:0,126,429:0:1649:42	0/0:16,0:0:16:0,48,307:0:613:16	0/0:47,0:0:47:0,141,600:0:1915:47	0/0:39,0:0:39:0,117,463:0:1573:39	0/0:10,0:0:10:0,30,176:0:406:10	0/0:19,0:0:19:0,57,309:0:755:19	0/0:21,0:0:21:0,63,292:0:843:21	0/0:12,1:1:13:0,31,136:41:483:12	0/0:28,0:0:28:0,84,337:0:1111:28	0/0:54,0:0:54:0,163,716:0:2131:54	0/0:35,0:0:35:0,105,365:0:1397:35	0/0:40,0:0:40:0,120,562:0:1612:40	0/0:19,0:0:19:0,57,305:0:771:19	0/0:43,0:0:43:0,129,551:0:1736:43	0/0:9,0:0:9:0,27,151:0:369:9	0/0:12,0:0:12:0,36,174:0:467:12	0/0:7,0:0:7:0,21,70:0:274:7	0/0:19,0:0:19:0,57,428:0:723:19	0/0:11,0:0:12:0,33,184:0:451:11	0/0:11,0:0:11:0,33,209:0:451:11	0/0:46,0:0:46:0,138,473:0:1852:46	0/0:36,0:0:36:0,108,765:0:1463:36	./.:.:.:.:.:.:.:.	0/0:16,0:0:16:0,48,277:0:647:16	0/0:15,0:0:15:0,45,154:0:598:15	0/0:13,0:0:13:0,39,196:0:515:13	0/0:18,0:0:18:0,54,393:0:692:18	0/0:17,0:0:17:0,51,221:0:680:17	0/0:71,0:0:71:0,214,845:0:2807:71	0/0:27,0:0:27:0,81,463:0:1073:27	0/0:22,0:0:22:0,66,389:0:894:22	0/0:33,0:0:33:0,99,389:0:1297:33	0/0:15,0:0:15:0,45,165:0:599:15	0/0:38,0:0:38:0,114,392:0:1531:38	0/0:5,0:0:5:0,15,64:0:192:5	0/0:17,4:4:21:0,21,98:160:662:17	0/0:21,0:0:21:0,63,329:0:802:21	0/0:52,0:0:52:0,157,786:0:2056:52	0/0:43,0:0:43:0,129,682:0:1703:43	0/0:15,0:0:15:0,45,219:0:615:15	0/0:23,0:0:23:0,69,324:0:923:23	0/0:6,0:0:6:0,18,103:0:246:6	0/0:20,3:3:23:0,43,381:123:791:20	0/0:19,0:0:19:0,57,233:0:744:19	0/0:34,0:0:34:0,102,450:0:1336:34	0/0:18,0:0:18:0,54,209:0:730:18	0/0:3,0:0:3:0,9,37:0:114:3	0/0:18,0:0:18:0,54,427:0:688:18	0/0:22,0:0:22:0,66,301:0:886:22	0/0:26,0:0:26:0,78,290:0:1014:26	0/0:3,0:0:3:0,9,33:0:111:3	0/0:15,0:0:15:0,45,134:0:611:15	0/0:11,0:0:11:0,33,146:0:431:11	0/0:60,0:0:60:0,181,562:0:2332:60	0/0:15,0:0:15:0,45,198:0:602:15	0/0:35,0:0:35:0,105,385:0:1410:35	0/0:12,0:0:12:0,36,266:0:484:12	0/0:27,0:0:27:0,81,310:0:1077:27	0/0:9,0:0:9:0,27,241:0:340:9	0/0:24,0:0:24:0,72,683:0:954:24
29210178	6747	29210178_6747	G	A	9312.38	.	AB=0.351538;ABP=612.955;AC=8;AF=0.0337461;AN=224;AO=2084;CIGAR=1X;DP=192280;DPB=71771;DPRA=1.01427;EPP=116.481;EPPR=32.2737;GTI=61;LEN=1;MEANALT=1.01333;MQM=13.1526;MQMR=11.848;NS=2112;NUMALT=1;ODDS=0.139661;PAIRED=0.859405;PAIREDR=0.902148;PAO=0;PQA=0;PQR=0;PRO=0;PROBE=Intergenic|RAPIDGENOMICS_3404_55908;QA=82575;QR=2783359;RO=69963;RPL=1220;RPP=135.066;RPPR=26414.2;RPR=864;RUN=1;SAF=343;SAP=2039.45;SAR=1741;SRF=14136;SRP=53950.4;SRR=55827;TYPE=snp;technology.illumina=1	GT:AD:AO:DP:PL:QA:QR:RO	0/0:43,0:0:43:0,129,532:0:1697:43	0/1:3,9:9:12:55,0,24:369:101:3	0/0:4,3:3:7:0,1,17:104:164:4	0/0:92,0:0:92:0,277,915:0:3711:92	0/0:30,0:0:30:0,90,528:0:1191:30	0/0:56,0:0:56:0,169,613:0:2237:56	0/0:16,0:0:16:0,48,236:0:629:16	0/0:20,0:0:20:0,60,216:0:804:20	0/0:54,0:0:54:0,163,560:0:2166:54	0/0:79,0:0:79:0,238,819:0:3185:79	0/0:3,0:0:3:0,9,25:0:114:3	0/0:40,6:6:46:0,78,305:240:1601:40	0/0:54,0:0:54:0,163,553:0:2139:54	0/0:25,0:0:25:0,75,295:0:1013:25	0/0:86,0:0:86:0,259,861:0:3469:86	0/0:66,17:17:83:0,56,492:689:2659:66	0/0:28,0:0:28:0,84,725:0:1105:28	0/0:52,7:7:59:0,117,480:247:2120:52	0/0:55,0:0:55:0,166,576:0:2205:55	0/0:51,0:0:51:0,154,503:0:2042:51	0/0:81,0:0:81:0,244,860:0:3190:81	0/0:99,0:0:99:0,298,1006:0:3998:99	0/1:19,9:9:28:51,0,99:360:775:19	0/0:105,0:0:105:0,316,1133:0:4240:105	0/0:62,0:0:62:0,187,591:0:2465:62	0/0:64,0:0:64:0,193,1295:0:2516:64	0/0:56,21:21:77:0,39,351:826:2229:56	0/0:67,0:0:67:0,202,715:0:2630:67	0/0:84,0:0:84:0,253,881:0:3353:84	0/0:64,0:0:64:0,193,777:0:2579:64	0/0:34,0:0:34:0,102,305:0:1382:34	0/0:50,0:0:50:0,151,453:0:2021:50	0/0:150,0:0:150:0,452,1596:0:5949:150	0/0:31,0:0:31:0,93,323:0:1252:31	0/0:44,0:0:44:0,132,571:0:1757:44	1/1:3,5:5:8:13,2,0:205:123:3	0/0:31,0:0:31:0,93,301:0:1241:31	0/0:35,0:0:35:0,105,361:0:1395:35	0/0:53,0:0:53:0,160,626:0:2092:53	0/0:56,0:0:56:0,169,643:0:2218:56	0/0:55,1:1:56:0,135,574:41:2195:55	0/0:28,6:6:34:0,49,197:246:1131:28	0/0:117,0:0:117:0,352,1200:0:4689:117	0/0:11,0:0:11:0,33,131:0:433:11	0/0:100,0:0:100:0,301,1050:0:4027:100	0/0:25,0:0:25:0,75,324:0:1012:25	0/0:42,0:0:42:0,126,484:0:1674:42	0/0:129,31:31:160:0,202,987:1267:5136:129	0/1:21,26:26:47:328,0,365:1021:843:21	0/0:51,0:0:51:0,154,553:0:2046:51	0/0:8,0:0:8:0,24,79:0:311:8	0/0:51,0:0:51:0,154,556:0:2053:51	0/0:143,0:0:143:0,430,1444:0:5734:143	0/0:42,0:0:42:0,126,669:0:1685:42	0/0:79,0:0:79:0,238,740:0:3184:79	0/1:45,29:29:74:110,0,228:1173:1774:45	0/1:24,13:13:37:33,0,132:500:919:24	0/0:36,0:0:36:0,108,350:0:1450:36	0/0:27,0:0:27:0,81,272:0:1041:27	0/0:14,0:0:14:0,42,173:0:521:14	0/0:28,0:0:28:0,84,287:0:1140:28	0/0:180,0:0:180:0,542,1961:0:7190:180	0/0:51,0:0:51:0,154,546:0:2047:51	0/0:40,0:0:40:0,120,359:0:1598:40	0/0:27,0:0:27:0,81,275:0:1099:27	0/0:42,9:9:51:0,69,351:365:1691:42	0/0:44,0:0:44:0,132,420:0:1746:44	0/0:55,6:6:61:0,121,540:237:2223:55	0/0:2,0:0:2:0,6,15:0:82:2	0/0:18,0:0:18:0,54,274:0:661:18	0/0:100,0:0:100:0,301,1021:0:3955:100	0/0:63,0:0:63:0,190,596:0:2542:63	0/0:76,0:0:76:0,229,795:0:3034:76	0/0:55,0:0:55:0,166,527:0:2198:55	0/0:7,0:0:7:0,21,60:0:270:7	0/0:42,0:0:42:0,126,387:0:1691:42	0/0:54,0:0:54:0,163,549:0:2155:54	0/0:12,0:0:12:0,36,164:0:483:12	0/0:14,0:0:14:0,42,252:0:570:14	0/0:25,0:0:25:0,75,280:0:971:25	0/0:84,0:0:84:0,253,905:0:3380:84	0/0:37,0:0:37:0,111,358:0:1478:37	0/0:59,0:0:59:0,178,604:0:2343:59	0/0:85,0:0:85:0,256,798:0:3397:85	0/0:86,0:0:86:0,259,933:0:3465:86	0/0:51,0:0:51:0,154,580:0:2032:51	0/0:17,0:0:17:0,51,160:0:697:17	0/0:58,0:0:58:0,175,606:0:2332:58	0/0:36,0:0:36:0,108,482:0:1375:36	0/0:81,7:7:88:0,199,649:283:3260:81	0/0:27,0:0:27:0,81,271:0:1099:27	0/0:70,0:0:70:0,211,692:0:2816:70	0/0:33,0:0:33:0,99,427:0:1341:33	0/0:12,0:0:12:0,36,126:0:488:12	0/0:92,0:0:92:0,277,916:0:3712:92	0/1:20,17:17:37:47,0,169:670:816:20	0/0:45,0:0:45:0,135,472:0:1807:45	0/0:10,3:3:13:0,17,67:119:401:10	0/0:21,0:0:21:0,63,187:0:820:21	0/0:8,0:0:8:0,24,75:0:314:8	0/0:51,0:0:51:0,154,574:0:2027:51	0/0:22,0:0:22:0,66,276:0:867:22	0/0:22,0:0:22:0,66,229:0:898:22	0/0:48,0:0:48:0,144,454:0:1937:48	0/0:56,0:0:56:0,169,511:0:2256:56	0/0:170,0:0:170:0,512,1682:0:6835:170	0/0:57,0:0:57:0,172,537:0:2284:57	0/0:19,0:0:19:0,57,197:0:739:19	0/0:37,0:0:37:0,111,338:0:1509:37	0/0:51,0:0:51:0,154,567:0:2020:51	0/0:20,0:0:20:0,60,181:0:749:20	0/0:23,0:0:23:0,69,674:0:930:23
29210654	1994	29210654_1994	G	A	1199.72	.	AB=0.369524;ABP=80.6415;AC=0;AF=0.00773515;AN=224;AO=402;CIGAR=1X;DP=146041;DPB=59114;DPRA=1.02834;EPP=6.12166;EPPR=46.3392;GTI=20;LEN=1;MEANALT=1;MQM=11.9129;MQMR=11.1652;NS=2112;NUMALT=1;ODDS=0.601939;PAIRED=0.90796;PAIREDR=0.902321;PAO=0;PQA=0;PQR=0;PRO=0;PROBE=Intergenic|RAPIDGENOMICS_3404_56187;QA=15833;QR=2332030;RO=58672;RPL=87;RPP=283.811;RPPR=45949;RPR=315;RUN=1;SAF=300;SAP=214.777;SAR=102;SRF=41140;SRP=20630.3;SRR=17532;TYPE=snp;technology.illumina=1	GT:AD:AO:DP:PL:QA:QR:RO	0/0:54,0:0:54:0,163,616:0:2141:54	0/0:8,0:0:8:0,24,94:0:324:8	0/0:7,0:0:7:0,21,74:0:273:7	0/0:56,0:0:56:0,169,548:0:2239:56	0/0:10,0:0:10:0,30,107:0:383:10	0/0:85,0:0:85:0,256,888:0:3425:85	0/0:9,0:0:9:0,27,106:0:360:9	0/0:5,0:0:5:0,15,51:0:205:5	0/0:50,0:0:50:0,151,420:0:2030:50	0/0:70,0:0:70:0,211,692:0:2779:70	0/0:2,0:0:2:0,6,18:0:73:2	0/0:46,0:0:46:0,138,405:0:1870:46	0/0:59,0:0:59:0,178,596:0:2349:59	0/0:22,0:0:22:0,66,254:0:890:22	0/0:73,0:0:73:0,220,709:0:2896:73	0/0:63,19:19:82:0,91,613:747:2510:63	0/0:20,0:0:20:0,60,333:0:785:20	0/0:75,0:0:75:0,226,686:0:3009:75	0/0:64,0:0:64:0,193,678:0:2535:64	0/0:58,0:0:58:0,175,558:0:2335:58	0/0:65,0:0:65:0,196,615:0:2597:65	0/0:52,0:0:52:0,157,517:0:2068:52	0/0:30,0:0:30:0,90,370:0:1195:30	0/0:47,0:0:47:0,141,472:0:1869:47	0/0:22,0:0:22:0,66,250:0:885:22	0/0:53,0:0:53:0,160,1159:0:2070:53	0/0:50,0:0:50:0,151,508:0:2023:50	0/0:114,0:0:114:0,343,1337:0:4539:114	0/0:61,0:0:61:0,184,574:0:2370:61	0/0:26,0:0:26:0,78,240:0:1035:26	0/0:40,0:0:40:0,120,338:0:1619:40	0/0:37,0:0:37:0,111,447:0:1501:37	0/0:127,0:0:127:0,382,1291:0:5093:127	0/0:16,0:0:16:0,48,128:0:612:16	0/0:48,0:0:48:0,144,370:0:1911:48	0/0:16,0:0:16:0,48,255:0:656:16	0/0:45,0:0:45:0,135,413:0:1775:45	0/0:27,0:0:27:0,81,241:0:1073:27	0/0:26,0:0:26:0,78,221:0:1032:26	0/0:28,0:0:28:0,84,242:0:1095:28	0/0:58,0:0:58:0,175,572:0:2278:58	0/0:36,0:0:36:0,108,339:0:1419:36	0/0:52,0:0:52:0,157,478:0:2003:52	0/0:24,0:0:24:0,72,248:0:945:24	0/0:50,0:0:50:0,151,488:0:2003:50	0/0:16,0:0:16:0,48,188:0:652:16	0/0:88,0:0:88:0,265,864:0:3458:88	0/0:73,0:0:73:0,220,779:0:2888:73	0/0:24,0:0:24:0,72,504:0:916:24	0/0:35,0:0:35:0,105,291:0:1370:35	0/0:3,0:0:3:0,9,26:0:123:3	0/0:54,0:0:54:0,163,508:0:2096:54	0/0:62,0:0:62:0,187,601:0:2439:62	0/0:41,0:0:41:0,123,645:0:1619:41	0/0:95,0:0:95:0,286,942:0:3773:95	0/0:66,0:0:66:0,199,665:0:2682:66	0/0:23,0:0:23:0,69,248:0:943:23	0/0:29,3:3:32:0,50,272:119:1159:29	0/0:33,0:0:33:0,99,369:0:1286:33	0/0:26,0:0:26:0,78,297:0:1048:26	0/0:30,0:0:30:0,90,281:0:1205:30	0/0:121,0:0:121:0,364,1207:0:4793:121	0/0:75,0:0:76:0,226,696:0:2973:75	0/0:65,0:0:65:0,196,667:0:2556:65	0/0:20,0:0:20:0,60,224:0:789:20	0/0:32,0:0:32:0,96,288:0:1254:32	0/0:21,0:0:21:0,63,233:0:811:21	0/0:34,0:0:34:0,102,287:0:1328:34	0/0:6,0:0:6:0,18,140:0:246:6	0/0:13,0:0:13:0,39,297:0:502:13	0/0:81,0:0:81:0,244,829:0:3214:81	0/0:42,0:0:42:0,126,471:0:1670:42	0/0:49,0:0:49:0,148,431:0:1943:49	0/0:25,0:0:25:0,75,248:0:982:25	0/0:3,0:0:3:0,9,22:0:123:3	0/0:28,0:0:28:0,84,324:0:1103:28	0/0:18,0:0:18:0,54,221:0:716:18	0/0:21,0:0:21:0,63,197:0:834:21	0/0:19,0:0:19:0,57,276:0:762:19	0/0:36,0:0:36:0,108,365:0:1464:36	0/0:99,0:0:99:0,298,973:0:3956:99	0/0:37,0:0:37:0,111,377:0:1478:37	0/0:38,0:0:38:0,114,305:0:1468:38	0/0:83,0:0:83:0,250,838:0:3362:83	0/0:20,0:0:20:0,60,194:0:784:20	0/0:100,0:0:100:0,301,946:0:3965:100	0/0:29,0:0:29:0,87,301:0:1151:29	0/0:46,0:0:46:0,138,378:0:1833:46	0/0:23,0:0:23:0,69,372:0:845:23	0/0:57,0:0:57:0,172,461:0:2317:57	0/0:52,0:0:52:0,157,484:0:2056:52	0/0:28,0:0:28:0,84,226:0:1139:28	0/0:33,0:0:33:0,99,360:0:1308:33	0/0:20,0:0:20:0,60,184:0:793:20	0/0:47,0:0:47:0,141,411:0:1840:47	0/0:39,0:0:39:0,117,349:0:1563:39	0/0:73,0:0:73:0,220,674:0:2864:73	0/0:18,0:0:18:0,54,241:0:716:18	0/0:15,0:0:15:0,45,113:0:607:15	0/0:20,0:0:20:0,60,221:0:798:20	0/0:16,0:0:16:0,48,182:0:644:16	0/0:15,0:0:15:0,45,236:0:579:15	0/0:14,0:0:14:0,42,114:0:566:14	0/0:43,0:0:43:0,129,510:0:1715:43	0/0:58,0:0:58:0,175,695:0:2273:58	0/0:78,0:0:78:0,235,707:0:3111:78	0/0:53,0:0:53:0,160,469:0:2118:53	0/0:7,0:0:7:0,21,59:0:264:7	0/0:15,0:0:15:0,45,113:0:615:15	0/0:24,0:0:24:0,72,230:0:980:24	0/0:3,0:0:3:0,9,28:0:123:3	0/0:24,0:0:24:0,72,478:0:936:24
29253970	3997	29253970_3997	T	C	167305	.	AB=0.485104;ABP=21.9649;AC=99;AF=0.382353;AN=222;AO=10529;CIGAR=1X;DP=121669;DPB=53390;DPRA=0.983326;EPP=378.321;EPPR=1847.86;GTI=133;LEN=1;MEANALT=1.00765;MQM=13.2991;MQMR=11.4821;NS=2112;NUMALT=1;ODDS=0.00835388;PAIRED=0.845569;PAIREDR=0.892839;PAO=0;PQA=0;PQR=0;PRO=0;PROBE=SNP|RAPIDGENOMICS_3404_24457||SNP|RAPIDGENOMICS_3404_24458;QA=414578;QR=1445150;RO=36282;RPL=7462;RPP=3986.69;RPPR=17393.3;RPR=3067;RUN=1;SAF=3198;SAP=3525.89;SAR=7331;SRF=12361;SRP=8000.96;SRR=23921;TYPE=snp;technology.illumina=1	GT:AD:AO:DP:PL:QA:QR:RO	0/0:22,5:5:27:0,34,152:201:875:22	0/1:9,6:6:15:4,0,38:228:369:9	./.:.:.:.:.:.:.:.	0/1:17,43:43:60:220,0,40:1725:684:17	1/1:0,15:15:15:200,45,0:594:0:0	0/1:26,22:22:48:100,0,94:872:1008:26	0/1:8,10:10:18:54,0,127:410:328:8	1/1:1,7:7:8:74,13,0:287:41:1	0/0:32,0:0:32:0,96,279:0:1264:32	0/1:26,35:35:61:180,0,79:1393:1057:26	0/0:8,0:0:8:0,24,91:0:319:8	0/0:39,0:0:39:0,117,386:0:1565:39	1/1:1,42:42:43:467,119,0:1667:37:1	0/0:30,0:0:30:0,90,330:0:1209:30	0/0:39,0:0:39:0,117,417:0:1587:39	0/0:54,0:0:54:0,163,460:0:2163:54	0/1:9,6:6:15:53,0,174:218:338:9	0/1:39,23:23:62:22,0,148:943:1595:39	0/1:30,44:44:74:259,0,87:1746:1177:30	1/1:6,10:10:16:44,3,0:396:246:6	0/1:19,16:16:35:82,0,43:625:748:19	1/1:15,29:29:44:163,2,0:1170:581:15	0/0:20,0:0:20:0,60,164:0:820:20	0/0:50,0:0:50:0,151,502:0:1999:50	0/0:14,0:0:14:0,42,159:0:570:14	0/0:56,0:0:56:0,169,1333:0:2195:56	0/0:55,0:0:55:0,166,614:0:2190:55	0/1:28,15:15:43:86,0,147:575:1107:28	1/1:13,24:24:37:165,1,0:956:529:13	1/1:0,21:21:21:257,63,0:852:0:0	0/0:28,0:0:28:0,84,267:0:1140:28	1/1:0,25:25:25:236,75,0:995:0:0	0/0:66,0:0:66:0,199,569:0:2643:66	1/1:2,7:7:9:135,12,0:283:82:2	0/0:24,0:0:24:0,72,245:0:942:24	0/1:5,1:1:6:15,0,54:41:201:5	1/1:12,25:25:37:116,13,0:999:466:12	1/1:0,52:52:52:643,157,0:2074:0:0	1/1:0,16:16:16:180,48,0:652:0:0	1/1:0,44:44:44:468,132,0:1796:0:0	1/1:0,35:35:35:438,105,0:1375:0:0	0/1:41,22:22:63:75,0,261:872:1630:41	1/1:0,52:52:52:666,157,0:2093:0:0	0/0:6,1:1:7:0,13,41:41:242:6	0/0:68,0:0:68:0,205,692:0:2736:68	1/1:6,13:13:19:75,11,0:483:238:6	0/1:50,42:42:92:157,0,300:1699:1998:50	0/0:80,0:0:80:0,241,685:0:3228:80	1/1:0,25:25:25:435,75,0:991:0:0	0/0:50,1:1:51:0,120,567:41:1991:50	0/0:1,0:0:1:0,3,8:0:41:1	1/1:3,7:7:10:55,8,0:283:119:3	0/0:51,0:0:51:0,154,514:0:2012:51	0/0:40,0:0:40:0,120,470:0:1588:40	0/0:61,0:0:61:0,184,664:0:2450:61	0/1:15,15:15:30:53,0,87:602:589:15	0/1:21,27:27:48:91,0,61:1081:825:21	0/1:6,17:17:23:87,0,31:689:242:6	0/1:8,6:6:14:34,0,45:242:319:8	1/1:2,14:14:16:128,31,0:570:78:2	1/1:0,62:62:62:678,187,0:2508:0:0	0/0:88,38:38:126:0,14,535:1500:3507:88	0/0:56,0:0:56:0,169,521:0:2250:56	0/1:13,14:14:27:88,0,108:566:529:13	0/0:19,0:0:19:0,57,181:0:762:19	0/1:10,22:22:32:171,0,7:885:406:10	1/1:0,27:27:27:260,81,0:1081:0:0	0/0:22,0:0:22:0,66,253:0:870:22	0/0:4,0:0:4:0,12,31:0:164:4	0/0:16,0:0:16:0,48,399:0:648:16	0/1:25,17:17:42:25,0,125:697:1021:25	1/1:0,32:32:32:289,96,0:1290:0:0	0/0:76,0:0:76:0,229,809:0:3061:76	0/0:45,0:0:45:0,135,451:0:1808:45	0/0:4,0:0:4:0,12,40:0:155:4	0/1:14,9:9:23:14,0,40:369:556:14	0/1:5,7:7:12:24,0,3:279:205:5	1/1:0,14:14:14:144,42,0:566:0:0	0/1:7,4:4:11:19,0,26:156:278:7	0/1:40,22:22:62:85,0,152:890:1620:40	0/1:29,51:51:80:249,0,73:2062:1172:29	0/1:11,12:12:23:32,0,39:460:451:11	0/0:28,0:0:28:0,84,273:0:1125:28	1/1:0,39:39:39:422,117,0:1539:0:0	0/0:52,0:0:52:0,157,607:0:2081:52	0/0:60,0:0:60:0,181,590:0:2408:60	0/0:18,0:0:18:0,54,156:0:738:18	0/0:87,0:0:87:0,262,868:0:3462:87	0/1:13,3:3:16:45,0,121:123:521:13	1/1:0,71:71:71:840,214,0:2864:0:0	1/1:0,30:30:30:296,90,0:1226:0:0	0/1:18,14:14:32:14,0,126:574:734:18	0/0:31,8:8:39:0,48,248:328:1259:31	0/0:17,0:0:17:0,51,156:0:693:17	0/0:60,0:0:60:0,181,580:0:2387:60	1/1:0,42:42:42:371,126,0:1649:0:0	0/1:27,26:26:53:74,0,158:998:1099:27	0/0:13,0:0:13:0,39,102:0:521:13	0/1:8,4:4:12:34,0,39:164:324:8	1/1:0,2:2:2:15,6,0:54:0:0	0/0:19,0:0:19:0,57,202:0:735:19	0/0:15,0:0:15:0,45,190:0:598:15	0/1:15,7:7:22:10,0,64:283:611:15	0/1:17,19:19:36:90,0,103:729:683:17	1/1:0,42:42:42:438,126,0:1673:0:0	1/1:0,60:60:60:543,181,0:2431:0:0	0/1:28,23:23:51:111,0,193:934:1130:28	0/1:16,9:9:25:8,0,127:357:652:16	1/1:0,25:25:25:207,75,0:971:0:0	0/1:15,13:13:28:34,0,94:529:615:15	1/1:0,4:4:4:33,12,0:160:0:0	0/0:21,0:0:21:0,63,420:0:857:21
29253970	4080	29253970_4080	C	G	223604	.	AB=0.480793;ABP=50.5579;AC=90;AF=0.387686;AN=224;AO=14499;CIGAR=1X;DP=172391;DPB=79658;DPRA=0.97082;EPP=948.815;EPPR=1229.18;GTI=75;LEN=1;MEANALT=1.00376;MQM=12.8702;MQMR=11.2989;NS=2112;NUMALT=1;ODDS=0.014608;PAIRED=0.859025;PAIREDR=0.882258;PAO=0;PQA=0;PQR=0;PRO=0;PROBE=SNP|RAPIDGENOMICS_3404_24457||SNP|RAPIDGENOMICS_3404_24458;QA=573820;QR=2176180;RO=54628;RPL=6615;RPP=244.189;RPPR=13.594;RPR=7884;RUN=1;SAF=7334;SAP=7.2878;SAR=7165;SRF=28135;SRP=110.183;SRR=26493;TYPE=snp;technology.illumina=1	GT:AD:AO:DP:PL:QA:QR:RO	0/0:31,5:5:36:0,62,226:182:1242:31	0/1:30,11:11:41:16,0,172:451:1193:30	0/1:1,1:1:2:9,0,28:41:41:1	0/1:32,66:66:98:324,0,93:2648:1291:32	1/1:0,24:24:24:372,72,0:931:0:0	0/1:29,36:36:65:155,0,66:1456:1181:29	0/1:10,11:11:21:80,0,124:428:354:10	1/1:2,13:13:15:97,24,0:529:82:2	0/0:71,0:0:71:0,214,619:0:2810:71	0/1:40,44:44:84:250,0,97:1727:1615:40	0/0:9,0:0:9:0,27,95:0:361:9	0/0:51,6:6:57:0,117,426:246:2030:51	1/1:1,68:68:69:671,198,0:2753:41:1	0/0:41,0:0:41:0,123,394:0:1601:41	0/0:62,0:0:62:0,187,693:0:2459:62	0/0:64,0:0:64:0,193,584:0:2603:64	0/1:8,13:13:21:172,0,145:525:309:8	0/0:46,11:11:57:0,28,251:451:1857:46	0/1:26,36:36:62:186,0,81:1439:1011:26	0/1:19,24:24:43:139,0,40:971:752:19	0/1:45,27:27:72:76,0,253:1076:1780:45	0/1:62,53:53:115:165,0,192:2135:2444:62	0/0:29,0:0:29:0,87,344:0:1147:29	0/0:112,1:1:113:0,330,1074:27:4516:112	0/0:21,0:0:21:0,63,216:0:840:21	0/0:43,0:0:43:0,129,808:0:1643:43	0/0:85,0:0:85:0,256,1055:0:3341:85	0/1:36,25:25:61:72,0,181:982:1463:36	0/1:66,36:36:102:128,0,309:1455:2636:66	1/1:0,30:30:30:257,90,0:1203:0:0	0/0:30,0:0:30:0,90,274:0:1222:30	1/1:0,26:26:26:259,78,0:1044:0:0	0/0:138,0:0:138:0,415,1314:0:5609:138	0/0:7,1:1:8:0,12,44:41:273:7	0/0:34,0:0:34:0,102,340:0:1371:34	0/1:4,8:8:12:35,0,5:328:155:4	0/1:37,31:31:68:51,0,125:1255:1446:37	1/1:0,64:64:64:757,193,0:2534:0:0	1/1:0,33:33:33:304,99,0:1341:0:0	1/1:0,71:71:71:772,214,0:2874:0:0	1/1:0,62:62:62:715,187,0:2518:0:0	0/0:48,16:16:64:0,39,337:647:1880:48	1/1:0,95:95:95:1011,286,0:3795:0:0	0/1:16,3:3:19:10,0,75:123:656:16	0/0:99,0:0:99:0,298,1005:0:3819:99	1/1:7,15:15:22:89,11,0:598:274:7	0/1:69,49:49:118:123,0,383:1965:2804:69	0/0:125,0:0:125:0,376,1119:0:4982:125	1/1:0,33:33:33:785,99,0:1333:0:0	0/0:70,0:0:70:0,211,858:0:2799:70	0/0:1,0:0:1:0,3,8:0:41:1	0/1:15,20:20:35:96,0,7:812:599:15	0/0:87,0:0:87:0,262,940:0:3479:87	0/0:37,0:0:37:0,111,409:0:1477:37	0/0:82,0:0:82:0,247,861:0:3251:82	0/1:35,21:21:56:47,0,246:852:1405:35	0/1:19,31:31:50:114,0,37:1231:748:19	0/1:19,18:18:37:43,0,134:730:770:19	0/1:8,11:11:19:77,0,6:443:295:8	1/1:9,22:22:31:160,20,0:870:356:9	1/1:0,76:76:76:838,229,0:3068:0:0	0/1:117,68:68:185:97,0,608:2707:4680:117	0/0:93,0:0:93:0,280,910:0:3702:93	0/1:27,24:24:51:62,0,191:976:1047:27	0/0:38,0:0:38:0,114,358:0:1527:38	0/1:23,18:18:41:73,0,103:725:931:23	1/1:0,53:53:53:496,160,0:2105:0:0	0/0:34,0:0:34:0,102,323:0:1364:34	0/0:33,0:0:33:0,99,284:0:1336:33	0/0:21,0:0:21:0,63,456:0:833:21	0/0:62,19:19:81:0,34,408:766:2480:62	1/1:0,59:59:59:503,178,0:2390:0:0	0/0:111,0:0:111:0,334,1130:0:4424:111	0/0:49,0:0:49:0,148,486:0:1957:49	0/0:3,0:0:3:0,9,28:0:123:3	0/1:18,13:13:31:25,0,87:520:720:18	0/1:15,9:9:24:2,0,131:361:583:15	1/1:0,24:24:24:213,72,0:970:0:0	0/1:12,5:5:17:37,0,129:201:488:12	0/1:51,24:24:75:60,0,383:962:2069:51	0/1:68,53:53:121:160,0,219:2111:2734:68	0/1:15,11:11:26:26,0,103:451:607:15	0/0:38,0:0:38:0,114,416:0:1506:38	1/1:0,42:42:42:501,126,0:1696:0:0	0/0:48,0:0:48:0,144,561:0:1924:48	0/0:110,0:0:110:0,331,1053:0:4382:110	0/0:17,0:0:17:0,51,143:0:676:17	0/0:96,1:1:97:0,260,886:37:3869:96	0/1:16,6:6:22:24,0,224:233:624:16	1/1:0,77:77:77:853,232,0:3096:0:0	1/1:0,58:58:58:571,175,0:2323:0:0	0/0:31,10:10:41:0,43,272:401:1258:31	0/1:36,26:26:62:67,0,196:1058:1391:36	0/0:30,0:0:30:0,90,297:0:1209:30	0/0:67,0:0:67:0,202,674:0:2699:67	1/1:0,42:42:42:429,126,0:1675:0:0	0/1:41,52:52:93:253,0,222:2064:1643:41	0/0:19,0:0:19:0,57,165:0:725:19	0/0:19,3:3:22:0,12,118:123:775:19	1/1:1,8:8:9:48,16,0:316:41:1	0/0:32,0:0:32:0,96,282:0:1259:32	0/0:17,0:0:17:0,51,184:0:697:17	0/0:32,10:10:42:0,19,192:410:1251:32	0/1:42,27:27:69:51,0,273:1067:1655:42	1/1:0,49:49:49:495,148,0:1947:0:0	1/1:0,85:85:85:777,256,0:3424:0:0	0/1:41,44:44:85:234,0,204:1757:1651:41	0/1:15,22:22:37:70,0,62:894:615:15	1/1:0,24:24:24:209,72,0:980:0:0	0/1:37,31:31:68:191,0,176:1257:1497:37	1/1:0,12:12:12:102,36,0:470:0:0	0/0:24,0:0:24:0,72,561:0:935:24
29274872	4587	29274872_4587	G	T	61679.8	.	AB=0.440391;ABP=265.256;AC=29;AF=0.156966;AN=222;AO=6548;CIGAR=1X;DP=207945;DPB=83839;DPRA=0.855863;EPP=651.137;EPPR=2352.58;GTI=157;LEN=1;MEANALT=1;MQM=12.2886;MQMR=10.9687;NS=2112;NUMALT=1;ODDS=0.0207962;PAIRED=0.879963;PAIREDR=0.889901;PAO=0;PQA=0;PQR=0;PRO=0;PROBE=Intergenic|RAPIDGENOMICS_3404_53885;QA=260891;QR=2979919;RO=75060;RPL=3988;RPP=679.252;RPPR=1373.18;RPR=2560;RUN=1;SAF=2589;SAP=625.435;SAR=3959;SRF=33249;SRP=2123.79;SRR=41811;TYPE=snp;technology.illumina=1	GT:AD:AO:DP:PL:QA:QR:RO	1/1:6,25:25:31:183,33,0:1025:246:6	0/0:11,0:0:11:0,33,108:0:437:11	0/0:29,0:0:29:0,87,236:0:1120:29	0/1:46,35:35:81:91,0,251:1413:1783:46	0/1:14,6:6:20:35,0,78:223:524:14	0/1:32,64:64:96:266,0,52:2607:1213:32	0/1:16,11:11:27:204,0,252:438:631:16	./.:.:.:.:.:.:.:.	0/0:65,0:0:65:0,196,632:0:2579:65	0/0:126,0:0:126:0,379,1102:0:5069:126	1/1:0,28:28:28:273,84,0:1130:0:0	0/0:80,0:0:80:0,241,782:0:3220:80	0/1:26,32:32:58:156,0,161:1290:1058:26	0/0:43,0:0:43:0,129,420:0:1718:43	0/0:103,0:0:103:0,310,1050:0:4147:103	0/0:96,0:0:96:0,289,913:0:3825:96	0/0:27,0:0:27:0,81,662:0:1049:27	0/1:43,23:23:66:98,0,206:943:1721:43	0/0:80,0:0:80:0,241,739:0:3184:80	0/0:41,10:10:51:0,71,267:410:1582:41	0/0:98,0:0:98:0,295,847:0:3885:98	0/0:43,0:0:43:0,129,475:0:1732:43	0/0:81,0:0:81:0,244,782:0:3241:81	0/1:57,31:31:88:9,0,219:1267:2297:57	1/1:0,41:41:41:385,123,0:1659:0:0	0/0:72,0:0:72:0,217,1482:0:2802:72	0/0:135,0:0:135:0,406,1393:0:5441:135	0/0:92,0:0:92:0,277,800:0:3739:92	0/0:69,0:0:69:0,208,743:0:2723:69	0/0:79,0:0:79:0,238,844:0:3151:79	0/0:11,0:0:11:0,33,102:0:447:11	0/1:36,26:26:62:37,0,215:1062:1439:36	0/0:115,0:0:115:0,346,1044:0:4583:115	0/0:34,0:0:34:0,102,385:0:1381:34	0/0:24,0:0:24:0,72,282:0:945:24	0/0:19,0:0:19:0,57,346:0:752:19	0/0:34,0:0:34:0,102,395:0:1349:34	0/0:33,0:0:33:0,99,382:0:1345:33	0/0:61,0:0:61:0,184,681:0:2408:61	0/0:82,0:0:82:0,247,752:0:3300:82	0/0:87,0:0:87:0,262,876:0:3489:87	0/0:116,0:0:116:0,349,905:0:4577:116	0/0:187,0:0:187:0,563,1728:0:7499:187	0/0:22,0:0:22:0,66,231:0:894:22	0/0:102,0:0:102:0,307,899:0:4062:102	0/0:7,0:0:7:0,21,51:0:270:7	0/0:74,0:0:74:0,223,681:0:2972:74	0/0:139,0:0:139:0,418,1379:0:5474:139	0/0:40,0:0:40:0,120,801:0:1591:40	0/0:64,0:0:64:0,193,641:0:2542:64	0/0:6,0:0:6:0,18,45:0:238:6	0/0:37,8:8:45:0,68,286:328:1459:37	0/0:86,0:0:86:0,259,915:0:3368:86	0/1:41,22:22:63:46,0,284:882:1539:41	0/0:143,0:0:143:0,430,1268:0:5750:143	0/0:82,0:0:82:0,247,765:0:3296:82	0/0:95,0:0:95:0,286,950:0:3710:95	0/0:63,0:0:63:0,190,627:0:2523:63	0/0:24,0:0:24:0,72,267:0:976:24	0/0:40,1:1:41:0,116,364:22:1544:40	0/0:27,0:0:27:0,81,302:0:1091:27	0/1:134,86:86:220:205,0,671:3457:5340:134	0/0:58,0:0:58:0,175,513:0:2308:58	0/0:91,0:0:91:0,274,951:0:3649:91	0/0:50,0:0:50:0,151,450:0:2008:50	0/1:29,30:30:59:100,0,64:1208:1164:29	0/0:26,0:0:26:0,78,205:0:1048:26	0/0:47,17:17:64:0,44,279:674:1881:47	0/0:7,0:0:7:0,21,148:0:287:7	0/0:19,0:0:19:0,57,362:0:734:19	0/0:74,42:42:116:0,6,292:1702:2987:74	0/1:26,45:45:71:133,0,2:1802:1027:26	0/0:185,0:0:185:0,557,1772:0:7302:185	0/1:46,31:31:77:25,0,207:1242:1847:46	0/0:2,0:0:2:0,6,15:0:82:2	1/1:9,29:29:38:152,16,0:1169:361:9	0/0:16,0:0:16:0,48,192:0:608:16	1/1:2,12:12:14:202,21,0:469:78:2	0/0:35,0:0:35:0,105,523:0:1356:35	0/1:17,24:24:41:94,0,123:972:676:17	0/0:87,21:21:108:0,178,626:853:3437:87	1/1:0,51:51:51:421,154,0:2060:0:0	0/0:63,0:0:63:0,190,606:0:2523:63	0/0:131,0:0:131:0,394,1186:0:5232:131	0/0:64,0:0:64:0,193,602:0:2507:64	0/0:114,0:0:114:0,343,1124:0:4599:114	0/0:8,0:0:8:0,24,128:0:324:8	0/0:127,0:0:127:0,382,1284:0:5071:127	0/0:23,0:0:23:0,69,252:0:923:23	0/0:109,0:0:109:0,328,1021:0:4375:109	0/0:79,0:0:79:0,238,730:0:3162:79	0/0:26,0:0:26:0,78,294:0:1054:26	0/1:24,24:24:48:123,0,82:954:972:24	0/0:20,0:0:20:0,60,225:0:797:20	0/0:98,0:0:98:0,295,937:0:3922:98	0/0:21,0:0:21:0,63,199:0:826:21	0/0:94,0:0:94:0,283,1014:0:3719:94	0/0:20,0:0:20:0,60,185:0:797:20	0/0:8,0:0:8:0,24,78:0:324:8	0/0:40,18:18:58:0,4,176:738:1587:40	0/0:22,0:0:22:0,66,276:0:866:22	0/1:12,18:18:30:85,0,24:734:488:12	0/0:53,0:0:53:0,160,652:0:2090:53	0/0:25,0:0:25:0,75,257:0:1013:25	0/0:46,0:0:46:0,138,478:0:1856:46	0/0:37,0:0:37:0,111,394:0:1462:37	0/0:58,0:0:58:0,175,656:0:2312:58	0/0:18,0:0:18:0,54,148:0:725:18	0/0:39,0:0:39:0,117,497:0:1495:39	0/1:16,30:30:46:153,0,29:1230:639:16	0/0:4,0:0:4:0,12,38:0:164:4	0/0:25,0:0:25:0,75,406:0:975:25
29274872	4598	29274872_4598	T	G	58791.6	.	AB=0.437647;ABP=275.158;AC=29;AF=0.153251;AN=222;AO=6221;CIGAR=1X;DP=202020;DPB=80414;DPRA=0.850908;EPP=762.424;EPPR=3817.27;GTI=197;LEN=1;MEANALT=1.008;MQM=12.3667;MQMR=10.9872;NS=2112;NUMALT=1;ODDS=0.00160022;PAIRED=0.877351;PAIREDR=0.889675;PAO=0;PQA=0;PQR=0;PRO=0;PROBE=Intergenic|RAPIDGENOMICS_3404_53885;QA=243411;QR=2886854;RO=72232;RPL=4160;RPP=1540.88;RPPR=5136.86;RPR=2061;RUN=1;SAF=2213;SAP=1127.67;SAR=4008;SRF=30478;SRP=3825.4;SRR=41754;TYPE=snp;technology.illumina=1	GT:AD:AO:DP:PL:QA:QR:RO	1/1:6,26:26:32:213,36,0:1057:242:6	0/0:11,0:0:11:0,33,112:0:451:11	0/0:28,0:0:28:0,84,229:0:1132:28	0/1:39,36:36:75:119,0,211:1462:1535:39	0/1:12,2:2:14:4,0,84:82:461:12	0/1:30,54:54:84:222,0,88:2180:1213:30	0/1:15,12:12:27:217,0,216:484:603:15	./.:.:.:.:.:.:.:.	0/0:64,0:0:64:0,193,621:0:2592:64	0/0:113,0:0:113:0,340,1004:0:4568:113	1/1:0,30:30:30:289,90,0:1209:0:0	0/0:76,0:0:76:0,229,753:0:3057:76	0/1:25,32:32:57:158,0,156:1271:1012:25	0/0:42,0:0:42:0,126,409:0:1649:42	0/0:91,0:0:91:0,274,913:0:3669:91	0/0:87,0:0:87:0,262,841:0:3524:87	0/0:27,0:0:27:0,81,601:0:996:27	0/1:36,17:17:53:94,0,179:697:1436:36	0/0:69,0:0:69:0,208,656:0:2760:69	0/0:36,10:10:46:0,57,212:406:1451:36	0/0:98,0:0:98:0,295,857:0:3918:98	0/0:43,0:0:43:0,129,477:0:1708:43	0/0:80,0:0:80:0,241,783:0:3220:80	0/1:57,32:32:89:12,0,217:1282:2272:57	1/1:0,39:39:39:373,117,0:1579:0:0	0/0:73,0:0:73:0,220,1486:0:2906:73	0/0:138,0:0:138:0,415,1437:0:5517:138	0/0:92,0:0:92:0,277,812:0:3697:92	0/0:57,1:1:58:0,146,587:34:2297:57	0/0:72,0:0:72:0,217,769:0:2931:72	0/0:11,0:0:11:0,33,102:0:442:11	0/1:30,25:25:55:50,0,168:1012:1226:30	0/0:119,0:0:119:0,358,1092:0:4741:119	0/0:34,0:0:34:0,102,385:0:1386:34	0/0:24,0:0:24:0,72,282:0:952:24	0/0:16,0:0:16:0,48,326:0:634:16	0/0:34,0:0:34:0,102,395:0:1355:34	0/0:35,0:0:35:0,105,397:0:1408:35	0/0:60,0:0:60:0,181,691:0:2368:60	0/0:75,0:0:75:0,226,703:0:3014:75	0/0:86,0:0:86:0,259,873:0:3429:86	0/0:90,0:0:90:0,271,712:0:3609:90	0/0:175,0:0:175:0,527,1634:0:7043:175	0/0:22,0:0:22:0,66,232:0:885:22	0/0:101,0:0:101:0,304,899:0:4023:101	0/0:5,0:0:5:0,15,37:0:201:5	0/0:73,0:0:73:0,220,673:0:2901:73	0/0:145,0:0:145:0,436,1431:0:5733:145	0/0:42,0:0:42:0,126,866:0:1659:42	0/0:56,0:0:56:0,169,579:0:2213:56	0/0:6,0:0:6:0,18,45:0:246:6	0/0:36,6:6:42:0,75,299:246:1443:36	0/0:81,0:0:81:0,244,869:0:3236:81	0/1:40,19:19:59:37,0,293:718:1551:40	0/0:141,0:0:141:0,424,1313:0:5603:141	0/0:86,0:0:86:0,259,790:0:3492:86	0/0:83,0:0:83:0,250,867:0:3333:83	0/0:60,0:0:60:0,181,603:0:2431:60	0/0:23,0:0:23:0,69,260:0:931:23	0/0:37,0:0:37:0,111,329:0:1478:37	0/0:26,0:0:26:0,78,295:0:1042:26	0/1:127,80:80:207:193,0,635:3217:5080:127	0/0:60,0:0:60:0,181,529:0:2408:60	0/0:92,0:0:92:0,277,958:0:3729:92	0/0:51,0:0:51:0,154,460:0:2071:51	0/1:27,24:24:51:71,0,66:943:1107:27	0/0:25,0:0:25:0,75,198:0:1021:25	0/0:48,16:16:64:0,42,286:644:1936:48	0/0:7,0:0:7:0,21,147:0:283:7	0/0:19,0:0:19:0,57,351:0:766:19	0/0:74,41:41:115:0,12,296:1660:2978:74	0/1:26,39:39:65:107,0,20:1586:1040:26	0/0:177,0:0:177:0,533,1735:0:7067:177	0/1:43,25:25:68:1,0,181:951:1709:43	0/0:2,0:0:2:0,6,15:0:82:2	1/1:8,23:23:31:111,23,0:930:319:8	0/0:15,0:0:15:0,45,192:0:611:15	1/1:2,10:10:12:185,15,0:410:73:2	0/0:37,0:0:37:0,111,561:0:1434:37	0/1:22,28:28:50:114,0,148:1108:865:22	0/0:72,18:18:90:0,145,562:715:2899:72	1/1:0,51:51:51:424,154,0:2046:0:0	0/0:58,0:0:58:0,175,549:0:2358:58	0/0:127,0:0:127:0,382,1155:0:5112:127	0/0:62,0:0:62:0,187,646:0:2465:62	0/0:108,0:0:108:0,325,1078:0:4340:108	0/0:8,0:0:8:0,24,128:0:328:8	0/0:118,0:0:118:0,355,1137:0:4741:118	0/0:23,0:0:23:0,69,251:0:864:23	0/0:100,0:0:100:0,301,942:0:4013:100	0/0:81,0:0:81:0,244,766:0:3249:81	0/0:25,0:0:25:0,75,278:0:1021:25	0/1:26,21:21:47:66,0,105:836:1049:26	0/0:20,0:0:20:0,60,222:0:780:20	0/0:94,0:0:94:0,283,918:0:3765:94	0/0:18,0:0:18:0,54,174:0:684:18	0/0:89,0:0:89:0,268,967:0:3544:89	0/0:20,0:0:20:0,60,195:0:802:20	0/0:9,0:0:9:0,27,85:0:356:9	0/0:38,14:14:52:0,28,204:566:1522:38	0/0:20,0:0:20:0,60,219:0:808:20	0/1:12,16:16:28:76,0,30:634:488:12	0/0:53,0:0:53:0,160,633:0:2121:53	0/0:25,0:0:25:0,75,257:0:1012:25	0/0:46,0:0:46:0,138,472:0:1856:46	0/0:38,0:0:38:0,114,425:0:1534:38	0/0:58,0:0:58:0,175,655:0:2337:58	0/0:17,0:0:17:0,51,180:0:666:17	0/0:36,1:1:37:0,80,428:37:1416:36	0/1:16,19:19:35:101,0,62:757:633:16	0/0:4,0:0:4:0,12,38:0:164:4	0/0:23,0:0:23:0,69,380:0:892:23
293114653	4428	293114653_4428	C	T	70188	.	AB=0.447921;ABP=234.163;AC=41;AF=0.152322;AN=224;AO=6472;CIGAR=1X;DP=191488;DPB=81913;DPRA=0.901638;EPP=80.3136;EPPR=660.918;GTI=73;LEN=1;MEANALT=1.01744;MQM=12.968;MQMR=11.7157;NS=2112;NUMALT=1;ODDS=0.0311367;PAIRED=0.85275;PAIREDR=0.861311;PAO=0;PQA=0;PQR=0;PRO=0;PROBE=SNP|RAPIDGENOMICS_3404_34480||SNP|RAPIDGENOMICS_3404_34481||SNP|RAPIDGENOMICS_3404_34482||SNP|RAPIDGENOMICS_3404_34483||SNP|RAPIDGENOMICS_3404_34484||SNP|RAPIDGENOMICS_3404_34485||SNP|RAPIDGENOMICS_3404_34486;QA=252837;QR=2648762;RO=66451;RPL=3677;RPP=264.018;RPPR=3309.46;RPR=2795;RUN=1;SAF=2519;SAP=692.955;SAR=3953;SRF=29095;SRP=2233.08;SRR=37356;TYPE=snp;technology.illumina=1	GT:AD:AO:DP:PL:QA:QR:RO	0/0:27,0:0:27:0,81,300:0:1080:27	0/1:13,3:3:16:6,0,55:123:529:13	0/0:18,0:0:18:0,54,156:0:734:18	0/1:63,46:46:109:101,0,245:1857:2507:63	0/1:11,3:3:14:14,0,66:123:411:11	0/0:69,0:0:69:0,208,692:0:2769:69	0/0:10,0:0:10:0,30,223:0:410:10	0/0:47,0:0:47:0,141,568:0:1909:47	0/0:52,0:0:52:0,157,486:0:2071:52	0/0:67,0:0:67:0,202,727:0:2654:67	0/0:16,0:0:16:0,48,159:0:652:16	0/0:113,0:0:113:0,340,1217:0:4397:113	0/0:61,0:0:61:0,184,621:0:2472:61	0/0:7,2:2:9:0,11,102:82:269:7	0/0:80,0:0:80:0,241,712:0:3204:80	0/0:129,0:0:130:0,388,1405:0:5167:129	0/1:23,9:9:32:30,0,551:363:891:23	0/0:136,0:0:136:0,409,1474:0:5420:136	0/0:118,0:0:118:0,355,1204:0:4743:118	0/0:68,0:0:68:0,205,659:0:2694:68	0/1:39,33:33:72:111,0,234:1340:1542:39	0/1:42,34:34:76:125,0,170:1346:1664:42	0/1:13,12:12:25:50,0,26:452:520:13	0/0:108,0:0:108:0,325,1214:0:4312:108	0/0:25,0:0:25:0,75,284:0:1008:25	0/0:52,0:0:52:0,157,1275:0:2071:52	0/1:49,26:26:75:47,0,304:1041:1946:49	0/0:107,0:0:107:0,322,1182:0:4327:107	0/0:124,0:0:124:0,373,1299:0:4988:124	0/0:63,0:0:63:0,190,776:0:2517:63	0/0:32,4:4:36:0,79,241:162:1295:32	0/0:48,0:0:48:0,144,502:0:1927:48	0/1:52,71:71:123:361,0,181:2848:2093:52	0/1:18,12:12:30:51,0,75:481:675:18	0/1:19,22:22:41:149,0,64:824:770:19	0/1:20,9:9:29:7,0,96:348:820:20	0/0:70,0:0:70:0,211,629:0:2794:70	0/0:47,0:0:47:0,141,515:0:1882:47	0/0:33,0:0:33:0,99,413:0:1286:33	0/1:33,23:23:56:61,0,196:905:1298:33	0/0:32,0:0:32:0,96,297:0:1299:32	0/1:48,31:31:79:49,0,269:1250:1937:48	0/1:44,37:37:81:121,0,161:1447:1770:44	0/0:22,0:0:22:0,66,208:0:893:22	0/1:38,20:20:58:62,0,375:793:1509:38	0/0:43,0:0:43:0,129,448:0:1697:43	0/1:45,50:50:95:283,0,143:2021:1791:45	0/0:76,0:0:76:0,229,776:0:3013:76	0/0:41,0:0:41:0,123,869:0:1615:41	0/0:58,0:0:58:0,175,583:0:2314:58	0/0:5,0:0:5:0,15,44:0:205:5	0/0:62,0:0:62:0,187,670:0:2430:62	0/0:83,0:0:83:0,250,705:0:3349:83	0/0:49,17:17:66:0,7,451:638:1926:49	0/0:59,22:22:81:0,29,347:875:2362:59	0/0:74,0:0:74:0,223,658:0:2985:74	1/1:0,33:33:33:434,99,0:1307:0:0	0/1:14,15:15:29:30,0,29:576:523:14	0/0:29,0:0:29:0,87,368:0:1114:29	0/0:16,0:0:16:0,48,157:0:637:16	0/0:46,0:0:46:0,138,666:0:1823:46	0/0:194,0:0:196:0,584,1931:0:7712:194	0/0:90,0:0:90:0,271,1076:0:3614:90	0/0:50,0:0:50:0,151,534:0:1934:50	0/0:24,0:0:24:0,72,304:0:963:24	1/1:0,26:26:26:277,78,0:1017:0:0	1/1:0,21:21:21:241,63,0:822:0:0	0/0:56,0:0:56:0,169,573:0:2242:56	0/0:9,0:0:9:0,27,95:0:365:9	0/0:25,0:0:25:0,75,563:0:1012:25	0/1:22,13:13:35:116,0,173:489:894:22	0/1:31,19:19:50:69,0,205:748:1254:31	0/0:119,0:0:119:0,358,1248:0:4728:119	1/1:12,27:27:39:168,19,0:1070:475:12	0/0:19,0:0:19:0,57,275:0:779:19	1/1:4,21:21:25:125,31,0:807:160:4	0/0:46,0:0:46:0,138,471:0:1803:46	0/0:22,0:0:22:0,66,233:0:871:22	0/0:35,0:0:35:0,105,452:0:1365:35	0/0:49,0:0:49:0,148,506:0:1939:49	0/0:187,0:0:187:0,563,1811:0:7416:187	1/1:1,34:34:35:319,96,0:1353:41:1	0/0:41,0:0:41:0,123,448:0:1647:41	0/0:71,0:0:71:0,214,696:0:2849:71	0/0:67,0:0:67:0,202,772:0:2705:67	0/0:114,0:0:114:0,343,1199:0:4563:114	0/1:14,8:8:22:9,0,218:310:543:14	0/0:109,0:0:109:0,328,1099:0:4281:109	0/0:27,0:0:27:0,81,418:0:1072:27	0/0:101,0:0:101:0,304,1118:0:4090:101	0/0:33,0:0:36:0,99,336:0:1334:33	0/0:27,0:0:27:0,81,294:0:1098:27	0/0:91,0:0:91:0,274,916:0:3662:91	0/0:6,2:2:8:0,11,63:70:246:6	0/0:48,0:0:48:0,144,417:0:1946:48	0/1:10,7:7:17:5,0,46:285:389:10	1/1:0,101:101:101:1169,304,0:4002:0:0	0/0:21,0:0:21:0,63,252:0:821:21	0/0:22,0:0:22:0,66,216:0:894:22	0/1:20,24:24:44:109,0,92:950:785:20	0/0:25,0:0:25:0,75,284:0:1012:25	0/1:8,17:17:25:84,0,5:664:319:8	0/0:34,0:0:34:0,102,477:0:1322:34	0/0:69,0:0:69:0,208,673:0:2733:69	0/0:75,0:0:75:0,226,769:0:2983:75	0/0:102,0:0:102:0,307,1025:0:4054:102	0/0:88,0:0:88:0,265,897:0:3558:88	0/0:48,0:0:48:0,144,462:0:1919:48	0/0:39,0:0:39:0,117,458:0:1564:39	0/0:76,0:0:76:0,229,771:0:3045:76	1/1:0,13:13:13:160,39,0:516:0:0	0/1:22,5:5:27:29,0,448:194:815:22
293114653	4429	293114653_4429	A	G	70545.6	.	AB=0.444602;ABP=266.216;AC=41;AF=0.151703;AN=224;AO=6481;CIGAR=1X;DP=193043;DPB=82476;DPRA=0.903476;EPP=80.5283;EPPR=726.618;GTI=75;LEN=1;MEANALT=1.00573;MQM=12.9815;MQMR=11.7304;NS=2112;NUMALT=1;ODDS=0.00552415;PAIRED=0.852492;PAIREDR=0.860648;PAO=0;PQA=0;PQR=0;PRO=0;PROBE=SNP|RAPIDGENOMICS_3404_34480||SNP|RAPIDGENOMICS_3404_34481||SNP|RAPIDGENOMICS_3404_34482||SNP|RAPIDGENOMICS_3404_34483||SNP|RAPIDGENOMICS_3404_34484||SNP|RAPIDGENOMICS_3404_34485||SNP|RAPIDGENOMICS_3404_34486;QA=253115;QR=2687173;RO=67082;RPL=3651;RPP=228.849;RPPR=2935.52;RPR=2830;RUN=1;SAF=2525;SAP=689.117;SAR=3956;SRF=29411;SRP=2211.57;SRR=37671;TYPE=snp;technology.illumina=1	GT:AD:AO:DP:PL:QA:QR:RO	0/0:27,0:0:27:0,81,300:0:1086:27	0/1:13,3:3:16:6,0,55:123:525:13	0/0:18,0:0:18:0,54,156:0:725:18	0/1:63,46:46:109:101,0,245:1857:2549:63	0/1:11,3:3:14:14,0,66:123:424:11	0/0:69,0:0:69:0,208,685:0:2798:69	0/0:10,0:0:10:0,30,223:0:406:10	0/0:47,0:0:47:0,141,568:0:1910:47	0/0:53,0:0:53:0,160,492:0:2106:53	0/0:67,0:0:67:0,202,736:0:2691:67	0/0:16,0:0:16:0,48,158:0:648:16	0/0:113,0:0:113:0,340,1223:0:4481:113	0/0:62,0:0:62:0,187,652:0:2510:62	0/0:8,2:2:10:0,14,106:82:293:8	0/0:81,0:0:81:0,244,720:0:3233:81	0/0:129,0:0:129:0,388,1397:0:5177:129	0/1:23,10:10:33:64,0,549:404:896:23	0/0:137,0:0:137:0,412,1495:0:5464:137	0/0:118,0:0:118:0,355,1204:0:4766:118	0/0:68,0:0:68:0,205,657:0:2710:68	0/1:38,33:33:71:114,0,230:1340:1520:38	0/1:42,34:34:76:125,0,169:1346:1674:42	0/1:13,12:12:25:50,0,26:452:533:13	0/0:109,0:0:109:0,328,1237:0:4381:109	0/0:26,0:0:26:0,78,285:0:1054:26	0/0:56,0:0:56:0,169,1375:0:2184:56	0/1:44,26:26:70:63,0,252:1041:1768:44	0/0:103,0:0:103:0,310,1148:0:4157:103	0/0:124,0:0:124:0,373,1297:0:4994:124	0/0:62,0:0:62:0,187,757:0:2501:62	0/0:32,4:4:36:0,79,241:162:1286:32	0/0:47,0:0:47:0,141,493:0:1896:47	0/1:52,71:71:123:361,0,173:2848:2092:52	0/1:17,12:12:29:54,0,70:481:680:17	0/1:19,22:22:41:149,0,68:824:775:19	0/1:20,9:9:29:7,0,96:348:816:20	0/0:72,0:0:72:0,217,656:0:2863:72	0/0:47,0:0:47:0,141,514:0:1902:47	0/0:33,0:0:33:0,99,410:0:1327:33	0/1:32,23:23:55:64,0,192:905:1295:32	0/0:32,0:0:32:0,96,294:0:1285:32	0/1:48,31:31:79:49,0,269:1250:1934:48	0/1:44,37:37:81:121,0,168:1447:1781:44	0/0:22,0:0:22:0,66,208:0:885:22	0/1:38,20:20:58:62,0,378:793:1519:38	0/0:44,0:0:44:0,132,459:0:1769:44	0/1:44,50:50:94:286,0,133:2021:1788:44	0/0:74,0:0:74:0,223,766:0:2982:74	0/0:42,0:0:42:0,126,896:0:1650:42	0/0:59,0:0:59:0,178,588:0:2309:59	0/0:5,0:0:5:0,15,44:0:205:5	0/0:62,0:0:62:0,187,680:0:2486:62	0/0:83,0:0:83:0,250,705:0:3343:83	0/0:49,17:17:66:0,7,453:638:1937:49	0/0:62,22:22:84:0,38,370:875:2467:62	0/0:74,0:0:74:0,223,660:0:2961:74	1/1:0,33:33:33:434,99,0:1307:0:0	0/1:15,15:15:30:27,0,50:576:588:15	0/0:29,0:0:29:0,87,379:0:1164:29	0/0:16,0:0:16:0,48,157:0:642:16	0/0:46,0:0:46:0,138,664:0:1829:46	0/0:207,0:0:207:0,623,2052:0:8256:207	0/0:94,0:0:94:0,283,1115:0:3806:94	0/0:50,0:0:50:0,151,536:0:1948:50	0/0:24,0:0:24:0,72,301:0:967:24	1/1:0,26:26:26:277,78,0:1017:0:0	1/1:0,21:21:21:241,63,0:822:0:0	0/0:56,0:0:56:0,169,575:0:2275:56	0/0:9,0:0:9:0,27,96:0:369:9	0/0:26,0:0:26:0,78,596:0:1050:26	0/1:22,13:13:35:116,0,173:489:883:22	0/1:31,19:19:50:69,0,204:748:1263:31	0/0:117,0:0:117:0,352,1233:0:4701:117	1/1:13,27:27:40:159,14,0:1070:491:13	0/0:19,0:0:19:0,57,275:0:779:19	1/1:4,21:21:25:125,31,0:807:164:4	0/0:46,0:0:46:0,138,471:0:1847:46	0/0:22,0:0:22:0,66,234:0:886:22	0/0:35,0:0:35:0,105,452:0:1389:35	0/0:49,0:0:49:0,148,506:0:1952:49	0/0:190,0:0:190:0,572,1844:0:7543:190	1/1:1,34:34:35:319,96,0:1353:41:1	0/0:40,0:0:40:0,120,440:0:1609:40	0/0:78,0:0:78:0,235,762:0:3097:78	0/0:67,0:0:67:0,202,771:0:2694:67	0/0:112,0:0:112:0,337,1174:0:4489:112	0/1:14,8:8:22:9,0,219:310:562:14	0/0:111,0:0:111:0,334,1116:0:4452:111	0/0:27,0:0:27:0,81,418:0:1090:27	0/0:99,0:0:99:0,298,1101:0:4035:99	0/0:36,0:0:36:0,108,366:0:1439:36	0/0:27,0:0:27:0,81,294:0:1099:27	0/0:95,0:0:95:0,286,943:0:3811:95	0/0:6,2:2:8:0,11,63:70:242:6	0/0:48,0:0:48:0,144,417:0:1939:48	0/1:8,7:7:15:11,0,36:285:324:8	1/1:0,101:101:101:1169,304,0:4002:0:0	0/0:21,0:0:21:0,63,251:0:844:21	0/0:22,0:0:22:0,66,216:0:898:22	0/1:20,24:24:44:109,0,102:950:820:20	0/0:26,0:0:26:0,78,293:0:1048:26	0/1:8,17:17:25:84,0,5:664:315:8	0/0:34,0:0:34:0,102,480:0:1350:34	0/0:70,0:0:70:0,211,678:0:2765:70	0/0:75,0:0:75:0,226,781:0:3001:75	0/0:102,0:0:102:0,307,1031:0:4119:102	0/0:90,0:0:90:0,271,931:0:3607:90	0/0:48,0:0:48:0,144,462:0:1926:48	0/0:40,0:0:40:0,120,483:0:1596:40	0/0:79,0:0:79:0,238,797:0:3198:79	1/1:0,13:13:13:160,39,0:516:0:0	0/1:21,5:5:26:32,0,448:194:817:21
293114653	4479	293114653_4479	A	C	75926.8	.	AB=0.453424;ABP=187.89;AC=40;AF=0.157895;AN=224;AO=6515;CIGAR=1X;DP=186870;DPB=80438;DPRA=0.924487;EPP=1091.33;EPPR=4422.73;GTI=78;LEN=1;MEANALT=1.00194;MQM=13.1957;MQMR=11.8525;NS=2112;NUMALT=1;ODDS=0.0130435;PAIRED=0.846508;PAIREDR=0.869176;PAO=0;PQA=0;PQR=0;PRO=0;PROBE=SNP|RAPIDGENOMICS_3404_34480||SNP|RAPIDGENOMICS_3404_34481||SNP|RAPIDGENOMICS_3404_34482||SNP|RAPIDGENOMICS_3404_34483||SNP|RAPIDGENOMICS_3404_34484||SNP|RAPIDGENOMICS_3404_34485||SNP|RAPIDGENOMICS_3404_34486;QA=256610;QR=2572732;RO=64728;RPL=2954;RPP=125.816;RPPR=2907.04;RPR=3561;RUN=1;SAF=3550;SAP=117.075;SAR=2965;SRF=35077;SRP=990.703;SRR=29651;TYPE=snp;technology.illumina=1	GT:AD:AO:DP:PL:QA:QR:RO	0/0:27,0:0:27:0,81,248:0:1080:27	0/0:21,2:2:23:0,28,129:82:831:21	0/0:24,0:0:24:0,72,210:0:935:24	0/1:60,49:49:109:229,0,236:1949:2411:60	0/1:10,3:3:13:17,0,88:119:410:10	0/0:58,0:0:58:0,175,611:0:2316:58	0/0:7,0:0:7:0,21,172:0:283:7	0/0:52,0:0:52:0,157,601:0:2105:52	0/0:59,0:0:59:0,178,620:0:2344:59	0/0:79,0:0:79:0,238,889:0:3156:79	0/0:15,0:0:15:0,45,152:0:596:15	0/0:117,0:0:117:0,352,1313:0:4663:117	0/0:58,0:0:58:0,175,603:0:2335:58	0/0:7,0:0:7:0,21,88:0:261:7	0/0:81,0:0:81:0,244,800:0:3194:81	0/0:122,0:0:122:0,367,1333:0:4870:122	0/1:21,6:6:27:48,0,472:242:812:21	0/0:129,0:0:129:0,388,1355:0:5094:129	0/0:98,0:0:98:0,295,985:0:3918:98	0/0:66,0:0:66:0,199,731:0:2575:66	0/1:51,38:38:89:125,0,279:1541:1993:51	0/1:47,53:53:100:216,0,135:2132:1858:47	0/1:13,17:17:30:77,0,35:666:533:13	0/0:104,0:0:105:0,313,1214:0:4182:104	0/0:22,0:0:22:0,66,235:0:889:22	0/0:54,0:0:54:0,163,1226:0:2100:54	0/1:50,28:28:78:19,0,245:1134:2018:50	0/0:99,0:0:99:0,298,1145:0:3973:99	0/0:121,0:0:121:0,364,1321:0:4818:121	0/0:64,0:0:64:0,193,747:0:2569:64	0/0:22,9:9:31:0,23,132:338:889:22	0/0:52,0:0:52:0,157,535:0:2053:52	0/1:51,77:77:128:401,0,157:3044:2052:51	0/1:15,14:14:29:72,0,58:561:589:15	0/1:20,32:32:52:229,0,47:1261:794:20	0/1:17,10:10:27:22,0,60:382:688:17	0/0:61,0:0:61:0,184,567:0:2478:61	0/0:49,0:0:49:0,148,523:0:1957:49	0/0:27,0:0:27:0,81,389:0:1086:27	0/1:39,21:21:60:37,0,281:834:1553:39	0/0:54,0:0:54:0,163,704:0:2150:54	0/0:40,22:22:62:0,2,277:898:1621:40	0/0:60,24:24:84:0,30,347:962:2376:60	0/0:20,0:0:20:0,60,179:0:790:20	0/1:30,20:20:50:78,0,228:780:1194:30	0/0:27,0:0:27:0,81,292:0:1095:27	0/1:42,47:47:89:293,0,134:1908:1688:42	0/0:71,0:0:71:0,214,714:0:2797:71	0/0:41,0:0:41:0,123,761:0:1592:41	0/0:43,0:0:43:0,129,406:0:1706:43	0/0:6,0:0:6:0,18,55:0:246:6	0/0:65,0:0:65:0,196,646:0:2578:65	0/0:78,0:0:78:0,235,700:0:3105:78	0/1:43,21:21:64:65,0,360:839:1685:43	0/0:53,13:13:66:0,84,379:520:2134:53	0/0:63,0:0:63:0,190,633:0:2494:63	1/1:0,39:39:39:510,117,0:1573:0:0	0/1:21,23:23:44:75,0,84:899:826:21	0/0:21,0:0:21:0,63,247:0:775:21	0/0:18,0:0:18:0,54,186:0:734:18	0/0:46,0:0:46:0,138,698:0:1812:46	0/0:196,0:0:196:0,590,2035:0:7907:196	0/0:99,0:0:99:0,298,1141:0:3944:99	0/0:72,0:0:72:0,217,745:0:2895:72	0/0:22,0:0:22:0,66,287:0:877:22	1/1:0,26:26:26:298,78,0:1016:0:0	1/1:0,29:29:29:367,87,0:1149:0:0	0/0:45,0:0:45:0,135,500:0:1806:45	0/0:12,0:0:12:0,36,95:0:488:12	0/0:26,0:0:26:0,78,542:0:1008:26	0/1:21,8:8:29:3,0,216:320:840:21	0/1:39,17:17:56:43,0,248:672:1537:39	0/0:107,0:0:107:0,322,1219:0:4217:107	1/1:13,32:32:45:205,7,0:1279:520:13	0/0:15,0:0:15:0,45,244:0:611:15	1/1:6,18:18:24:104,6,0:716:223:6	0/0:50,0:0:50:0,151,541:0:1950:50	0/0:19,0:0:19:0,57,190:0:775:19	0/0:33,0:0:33:0,99,444:0:1310:33	0/0:53,0:0:53:0,160,582:0:2161:53	0/0:175,0:0:175:0,527,1642:0:7034:175	1/1:1,41:41:42:378,117,0:1673:41:1	0/0:41,0:0:41:0,123,461:0:1634:41	0/0:56,0:0:56:0,169,500:0:2249:56	0/0:50,0:0:50:0,151,588:0:1998:50	0/0:97,0:0:97:0,292,1093:0:3878:97	1/1:5,13:13:18:90,13,0:533:196:5	0/0:116,0:0:116:0,349,1255:0:4545:116	0/0:28,0:0:28:0,84,357:0:1093:28	0/0:107,0:0:107:0,322,1207:0:4268:107	0/0:36,0:0:36:0,108,319:0:1444:36	0/0:31,0:0:31:0,93,391:0:1259:31	0/0:72,0:0:72:0,217,789:0:2869:72	0/0:7,0:0:7:0,21,88:0:283:7	0/0:42,0:0:42:0,126,359:0:1695:42	0/1:8,12:12:20:34,0,6:484:314:8	1/1:0,103:103:103:1101,310,0:4100:0:0	0/0:16,0:0:16:0,48,145:0:633:16	0/0:24,0:0:24:0,72,269:0:967:24	0/1:24,22:22:46:89,0,172:875:968:24	0/0:30,0:0:30:0,90,395:0:1189:30	0/1:7,15:15:22:71,0,4:611:287:7	0/0:32,0:0:32:0,96,472:0:1277:32	0/0:58,0:0:58:0,175,554:0:2298:58	0/0:88,0:0:88:0,265,887:0:3476:88	0/0:101,0:0:101:0,304,1075:0:4025:101	0/0:87,0:0:87:0,262,936:0:3494:87	0/0:42,0:0:42:0,126,426:0:1678:42	0/0:52,0:0:52:0,157,600:0:2072:52	0/0:79,0:0:79:0,238,783:0:3196:79	1/1:0,35:35:35:374,105,0:1399:0:0	0/1:25,5:5:30:36,0,558:187:977:25
293114653	4510	293114653_4510	T	G	66877	.	AB=0.464467;ABP=93.7492;AC=39;AF=0.155728;AN=224;AO=5895;CIGAR=1X;DP=164900;DPB=69600;DPRA=0.940776;EPP=1513.51;EPPR=9154.92;GTI=103;LEN=1;MEANALT=1.00578;MQM=13.2863;MQMR=11.9056;NS=2112;NUMALT=1;ODDS=0.0171116;PAIRED=0.846819;PAIREDR=0.877713;PAO=0;PQA=0;PQR=0;PRO=0;PROBE=SNP|RAPIDGENOMICS_3404_34480||SNP|RAPIDGENOMICS_3404_34481||SNP|RAPIDGENOMICS_3404_34482||SNP|RAPIDGENOMICS_3404_34483||SNP|RAPIDGENOMICS_3404_34484||SNP|RAPIDGENOMICS_3404_34485||SNP|RAPIDGENOMICS_3404_34486;QA=231537;QR=2209907;RO=55746;RPL=2285;RPP=649.709;RPPR=11033.8;RPR=3610;RUN=1;SAF=3718;SAP=877.744;SAR=2177;SRF=34556;SRP=6961.96;SRR=21190;TYPE=snp;technology.illumina=1	GT:AD:AO:DP:PL:QA:QR:RO	0/0:22,0:0:22:0,66,207:0:893:22	0/0:21,1:1:22:0,52,156:41:853:21	0/0:20,0:0:20:0,60,184:0:820:20	0/1:54,38:38:92:162,0,267:1545:2158:54	0/1:10,3:3:13:17,0,84:119:402:10	0/0:41,0:0:41:0,123,451:0:1624:41	0/0:6,0:0:6:0,18,127:0:233:6	0/0:36,0:0:36:0,108,448:0:1436:36	0/0:52,0:0:52:0,157,547:0:2048:52	0/0:74,0:0:74:0,223,781:0:2974:74	0/0:17,0:0:17:0,51,167:0:669:17	0/0:92,0:0:92:0,277,1020:0:3688:92	0/0:41,0:0:41:0,123,390:0:1644:41	0/0:7,0:0:7:0,21,88:0:274:7	0/0:69,0:0:69:0,208,679:0:2696:69	0/0:102,0:0:103:0,307,1137:0:4054:102	0/1:17,6:6:23:33,0,333:218:648:17	0/0:111,0:0:111:0,334,1164:0:4416:111	0/0:66,0:0:66:0,199,697:0:2504:66	0/0:45,0:0:45:0,135,517:0:1693:45	0/1:62,28:28:90:7,0,469:1108:2414:62	0/1:45,52:52:97:212,0,123:2074:1791:45	0/1:11,18:18:29:90,0,29:738:451:11	0/0:114,0:0:114:0,343,1397:0:4537:114	0/0:18,0:0:18:0,54,179:0:707:18	0/0:42,0:0:42:0,126,869:0:1657:42	0/1:46,25:25:71:13,0,243:993:1865:46	0/0:99,0:0:99:0,298,1093:0:3947:99	0/0:115,0:0:116:0,346,1243:0:4636:115	0/0:58,0:0:58:0,175,719:0:2284:58	0/0:18,10:10:28:0,6,70:392:722:18	0/0:45,0:0:45:0,135,434:0:1736:45	0/1:49,59:59:108:258,0,169:2341:1944:49	0/1:19,11:11:30:37,0,84:420:748:19	0/1:23,32:32:55:215,0,70:1239:917:23	0/1:17,10:10:27:22,0,60:392:685:17	0/0:55,0:0:55:0,166,466:0:2178:55	0/0:36,0:0:36:0,108,430:0:1451:36	0/0:26,0:0:26:0,78,275:0:1020:26	0/1:37,20:20:57:64,0,215:794:1471:37	0/0:57,0:0:57:0,172,750:0:2284:57	0/0:38,20:20:58:0,5,225:795:1519:38	0/0:61,22:22:83:0,48,377:898:2373:61	0/0:15,0:0:15:0,45,141:0:580:15	0/1:25,13:13:38:37,0,220:533:984:25	0/0:26,0:0:26:0,78,324:0:1046:26	0/1:28,34:34:62:158,0,57:1355:1125:28	0/0:68,0:0:68:0,205,708:0:2630:68	0/0:39,0:0:39:0,117,704:0:1501:39	0/0:35,0:0:35:0,105,356:0:1398:35	0/0:3,0:0:3:0,9,28:0:123:3	0/0:64,1:1:65:0,187,651:22:2546:64	0/0:76,0:0:76:0,229,683:0:3052:76	0/1:39,18:18:57:73,0,297:698:1473:39	0/0:45,14:14:59:0,54,344:556:1779:45	0/0:38,0:0:38:0,114,370:0:1504:38	1/1:0,45:45:45:570,135,0:1793:0:0	0/1:24,16:16:40:21,0,128:634:942:24	0/0:22,0:0:22:0,66,262:0:876:22	0/0:15,0:0:15:0,45,161:0:580:15	0/0:38,0:0:38:0,114,558:0:1486:38	0/0:164,0:0:164:0,494,1712:0:6592:164	0/0:92,0:0:92:0,277,1108:0:3708:92	0/0:68,0:0:68:0,205,745:0:2684:68	0/0:26,0:0:26:0,78,321:0:1041:26	1/1:0,23:23:23:238,69,0:910:0:0	1/1:0,22:22:22:274,66,0:816:0:0	0/0:38,0:0:38:0,114,402:0:1450:38	0/0:12,0:0:12:0,36,95:0:478:12	0/0:21,0:0:21:0,63,384:0:785:21	0/1:11,7:7:18:26,0,90:271:414:11	0/1:29,16:16:45:52,0,171:647:1151:29	0/0:80,0:0:80:0,241,941:0:3156:80	0/1:13,29:29:42:191,0,0:1119:499:13	0/0:6,0:0:6:0,18,126:0:246:6	1/1:6,19:19:25:123,19,0:716:233:6	0/0:43,0:0:43:0,129,489:0:1715:43	0/0:20,0:0:20:0,60,203:0:800:20	0/0:21,0:0:21:0,63,314:0:786:21	0/0:44,0:0:44:0,132,478:0:1760:44	0/0:136,0:0:136:0,409,1291:0:5500:136	1/1:1,34:34:35:313,96,0:1386:41:1	0/0:30,0:0:30:0,90,382:0:1185:30	0/0:52,0:0:52:0,157,481:0:2107:52	0/0:29,0:0:29:0,87,328:0:1158:29	0/0:74,0:0:74:0,223,788:0:2967:74	0/1:5,11:11:16:70,0,11:433:193:5	0/0:105,0:0:105:0,316,1106:0:4198:105	0/0:22,0:0:22:0,66,284:0:822:22	0/0:90,0:0:90:0,271,1047:0:3606:90	0/0:31,0:0:31:0,93,265:0:1255:31	0/0:30,0:0:30:0,90,357:0:1178:30	0/0:59,0:0:59:0,178,570:0:2286:59	0/0:6,0:0:6:0,18,69:0:246:6	0/0:45,0:0:45:0,135,400:0:1795:45	0/1:10,11:11:21:22,0,17:427:398:10	1/1:0,94:94:94:999,283,0:3756:0:0	0/0:10,0:0:10:0,30,81:0:406:10	0/0:31,0:0:31:0,93,339:0:1225:31	0/1:26,12:12:38:11,0,195:473:1007:26	0/0:35,0:0:35:0,105,440:0:1394:35	1/1:3,15:15:18:110,27,0:583:119:3	0/0:32,0:0:32:0,96,447:0:1240:32	0/0:39,0:0:39:0,117,417:0:1507:39	0/0:70,0:0:70:0,211,661:0:2775:70	0/0:93,0:0:93:0,280,959:0:3708:93	0/0:70,0:0:70:0,211,752:0:2833:70	0/0:39,0:0:39:0,117,364:0:1561:39	0/0:37,0:0:37:0,111,373:0:1478:37	0/0:64,0:0:64:0,193,645:0:2554:64	1/1:0,36:36:36:387,108,0:1446:0:0	0/1:20,6:6:26:55,0,488:237:778:20
29316132	3453	29316132_3453	A	C	75278.9	.	AB=0.483988;ABP=16.5008;AC=58;AF=0.250465;AN=222;AO=5434;CIGAR=1X;DP=94418;DPB=38893;DPRA=0.959926;EPP=30.0238;EPPR=727.175;GTI=219;LEN=1;MEANALT=1.0028;MQM=13.2418;MQMR=11.6784;NS=2112;NUMALT=1;ODDS=0.00922929;PAIRED=0.863636;PAIREDR=0.919503;PAO=0;PQA=0;PQR=0;PRO=0;PROBE=Intergenic|RAPIDGENOMICS_3404_54087;QA=213555;QR=1176304;RO=29678;RPL=2006;RPP=811.052;RPPR=12395;RPR=3428;RUN=1;SAF=4841;SAP=7214.15;SAR=593;SRF=24726;SRP=28612.4;SRR=4952;TYPE=snp;technology.illumina=1	GT:AD:AO:DP:PL:QA:QR:RO	0/0:37,0:0:37:0,111,346:0:1450:37	0/0:12,0:0:12:0,36,135:0:435:12	0/0:7,0:0:7:0,21,60:0:273:7	0/0:30,0:0:30:0,90,323:0:1208:30	0/0:8,0:0:8:0,24,110:0:310:8	0/0:33,0:0:33:0,99,358:0:1309:33	0/0:7,0:0:7:0,21,81:0:274:7	0/0:12,0:0:12:0,36,256:0:484:12	0/0:22,0:0:22:0,66,241:0:894:22	0/1:31,25:25:56:62,0,150:980:1246:31	0/1:6,8:8:14:55,0,21:296:246:6	0/0:13,0:0:13:0,39,144:0:525:13	1/1:2,22:22:24:216,49,0:893:82:2	0/1:17,11:11:28:3,0,65:442:688:17	0/0:18,3:3:21:0,37,187:123:706:18	0/1:39,34:34:73:158,0,150:1372:1571:39	1/1:0,7:7:7:148,21,0:283:0:0	0/0:24,0:0:24:0,72,237:0:962:24	0/1:16,17:17:33:74,0,35:680:638:16	0/1:22,25:25:47:177,0,83:981:873:22	0/1:16,16:16:32:40,0,40:647:648:16	0/0:36,0:0:36:0,108,355:0:1413:36	0/0:21,0:0:21:0,63,250:0:804:21	1/1:8,20:20:28:122,3,0:808:328:8	0/0:11,0:0:11:0,33,107:0:438:11	0/0:27,0:0:27:0,81,622:0:1072:27	0/0:25,0:0:25:0,75,234:0:1008:25	0/1:21,25:25:46:142,0,56:1021:807:21	0/0:36,0:0:36:0,108,308:0:1464:36	1/1:0,56:56:56:572,169,0:2235:0:0	0/0:10,0:0:10:0,30,96:0:410:10	1/1:0,16:16:16:192,48,0:630:0:0	0/0:39,18:18:57:0,17,227:710:1534:39	0/0:10,0:0:10:0,30,131:0:402:10	0/1:18,13:13:31:19,0,117:533:726:18	0/0:4,0:0:4:0,12,44:0:164:4	0/1:11,15:15:26:90,0,36:611:447:11	0/1:17,15:15:32:58,0,112:596:657:17	0/1:12,7:7:19:10,0,83:287:466:12	0/1:14,16:16:30:63,0,43:643:570:14	1/1:8,19:19:27:89,16,0:752:328:8	0/0:15,2:2:17:0,28,120:82:550:15	0/1:19,11:11:30:2,0,80:451:775:19	0/0:9,0:0:9:0,27,91:0:342:9	0/1:20,13:13:33:42,0,116:507:776:20	0/0:11,0:0:11:0,33,109:0:434:11	0/0:38,0:0:38:0,114,406:0:1515:38	0/1:14,18:18:32:47,0,59:702:562:14	0/0:32,0:0:32:0,96,706:0:1246:32	0/0:38,0:0:38:0,114,372:0:1514:38	./.:.:.:.:.:.:.:.	0/0:23,0:0:23:0,69,215:0:922:23	0/1:36,24:24:60:74,0,248:959:1410:36	0/0:15,0:0:15:0,45,208:0:584:15	0/0:19,0:0:19:0,57,201:0:770:19	0/0:31,12:12:44:0,14,133:467:1267:31	0/1:15,23:23:38:120,0,35:939:601:15	0/0:14,0:0:14:0,42,222:0:538:14	0/0:12,0:0:12:0,36,147:0:461:12	0/1:7,5:5:12:5,0,21:205:279:7	1/1:2,8:8:10:47,7,0:316:82:2	1/1:0,107:107:107:1067,322,0:4260:0:0	0/0:30,0:0:30:0,90,339:0:1177:30	0/0:31,0:0:31:0,93,313:0:1230:31	0/0:14,0:0:14:0,42,168:0:566:14	0/0:12,0:0:12:0,36,127:0:484:12	0/1:11,6:6:17:14,0,55:246:428:11	0/0:21,0:0:21:0,63,214:0:857:21	0/0:8,0:0:8:0,24,71:0:306:8	0/1:4,9:9:13:216,0,65:352:146:4	0/0:14,0:0:14:0,42,197:0:570:14	0/0:42,0:0:42:0,126,456:0:1655:42	0/0:31,0:0:31:0,93,316:0:1186:31	0/0:44,0:0:44:0,132,419:0:1695:44	0/0:2,0:0:2:0,6,16:0:82:2	0/0:23,0:0:23:0,69,251:0:908:23	0/0:29,0:0:29:0,87,254:0:1159:29	0/1:6,9:9:15:36,0,15:365:246:6	0/0:12,0:0:12:0,36,135:0:484:12	1/1:5,16:16:21:153,16,0:630:205:5	0/0:81,0:0:81:0,244,750:0:3199:81	0/0:11,4:4:15:0,11,96:164:411:11	0/0:23,0:0:23:0,69,211:0:912:23	0/1:26,15:15:41:38,0,136:599:1031:26	0/0:34,0:0:34:0,102,371:0:1352:34	0/0:80,0:0:80:0,241,736:0:3071:80	0/0:2,0:0:2:0,6,17:0:82:2	0/0:60,0:0:60:0,181,579:0:2421:60	0/0:24,0:0:24:0,72,385:0:921:24	1/1:0,41:41:41:409,123,0:1613:0:0	0/0:28,0:0:28:0,84,278:0:1132:28	0/0:20,3:3:23:0,44,193:123:799:20	0/1:14,9:9:23:14,0,82:369:566:14	0/0:5,0:0:5:0,15,44:0:197:5	0/1:9,10:10:19:53,0,15:387:332:9	0/1:6,13:13:19:82,0,29:529:246:6	0/0:27,0:0:27:0,81,318:0:1060:27	0/1:6,11:11:17:78,0,4:447:238:6	0/0:7,1:1:8:0,15,54:41:279:7	1/1:7,13:13:20:54,2,0:533:265:7	0/1:6,5:5:11:95,0,18:205:238:6	0/1:11,9:9:20:36,0,50:355:447:11	1/1:0,7:7:7:61,21,0:268:0:0	1/1:1,22:22:23:195,48,0:881:22:1	0/0:31,0:0:31:0,93,295:0:1216:31	0/0:29,0:0:29:0,87,314:0:1136:29	0/0:23,0:0:23:0,69,198:0:916:23	0/0:7,3:3:10:0,2,58:119:287:7	0/1:10,4:4:14:13,0,65:160:410:10	1/1:0,18:18:18:181,54,0:725:0:0	0/0:4,0:0:4:0,12,53:0:155:4	0/0:12,0:0:12:0,36,313:0:465:12
29334491	10067	29334491_10067	C	T	80621.9	.	AB=0.491825;ABP=8.61964;AC=62;AF=0.282907;AN=218;AO=8805;CIGAR=1X;DP=119010;DPB=44043;DPRA=0.957959;EPP=1044.48;EPPR=962.33;GTI=147;LEN=1;MEANALT=1.00375;MQM=12.1741;MQMR=10.8551;NS=2112;NUMALT=1;ODDS=0.00486879;PAIRED=0.869052;PAIREDR=0.889568;PAO=0;PQA=0;PQR=0;PRO=0;PROBE=Intergenic|RAPIDGENOMICS_3404_38345;QA=348311;QR=1256498;RO=31594;RPL=3075;RPP=1741.43;RPPR=12285.4;RPR=5730;RUN=1;SAF=5820;SAP=1985.14;SAR=2985;SRF=20266;SRP=5493.74;SRR=11328;TYPE=snp;technology.illumina=1	GT:AD:AO:DP:PL:QA:QR:RO	0/1:11,9:9:20:17,0,42:369:435:11	1/1:0,4:4:4:82,12,0:164:0:0	0/1:5,4:4:9:11,0,12:164:205:5	0/1:39,38:38:77:84,0,105:1527:1556:39	0/1:3,4:4:7:56,0,57:160:123:3	0/0:65,0:0:65:0,196,545:0:2601:65	0/1:3,7:7:10:132,0,15:283:119:3	./.:.:.:.:.:.:.:.	1/1:0,21:21:21:189,63,0:861:0:0	0/0:60,0:0:60:0,181,602:0:2413:60	1/1:0,8:8:8:83,24,0:311:0:0	0/0:45,0:0:45:0,135,402:0:1775:45	0/0:28,0:0:28:0,84,277:0:1135:28	0/1:13,9:9:22:21,0,35:365:511:13	0/1:16,18:18:34:81,0,40:712:620:16	0/0:24,0:0:24:0,72,238:0:934:24	0/1:7,15:15:22:150,0,73:565:287:7	0/1:10,15:15:25:113,0,42:588:410:10	1/1:0,34:34:34:393,102,0:1372:0:0	0/1:25,20:20:45:40,0,196:794:996:25	0/0:20,0:0:20:0,60,255:0:811:20	0/0:18,0:0:18:0,54,182:0:725:18	0/0:31,0:0:31:0,93,237:0:1241:31	0/0:33,7:7:40:0,63,252:287:1316:33	0/0:38,0:0:38:0,114,312:0:1537:38	0/0:37,0:0:37:0,111,662:0:1441:37	0/1:14,12:12:26:51,0,153:484:553:14	0/1:16,26:26:42:80,0,16:1053:644:16	0/0:69,0:0:69:0,208,652:0:2757:69	0/0:29,0:0:29:0,87,308:0:1165:29	0/1:11,4:4:15:22,0,63:156:439:11	0/0:32,0:0:32:0,96,312:0:1272:32	0/0:69,0:0:69:0,208,673:0:2725:69	0/0:17,11:11:28:0,3,92:443:688:17	1/1:0,6:6:6:44,18,0:246:0:0	0/0:11,0:0:11:0,33,181:0:451:11	1/1:0,32:32:32:323,96,0:1273:0:0	1/1:3,18:18:21:154,35,0:693:123:3	0/0:20,0:0:20:0,60,285:0:808:20	0/0:59,0:0:59:0,178,570:0:2295:59	0/0:44,0:0:44:0,132,459:0:1766:44	0/0:50,0:0:50:0,151,486:0:2009:50	0/0:75,0:0:75:0,226,829:0:2992:75	./.:.:.:.:.:.:.:.	0/1:20,26:26:46:118,0,80:1048:795:20	0/0:11,0:0:11:0,33,82:0:430:11	0/0:35,12:12:47:0,52,241:475:1404:35	0/0:69,0:0:69:0,208,697:0:2677:69	0/0:25,0:0:25:0,75,530:0:986:25	0/0:39,0:0:39:0,117,418:0:1517:39	0/0:2,1:1:3:0,1,11:41:82:2	0/1:35,43:43:78:211,0,167:1737:1370:35	0/1:12,10:10:22:19,0,65:394:465:12	0/0:42,0:0:42:0,126,663:0:1599:42	0/0:62,0:0:62:0,187,543:0:2462:62	0/1:13,30:30:43:144,0,0:1196:529:13	0/1:34,15:15:49:37,0,127:606:1378:34	1/1:9,23:23:32:197,21,0:921:356:9	0/0:26,4:4:30:0,60,248:164:1053:26	0/0:12,3:3:15:0,18,67:123:475:12	0/1:12,9:9:21:31,0,60:369:472:12	0/0:78,0:0:78:0,235,754:0:3114:78	0/0:46,0:0:46:0,138,528:0:1846:46	0/0:30,0:0:30:0,90,304:0:1218:30	1/1:0,14:14:14:115,42,0:561:0:0	0/0:23,0:0:23:0,69,265:0:879:23	0/0:18,0:0:18:0,54,153:0:734:18	0/0:30,0:0:30:0,90,277:0:1199:30	0/0:3,0:0:3:0,9,22:0:123:3	0/1:4,8:8:12:141,0,48:324:160:4	1/1:0,56:56:56:537,169,0:2225:0:0	0/1:13,12:12:25:45,0,70:488:524:13	0/0:59,0:0:59:0,178,524:0:2350:59	0/0:51,0:0:51:0,154,565:0:2018:51	./.:.:.:.:.:.:.:.	0/0:23,0:0:23:0,69,199:0:922:23	0/1:25,25:25:50:88,0,31:1021:1008:25	0/1:10,7:7:17:5,0,23:283:406:10	0/1:10,7:7:17:69,0,134:270:402:10	0/0:32,0:0:32:0,96,344:0:1292:32	0/0:40,25:25:65:0,5,316:1003:1574:40	0/0:22,0:0:22:0,66,192:0:857:22	0/1:34,18:18:52:31,0,115:701:1368:34	0/1:39,36:36:75:108,0,139:1440:1503:39	0/0:42,0:0:42:0,126,414:0:1673:42	1/1:9,17:17:26:154,1,0:680:360:9	0/0:4,0:0:4:0,12,27:0:164:4	0/0:80,0:0:80:0,241,736:0:3238:80	0/0:18,0:0:18:0,54,229:0:716:18	0/1:20,18:18:38:180,0,99:730:808:20	0/0:29,0:0:29:0,87,289:0:1163:29	0/0:30,0:0:30:0,90,243:0:1195:30	0/0:20,0:0:20:0,60,194:0:820:20	0/1:7,5:5:12:22,0,55:205:266:7	0/0:64,0:0:64:0,193,535:0:2591:64	0/1:7,11:11:18:58,0,21:447:278:7	0/1:24,24:24:48:81,0,181:948:954:24	0/0:5,0:0:5:0,15,40:0:196:5	0/0:11,0:0:11:0,33,106:0:447:11	1/1:0,3:3:3:23,9,0:123:0:0	0/0:10,0:0:10:0,30,76:0:384:10	0/0:20,0:0:20:0,60,153:0:788:20	0/0:40,0:0:40:0,120,393:0:1608:40	1/1:0,9:9:9:99,27,0:365:0:0	0/0:49,0:0:49:0,148,456:0:1884:49	0/1:34,44:44:78:100,0,59:1780:1386:34	1/1:0,37:37:37:347,111,0:1468:0:0	0/1:14,10:10:24:21,0,42:410:560:14	1/1:0,15:15:15:152,45,0:615:0:0	0/0:22,12:12:34:0,15,144:488:862:22	0/0:12,0:0:12:0,36,247:0:470:12	0/0:18,0:0:18:0,54,341:0:674:18
29334608	228057	29334608_228057	C	T	13338.3	.	AB=0.490691;ABP=4.70821;AC=4;AF=0.0250774;AN=222;AO=1368;CIGAR=1X;DP=228420;DPB=95034;DPRA=1.03125;EPP=118.727;EPPR=5480.22;GTI=17;LEN=1;MEANALT=1;MQM=13.2646;MQMR=11.4805;NS=2112;NUMALT=1;ODDS=0.0800401;PAIRED=0.855994;PAIREDR=0.891495;PAO=0;PQA=0;PQR=0;PRO=0;PROBE=SNP|RAPIDGENOMICS_3404_38908;QA=53805;QR=3717667;RO=93037;RPL=512;RPP=190.849;RPPR=33668.6;RPR=856;RUN=1;SAF=963;SAP=497.249;SAR=405;SRF=60866;SRP=19221.1;SRR=32171;TYPE=snp;technology.illumina=1	GT:AD:AO:DP:PL:QA:QR:RO	0/1:31,23:23:54:43,0,204:908:1237:31	0/0:50,0:0:50:0,151,699:0:1939:50	0/0:20,0:0:20:0,60,162:0:816:20	0/0:112,0:0:112:0,337,1123:0:4439:112	0/0:37,0:0:37:0,111,605:0:1470:37	0/0:65,0:0:65:0,196,684:0:2571:65	0/0:9,0:0:9:0,27,313:0:369:9	0/0:25,0:0:25:0,75,298:0:981:25	0/0:83,0:0:83:0,250,850:0:3375:83	0/0:92,0:0:92:0,277,1120:0:3656:92	0/0:13,0:0:13:0,39,109:0:486:13	1/1:19,49:49:68:325,42,0:1927:767:19	0/0:60,0:0:60:0,181,610:0:2391:60	0/0:24,0:0:24:0,72,231:0:945:24	0/0:81,0:0:81:0,244,851:0:3285:81	0/0:130,0:0:130:0,391,1321:0:5218:130	0/0:44,0:0:44:0,132,905:0:1776:44	0/0:165,0:0:165:0,497,1661:0:6610:165	0/0:101,0:0:101:0,304,1125:0:4021:101	0/0:53,0:0:53:0,160,549:0:2134:53	0/0:88,0:0:88:0,265,870:0:3555:88	0/0:101,0:0:101:0,304,984:0:4071:101	0/0:66,0:0:66:0,199,649:0:2644:66	0/0:122,0:0:122:0,367,1423:0:4924:122	0/0:39,0:0:39:0,117,505:0:1549:39	0/0:71,0:0:71:0,214,1561:0:2812:71	0/0:94,0:0:94:0,283,972:0:3777:94	0/0:114,0:0:114:0,343,1111:0:4481:114	0/0:91,0:0:91:0,274,952:0:3653:91	0/0:54,0:0:54:0,163,521:0:2160:54	0/0:48,0:0:48:0,144,490:0:1951:48	0/0:83,0:0:83:0,250,904:0:3319:83	0/0:146,0:0:146:0,440,1484:0:5819:146	0/0:26,0:0:26:0,78,231:0:1041:26	0/0:37,0:0:37:0,111,402:0:1485:37	0/0:31,0:0:31:0,93,597:0:1249:31	0/0:66,0:0:66:0,199,664:0:2649:66	0/0:42,0:0:42:0,126,383:0:1710:42	0/0:53,0:0:53:0,160,530:0:2121:53	0/0:102,0:0:102:0,307,1009:0:4078:102	0/0:64,0:0:64:0,193,595:0:2535:64	0/0:83,0:0:83:0,250,858:0:3309:83	0/0:180,0:0:180:0,542,1857:0:7172:180	0/0:14,0:0:14:0,42,139:0:570:14	0/0:98,0:0:98:0,295,1059:0:3974:98	0/0:28,0:0:28:0,84,292:0:1122:28	0/0:80,0:0:80:0,241,934:0:3221:80	0/0:122,0:0:122:0,367,1266:0:4864:122	0/0:71,0:0:71:0,214,1376:0:2803:71	0/0:85,0:0:85:0,256,927:0:3424:85	./.:.:.:.:.:.:.:.	0/0:80,0:0:80:0,241,748:0:3251:80	0/0:88,0:0:88:0,265,935:0:3583:88	0/0:79,0:0:79:0,238,1174:0:3124:79	0/0:91,0:0:91:0,274,791:0:3660:91	0/0:95,0:0:95:0,286,954:0:3804:95	0/0:54,0:0:54:0,163,523:0:2162:54	0/0:32,0:0:32:0,96,342:0:1249:32	0/0:49,0:0:50:0,148,470:0:1982:49	0/0:40,0:0:40:0,120,449:0:1601:40	0/0:82,0:0:82:0,247,954:0:3252:82	0/0:259,0:0:259:0,780,2790:0:10403:259	0/0:97,0:0:97:0,292,852:0:3849:97	0/0:101,0:0:101:0,304,1216:0:4067:101	0/1:25,34:34:59:289,0,57:1334:1007:25	0/0:46,0:0:46:0,138,462:0:1805:46	0/0:35,0:0:35:0,105,324:0:1404:35	0/0:57,0:0:57:0,172,580:0:2279:57	0/0:3,0:0:3:0,9,71:0:123:3	0/0:22,0:0:22:0,66,494:0:838:22	0/0:92,0:0:92:0,277,899:0:3686:92	0/0:97,0:0:97:0,292,969:0:3939:97	0/0:116,0:0:116:0,349,1179:0:4647:116	0/0:82,0:0:82:0,247,725:0:3237:82	0/0:15,0:0:15:0,45,156:0:607:15	0/0:33,0:0:33:0,99,354:0:1326:33	0/0:48,0:0:48:0,144,415:0:1882:48	0/0:37,0:0:37:0,111,338:0:1500:37	0/0:32,0:0:32:0,96,509:0:1267:32	0/0:70,0:0:70:0,211,735:0:2829:70	0/0:141,0:0:141:0,424,1445:0:5628:141	0/0:60,0:0:60:0,181,618:0:2401:60	0/0:47,0:0:47:0,141,407:0:1885:47	0/0:71,0:0:71:0,214,670:0:2856:71	0/0:93,0:0:93:0,280,832:0:3703:93	0/0:51,0:0:51:0,154,526:0:1985:51	0/0:12,0:0:12:0,36,122:0:475:12	0/0:93,0:0:93:0,280,957:0:3649:93	0/0:48,0:0:48:0,144,537:0:1916:48	0/0:149,0:0:149:0,449,1432:0:5992:149	0/0:56,0:0:56:0,169,592:0:2240:56	0/0:80,0:0:80:0,241,887:0:3160:80	0/0:47,0:0:47:0,141,578:0:1901:47	0/0:25,0:0:25:0,75,367:0:980:25	0/0:46,0:0:46:0,138,460:0:1830:46	0/0:25,0:0:25:0,75,227:0:988:25	0/0:74,0:0:74:0,223,760:0:2991:74	0/0:27,0:0:27:0,81,274:0:1066:27	0/0:5,0:0:5:0,15,37:0:205:5	0/0:21,0:0:21:0,63,295:0:843:21	0/0:19,0:0:19:0,57,177:0:762:19	0/0:33,0:0:33:0,99,362:0:1304:33	0/0:54,0:0:54:0,163,470:0:2150:54	0/0:109,0:0:109:0,328,1038:0:4377:109	0/0:70,0:0:70:0,211,636:0:2804:70	0/0:123,0:0:123:0,370,1364:0:4923:123	0/0:103,0:0:103:0,310,1163:0:4104:103	0/0:16,0:0:16:0,48,139:0:602:16	0/0:75,0:0:75:0,226,790:0:2991:75	0/0:78,0:0:79:0,235,843:0:3104:78	0/0:15,0:0:15:0,45,146:0:583:15	0/0:39,0:0:39:0,117,843:0:1574:39
29334608	276102	29334608_276102	T	C	7028.29	.	AB=0.478575;ABP=10.1748;AC=7;AF=0.0356258;AN=224;AO=1261;CIGAR=1X;DP=143459;DPB=53285;DPRA=1.0542;EPP=9.00467;EPPR=4572.97;GTI=74;LEN=1;MEANALT=1.02439;MQM=13.7026;MQMR=12.1481;NS=2112;NUMALT=1;ODDS=0.0692353;PAIRED=0.839017;PAIREDR=0.899055;PAO=0;PQA=0;PQR=0;PRO=0;PROBE=SNP|RAPIDGENOMICS_3404_38911||SNP|RAPIDGENOMICS_3404_38912||SNP|RAPIDGENOMICS_3404_38913||SNP|RAPIDGENOMICS_3404_38914||SNP|RAPIDGENOMICS_3404_38915||SNP|RAPIDGENOMICS_3404_38916||SNP|RAPIDGENOMICS_3404_38917||SNP|RAPIDGENOMICS_3404_38918||SNP|RAPIDGENOMICS_3404_38919||SNP|RAPIDGENOMICS_3404_38920;QA=49433;QR=2018726;RO=51127;RPL=701;RPP=37.2459;RPPR=11727.8;RPR=560;RUN=1;SAF=263;SAP=933.291;SAR=998;SRF=8815;SRP=47658.8;SRR=42312;TYPE=snp;technology.illumina=1	GT:AD:AO:DP:PL:QA:QR:RO	0/0:34,0:0:34:0,102,334:0:1332:34	0/0:13,0:0:13:0,39,148:0:507:13	0/0:2,0:0:2:0,6,21:0:68:2	0/0:69,0:0:69:0,208,695:0:2730:69	0/0:21,0:0:21:0,63,297:0:794:21	0/0:44,0:0:44:0,132,529:0:1792:44	0/0:14,0:0:14:0,42,361:0:547:14	0/1:7,3:3:10:9,0,69:123:283:7	0/0:46,0:0:46:0,138,484:0:1835:46	0/0:61,0:0:61:0,184,632:0:2385:61	0/0:5,0:0:5:0,15,44:0:205:5	0/0:29,0:0:29:0,87,268:0:1145:29	0/0:47,0:0:47:0,141,425:0:1911:47	0/0:16,0:0:16:0,48,126:0:643:16	0/0:47,0:0:47:0,141,477:0:1858:47	0/0:78,0:0:78:0,235,935:0:3130:78	0/0:17,0:0:17:0,51,353:0:680:17	0/0:129,0:0:129:0,388,1321:0:4999:129	0/0:53,0:0:53:0,160,684:0:2090:53	0/0:49,0:0:49:0,148,479:0:1927:49	0/0:43,0:0:43:0,129,441:0:1739:43	0/0:16,0:0:16:0,48,133:0:629:16	1/1:12,30:30:42:234,35,0:1190:484:12	0/0:57,0:0:57:0,172,630:0:2286:57	0/0:30,0:0:30:0,90,272:0:1167:30	0/0:69,0:0:69:0,208,1503:0:2652:69	0/0:56,0:0:56:0,169,523:0:2217:56	0/0:40,1:1:41:0,115,466:41:1593:40	0/0:55,0:0:55:0,166,600:0:2212:55	0/0:34,0:0:34:0,102,327:0:1367:34	0/0:51,0:0:51:0,154,490:0:2066:51	0/0:29,0:0:29:0,87,328:0:1132:29	0/0:53,0:0:53:0,160,500:0:2114:53	0/0:14,0:0:14:0,42,125:0:557:14	0/0:30,0:0:30:0,90,363:0:1178:30	0/0:3,0:0:3:0,9,24:0:114:3	0/1:12,3:3:15:24,0,134:123:468:12	0/0:34,0:0:34:0,102,348:0:1361:34	0/0:9,0:0:9:0,27,89:0:356:9	0/0:55,0:0:55:0,166,505:0:2196:55	0/0:50,0:0:50:0,151,488:0:2011:50	0/0:59,0:0:59:0,178,719:0:2323:59	0/0:48,0:0:48:0,144,553:0:1861:48	0/0:14,0:0:14:0,42,122:0:574:14	0/0:42,0:0:42:0,126,482:0:1608:42	0/0:34,0:0:34:0,102,373:0:1378:34	0/0:63,0:0:63:0,190,705:0:2502:63	0/0:64,0:0:64:0,193,618:0:2534:64	0/0:55,0:0:55:0,166,1168:0:2121:55	0/1:43,15:15:58:2,0,237:606:1684:43	0/0:2,0:0:2:0,6,17:0:82:2	0/0:44,0:0:44:0,132,477:0:1734:44	1/1:3,76:76:79:713,209,0:3022:119:3	0/0:33,0:0:33:0,99,550:0:1266:33	0/0:26,0:0:26:0,78,265:0:1054:26	0/0:66,0:0:66:0,199,710:0:2643:66	0/0:49,0:0:49:0,148,509:0:1970:49	0/0:30,0:0:30:0,90,327:0:1214:30	0/0:20,0:0:20:0,60,176:0:775:20	0/0:13,0:0:13:0,39,103:0:525:13	0/0:36,0:0:36:0,108,372:0:1415:36	0/0:99,0:0:99:0,298,1043:0:3967:99	0/0:73,0:0:73:0,220,765:0:2881:73	0/0:53,0:0:53:0,160,479:0:2149:53	0/0:25,0:0:25:0,75,330:0:965:25	0/0:25,0:0:25:0,75,273:0:989:25	0/0:42,0:0:42:0,126,454:0:1614:42	0/0:28,0:0:28:0,84,247:0:1109:28	0/0:11,0:0:11:0,33,97:0:442:11	0/0:19,0:0:19:0,57,500:0:749:19	0/0:38,0:0:38:0,114,359:0:1530:38	0/0:30,0:0:30:0,90,274:0:1203:30	0/0:76,0:0:76:0,229,773:0:3037:76	0/0:46,0:0:46:0,138,474:0:1854:46	0/0:7,0:0:7:0,21,58:0:274:7	0/0:41,0:0:41:0,123,444:0:1606:41	0/0:30,0:0:30:0,90,341:0:1197:30	0/0:14,0:0:14:0,42,174:0:557:14	0/0:25,0:0:25:0,75,402:0:968:25	0/0:34,0:0:34:0,102,387:0:1324:34	0/0:85,0:0:85:0,256,1012:0:3367:85	0/0:37,0:0:37:0,111,434:0:1464:37	0/0:20,0:0:20:0,60,189:0:800:20	0/0:36,0:0:36:0,108,335:0:1372:36	0/0:49,0:0:49:0,148,425:0:1915:49	0/0:77,0:0:77:0,232,834:0:3058:77	0/0:9,0:0:9:0,27,78:0:365:9	0/0:44,0:0:44:0,132,452:0:1776:44	0/0:15,0:0:15:0,45,230:0:611:15	0/0:30,0:0:30:0,90,269:0:1175:30	0/0:35,0:0:35:0,105,382:0:1403:35	0/0:29,0:0:29:0,87,347:0:1105:29	0/0:22,11:11:33:0,6,125:438:865:22	0/0:5,0:0:5:0,15,48:0:197:5	0/0:44,0:0:44:0,132,405:0:1721:44	0/0:20,0:0:20:0,60,207:0:797:20	0/0:39,0:0:39:0,117,406:0:1551:39	0/0:17,0:0:17:0,51,216:0:677:17	0/0:26,0:0:26:0,78,252:0:1008:26	0/0:29,0:0:29:0,87,351:0:1129:29	0/0:16,0:0:16:0,48,154:0:638:16	0/0:23,0:0:23:0,69,214:0:894:23	0/0:15,0:0:15:0,45,159:0:573:15	0/0:35,0:0:35:0,105,361:0:1378:35	0/0:12,0:0:12:0,36,104:0:457:12	0/0:52,0:0:52:0,157,480:0:2107:52	0/0:45,0:0:45:0,135,449:0:1784:45	0/0:30,0:0:30:0,90,296:0:1204:30	0/0:22,0:0:22:0,66,240:0:813:22	0/0:40,0:0:40:0,120,456:0:1596:40	0/0:26,0:0:26:0,78,260:0:1054:26	0/0:30,0:0:30:0,90,621:0:1122:30
29334608	276172	29334608_276172	G	A	139144	.	AB=0.497668;ABP=3.37493;AC=47;AF=0.223839;AN=222;AO=6467;CIGAR=1X;DP=112548;DPB=32050;DPRA=1.00024;EPP=1704.39;EPPR=9305.52;GTI=188;LEN=1;MEANALT=1.00602;MQM=13.503;MQMR=12.0365;NS=2112;NUMALT=1;ODDS=0.00885153;PAIRED=0.819081;PAIREDR=0.882389;PAO=0;PQA=0;PQR=0;PRO=0;PROBE=SNP|RAPIDGENOMICS_3404_38911||SNP|RAPIDGENOMICS_3404_38912||SNP|RAPIDGENOMICS_3404_38913||SNP|RAPIDGENOMICS_3404_38914||SNP|RAPIDGENOMICS_3404_38915||SNP|RAPIDGENOMICS_3404_38916||SNP|RAPIDGENOMICS_3404_38917||SNP|RAPIDGENOMICS_3404_38918||SNP|RAPIDGENOMICS_3404_38919||SNP|RAPIDGENOMICS_3404_38920;QA=255019;QR=1029679;RO=25814;RPL=3582;RPP=166.134;RPPR=1330.15;RPR=2885;RUN=1;SAF=2141;SAP=1606.09;SAR=4326;SRF=7894;SRP=8458.8;SRR=17920;TYPE=snp;technology.illumina=1	GT:AD:AO:DP:PL:QA:QR:RO	0/0:23,0:0:23:0,69,305:0:922:23	1/1:4,8:8:12:101,3,0:303:164:4	0/0:1,0:0:1:0,3,10:0:41:1	0/1:19,30:30:49:133,0,27:1199:758:19	0/1:13,8:8:21:63,0,165:328:513:13	1/1:5,9:9:14:59,6,0:352:205:5	0/1:8,1:1:9:14,0,104:41:295:8	0/1:4,1:1:5:5,0,37:41:160:4	0/0:19,0:0:19:0,57,205:0:747:19	0/0:47,0:0:47:0,141,510:0:1848:47	1/1:0,1:1:1:9,3,0:41:0:0	0/0:12,0:0:12:0,36,120:0:492:12	1/1:0,27:27:27:241,81,0:1085:0:0	0/0:13,0:0:13:0,39,113:0:517:13	0/0:25,0:0:25:0,75,275:0:1021:25	0/1:9,12:12:21:59,0,41:457:369:9	0/1:9,18:18:27:360,0,68:730:360:9	0/0:76,0:0:76:0,229,826:0:3036:76	0/0:36,0:0:36:0,108,373:0:1455:36	0/0:30,0:0:30:0,90,286:0:1189:30	0/1:17,24:24:41:99,0,34:950:676:17	0/0:11,0:0:11:0,33,84:0:442:11	0/1:15,16:16:31:93,0,95:644:587:15	0/0:19,0:0:19:0,57,187:0:775:19	0/0:11,5:5:16:0,11,100:188:451:11	0/0:70,0:0:70:0,211,1503:0:2785:70	0/1:16,18:18:34:100,0,58:696:648:16	1/1:4,14:14:18:122,25,0:556:164:4	0/0:14,0:0:14:0,42,112:0:566:14	0/0:15,0:0:15:0,45,115:0:601:15	1/1:4,15:15:19:98,24,0:615:164:4	0/0:13,0:0:13:0,39,113:0:533:13	0/1:9,26:26:35:110,0,11:1038:361:9	0/0:12,0:0:12:0,36,112:0:492:12	1/1:4,9:9:13:56,10,0:347:155:4	0/0:3,0:0:3:0,9,22:0:119:3	0/1:7,5:5:12:27,0,41:205:261:7	0/0:12,1:1:13:0,29,120:32:479:12	0/1:5,3:3:8:19,0,38:110:205:5	0/0:19,0:0:19:0,57,196:0:745:19	0/1:11,14:14:25:26,0,60:552:442:11	0/1:11,16:16:27:111,0,52:640:447:11	0/0:27,0:0:27:0,81,350:0:1089:27	0/0:4,0:0:4:0,12,34:0:164:4	0/0:25,0:0:25:0,75,264:0:1003:25	1/1:0,24:24:24:235,72,0:944:0:0	0/0:29,0:0:29:0,87,287:0:1117:29	0/0:54,0:0:54:0,163,442:0:2153:54	0/0:65,0:0:65:0,196,1558:0:2615:65	0/0:16,2:2:18:0,38,138:82:637:16	./.:.:.:.:.:.:.:.	0/1:14,8:8:22:22,0,75:328:570:14	1/1:1,33:33:34:270,89,0:1303:41:1	0/0:36,0:0:36:0,108,587:0:1464:36	0/0:14,5:5:19:0,13,85:205:566:14	0/0:27,0:0:27:0,81,326:0:1085:27	0/0:37,0:0:37:0,111,371:0:1430:37	0/0:8,0:0:8:0,24,100:0:315:8	0/0:13,0:0:13:0,39,129:0:521:13	0/0:13,0:0:13:0,39,102:0:516:13	0/1:12,10:10:22:30,0,63:410:474:12	0/0:44,0:0:44:0,132,433:0:1760:44	0/0:22,0:0:22:0,66,224:0:876:22	1/1:0,16:16:16:135,48,0:604:0:0	0/0:17,0:0:17:0,51,176:0:661:17	0/0:11,0:0:11:0,33,114:0:432:11	0/0:33,0:0:33:0,99,317:0:1322:33	0/0:23,0:0:23:0,69,221:0:931:23	0/0:5,0:0:5:0,15,42:0:201:5	0/0:22,0:0:22:0,66,539:0:867:22	0/0:21,0:0:21:0,63,182:0:861:21	0/1:10,17:17:27:46,0,68:679:398:10	0/0:29,0:0:29:0,87,273:0:1143:29	0/0:37,0:0:37:0,111,346:0:1501:37	0/0:1,0:0:1:0,3,8:0:41:1	0/0:29,0:0:29:0,87,366:0:1157:29	0/0:17,0:0:17:0,51,194:0:697:17	0/1:5,6:6:11:35,0,29:242:205:5	0/0:15,0:0:15:0,45,214:0:593:15	0/0:20,0:0:20:0,60,225:0:820:20	0/0:25,9:9:34:0,30,219:365:1005:25	0/0:28,0:0:28:0,84,332:0:1132:28	0/0:28,0:0:28:0,84,283:0:1123:28	0/0:14,0:0:14:0,42,115:0:551:14	0/0:26,0:0:26:0,78,210:0:1048:26	0/0:28,0:0:28:0,84,251:0:1107:28	0/0:7,0:0:7:0,21,57:0:279:7	0/0:21,8:8:29:0,20,143:328:840:21	0/0:14,0:0:14:0,42,229:0:545:14	0/0:15,0:0:15:0,45,138:0:611:15	0/0:34,0:0:34:0,102,369:0:1356:34	0/0:15,1:1:16:0,40,246:41:596:15	1/1:0,20:20:20:193,60,0:802:0:0	1/1:0,1:1:1:10,3,0:41:0:0	0/0:28,0:0:29:0,84,264:0:1111:28	0/0:7,0:0:7:0,21,51:0:269:7	0/0:32,0:0:32:0,96,308:0:1268:32	0/0:17,0:0:17:0,51,168:0:681:17	0/1:8,4:4:12:20,0,22:155:328:8	0/0:16,0:0:16:0,48,200:0:652:16	0/0:5,0:0:5:0,15,40:0:187:5	0/0:17,0:0:17:0,51,159:0:675:17	0/0:13,0:0:13:0,39,118:0:492:13	0/1:12,11:11:23:25,0,49:439:488:12	1/1:4,7:7:11:22,2,0:278:145:4	0/0:31,0:0:31:0,93,264:0:1241:31	0/0:31,0:0:31:0,93,269:0:1251:31	0/0:24,0:0:24:0,72,277:0:972:24	0/1:5,5:5:10:10,0,32:205:188:5	0/0:23,0:0:23:0,69,175:0:927:23	0/0:9,2:2:11:0,18,62:82:346:9	0/0:22,1:1:23:0,28,474:41:894:22
[truncated: 58,321,172 more chars]
