# Supplementary material for: The western redcedar genome reveals low genetic diversity in a self-compatible conifer
Source: Genome Res. 2022 Oct;32(10):1952–64. doi: 10.1101/gr.276358.121 (PMC9712635; doi:10.1101/gr.276358.121)
Supplement: Supplemental Material [file supp_gr.276358.121_Supplemental_Code3_plots.tar.gz › Code_S3-LD_plots/rwp_maf05.ld]

 CHR_A         BP_A               SNP_A  CHR_B         BP_B               SNP_B           R2 
1238669         2457        1238669_2457 1238669         2540        1238669_2540       0.0324 
1297298         3008        1297298_3008 1297298         3066        1297298_3066     0.838653 
1441214         2511        1441214_2511 1441214         2619        1441214_2619    0.0339298 
1441214         2511        1441214_2511 1441214         2634        1441214_2634    0.0335782 
1441214         2619        1441214_2619 1441214         2634        1441214_2634     0.959264 
1615033          488         1615033_488 1615033          558         1615033_558     0.937464 
1615033          488         1615033_488 1615033          628         1615033_628     0.850775 
1615033          558         1615033_558 1615033          628         1615033_628     0.886819 
28144677         2692       28144677_2692 28144677         2717       28144677_2717     0.841412 
28152975         2880       28152975_2880 28152975         2891       28152975_2891     0.376377 
28159089          148        28159089_148 28159089          398        28159089_398    0.0506967 
28159089          148        28159089_148 28159089          399        28159089_399     0.866748 
28159089          398        28159089_398 28159089          399        28159089_399    0.0856859 
28176026          544        28176026_544 28176026          627        28176026_627     0.327228 
28222015          469        28222015_469 28222015          520        28222015_520     0.699635 
28222015          469        28222015_469 28222015          569        28222015_569     0.131888 
28222015          520        28222015_520 28222015          569        28222015_569     0.154506 
28311128         2464       28311128_2464 28311128         2514       28311128_2514     0.907571 
28311128         2464       28311128_2464 28311128         2572       28311128_2572     0.850693 
28311128         2514       28311128_2514 28311128         2572       28311128_2572     0.823054 
28317569         5653       28317569_5653 28317569         5675       28317569_5675     0.735065 
28317569         5653       28317569_5653 28317569         5681       28317569_5681     0.719451 
28317569         5675       28317569_5675 28317569         5681       28317569_5681     0.985269 
28335906          440        28335906_440 28335906          461        28335906_461     0.306721 
28335906          440        28335906_440 28335906          490        28335906_490     0.875347 
28335906          461        28335906_461 28335906          490        28335906_490     0.326274 
28337450         6549       28337450_6549 28337450         6585       28337450_6585     0.141753 
283892801         3931      283892801_3931 283892801         3938      283892801_3938     0.983535 
28415762         6706       28415762_6706 28415762         6733       28415762_6733     0.822436 
28438600         2571       28438600_2571 28438600         2615       28438600_2615    0.0903782 
28453941         1463       28453941_1463 28453941         1681       28453941_1681     0.092884 
28454832         6791       28454832_6791 28454832         6792       28454832_6792     0.985649 
28454832         6791       28454832_6791 28454832         6808       28454832_6808     0.927588 
28454832         6791       28454832_6791 28454832         6894       28454832_6894     0.830284 
28454832         6791       28454832_6791 28454832         6973       28454832_6973     0.735694 
28454832         6792       28454832_6792 28454832         6808       28454832_6808     0.914151 
28454832         6792       28454832_6792 28454832         6894       28454832_6894     0.817711 
28454832         6792       28454832_6792 28454832         6973       28454832_6973     0.722495 
28454832         6808       28454832_6808 28454832         6894       28454832_6894      0.84197 
28454832         6808       28454832_6808 28454832         6973       28454832_6973     0.747569 
28454832         6894       28454832_6894 28454832         6973       28454832_6973     0.783925 
28458922         2511       28458922_2511 28458922         2558       28458922_2558     0.234437 
284791983         1677      284791983_1677 284791983         1678      284791983_1678     0.945725 
284791983         1677      284791983_1677 284791983         1695      284791983_1695       0.7901 
284791983         1678      284791983_1678 284791983         1695      284791983_1695       0.7901 
28486405          464        28486405_464 28486405          481        28486405_481     0.324619 
28486405          464        28486405_464 28486405          493        28486405_493     0.324619 
28486405          464        28486405_464 28486405          632        28486405_632     0.232619 
28486405          464        28486405_464 28486405          704        28486405_704     0.240782 
28486405          464        28486405_464 28486405          706        28486405_706     0.237415 
28486405          481        28486405_481 28486405          493        28486405_493     0.942012 
28486405          481        28486405_481 28486405          632        28486405_632     0.760054 
28486405          481        28486405_481 28486405          704        28486405_704     0.652136 
28486405          481        28486405_481 28486405          706        28486405_706     0.650169 
28486405          493        28486405_493 28486405          632        28486405_632     0.785569 
28486405          493        28486405_493 28486405          704        28486405_704      0.63025 
28486405          493        28486405_493 28486405          706        28486405_706     0.628336 
28486405          632        28486405_632 28486405          704        28486405_704     0.717144 
28486405          632        28486405_632 28486405          706        28486405_706     0.717475 
28486405          704        28486405_704 28486405          706        28486405_706     0.975244 
28496911         6520       28496911_6520 28496911         6585       28496911_6585     0.779016 
28496911         6520       28496911_6520 28496911         6635       28496911_6635     0.714772 
28496911         6520       28496911_6520 28496911         6720       28496911_6720    0.0221563 
28496911         6585       28496911_6585 28496911         6635       28496911_6635     0.857954 
28496911         6585       28496911_6585 28496911         6720       28496911_6720   0.00895336 
28496911         6635       28496911_6635 28496911         6720       28496911_6720    0.0139455 
28503057         5664       28503057_5664 28503057         5736       28503057_5736     0.869367 
28503057         5664       28503057_5664 28503057         6317       28503057_6317     0.766996 
28503057         5664       28503057_5664 28503057         6335       28503057_6335     0.766996 
28503057         5736       28503057_5736 28503057         6317       28503057_6317      0.85262 
28503057         5736       28503057_5736 28503057         6335       28503057_6335     0.826623 
28503057         6317       28503057_6317 28503057         6335       28503057_6335     0.919948 
28536438          991        28536438_991 28536438         1000       28536438_1000     0.974773 
28541923         4915       28541923_4915 28541923         5072       28541923_5072     0.564776 
28541923         4915       28541923_4915 28541923         5077       28541923_5077     0.492159 
28541923         5072       28541923_5072 28541923         5077       28541923_5077     0.886829 
28563923         3006       28563923_3006 28563923         3091       28563923_3091  0.000861968 
28570372         2483       28570372_2483 28570372         2554       28570372_2554     0.686348 
28573260         2569       28573260_2569 28573260         2599       28573260_2599     0.612959 
28573260         2569       28573260_2569 28573260         2604       28573260_2604     0.594909 
28573260         2569       28573260_2569 28573260         2605       28573260_2605     0.594909 
28573260         2599       28573260_2599 28573260         2604       28573260_2604     0.970553 
28573260         2599       28573260_2599 28573260         2605       28573260_2605     0.970553 
28573260         2604       28573260_2604 28573260         2605       28573260_2605            1 
28581233         1567       28581233_1567 28581233         2329       28581233_2329     0.644377 
28604918         6861       28604918_6861 28604918         6949       28604918_6949    0.0720375 
28610989          543        28610989_543 28610989          581        28610989_581    0.0183728 
28610989          543        28610989_543 28610989          587        28610989_587     0.922085 
28610989          543        28610989_543 28610989          604        28610989_604     0.922085 
28610989          543        28610989_543 28610989          619        28610989_619     0.922085 
28610989          581        28610989_581 28610989          587        28610989_587    0.0209868 
28610989          581        28610989_581 28610989          604        28610989_604    0.0209868 
28610989          581        28610989_581 28610989          619        28610989_619    0.0209868 
28610989          587        28610989_587 28610989          604        28610989_604     0.915226 
28610989          587        28610989_587 28610989          619        28610989_619     0.915226 
28610989          604        28610989_604 28610989          619        28610989_619            1 
28611099         7129       28611099_7129 28611099         7172       28611099_7172      0.61798 
28640187         2530       28640187_2530 28640187         2569       28640187_2569     0.892297 
28641128        10377      28641128_10377 28641128        10393      28641128_10393     0.314437 
28662839         1945       28662839_1945 28662839         1971       28662839_1971     0.110579 
28662839         1945       28662839_1945 28662839         1973       28662839_1973      0.10501 
28662839         1945       28662839_1945 28662839         1977       28662839_1977     0.118278 
28662839         1945       28662839_1945 28662839         1993       28662839_1993     0.103161 
28662839         1945       28662839_1945 28662839         1995       28662839_1995    0.0996257 
28662839         1971       28662839_1971 28662839         1973       28662839_1973     0.973094 
28662839         1971       28662839_1971 28662839         1977       28662839_1977     0.958954 
28662839         1971       28662839_1971 28662839         1993       28662839_1993     0.269104 
28662839         1971       28662839_1971 28662839         1995       28662839_1995     0.920381 
28662839         1973       28662839_1973 28662839         1977       28662839_1977     0.959504 
28662839         1973       28662839_1973 28662839         1993       28662839_1993      0.26421 
28662839         1973       28662839_1973 28662839         1995       28662839_1995     0.918345 
28662839         1977       28662839_1977 28662839         1993       28662839_1993      0.27557 
28662839         1977       28662839_1977 28662839         1995       28662839_1995     0.933545 
28662839         1993       28662839_1993 28662839         1995       28662839_1995     0.338444 
28668574          533        28668574_533 28668574          655        28668574_655     0.869268 
28675799         1044       28675799_1044 28675799         1062       28675799_1062     0.117464 
28675799         1044       28675799_1044 28675799         1159       28675799_1159     0.687297 
28675799         1044       28675799_1044 28675799         1192       28675799_1192  0.000833321 
28675799         1062       28675799_1062 28675799         1159       28675799_1159     0.117846 
28675799         1062       28675799_1062 28675799         1192       28675799_1192     0.282634 
28675799         1159       28675799_1159 28675799         1192       28675799_1192    0.0052775 
28711349         2561       28711349_2561 28711349         2577       28711349_2577     0.883701 
28711358         5329       28711358_5329 28711358         5343       28711358_5343            1 
28727121          732        28727121_732 28727121          785        28727121_785    0.0978307 
28727121          732        28727121_732 28727121          834        28727121_834     0.819429 
28727121          732        28727121_732 28727121          861        28727121_861     0.285577 
28727121          785        28727121_785 28727121          834        28727121_834    0.0718913 
28727121          785        28727121_785 28727121          861        28727121_861    0.0137069 
28727121          834        28727121_834 28727121          861        28727121_861     0.340689 
28734945          619        28734945_619 28734945          691        28734945_691     0.535425 
28812475         2488       28812475_2488 28812475         2596       28812475_2596     0.741444 
28814400         2492       28814400_2492 28814400         2510       28814400_2510     0.977796 
28844154          719        28844154_719 28844154          769        28844154_769      0.82471 
28894541         4633       28894541_4633 28894541         4897       28894541_4897      0.77406 
28933362         2467       28933362_2467 28933362         2508       28933362_2508     0.856341 
28967841         2799       28967841_2799 28967841         2805       28967841_2805     0.944383 
29005091         2495       29005091_2495 29005091         2627       29005091_2627     0.566169 
29005091         2495       29005091_2495 29005091         2647       29005091_2647     0.566169 
29005091         2627       29005091_2627 29005091         2647       29005091_2647     0.950115 
29015806         4825       29015806_4825 29015806         4893       29015806_4893     0.689179 
29017501         6021       29017501_6021 29017501         6048       29017501_6048            1 
29044609         1455       29044609_1455 29044609         2483       29044609_2483     0.412858 
29056728         2527       29056728_2527 29056728         2555       29056728_2555     0.817594 
29088261          757        29088261_757 29088261          801        29088261_801    0.0749654 
29088261          757        29088261_757 29088261          802        29088261_802     0.267344 
29088261          757        29088261_757 29088261          860        29088261_860     0.167762 
29088261          801        29088261_801 29088261          802        29088261_802     0.022494 
29088261          801        29088261_801 29088261          860        29088261_860     0.532534 
29088261          802        29088261_802 29088261          860        29088261_860    0.0553983 
29104748         2951       29104748_2951 29104748         2953       29104748_2953            1 
29104748         2951       29104748_2951 29104748         2962       29104748_2962     0.928926 
29104748         2951       29104748_2951 29104748         2974       29104748_2974     0.882853 
29104748         2953       29104748_2953 29104748         2962       29104748_2962     0.928926 
29104748         2953       29104748_2953 29104748         2974       29104748_2974     0.882853 
29104748         2962       29104748_2962 29104748         2974       29104748_2974     0.859582 
29136051         2434       29136051_2434 29136051         2516       29136051_2516     0.196476 
29136114        10541      29136114_10541 29136114        10542      29136114_10542     0.984816 
29155649         3716       29155649_3716 29155649         3819       29155649_3819     0.537953 
29155649         3716       29155649_3716 29155649         3983       29155649_3983    0.0445641 
29155649         3716       29155649_3716 29155649         3994       29155649_3994    0.0534505 
29155649         3819       29155649_3819 29155649         3983       29155649_3983     0.076576 
29155649         3819       29155649_3819 29155649         3994       29155649_3994    0.0915004 
29155649         3983       29155649_3983 29155649         3994       29155649_3994      0.85914 
29157070         1354       29157070_1354 29157070         1454       29157070_1454     0.845863 
29167589          804        29167589_804 29167589          816        29167589_816     0.954647 
29173818         2568       29173818_2568 29173818         2709       29173818_2709    0.0613909 
29173818         2568       29173818_2568 29173818         2772       29173818_2772     0.525993 
29173818         2709       29173818_2709 29173818         2772       29173818_2772    0.0722059 
29187017         4502       29187017_4502 29187017         4618       29187017_4618     0.293757 
29188852         4407       29188852_4407 29188852         4476       29188852_4476     0.846601 
29188852         4407       29188852_4407 29188852         4546       29188852_4546     0.717454 
29188852         4407       29188852_4407 29188852         4547       29188852_4547     0.717454 
29188852         4476       29188852_4476 29188852         4546       29188852_4546     0.822218 
29188852         4476       29188852_4476 29188852         4547       29188852_4547     0.822218 
29188852         4546       29188852_4546 29188852         4547       29188852_4547            1 
29189162         2441       29189162_2441 29189162         2492       29189162_2492    0.0464403 
29193909         3298       29193909_3298 29193909         3304       29193909_3304     0.933849 
29193909         3298       29193909_3298 29193909         3346       29193909_3346     0.787898 
29193909         3298       29193909_3298 29193909         3379       29193909_3379     0.809617 
29193909         3298       29193909_3298 29193909         3438       29193909_3438     0.685338 
29193909         3304       29193909_3304 29193909         3346       29193909_3346     0.727831 
29193909         3304       29193909_3304 29193909         3379       29193909_3379     0.771612 
29193909         3304       29193909_3304 29193909         3438       29193909_3438     0.629066 
29193909         3346       29193909_3346 29193909         3379       29193909_3379      0.82134 
29193909         3346       29193909_3346 29193909         3438       29193909_3438     0.815062 
29193909         3379       29193909_3379 29193909         3438       29193909_3438     0.795796 
29200622         2724       29200622_2724 29200622         2726       29200622_2726     0.961725 
29202154         4561       29202154_4561 29202154         4668       29202154_4668     0.802713 
29205484         3826       29205484_3826 29205484         3882       29205484_3882    0.0677688 
29253970         3997       29253970_3997 29253970         4080       29253970_4080     0.778066 
29260056         4699       29260056_4699 29260056         4712       29260056_4712     0.958056 
29264179         2539       29264179_2539 29264179         2580       29264179_2580     0.920739 
29264179         2539       29264179_2539 29264179         2582       29264179_2582     0.896735 
29264179         2580       29264179_2580 29264179         2582       29264179_2582     0.973929 
29274872         4587       29274872_4587 29274872         4598       29274872_4598            1 
29284028         2440       29284028_2440 29284028         2454       29284028_2454            1 
29284028         2440       29284028_2440 29284028         2464       29284028_2464            1 
29284028         2440       29284028_2440 29284028         2574       29284028_2574      0.91483 
29284028         2440       29284028_2440 29284028         2586       29284028_2586    0.0216084 
29284028         2440       29284028_2440 29284028         2663       29284028_2663     0.781779 
29284028         2440       29284028_2440 29284028         2709       29284028_2709   0.00634846 
29284028         2454       29284028_2454 29284028         2464       29284028_2464            1 
29284028         2454       29284028_2454 29284028         2574       29284028_2574     0.914945 
29284028         2454       29284028_2454 29284028         2586       29284028_2586    0.0211647 
29284028         2454       29284028_2454 29284028         2663       29284028_2663     0.782071 
29284028         2454       29284028_2454 29284028         2709       29284028_2709   0.00614828 
29284028         2464       29284028_2464 29284028         2574       29284028_2574     0.914945 
29284028         2464       29284028_2464 29284028         2586       29284028_2586    0.0211647 
29284028         2464       29284028_2464 29284028         2663       29284028_2663     0.782071 
29284028         2464       29284028_2464 29284028         2709       29284028_2709   0.00614828 
29284028         2574       29284028_2574 29284028         2586       29284028_2586    0.0244185 
29284028         2574       29284028_2574 29284028         2663       29284028_2663     0.843243 
29284028         2574       29284028_2574 29284028         2709       29284028_2709    0.0079699 
29284028         2586       29284028_2586 29284028         2663       29284028_2663    0.0238363 
29284028         2586       29284028_2586 29284028         2709       29284028_2709  0.000290713 
29284028         2663       29284028_2663 29284028         2709       29284028_2709   0.00885816 
293114653         4428      293114653_4428 293114653         4429      293114653_4429            1 
293114653         4428      293114653_4428 293114653         4479      293114653_4479      0.88728 
293114653         4428      293114653_4428 293114653         4510      293114653_4510     0.862143 
293114653         4429      293114653_4429 293114653         4479      293114653_4479      0.88728 
293114653         4429      293114653_4429 293114653         4510      293114653_4510     0.862143 
293114653         4479      293114653_4479 293114653         4510      293114653_4510     0.931644 
29334608       276172     29334608_276172 29334608       276433     29334608_276433     0.651471 
29334608       276172     29334608_276172 29334608       278115     29334608_278115     0.523614 
29334608       276172     29334608_276172 29334608       278138     29334608_278138     0.538414 
29334608       276433     29334608_276433 29334608       278115     29334608_278115     0.613802 
29334608       276433     29334608_276433 29334608       278138     29334608_278138     0.632481 
29334608       278115     29334608_278115 29334608       278138     29334608_278138     0.978014 
29334616        72131      29334616_72131 29334616       116757     29334616_116757     0.422741 
29334616        72131      29334616_72131 29334616       161665     29334616_161665     0.546298 
29334616        72131      29334616_72131 29334616       161770     29334616_161770    0.0489945 
29334616       116757     29334616_116757 29334616       161665     29334616_161665     0.391362 
29334616       116757     29334616_116757 29334616       161770     29334616_161770    0.0551148 
29334616       161665     29334616_161665 29334616       161770     29334616_161770    0.0537866 
29334860        58168      29334860_58168 29334860        58219      29334860_58219     0.981635 
29334860        58168      29334860_58168 29334860        58237      29334860_58237     0.909185 
29334860        58168      29334860_58168 29334860        58346      29334860_58346     0.808588 
29334860        58168      29334860_58168 29334860        58407      29334860_58407     0.760545 
29334860        58168      29334860_58168 29334860        74429      29334860_74429     0.725059 
29334860        58219      29334860_58219 29334860        58237      29334860_58237     0.926919 
29334860        58219      29334860_58219 29334860        58346      29334860_58346     0.793024 
29334860        58219      29334860_58219 29334860        58407      29334860_58407     0.747006 
29334860        58219      29334860_58219 29334860        74429      29334860_74429     0.714414 
29334860        58237      29334860_58237 29334860        58346      29334860_58346     0.725992 
29334860        58237      29334860_58237 29334860        58407      29334860_58407      0.71649 
29334860        58237      29334860_58237 29334860        74429      29334860_74429     0.688153 
29334860        58346      29334860_58346 29334860        58407      29334860_58407     0.839547 
29334860        58346      29334860_58346 29334860        74429      29334860_74429     0.687447 
29334860        58407      29334860_58407 29334860        74429      29334860_74429     0.669757 
29334873       165013     29334873_165013 29334873       165070     29334873_165070     0.878236 
29334873       165013     29334873_165013 29334873       165105     29334873_165105     0.798882 
29334873       165070     29334873_165070 29334873       165105     29334873_165105     0.926541 
29335267        33835      29335267_33835 29335267        33981      29335267_33981     0.617952 
29335367       307864     29335367_307864 29335367       396058     29335367_396058     0.230097 
29335619       112528     29335619_112528 29335619       112579     29335619_112579     0.865571 
29335619       112528     29335619_112528 29335619       112583     29335619_112583     0.152781 
29335619       112579     29335619_112579 29335619       112583     29335619_112583     0.115269 
29335993        25507      29335993_25507 29335993        25528      29335993_25528            1 
29335993        25507      29335993_25507 29335993        25550      29335993_25550     0.950194 
29335993        25507      29335993_25507 29335993        25553      29335993_25553     0.688767 
29335993        25528      29335993_25528 29335993        25550      29335993_25550     0.950194 
29335993        25528      29335993_25528 29335993        25553      29335993_25553     0.688767 
29335993        25550      29335993_25550 29335993        25553      29335993_25553      0.71415 
29336622       261097     29336622_261097 29336622       261098     29336622_261098      0.96989 
29336622       261097     29336622_261097 29336622       261123     29336622_261123     0.955612 
29336622       261097     29336622_261097 29336622       261147     29336622_261147     0.874167 
29336622       261098     29336622_261098 29336622       261123     29336622_261123     0.926443 
29336622       261098     29336622_261098 29336622       261147     29336622_261147     0.846904 
29336622       261123     29336622_261123 29336622       261147     29336622_261147     0.889333 
29336754       204830     29336754_204830 29336754       205426     29336754_205426     0.570681 
29336754       204830     29336754_204830 29336754       408078     29336754_408078     0.455481 
29336754       204830     29336754_204830 29336754       408098     29336754_408098     0.491468 
29336754       204830     29336754_204830 29336754       408134     29336754_408134     0.524538 
29336754       205426     29336754_205426 29336754       408078     29336754_408078      0.63226 
29336754       205426     29336754_205426 29336754       408098     29336754_408098     0.587944 
29336754       205426     29336754_205426 29336754       408134     29336754_408134     0.604826 
29336754       408078     29336754_408078 29336754       408098     29336754_408098     0.907591 
29336754       408078     29336754_408078 29336754       408134     29336754_408134      0.78853 
29336754       408098     29336754_408098 29336754       408134     29336754_408134     0.872152 
29336980       171541     29336980_171541 29336980       171932     29336980_171932   0.00543724 
29337786          490        29337786_490 29337786          699        29337786_699     0.181969 
29338591        14556      29338591_14556 29338591        25370      29338591_25370    0.0560113 
29338591        14556      29338591_14556 29338591        25389      29338591_25389     0.041307 
29338591        25370      29338591_25370 29338591        25389      29338591_25389     0.875061 
29339070         4539       29339070_4539 29339070         4575       29339070_4575     0.846232 
29339070         4539       29339070_4539 29339070         4663       29339070_4663     0.793493 
29339070         4575       29339070_4575 29339070         4663       29339070_4663     0.818054 
29339144       223688     29339144_223688 29339144       223704     29339144_223704   0.00637775 
29339144       223688     29339144_223688 29339144       227100     29339144_227100     0.220721 
29339144       223688     29339144_223688 29339144       452208     29339144_452208     0.508286 
29339144       223688     29339144_223688 29339144       759625     29339144_759625    0.0188224 
29339144       223704     29339144_223704 29339144       227100     29339144_227100     0.014375 
29339144       223704     29339144_223704 29339144       452208     29339144_452208   0.00995731 
29339144       223704     29339144_223704 29339144       759625     29339144_759625   0.00675747 
29339144       227100     29339144_227100 29339144       452208     29339144_452208     0.128176 
29339144       227100     29339144_227100 29339144       759625     29339144_759625    0.0251852 
29339144       452208     29339144_452208 29339144       759625     29339144_759625    0.0516465 
29339708        27940      29339708_27940 29339708        28509      29339708_28509     0.478232 
29339708        27940      29339708_27940 29339708        70281      29339708_70281      0.55349 
29339708        27940      29339708_27940 29339708        70300      29339708_70300     0.546076 
29339708        28509      29339708_28509 29339708        70281      29339708_70281     0.527058 
29339708        28509      29339708_28509 29339708        70300      29339708_70300     0.373621 
29339708        70281      29339708_70281 29339708        70300      29339708_70300     0.759253 
29339797        18438      29339797_18438 29339797       132269     29339797_132269     0.749968 
29340792        10219      29340792_10219 29340792        10287      29340792_10287     0.703228 
29340871       246402     29340871_246402 29340871       246423     29340871_246423     0.926601 
29341132        10223      29341132_10223 29341132        10335      29341132_10335      0.01528 
29341164       482171     29341164_482171 29341164       482506     29341164_482506     0.478206 
29341468        93084      29341468_93084 29341468        93096      29341468_93096    0.0606082 
29342442       162517     29342442_162517 29342442       162521     29342442_162521    0.0482773 
29342442       162517     29342442_162517 29342442       162559     29342442_162559    0.0296492 
29342442       162517     29342442_162517 29342442       162589     29342442_162589     0.848022 
29342442       162517     29342442_162517 29342442       162612     29342442_162612     0.951867 
29342442       162517     29342442_162517 29342442       162634     29342442_162634    0.0333397 
29342442       162521     29342442_162521 29342442       162559     29342442_162559     0.245882 
29342442       162521     29342442_162521 29342442       162589     29342442_162589    0.0467753 
29342442       162521     29342442_162521 29342442       162612     29342442_162612    0.0467753 
29342442       162521     29342442_162521 29342442       162634     29342442_162634     0.557572 
29342442       162559     29342442_162559 29342442       162589     29342442_162589    0.0269216 
29342442       162559     29342442_162559 29342442       162612     29342442_162612    0.0269216 
29342442       162559     29342442_162559 29342442       162634     29342442_162634     0.161427 
29342442       162589     29342442_162589 29342442       162612     29342442_162612     0.885516 
29342442       162589     29342442_162589 29342442       162634     29342442_162634    0.0306319 
29342442       162612     29342442_162612 29342442       162634     29342442_162634    0.0306319 
29342508         8626       29342508_8626 29342508         8686       29342508_8686     0.793521 
29342508         8626       29342508_8626 29342508         8693       29342508_8693     0.708393 
29342508         8626       29342508_8626 29342508         8716       29342508_8716     0.709071 
29342508         8686       29342508_8686 29342508         8693       29342508_8693     0.896923 
29342508         8686       29342508_8686 29342508         8716       29342508_8716     0.827966 
29342508         8693       29342508_8693 29342508         8716       29342508_8716     0.863537 
29342583        50178      29342583_50178 29342583        50248      29342583_50248   0.00267779 
29342646        55099      29342646_55099 29342646        55104      29342646_55104     0.894687 
29342646        55099      29342646_55099 29342646        55233      29342646_55233   0.00288692 
29342646        55099      29342646_55099 29342646        55258      29342646_55258     0.452128 
29342646        55104      29342646_55104 29342646        55233      29342646_55233    0.0025826 
29342646        55104      29342646_55104 29342646        55258      29342646_55258     0.464193 
29342646        55233      29342646_55233 29342646        55258      29342646_55258   0.00756733 
29342717         9331       29342717_9331 29342717         9333       29342717_9333    0.0144744 
29342720       370155     29342720_370155 29342720       370160     29342720_370160            1 
29342720       370155     29342720_370155 29342720       370166     29342720_370166     0.885755 
29342720       370155     29342720_370155 29342720       370269     29342720_370269     0.951968 
29342720       370155     29342720_370155 29342720       370279     29342720_370279     0.894687 
29342720       370155     29342720_370155 29342720       371910     29342720_371910     0.771134 
29342720       370155     29342720_370155 29342720       371930     29342720_371930     0.591534 
29342720       370160     29342720_370160 29342720       370166     29342720_370166     0.885755 
29342720       370160     29342720_370160 29342720       370269     29342720_370269     0.951968 
29342720       370160     29342720_370160 29342720       370279     29342720_370279     0.894687 
29342720       370160     29342720_370160 29342720       371910     29342720_371910     0.771134 
29342720       370160     29342720_370160 29342720       371930     29342720_371930     0.591534 
29342720       370166     29342720_370166 29342720       370269     29342720_370269     0.848333 
29342720       370166     29342720_370166 29342720       370279     29342720_370279     0.792474 
29342720       370166     29342720_370166 29342720       371910     29342720_371910     0.660946 
29342720       370166     29342720_370166 29342720       371930     29342720_371930     0.505671 
29342720       370269     29342720_370269 29342720       370279     29342720_370279     0.949776 
29342720       370269     29342720_370269 29342720       371910     29342720_371910     0.629109 
29342720       370269     29342720_370269 29342720       371930     29342720_371930     0.500936 
29342720       370279     29342720_370279 29342720       371910     29342720_371910     0.575539 
29342720       370279     29342720_370279 29342720       371930     29342720_371930     0.452417 
29342720       371910     29342720_371910 29342720       371930     29342720_371930            1 
29342805       224741     29342805_224741 29342805       224762     29342805_224762     0.860587 
29342805       224741     29342805_224741 29342805       224799     29342805_224799     0.860587 
29342805       224741     29342805_224741 29342805       224877     29342805_224877     0.879928 
29342805       224741     29342805_224741 29342805       224880     29342805_224880     0.879928 
29342805       224741     29342805_224741 29342805       224938     29342805_224938     0.822626 
29342805       224762     29342805_224762 29342805       224799     29342805_224799     0.848616 
29342805       224762     29342805_224762 29342805       224877     29342805_224877     0.809472 
29342805       224762     29342805_224762 29342805       224880     29342805_224880     0.809472 
29342805       224762     29342805_224762 29342805       224938     29342805_224938      0.70435 
29342805       224799     29342805_224799 29342805       224877     29342805_224877     0.809472 
29342805       224799     29342805_224799 29342805       224880     29342805_224880     0.809472 
29342805       224799     29342805_224799 29342805       224938     29342805_224938      0.70435 
29342805       224877     29342805_224877 29342805       224880     29342805_224880            1 
29342805       224877     29342805_224877 29342805       224938     29342805_224938     0.920636 
29342805       224880     29342805_224880 29342805       224938     29342805_224938     0.920636 
29342906       156369     29342906_156369 29342906       156445     29342906_156445     0.755575 
29342934       777362     29342934_777362 29342934       777370     29342934_777370     0.969138 
29343224        29053      29343224_29053 29343224        29056      29343224_29056     0.964067 
29343224        29053      29343224_29053 29343224        44217      29343224_44217     0.715872 
29343224        29053      29343224_29053 29343224        44278      29343224_44278    0.0252826 
29343224        29056      29343224_29056 29343224        44217      29343224_44217     0.688166 
29343224        29056      29343224_29056 29343224        44278      29343224_44278    0.0244989 
29343224        44217      29343224_44217 29343224        44278      29343224_44278    0.0227151 
29343544         4569       29343544_4569 29343544         4768       29343544_4768     0.616495 
29343737       198399     29343737_198399 29343737       198403     29343737_198403     0.977112 
29343746         1392       29343746_1392 29343746        19067      29343746_19067     0.188484 
29343993        17314      29343993_17314 29343993        17343      29343993_17343     0.737621 
29343993        17314      29343993_17314 29343993        17427      29343993_17427     0.481199 
29343993        17314      29343993_17314 29343993        17475      29343993_17475     0.474495 
29343993        17343      29343993_17343 29343993        17427      29343993_17427     0.721335 
29343993        17343      29343993_17343 29343993        17475      29343993_17475     0.553638 
29343993        17427      29343993_17427 29343993        17475      29343993_17475     0.743297 
29344390       227168     29344390_227168 29344390       227207     29344390_227207     0.940594 
29344647         5028       29344647_5028 29344647         5035       29344647_5035            1 
29344647         5028       29344647_5028 29344647         5113       29344647_5113     0.878647 
29344647         5028       29344647_5028 29344647         5316       29344647_5316     0.591047 
29344647         5035       29344647_5035 29344647         5113       29344647_5113     0.878647 
29344647         5035       29344647_5035 29344647         5316       29344647_5316     0.591047 
29344647         5113       29344647_5113 29344647         5316       29344647_5316     0.683429 
29345129       439445     29345129_439445 29345129       441186     29345129_441186     0.707267 
29345239       669236     29345239_669236 29345239       713348     29345239_713348     0.660969 
29345763       330449     29345763_330449 29345763       355901     29345763_355901     0.586768 
29345763       330449     29345763_330449 29345763       422505     29345763_422505     0.703227 
29345763       330449     29345763_330449 29345763       422629     29345763_422629     0.678513 
29345763       330449     29345763_330449 29345763       422693     29345763_422693     0.543799 
29345763       355901     29345763_355901 29345763       422505     29345763_422505     0.738768 
29345763       355901     29345763_355901 29345763       422629     29345763_422629     0.691929 
29345763       355901     29345763_355901 29345763       422693     29345763_422693     0.613552 
29345763       422505     29345763_422505 29345763       422629     29345763_422629      0.90502 
29345763       422505     29345763_422505 29345763       422693     29345763_422693     0.770809 
29345763       422629     29345763_422629 29345763       422693     29345763_422693     0.805626 
29346187         9047       29346187_9047 29346187         9218       29346187_9218     0.772973 
29346310       258685     29346310_258685 29346310       258740     29346310_258740     0.848429 
29346338       238957     29346338_238957 29346338       238991     29346338_238991     0.871262 
29346338       238957     29346338_238957 29346338       238996     29346338_238996      0.86889 
29346338       238957     29346338_238957 29346338       239102     29346338_239102     0.532492 
29346338       238957     29346338_238957 29346338       292478     29346338_292478     0.579541 
29346338       238991     29346338_238991 29346338       238996     29346338_238996     0.957875 
29346338       238991     29346338_238991 29346338       239102     29346338_239102     0.643812 
29346338       238991     29346338_238991 29346338       292478     29346338_292478      0.49639 
29346338       238996     29346338_238996 29346338       239102     29346338_239102     0.706299 
29346338       238996     29346338_238996 29346338       292478     29346338_292478     0.484723 
29346338       239102     29346338_239102 29346338       292478     29346338_292478     0.462347 
29346344         9812       29346344_9812 29346344         9856       29346344_9856     0.865438 
29346344         9812       29346344_9812 29346344         9895       29346344_9895      0.83192 
29346344         9856       29346344_9856 29346344         9895       29346344_9895      0.96127 
29346405        33887      29346405_33887 29346405        39646      29346405_39646     0.590809 
29346405        33887      29346405_33887 29346405        39650      29346405_39650     0.527318 
29346405        33887      29346405_33887 29346405        39654      29346405_39654     0.535115 
29346405        33887      29346405_33887 29346405        39710      29346405_39710     0.566897 
29346405        33887      29346405_33887 29346405        39714      29346405_39714     0.615165 
29346405        39646      29346405_39646 29346405        39650      29346405_39650      0.97357 
29346405        39646      29346405_39646 29346405        39654      29346405_39654     0.870367 
29346405        39646      29346405_39646 29346405        39710      29346405_39710     0.901449 
29346405        39646      29346405_39646 29346405        39714      29346405_39714     0.922016 
29346405        39650      29346405_39650 29346405        39654      29346405_39654     0.894839 
29346405        39650      29346405_39650 29346405        39710      29346405_39710     0.877957 
29346405        39650      29346405_39650 29346405        39714      29346405_39714     0.896888 
29346405        39654      29346405_39654 29346405        39710      29346405_39710     0.877957 
29346405        39654      29346405_39654 29346405        39714      29346405_39714     0.896888 
29346405        39710      29346405_39710 29346405        39714      29346405_39714     0.975667 
29346555          550        29346555_550 29346555          588        29346555_588      0.91589 
29346798       613588     29346798_613588 29346798       694802     29346798_694802     0.138412 
29346798       613588     29346798_613588 29346798       694831     29346798_694831     0.188394 
29346798       694802     29346798_694802 29346798       694831     29346798_694831     0.900708 
29347763       162117     29347763_162117 29347763       162163     29347763_162163     0.705101 
29347763       162117     29347763_162117 29347763       345411     29347763_345411     0.417739 
29347763       162117     29347763_162117 29347763       362156     29347763_362156     0.486806 
29347763       162117     29347763_162117 29347763       485876     29347763_485876     0.333388 
29347763       162117     29347763_162117 29347763       485895     29347763_485895    0.0363587 
29347763       162163     29347763_162163 29347763       345411     29347763_345411     0.522662 
29347763       162163     29347763_162163 29347763       362156     29347763_362156     0.641687 
29347763       162163     29347763_162163 29347763       485876     29347763_485876     0.499102 
29347763       162163     29347763_162163 29347763       485895     29347763_485895    0.0557415 
29347763       345411     29347763_345411 29347763       362156     29347763_362156        0.554 
29347763       345411     29347763_345411 29347763       485876     29347763_485876       0.6307 
29347763       345411     29347763_345411 29347763       485895     29347763_485895    0.0499827 
29347763       362156     29347763_362156 29347763       485876     29347763_485876     0.668261 
29347763       362156     29347763_362156 29347763       485895     29347763_485895    0.0667532 
29347763       485876     29347763_485876 29347763       485895     29347763_485895    0.0615196 
29348210        62675      29348210_62675 29348210       119892     29348210_119892     0.645019 
29348210        62675      29348210_62675 29348210       120026     29348210_120026     0.713888 
29348210        62675      29348210_62675 29348210       120978     29348210_120978     0.687865 
29348210       119892     29348210_119892 29348210       120026     29348210_120026     0.728125 
29348210       119892     29348210_119892 29348210       120978     29348210_120978      0.61581 
29348210       120026     29348210_120026 29348210       120978     29348210_120978     0.752038 
29348679        93904      29348679_93904 29348679        94005      29348679_94005     0.804314 
29348679        93904      29348679_93904 29348679        94011      29348679_94011     0.830133 
29348679        93904      29348679_93904 29348679        94013      29348679_94013     0.830133 
29348679        94005      29348679_94005 29348679        94011      29348679_94011     0.974319 
29348679        94005      29348679_94005 29348679        94013      29348679_94013     0.974319 
29348679        94011      29348679_94011 29348679        94013      29348679_94013     0.948145 
29348763        54910      29348763_54910 29348763        55106      29348763_55106      0.69266 
29348763        54910      29348763_54910 29348763        55139      29348763_55139     0.671983 
29348763        54910      29348763_54910 29348763        55142      29348763_55142     0.671983 
29348763        54910      29348763_54910 29348763        55164      29348763_55164       0.6904 
29348763        55106      29348763_55106 29348763        55139      29348763_55139     0.911366 
29348763        55106      29348763_55106 29348763        55142      29348763_55142     0.911366 
29348763        55106      29348763_55106 29348763        55164      29348763_55164     0.821378 
29348763        55139      29348763_55139 29348763        55142      29348763_55142            1 
29348763        55139      29348763_55139 29348763        55164      29348763_55164     0.849313 
29348763        55142      29348763_55142 29348763        55164      29348763_55164     0.849313 
29348817        89557      29348817_89557 29348817       635211     29348817_635211    0.0120092 
29348817        89557      29348817_89557 29348817       635338     29348817_635338    0.0780109 
29348817        89557      29348817_89557 29348817       635451     29348817_635451    0.0842905 
29348817        89557      29348817_89557 29348817       635550     29348817_635550    0.0648093 
29348817        89557      29348817_89557 29348817       635569     29348817_635569    0.0882896 
29348817       635211     29348817_635211 29348817       635338     29348817_635338    0.0274675 
29348817       635211     29348817_635211 29348817       635451     29348817_635451    0.0247416 
29348817       635211     29348817_635211 29348817       635550     29348817_635550   0.00479324 
29348817       635211     29348817_635211 29348817       635569     29348817_635569   0.00698363 
29348817       635338     29348817_635338 29348817       635451     29348817_635451     0.756919 
29348817       635338     29348817_635338 29348817       635550     29348817_635550     0.687432 
29348817       635338     29348817_635338 29348817       635569     29348817_635569     0.726711 
29348817       635451     29348817_635451 29348817       635550     29348817_635550     0.678218 
29348817       635451     29348817_635451 29348817       635569     29348817_635569     0.718984 
29348817       635550     29348817_635550 29348817       635569     29348817_635569     0.885109 
29349008       502063     29349008_502063 29349008       504387     29349008_504387     0.703113 
29349008       502063     29349008_502063 29349008       504588     29349008_504588     0.727177 
29349008       502063     29349008_502063 29349008       505940     29349008_505940     0.644484 
29349008       504387     29349008_504387 29349008       504588     29349008_504588     0.713481 
29349008       504387     29349008_504387 29349008       505940     29349008_505940     0.730601 
29349008       504588     29349008_504588 29349008       505940     29349008_505940     0.729824 
29349033         8656       29349033_8656 29349033         8683       29349033_8683     0.546534 
29349059       140174     29349059_140174 29349059       140364     29349059_140364     0.903293 
29349114       323503     29349114_323503 29349114       323786     29349114_323786   0.00239316 
29349190         3506       29349190_3506 29349190        85675      29349190_85675     0.616739 
29349267       119307     29349267_119307 29349267       129613     29349267_129613     0.747077 
29349553         4044       29349553_4044 29349553         4046       29349553_4046            1 
29349553         4044       29349553_4044 29349553         4077       29349553_4077     0.832955 
29349553         4046       29349553_4046 29349553         4077       29349553_4077     0.832836 
29350120        41235      29350120_41235 29350120        41251      29350120_41251     0.931111 
29350240        27364      29350240_27364 29350240        27366      29350240_27366     0.966086 
29350240        27364      29350240_27364 29350240        27519      29350240_27519     0.877312 
29350240        27364      29350240_27364 29350240        27530      29350240_27530     0.850594 
29350240        27364      29350240_27364 29350240        27581      29350240_27581     0.842967 
29350240        27366      29350240_27366 29350240        27519      29350240_27519      0.84835 
29350240        27366      29350240_27366 29350240        27530      29350240_27530     0.822714 
29350240        27366      29350240_27366 29350240        27581      29350240_27581     0.813363 
29350240        27519      29350240_27519 29350240        27530      29350240_27530     0.971503 
29350240        27519      29350240_27519 29350240        27581      29350240_27581      0.97108 
29350240        27530      29350240_27530 29350240        27581      29350240_27581     0.943526 
29350508       230421     29350508_230421 29350508       313308     29350508_313308    0.0509441 
29350508       230421     29350508_230421 29350508       341287     29350508_341287    0.0178571 
29350508       230421     29350508_230421 29350508       357445     29350508_357445    0.0686769 
29350508       230421     29350508_230421 29350508       357467     29350508_357467    0.0616543 
29350508       230421     29350508_230421 29350508       357475     29350508_357475    0.0616543 
29350508       230421     29350508_230421 29350508       557311     29350508_557311    0.0155829 
29350508       230421     29350508_230421 29350508       628942     29350508_628942     0.028573 
29350508       230421     29350508_230421 29350508       629016     29350508_629016    0.0233133 
29350508       230421     29350508_230421 29350508       657209     29350508_657209    0.0147108 
29350508       230421     29350508_230421 29350508      1027707    29350508_1027707    0.0396418 
29350508       230421     29350508_230421 29350508      1087476    29350508_1087476    0.0513988 
29350508       230421     29350508_230421 29350508      1110502    29350508_1110502    0.0466251 
29350508       230421     29350508_230421 29350508      1110565    29350508_1110565    0.0490515 
29350508       230421     29350508_230421 29350508      1112457    29350508_1112457   0.00188414 
29350508       230421     29350508_230421 29350508      1112483    29350508_1112483    0.0198444 
29350508       230421     29350508_230421 29350508      1180855    29350508_1180855    0.0285744 
29350508       230421     29350508_230421 29350508      1180859    29350508_1180859    0.0224149 
29350508       230421     29350508_230421 29350508      1180981    29350508_1180981   0.00870253 
29350508       313308     29350508_313308 29350508       341287     29350508_341287     0.296103 
29350508       313308     29350508_313308 29350508       357445     29350508_357445     0.793857 
29350508       313308     29350508_313308 29350508       357467     29350508_357467     0.789526 
29350508       313308     29350508_313308 29350508       357475     29350508_357475     0.789526 
29350508       313308     29350508_313308 29350508       557311     29350508_557311    0.0415872 
29350508       313308     29350508_313308 29350508       628942     29350508_628942    0.0979862 
29350508       313308     29350508_313308 29350508       629016     29350508_629016    0.0631087 
29350508       313308     29350508_313308 29350508       657209     29350508_657209    0.0423463 
29350508       313308     29350508_313308 29350508      1027707    29350508_1027707    0.0391877 
29350508       313308     29350508_313308 29350508      1087476    29350508_1087476    0.0548601 
29350508       313308     29350508_313308 29350508      1110502    29350508_1110502    0.0620187 
29350508       313308     29350508_313308 29350508      1110565    29350508_1110565    0.0748709 
29350508       313308     29350508_313308 29350508      1112457    29350508_1112457    0.0393123 
29350508       313308     29350508_313308 29350508      1112483    29350508_1112483     0.063139 
29350508       313308     29350508_313308 29350508      1180855    29350508_1180855    0.0636861 
29350508       313308     29350508_313308 29350508      1180859    29350508_1180859     0.057576 
29350508       313308     29350508_313308 29350508      1180981    29350508_1180981     0.075986 
29350508       341287     29350508_341287 29350508       357445     29350508_357445     0.228332 
29350508       341287     29350508_341287 29350508       357467     29350508_357467     0.218952 
29350508       341287     29350508_341287 29350508       357475     29350508_357475     0.218952 
29350508       341287     29350508_341287 29350508       557311     29350508_557311     0.022404 
29350508       341287     29350508_341287 29350508       628942     29350508_628942     0.326934 
29350508       341287     29350508_341287 29350508       629016     29350508_629016     0.227694 
29350508       341287     29350508_341287 29350508       657209     29350508_657209     0.179829 
29350508       341287     29350508_341287 29350508      1027707    29350508_1027707     0.239253 
29350508       341287     29350508_341287 29350508      1087476    29350508_1087476     0.262551 
29350508       341287     29350508_341287 29350508      1110502    29350508_1110502     0.195428 
29350508       341287     29350508_341287 29350508      1110565    29350508_1110565     0.242385 
29350508       341287     29350508_341287 29350508      1112457    29350508_1112457    0.0122631 
29350508       341287     29350508_341287 29350508      1112483    29350508_1112483     0.210976 
29350508       341287     29350508_341287 29350508      1180855    29350508_1180855     0.240251 
29350508       341287     29350508_341287 29350508      1180859    29350508_1180859     0.222516 
29350508       341287     29350508_341287 29350508      1180981    29350508_1180981     0.216522 
29350508       357445     29350508_357445 29350508       357467     29350508_357467     0.948025 
29350508       357445     29350508_357445 29350508       357475     29350508_357475     0.948025 
29350508       357445     29350508_357445 29350508       557311     29350508_557311    0.0574457 
29350508       357445     29350508_357445 29350508       628942     29350508_628942     0.065336 
29350508       357445     29350508_357445 29350508       629016     29350508_629016    0.0628517 
29350508       357445     29350508_357445 29350508       657209     29350508_657209     0.041969 
29350508       357445     29350508_357445 29350508      1027707    29350508_1027707    0.0240066 
29350508       357445     29350508_357445 29350508      1087476    29350508_1087476    0.0670773 
29350508       357445     29350508_357445 29350508      1110502    29350508_1110502     0.056041 
29350508       357445     29350508_357445 29350508      1110565    29350508_1110565    0.0685376 
29350508       357445     29350508_357445 29350508      1112457    29350508_1112457    0.0608042 
29350508       357445     29350508_357445 29350508      1112483    29350508_1112483    0.0782241 
29350508       357445     29350508_357445 29350508      1180855    29350508_1180855    0.0382627 
29350508       357445     29350508_357445 29350508      1180859    29350508_1180859    0.0334798 
29350508       357445     29350508_357445 29350508      1180981    29350508_1180981    0.0477138 
29350508       357467     29350508_357467 29350508       357475     29350508_357475            1 
29350508       357467     29350508_357467 29350508       557311     29350508_557311    0.0866748 
29350508       357467     29350508_357467 29350508       628942     29350508_628942    0.0496473 
29350508       357467     29350508_357467 29350508       629016     29350508_629016    0.0479312 
29350508       357467     29350508_357467 29350508       657209     29350508_657209    0.0252873 
29350508       357467     29350508_357467 29350508      1027707    29350508_1027707    0.0182699 
29350508       357467     29350508_357467 29350508      1087476    29350508_1087476    0.0522834 
29350508       357467     29350508_357467 29350508      1110502    29350508_1110502    0.0479817 
29350508       357467     29350508_357467 29350508      1110565    29350508_1110565    0.0520384 
29350508       357467     29350508_357467 29350508      1112457    29350508_1112457    0.0523076 
29350508       357467     29350508_357467 29350508      1112483    29350508_1112483    0.0724873 
29350508       357467     29350508_357467 29350508      1180855    29350508_1180855    0.0312321 
29350508       357467     29350508_357467 29350508      1180859    29350508_1180859    0.0268389 
29350508       357467     29350508_357467 29350508      1180981    29350508_1180981    0.0350128 
29350508       357475     29350508_357475 29350508       557311     29350508_557311    0.0866748 
29350508       357475     29350508_357475 29350508       628942     29350508_628942    0.0496473 
29350508       357475     29350508_357475 29350508       629016     29350508_629016    0.0479312 
29350508       357475     29350508_357475 29350508       657209     29350508_657209    0.0252873 
29350508       357475     29350508_357475 29350508      1027707    29350508_1027707    0.0182699 
29350508       357475     29350508_357475 29350508      1087476    29350508_1087476    0.0522834 
29350508       357475     29350508_357475 29350508      1110502    29350508_1110502    0.0479817 
29350508       357475     29350508_357475 29350508      1110565    29350508_1110565    0.0520384 
29350508       357475     29350508_357475 29350508      1112457    29350508_1112457    0.0523076 
29350508       357475     29350508_357475 29350508      1112483    29350508_1112483    0.0724873 
29350508       357475     29350508_357475 29350508      1180855    29350508_1180855    0.0312321 
29350508       357475     29350508_357475 29350508      1180859    29350508_1180859    0.0268389 
29350508       357475     29350508_357475 29350508      1180981    29350508_1180981    0.0350128 
29350508       557311     29350508_557311 29350508       628942     29350508_628942     0.112482 
29350508       557311     29350508_557311 29350508       629016     29350508_629016    0.0953175 
29350508       557311     29350508_557311 29350508       657209     29350508_657209    0.0616386 
29350508       557311     29350508_557311 29350508      1027707    29350508_1027707     0.143609 
29350508       557311     29350508_557311 29350508      1087476    29350508_1087476    0.0904455 
29350508       557311     29350508_557311 29350508      1110502    29350508_1110502    0.0864898 
29350508       557311     29350508_557311 29350508      1110565    29350508_1110565     0.144958 
29350508       557311     29350508_557311 29350508      1112457    29350508_1112457  8.78243e-06 
29350508       557311     29350508_557311 29350508      1112483    29350508_1112483      0.10129 
29350508       557311     29350508_557311 29350508      1180855    29350508_1180855     0.153624 
29350508       557311     29350508_557311 29350508      1180859    29350508_1180859     0.143609 
29350508       557311     29350508_557311 29350508      1180981    29350508_1180981     0.114204 
29350508       628942     29350508_628942 29350508       629016     29350508_629016      0.83691 
29350508       628942     29350508_628942 29350508       657209     29350508_657209     0.598104 
29350508       628942     29350508_628942 29350508      1027707    29350508_1027707     0.634531 
29350508       628942     29350508_628942 29350508      1087476    29350508_1087476     0.575874 
29350508       628942     29350508_628942 29350508      1110502    29350508_1110502     0.554161 
29350508       628942     29350508_628942 29350508      1110565    29350508_1110565      0.68084 
29350508       628942     29350508_628942 29350508      1112457    29350508_1112457    0.0296372 
29350508       628942     29350508_628942 29350508      1112483    29350508_1112483     0.685824 
29350508       628942     29350508_628942 29350508      1180855    29350508_1180855     0.681161 
29350508       628942     29350508_628942 29350508      1180859    29350508_1180859     0.659927 
29350508       628942     29350508_628942 29350508      1180981    29350508_1180981     0.568757 
29350508       629016     29350508_629016 29350508       657209     29350508_657209     0.618901 
29350508       629016     29350508_629016 29350508      1027707    29350508_1027707     0.539341 
29350508       629016     29350508_629016 29350508      1087476    29350508_1087476     0.594082 
29350508       629016     29350508_629016 29350508      1110502    29350508_1110502     0.537411 
29350508       629016     29350508_629016 29350508      1110565    29350508_1110565     0.661148 
29350508       629016     29350508_629016 29350508      1112457    29350508_1112457    0.0185729 
29350508       629016     29350508_629016 29350508      1112483    29350508_1112483     0.683484 
29350508       629016     29350508_629016 29350508      1180855    29350508_1180855      0.65375 
29350508       629016     29350508_629016 29350508      1180859    29350508_1180859     0.632222 
29350508       629016     29350508_629016 29350508      1180981    29350508_1180981     0.492824 
29350508       657209     29350508_657209 29350508      1027707    29350508_1027707      0.60638 
29350508       657209     29350508_657209 29350508      1087476    29350508_1087476     0.590553 
29350508       657209     29350508_657209 29350508      1110502    29350508_1110502     0.649012 
29350508       657209     29350508_657209 29350508      1110565    29350508_1110565     0.602538 
29350508       657209     29350508_657209 29350508      1112457    29350508_1112457    0.0330511 
29350508       657209     29350508_657209 29350508      1112483    29350508_1112483     0.586219 
29350508       657209     29350508_657209 29350508      1180855    29350508_1180855     0.603978 
29350508       657209     29350508_657209 29350508      1180859    29350508_1180859     0.629621 
29350508       657209     29350508_657209 29350508      1180981    29350508_1180981     0.625207 
29350508      1027707    29350508_1027707 29350508      1087476    29350508_1087476      0.62652 
29350508      1027707    29350508_1027707 29350508      1110502    29350508_1110502     0.663856 
29350508      1027707    29350508_1027707 29350508      1110565    29350508_1110565     0.694536 
29350508      1027707    29350508_1027707 29350508      1112457    29350508_1112457    0.0271088 
29350508      1027707    29350508_1027707 29350508      1112483    29350508_1112483     0.575249 
29350508      1027707    29350508_1027707 29350508      1180855    29350508_1180855     0.616387 
29350508      1027707    29350508_1027707 29350508      1180859    29350508_1180859      0.64331 
29350508      1027707    29350508_1027707 29350508      1180981    29350508_1180981     0.617792 
29350508      1087476    29350508_1087476 29350508      1110502    29350508_1110502     0.644153 
29350508      1087476    29350508_1087476 29350508      1110565    29350508_1110565     0.705094 
29350508      1087476    29350508_1087476 29350508      1112457    29350508_1112457     0.011501 
29350508      1087476    29350508_1087476 29350508      1112483    29350508_1112483      0.54269 
29350508      1087476    29350508_1087476 29350508      1180855    29350508_1180855     0.580321 
29350508      1087476    29350508_1087476 29350508      1180859    29350508_1180859     0.603776 
29350508      1087476    29350508_1087476 29350508      1180981    29350508_1180981     0.567455 
29350508      1110502    29350508_1110502 29350508      1110565    29350508_1110565     0.799874 
29350508      1110502    29350508_1110502 29350508      1112457    29350508_1112457    0.0385476 
29350508      1110502    29350508_1110502 29350508      1112483    29350508_1112483     0.546256 
29350508      1110502    29350508_1110502 29350508      1180855    29350508_1180855     0.589566 
29350508      1110502    29350508_1110502 29350508      1180859    29350508_1180859     0.620206 
29350508      1110502    29350508_1110502 29350508      1180981    29350508_1180981     0.593235 
29350508      1110565    29350508_1110565 29350508      1112457    29350508_1112457    0.0203052 
29350508      1110565    29350508_1110565 29350508      1112483    29350508_1112483     0.617337 
29350508      1110565    29350508_1110565 29350508      1180855    29350508_1180855     0.640218 
29350508      1110565    29350508_1110565 29350508      1180859    29350508_1180859     0.622788 
29350508      1110565    29350508_1110565 29350508      1180981    29350508_1180981     0.543063 
29350508      1112457    29350508_1112457 29350508      1112483    29350508_1112483    0.0535497 
29350508      1112457    29350508_1112457 29350508      1180855    29350508_1180855     0.012052 
29350508      1112457    29350508_1112457 29350508      1180859    29350508_1180859    0.0142454 
29350508      1112457    29350508_1112457 29350508      1180981    29350508_1180981    0.0250467 
29350508      1112483    29350508_1112483 29350508      1180855    29350508_1180855     0.692291 
29350508      1112483    29350508_1112483 29350508      1180859    29350508_1180859      0.67097 
29350508      1112483    29350508_1112483 29350508      1180981    29350508_1180981     0.579201 
29350508      1180855    29350508_1180855 29350508      1180859    29350508_1180859     0.970123 
29350508      1180855    29350508_1180855 29350508      1180981    29350508_1180981     0.678172 
29350508      1180859    29350508_1180859 29350508      1180981    29350508_1180981     0.701399 
29350629       367049     29350629_367049 29350629       394624     29350629_394624     0.650009 
29350629       367049     29350629_367049 29350629       394872     29350629_394872     0.638004 
29350629       367049     29350629_367049 29350629       394925     29350629_394925      0.73152 
29350629       367049     29350629_367049 29350629       394969     29350629_394969     0.364554 
29350629       367049     29350629_367049 29350629       443358     29350629_443358     0.748512 
29350629       394624     29350629_394624 29350629       394872     29350629_394872     0.731466 
29350629       394624     29350629_394624 29350629       394925     29350629_394925     0.733894 
29350629       394624     29350629_394624 29350629       394969     29350629_394969      0.36504 
29350629       394624     29350629_394624 29350629       443358     29350629_443358     0.665747 
29350629       394872     29350629_394872 29350629       394925     29350629_394925     0.804775 
29350629       394872     29350629_394872 29350629       394969     29350629_394969     0.362587 
29350629       394872     29350629_394872 29350629       443358     29350629_443358     0.642013 
29350629       394925     29350629_394925 29350629       394969     29350629_394969     0.419812 
29350629       394925     29350629_394925 29350629       443358     29350629_443358      0.68958 
29350629       394969     29350629_394969 29350629       443358     29350629_443358     0.260039 
29352159       242862     29352159_242862 29352159       634791     29352159_634791    0.0851407 
29352345        75973      29352345_75973 29352345       628393     29352345_628393     0.553018 
29352345        75973      29352345_75973 29352345       686912     29352345_686912     0.352596 
29352345        75973      29352345_75973 29352345       709468     29352345_709468     0.485999 
29352345       628393     29352345_628393 29352345       686912     29352345_686912     0.614743 
29352345       628393     29352345_628393 29352345       709468     29352345_709468     0.744657 
29352345       686912     29352345_686912 29352345       709468     29352345_709468     0.614585 
29352514       140085     29352514_140085 29352514       235373     29352514_235373     0.398639 
29352514       140085     29352514_140085 29352514       235389     29352514_235389     0.512535 
29352514       235373     29352514_235373 29352514       235389     29352514_235389     0.940491 
29353611         2623       29353611_2623 29353611         2647       29353611_2647     0.927971 
29353612       959984     29353612_959984 29353612      1001474    29353612_1001474     0.310729 
29353851      1096806    29353851_1096806 29353851      1096866    29353851_1096866     0.182803 
29353851      1096806    29353851_1096806 29353851      1139753    29353851_1139753     0.149476 
29353851      1096866    29353851_1096866 29353851      1139753    29353851_1139753     0.820727 
29353933       112435     29353933_112435 29353933       112492     29353933_112492     0.800776 
29354740       220504     29354740_220504 29354740       220565     29354740_220565     0.905821 
29354740       220504     29354740_220504 29354740       220631     29354740_220631     0.743517 
29354740       220565     29354740_220565 29354740       220631     29354740_220631     0.850947 
29355029        70803      29355029_70803 29355029        88916      29355029_88916     0.570965 
29355187        12964      29355187_12964 29355187        12983      29355187_12983    0.0208396 
29355187        12964      29355187_12964 29355187        13010      29355187_13010     0.020081 
29355187        12964      29355187_12964 29355187        13118      29355187_13118     0.836436 
29355187        12964      29355187_12964 29355187        13179      29355187_13179    0.0346549 
29355187        12964      29355187_12964 29355187        13207      29355187_13207    0.0220031 
29355187        12964      29355187_12964 29355187        13224      29355187_13224    0.0220031 
29355187        12983      29355187_12983 29355187        13010      29355187_13010     0.900239 
29355187        12983      29355187_12983 29355187        13118      29355187_13118    0.0299321 
29355187        12983      29355187_12983 29355187        13179      29355187_13179     0.804594 
29355187        12983      29355187_12983 29355187        13207      29355187_13207     0.741927 
29355187        12983      29355187_12983 29355187        13224      29355187_13224     0.681122 
29355187        13010      29355187_13010 29355187        13118      29355187_13118    0.0293574 
29355187        13010      29355187_13010 29355187        13179      29355187_13179      0.75153 
29355187        13010      29355187_13010 29355187        13207      29355187_13207     0.692996 
29355187        13010      29355187_13010 29355187        13224      29355187_13224     0.573187 
29355187        13118      29355187_13118 29355187        13179      29355187_13179    0.0359106 
29355187        13118      29355187_13118 29355187        13207      29355187_13207    0.0217694 
29355187        13118      29355187_13118 29355187        13224      29355187_13224    0.0217694 
29355187        13179      29355187_13179 29355187        13207      29355187_13207     0.845873 
29355187        13179      29355187_13179 29355187        13224      29355187_13224     0.845873 
29355187        13207      29355187_13207 29355187        13224      29355187_13224     0.779991 
29355697       111234     29355697_111234 29355697       259946     29355697_259946     0.674284 
29355715        51039      29355715_51039 29355715        65683      29355715_65683     0.139682 
29355715        51039      29355715_51039 29355715        65725      29355715_65725      0.18592 
29355715        51039      29355715_51039 29355715       112602     29355715_112602     0.194893 
29355715        65683      29355715_65683 29355715        65725      29355715_65725     0.766893 
29355715        65683      29355715_65683 29355715       112602     29355715_112602     0.626084 
29355715        65725      29355715_65725 29355715       112602     29355715_112602     0.676328 
29355726        48273      29355726_48273 29355726        48643      29355726_48643     0.566981 
29355726        48273      29355726_48273 29355726        87345      29355726_87345     0.183803 
29355726        48273      29355726_48273 29355726        87397      29355726_87397      0.20717 
29355726        48273      29355726_48273 29355726        87437      29355726_87437     0.239709 
29355726        48273      29355726_48273 29355726       122859     29355726_122859     0.222414 
29355726        48273      29355726_48273 29355726       124587     29355726_124587     0.244619 
29355726        48273      29355726_48273 29355726       140573     29355726_140573     0.199626 
29355726        48273      29355726_48273 29355726       140638     29355726_140638     0.203873 
29355726        48643      29355726_48643 29355726        87345      29355726_87345     0.257836 
29355726        48643      29355726_48643 29355726        87397      29355726_87397      0.25077 
29355726        48643      29355726_48643 29355726        87437      29355726_87437     0.316994 
29355726        48643      29355726_48643 29355726       122859     29355726_122859     0.203481 
29355726        48643      29355726_48643 29355726       124587     29355726_124587     0.273506 
29355726        48643      29355726_48643 29355726       140573     29355726_140573     0.260197 
29355726        48643      29355726_48643 29355726       140638     29355726_140638      0.28639 
29355726        87345      29355726_87345 29355726        87397      29355726_87397      0.83626 
29355726        87345      29355726_87345 29355726        87437      29355726_87437     0.802087 
29355726        87345      29355726_87345 29355726       122859     29355726_122859     0.708581 
29355726        87345      29355726_87345 29355726       124587     29355726_124587     0.686632 
29355726        87345      29355726_87345 29355726       140573     29355726_140573     0.635849 
29355726        87345      29355726_87345 29355726       140638     29355726_140638     0.655808 
29355726        87397      29355726_87397 29355726        87437      29355726_87437      0.81357 
29355726        87397      29355726_87397 29355726       122859     29355726_122859     0.702288 
29355726        87397      29355726_87397 29355726       124587     29355726_124587     0.647397 
29355726        87397      29355726_87397 29355726       140573     29355726_140573     0.616946 
29355726        87397      29355726_87397 29355726       140638     29355726_140638     0.614494 
29355726        87437      29355726_87437 29355726       122859     29355726_122859     0.667482 
29355726        87437      29355726_87437 29355726       124587     29355726_124587     0.641533 
29355726        87437      29355726_87437 29355726       140573     29355726_140573     0.582321 
29355726        87437      29355726_87437 29355726       140638     29355726_140638      0.53732 
29355726       122859     29355726_122859 29355726       124587     29355726_124587     0.637416 
29355726       122859     29355726_122859 29355726       140573     29355726_140573     0.634165 
29355726       122859     29355726_122859 29355726       140638     29355726_140638     0.595047 
29355726       124587     29355726_124587 29355726       140573     29355726_140573     0.669064 
29355726       124587     29355726_124587 29355726       140638     29355726_140638     0.748219 
29355726       140573     29355726_140573 29355726       140638     29355726_140638     0.839099 
29356580       142130     29356580_142130 29356580       142197     29356580_142197     0.345861 
29356580       142130     29356580_142130 29356580       142223     29356580_142223     0.333619 
29356580       142130     29356580_142130 29356580       176290     29356580_176290     0.261935 
29356580       142197     29356580_142197 29356580       142223     29356580_142223     0.901419 
29356580       142197     29356580_142197 29356580       176290     29356580_176290     0.606002 
29356580       142223     29356580_142223 29356580       176290     29356580_176290     0.594965 
29356690        16845      29356690_16845 29356690        16899      29356690_16899   0.00126683 
29356690        16845      29356690_16845 29356690        16902      29356690_16902   0.00191675 
29356690        16845      29356690_16845 29356690        16906      29356690_16906  7.00543e-05 
29356690        16845      29356690_16845 29356690        16926      29356690_16926   0.00136116 
29356690        16845      29356690_16845 29356690        16945      29356690_16945    0.0050465 
29356690        16899      29356690_16899 29356690        16902      29356690_16902     0.923437 
29356690        16899      29356690_16899 29356690        16906      29356690_16906     0.885739 
29356690        16899      29356690_16899 29356690        16926      29356690_16926     0.810942 
29356690        16899      29356690_16899 29356690        16945      29356690_16945      0.78044 
29356690        16902      29356690_16902 29356690        16906      29356690_16906     0.961592 
29356690        16902      29356690_16902 29356690        16926      29356690_16926     0.746163 
29356690        16902      29356690_16902 29356690        16945      29356690_16945     0.718097 
29356690        16906      29356690_16906 29356690        16926      29356690_16926     0.780244 
29356690        16906      29356690_16906 29356690        16945      29356690_16945      0.68603 
29356690        16926      29356690_16926 29356690        16945      29356690_16945      0.88863 
29357168       329545     29357168_329545 29357168       525807     29357168_525807     0.503157 
29358072       897249     29358072_897249 29358072       897292     29358072_897292            1 
29358072       897249     29358072_897249 29358072       921551     29358072_921551     0.885755 
29358072       897249     29358072_897249 29358072      1218582    29358072_1218582     0.712547 
29358072       897249     29358072_897249 29358072      1252531    29358072_1252531     0.788006 
29358072       897249     29358072_897249 29358072      1252559    29358072_1252559     0.806066 
29358072       897292     29358072_897292 29358072       921551     29358072_921551     0.885755 
29358072       897292     29358072_897292 29358072      1218582    29358072_1218582     0.712547 
29358072       897292     29358072_897292 29358072      1252531    29358072_1252531     0.788006 
29358072       897292     29358072_897292 29358072      1252559    29358072_1252559     0.806066 
29358072       921551     29358072_921551 29358072      1218582    29358072_1218582     0.712547 
29358072       921551     29358072_921551 29358072      1252531    29358072_1252531     0.880153 
29358072       921551     29358072_921551 29358072      1252559    29358072_1252559     0.806066 
29358072      1218582    29358072_1218582 29358072      1252531    29358072_1252531     0.870605 
29358072      1218582    29358072_1218582 29358072      1252559    29358072_1252559     0.904453 
29358072      1252531    29358072_1252531 29358072      1252559    29358072_1252559     0.958635 
29358265       287796     29358265_287796 29358265       288327     29358265_288327     0.333938 
29358265       287796     29358265_287796 29358265       695373     29358265_695373     0.180859 
29358265       288327     29358265_288327 29358265       695373     29358265_695373     0.198904 
29358448        16033      29358448_16033 29358448        16067      29358448_16067       0.0116 
29359065        39645      29359065_39645 29359065        39685      29359065_39685      0.93173 
29359127       361855     29359127_361855 29359127       361877     29359127_361877     0.880694 
29359127       361855     29359127_361855 29359127       361926     29359127_361926     0.827977 
29359127       361855     29359127_361855 29359127       361927     29359127_361927     0.827977 
29359127       361877     29359127_361877 29359127       361926     29359127_361926     0.855664 
29359127       361877     29359127_361877 29359127       361927     29359127_361927     0.855664 
29359127       361926     29359127_361926 29359127       361927     29359127_361927            1 
29359432         7827       29359432_7827 29359432         7844       29359432_7844    0.0864543 
29359432         7827       29359432_7827 29359432         7906       29359432_7906    0.0904547 
29359432         7827       29359432_7827 29359432         7957       29359432_7957    0.0864543 
29359432         7844       29359432_7844 29359432         7906       29359432_7906     0.836568 
29359432         7844       29359432_7844 29359432         7957       29359432_7957     0.783758 
29359432         7906       29359432_7906 29359432         7957       29359432_7957     0.891598 
29359568       180763     29359568_180763 29359568       180770     29359568_180770     0.247464 
29359568       180763     29359568_180763 29359568       180802     29359568_180802     0.387378 
29359568       180763     29359568_180763 29359568       186542     29359568_186542      0.26376 
29359568       180763     29359568_180763 29359568       189646     29359568_189646     0.301491 
29359568       180763     29359568_180763 29359568       190660     29359568_190660     0.228073 
29359568       180763     29359568_180763 29359568       190669     29359568_190669     0.221679 
29359568       180763     29359568_180763 29359568       190711     29359568_190711     0.223003 
29359568       180763     29359568_180763 29359568       190786     29359568_190786    0.0848189 
29359568       180763     29359568_180763 29359568       190813     29359568_190813     0.514735 
29359568       180763     29359568_180763 29359568       190846     29359568_190846     0.303145 
29359568       180770     29359568_180770 29359568       180802     29359568_180802    0.0760426 
29359568       180770     29359568_180770 29359568       186542     29359568_186542    0.0448952 
29359568       180770     29359568_180770 29359568       189646     29359568_189646    0.0602916 
29359568       180770     29359568_180770 29359568       190660     29359568_190660    0.0515256 
29359568       180770     29359568_180770 29359568       190669     29359568_190669    0.0596393 
29359568       180770     29359568_180770 29359568       190711     29359568_190711    0.0458689 
29359568       180770     29359568_180770 29359568       190786     29359568_190786     0.512857 
29359568       180770     29359568_180770 29359568       190813     29359568_190813     0.169931 
29359568       180770     29359568_180770 29359568       190846     29359568_190846    0.0236275 
29359568       180802     29359568_180802 29359568       186542     29359568_186542     0.538809 
29359568       180802     29359568_180802 29359568       189646     29359568_189646     0.682782 
29359568       180802     29359568_180802 29359568       190660     29359568_190660     0.490123 
29359568       180802     29359568_180802 29359568       190669     29359568_190669     0.526846 
29359568       180802     29359568_180802 29359568       190711     29359568_190711     0.467925 
29359568       180802     29359568_180802 29359568       190786     29359568_190786    0.0730533 
29359568       180802     29359568_180802 29359568       190813     29359568_190813     0.223909 
29359568       180802     29359568_180802 29359568       190846     29359568_190846     0.593971 
29359568       186542     29359568_186542 29359568       189646     29359568_189646     0.447099 
29359568       186542     29359568_186542 29359568       190660     29359568_190660       0.4771 
29359568       186542     29359568_186542 29359568       190669     29359568_190669     0.506109 
29359568       186542     29359568_186542 29359568       190711     29359568_190711     0.550425 
29359568       186542     29359568_186542 29359568       190786     29359568_190786     0.052792 
29359568       186542     29359568_186542 29359568       190813     29359568_190813     0.216116 
29359568       186542     29359568_186542 29359568       190846     29359568_190846     0.541663 
29359568       189646     29359568_189646 29359568       190660     29359568_190660     0.559843 
29359568       189646     29359568_189646 29359568       190669     29359568_190669     0.599783 
29359568       189646     29359568_189646 29359568       190711     29359568_190711     0.567452 
29359568       189646     29359568_189646 29359568       190786     29359568_190786    0.0898601 
29359568       189646     29359568_189646 29359568       190813     29359568_190813     0.261834 
29359568       189646     29359568_189646 29359568       190846     29359568_190846     0.635642 
29359568       190660     29359568_190660 29359568       190669     29359568_190669     0.935523 
29359568       190660     29359568_190660 29359568       190711     29359568_190711     0.811644 
29359568       190660     29359568_190660 29359568       190786     29359568_190786    0.0950802 
29359568       190660     29359568_190660 29359568       190813     29359568_190813     0.358857 
29359568       190660     29359568_190660 29359568       190846     29359568_190846     0.661853 
29359568       190669     29359568_190669 29359568       190711     29359568_190711     0.806326 
29359568       190669     29359568_190669 29359568       190786     29359568_190786    0.0935995 
29359568       190669     29359568_190669 29359568       190813     29359568_190813     0.337235 
29359568       190669     29359568_190669 29359568       190846     29359568_190846     0.681387 
29359568       190711     29359568_190711 29359568       190786     29359568_190786    0.0831618 
29359568       190711     29359568_190711 29359568       190813     29359568_190813     0.336017 
29359568       190711     29359568_190711 29359568       190846     29359568_190846     0.685656 
29359568       190786     29359568_190786 29359568       190813     29359568_190813      0.14867 
29359568       190786     29359568_190786 29359568       190846     29359568_190846    0.0680145 
29359568       190813     29359568_190813 29359568       190846     29359568_190846     0.440642 
29360225       355000     29360225_355000 29360225       355086     29360225_355086     0.768881 
29360327       174381     29360327_174381 29360327       174416     29360327_174416     0.817403 
29360327       174381     29360327_174381 29360327       174576     29360327_174576  7.45391e-05 
29360327       174416     29360327_174416 29360327       174576     29360327_174576    0.0176678 
29360359        80852      29360359_80852 29360359        80927      29360359_80927     0.849433 
29360359        80852      29360359_80852 29360359        80933      29360359_80933     0.818406 
29360359        80852      29360359_80852 29360359        80974      29360359_80974     0.752074 
29360359        80852      29360359_80852 29360359        81008      29360359_81008     0.720766 
29360359        80852      29360359_80852 29360359        81014      29360359_81014     0.690516 
29360359        80852      29360359_80852 29360359       143780     29360359_143780     0.127478 
29360359        80852      29360359_80852 29360359       143788     29360359_143788      0.12375 
29360359        80852      29360359_80852 29360359       143798     29360359_143798     0.100215 
29360359        80852      29360359_80852 29360359       143802     29360359_143802     0.112285 
29360359        80927      29360359_80927 29360359        80933      29360359_80933     0.969186 
29360359        80927      29360359_80927 29360359        80974      29360359_80974     0.865726 
29360359        80927      29360359_80927 29360359        81008      29360359_81008     0.776391 
29360359        80927      29360359_80927 29360359        81014      29360359_81014     0.742483 
29360359        80927      29360359_80927 29360359       143780     29360359_143780     0.122386 
29360359        80927      29360359_80927 29360359       143788     29360359_143788    0.0891717 
29360359        80927      29360359_80927 29360359       143798     29360359_143798    0.0814476 
29360359        80927      29360359_80927 29360359       143802     29360359_143802    0.0782487 
29360359        80933      29360359_80933 29360359        80974      29360359_80974     0.893001 
29360359        80933      29360359_80933 29360359        81008      29360359_81008     0.774304 
29360359        80933      29360359_80933 29360359        81014      29360359_81014     0.741988 
29360359        80933      29360359_80933 29360359       143780     29360359_143780     0.116638 
29360359        80933      29360359_80933 29360359       143788     29360359_143788    0.0836207 
29360359        80933      29360359_80933 29360359       143798     29360359_143798    0.0758057 
29360359        80933      29360359_80933 29360359       143802     29360359_143802    0.0723746 
29360359        80974      29360359_80974 29360359        81008      29360359_81008     0.848989 
29360359        80974      29360359_80974 29360359        81014      29360359_81014     0.814009 
29360359        80974      29360359_80974 29360359       143780     29360359_143780      0.13218 
29360359        80974      29360359_80974 29360359       143788     29360359_143788     0.112321 
29360359        80974      29360359_80974 29360359       143798     29360359_143798     0.104569 
29360359        80974      29360359_80974 29360359       143802     29360359_143802     0.100816 
29360359        81008      29360359_81008 29360359        81014      29360359_81014     0.956631 
29360359        81008      29360359_81008 29360359       143780     29360359_143780     0.169749 
29360359        81008      29360359_81008 29360359       143788     29360359_143788     0.146611 
29360359        81008      29360359_81008 29360359       143798     29360359_143798      0.13914 
29360359        81008      29360359_81008 29360359       143802     29360359_143802     0.135392 
29360359        81014      29360359_81014 29360359       143780     29360359_143780     0.149657 
29360359        81014      29360359_81014 29360359       143788     29360359_143788     0.128825 
29360359        81014      29360359_81014 29360359       143798     29360359_143798     0.121575 
29360359        81014      29360359_81014 29360359       143802     29360359_143802     0.118491 
29360359       143780     29360359_143780 29360359       143788     29360359_143788     0.901876 
29360359       143780     29360359_143780 29360359       143798     29360359_143798     0.900239 
29360359       143780     29360359_143780 29360359       143802     29360359_143802     0.867928 
29360359       143788     29360359_143788 29360359       143798     29360359_143798     0.932018 
29360359       143788     29360359_143788 29360359       143802     29360359_143802     0.967094 
29360359       143798     29360359_143798 29360359       143802     29360359_143802     0.963918 
29360544         5944       29360544_5944 29360544         5947       29360544_5947     0.927139 
29360544         5944       29360544_5944 29360544         5959       29360544_5959     0.852475 
29360544         5947       29360544_5947 29360544         5959       29360544_5959     0.788455 
29360661       154568     29360661_154568 29360661       163786     29360661_163786     0.325158 
29360667          856        29360667_856 29360667          861        29360667_861     0.330489 
29360667          856        29360667_856 29360667          918        29360667_918     0.729939 
29360667          856        29360667_856 29360667          924        29360667_924     0.695218 
29360667          856        29360667_856 29360667          942        29360667_942     0.397755 
29360667          861        29360667_861 29360667          918        29360667_918     0.287503 
29360667          861        29360667_861 29360667          924        29360667_924     0.280379 
29360667          861        29360667_861 29360667          942        29360667_942     0.393978 
29360667          918        29360667_918 29360667          924        29360667_924     0.964493 
29360667          918        29360667_918 29360667          942        29360667_942     0.568018 
29360667          924        29360667_924 29360667          942        29360667_942     0.549941 
29360815        10002      29360815_10002 29360815        10058      29360815_10058     0.794037 
29360815        10002      29360815_10002 29360815        10061      29360815_10061     0.860195 
29360815        10058      29360815_10058 29360815        10061      29360815_10061     0.975758 
29361372        16711      29361372_16711 29361372       486921     29361372_486921    0.0305421 
29361372        16711      29361372_16711 29361372       486987     29361372_486987    0.0347894 
29361372        16711      29361372_16711 29361372       496801     29361372_496801     0.031182 
29361372        16711      29361372_16711 29361372       496816     29361372_496816    0.0331585 
29361372        16711      29361372_16711 29361372       496889     29361372_496889     0.031182 
29361372       486921     29361372_486921 29361372       486987     29361372_486987      0.90344 
29361372       486921     29361372_486921 29361372       496801     29361372_496801     0.557161 
29361372       486921     29361372_486921 29361372       496816     29361372_496816     0.535281 
29361372       486921     29361372_486921 29361372       496889     29361372_496889     0.609007 
29361372       486987     29361372_486987 29361372       496801     29361372_496801     0.683773 
29361372       486987     29361372_486987 29361372       496816     29361372_496816     0.714433 
29361372       486987     29361372_486987 29361372       496889     29361372_496889     0.742509 
29361372       496801     29361372_496801 29361372       496816     29361372_496816     0.969044 
29361372       496801     29361372_496801 29361372       496889     29361372_496889     0.876743 
29361372       496816     29361372_496816 29361372       496889     29361372_496889     0.907914 
29362083        28691      29362083_28691 29362083        60596      29362083_60596    0.0169893 
29362083        28691      29362083_28691 29362083        60609      29362083_60609     0.277598 
29362083        28691      29362083_28691 29362083        60616      29362083_60616    0.0160771 
29362083        28691      29362083_28691 29362083        62019      29362083_62019     0.231759 
29362083        60596      29362083_60596 29362083        60609      29362083_60609    0.0568417 
29362083        60596      29362083_60596 29362083        60616      29362083_60616     0.945725 
29362083        60596      29362083_60596 29362083        62019      29362083_62019    0.0489698 
29362083        60609      29362083_60609 29362083        60616      29362083_60616    0.0568417 
29362083        60609      29362083_60609 29362083        62019      29362083_62019     0.463523 
29362083        60616      29362083_60616 29362083        62019      29362083_62019    0.0503991 
29362647        20985      29362647_20985 29362647        21019      29362647_21019     0.899297 
29362647        20985      29362647_20985 29362647        95035      29362647_95035      0.77792 
29362647        20985      29362647_20985 29362647        95080      29362647_95080     0.800709 
29362647        21019      29362647_21019 29362647        95035      29362647_95035     0.797823 
29362647        21019      29362647_21019 29362647        95080      29362647_95080     0.820316 
29362647        95035      29362647_95035 29362647        95080      29362647_95080     0.919922 
29362881       277152     29362881_277152 29362881       277188     29362881_277188    0.0942592 
29362881       277152     29362881_277152 29362881       277217     29362881_277217     0.086888 
29362881       277152     29362881_277152 29362881       277238     29362881_277238     0.083267 
29362881       277152     29362881_277152 29362881       277240     29362881_277240     0.083267 
29362881       277188     29362881_277188 29362881       277217     29362881_277217     0.878348 
29362881       277188     29362881_277188 29362881       277238     29362881_277238      0.88021 
29362881       277188     29362881_277188 29362881       277240     29362881_277240     0.919536 
29362881       277217     29362881_277217 29362881       277238     29362881_277238     0.917104 
29362881       277217     29362881_277217 29362881       277240     29362881_277240     0.958326 
29362881       277238     29362881_277238 29362881       277240     29362881_277240      0.95876 
29362973       616168     29362973_616168 29362973       620494     29362973_620494     0.728483 
29362973       616168     29362973_616168 29362973       620573     29362973_620573     0.659015 
29362973       620494     29362973_620494 29362973       620573     29362973_620573     0.873133 
29363277       151906     29363277_151906 29363277       152042     29363277_152042     0.735311 
29363748       442164     29363748_442164 29363748       728811     29363748_728811     0.697747 
29363748       442164     29363748_442164 29363748       729034     29363748_729034     0.698993 
29363748       442164     29363748_442164 29363748       936850     29363748_936850     0.692045 
29363748       728811     29363748_728811 29363748       729034     29363748_729034     0.722529 
29363748       728811     29363748_728811 29363748       936850     29363748_936850       0.7874 
29363748       729034     29363748_729034 29363748       936850     29363748_936850     0.673618 
29363841       105032     29363841_105032 29363841       126048     29363841_126048    0.0168935 
29364006         9063       29364006_9063 29364006         9124       29364006_9124     0.372794 
29364006         9063       29364006_9063 29364006        27708      29364006_27708      0.42081 
29364006         9063       29364006_9063 29364006        27724      29364006_27724     0.410724 
29364006         9063       29364006_9063 29364006        49228      29364006_49228     0.301577 
29364006         9063       29364006_9063 29364006        49230      29364006_49230     0.140831 
29364006         9063       29364006_9063 29364006        49330      29364006_49330   0.00162256 
29364006         9124       29364006_9124 29364006        27708      29364006_27708     0.535749 
29364006         9124       29364006_9124 29364006        27724      29364006_27724     0.551606 
29364006         9124       29364006_9124 29364006        49228      29364006_49228     0.110744 
29364006         9124       29364006_9124 29364006        49230      29364006_49230     0.385899 
29364006         9124       29364006_9124 29364006        49330      29364006_49330     0.261881 
29364006        27708      29364006_27708 29364006        27724      29364006_27724     0.935074 
29364006        27708      29364006_27708 29364006        49228      29364006_49228      0.35021 
29364006        27708      29364006_27708 29364006        49230      29364006_49230     0.483827 
29364006        27708      29364006_27708 29364006        49330      29364006_49330     0.103615 
29364006        27724      29364006_27724 29364006        49228      29364006_49228     0.341564 
29364006        27724      29364006_27724 29364006        49230      29364006_49230     0.469474 
29364006        27724      29364006_27724 29364006        49330      29364006_49330    0.0995184 
29364006        49228      29364006_49228 29364006        49230      29364006_49230     0.515849 
29364006        49228      29364006_49228 29364006        49330      29364006_49330  4.63369e-05 
29364006        49230      29364006_49230 29364006        49330      29364006_49330      0.28804 
29364064        25244      29364064_25244 29364064        25315      29364064_25315     0.220089 
29364064        25244      29364064_25244 29364064        25338      29364064_25338     0.454084 
29364064        25315      29364064_25315 29364064        25338      29364064_25338    0.0302016 
29364065       160232     29364065_160232 29364065       168584     29364065_168584     0.038282 
29365110        51428      29365110_51428 29365110        51512      29365110_51512     0.758593 
29365110        51428      29365110_51428 29365110        52073      29365110_52073     0.674034 
29365110        51428      29365110_51428 29365110        82426      29365110_82426     0.313394 
29365110        51512      29365110_51512 29365110        52073      29365110_52073     0.742949 
29365110        51512      29365110_51512 29365110        82426      29365110_82426     0.349134 
29365110        52073      29365110_52073 29365110        82426      29365110_82426     0.287581 
29365288        10165      29365288_10165 29365288        10215      29365288_10215     0.919334 
29365636       513108     29365636_513108 29365636       513161     29365636_513161     0.946171 
29365636       513108     29365636_513108 29365636       513169     29365636_513169     0.917918 
29365636       513161     29365636_513161 29365636       513169     29365636_513169     0.972788 
29366303        67720      29366303_67720 29366303        71781      29366303_71781     0.648306 
29366303        67720      29366303_67720 29366303        88429      29366303_88429     0.559759 
29366303        71781      29366303_71781 29366303        88429      29366303_88429     0.659878 
29366518        51163      29366518_51163 29366518        51198      29366518_51198    0.0162352 
29366658       280745     29366658_280745 29366658       280876     29366658_280876     0.637345 
29366853       227675     29366853_227675 29366853       227726     29366853_227726     0.810056 
29367180       177768     29367180_177768 29367180       177839     29367180_177839     0.950295 
29367180       177768     29367180_177768 29367180       177850     29367180_177850     0.950295 
29367180       177839     29367180_177839 29367180       177850     29367180_177850            1 
29367860        10385      29367860_10385 29367860        10740      29367860_10740    0.0448824 
29367860        10385      29367860_10385 29367860        10820      29367860_10820    0.0927042 
29367860        10385      29367860_10385 29367860        10835      29367860_10835    0.0821787 
29367860        10740      29367860_10740 29367860        10820      29367860_10820     0.787717 
29367860        10740      29367860_10740 29367860        10835      29367860_10835     0.801275 
29367860        10820      29367860_10820 29367860        10835      29367860_10835     0.933829 
29367903       275693     29367903_275693 29367903       275742     29367903_275742     0.114061 
29367903       275693     29367903_275693 29367903       275753     29367903_275753      0.77483 
29367903       275693     29367903_275693 29367903       275772     29367903_275772     0.120439 
29367903       275742     29367903_275742 29367903       275753     29367903_275753     0.103466 
29367903       275742     29367903_275742 29367903       275772     29367903_275772     0.967882 
29367903       275753     29367903_275753 29367903       275772     29367903_275772     0.123467 
29368046        70785      29368046_70785 29368046        70856      29368046_70856    0.0689157 
293681531         3318      293681531_3318 293681531         3365      293681531_3365     0.862764 
293681531         3318      293681531_3318 293681531         3599      293681531_3599      0.67604 
293681531         3365      293681531_3365 293681531         3599      293681531_3599     0.719463 
293683531        82486     293683531_82486 293683531        82500     293683531_82500    0.0454995 
293683531        82486     293683531_82486 293683531        82582     293683531_82582     0.115604 
293683531        82500     293683531_82500 293683531        82582     293683531_82582  0.000531924 
29368928       933922     29368928_933922 29368928      1007197    29368928_1007197     0.628384 
29369386        37299      29369386_37299 29369386        38820      29369386_38820     0.333907 
29369386        37299      29369386_37299 29369386        79634      29369386_79634    0.0530786 
29369386        37299      29369386_37299 29369386       353295     29369386_353295  8.50521e-06 
29369386        38820      29369386_38820 29369386        79634      29369386_79634    0.0045116 
29369386        38820      29369386_38820 29369386       353295     29369386_353295    0.0430083 
29369386        79634      29369386_79634 29369386       353295     29369386_353295     0.134592 
29369666         2543       29369666_2543 29369666         2551       29369666_2551     0.935352 
29369666         2543       29369666_2543 29369666         2567       29369666_2567     0.153591 
29369666         2551       29369666_2551 29369666         2567       29369666_2567     0.163027 
29370175        66829      29370175_66829 29370175        69528      29370175_69528     0.616691 
29370175        66829      29370175_66829 29370175        69559      29370175_69559     0.620597 
29370175        66829      29370175_66829 29370175        69841      29370175_69841     0.556678 
29370175        66829      29370175_66829 29370175        69869      29370175_69869     0.586475 
29370175        69528      29370175_69528 29370175        69559      29370175_69559     0.887695 
29370175        69528      29370175_69528 29370175        69841      29370175_69841     0.783368 
29370175        69528      29370175_69528 29370175        69869      29370175_69869     0.769894 
29370175        69559      29370175_69559 29370175        69841      29370175_69841     0.762891 
29370175        69559      29370175_69559 29370175        69869      29370175_69869     0.775408 
29370175        69841      29370175_69841 29370175        69869      29370175_69869      0.90198 
29370781         2497       29370781_2497 29370781         2538       29370781_2538   0.00488193 
29371119        88831      29371119_88831 29371119        88929      29371119_88929     0.802637 
29371119        88831      29371119_88831 29371119        88979      29371119_88979     0.701732 
29371119        88929      29371119_88929 29371119        88979      29371119_88979      0.85142 
29371694       317745     29371694_317745 29371694       317860     29371694_317860     0.798126 
29371694       317745     29371694_317745 29371694       317868     29371694_317868     0.799795 
29371694       317860     29371694_317860 29371694       317868     29371694_317868     0.948864 
293717531        12214     293717531_12214 293717531       108511    293717531_108511     0.613998 
293717531        12214     293717531_12214 293717531       190514    293717531_190514    0.0681724 
293717531       108511    293717531_108511 293717531       190514    293717531_190514    0.0424443 
29372212       399891     29372212_399891 29372212       428897     29372212_428897     0.733064 
29372212       399891     29372212_399891 29372212       429037     29372212_429037     0.639225 
29372212       399891     29372212_399891 29372212       429171     29372212_429171     0.643495 
29372212       399891     29372212_399891 29372212       429190     29372212_429190     0.674882 
29372212       428897     29372212_428897 29372212       429037     29372212_429037     0.667131 
29372212       428897     29372212_428897 29372212       429171     29372212_429171     0.678726 
29372212       428897     29372212_428897 29372212       429190     29372212_429190     0.747768 
29372212       429037     29372212_429037 29372212       429171     29372212_429171      0.71128 
29372212       429037     29372212_429037 29372212       429190     29372212_429190     0.748661 
29372212       429171     29372212_429171 29372212       429190     29372212_429190     0.948374 
29372657       223769     29372657_223769 29372657       223824     29372657_223824     0.380777 
29372657       223769     29372657_223769 29372657       228235     29372657_228235     0.606499 
29372657       223769     29372657_223769 29372657       230482     29372657_230482     0.569016 
29372657       223824     29372657_223824 29372657       228235     29372657_228235     0.377524 
29372657       223824     29372657_223824 29372657       230482     29372657_230482     0.301172 
29372657       228235     29372657_228235 29372657       230482     29372657_230482     0.671228 
29372677        14965      29372677_14965 29372677        82742      29372677_82742     0.060349 
29372902       195483     29372902_195483 29372902       195663     29372902_195663   0.00782079 
29373002         7247       29373002_7247 29373002        24767      29373002_24767     0.647544 
29373002         7247       29373002_7247 29373002        65440      29373002_65440     0.431376 
29373002         7247       29373002_7247 29373002        65461      29373002_65461       0.4635 
29373002        24767      29373002_24767 29373002        65440      29373002_65440     0.504475 
29373002        24767      29373002_24767 29373002        65461      29373002_65461     0.542042 
29373002        65440      29373002_65440 29373002        65461      29373002_65461      0.79724 
29373233         4173       29373233_4173 29373233         4207       29373233_4207     0.800522 
29373233         4173       29373233_4173 29373233         4266       29373233_4266      0.29389 
29373233         4173       29373233_4173 29373233         4299       29373233_4299     0.521801 
29373233         4207       29373233_4207 29373233         4266       29373233_4266     0.343018 
29373233         4207       29373233_4207 29373233         4299       29373233_4299     0.646127 
29373233         4266       29373233_4266 29373233         4299       29373233_4299      0.37298 
29373633       342300     29373633_342300 29373633       342374     29373633_342374    0.0093533 
29373633       342300     29373633_342300 29373633       342425     29373633_342425     0.719248 
29373633       342300     29373633_342300 29373633       360841     29373633_360841     0.230918 
29373633       342300     29373633_342300 29373633       361246     29373633_361246     0.555949 
29373633       342374     29373633_342374 29373633       342425     29373633_342425    0.0139354 
29373633       342374     29373633_342374 29373633       360841     29373633_360841    0.0462572 
29373633       342374     29373633_342374 29373633       361246     29373633_361246    0.0221515 
29373633       342425     29373633_342425 29373633       360841     29373633_360841     0.174863 
29373633       342425     29373633_342425 29373633       361246     29373633_361246     0.717275 
29373633       360841     29373633_360841 29373633       361246     29373633_361246     0.128387 
29375018        91398      29375018_91398 29375018        91514      29375018_91514    0.0295043 
29375018        91398      29375018_91398 29375018        91523      29375018_91523      0.83262 
29375018        91514      29375018_91514 29375018        91523      29375018_91523    0.0780802 
29375387         5464       29375387_5464 29375387         5468       29375387_5468     0.987148 
29375488       574676     29375488_574676 29375488       574740     29375488_574740    0.0592051 
29375488       574676     29375488_574676 29375488       574741     29375488_574741    0.0592051 
29375488       574676     29375488_574676 29375488       607152     29375488_607152    0.0431182 
29375488       574676     29375488_574676 29375488       607318     29375488_607318    0.0401473 
29375488       574676     29375488_574676 29375488       700009     29375488_700009    0.0108378 
29375488       574676     29375488_574676 29375488       733453     29375488_733453    0.0233824 
29375488       574676     29375488_574676 29375488       733724     29375488_733724    0.0286184 
29375488       574676     29375488_574676 29375488       733765     29375488_733765    0.0289261 
29375488       574676     29375488_574676 29375488       733784     29375488_733784    0.0304961 
29375488       574676     29375488_574676 29375488       733806     29375488_733806    0.0371545 
29375488       574676     29375488_574676 29375488       733820     29375488_733820    0.0354722 
29375488       574740     29375488_574740 29375488       574741     29375488_574741            1 
29375488       574740     29375488_574740 29375488       607152     29375488_607152     0.753159 
29375488       574740     29375488_574740 29375488       607318     29375488_607318     0.609606 
29375488       574740     29375488_574740 29375488       700009     29375488_700009   0.00267298 
29375488       574740     29375488_574740 29375488       733453     29375488_733453    0.0741713 
29375488       574740     29375488_574740 29375488       733724     29375488_733724     0.178726 
29375488       574740     29375488_574740 29375488       733765     29375488_733765     0.140285 
29375488       574740     29375488_574740 29375488       733784     29375488_733784     0.149558 
29375488       574740     29375488_574740 29375488       733806     29375488_733806     0.128104 
29375488       574740     29375488_574740 29375488       733820     29375488_733820     0.119833 
29375488       574741     29375488_574741 29375488       607152     29375488_607152     0.753159 
29375488       574741     29375488_574741 29375488       607318     29375488_607318     0.609606 
29375488       574741     29375488_574741 29375488       700009     29375488_700009   0.00267298 
29375488       574741     29375488_574741 29375488       733453     29375488_733453    0.0741713 
29375488       574741     29375488_574741 29375488       733724     29375488_733724     0.178726 
29375488       574741     29375488_574741 29375488       733765     29375488_733765     0.140285 
29375488       574741     29375488_574741 29375488       733784     29375488_733784     0.149558 
29375488       574741     29375488_574741 29375488       733806     29375488_733806     0.128104 
29375488       574741     29375488_574741 29375488       733820     29375488_733820     0.119833 
29375488       607152     29375488_607152 29375488       607318     29375488_607318     0.704813 
29375488       607152     29375488_607152 29375488       700009     29375488_700009   0.00401215 
29375488       607152     29375488_607152 29375488       733453     29375488_733453    0.0738004 
29375488       607152     29375488_607152 29375488       733724     29375488_733724    0.0877819 
29375488       607152     29375488_607152 29375488       733765     29375488_733765    0.0743741 
29375488       607152     29375488_607152 29375488       733784     29375488_733784    0.0708743 
29375488       607152     29375488_607152 29375488       733806     29375488_733806    0.0499803 
29375488       607152     29375488_607152 29375488       733820     29375488_733820    0.0453504 
29375488       607318     29375488_607318 29375488       700009     29375488_700009   0.00133442 
29375488       607318     29375488_607318 29375488       733453     29375488_733453    0.0905358 
29375488       607318     29375488_607318 29375488       733724     29375488_733724     0.126946 
29375488       607318     29375488_607318 29375488       733765     29375488_733765    0.0914184 
29375488       607318     29375488_607318 29375488       733784     29375488_733784    0.0978984 
29375488       607318     29375488_607318 29375488       733806     29375488_733806    0.0653049 
29375488       607318     29375488_607318 29375488       733820     29375488_733820    0.0602293 
29375488       700009     29375488_700009 29375488       733453     29375488_733453    0.0673085 
29375488       700009     29375488_700009 29375488       733724     29375488_733724    0.0772753 
29375488       700009     29375488_700009 29375488       733765     29375488_733765    0.0973694 
29375488       700009     29375488_700009 29375488       733784     29375488_733784     0.095266 
29375488       700009     29375488_700009 29375488       733806     29375488_733806     0.108189 
29375488       700009     29375488_700009 29375488       733820     29375488_733820     0.110351 
29375488       733453     29375488_733453 29375488       733724     29375488_733724     0.464821 
29375488       733453     29375488_733453 29375488       733765     29375488_733765     0.500629 
29375488       733453     29375488_733453 29375488       733784     29375488_733784     0.487145 
29375488       733453     29375488_733453 29375488       733806     29375488_733806     0.455393 
29375488       733453     29375488_733453 29375488       733820     29375488_733820     0.426035 
29375488       733724     29375488_733724 29375488       733765     29375488_733765     0.848629 
29375488       733724     29375488_733724 29375488       733784     29375488_733784      0.76935 
29375488       733724     29375488_733724 29375488       733806     29375488_733806     0.747395 
29375488       733724     29375488_733724 29375488       733820     29375488_733820     0.701817 
29375488       733765     29375488_733765 29375488       733784     29375488_733784     0.882563 
29375488       733765     29375488_733765 29375488       733806     29375488_733806     0.856044 
29375488       733765     29375488_733765 29375488       733820     29375488_733820     0.840648 
29375488       733784     29375488_733784 29375488       733806     29375488_733806      0.87142 
29375488       733784     29375488_733784 29375488       733820     29375488_733820     0.825418 
29375488       733806     29375488_733806 29375488       733820     29375488_733820     0.952132 
29375603       121148     29375603_121148 29375603       121155     29375603_121155     0.212338 
29375603       121148     29375603_121148 29375603       121165     29375603_121165     0.217324 
29375603       121155     29375603_121155 29375603       121165     29375603_121165     0.971329 
29376064         4527       29376064_4527 29376064        48010      29376064_48010     0.685479 
29376064         4527       29376064_4527 29376064        48084      29376064_48084    0.0347811 
29376064        48010      29376064_48010 29376064        48084      29376064_48084    0.0368723 
29376428       507423     29376428_507423 29376428       507705     29376428_507705     0.809675 
29376428       507423     29376428_507423 29376428       507796     29376428_507796     0.651874 
29376428       507705     29376428_507705 29376428       507796     29376428_507796      0.75562 
29376458       574176     29376458_574176 29376458       574250     29376458_574250     0.847189 
29376488       408174     29376488_408174 29376488       846144     29376488_846144            0 
29376488       408174     29376488_408174 29376488       863440     29376488_863440   0.00461114 
29376488       408174     29376488_408174 29376488       863441     29376488_863441   0.00461114 
29376488       408174     29376488_408174 29376488       863484     29376488_863484    0.0280979 
29376488       408174     29376488_408174 29376488       863539     29376488_863539   0.00900926 
29376488       408174     29376488_408174 29376488       902201     29376488_902201     0.011754 
29376488       846144     29376488_846144 29376488       863440     29376488_863440     0.222727 
29376488       846144     29376488_846144 29376488       863441     29376488_863441     0.222727 
29376488       846144     29376488_846144 29376488       863484     29376488_863484    0.0622499 
29376488       846144     29376488_846144 29376488       863539     29376488_863539     0.181566 
29376488       846144     29376488_846144 29376488       902201     29376488_902201    0.0467053 
29376488       863440     29376488_863440 29376488       863441     29376488_863441            1 
29376488       863440     29376488_863440 29376488       863484     29376488_863484     0.348475 
29376488       863440     29376488_863440 29376488       863539     29376488_863539     0.723359 
29376488       863440     29376488_863440 29376488       902201     29376488_902201     0.282887 
29376488       863441     29376488_863441 29376488       863484     29376488_863484     0.348475 
29376488       863441     29376488_863441 29376488       863539     29376488_863539     0.723359 
29376488       863441     29376488_863441 29376488       902201     29376488_902201     0.282887 
29376488       863484     29376488_863484 29376488       863539     29376488_863539     0.350299 
29376488       863484     29376488_863484 29376488       902201     29376488_902201     0.736276 
29376488       863539     29376488_863539 29376488       902201     29376488_902201     0.264175 
29376489        21044      29376489_21044 29376489        21140      29376489_21140    0.0310987 
29376588        53955      29376588_53955 29376588        57734      29376588_57734     0.642667 
29376588        53955      29376588_53955 29376588        99268      29376588_99268    0.0727236 
29376588        53955      29376588_53955 29376588       166991     29376588_166991     0.596617 
29376588        53955      29376588_53955 29376588       167001     29376588_167001     0.571647 
29376588        53955      29376588_53955 29376588       167020     29376588_167020     0.593652 
29376588        57734      29376588_57734 29376588        99268      29376588_99268    0.0357756 
29376588        57734      29376588_57734 29376588       166991     29376588_166991      0.59494 
29376588        57734      29376588_57734 29376588       167001     29376588_167001     0.590336 
29376588        57734      29376588_57734 29376588       167020     29376588_167020     0.633704 
29376588        99268      29376588_99268 29376588       166991     29376588_166991     0.110198 
29376588        99268      29376588_99268 29376588       167001     29376588_167001     0.116122 
29376588        99268      29376588_99268 29376588       167020     29376588_167020     0.125108 
29376588       166991     29376588_166991 29376588       167001     29376588_167001     0.942961 
29376588       166991     29376588_166991 29376588       167020     29376588_167020     0.893538 
29376588       167001     29376588_167001 29376588       167020     29376588_167020     0.918503 
29376837       473318     29376837_473318 29376837       473392     29376837_473392     0.483109 
29376837       473318     29376837_473318 29376837       473513     29376837_473513     0.171204 
29376837       473318     29376837_473318 29376837       474320     29376837_474320     0.421478 
29376837       473318     29376837_473318 29376837       474407     29376837_474407     0.483333 
29376837       473318     29376837_473318 29376837       474442     29376837_474442     0.428341 
29376837       473392     29376837_473392 29376837       473513     29376837_473513      0.10448 
29376837       473392     29376837_473392 29376837       474320     29376837_474320     0.663486 
29376837       473392     29376837_473392 29376837       474407     29376837_474407     0.755819 
29376837       473392     29376837_473392 29376837       474442     29376837_474442     0.777182 
29376837       473513     29376837_473513 29376837       474320     29376837_474320      0.07171 
29376837       473513     29376837_473513 29376837       474407     29376837_474407    0.0788276 
29376837       473513     29376837_473513 29376837       474442     29376837_474442     0.083185 
29376837       474320     29376837_474320 29376837       474407     29376837_474407     0.809521 
29376837       474320     29376837_474320 29376837       474442     29376837_474442     0.758738 
29376837       474407     29376837_474407 29376837       474442     29376837_474442      0.89708 
29376983        11516      29376983_11516 29376983        11530      29376983_11530     0.905337 
29376983        11516      29376983_11516 29376983        11732      29376983_11732   0.00775645 
29376983        11516      29376983_11516 29376983      1053143    29376983_1053143    0.0207944 
29376983        11516      29376983_11516 29376983      1053390    29376983_1053390    0.0320305 
29376983        11530      29376983_11530 29376983        11732      29376983_11732    0.0207801 
29376983        11530      29376983_11530 29376983      1053143    29376983_1053143    0.0218343 
29376983        11530      29376983_11530 29376983      1053390    29376983_1053390    0.0252797 
29376983        11732      29376983_11732 29376983      1053143    29376983_1053143     0.385972 
29376983        11732      29376983_11732 29376983      1053390    29376983_1053390     0.477236 
29376983      1053143    29376983_1053143 29376983      1053390    29376983_1053390     0.729822 
29376988       675531     29376988_675531 29376988      1209014    29376988_1209014    0.0372052 
29376988       675531     29376988_675531 29376988      1209018    29376988_1209018     0.038063 
29376988       675531     29376988_675531 29376988      1284512    29376988_1284512   0.00115694 
29376988      1209014    29376988_1209014 29376988      1209018    29376988_1209018     0.968097 
29376988      1209014    29376988_1209014 29376988      1284512    29376988_1284512     0.242826 
29376988      1209018    29376988_1209018 29376988      1284512    29376988_1284512     0.214429 
29376990      1407109    29376990_1407109 29376990      1407188    29376990_1407188            1 
29376992        81867      29376992_81867 29376992       318616     29376992_318616     0.645138 
29376992        81867      29376992_81867 29376992       318657     29376992_318657     0.677956 
29376992        81867      29376992_81867 29376992       812371     29376992_812371     0.130421 
29376992        81867      29376992_81867 29376992       812393     29376992_812393     0.471504 
29376992        81867      29376992_81867 29376992       874828     29376992_874828     0.270041 
29376992        81867      29376992_81867 29376992       925698     29376992_925698    0.0705724 
29376992       318616     29376992_318616 29376992       318657     29376992_318657     0.934078 
29376992       318616     29376992_318616 29376992       812371     29376992_812371     0.159795 
29376992       318616     29376992_318616 29376992       812393     29376992_812393     0.447871 
29376992       318616     29376992_318616 29376992       874828     29376992_874828     0.331248 
29376992       318616     29376992_318616 29376992       925698     29376992_925698    0.0929438 
29376992       318657     29376992_318657 29376992       812371     29376992_812371     0.168157 
29376992       318657     29376992_318657 29376992       812393     29376992_812393     0.477392 
29376992       318657     29376992_318657 29376992       874828     29376992_874828     0.364648 
29376992       318657     29376992_318657 29376992       925698     29376992_925698    0.0986009 
29376992       812371     29376992_812371 29376992       812393     29376992_812393     0.226416 
29376992       812371     29376992_812371 29376992       874828     29376992_874828   0.00848611 
29376992       812371     29376992_812371 29376992       925698     29376992_925698     0.514121 
29376992       812393     29376992_812393 29376992       874828     29376992_874828     0.210012 
29376992       812393     29376992_812393 29376992       925698     29376992_925698     0.110179 
29376992       874828     29376992_874828 29376992       925698     29376992_925698    0.0333389 
29377000        39543      29377000_39543 29377000        39969      29377000_39969     0.445965 
29377000        39543      29377000_39543 29377000        96517      29377000_96517     0.578517 
29377000        39543      29377000_39543 29377000        96561      29377000_96561     0.571928 
29377000        39543      29377000_39543 29377000        96647      29377000_96647     0.559356 
29377000        39543      29377000_39543 29377000       751259     29377000_751259     0.246283 
29377000        39543      29377000_39543 29377000       751309     29377000_751309     0.285349 
29377000        39543      29377000_39543 29377000       751345     29377000_751345     0.218925 
29377000        39543      29377000_39543 29377000      1181944    29377000_1181944   0.00402675 
29377000        39969      29377000_39969 29377000        96517      29377000_96517     0.453161 
29377000        39969      29377000_39969 29377000        96561      29377000_96561     0.552312 
29377000        39969      29377000_39969 29377000        96647      29377000_96647     0.442445 
29377000        39969      29377000_39969 29377000       751259     29377000_751259     0.227544 
29377000        39969      29377000_39969 29377000       751309     29377000_751309     0.266296 
29377000        39969      29377000_39969 29377000       751345     29377000_751345     0.185743 
29377000        39969      29377000_39969 29377000      1181944    29377000_1181944   0.00331672 
29377000        96517      29377000_96517 29377000        96561      29377000_96561     0.798545 
29377000        96517      29377000_96517 29377000        96647      29377000_96647     0.618952 
29377000        96517      29377000_96517 29377000       751259     29377000_751259     0.305198 
29377000        96517      29377000_96517 29377000       751309     29377000_751309     0.453531 
29377000        96517      29377000_96517 29377000       751345     29377000_751345     0.170756 
29377000        96517      29377000_96517 29377000      1181944    29377000_1181944   0.00613571 
29377000        96561      29377000_96561 29377000        96647      29377000_96647     0.716608 
29377000        96561      29377000_96561 29377000       751259     29377000_751259     0.255132 
29377000        96561      29377000_96561 29377000       751309     29377000_751309     0.344415 
29377000        96561      29377000_96561 29377000       751345     29377000_751345     0.188416 
29377000        96561      29377000_96561 29377000      1181944    29377000_1181944  8.70454e-05 
29377000        96647      29377000_96647 29377000       751259     29377000_751259     0.289491 
29377000        96647      29377000_96647 29377000       751309     29377000_751309     0.313034 
29377000        96647      29377000_96647 29377000       751345     29377000_751345      0.13586 
29377000        96647      29377000_96647 29377000      1181944    29377000_1181944   0.00132438 
29377000       751259     29377000_751259 29377000       751309     29377000_751309     0.794466 
29377000       751259     29377000_751259 29377000       751345     29377000_751345      0.19966 
29377000       751259     29377000_751259 29377000      1181944    29377000_1181944   0.00816586 
29377000       751309     29377000_751309 29377000       751345     29377000_751345     0.200291 
29377000       751309     29377000_751309 29377000      1181944    29377000_1181944   0.00145332 
29377000       751345     29377000_751345 29377000      1181944    29377000_1181944    0.0286411 
29377001       951784     29377001_951784 29377001       951835     29377001_951835     0.823309 
29377001       951784     29377001_951784 29377001      1513390    29377001_1513390     0.176954 
29377001       951784     29377001_951784 29377001      2749587    29377001_2749587    0.0685264 
29377001       951784     29377001_951784 29377001      3055114    29377001_3055114    0.0876736 
29377001       951784     29377001_951784 29377001      3190543    29377001_3190543     0.302848 
29377001       951784     29377001_951784 29377001      3287466    29377001_3287466     0.246144 
29377001       951784     29377001_951784 29377001      3287668    29377001_3287668     0.220485 
29377001       951784     29377001_951784 29377001      3554757    29377001_3554757     0.345207 
29377001       951784     29377001_951784 29377001      3554759    29377001_3554759      0.33475 
29377001       951784     29377001_951784 29377001      3554760    29377001_3554760      0.33475 
29377001       951784     29377001_951784 29377001      3554770    29377001_3554770     0.337373 
29377001       951784     29377001_951784 29377001      3554845    29377001_3554845     0.157118 
29377001       951784     29377001_951784 29377001      3554884    29377001_3554884     0.214857 
29377001       951784     29377001_951784 29377001      3554997    29377001_3554997     0.252908 
29377001       951784     29377001_951784 29377001      3556249    29377001_3556249    0.0359691 
29377001       951784     29377001_951784 29377001      3556395    29377001_3556395      0.24716 
29377001       951784     29377001_951784 29377001      4086666    29377001_4086666     0.183857 
29377001       951784     29377001_951784 29377001      4086716    29377001_4086716     0.227294 
29377001       951784     29377001_951784 29377001      4086844    29377001_4086844     0.185162 
29377001       951784     29377001_951784 29377001      4086845    29377001_4086845     0.185162 
29377001       951784     29377001_951784 29377001      4086893    29377001_4086893     0.191908 
29377001       951784     29377001_951784 29377001      4087317    29377001_4087317     0.202956 
29377001       951784     29377001_951784 29377001      5541335    29377001_5541335  0.000190957 
29377001       951835     29377001_951835 29377001      1513390    29377001_1513390     0.154708 
29377001       951835     29377001_951835 29377001      2749587    29377001_2749587    0.0894743 
29377001       951835     29377001_951835 29377001      3055114    29377001_3055114    0.0921973 
29377001       951835     29377001_951835 29377001      3190543    29377001_3190543     0.353812 
29377001       951835     29377001_951835 29377001      3287466    29377001_3287466     0.219687 
29377001       951835     29377001_951835 29377001      3287668    29377001_3287668     0.204005 
29377001       951835     29377001_951835 29377001      3554757    29377001_3554757     0.279826 
29377001       951835     29377001_951835 29377001      3554759    29377001_3554759     0.269035 
29377001       951835     29377001_951835 29377001      3554760    29377001_3554760     0.269035 
29377001       951835     29377001_951835 29377001      3554770    29377001_3554770     0.288654 
29377001       951835     29377001_951835 29377001      3554845    29377001_3554845     0.146839 
29377001       951835     29377001_951835 29377001      3554884    29377001_3554884     0.214333 
29377001       951835     29377001_951835 29377001      3554997    29377001_3554997     0.223625 
29377001       951835     29377001_951835 29377001      3556249    29377001_3556249    0.0251291 
29377001       951835     29377001_951835 29377001      3556395    29377001_3556395     0.231996 
29377001       951835     29377001_951835 29377001      4086666    29377001_4086666     0.129882 
29377001       951835     29377001_951835 29377001      4086716    29377001_4086716     0.181883 
29377001       951835     29377001_951835 29377001      4086844    29377001_4086844     0.134482 
29377001       951835     29377001_951835 29377001      4086845    29377001_4086845     0.134482 
29377001       951835     29377001_951835 29377001      4086893    29377001_4086893     0.151615 
29377001       951835     29377001_951835 29377001      4087317    29377001_4087317     0.173821 
29377001       951835     29377001_951835 29377001      5541335    29377001_5541335  0.000139126 
29377001      1513390    29377001_1513390 29377001      2749587    29377001_2749587    0.0254471 
29377001      1513390    29377001_1513390 29377001      3055114    29377001_3055114    0.0113843 
29377001      1513390    29377001_1513390 29377001      3190543    29377001_3190543     0.156785 
29377001      1513390    29377001_1513390 29377001      3287466    29377001_3287466     0.226704 
29377001      1513390    29377001_1513390 29377001      3287668    29377001_3287668     0.145493 
29377001      1513390    29377001_1513390 29377001      3554757    29377001_3554757     0.082589 
29377001      1513390    29377001_1513390 29377001      3554759    29377001_3554759    0.0731565 
29377001      1513390    29377001_1513390 29377001      3554760    29377001_3554760    0.0731565 
29377001      1513390    29377001_1513390 29377001      3554770    29377001_3554770    0.0726312 
29377001      1513390    29377001_1513390 29377001      3554845    29377001_3554845    0.0840045 
29377001      1513390    29377001_1513390 29377001      3554884    29377001_3554884    0.0743751 
29377001      1513390    29377001_1513390 29377001      3554997    29377001_3554997    0.0663466 
29377001      1513390    29377001_1513390 29377001      3556249    29377001_3556249   0.00706193 
29377001      1513390    29377001_1513390 29377001      3556395    29377001_3556395    0.0618239 
29377001      1513390    29377001_1513390 29377001      4086666    29377001_4086666   0.00805172 
29377001      1513390    29377001_1513390 29377001      4086716    29377001_4086716    0.0199785 
29377001      1513390    29377001_1513390 29377001      4086844    29377001_4086844    0.0201196 
29377001      1513390    29377001_1513390 29377001      4086845    29377001_4086845    0.0201196 
29377001      1513390    29377001_1513390 29377001      4086893    29377001_4086893    0.0157835 
29377001      1513390    29377001_1513390 29377001      4087317    29377001_4087317    0.0138511 
29377001      1513390    29377001_1513390 29377001      5541335    29377001_5541335    0.0630585 
29377001      2749587    29377001_2749587 29377001      3055114    29377001_3055114     0.124493 
29377001      2749587    29377001_2749587 29377001      3190543    29377001_3190543     0.154095 
29377001      2749587    29377001_2749587 29377001      3287466    29377001_3287466    0.0317034 
29377001      2749587    29377001_2749587 29377001      3287668    29377001_3287668     0.049366 
29377001      2749587    29377001_2749587 29377001      3554757    29377001_3554757   0.00940528 
29377001      2749587    29377001_2749587 29377001      3554759    29377001_3554759    0.0092994 
29377001      2749587    29377001_2749587 29377001      3554760    29377001_3554760    0.0092994 
29377001      2749587    29377001_2749587 29377001      3554770    29377001_3554770   0.00177853 
29377001      2749587    29377001_2749587 29377001      3554845    29377001_3554845   0.00648149 
29377001      2749587    29377001_2749587 29377001      3554884    29377001_3554884    0.0315895 
29377001      2749587    29377001_2749587 29377001      3554997    29377001_3554997   0.00354006 
29377001      2749587    29377001_2749587 29377001      3556249    29377001_3556249  0.000212824 
29377001      2749587    29377001_2749587 29377001      3556395    29377001_3556395    0.0170243 
29377001      2749587    29377001_2749587 29377001      4086666    29377001_4086666   0.00144241 
29377001      2749587    29377001_2749587 29377001      4086716    29377001_4086716   0.00477909 
29377001      2749587    29377001_2749587 29377001      4086844    29377001_4086844    0.0141309 
29377001      2749587    29377001_2749587 29377001      4086845    29377001_4086845    0.0141309 
29377001      2749587    29377001_2749587 29377001      4086893    29377001_4086893    0.0152184 
29377001      2749587    29377001_2749587 29377001      4087317    29377001_4087317    0.0149352 
29377001      2749587    29377001_2749587 29377001      5541335    29377001_5541335    0.0167088 
29377001      3055114    29377001_3055114 29377001      3190543    29377001_3190543    0.0532645 
29377001      3055114    29377001_3055114 29377001      3287466    29377001_3287466   0.00847131 
29377001      3055114    29377001_3055114 29377001      3287668    29377001_3287668  5.53708e-05 
29377001      3055114    29377001_3055114 29377001      3554757    29377001_3554757   0.00526517 
29377001      3055114    29377001_3055114 29377001      3554759    29377001_3554759    0.0091687 
29377001      3055114    29377001_3055114 29377001      3554760    29377001_3554760    0.0091687 
29377001      3055114    29377001_3055114 29377001      3554770    29377001_3554770   0.00133263 
29377001      3055114    29377001_3055114 29377001      3554845    29377001_3554845    0.0611262 
29377001      3055114    29377001_3055114 29377001      3554884    29377001_3554884    0.0196301 
29377001      3055114    29377001_3055114 29377001      3554997    29377001_3554997   0.00283379 
29377001      3055114    29377001_3055114 29377001      3556249    29377001_3556249    0.0923247 
29377001      3055114    29377001_3055114 29377001      3556395    29377001_3556395    0.0129691 
29377001      3055114    29377001_3055114 29377001      4086666    29377001_4086666    0.0159737 
29377001      3055114    29377001_3055114 29377001      4086716    29377001_4086716    0.0262539 
29377001      3055114    29377001_3055114 29377001      4086844    29377001_4086844     0.054701 
29377001      3055114    29377001_3055114 29377001      4086845    29377001_4086845     0.054701 
29377001      3055114    29377001_3055114 29377001      4086893    29377001_4086893    0.0470635 
29377001      3055114    29377001_3055114 29377001      4087317    29377001_4087317    0.0312735 
29377001      3055114    29377001_3055114 29377001      5541335    29377001_5541335   0.00101608 
29377001      3190543    29377001_3190543 29377001      3287466    29377001_3287466     0.499441 
29377001      3190543    29377001_3190543 29377001      3287668    29377001_3287668     0.228494 
29377001      3190543    29377001_3190543 29377001      3554757    29377001_3554757     0.175562 
29377001      3190543    29377001_3190543 29377001      3554759    29377001_3554759     0.153885 
29377001      3190543    29377001_3190543 29377001      3554760    29377001_3554760     0.153885 
29377001      3190543    29377001_3190543 29377001      3554770    29377001_3554770     0.176616 
29377001      3190543    29377001_3190543 29377001      3554845    29377001_3554845     0.147171 
29377001      3190543    29377001_3190543 29377001      3554884    29377001_3554884     0.143744 
29377001      3190543    29377001_3190543 29377001      3554997    29377001_3554997     0.210512 
29377001      3190543    29377001_3190543 29377001      3556249    29377001_3556249    0.0216749 
29377001      3190543    29377001_3190543 29377001      3556395    29377001_3556395      0.24086 
29377001      3190543    29377001_3190543 29377001      4086666    29377001_4086666    0.0703526 
29377001      3190543    29377001_3190543 29377001      4086716    29377001_4086716    0.0961099 
29377001      3190543    29377001_3190543 29377001      4086844    29377001_4086844     0.126194 
29377001      3190543    29377001_3190543 29377001      4086845    29377001_4086845     0.126194 
29377001      3190543    29377001_3190543 29377001      4086893    29377001_4086893     0.125093 
29377001      3190543    29377001_3190543 29377001      4087317    29377001_4087317       0.1342 
29377001      3190543    29377001_3190543 29377001      5541335    29377001_5541335    0.0318031 
29377001      3287466    29377001_3287466 29377001      3287668    29377001_3287668     0.350419 
29377001      3287466    29377001_3287466 29377001      3554757    29377001_3554757     0.224106 
29377001      3287466    29377001_3287466 29377001      3554759    29377001_3554759     0.207423 
29377001      3287466    29377001_3287466 29377001      3554760    29377001_3554760     0.207423 
29377001      3287466    29377001_3287466 29377001      3554770    29377001_3554770     0.210348 
29377001      3287466    29377001_3287466 29377001      3554845    29377001_3554845     0.229678 
29377001      3287466    29377001_3287466 29377001      3554884    29377001_3554884     0.192349 
29377001      3287466    29377001_3287466 29377001      3554997    29377001_3554997     0.220312 
29377001      3287466    29377001_3287466 29377001      3556249    29377001_3556249  1.27018e-06 
29377001      3287466    29377001_3287466 29377001      3556395    29377001_3556395     0.274453 
29377001      3287466    29377001_3287466 29377001      4086666    29377001_4086666    0.0671758 
29377001      3287466    29377001_3287466 29377001      4086716    29377001_4086716    0.0791925 
29377001      3287466    29377001_3287466 29377001      4086844    29377001_4086844      0.10445 
29377001      3287466    29377001_3287466 29377001      4086845    29377001_4086845      0.10445 
29377001      3287466    29377001_3287466 29377001      4086893    29377001_4086893    0.0900424 
29377001      3287466    29377001_3287466 29377001      4087317    29377001_4087317     0.111051 
29377001      3287466    29377001_3287466 29377001      5541335    29377001_5541335    0.0124669 
29377001      3287668    29377001_3287668 29377001      3554757    29377001_3554757     0.115132 
29377001      3287668    29377001_3287668 29377001      3554759    29377001_3554759     0.106675 
29377001      3287668    29377001_3287668 29377001      3554760    29377001_3554760     0.106675 
29377001      3287668    29377001_3287668 29377001      3554770    29377001_3554770     0.103377 
29377001      3287668    29377001_3287668 29377001      3554845    29377001_3554845     0.139275 
29377001      3287668    29377001_3287668 29377001      3554884    29377001_3554884    0.0709244 
29377001      3287668    29377001_3287668 29377001      3554997    29377001_3554997    0.0693013 
29377001      3287668    29377001_3287668 29377001      3556249    29377001_3556249     0.026234 
29377001      3287668    29377001_3287668 29377001      3556395    29377001_3556395    0.0908867 
29377001      3287668    29377001_3287668 29377001      4086666    29377001_4086666   0.00750981 
29377001      3287668    29377001_3287668 29377001      4086716    29377001_4086716    0.0184061 
29377001      3287668    29377001_3287668 29377001      4086844    29377001_4086844    0.0162739 
29377001      3287668    29377001_3287668 29377001      4086845    29377001_4086845    0.0162739 
29377001      3287668    29377001_3287668 29377001      4086893    29377001_4086893    0.0379404 
29377001      3287668    29377001_3287668 29377001      4087317    29377001_4087317    0.0336801 
29377001      3287668    29377001_3287668 29377001      5541335    29377001_5541335   0.00513709 
29377001      3554757    29377001_3554757 29377001      3554759    29377001_3554759     0.962088 
29377001      3554757    29377001_3554757 29377001      3554760    29377001_3554760     0.962088 
29377001      3554757    29377001_3554757 29377001      3554770    29377001_3554770      0.91444 
29377001      3554757    29377001_3554757 29377001      3554845    29377001_3554845     0.611543 
29377001      3554757    29377001_3554757 29377001      3554884    29377001_3554884     0.722947 
29377001      3554757    29377001_3554757 29377001      3554997    29377001_3554997     0.555673 
29377001      3554757    29377001_3554757 29377001      3556249    29377001_3556249    0.0460031 
29377001      3554757    29377001_3554757 29377001      3556395    29377001_3556395     0.587533 
29377001      3554757    29377001_3554757 29377001      4086666    29377001_4086666     0.325953 
29377001      3554757    29377001_3554757 29377001      4086716    29377001_4086716      0.33584 
29377001      3554757    29377001_3554757 29377001      4086844    29377001_4086844     0.239224 
29377001      3554757    29377001_3554757 29377001      4086845    29377001_4086845     0.239224 
29377001      3554757    29377001_3554757 29377001      4086893    29377001_4086893     0.229463 
29377001      3554757    29377001_3554757 29377001      4087317    29377001_4087317     0.235639 
29377001      3554757    29377001_3554757 29377001      5541335    29377001_5541335   0.00329995 
29377001      3554759    29377001_3554759 29377001      3554760    29377001_3554760            1 
29377001      3554759    29377001_3554759 29377001      3554770    29377001_3554770     0.923584 
29377001      3554759    29377001_3554759 29377001      3554845    29377001_3554845     0.608208 
29377001      3554759    29377001_3554759 29377001      3554884    29377001_3554884     0.711124 
29377001      3554759    29377001_3554759 29377001      3554997    29377001_3554997     0.542447 
29377001      3554759    29377001_3554759 29377001      3556249    29377001_3556249    0.0426735 
29377001      3554759    29377001_3554759 29377001      3556395    29377001_3556395     0.572375 
29377001      3554759    29377001_3554759 29377001      4086666    29377001_4086666     0.325881 
29377001      3554759    29377001_3554759 29377001      4086716    29377001_4086716     0.334737 
29377001      3554759    29377001_3554759 29377001      4086844    29377001_4086844     0.239553 
29377001      3554759    29377001_3554759 29377001      4086845    29377001_4086845     0.239553 
29377001      3554759    29377001_3554759 29377001      4086893    29377001_4086893     0.230252 
29377001      3554759    29377001_3554759 29377001      4087317    29377001_4087317     0.237586 
29377001      3554759    29377001_3554759 29377001      5541335    29377001_5541335   0.00555093 
29377001      3554760    29377001_3554760 29377001      3554770    29377001_3554770     0.923584 
29377001      3554760    29377001_3554760 29377001      3554845    29377001_3554845     0.608208 
29377001      3554760    29377001_3554760 29377001      3554884    29377001_3554884     0.711124 
29377001      3554760    29377001_3554760 29377001      3554997    29377001_3554997     0.542447 
29377001      3554760    29377001_3554760 29377001      3556249    29377001_3556249    0.0426735 
29377001      3554760    29377001_3554760 29377001      3556395    29377001_3556395     0.572375 
29377001      3554760    29377001_3554760 29377001      4086666    29377001_4086666     0.325881 
29377001      3554760    29377001_3554760 29377001      4086716    29377001_4086716     0.334737 
29377001      3554760    29377001_3554760 29377001      4086844    29377001_4086844     0.239553 
29377001      3554760    29377001_3554760 29377001      4086845    29377001_4086845     0.239553 
29377001      3554760    29377001_3554760 29377001      4086893    29377001_4086893     0.230252 
29377001      3554760    29377001_3554760 29377001      4087317    29377001_4087317     0.237586 
29377001      3554760    29377001_3554760 29377001      5541335    29377001_5541335   0.00555093 
29377001      3554770    29377001_3554770 29377001      3554845    29377001_3554845     0.570283 
29377001      3554770    29377001_3554770 29377001      3554884    29377001_3554884     0.682276 
29377001      3554770    29377001_3554770 29377001      3554997    29377001_3554997     0.564358 
29377001      3554770    29377001_3554770 29377001      3556249    29377001_3556249    0.0586545 
29377001      3554770    29377001_3554770 29377001      3556395    29377001_3556395     0.573154 
29377001      3554770    29377001_3554770 29377001      4086666    29377001_4086666     0.317322 
29377001      3554770    29377001_3554770 29377001      4086716    29377001_4086716     0.333389 
29377001      3554770    29377001_3554770 29377001      4086844    29377001_4086844     0.230049 
29377001      3554770    29377001_3554770 29377001      4086845    29377001_4086845     0.230049 
29377001      3554770    29377001_3554770 29377001      4086893    29377001_4086893     0.221693 
29377001      3554770    29377001_3554770 29377001      4087317    29377001_4087317     0.229169 
29377001      3554770    29377001_3554770 29377001      5541335    29377001_5541335   0.00365887 
29377001      3554845    29377001_3554845 29377001      3554884    29377001_3554884     0.631704 
29377001      3554845    29377001_3554845 29377001      3554997    29377001_3554997     0.457385 
29377001      3554845    29377001_3554845 29377001      3556249    29377001_3556249    0.0419507 
29377001      3554845    29377001_3554845 29377001      3556395    29377001_3556395     0.472058 
29377001      3554845    29377001_3554845 29377001      4086666    29377001_4086666     0.234834 
29377001      3554845    29377001_3554845 29377001      4086716    29377001_4086716     0.231282 
29377001      3554845    29377001_3554845 29377001      4086844    29377001_4086844     0.149261 
29377001      3554845    29377001_3554845 29377001      4086845    29377001_4086845     0.149261 
29377001      3554845    29377001_3554845 29377001      4086893    29377001_4086893     0.169249 
29377001      3554845    29377001_3554845 29377001      4087317    29377001_4087317      0.12248 
29377001      3554845    29377001_3554845 29377001      5541335    29377001_5541335   0.00497289 
29377001      3554884    29377001_3554884 29377001      3554997    29377001_3554997     0.593457 
29377001      3554884    29377001_3554884 29377001      3556249    29377001_3556249    0.0411684 
29377001      3554884    29377001_3554884 29377001      3556395    29377001_3556395         0.63 
29377001      3554884    29377001_3554884 29377001      4086666    29377001_4086666     0.356374 
29377001      3554884    29377001_3554884 29377001      4086716    29377001_4086716     0.359781 
29377001      3554884    29377001_3554884 29377001      4086844    29377001_4086844     0.266639 
29377001      3554884    29377001_3554884 29377001      4086845    29377001_4086845     0.266639 
29377001      3554884    29377001_3554884 29377001      4086893    29377001_4086893     0.254496 
29377001      3554884    29377001_3554884 29377001      4087317    29377001_4087317     0.230069 
29377001      3554884    29377001_3554884 29377001      5541335    29377001_5541335    0.0237113 
29377001      3554997    29377001_3554997 29377001      3556249    29377001_3556249    0.0222976 
29377001      3554997    29377001_3554997 29377001      3556395    29377001_3556395     0.699184 
29377001      3554997    29377001_3554997 29377001      4086666    29377001_4086666     0.420358 
29377001      3554997    29377001_3554997 29377001      4086716    29377001_4086716     0.423975 
29377001      3554997    29377001_3554997 29377001      4086844    29377001_4086844     0.298345 
29377001      3554997    29377001_3554997 29377001      4086845    29377001_4086845     0.298345 
29377001      3554997    29377001_3554997 29377001      4086893    29377001_4086893     0.316369 
29377001      3554997    29377001_3554997 29377001      4087317    29377001_4087317     0.337136 
29377001      3554997    29377001_3554997 29377001      5541335    29377001_5541335    0.0463844 
29377001      3556249    29377001_3556249 29377001      3556395    29377001_3556395    0.0209616 
29377001      3556249    29377001_3556249 29377001      4086666    29377001_4086666    0.0442718 
29377001      3556249    29377001_3556249 29377001      4086716    29377001_4086716    0.0619501 
29377001      3556249    29377001_3556249 29377001      4086844    29377001_4086844    0.0602104 
29377001      3556249    29377001_3556249 29377001      4086845    29377001_4086845    0.0602104 
29377001      3556249    29377001_3556249 29377001      4086893    29377001_4086893    0.0328253 
29377001      3556249    29377001_3556249 29377001      4087317    29377001_4087317    0.0611176 
29377001      3556249    29377001_3556249 29377001      5541335    29377001_5541335  1.44513e-05 
29377001      3556395    29377001_3556395 29377001      4086666    29377001_4086666     0.316569 
29377001      3556395    29377001_3556395 29377001      4086716    29377001_4086716     0.322322 
29377001      3556395    29377001_3556395 29377001      4086844    29377001_4086844     0.260029 
29377001      3556395    29377001_3556395 29377001      4086845    29377001_4086845     0.260029 
29377001      3556395    29377001_3556395 29377001      4086893    29377001_4086893     0.246608 
29377001      3556395    29377001_3556395 29377001      4087317    29377001_4087317     0.281105 
29377001      3556395    29377001_3556395 29377001      5541335    29377001_5541335    0.0178211 
29377001      4086666    29377001_4086666 29377001      4086716    29377001_4086716     0.861635 
29377001      4086666    29377001_4086666 29377001      4086844    29377001_4086844     0.690874 
29377001      4086666    29377001_4086666 29377001      4086845    29377001_4086845     0.690874 
29377001      4086666    29377001_4086666 29377001      4086893    29377001_4086893     0.716516 
29377001      4086666    29377001_4086666 29377001      4087317    29377001_4087317     0.731074 
29377001      4086666    29377001_4086666 29377001      5541335    29377001_5541335    0.0769752 
29377001      4086716    29377001_4086716 29377001      4086844    29377001_4086844     0.716029 
29377001      4086716    29377001_4086716 29377001      4086845    29377001_4086845     0.716029 
29377001      4086716    29377001_4086716 29377001      4086893    29377001_4086893     0.717002 
29377001      4086716    29377001_4086716 29377001      4087317    29377001_4087317     0.656458 
29377001      4086716    29377001_4086716 29377001      5541335    29377001_5541335    0.0578886 
29377001      4086844    29377001_4086844 29377001      4086845    29377001_4086845            1 
29377001      4086844    29377001_4086844 29377001      4086893    29377001_4086893     0.859431 
29377001      4086844    29377001_4086844 29377001      4087317    29377001_4087317     0.690631 
29377001      4086844    29377001_4086844 29377001      5541335    29377001_5541335    0.0606835 
29377001      4086845    29377001_4086845 29377001      4086893    29377001_4086893     0.859431 
29377001      4086845    29377001_4086845 29377001      4087317    29377001_4087317     0.690631 
29377001      4086845    29377001_4086845 29377001      5541335    29377001_5541335    0.0606835 
29377001      4086893    29377001_4086893 29377001      4087317    29377001_4087317     0.762666 
29377001      4086893    29377001_4086893 29377001      5541335    29377001_5541335    0.0444935 
29377001      4087317    29377001_4087317 29377001      5541335    29377001_5541335    0.0451281 
29377007       506614     29377007_506614 29377007       506722     29377007_506722     0.638499 
29377007       506614     29377007_506614 29377007       506725     29377007_506725     0.699591 
29377007       506614     29377007_506614 29377007       506727     29377007_506727     0.705417 
29377007       506614     29377007_506614 29377007       507417     29377007_507417     0.482964 
29377007       506722     29377007_506722 29377007       506725     29377007_506725     0.899577 
29377007       506722     29377007_506722 29377007       506727     29377007_506727      0.87068 
29377007       506722     29377007_506722 29377007       507417     29377007_507417     0.424497 
29377007       506725     29377007_506725 29377007       506727     29377007_506727     0.974864 
29377007       506725     29377007_506725 29377007       507417     29377007_507417       0.5081 
29377007       506727     29377007_506727 29377007       507417     29377007_507417      0.51131 
29377012       173729     29377012_173729 29377012       175201     29377012_175201     0.695096 
29377012       173729     29377012_173729 29377012       181222     29377012_181222     0.175097 
29377012       173729     29377012_173729 29377012       292494     29377012_292494     0.152256 
29377012       173729     29377012_173729 29377012       292550     29377012_292550     0.197243 
29377012       173729     29377012_173729 29377012       293138     29377012_293138     0.342418 
29377012       173729     29377012_173729 29377012       293226     29377012_293226     0.255646 
29377012       173729     29377012_173729 29377012       293611     29377012_293611     0.254779 
29377012       173729     29377012_173729 29377012       646438     29377012_646438    0.0845498 
29377012       173729     29377012_173729 29377012       646501     29377012_646501    0.0981806 
29377012       175201     29377012_175201 29377012       181222     29377012_181222     0.217042 
29377012       175201     29377012_175201 29377012       292494     29377012_292494     0.153322 
29377012       175201     29377012_175201 29377012       292550     29377012_292550     0.216573 
29377012       175201     29377012_175201 29377012       293138     29377012_293138      0.30178 
29377012       175201     29377012_175201 29377012       293226     29377012_293226     0.320674 
29377012       175201     29377012_175201 29377012       293611     29377012_293611     0.286376 
29377012       175201     29377012_175201 29377012       646438     29377012_646438     0.120651 
29377012       175201     29377012_175201 29377012       646501     29377012_646501     0.122656 
29377012       181222     29377012_181222 29377012       292494     29377012_292494     0.139535 
29377012       181222     29377012_181222 29377012       292550     29377012_292550     0.123364 
29377012       181222     29377012_181222 29377012       293138     29377012_293138    0.0708337 
29377012       181222     29377012_181222 29377012       293226     29377012_293226    0.0153627 
29377012       181222     29377012_181222 29377012       293611     29377012_293611   0.00230416 
29377012       181222     29377012_181222 29377012       646438     29377012_646438    0.0542459 
29377012       181222     29377012_181222 29377012       646501     29377012_646501     0.244171 
29377012       292494     29377012_292494 29377012       292550     29377012_292550     0.856197 
29377012       292494     29377012_292494 29377012       293138     29377012_293138    0.0854365 
29377012       292494     29377012_292494 29377012       293226     29377012_293226     0.443442 
29377012       292494     29377012_292494 29377012       293611     29377012_293611     0.319131 
29377012       292494     29377012_292494 29377012       646438     29377012_646438     0.158522 
29377012       292494     29377012_292494 29377012       646501     29377012_646501   0.00422789 
29377012       292550     29377012_292550 29377012       293138     29377012_293138    0.0894186 
29377012       292550     29377012_292550 29377012       293226     29377012_293226      0.53104 
29377012       292550     29377012_292550 29377012       293611     29377012_293611      0.42073 
29377012       292550     29377012_292550 29377012       646438     29377012_646438     0.271616 
29377012       292550     29377012_292550 29377012       646501     29377012_646501    0.0154177 
29377012       293138     29377012_293138 29377012       293226     29377012_293226     0.145065 
29377012       293138     29377012_293138 29377012       293611     29377012_293611      0.13385 
29377012       293138     29377012_293138 29377012       646438     29377012_646438    0.0211173 
29377012       293138     29377012_293138 29377012       646501     29377012_646501     0.109146 
29377012       293226     29377012_293226 29377012       293611     29377012_293611     0.766741 
29377012       293226     29377012_293226 29377012       646438     29377012_646438     0.206372 
29377012       293226     29377012_293226 29377012       646501     29377012_646501    0.0114267 
29377012       293611     29377012_293611 29377012       646438     29377012_646438     0.146339 
29377012       293611     29377012_293611 29377012       646501     29377012_646501    0.0116547 
29377012       646438     29377012_646438 29377012       646501     29377012_646501     0.158511 
29377013      1429919    29377013_1429919 29377013      2472515    29377013_2472515    0.0252842 
29377013      1429919    29377013_1429919 29377013      2943712    29377013_2943712  0.000915198 
29377013      1429919    29377013_1429919 29377013      3172362    29377013_3172362   0.00537634 
29377013      1429919    29377013_1429919 29377013      3287401    29377013_3287401     0.015912 
29377013      1429919    29377013_1429919 29377013      3299286    29377013_3299286    0.0353436 
29377013      1429919    29377013_1429919 29377013      3396578    29377013_3396578    0.0101078 
29377013      1429919    29377013_1429919 29377013      3398424    29377013_3398424   0.00111479 
29377013      2472515    29377013_2472515 29377013      2943712    29377013_2943712     0.225584 
29377013      2472515    29377013_2472515 29377013      3172362    29377013_3172362     0.594194 
29377013      2472515    29377013_2472515 29377013      3287401    29377013_3287401     0.810418 
29377013      2472515    29377013_2472515 29377013      3299286    29377013_3299286     0.055158 
29377013      2472515    29377013_2472515 29377013      3396578    29377013_3396578    0.0541997 
29377013      2472515    29377013_2472515 29377013      3398424    29377013_3398424     0.303326 
29377013      2943712    29377013_2943712 29377013      3172362    29377013_3172362     0.296376 
29377013      2943712    29377013_2943712 29377013      3287401    29377013_3287401     0.353724 
29377013      2943712    29377013_2943712 29377013      3299286    29377013_3299286     0.172581 
29377013      2943712    29377013_2943712 29377013      3396578    29377013_3396578     0.111135 
29377013      2943712    29377013_2943712 29377013      3398424    29377013_3398424      0.47316 
29377013      3172362    29377013_3172362 29377013      3287401    29377013_3287401     0.726332 
29377013      3172362    29377013_3172362 29377013      3299286    29377013_3299286    0.0563607 
29377013      3172362    29377013_3172362 29377013      3396578    29377013_3396578    0.0617473 
29377013      3172362    29377013_3172362 29377013      3398424    29377013_3398424     0.291258 
29377013      3287401    29377013_3287401 29377013      3299286    29377013_3299286    0.0603955 
29377013      3287401    29377013_3287401 29377013      3396578    29377013_3396578    0.0582872 
29377013      3287401    29377013_3287401 29377013      3398424    29377013_3398424     0.345976 
29377013      3299286    29377013_3299286 29377013      3396578    29377013_3396578     0.592594 
29377013      3299286    29377013_3299286 29377013      3398424    29377013_3398424    0.0935009 
29377013      3396578    29377013_3396578 29377013      3398424    29377013_3398424     0.104428 
29377015        57008      29377015_57008 29377015        57079      29377015_57079     0.930941 
29377015        57008      29377015_57008 29377015        57133      29377015_57133     0.844981 
29377015        57079      29377015_57079 29377015        57133      29377015_57133     0.932419 
29377018        66141      29377018_66141 29377018        66169      29377018_66169     0.573715 
29377018        66141      29377018_66141 29377018      1015554    29377018_1015554     0.278036 
29377018        66141      29377018_66141 29377018      1553236    29377018_1553236    0.0413056 
29377018        66141      29377018_66141 29377018      1553252    29377018_1553252    0.0152878 
29377018        66141      29377018_66141 29377018      4359793    29377018_4359793   0.00854147 
29377018        66141      29377018_66141 29377018      4359840    29377018_4359840   0.00622052 
29377018        66141      29377018_66141 29377018      4386566    29377018_4386566    0.0461786 
29377018        66141      29377018_66141 29377018      4421438    29377018_4421438     0.281864 
29377018        66169      29377018_66169 29377018      1015554    29377018_1015554     0.126608 
29377018        66169      29377018_66169 29377018      1553236    29377018_1553236  0.000293609 
29377018        66169      29377018_66169 29377018      1553252    29377018_1553252     0.013297 
29377018        66169      29377018_66169 29377018      4359793    29377018_4359793   0.00729248 
29377018        66169      29377018_66169 29377018      4359840    29377018_4359840   0.00320786 
29377018        66169      29377018_66169 29377018      4386566    29377018_4386566   0.00522895 
29377018        66169      29377018_66169 29377018      4421438    29377018_4421438      0.10348 
29377018      1015554    29377018_1015554 29377018      1553236    29377018_1553236    0.0429714 
29377018      1015554    29377018_1015554 29377018      1553252    29377018_1553252      0.06099 
29377018      1015554    29377018_1015554 29377018      4359793    29377018_4359793    0.0336781 
29377018      1015554    29377018_1015554 29377018      4359840    29377018_4359840    0.0235482 
29377018      1015554    29377018_1015554 29377018      4386566    29377018_4386566    0.0694343 
29377018      1015554    29377018_1015554 29377018      4421438    29377018_4421438     0.604803 
29377018      1553236    29377018_1553236 29377018      1553252    29377018_1553252     0.106491 
29377018      1553236    29377018_1553236 29377018      4359793    29377018_4359793    0.0502801 
29377018      1553236    29377018_1553236 29377018      4359840    29377018_4359840    0.0382287 
29377018      1553236    29377018_1553236 29377018      4386566    29377018_4386566    0.0379368 
29377018      1553236    29377018_1553236 29377018      4421438    29377018_4421438    0.0515272 
29377018      1553252    29377018_1553252 29377018      4359793    29377018_4359793    0.0458492 
29377018      1553252    29377018_1553252 29377018      4359840    29377018_4359840    0.0468678 
29377018      1553252    29377018_1553252 29377018      4386566    29377018_4386566    0.0255389 
29377018      1553252    29377018_1553252 29377018      4421438    29377018_4421438    0.0424793 
29377018      4359793    29377018_4359793 29377018      4359840    29377018_4359840     0.793594 
29377018      4359793    29377018_4359793 29377018      4386566    29377018_4386566     0.401061 
29377018      4359793    29377018_4359793 29377018      4421438    29377018_4421438    0.0326437 
29377018      4359840    29377018_4359840 29377018      4386566    29377018_4386566     0.449419 
29377018      4359840    29377018_4359840 29377018      4421438    29377018_4421438    0.0322821 
29377018      4386566    29377018_4386566 29377018      4421438    29377018_4421438      0.08757 
29377020       478375     29377020_478375 29377020       542840     29377020_542840     0.539634 
29377020       478375     29377020_478375 29377020       544773     29377020_544773     0.499188 
29377020       478375     29377020_478375 29377020      1006465    29377020_1006465     0.154347 
29377020       542840     29377020_542840 29377020       544773     29377020_544773     0.664627 
29377020       542840     29377020_542840 29377020      1006465    29377020_1006465     0.132996 
29377020       544773     29377020_544773 29377020      1006465    29377020_1006465     0.139291 
29377022       436619     29377022_436619 29377022       436639     29377022_436639     0.162075 
29377027       799479     29377027_799479 29377027       800105     29377027_800105    0.0985656 
29377027       799479     29377027_799479 29377027       800146     29377027_800146     0.140396 
29377027       799479     29377027_799479 29377027       940081     29377027_940081     0.338665 
29377027       799479     29377027_799479 29377027       945642     29377027_945642     0.306906 
29377027       799479     29377027_799479 29377027       945695     29377027_945695     0.137913 
29377027       799479     29377027_799479 29377027       945741     29377027_945741     0.195758 
29377027       799479     29377027_799479 29377027      1594082    29377027_1594082     0.324325 
29377027       799479     29377027_799479 29377027      1611941    29377027_1611941     0.288628 
29377027       799479     29377027_799479 29377027      1612118    29377027_1612118     0.363359 
29377027       799479     29377027_799479 29377027      2617395    29377027_2617395    0.0983548 
29377027       799479     29377027_799479 29377027      2918349    29377027_2918349   0.00219918 
29377027       799479     29377027_799479 29377027      3186680    29377027_3186680   0.00480685 
29377027       800105     29377027_800105 29377027       800146     29377027_800146       0.7617 
29377027       800105     29377027_800105 29377027       940081     29377027_940081    0.0641504 
29377027       800105     29377027_800105 29377027       945642     29377027_945642     0.255822 
29377027       800105     29377027_800105 29377027       945695     29377027_945695   0.00884531 
29377027       800105     29377027_800105 29377027       945741     29377027_945741   0.00044408 
29377027       800105     29377027_800105 29377027      1594082    29377027_1594082    0.0260047 
29377027       800105     29377027_800105 29377027      1611941    29377027_1611941    0.0188425 
29377027       800105     29377027_800105 29377027      1612118    29377027_1612118    0.0216018 
29377027       800105     29377027_800105 29377027      2617395    29377027_2617395    0.0399452 
29377027       800105     29377027_800105 29377027      2918349    29377027_2918349    0.0366316 
29377027       800105     29377027_800105 29377027      3186680    29377027_3186680    0.0303644 
29377027       800146     29377027_800146 29377027       940081     29377027_940081    0.0447209 
29377027       800146     29377027_800146 29377027       945642     29377027_945642      0.20338 
29377027       800146     29377027_800146 29377027       945695     29377027_945695   0.00797735 
29377027       800146     29377027_800146 29377027       945741     29377027_945741  0.000466648 
29377027       800146     29377027_800146 29377027      1594082    29377027_1594082    0.0666598 
29377027       800146     29377027_800146 29377027      1611941    29377027_1611941    0.0374146 
29377027       800146     29377027_800146 29377027      1612118    29377027_1612118    0.0620757 
29377027       800146     29377027_800146 29377027      2617395    29377027_2617395    0.0440716 
29377027       800146     29377027_800146 29377027      2918349    29377027_2918349    0.0411515 
29377027       800146     29377027_800146 29377027      3186680    29377027_3186680    0.0342554 
29377027       940081     29377027_940081 29377027       945642     29377027_945642    0.0341855 
29377027       940081     29377027_940081 29377027       945695     29377027_945695     0.265694 
29377027       940081     29377027_940081 29377027       945741     29377027_945741     0.220389 
29377027       940081     29377027_940081 29377027      1594082    29377027_1594082     0.127501 
29377027       940081     29377027_940081 29377027      1611941    29377027_1611941     0.138842 
29377027       940081     29377027_940081 29377027      1612118    29377027_1612118     0.143375 
29377027       940081     29377027_940081 29377027      2617395    29377027_2617395     0.077044 
29377027       940081     29377027_940081 29377027      2918349    29377027_2918349  8.50962e-05 
29377027       940081     29377027_940081 29377027      3186680    29377027_3186680   0.00134623 
29377027       945642     29377027_945642 29377027       945695     29377027_945695     0.345539 
29377027       945642     29377027_945642 29377027       945741     29377027_945741     0.255721 
29377027       945642     29377027_945642 29377027      1594082    29377027_1594082    0.0259908 
29377027       945642     29377027_945642 29377027      1611941    29377027_1611941    0.0369543 
29377027       945642     29377027_945642 29377027      1612118    29377027_1612118    0.0528505 
29377027       945642     29377027_945642 29377027      2617395    29377027_2617395     0.081574 
29377027       945642     29377027_945642 29377027      2918349    29377027_2918349     0.117678 
29377027       945642     29377027_945642 29377027      3186680    29377027_3186680     0.098327 
29377027       945695     29377027_945695 29377027       945741     29377027_945741     0.531966 
29377027       945695     29377027_945695 29377027      1594082    29377027_1594082   0.00764697 
29377027       945695     29377027_945695 29377027      1611941    29377027_1611941   0.00619121 
29377027       945695     29377027_945695 29377027      1612118    29377027_1612118    0.0118325 
29377027       945695     29377027_945695 29377027      2617395    29377027_2617395      0.02723 
29377027       945695     29377027_945695 29377027      2918349    29377027_2918349    0.0728947 
29377027       945695     29377027_945695 29377027      3186680    29377027_3186680    0.0539376 
29377027       945741     29377027_945741 29377027      1594082    29377027_1594082   0.00735478 
29377027       945741     29377027_945741 29377027      1611941    29377027_1611941    0.0100767 
29377027       945741     29377027_945741 29377027      1612118    29377027_1612118    0.0116895 
29377027       945741     29377027_945741 29377027      2617395    29377027_2617395    0.0243706 
29377027       945741     29377027_945741 29377027      2918349    29377027_2918349    0.0628166 
29377027       945741     29377027_945741 29377027      3186680    29377027_3186680    0.0550949 
29377027      1594082    29377027_1594082 29377027      1611941    29377027_1611941     0.658849 
29377027      1594082    29377027_1594082 29377027      1612118    29377027_1612118     0.628775 
29377027      1594082    29377027_1594082 29377027      2617395    29377027_2617395     0.125193 
29377027      1594082    29377027_1594082 29377027      2918349    29377027_2918349    0.0171944 
29377027      1594082    29377027_1594082 29377027      3186680    29377027_3186680    0.0014302 
29377027      1611941    29377027_1611941 29377027      1612118    29377027_1612118     0.658058 
29377027      1611941    29377027_1611941 29377027      2617395    29377027_2617395    0.0885095 
29377027      1611941    29377027_1611941 29377027      2918349    29377027_2918349    0.0306933 
29377027      1611941    29377027_1611941 29377027      3186680    29377027_3186680    0.0134051 
29377027      1612118    29377027_1612118 29377027      2617395    29377027_2617395     0.116057 
29377027      1612118    29377027_1612118 29377027      2918349    29377027_2918349    0.0137222 
29377027      1612118    29377027_1612118 29377027      3186680    29377027_3186680   0.00794401 
29377027      2617395    29377027_2617395 29377027      2918349    29377027_2918349     0.179486 
29377027      2617395    29377027_2617395 29377027      3186680    29377027_3186680     0.152903 
29377027      2918349    29377027_2918349 29377027      3186680    29377027_3186680     0.599993 
29377029         8565       29377029_8565 29377029         8646       29377029_8646     0.779991 
29377033       107763     29377033_107763 29377033       107768     29377033_107768     0.107095 
29377033       107763     29377033_107763 29377033       209671     29377033_209671     0.589615 
29377033       107768     29377033_107768 29377033       209671     29377033_209671    0.0395288 
29377034       327786     29377034_327786 29377034       330197     29377034_330197     0.592805 
29377034       327786     29377034_327786 29377034       330253     29377034_330253     0.635874 
29377034       327786     29377034_327786 29377034       330260     29377034_330260     0.635874 
29377034       327786     29377034_327786 29377034       469105     29377034_469105     0.336105 
29377034       327786     29377034_327786 29377034       469254     29377034_469254    0.0699845 
29377034       327786     29377034_327786 29377034       469949     29377034_469949     0.324167 
29377034       327786     29377034_327786 29377034       470035     29377034_470035     0.334009 
29377034       330197     29377034_330197 29377034       330253     29377034_330253     0.754967 
29377034       330197     29377034_330197 29377034       330260     29377034_330260     0.754967 
29377034       330197     29377034_330197 29377034       469105     29377034_469105     0.433519 
29377034       330197     29377034_330197 29377034       469254     29377034_469254    0.0200301 
29377034       330197     29377034_330197 29377034       469949     29377034_469949     0.377221 
29377034       330197     29377034_330197 29377034       470035     29377034_470035     0.428749 
29377034       330253     29377034_330253 29377034       330260     29377034_330260            1 
29377034       330253     29377034_330253 29377034       469105     29377034_469105     0.295476 
29377034       330253     29377034_330253 29377034       469254     29377034_469254    0.0284156 
29377034       330253     29377034_330253 29377034       469949     29377034_469949     0.283677 
29377034       330253     29377034_330253 29377034       470035     29377034_470035     0.262951 
29377034       330260     29377034_330260 29377034       469105     29377034_469105     0.295476 
29377034       330260     29377034_330260 29377034       469254     29377034_469254    0.0284156 
29377034       330260     29377034_330260 29377034       469949     29377034_469949     0.283677 
29377034       330260     29377034_330260 29377034       470035     29377034_470035     0.262951 
29377034       469105     29377034_469105 29377034       469254     29377034_469254    0.0350693 
29377034       469105     29377034_469105 29377034       469949     29377034_469949     0.733713 
29377034       469105     29377034_469105 29377034       470035     29377034_470035     0.603094 
29377034       469254     29377034_469254 29377034       469949     29377034_469949    0.0343213 
29377034       469254     29377034_469254 29377034       470035     29377034_470035    0.0256728 
29377034       469949     29377034_469949 29377034       470035     29377034_470035      0.78941 
29377036        73908      29377036_73908 29377036        73920      29377036_73920      0.18103 
29377036        73908      29377036_73908 29377036       120322     29377036_120322     0.664718 
29377036        73908      29377036_73908 29377036       120428     29377036_120428     0.220318 
29377036        73908      29377036_73908 29377036       140137     29377036_140137     0.634039 
29377036        73908      29377036_73908 29377036       140197     29377036_140197     0.223592 
29377036        73920      29377036_73920 29377036       120322     29377036_120322     0.114835 
29377036        73920      29377036_73920 29377036       120428     29377036_120428     0.563994 
29377036        73920      29377036_73920 29377036       140137     29377036_140137      0.10979 
29377036        73920      29377036_73920 29377036       140197     29377036_140197    0.0411952 
29377036       120322     29377036_120322 29377036       120428     29377036_120428     0.183068 
29377036       120322     29377036_120322 29377036       140137     29377036_140137     0.607265 
29377036       120322     29377036_120322 29377036       140197     29377036_140197     0.167823 
29377036       120428     29377036_120428 29377036       140137     29377036_140137       0.1976 
29377036       120428     29377036_120428 29377036       140197     29377036_140197    0.0996446 
29377036       140137     29377036_140137 29377036       140197     29377036_140197     0.227779 
29377037       668375     29377037_668375 29377037      1794183    29377037_1794183   0.00050051 
29377037       668375     29377037_668375 29377037      1794277    29377037_1794277     0.284136 
29377037      1794183    29377037_1794183 29377037      1794277    29377037_1794277     0.104677 
29377042      3984004    29377042_3984004 29377042      3984040    29377042_3984040     0.835845 
29377042      3984004    29377042_3984004 29377042      3984059    29377042_3984059     0.734645 
29377042      3984004    29377042_3984004 29377042      4152706    29377042_4152706     0.637309 
29377042      3984004    29377042_3984004 29377042      4163109    29377042_4163109     0.769802 
29377042      3984004    29377042_3984004 29377042      4588033    29377042_4588033    0.0467925 
29377042      3984004    29377042_3984004 29377042      4591755    29377042_4591755    0.0698462 
29377042      3984040    29377042_3984040 29377042      3984059    29377042_3984059     0.802356 
29377042      3984040    29377042_3984040 29377042      4152706    29377042_4152706     0.696057 
29377042      3984040    29377042_3984040 29377042      4163109    29377042_4163109     0.783114 
29377042      3984040    29377042_3984040 29377042      4588033    29377042_4588033      0.07205 
29377042      3984040    29377042_3984040 29377042      4591755    29377042_4591755    0.0757195 
29377042      3984059    29377042_3984059 29377042      4152706    29377042_4152706     0.682666 
29377042      3984059    29377042_3984059 29377042      4163109    29377042_4163109     0.786602 
29377042      3984059    29377042_3984059 29377042      4588033    29377042_4588033    0.0857223 
29377042      3984059    29377042_3984059 29377042      4591755    29377042_4591755     0.106356 
29377042      4152706    29377042_4152706 29377042      4163109    29377042_4163109     0.809063 
29377042      4152706    29377042_4152706 29377042      4588033    29377042_4588033    0.0497324 
29377042      4152706    29377042_4152706 29377042      4591755    29377042_4591755    0.0889042 
29377042      4163109    29377042_4163109 29377042      4588033    29377042_4588033     0.051359 
29377042      4163109    29377042_4163109 29377042      4591755    29377042_4591755    0.0691437 
29377042      4588033    29377042_4588033 29377042      4591755    29377042_4591755     0.543846 
29377047       896131     29377047_896131 29377047       896255     29377047_896255     0.811312 
29377047       896131     29377047_896131 29377047       896257     29377047_896257     0.811312 
29377047       896131     29377047_896131 29377047       906952     29377047_906952     0.681828 
29377047       896131     29377047_896131 29377047       906976     29377047_906976     0.630594 
29377047       896131     29377047_896131 29377047       906977     29377047_906977     0.638812 
29377047       896131     29377047_896131 29377047       907197     29377047_907197     0.516563 
29377047       896131     29377047_896131 29377047       907259     29377047_907259     0.620112 
29377047       896131     29377047_896131 29377047       907266     29377047_907266     0.632872 
29377047       896131     29377047_896131 29377047      1544449    29377047_1544449     0.143089 
29377047       896131     29377047_896131 29377047      1544465    29377047_1544465      0.14841 
29377047       896131     29377047_896131 29377047      1544517    29377047_1544517     0.120278 
29377047       896131     29377047_896131 29377047      1575618    29377047_1575618     0.253686 
29377047       896131     29377047_896131 29377047      1594603    29377047_1594603     0.374761 
29377047       896131     29377047_896131 29377047      1594640    29377047_1594640     0.120173 
29377047       896131     29377047_896131 29377047      1594675    29377047_1594675     0.290051 
29377047       896131     29377047_896131 29377047      1594763    29377047_1594763     0.205239 
29377047       896131     29377047_896131 29377047      1625209    29377047_1625209     0.211107 
29377047       896255     29377047_896255 29377047       896257     29377047_896257            1 
29377047       896255     29377047_896255 29377047       906952     29377047_906952     0.649718 
29377047       896255     29377047_896255 29377047       906976     29377047_906976     0.576869 
29377047       896255     29377047_896255 29377047       906977     29377047_906977     0.585024 
29377047       896255     29377047_896255 29377047       907197     29377047_907197     0.500034 
29377047       896255     29377047_896255 29377047       907259     29377047_907259     0.559521 
29377047       896255     29377047_896255 29377047       907266     29377047_907266     0.571096 
29377047       896255     29377047_896255 29377047      1544449    29377047_1544449    0.0868793 
29377047       896255     29377047_896255 29377047      1544465    29377047_1544465    0.0910232 
29377047       896255     29377047_896255 29377047      1544517    29377047_1544517    0.0861805 
29377047       896255     29377047_896255 29377047      1575618    29377047_1575618      0.20324 
29377047       896255     29377047_896255 29377047      1594603    29377047_1594603     0.299749 
29377047       896255     29377047_896255 29377047      1594640    29377047_1594640    0.0776523 
29377047       896255     29377047_896255 29377047      1594675    29377047_1594675     0.242388 
29377047       896255     29377047_896255 29377047      1594763    29377047_1594763      0.16882 
29377047       896255     29377047_896255 29377047      1625209    29377047_1625209     0.167284 
29377047       896257     29377047_896257 29377047       906952     29377047_906952     0.649718 
29377047       896257     29377047_896257 29377047       906976     29377047_906976     0.576869 
29377047       896257     29377047_896257 29377047       906977     29377047_906977     0.585024 
29377047       896257     29377047_896257 29377047       907197     29377047_907197     0.500034 
29377047       896257     29377047_896257 29377047       907259     29377047_907259     0.559521 
29377047       896257     29377047_896257 29377047       907266     29377047_907266     0.571096 
29377047       896257     29377047_896257 29377047      1544449    29377047_1544449    0.0868793 
29377047       896257     29377047_896257 29377047      1544465    29377047_1544465    0.0910232 
29377047       896257     29377047_896257 29377047      1544517    29377047_1544517    0.0861805 
29377047       896257     29377047_896257 29377047      1575618    29377047_1575618      0.20324 
29377047       896257     29377047_896257 29377047      1594603    29377047_1594603     0.299749 
29377047       896257     29377047_896257 29377047      1594640    29377047_1594640    0.0776523 
29377047       896257     29377047_896257 29377047      1594675    29377047_1594675     0.242388 
29377047       896257     29377047_896257 29377047      1594763    29377047_1594763      0.16882 
29377047       896257     29377047_896257 29377047      1625209    29377047_1625209     0.167284 
29377047       906952     29377047_906952 29377047       906976     29377047_906976     0.922571 
29377047       906952     29377047_906952 29377047       906977     29377047_906977      0.90734 
29377047       906952     29377047_906952 29377047       907197     29377047_907197     0.486196 
29377047       906952     29377047_906952 29377047       907259     29377047_907259      0.50465 
29377047       906952     29377047_906952 29377047       907266     29377047_907266      0.51417 
29377047       906952     29377047_906952 29377047      1544449    29377047_1544449     0.108406 
29377047       906952     29377047_906952 29377047      1544465    29377047_1544465     0.112809 
29377047       906952     29377047_906952 29377047      1544517    29377047_1544517    0.0874508 
29377047       906952     29377047_906952 29377047      1575618    29377047_1575618     0.244917 
29377047       906952     29377047_906952 29377047      1594603    29377047_1594603     0.282401 
29377047       906952     29377047_906952 29377047      1594640    29377047_1594640    0.0729803 
29377047       906952     29377047_906952 29377047      1594675    29377047_1594675     0.271827 
29377047       906952     29377047_906952 29377047      1594763    29377047_1594763      0.19555 
29377047       906952     29377047_906952 29377047      1625209    29377047_1625209     0.185517 
29377047       906976     29377047_906976 29377047       906977     29377047_906977     0.952924 
29377047       906976     29377047_906976 29377047       907197     29377047_907197     0.499145 
29377047       906976     29377047_906976 29377047       907259     29377047_907259     0.518397 
29377047       906976     29377047_906976 29377047       907266     29377047_907266      0.52801 
29377047       906976     29377047_906976 29377047      1544449    29377047_1544449    0.0972606 
29377047       906976     29377047_906976 29377047      1544465    29377047_1544465     0.101342 
29377047       906976     29377047_906976 29377047      1544517    29377047_1544517    0.0888874 
29377047       906976     29377047_906976 29377047      1575618    29377047_1575618     0.216518 
29377047       906976     29377047_906976 29377047      1594603    29377047_1594603     0.240316 
29377047       906976     29377047_906976 29377047      1594640    29377047_1594640    0.0561664 
29377047       906976     29377047_906976 29377047      1594675    29377047_1594675      0.21649 
29377047       906976     29377047_906976 29377047      1594763    29377047_1594763     0.183844 
29377047       906976     29377047_906976 29377047      1625209    29377047_1625209     0.142566 
29377047       906977     29377047_906977 29377047       907197     29377047_907197     0.476733 
29377047       906977     29377047_906977 29377047       907259     29377047_907259     0.547524 
29377047       906977     29377047_906977 29377047       907266     29377047_907266     0.557577 
29377047       906977     29377047_906977 29377047      1544449    29377047_1544449     0.109022 
29377047       906977     29377047_906977 29377047      1544465    29377047_1544465     0.113267 
29377047       906977     29377047_906977 29377047      1544517    29377047_1544517      0.10073 
29377047       906977     29377047_906977 29377047      1575618    29377047_1575618     0.210202 
29377047       906977     29377047_906977 29377047      1594603    29377047_1594603     0.232568 
29377047       906977     29377047_906977 29377047      1594640    29377047_1594640    0.0462835 
29377047       906977     29377047_906977 29377047      1594675    29377047_1594675     0.209023 
29377047       906977     29377047_906977 29377047      1594763    29377047_1594763     0.189303 
29377047       906977     29377047_906977 29377047      1625209    29377047_1625209     0.169389 
29377047       907197     29377047_907197 29377047       907259     29377047_907259      0.81669 
29377047       907197     29377047_907197 29377047       907266     29377047_907266        0.831 
29377047       907197     29377047_907197 29377047      1544449    29377047_1544449     0.158464 
29377047       907197     29377047_907197 29377047      1544465    29377047_1544465     0.150369 
29377047       907197     29377047_907197 29377047      1544517    29377047_1544517     0.106718 
29377047       907197     29377047_907197 29377047      1575618    29377047_1575618     0.195969 
29377047       907197     29377047_907197 29377047      1594603    29377047_1594603      0.24503 
29377047       907197     29377047_907197 29377047      1594640    29377047_1594640    0.0592803 
29377047       907197     29377047_907197 29377047      1594675    29377047_1594675     0.214977 
29377047       907197     29377047_907197 29377047      1594763    29377047_1594763     0.153843 
29377047       907197     29377047_907197 29377047      1625209    29377047_1625209     0.197587 
29377047       907259     29377047_907259 29377047       907266     29377047_907266     0.980938 
29377047       907259     29377047_907259 29377047      1544449    29377047_1544449     0.148963 
29377047       907259     29377047_907259 29377047      1544465    29377047_1544465     0.153652 
29377047       907259     29377047_907259 29377047      1544517    29377047_1544517     0.115006 
29377047       907259     29377047_907259 29377047      1575618    29377047_1575618      0.23487 
29377047       907259     29377047_907259 29377047      1594603    29377047_1594603     0.266126 
29377047       907259     29377047_907259 29377047      1594640    29377047_1594640    0.0746578 
29377047       907259     29377047_907259 29377047      1594675    29377047_1594675     0.216508 
29377047       907259     29377047_907259 29377047      1594763    29377047_1594763     0.163704 
29377047       907259     29377047_907259 29377047      1625209    29377047_1625209     0.243678 
29377047       907266     29377047_907266 29377047      1544449    29377047_1544449     0.141428 
29377047       907266     29377047_907266 29377047      1544465    29377047_1544465     0.146051 
29377047       907266     29377047_907266 29377047      1544517    29377047_1544517     0.107928 
29377047       907266     29377047_907266 29377047      1575618    29377047_1575618     0.229028 
29377047       907266     29377047_907266 29377047      1594603    29377047_1594603     0.259227 
29377047       907266     29377047_907266 29377047      1594640    29377047_1594640    0.0721231 
29377047       907266     29377047_907266 29377047      1594675    29377047_1594675     0.209488 
29377047       907266     29377047_907266 29377047      1594763    29377047_1594763     0.156659 
29377047       907266     29377047_907266 29377047      1625209    29377047_1625209     0.237154 
29377047      1544449    29377047_1544449 29377047      1544465    29377047_1544465     0.960986 
29377047      1544449    29377047_1544449 29377047      1544517    29377047_1544517     0.848278 
29377047      1544449    29377047_1544449 29377047      1575618    29377047_1575618     0.567598 
29377047      1544449    29377047_1544449 29377047      1594603    29377047_1594603     0.609983 
29377047      1544449    29377047_1544449 29377047      1594640    29377047_1594640     0.253984 
29377047      1544449    29377047_1544449 29377047      1594675    29377047_1594675     0.660119 
29377047      1544449    29377047_1544449 29377047      1594763    29377047_1594763     0.634925 
29377047      1544449    29377047_1544449 29377047      1625209    29377047_1625209     0.662218 
29377047      1544465    29377047_1544465 29377047      1544517    29377047_1544517     0.863303 
29377047      1544465    29377047_1544465 29377047      1575618    29377047_1575618     0.562528 
29377047      1544465    29377047_1544465 29377047      1594603    29377047_1594603     0.602106 
29377047      1544465    29377047_1544465 29377047      1594640    29377047_1594640     0.257617 
29377047      1544465    29377047_1544465 29377047      1594675    29377047_1594675     0.652354 
29377047      1544465    29377047_1544465 29377047      1594763    29377047_1594763     0.627677 
29377047      1544465    29377047_1544465 29377047      1625209    29377047_1625209      0.63361 
29377047      1544517    29377047_1544517 29377047      1575618    29377047_1575618     0.629634 
29377047      1544517    29377047_1544517 29377047      1594603    29377047_1594603      0.57318 
29377047      1544517    29377047_1544517 29377047      1594640    29377047_1594640     0.259952 
29377047      1544517    29377047_1544517 29377047      1594675    29377047_1594675     0.662299 
29377047      1544517    29377047_1544517 29377047      1594763    29377047_1594763     0.735035 
29377047      1544517    29377047_1544517 29377047      1625209    29377047_1625209     0.611805 
29377047      1575618    29377047_1575618 29377047      1594603    29377047_1594603     0.750855 
29377047      1575618    29377047_1575618 29377047      1594640    29377047_1594640     0.260983 
29377047      1575618    29377047_1575618 29377047      1594675    29377047_1594675     0.811345 
29377047      1575618    29377047_1575618 29377047      1594763    29377047_1594763     0.804321 
29377047      1575618    29377047_1575618 29377047      1625209    29377047_1625209     0.657205 
29377047      1594603    29377047_1594603 29377047      1594640    29377047_1594640     0.328904 
29377047      1594603    29377047_1594603 29377047      1594675    29377047_1594675     0.884608 
29377047      1594603    29377047_1594603 29377047      1594763    29377047_1594763     0.716323 
29377047      1594603    29377047_1594603 29377047      1625209    29377047_1625209     0.766652 
29377047      1594640    29377047_1594640 29377047      1594675    29377047_1594675     0.347284 
29377047      1594640    29377047_1594640 29377047      1594763    29377047_1594763     0.223946 
29377047      1594640    29377047_1594640 29377047      1625209    29377047_1625209     0.199338 
29377047      1594675    29377047_1594675 29377047      1594763    29377047_1594763     0.831049 
29377047      1594675    29377047_1594675 29377047      1625209    29377047_1625209      0.71937 
29377047      1594763    29377047_1594763 29377047      1625209    29377047_1625209     0.648953 
29377049         4590       29377049_4590 29377049       180246     29377049_180246    0.0136188 
29377049         4590       29377049_4590 29377049       195782     29377049_195782   0.00157992 
29377049         4590       29377049_4590 29377049       275935     29377049_275935     0.034584 
29377049         4590       29377049_4590 29377049       275951     29377049_275951    0.0312164 
29377049         4590       29377049_4590 29377049       275956     29377049_275956    0.0116581 
29377049         4590       29377049_4590 29377049       423210     29377049_423210    0.0224996 
29377049         4590       29377049_4590 29377049       425353     29377049_425353   0.00176692 
29377049         4590       29377049_4590 29377049       955846     29377049_955846    0.0045866 
29377049         4590       29377049_4590 29377049       955855     29377049_955855   0.00646681 
29377049         4590       29377049_4590 29377049       955856     29377049_955856   0.00646681 
29377049         4590       29377049_4590 29377049       955877     29377049_955877   0.00308863 
29377049         4590       29377049_4590 29377049       955882     29377049_955882   0.00308863 
29377049         4590       29377049_4590 29377049       955948     29377049_955948   0.00294054 
29377049         4590       29377049_4590 29377049       955951     29377049_955951   0.00294054 
29377049         4590       29377049_4590 29377049       955957     29377049_955957   0.00294054 
29377049         4590       29377049_4590 29377049      2007441    29377049_2007441    0.0172495 
29377049       180246     29377049_180246 29377049       195782     29377049_195782     0.537507 
29377049       180246     29377049_180246 29377049       275935     29377049_275935    0.0339889 
29377049       180246     29377049_180246 29377049       275951     29377049_275951     0.025608 
29377049       180246     29377049_180246 29377049       275956     29377049_275956    0.0246127 
29377049       180246     29377049_180246 29377049       423210     29377049_423210    0.0459433 
29377049       180246     29377049_180246 29377049       425353     29377049_425353     0.726027 
29377049       180246     29377049_180246 29377049       955846     29377049_955846     0.429458 
29377049       180246     29377049_180246 29377049       955855     29377049_955855     0.386194 
29377049       180246     29377049_180246 29377049       955856     29377049_955856     0.386194 
29377049       180246     29377049_180246 29377049       955877     29377049_955877     0.473983 
29377049       180246     29377049_180246 29377049       955882     29377049_955882     0.473983 
29377049       180246     29377049_180246 29377049       955948     29377049_955948     0.473983 
29377049       180246     29377049_180246 29377049       955951     29377049_955951     0.473983 
29377049       180246     29377049_180246 29377049       955957     29377049_955957     0.473983 
29377049       180246     29377049_180246 29377049      2007441    29377049_2007441    0.0668774 
29377049       195782     29377049_195782 29377049       275935     29377049_275935    0.0495005 
29377049       195782     29377049_195782 29377049       275951     29377049_275951    0.0493039 
29377049       195782     29377049_195782 29377049       275956     29377049_275956    0.0494708 
29377049       195782     29377049_195782 29377049       423210     29377049_423210    0.0507084 
29377049       195782     29377049_195782 29377049       425353     29377049_425353     0.742085 
29377049       195782     29377049_195782 29377049       955846     29377049_955846      0.44952 
29377049       195782     29377049_195782 29377049       955855     29377049_955855     0.352759 
29377049       195782     29377049_195782 29377049       955856     29377049_955856     0.352759 
29377049       195782     29377049_195782 29377049       955877     29377049_955877     0.486624 
29377049       195782     29377049_195782 29377049       955882     29377049_955882     0.486624 
29377049       195782     29377049_195782 29377049       955948     29377049_955948      0.55409 
29377049       195782     29377049_195782 29377049       955951     29377049_955951      0.55409 
29377049       195782     29377049_195782 29377049       955957     29377049_955957      0.48624 
29377049       195782     29377049_195782 29377049      2007441    29377049_2007441    0.0612953 
29377049       275935     29377049_275935 29377049       275951     29377049_275951     0.912095 
29377049       275935     29377049_275935 29377049       275956     29377049_275956     0.827471 
29377049       275935     29377049_275935 29377049       423210     29377049_423210     0.553096 
29377049       275935     29377049_275935 29377049       425353     29377049_425353    0.0510184 
29377049       275935     29377049_275935 29377049       955846     29377049_955846    0.0291456 
29377049       275935     29377049_275935 29377049       955855     29377049_955855    0.0214096 
29377049       275935     29377049_275935 29377049       955856     29377049_955856    0.0214096 
29377049       275935     29377049_275935 29377049       955877     29377049_955877    0.0283741 
29377049       275935     29377049_275935 29377049       955882     29377049_955882    0.0283741 
29377049       275935     29377049_275935 29377049       955948     29377049_955948    0.0378403 
29377049       275935     29377049_275935 29377049       955951     29377049_955951    0.0378403 
29377049       275935     29377049_275935 29377049       955957     29377049_955957    0.0284383 
29377049       275935     29377049_275935 29377049      2007441    29377049_2007441  0.000114995 
29377049       275951     29377049_275951 29377049       275956     29377049_275956     0.889962 
29377049       275951     29377049_275951 29377049       423210     29377049_423210     0.553319 
29377049       275951     29377049_275951 29377049       425353     29377049_425353    0.0508158 
29377049       275951     29377049_275951 29377049       955846     29377049_955846    0.0385617 
29377049       275951     29377049_275951 29377049       955855     29377049_955855    0.0298567 
29377049       275951     29377049_275951 29377049       955856     29377049_955856    0.0298567 
29377049       275951     29377049_275951 29377049       955877     29377049_955877    0.0375685 
29377049       275951     29377049_275951 29377049       955882     29377049_955882    0.0375685 
29377049       275951     29377049_275951 29377049       955948     29377049_955948    0.0481574 
29377049       275951     29377049_275951 29377049       955951     29377049_955951    0.0481574 
29377049       275951     29377049_275951 29377049       955957     29377049_955957    0.0376575 
29377049       275951     29377049_275951 29377049      2007441    29377049_2007441  8.52851e-05 
29377049       275956     29377049_275956 29377049       423210     29377049_423210      0.54314 
29377049       275956     29377049_275956 29377049       425353     29377049_425353    0.0496243 
29377049       275956     29377049_275956 29377049       955846     29377049_955846    0.0470557 
29377049       275956     29377049_275956 29377049       955855     29377049_955855    0.0368053 
29377049       275956     29377049_275956 29377049       955856     29377049_955856    0.0368053 
29377049       275956     29377049_275956 29377049       955877     29377049_955877    0.0357923 
29377049       275956     29377049_275956 29377049       955882     29377049_955882    0.0357923 
29377049       275956     29377049_275956 29377049       955948     29377049_955948    0.0464855 
29377049       275956     29377049_275956 29377049       955951     29377049_955951    0.0464855 
29377049       275956     29377049_275956 29377049       955957     29377049_955957    0.0359404 
29377049       275956     29377049_275956 29377049      2007441    29377049_2007441   0.00318531 
29377049       423210     29377049_423210 29377049       425353     29377049_425353    0.0537193 
29377049       423210     29377049_423210 29377049       955846     29377049_955846    0.0155192 
29377049       423210     29377049_423210 29377049       955855     29377049_955855    0.0100133 
29377049       423210     29377049_423210 29377049       955856     29377049_955856    0.0100133 
29377049       423210     29377049_423210 29377049       955877     29377049_955877     0.014701 
29377049       423210     29377049_423210 29377049       955882     29377049_955882     0.014701 
29377049       423210     29377049_423210 29377049       955948     29377049_955948    0.0219578 
29377049       423210     29377049_423210 29377049       955951     29377049_955951    0.0219578 
29377049       423210     29377049_423210 29377049       955957     29377049_955957    0.0219578 
29377049       423210     29377049_423210 29377049      2007441    29377049_2007441  3.27507e-05 
29377049       425353     29377049_425353 29377049       955846     29377049_955846     0.702642 
29377049       425353     29377049_425353 29377049       955855     29377049_955855     0.651047 
29377049       425353     29377049_425353 29377049       955856     29377049_955856     0.651047 
29377049       425353     29377049_425353 29377049       955877     29377049_955877     0.755323 
29377049       425353     29377049_425353 29377049       955882     29377049_955882     0.755323 
29377049       425353     29377049_425353 29377049       955948     29377049_955948     0.755126 
29377049       425353     29377049_425353 29377049       955951     29377049_955951     0.755126 
29377049       425353     29377049_425353 29377049       955957     29377049_955957     0.755126 
29377049       425353     29377049_425353 29377049      2007441    29377049_2007441    0.0830551 
29377049       955846     29377049_955846 29377049       955855     29377049_955855     0.949122 
29377049       955846     29377049_955846 29377049       955856     29377049_955856     0.949122 
29377049       955846     29377049_955846 29377049       955877     29377049_955877     0.951025 
29377049       955846     29377049_955846 29377049       955882     29377049_955882     0.951025 
29377049       955846     29377049_955846 29377049       955948     29377049_955948     0.855035 
29377049       955846     29377049_955846 29377049       955951     29377049_955951     0.855035 
29377049       955846     29377049_955846 29377049       955957     29377049_955957     0.764213 
29377049       955846     29377049_955846 29377049      2007441    29377049_2007441    0.0447816 
29377049       955855     29377049_955855 29377049       955856     29377049_955856            1 
29377049       955855     29377049_955855 29377049       955877     29377049_955877     0.903004 
29377049       955855     29377049_955855 29377049       955882     29377049_955882     0.903004 
29377049       955855     29377049_955855 29377049       955948     29377049_955948     0.807634 
29377049       955855     29377049_955855 29377049       955951     29377049_955951     0.807634 
29377049       955855     29377049_955855 29377049       955957     29377049_955957     0.807634 
29377049       955855     29377049_955855 29377049      2007441    29377049_2007441    0.0475994 
29377049       955856     29377049_955856 29377049       955877     29377049_955877     0.903004 
29377049       955856     29377049_955856 29377049       955882     29377049_955882     0.903004 
29377049       955856     29377049_955856 29377049       955948     29377049_955948     0.807634 
29377049       955856     29377049_955856 29377049       955951     29377049_955951     0.807634 
29377049       955856     29377049_955856 29377049       955957     29377049_955957     0.807634 
29377049       955856     29377049_955856 29377049      2007441    29377049_2007441    0.0475994 
29377049       955877     29377049_955877 29377049       955882     29377049_955882            1 
29377049       955877     29377049_955877 29377049       955948     29377049_955948     0.903372 
29377049       955877     29377049_955877 29377049       955951     29377049_955951     0.903372 
29377049       955877     29377049_955877 29377049       955957     29377049_955957     0.811652 
29377049       955877     29377049_955877 29377049      2007441    29377049_2007441    0.0536625 
29377049       955882     29377049_955882 29377049       955948     29377049_955948     0.903372 
29377049       955882     29377049_955882 29377049       955951     29377049_955951     0.903372 
29377049       955882     29377049_955882 29377049       955957     29377049_955957     0.811652 
29377049       955882     29377049_955882 29377049      2007441    29377049_2007441    0.0536625 
29377049       955948     29377049_955948 29377049       955951     29377049_955951            1 
29377049       955948     29377049_955948 29377049       955957     29377049_955957     0.903449 
29377049       955948     29377049_955948 29377049      2007441    29377049_2007441     0.062659 
29377049       955951     29377049_955951 29377049       955957     29377049_955957     0.903449 
29377049       955951     29377049_955951 29377049      2007441    29377049_2007441     0.062659 
29377049       955957     29377049_955957 29377049      2007441    29377049_2007441     0.062659 
29377051       959971     29377051_959971 29377051       959988     29377051_959988     0.947859 
29377054       334779     29377054_334779 29377054       334804     29377054_334804      0.81208 
29377054       334779     29377054_334779 29377054       334877     29377054_334877      0.77273 
29377054       334804     29377054_334804 29377054       334877     29377054_334877     0.788374 
29377060       859938     29377060_859938 29377060       859948     29377060_859948     0.893114 
29377068       896554     29377068_896554 29377068       909741     29377068_909741     0.343445 
29377068       896554     29377068_896554 29377068      2187279    29377068_2187279      0.61321 
29377068       896554     29377068_896554 29377068      2187289    29377068_2187289     0.602577 
29377068       896554     29377068_896554 29377068      2187291    29377068_2187291      0.61321 
29377068       896554     29377068_896554 29377068      2187317    29377068_2187317      0.61321 
29377068       896554     29377068_896554 29377068      2265457    29377068_2265457      0.17991 
29377068       896554     29377068_896554 29377068      2265486    29377068_2265486     0.636145 
29377068       909741     29377068_909741 29377068      2187279    29377068_2187279     0.326131 
29377068       909741     29377068_909741 29377068      2187289    29377068_2187289     0.343152 
29377068       909741     29377068_909741 29377068      2187291    29377068_2187291     0.326131 
29377068       909741     29377068_909741 29377068      2187317    29377068_2187317     0.326131 
29377068       909741     29377068_909741 29377068      2265457    29377068_2265457     0.180652 
29377068       909741     29377068_909741 29377068      2265486    29377068_2265486     0.548947 
29377068      2187279    29377068_2187279 29377068      2187289    29377068_2187289     0.959721 
29377068      2187279    29377068_2187279 29377068      2187291    29377068_2187291            1 
29377068      2187279    29377068_2187279 29377068      2187317    29377068_2187317      0.90749 
29377068      2187279    29377068_2187279 29377068      2265457    29377068_2265457    0.0978419 
29377068      2187279    29377068_2187279 29377068      2265486    29377068_2265486     0.459757 
29377068      2187289    29377068_2187289 29377068      2187291    29377068_2187291     0.959721 
29377068      2187289    29377068_2187289 29377068      2187317    29377068_2187317     0.959721 
29377068      2187289    29377068_2187289 29377068      2265457    29377068_2265457    0.0977975 
29377068      2187289    29377068_2187289 29377068      2265486    29377068_2265486     0.399948 
29377068      2187291    29377068_2187291 29377068      2187317    29377068_2187317      0.90749 
29377068      2187291    29377068_2187291 29377068      2265457    29377068_2265457    0.0978419 
29377068      2187291    29377068_2187291 29377068      2265486    29377068_2265486     0.459757 
29377068      2187317    29377068_2187317 29377068      2265457    29377068_2265457    0.0978419 
29377068      2187317    29377068_2187317 29377068      2265486    29377068_2265486     0.394379 
29377068      2265457    29377068_2265457 29377068      2265486    29377068_2265486     0.250821 
29377070        47908      29377070_47908 29377070       243123     29377070_243123     0.503465 
29377073        82934      29377073_82934 29377073       137947     29377073_137947     0.740632 
29377073        82934      29377073_82934 29377073       358448     29377073_358448    0.0551934 
29377073        82934      29377073_82934 29377073       358488     29377073_358488     0.210665 
29377073        82934      29377073_82934 29377073       358559     29377073_358559     0.143743 
29377073       137947     29377073_137947 29377073       358448     29377073_358448     0.090717 
29377073       137947     29377073_137947 29377073       358488     29377073_358488     0.225959 
29377073       137947     29377073_137947 29377073       358559     29377073_358559     0.156797 
29377073       358448     29377073_358448 29377073       358488     29377073_358488    0.0840568 
29377073       358448     29377073_358448 29377073       358559     29377073_358559    0.0614816 
29377073       358488     29377073_358488 29377073       358559     29377073_358559     0.851756 
29377078        61117      29377078_61117 29377078        61245      29377078_61245     0.830623 
29377078        61117      29377078_61117 29377078        61291      29377078_61291  0.000855435 
29377078        61117      29377078_61117 29377078        61332      29377078_61332     0.749282 
29377078        61117      29377078_61117 29377078        61342      29377078_61342     0.677529 
29377078        61245      29377078_61245 29377078        61291      29377078_61291    0.0117736 
29377078        61245      29377078_61245 29377078        61332      29377078_61332     0.780415 
29377078        61245      29377078_61245 29377078        61342      29377078_61342     0.741892 
29377078        61291      29377078_61291 29377078        61332      29377078_61332    0.0133554 
29377078        61291      29377078_61291 29377078        61342      29377078_61342    0.0287319 
29377078        61332      29377078_61332 29377078        61342      29377078_61342     0.969128 
29377079       163182     29377079_163182 29377079       163195     29377079_163195     0.962157 
29377079       163182     29377079_163182 29377079       189555     29377079_189555     0.727487 
29377079       163182     29377079_163182 29377079       442554     29377079_442554     0.222245 
29377079       163182     29377079_163182 29377079       994604     29377079_994604     0.321854 
29377079       163182     29377079_163182 29377079       994660     29377079_994660     0.314547 
29377079       163182     29377079_163182 29377079      1076190    29377079_1076190     0.354094 
29377079       163182     29377079_163182 29377079      1076229    29377079_1076229     0.367597 
29377079       163182     29377079_163182 29377079      1076259    29377079_1076259  2.26415e-05 
29377079       163182     29377079_163182 29377079      1748248    29377079_1748248   0.00455894 
29377079       163182     29377079_163182 29377079      1748274    29377079_1748274   0.00144879 
29377079       163195     29377079_163195 29377079       189555     29377079_189555     0.736325 
29377079       163195     29377079_163195 29377079       442554     29377079_442554     0.209864 
29377079       163195     29377079_163195 29377079       994604     29377079_994604     0.312429 
29377079       163195     29377079_163195 29377079       994660     29377079_994660     0.305458 
29377079       163195     29377079_163195 29377079      1076190    29377079_1076190     0.365161 
29377079       163195     29377079_163195 29377079      1076229    29377079_1076229     0.356158 
29377079       163195     29377079_163195 29377079      1076259    29377079_1076259  2.26415e-05 
29377079       163195     29377079_163195 29377079      1748248    29377079_1748248   0.00329383 
29377079       163195     29377079_163195 29377079      1748274    29377079_1748274  0.000752993 
29377079       189555     29377079_189555 29377079       442554     29377079_442554     0.329744 
29377079       189555     29377079_189555 29377079       994604     29377079_994604     0.420347 
29377079       189555     29377079_189555 29377079       994660     29377079_994660     0.413839 
29377079       189555     29377079_189555 29377079      1076190    29377079_1076190     0.525155 
29377079       189555     29377079_189555 29377079      1076229    29377079_1076229     0.486179 
29377079       189555     29377079_189555 29377079      1076259    29377079_1076259  0.000130373 
29377079       189555     29377079_189555 29377079      1748248    29377079_1748248  3.08722e-05 
29377079       189555     29377079_189555 29377079      1748274    29377079_1748274  0.000212224 
29377079       442554     29377079_442554 29377079       994604     29377079_994604      0.55216 
29377079       442554     29377079_442554 29377079       994660     29377079_994660     0.619502 
29377079       442554     29377079_442554 29377079      1076190    29377079_1076190     0.623756 
29377079       442554     29377079_442554 29377079      1076229    29377079_1076229     0.574544 
29377079       442554     29377079_442554 29377079      1076259    29377079_1076259  1.75387e-05 
29377079       442554     29377079_442554 29377079      1748248    29377079_1748248    0.0872405 
29377079       442554     29377079_442554 29377079      1748274    29377079_1748274    0.0990286 
29377079       994604     29377079_994604 29377079       994660     29377079_994660     0.855301 
29377079       994604     29377079_994604 29377079      1076190    29377079_1076190      0.43273 
29377079       994604     29377079_994604 29377079      1076229    29377079_1076229     0.711027 
29377079       994604     29377079_994604 29377079      1076259    29377079_1076259    0.0924862 
29377079       994604     29377079_994604 29377079      1748248    29377079_1748248   0.00196501 
29377079       994604     29377079_994604 29377079      1748274    29377079_1748274   0.00511545 
29377079       994660     29377079_994660 29377079      1076190    29377079_1076190     0.450806 
29377079       994660     29377079_994660 29377079      1076229    29377079_1076229     0.721421 
29377079       994660     29377079_994660 29377079      1076259    29377079_1076259    0.0794563 
29377079       994660     29377079_994660 29377079      1748248    29377079_1748248    0.0046865 
29377079       994660     29377079_994660 29377079      1748274    29377079_1748274   0.00915824 
29377079      1076190    29377079_1076190 29377079      1076229    29377079_1076229      0.61893 
29377079      1076190    29377079_1076190 29377079      1076259    29377079_1076259    0.0457894 
29377079      1076190    29377079_1076190 29377079      1748248    29377079_1748248     0.043743 
29377079      1076190    29377079_1076190 29377079      1748274    29377079_1748274    0.0517617 
29377079      1076229    29377079_1076229 29377079      1076259    29377079_1076259    0.0967008 
29377079      1076229    29377079_1076229 29377079      1748248    29377079_1748248  0.000884227 
29377079      1076229    29377079_1076229 29377079      1748274    29377079_1748274   0.00307373 
29377079      1076259    29377079_1076259 29377079      1748248    29377079_1748248    0.0909396 
29377079      1076259    29377079_1076259 29377079      1748274    29377079_1748274     0.083384 
29377079      1748248    29377079_1748248 29377079      1748274    29377079_1748274     0.954398 
29377081      1054618    29377081_1054618 29377081      1054706    29377081_1054706      0.83498 
29377081      1054618    29377081_1054618 29377081      1054710    29377081_1054710      0.86037 
29377081      1054618    29377081_1054618 29377081      1316535    29377081_1316535    0.0948826 
29377081      1054618    29377081_1054618 29377081      1316561    29377081_1316561     0.169777 
29377081      1054618    29377081_1054618 29377081      1524886    29377081_1524886     0.258329 
29377081      1054618    29377081_1054618 29377081      1524968    29377081_1524968     0.236129 
29377081      1054618    29377081_1054618 29377081      2192021    29377081_2192021     0.513989 
29377081      1054618    29377081_1054618 29377081      2338711    29377081_2338711     0.340682 
29377081      1054618    29377081_1054618 29377081      2338712    29377081_2338712      0.33906 
29377081      1054618    29377081_1054618 29377081      2338732    29377081_2338732    0.0218958 
29377081      1054618    29377081_1054618 29377081      2338766    29377081_2338766     0.012048 
29377081      1054706    29377081_1054706 29377081      1054710    29377081_1054710     0.969116 
29377081      1054706    29377081_1054706 29377081      1316535    29377081_1316535     0.105361 
29377081      1054706    29377081_1054706 29377081      1316561    29377081_1316561     0.179669 
29377081      1054706    29377081_1054706 29377081      1524886    29377081_1524886      0.23672 
29377081      1054706    29377081_1054706 29377081      1524968    29377081_1524968     0.271127 
29377081      1054706    29377081_1054706 29377081      2192021    29377081_2192021     0.456991 
29377081      1054706    29377081_1054706 29377081      2338711    29377081_2338711      0.29068 
29377081      1054706    29377081_1054706 29377081      2338712    29377081_2338712     0.289746 
29377081      1054706    29377081_1054706 29377081      2338732    29377081_2338732    0.0359453 
29377081      1054706    29377081_1054706 29377081      2338766    29377081_2338766     0.021525 
29377081      1054710    29377081_1054710 29377081      1316535    29377081_1316535     0.121892 
29377081      1054710    29377081_1054710 29377081      1316561    29377081_1316561     0.169651 
29377081      1054710    29377081_1054710 29377081      1524886    29377081_1524886     0.227262 
29377081      1054710    29377081_1054710 29377081      1524968    29377081_1524968     0.264272 
29377081      1054710    29377081_1054710 29377081      2192021    29377081_2192021     0.492771 
29377081      1054710    29377081_1054710 29377081      2338711    29377081_2338711     0.293802 
29377081      1054710    29377081_1054710 29377081      2338712    29377081_2338712     0.291489 
29377081      1054710    29377081_1054710 29377081      2338732    29377081_2338732    0.0352231 
29377081      1054710    29377081_1054710 29377081      2338766    29377081_2338766    0.0205161 
29377081      1316535    29377081_1316535 29377081      1316561    29377081_1316561     0.233905 
29377081      1316535    29377081_1316535 29377081      1524886    29377081_1524886     0.100282 
29377081      1316535    29377081_1316535 29377081      1524968    29377081_1524968     0.131051 
29377081      1316535    29377081_1316535 29377081      2192021    29377081_2192021     0.120731 
29377081      1316535    29377081_1316535 29377081      2338711    29377081_2338711      0.26208 
29377081      1316535    29377081_1316535 29377081      2338712    29377081_2338712     0.246844 
29377081      1316535    29377081_1316535 29377081      2338732    29377081_2338732    0.0279187 
29377081      1316535    29377081_1316535 29377081      2338766    29377081_2338766    0.0480371 
29377081      1316561    29377081_1316561 29377081      1524886    29377081_1524886    0.0794667 
29377081      1316561    29377081_1316561 29377081      1524968    29377081_1524968    0.0518126 
29377081      1316561    29377081_1316561 29377081      2192021    29377081_2192021     0.139593 
29377081      1316561    29377081_1316561 29377081      2338711    29377081_2338711    0.0118069 
29377081      1316561    29377081_1316561 29377081      2338712    29377081_2338712    0.0193318 
29377081      1316561    29377081_1316561 29377081      2338732    29377081_2338732     0.101435 
29377081      1316561    29377081_1316561 29377081      2338766    29377081_2338766    0.0744341 
29377081      1524886    29377081_1524886 29377081      1524968    29377081_1524968     0.773065 
29377081      1524886    29377081_1524886 29377081      2192021    29377081_2192021     0.252771 
29377081      1524886    29377081_1524886 29377081      2338711    29377081_2338711     0.250421 
29377081      1524886    29377081_1524886 29377081      2338712    29377081_2338712     0.274251 
29377081      1524886    29377081_1524886 29377081      2338732    29377081_2338732  0.000207857 
29377081      1524886    29377081_1524886 29377081      2338766    29377081_2338766   0.00291071 
29377081      1524968    29377081_1524968 29377081      2192021    29377081_2192021      0.20238 
29377081      1524968    29377081_1524968 29377081      2338711    29377081_2338711     0.215657 
29377081      1524968    29377081_1524968 29377081      2338712    29377081_2338712     0.242081 
29377081      1524968    29377081_1524968 29377081      2338732    29377081_2338732    0.0021889 
29377081      1524968    29377081_1524968 29377081      2338766    29377081_2338766  2.78613e-06 
29377081      2192021    29377081_2192021 29377081      2338711    29377081_2338711      0.31044 
29377081      2192021    29377081_2192021 29377081      2338712    29377081_2338712     0.331027 
29377081      2192021    29377081_2192021 29377081      2338732    29377081_2338732    0.0427418 
29377081      2192021    29377081_2192021 29377081      2338766    29377081_2338766    0.0388779 
29377081      2338711    29377081_2338711 29377081      2338712    29377081_2338712     0.918619 
29377081      2338711    29377081_2338711 29377081      2338732    29377081_2338732    0.0232161 
29377081      2338711    29377081_2338711 29377081      2338766    29377081_2338766     0.034302 
29377081      2338712    29377081_2338712 29377081      2338732    29377081_2338732    0.0279916 
29377081      2338712    29377081_2338712 29377081      2338766    29377081_2338766     0.040519 
29377081      2338732    29377081_2338732 29377081      2338766    29377081_2338766     0.678442 
29377084       111098     29377084_111098 29377084      1122512    29377084_1122512     0.201268 
29377091       456124     29377091_456124 29377091       619370     29377091_619370     0.589179 
29377091       456124     29377091_456124 29377091       619374     29377091_619374     0.641112 
29377091       456124     29377091_456124 29377091       619382     29377091_619382     0.648311 
29377091       456124     29377091_456124 29377091       619391     29377091_619391     0.643052 
29377091       456124     29377091_456124 29377091       619450     29377091_619450     0.635355 
29377091       456124     29377091_456124 29377091       659136     29377091_659136      0.56473 
29377091       456124     29377091_456124 29377091      1058744    29377091_1058744     0.467791 
29377091       456124     29377091_456124 29377091      1058871    29377091_1058871      0.53868 
29377091       456124     29377091_456124 29377091      1110615    29377091_1110615     0.582322 
29377091       456124     29377091_456124 29377091      1153044    29377091_1153044     0.578903 
29377091       456124     29377091_456124 29377091      1153147    29377091_1153147     0.543135 
29377091       456124     29377091_456124 29377091      1201222    29377091_1201222     0.528813 
29377091       456124     29377091_456124 29377091      1201239    29377091_1201239     0.457457 
29377091       456124     29377091_456124 29377091      1791590    29377091_1791590    0.0403912 
29377091       456124     29377091_456124 29377091      2292879    29377091_2292879  1.11664e-05 
29377091       456124     29377091_456124 29377091      2930038    29377091_2930038    0.0406127 
29377091       456124     29377091_456124 29377091      3248314    29377091_3248314    0.0176881 
29377091       619370     29377091_619370 29377091       619374     29377091_619374     0.935857 
29377091       619370     29377091_619370 29377091       619382     29377091_619382     0.922762 
29377091       619370     29377091_619370 29377091       619391     29377091_619391      0.76456 
29377091       619370     29377091_619370 29377091       619450     29377091_619450     0.716044 
29377091       619370     29377091_619370 29377091       659136     29377091_659136     0.500441 
29377091       619370     29377091_619370 29377091      1058744    29377091_1058744     0.503445 
29377091       619370     29377091_619370 29377091      1058871    29377091_1058871     0.434639 
29377091       619370     29377091_619370 29377091      1110615    29377091_1110615     0.575862 
29377091       619370     29377091_619370 29377091      1153044    29377091_1153044     0.453754 
29377091       619370     29377091_619370 29377091      1153147    29377091_1153147     0.465347 
29377091       619370     29377091_619370 29377091      1201222    29377091_1201222     0.472418 
29377091       619370     29377091_619370 29377091      1201239    29377091_1201239     0.499836 
29377091       619370     29377091_619370 29377091      1791590    29377091_1791590    0.0370152 
29377091       619370     29377091_619370 29377091      2292879    29377091_2292879    0.0162861 
29377091       619370     29377091_619370 29377091      2930038    29377091_2930038    0.0850132 
29377091       619370     29377091_619370 29377091      3248314    29377091_3248314    0.0178736 
29377091       619374     29377091_619374 29377091       619382     29377091_619382     0.960816 
29377091       619374     29377091_619374 29377091       619391     29377091_619391     0.800709 
29377091       619374     29377091_619374 29377091       619450     29377091_619450     0.703496 
29377091       619374     29377091_619374 29377091       659136     29377091_659136     0.525792 
29377091       619374     29377091_619374 29377091      1058744    29377091_1058744      0.50931 
29377091       619374     29377091_619374 29377091      1058871    29377091_1058871      0.44492 
29377091       619374     29377091_619374 29377091      1110615    29377091_1110615     0.604378 
29377091       619374     29377091_619374 29377091      1153044    29377091_1153044     0.479396 
29377091       619374     29377091_619374 29377091      1153147    29377091_1153147     0.452535 
29377091       619374     29377091_619374 29377091      1201222    29377091_1201222     0.459579 
29377091       619374     29377091_619374 29377091      1201239    29377091_1201239     0.451109 
29377091       619374     29377091_619374 29377091      1791590    29377091_1791590    0.0406857 
29377091       619374     29377091_619374 29377091      2292879    29377091_2292879   0.00935167 
29377091       619374     29377091_619374 29377091      2930038    29377091_2930038    0.0679827 
29377091       619374     29377091_619374 29377091      3248314    29377091_3248314    0.0199315 
29377091       619382     29377091_619382 29377091       619391     29377091_619391     0.834833 
29377091       619382     29377091_619382 29377091       619450     29377091_619450     0.735141 
29377091       619382     29377091_619382 29377091       659136     29377091_659136     0.553489 
29377091       619382     29377091_619382 29377091      1058744    29377091_1058744     0.516872 
29377091       619382     29377091_619382 29377091      1058871    29377091_1058871       0.4333 
29377091       619382     29377091_619382 29377091      1110615    29377091_1110615     0.613305 
29377091       619382     29377091_619382 29377091      1153044    29377091_1153044     0.484472 
29377091       619382     29377091_619382 29377091      1153147    29377091_1153147     0.477757 
29377091       619382     29377091_619382 29377091      1201222    29377091_1201222     0.465416 
29377091       619382     29377091_619382 29377091      1201239    29377091_1201239     0.475149 
29377091       619382     29377091_619382 29377091      1791590    29377091_1791590    0.0259261 
29377091       619382     29377091_619382 29377091      2292879    29377091_2292879    0.0105105 
29377091       619382     29377091_619382 29377091      2930038    29377091_2930038    0.0707218 
29377091       619382     29377091_619382 29377091      3248314    29377091_3248314    0.0234791 
29377091       619391     29377091_619391 29377091       619450     29377091_619450     0.886022 
29377091       619391     29377091_619391 29377091       659136     29377091_659136     0.498729 
29377091       619391     29377091_619391 29377091      1058744    29377091_1058744     0.521363 
29377091       619391     29377091_619391 29377091      1058871    29377091_1058871     0.472619 
29377091       619391     29377091_619391 29377091      1110615    29377091_1110615     0.597895 
29377091       619391     29377091_619391 29377091      1153044    29377091_1153044     0.532937 
29377091       619391     29377091_619391 29377091      1153147    29377091_1153147     0.514719 
29377091       619391     29377091_619391 29377091      1201222    29377091_1201222      0.54276 
29377091       619391     29377091_619391 29377091      1201239    29377091_1201239     0.529709 
29377091       619391     29377091_619391 29377091      1791590    29377091_1791590    0.0388376 
29377091       619391     29377091_619391 29377091      2292879    29377091_2292879  1.18353e-05 
29377091       619391     29377091_619391 29377091      2930038    29377091_2930038    0.0137507 
29377091       619391     29377091_619391 29377091      3248314    29377091_3248314    0.0167044 
29377091       619450     29377091_619450 29377091       659136     29377091_659136     0.512539 
29377091       619450     29377091_619450 29377091      1058744    29377091_1058744     0.535625 
29377091       619450     29377091_619450 29377091      1058871    29377091_1058871     0.499968 
29377091       619450     29377091_619450 29377091      1110615    29377091_1110615     0.615135 
29377091       619450     29377091_619450 29377091      1153044    29377091_1153044     0.514869 
29377091       619450     29377091_619450 29377091      1153147    29377091_1153147     0.571139 
29377091       619450     29377091_619450 29377091      1201222    29377091_1201222      0.62529 
29377091       619450     29377091_619450 29377091      1201239    29377091_1201239     0.585703 
29377091       619450     29377091_619450 29377091      1791590    29377091_1791590     0.053309 
29377091       619450     29377091_619450 29377091      2292879    29377091_2292879   0.00271126 
29377091       619450     29377091_619450 29377091      2930038    29377091_2930038    0.0256785 
29377091       619450     29377091_619450 29377091      3248314    29377091_3248314    0.0142005 
29377091       659136     29377091_659136 29377091      1058744    29377091_1058744     0.431564 
29377091       659136     29377091_659136 29377091      1058871    29377091_1058871     0.500526 
29377091       659136     29377091_659136 29377091      1110615    29377091_1110615     0.561308 
29377091       659136     29377091_659136 29377091      1153044    29377091_1153044     0.445102 
29377091       659136     29377091_659136 29377091      1153147    29377091_1153147     0.492565 
29377091       659136     29377091_659136 29377091      1201222    29377091_1201222     0.542645 
29377091       659136     29377091_659136 29377091      1201239    29377091_1201239     0.529947 
29377091       659136     29377091_659136 29377091      1791590    29377091_1791590    0.0186294 
29377091       659136     29377091_659136 29377091      2292879    29377091_2292879   0.00294964 
29377091       659136     29377091_659136 29377091      2930038    29377091_2930038    0.0628373 
29377091       659136     29377091_659136 29377091      3248314    29377091_3248314    0.0426139 
29377091      1058744    29377091_1058744 29377091      1058871    29377091_1058871     0.599489 
29377091      1058744    29377091_1058744 29377091      1110615    29377091_1110615     0.630482 
29377091      1058744    29377091_1058744 29377091      1153044    29377091_1153044     0.469701 
29377091      1058744    29377091_1058744 29377091      1153147    29377091_1153147     0.493061 
29377091      1058744    29377091_1058744 29377091      1201222    29377091_1201222     0.611226 
29377091      1058744    29377091_1058744 29377091      1201239    29377091_1201239     0.574717 
29377091      1058744    29377091_1058744 29377091      1791590    29377091_1791590    0.0365939 
29377091      1058744    29377091_1058744 29377091      2292879    29377091_2292879  0.000210935 
29377091      1058744    29377091_1058744 29377091      2930038    29377091_2930038    0.0275406 
29377091      1058744    29377091_1058744 29377091      3248314    29377091_3248314     0.006861 
29377091      1058871    29377091_1058871 29377091      1110615    29377091_1110615     0.599412 
29377091      1058871    29377091_1058871 29377091      1153044    29377091_1153044      0.54947 
29377091      1058871    29377091_1058871 29377091      1153147    29377091_1153147     0.499519 
29377091      1058871    29377091_1058871 29377091      1201222    29377091_1201222     0.572059 
29377091      1058871    29377091_1058871 29377091      1201239    29377091_1201239     0.467756 
29377091      1058871    29377091_1058871 29377091      1791590    29377091_1791590    0.0234026 
29377091      1058871    29377091_1058871 29377091      2292879    29377091_2292879   0.00691313 
29377091      1058871    29377091_1058871 29377091      2930038    29377091_2930038    0.0267344 
29377091      1058871    29377091_1058871 29377091      3248314    29377091_3248314    0.0104095 
29377091      1110615    29377091_1110615 29377091      1153044    29377091_1153044     0.582808 
29377091      1110615    29377091_1110615 29377091      1153147    29377091_1153147     0.637554 
29377091      1110615    29377091_1110615 29377091      1201222    29377091_1201222     0.698137 
29377091      1110615    29377091_1110615 29377091      1201239    29377091_1201239     0.609624 
29377091      1110615    29377091_1110615 29377091      1791590    29377091_1791590    0.0258612 
29377091      1110615    29377091_1110615 29377091      2292879    29377091_2292879  0.000214972 
29377091      1110615    29377091_1110615 29377091      2930038    29377091_2930038    0.0548337 
29377091      1110615    29377091_1110615 29377091      3248314    29377091_3248314    0.0324353 
29377091      1153044    29377091_1153044 29377091      1153147    29377091_1153147     0.808833 
29377091      1153044    29377091_1153044 29377091      1201222    29377091_1201222     0.547659 
29377091      1153044    29377091_1153044 29377091      1201239    29377091_1201239     0.437823 
29377091      1153044    29377091_1153044 29377091      1791590    29377091_1791590    0.0386614 
29377091      1153044    29377091_1153044 29377091      2292879    29377091_2292879   0.00171451 
29377091      1153044    29377091_1153044 29377091      2930038    29377091_2930038    0.0127055 
29377091      1153044    29377091_1153044 29377091      3248314    29377091_3248314   0.00778682 
29377091      1153147    29377091_1153147 29377091      1201222    29377091_1201222      0.61148 
29377091      1153147    29377091_1153147 29377091      1201239    29377091_1201239     0.531891 
29377091      1153147    29377091_1153147 29377091      1791590    29377091_1791590    0.0348876 
29377091      1153147    29377091_1153147 29377091      2292879    29377091_2292879   0.00280469 
29377091      1153147    29377091_1153147 29377091      2930038    29377091_2930038     0.015663 
29377091      1153147    29377091_1153147 29377091      3248314    29377091_3248314     0.011179 
29377091      1201222    29377091_1201222 29377091      1201239    29377091_1201239     0.823737 
29377091      1201222    29377091_1201222 29377091      1791590    29377091_1791590    0.0479097 
29377091      1201222    29377091_1201222 29377091      2292879    29377091_2292879  0.000573057 
29377091      1201222    29377091_1201222 29377091      2930038    29377091_2930038    0.0371998 
29377091      1201222    29377091_1201222 29377091      3248314    29377091_3248314     0.006481 
29377091      1201239    29377091_1201239 29377091      1791590    29377091_1791590    0.0398888 
29377091      1201239    29377091_1201239 29377091      2292879    29377091_2292879   0.00316901 
29377091      1201239    29377091_1201239 29377091      2930038    29377091_2930038     0.034894 
29377091      1201239    29377091_1201239 29377091      3248314    29377091_3248314   0.00114112 
29377091      1791590    29377091_1791590 29377091      2292879    29377091_2292879     0.342558 
29377091      1791590    29377091_1791590 29377091      2930038    29377091_2930038     0.019786 
29377091      1791590    29377091_1791590 29377091      3248314    29377091_3248314    0.0172254 
29377091      2292879    29377091_2292879 29377091      2930038    29377091_2930038     0.238262 
29377091      2292879    29377091_2292879 29377091      3248314    29377091_3248314   0.00128623 
29377091      2930038    29377091_2930038 29377091      3248314    29377091_3248314    0.0130731 
29377095       203950     29377095_203950 29377095       203974     29377095_203974     0.899398 
29377095       203950     29377095_203950 29377095       204088     29377095_204088     0.590248 
29377095       203950     29377095_203950 29377095       204328     29377095_204328      0.69515 
29377095       203974     29377095_203974 29377095       204088     29377095_204088     0.610139 
29377095       203974     29377095_203974 29377095       204328     29377095_204328     0.756047 
29377095       204088     29377095_204088 29377095       204328     29377095_204328     0.645022 
29377097      1010981    29377097_1010981 29377097      1015688    29377097_1015688     0.609934 
29377097      1010981    29377097_1010981 29377097      1885381    29377097_1885381     0.212845 
29377097      1010981    29377097_1010981 29377097      1886231    29377097_1886231     0.117456 
29377097      1010981    29377097_1010981 29377097      1886304    29377097_1886304      0.17462 
29377097      1010981    29377097_1010981 29377097      2831075    29377097_2831075     0.055582 
29377097      1010981    29377097_1010981 29377097      2831366    29377097_2831366    0.0338253 
29377097      1010981    29377097_1010981 29377097      2832018    29377097_2832018     0.105907 
29377097      1010981    29377097_1010981 29377097      2866572    29377097_2866572    0.0742179 
29377097      1010981    29377097_1010981 29377097      2866617    29377097_2866617    0.0727673 
29377097      1010981    29377097_1010981 29377097      2868989    29377097_2868989     0.242887 
29377097      1010981    29377097_1010981 29377097      2880366    29377097_2880366    0.0541739 
29377097      1010981    29377097_1010981 29377097      2883650    29377097_2883650    0.0834518 
29377097      1010981    29377097_1010981 29377097      2883661    29377097_2883661    0.0804589 
29377097      1010981    29377097_1010981 29377097      2885236    29377097_2885236    0.0762537 
29377097      1010981    29377097_1010981 29377097      2885313    29377097_2885313    0.0628583 
29377097      1010981    29377097_1010981 29377097      3600406    29377097_3600406     0.174476 
29377097      1015688    29377097_1015688 29377097      1885381    29377097_1885381      0.25435 
29377097      1015688    29377097_1015688 29377097      1886231    29377097_1886231     0.150334 
29377097      1015688    29377097_1015688 29377097      1886304    29377097_1886304     0.237532 
29377097      1015688    29377097_1015688 29377097      2831075    29377097_2831075    0.0360071 
29377097      1015688    29377097_1015688 29377097      2831366    29377097_2831366    0.0463846 
29377097      1015688    29377097_1015688 29377097      2832018    29377097_2832018    0.0886145 
29377097      1015688    29377097_1015688 29377097      2866572    29377097_2866572    0.0795498 
29377097      1015688    29377097_1015688 29377097      2866617    29377097_2866617    0.0601404 
29377097      1015688    29377097_1015688 29377097      2868989    29377097_2868989     0.215893 
29377097      1015688    29377097_1015688 29377097      2880366    29377097_2880366    0.0503313 
29377097      1015688    29377097_1015688 29377097      2883650    29377097_2883650     0.081692 
29377097      1015688    29377097_1015688 29377097      2883661    29377097_2883661    0.0833033 
29377097      1015688    29377097_1015688 29377097      2885236    29377097_2885236     0.100388 
29377097      1015688    29377097_1015688 29377097      2885313    29377097_2885313     0.107224 
29377097      1015688    29377097_1015688 29377097      3600406    29377097_3600406     0.102387 
29377097      1885381    29377097_1885381 29377097      1886231    29377097_1886231     0.435123 
29377097      1885381    29377097_1885381 29377097      1886304    29377097_1886304     0.724843 
29377097      1885381    29377097_1885381 29377097      2831075    29377097_2831075      0.16823 
29377097      1885381    29377097_1885381 29377097      2831366    29377097_2831366     0.123144 
29377097      1885381    29377097_1885381 29377097      2832018    29377097_2832018     0.182399 
29377097      1885381    29377097_1885381 29377097      2866572    29377097_2866572     0.182547 
29377097      1885381    29377097_1885381 29377097      2866617    29377097_2866617     0.172513 
29377097      1885381    29377097_1885381 29377097      2868989    29377097_2868989     0.221786 
29377097      1885381    29377097_1885381 29377097      2880366    29377097_2880366    0.0978223 
29377097      1885381    29377097_1885381 29377097      2883650    29377097_2883650     0.157275 
29377097      1885381    29377097_1885381 29377097      2883661    29377097_2883661     0.136067 
29377097      1885381    29377097_1885381 29377097      2885236    29377097_2885236     0.182556 
29377097      1885381    29377097_1885381 29377097      2885313    29377097_2885313     0.152969 
29377097      1885381    29377097_1885381 29377097      3600406    29377097_3600406     0.273831 
29377097      1886231    29377097_1886231 29377097      1886304    29377097_1886304     0.501852 
29377097      1886231    29377097_1886231 29377097      2831075    29377097_2831075     0.208706 
29377097      1886231    29377097_1886231 29377097      2831366    29377097_2831366     0.109297 
29377097      1886231    29377097_1886231 29377097      2832018    29377097_2832018     0.227942 
29377097      1886231    29377097_1886231 29377097      2866572    29377097_2866572     0.209548 
29377097      1886231    29377097_1886231 29377097      2866617    29377097_2866617     0.219052 
29377097      1886231    29377097_1886231 29377097      2868989    29377097_2868989    0.0698434 
29377097      1886231    29377097_1886231 29377097      2880366    29377097_2880366     0.129996 
29377097      1886231    29377097_1886231 29377097      2883650    29377097_2883650     0.169582 
29377097      1886231    29377097_1886231 29377097      2883661    29377097_2883661     0.164032 
29377097      1886231    29377097_1886231 29377097      2885236    29377097_2885236     0.216755 
29377097      1886231    29377097_1886231 29377097      2885313    29377097_2885313     0.203056 
29377097      1886231    29377097_1886231 29377097      3600406    29377097_3600406    0.0622347 
29377097      1886304    29377097_1886304 29377097      2831075    29377097_2831075     0.128903 
29377097      1886304    29377097_1886304 29377097      2831366    29377097_2831366     0.142492 
29377097      1886304    29377097_1886304 29377097      2832018    29377097_2832018     0.158452 
29377097      1886304    29377097_1886304 29377097      2866572    29377097_2866572     0.156354 
29377097      1886304    29377097_1886304 29377097      2866617    29377097_2866617     0.159939 
29377097      1886304    29377097_1886304 29377097      2868989    29377097_2868989     0.151964 
29377097      1886304    29377097_1886304 29377097      2880366    29377097_2880366     0.106924 
29377097      1886304    29377097_1886304 29377097      2883650    29377097_2883650     0.126705 
29377097      1886304    29377097_1886304 29377097      2883661    29377097_2883661     0.132443 
29377097      1886304    29377097_1886304 29377097      2885236    29377097_2885236     0.159569 
29377097      1886304    29377097_1886304 29377097      2885313    29377097_2885313     0.132731 
29377097      1886304    29377097_1886304 29377097      3600406    29377097_3600406      0.18798 
29377097      2831075    29377097_2831075 29377097      2831366    29377097_2831366     0.459618 
29377097      2831075    29377097_2831075 29377097      2832018    29377097_2832018     0.586645 
29377097      2831075    29377097_2831075 29377097      2866572    29377097_2866572     0.697411 
29377097      2831075    29377097_2831075 29377097      2866617    29377097_2866617     0.686556 
29377097      2831075    29377097_2831075 29377097      2868989    29377097_2868989    0.0673335 
29377097      2831075    29377097_2831075 29377097      2880366    29377097_2880366     0.441836 
29377097      2831075    29377097_2831075 29377097      2883650    29377097_2883650     0.477357 
29377097      2831075    29377097_2831075 29377097      2883661    29377097_2883661     0.539686 
29377097      2831075    29377097_2831075 29377097      2885236    29377097_2885236     0.513149 
29377097      2831075    29377097_2831075 29377097      2885313    29377097_2885313      0.48773 
29377097      2831075    29377097_2831075 29377097      3600406    29377097_3600406    0.0785271 
29377097      2831366    29377097_2831366 29377097      2832018    29377097_2832018     0.463453 
29377097      2831366    29377097_2831366 29377097      2866572    29377097_2866572     0.489033 
29377097      2831366    29377097_2831366 29377097      2866617    29377097_2866617     0.455903 
29377097      2831366    29377097_2831366 29377097      2868989    29377097_2868989    0.0654381 
29377097      2831366    29377097_2831366 29377097      2880366    29377097_2880366     0.518634 
29377097      2831366    29377097_2831366 29377097      2883650    29377097_2883650     0.517495 
29377097      2831366    29377097_2831366 29377097      2883661    29377097_2883661     0.574626 
29377097      2831366    29377097_2831366 29377097      2885236    29377097_2885236      0.55456 
29377097      2831366    29377097_2831366 29377097      2885313    29377097_2885313     0.594828 
29377097      2831366    29377097_2831366 29377097      3600406    29377097_3600406    0.0490587 
29377097      2832018    29377097_2832018 29377097      2866572    29377097_2866572     0.739559 
29377097      2832018    29377097_2832018 29377097      2866617    29377097_2866617     0.693936 
29377097      2832018    29377097_2832018 29377097      2868989    29377097_2868989    0.0999659 
29377097      2832018    29377097_2832018 29377097      2880366    29377097_2880366      0.58465 
29377097      2832018    29377097_2832018 29377097      2883650    29377097_2883650     0.764779 
29377097      2832018    29377097_2832018 29377097      2883661    29377097_2883661     0.764592 
29377097      2832018    29377097_2832018 29377097      2885236    29377097_2885236     0.640975 
29377097      2832018    29377097_2832018 29377097      2885313    29377097_2885313     0.639059 
29377097      2832018    29377097_2832018 29377097      3600406    29377097_3600406    0.0657956 
29377097      2866572    29377097_2866572 29377097      2866617    29377097_2866617     0.871341 
29377097      2866572    29377097_2866572 29377097      2868989    29377097_2868989    0.0899656 
29377097      2866572    29377097_2866572 29377097      2880366    29377097_2880366     0.406416 
29377097      2866572    29377097_2866572 29377097      2883650    29377097_2883650     0.736182 
29377097      2866572    29377097_2866572 29377097      2883661    29377097_2883661     0.737666 
29377097      2866572    29377097_2866572 29377097      2885236    29377097_2885236     0.574346 
29377097      2866572    29377097_2866572 29377097      2885313    29377097_2885313     0.573801 
29377097      2866572    29377097_2866572 29377097      3600406    29377097_3600406    0.0984753 
29377097      2866617    29377097_2866617 29377097      2868989    29377097_2868989    0.0792294 
29377097      2866617    29377097_2866617 29377097      2880366    29377097_2880366     0.425253 
29377097      2866617    29377097_2866617 29377097      2883650    29377097_2883650     0.691977 
29377097      2866617    29377097_2866617 29377097      2883661    29377097_2883661     0.692503 
29377097      2866617    29377097_2866617 29377097      2885236    29377097_2885236     0.565702 
29377097      2866617    29377097_2866617 29377097      2885313    29377097_2885313     0.536909 
29377097      2866617    29377097_2866617 29377097      3600406    29377097_3600406     0.099987 
29377097      2868989    29377097_2868989 29377097      2880366    29377097_2880366    0.0756883 
29377097      2868989    29377097_2868989 29377097      2883650    29377097_2883650    0.0890873 
29377097      2868989    29377097_2868989 29377097      2883661    29377097_2883661    0.0975309 
29377097      2868989    29377097_2868989 29377097      2885236    29377097_2885236     0.117652 
29377097      2868989    29377097_2868989 29377097      2885313    29377097_2885313     0.112043 
29377097      2868989    29377097_2868989 29377097      3600406    29377097_3600406     0.344584 
29377097      2880366    29377097_2880366 29377097      2883650    29377097_2883650     0.537413 
29377097      2880366    29377097_2880366 29377097      2883661    29377097_2883661     0.573781 
29377097      2880366    29377097_2880366 29377097      2885236    29377097_2885236     0.606071 
29377097      2880366    29377097_2880366 29377097      2885313    29377097_2885313      0.62416 
29377097      2880366    29377097_2880366 29377097      3600406    29377097_3600406    0.0414896 
29377097      2883650    29377097_2883650 29377097      2883661    29377097_2883661     0.919164 
29377097      2883650    29377097_2883650 29377097      2885236    29377097_2885236      0.63422 
29377097      2883650    29377097_2883650 29377097      2885313    29377097_2885313     0.573444 
29377097      2883650    29377097_2883650 29377097      3600406    29377097_3600406    0.0996411 
29377097      2883661    29377097_2883661 29377097      2885236    29377097_2885236      0.63825 
29377097      2883661    29377097_2883661 29377097      2885313    29377097_2885313     0.606365 
29377097      2883661    29377097_2883661 29377097      3600406    29377097_3600406    0.0868627 
29377097      2885236    29377097_2885236 29377097      2885313    29377097_2885313     0.840682 
29377097      2885236    29377097_2885236 29377097      3600406    29377097_3600406    0.0913272 
29377097      2885313    29377097_2885313 29377097      3600406    29377097_3600406    0.0799418 
29377099       105066     29377099_105066 29377099       105103     29377099_105103     0.756327 
29377099       105066     29377099_105066 29377099       133133     29377099_133133     0.426267 
29377099       105066     29377099_105066 29377099       133136     29377099_133136     0.429892 
29377099       105066     29377099_105066 29377099       133152     29377099_133152     0.471888 
29377099       105066     29377099_105066 29377099       133191     29377099_133191     0.497726 
29377099       105066     29377099_105066 29377099       133243     29377099_133243     0.598703 
29377099       105066     29377099_105066 29377099       133291     29377099_133291     0.598703 
29377099       105066     29377099_105066 29377099       133297     29377099_133297     0.578097 
29377099       105066     29377099_105066 29377099       597671     29377099_597671     0.443196 
29377099       105066     29377099_105066 29377099       598142     29377099_598142     0.321067 
29377099       105066     29377099_105066 29377099       598174     29377099_598174     0.161495 
29377099       105066     29377099_105066 29377099       618456     29377099_618456     0.354157 
29377099       105066     29377099_105066 29377099       635149     29377099_635149     0.408089 
29377099       105066     29377099_105066 29377099       687707     29377099_687707     0.337112 
29377099       105066     29377099_105066 29377099       687710     29377099_687710     0.315337 
29377099       105066     29377099_105066 29377099       687734     29377099_687734     0.301871 
29377099       105066     29377099_105066 29377099       688616     29377099_688616     0.374242 
29377099       105066     29377099_105066 29377099       704285     29377099_704285     0.456565 
29377099       105066     29377099_105066 29377099       706273     29377099_706273     0.379852 
29377099       105066     29377099_105066 29377099       786343     29377099_786343      0.34658 
29377099       105066     29377099_105066 29377099       786350     29377099_786350     0.297623 
29377099       105066     29377099_105066 29377099       965259     29377099_965259     0.230596 
29377099       105066     29377099_105066 29377099       965262     29377099_965262     0.235156 
29377099       105066     29377099_105066 29377099       965308     29377099_965308     0.306085 
29377099       105066     29377099_105066 29377099      1180775    29377099_1180775     0.459557 
29377099       105066     29377099_105066 29377099      1198245    29377099_1198245     0.459175 
29377099       105066     29377099_105066 29377099      1198290    29377099_1198290     0.377527 
29377099       105066     29377099_105066 29377099      1198373    29377099_1198373     0.474431 
29377099       105066     29377099_105066 29377099      1198434    29377099_1198434     0.412316 
29377099       105066     29377099_105066 29377099      1198457    29377099_1198457     0.411275 
29377099       105066     29377099_105066 29377099      1198515    29377099_1198515     0.403899 
29377099       105066     29377099_105066 29377099      1198538    29377099_1198538     0.295133 
29377099       105066     29377099_105066 29377099      1198545    29377099_1198545     0.295133 
29377099       105066     29377099_105066 29377099      1984731    29377099_1984731    0.0251153 
29377099       105066     29377099_105066 29377099      2938694    29377099_2938694   0.00619573 
29377099       105066     29377099_105066 29377099      2942820    29377099_2942820    0.0128961 
29377099       105103     29377099_105103 29377099       133133     29377099_133133     0.473704 
29377099       105103     29377099_105103 29377099       133136     29377099_133136     0.474926 
29377099       105103     29377099_105103 29377099       133152     29377099_133152     0.555213 
29377099       105103     29377099_105103 29377099       133191     29377099_133191      0.58117 
29377099       105103     29377099_105103 29377099       133243     29377099_133243     0.570435 
29377099       105103     29377099_105103 29377099       133291     29377099_133291     0.570435 
29377099       105103     29377099_105103 29377099       133297     29377099_133297     0.547213 
29377099       105103     29377099_105103 29377099       597671     29377099_597671     0.544237 
29377099       105103     29377099_105103 29377099       598142     29377099_598142     0.441502 
29377099       105103     29377099_105103 29377099       598174     29377099_598174     0.254224 
29377099       105103     29377099_105103 29377099       618456     29377099_618456     0.414321 
29377099       105103     29377099_105103 29377099       635149     29377099_635149     0.544856 
29377099       105103     29377099_105103 29377099       687707     29377099_687707     0.404927 
29377099       105103     29377099_105103 29377099       687710     29377099_687710     0.384629 
29377099       105103     29377099_105103 29377099       687734     29377099_687734     0.368422 
29377099       105103     29377099_105103 29377099       688616     29377099_688616     0.506418 
29377099       105103     29377099_105103 29377099       704285     29377099_704285     0.639589 
29377099       105103     29377099_105103 29377099       706273     29377099_706273     0.506415 
29377099       105103     29377099_105103 29377099       786343     29377099_786343      0.37076 
29377099       105103     29377099_105103 29377099       786350     29377099_786350      0.32008 
29377099       105103     29377099_105103 29377099       965259     29377099_965259     0.317733 
29377099       105103     29377099_105103 29377099       965262     29377099_965262     0.318506 
29377099       105103     29377099_105103 29377099       965308     29377099_965308      0.36525 
29377099       105103     29377099_105103 29377099      1180775    29377099_1180775     0.649325 
29377099       105103     29377099_105103 29377099      1198245    29377099_1198245     0.556599 
29377099       105103     29377099_105103 29377099      1198290    29377099_1198290     0.471076 
29377099       105103     29377099_105103 29377099      1198373    29377099_1198373      0.62369 
29377099       105103     29377099_105103 29377099      1198434    29377099_1198434     0.598648 
29377099       105103     29377099_105103 29377099      1198457    29377099_1198457     0.597781 
29377099       105103     29377099_105103 29377099      1198515    29377099_1198515     0.543375 
29377099       105103     29377099_105103 29377099      1198538    29377099_1198538     0.538367 
29377099       105103     29377099_105103 29377099      1198545    29377099_1198545     0.459145 
29377099       105103     29377099_105103 29377099      1984731    29377099_1984731    0.0569323 
29377099       105103     29377099_105103 29377099      2938694    29377099_2938694   0.00547396 
29377099       105103     29377099_105103 29377099      2942820    29377099_2942820    0.0109064 
29377099       133133     29377099_133133 29377099       133136     29377099_133136     0.979361 
29377099       133133     29377099_133133 29377099       133152     29377099_133152     0.914944 
29377099       133133     29377099_133133 29377099       133191     29377099_133191     0.814358 
29377099       133133     29377099_133133 29377099       133243     29377099_133243     0.651929 
29377099       133133     29377099_133133 29377099       133291     29377099_133291     0.520557 
29377099       133133     29377099_133133 29377099       133297     29377099_133297     0.547391 
29377099       133133     29377099_133133 29377099       597671     29377099_597671     0.478852 
29377099       133133     29377099_133133 29377099       598142     29377099_598142     0.463684 
29377099       133133     29377099_133133 29377099       598174     29377099_598174     0.160689 
29377099       133133     29377099_133133 29377099       618456     29377099_618456     0.359705 
29377099       133133     29377099_133133 29377099       635149     29377099_635149     0.489133 
29377099       133133     29377099_133133 29377099       687707     29377099_687707     0.357203 
29377099       133133     29377099_133133 29377099       687710     29377099_687710     0.374588 
29377099       133133     29377099_133133 29377099       687734     29377099_687734     0.455196 
29377099       133133     29377099_133133 29377099       688616     29377099_688616     0.410964 
29377099       133133     29377099_133133 29377099       704285     29377099_704285     0.502195 
29377099       133133     29377099_133133 29377099       706273     29377099_706273     0.394783 
29377099       133133     29377099_133133 29377099       786343     29377099_786343     0.383268 
29377099       133133     29377099_133133 29377099       786350     29377099_786350     0.335044 
29377099       133133     29377099_133133 29377099       965259     29377099_965259     0.375142 
29377099       133133     29377099_133133 29377099       965262     29377099_965262     0.339074 
29377099       133133     29377099_133133 29377099       965308     29377099_965308     0.354106 
29377099       133133     29377099_133133 29377099      1180775    29377099_1180775     0.471864 
29377099       133133     29377099_133133 29377099      1198245    29377099_1198245     0.496886 
29377099       133133     29377099_133133 29377099      1198290    29377099_1198290      0.53137 
29377099       133133     29377099_133133 29377099      1198373    29377099_1198373     0.489131 
29377099       133133     29377099_133133 29377099      1198434    29377099_1198434     0.406093 
29377099       133133     29377099_133133 29377099      1198457    29377099_1198457     0.404758 
29377099       133133     29377099_133133 29377099      1198515    29377099_1198515     0.431091 
29377099       133133     29377099_133133 29377099      1198538    29377099_1198538     0.369744 
29377099       133133     29377099_133133 29377099      1198545    29377099_1198545     0.432246 
29377099       133133     29377099_133133 29377099      1984731    29377099_1984731    0.0642466 
29377099       133133     29377099_133133 29377099      2938694    29377099_2938694   0.00248468 
29377099       133133     29377099_133133 29377099      2942820    29377099_2942820  0.000795528 
29377099       133136     29377099_133136 29377099       133152     29377099_133152     0.896298 
29377099       133136     29377099_133136 29377099       133191     29377099_133191     0.798686 
29377099       133136     29377099_133136 29377099       133243     29377099_133243     0.675505 
29377099       133136     29377099_133136 29377099       133291     29377099_133291      0.51418 
29377099       133136     29377099_133136 29377099       133297     29377099_133297     0.538247 
29377099       133136     29377099_133136 29377099       597671     29377099_597671     0.446085 
29377099       133136     29377099_133136 29377099       598142     29377099_598142     0.431201 
29377099       133136     29377099_133136 29377099       598174     29377099_598174     0.149468 
29377099       133136     29377099_133136 29377099       618456     29377099_618456     0.334013 
29377099       133136     29377099_133136 29377099       635149     29377099_635149     0.454867 
29377099       133136     29377099_133136 29377099       687707     29377099_687707     0.333195 
29377099       133136     29377099_133136 29377099       687710     29377099_687710     0.349807 
29377099       133136     29377099_133136 29377099       687734     29377099_687734     0.425625 
29377099       133136     29377099_133136 29377099       688616     29377099_688616     0.380258 
29377099       133136     29377099_133136 29377099       704285     29377099_704285      0.46621 
29377099       133136     29377099_133136 29377099       706273     29377099_706273     0.366841 
29377099       133136     29377099_133136 29377099       786343     29377099_786343     0.356536 
29377099       133136     29377099_133136 29377099       786350     29377099_786350     0.311368 
29377099       133136     29377099_133136 29377099       965259     29377099_965259     0.349086 
29377099       133136     29377099_133136 29377099       965262     29377099_965262     0.315155 
29377099       133136     29377099_133136 29377099       965308     29377099_965308     0.329511 
29377099       133136     29377099_133136 29377099      1180775    29377099_1180775      0.43886 
29377099       133136     29377099_133136 29377099      1198245    29377099_1198245     0.462458 
29377099       133136     29377099_133136 29377099      1198290    29377099_1198290     0.495442 
29377099       133136     29377099_133136 29377099      1198373    29377099_1198373     0.455362 
29377099       133136     29377099_133136 29377099      1198434    29377099_1198434     0.377432 
29377099       133136     29377099_133136 29377099      1198457    29377099_1198457     0.376064 
29377099       133136     29377099_133136 29377099      1198515    29377099_1198515     0.401447 
29377099       133136     29377099_133136 29377099      1198538    29377099_1198538     0.344116 
29377099       133136     29377099_133136 29377099      1198545    29377099_1198545     0.402993 
29377099       133136     29377099_133136 29377099      1984731    29377099_1984731    0.0535997 
29377099       133136     29377099_133136 29377099      2938694    29377099_2938694   0.00317946 
29377099       133136     29377099_133136 29377099      2942820    29377099_2942820   0.00183819 
29377099       133152     29377099_133152 29377099       133191     29377099_133191     0.935944 
29377099       133152     29377099_133152 29377099       133243     29377099_133243     0.760452 
29377099       133152     29377099_133152 29377099       133291     29377099_133291     0.618707 
29377099       133152     29377099_133152 29377099       133297     29377099_133297     0.673247 
29377099       133152     29377099_133152 29377099       597671     29377099_597671     0.453033 
29377099       133152     29377099_133152 29377099       598142     29377099_598142      0.43702 
29377099       133152     29377099_133152 29377099       598174     29377099_598174     0.181444 
29377099       133152     29377099_133152 29377099       618456     29377099_618456     0.367664 
29377099       133152     29377099_133152 29377099       635149     29377099_635149     0.494838 
29377099       133152     29377099_133152 29377099       687707     29377099_687707     0.347909 
29377099       133152     29377099_133152 29377099       687710     29377099_687710     0.365254 
29377099       133152     29377099_133152 29377099       687734     29377099_687734      0.44442 
29377099       133152     29377099_133152 29377099       688616     29377099_688616     0.448873 
29377099       133152     29377099_133152 29377099       704285     29377099_704285     0.540372 
29377099       133152     29377099_133152 29377099       706273     29377099_706273     0.430542 
29377099       133152     29377099_133152 29377099       786343     29377099_786343     0.332716 
29377099       133152     29377099_133152 29377099       786350     29377099_786350     0.289227 
29377099       133152     29377099_133152 29377099       965259     29377099_965259     0.385127 
29377099       133152     29377099_133152 29377099       965262     29377099_965262     0.347761 
29377099       133152     29377099_133152 29377099       965308     29377099_965308     0.306228 
29377099       133152     29377099_133152 29377099      1180775    29377099_1180775     0.548659 
29377099       133152     29377099_133152 29377099      1198245    29377099_1198245       0.5023 
29377099       133152     29377099_133152 29377099      1198290    29377099_1198290     0.503475 
29377099       133152     29377099_133152 29377099      1198373    29377099_1198373     0.496217 
29377099       133152     29377099_133152 29377099      1198434    29377099_1198434     0.446187 
29377099       133152     29377099_133152 29377099      1198457    29377099_1198457     0.444857 
29377099       133152     29377099_133152 29377099      1198515    29377099_1198515     0.471805 
29377099       133152     29377099_133152 29377099      1198538    29377099_1198538     0.441534 
29377099       133152     29377099_133152 29377099      1198545    29377099_1198545     0.474777 
29377099       133152     29377099_133152 29377099      1984731    29377099_1984731    0.0563493 
29377099       133152     29377099_133152 29377099      2938694    29377099_2938694   0.00427238 
29377099       133152     29377099_133152 29377099      2942820    29377099_2942820   0.00174355 
29377099       133191     29377099_133191 29377099       133243     29377099_133243     0.781079 
29377099       133191     29377099_133191 29377099       133291     29377099_133291      0.67281 
29377099       133191     29377099_133191 29377099       133297     29377099_133297     0.725237 
29377099       133191     29377099_133191 29377099       597671     29377099_597671     0.443366 
29377099       133191     29377099_133191 29377099       598142     29377099_598142     0.396847 
29377099       133191     29377099_133191 29377099       598174     29377099_598174     0.178136 
29377099       133191     29377099_133191 29377099       618456     29377099_618456     0.359605 
29377099       133191     29377099_133191 29377099       635149     29377099_635149     0.483621 
29377099       133191     29377099_133191 29377099       687707     29377099_687707     0.284292 
29377099       133191     29377099_133191 29377099       687710     29377099_687710     0.299545 
29377099       133191     29377099_133191 29377099       687734     29377099_687734     0.371401 
29377099       133191     29377099_133191 29377099       688616     29377099_688616     0.457214 
29377099       133191     29377099_133191 29377099       704285     29377099_704285      0.55015 
29377099       133191     29377099_133191 29377099       706273     29377099_706273     0.451719 
29377099       133191     29377099_133191 29377099       786343     29377099_786343     0.272518 
29377099       133191     29377099_133191 29377099       786350     29377099_786350      0.23494 
29377099       133191     29377099_133191 29377099       965259     29377099_965259      0.31757 
29377099       133191     29377099_133191 29377099       965262     29377099_965262      0.28585 
29377099       133191     29377099_133191 29377099       965308     29377099_965308     0.248407 
29377099       133191     29377099_133191 29377099      1180775    29377099_1180775     0.572877 
29377099       133191     29377099_133191 29377099      1198245    29377099_1198245      0.49116 
29377099       133191     29377099_133191 29377099      1198290    29377099_1198290     0.459784 
29377099       133191     29377099_133191 29377099      1198373    29377099_1198373     0.485353 
29377099       133191     29377099_133191 29377099      1198434    29377099_1198434      0.46961 
29377099       133191     29377099_133191 29377099      1198457    29377099_1198457      0.46835 
29377099       133191     29377099_133191 29377099      1198515    29377099_1198515     0.495283 
29377099       133191     29377099_133191 29377099      1198538    29377099_1198538      0.43256 
29377099       133191     29377099_133191 29377099      1198545    29377099_1198545     0.465206 
29377099       133191     29377099_133191 29377099      1984731    29377099_1984731    0.0518399 
29377099       133191     29377099_133191 29377099      2938694    29377099_2938694   0.00444329 
29377099       133191     29377099_133191 29377099      2942820    29377099_2942820   0.00333358 
29377099       133243     29377099_133243 29377099       133291     29377099_133291     0.840621 
29377099       133243     29377099_133243 29377099       133297     29377099_133297     0.852499 
29377099       133243     29377099_133243 29377099       597671     29377099_597671     0.436558 
29377099       133243     29377099_133243 29377099       598142     29377099_598142     0.363406 
29377099       133243     29377099_133243 29377099       598174     29377099_598174     0.120541 
29377099       133243     29377099_133243 29377099       618456     29377099_618456     0.354963 
29377099       133243     29377099_133243 29377099       635149     29377099_635149     0.510215 
29377099       133243     29377099_133243 29377099       687707     29377099_687707     0.300617 
29377099       133243     29377099_133243 29377099       687710     29377099_687710     0.315961 
29377099       133243     29377099_133243 29377099       687734     29377099_687734     0.300617 
29377099       133243     29377099_133243 29377099       688616     29377099_688616     0.389328 
29377099       133243     29377099_133243 29377099       704285     29377099_704285     0.424615 
29377099       133243     29377099_133243 29377099       706273     29377099_706273     0.475712 
29377099       133243     29377099_133243 29377099       786343     29377099_786343     0.321381 
29377099       133243     29377099_133243 29377099       786350     29377099_786350     0.304768 
29377099       133243     29377099_133243 29377099       965259     29377099_965259     0.371432 
29377099       133243     29377099_133243 29377099       965262     29377099_965262     0.364052 
29377099       133243     29377099_133243 29377099       965308     29377099_965308       0.3227 
29377099       133243     29377099_133243 29377099      1180775    29377099_1180775     0.528097 
29377099       133243     29377099_133243 29377099      1198245    29377099_1198245     0.516617 
29377099       133243     29377099_133243 29377099      1198290    29377099_1198290     0.452783 
29377099       133243     29377099_133243 29377099      1198373    29377099_1198373     0.477963 
29377099       133243     29377099_133243 29377099      1198434    29377099_1198434     0.530462 
29377099       133243     29377099_133243 29377099      1198457    29377099_1198457     0.529346 
29377099       133243     29377099_133243 29377099      1198515    29377099_1198515     0.520415 
29377099       133243     29377099_133243 29377099      1198538    29377099_1198538     0.425351 
29377099       133243     29377099_133243 29377099      1198545    29377099_1198545     0.457118 
29377099       133243     29377099_133243 29377099      1984731    29377099_1984731    0.0353882 
29377099       133243     29377099_133243 29377099      2938694    29377099_2938694    0.0016125 
29377099       133243     29377099_133243 29377099      2942820    29377099_2942820    0.0159091 
29377099       133291     29377099_133291 29377099       133297     29377099_133297     0.927254 
29377099       133291     29377099_133291 29377099       597671     29377099_597671     0.436558 
29377099       133291     29377099_133291 29377099       598142     29377099_598142     0.363406 
29377099       133291     29377099_133291 29377099       598174     29377099_598174    0.0969746 
29377099       133291     29377099_133291 29377099       618456     29377099_618456     0.326593 
29377099       133291     29377099_133291 29377099       635149     29377099_635149     0.510215 
29377099       133291     29377099_133291 29377099       687707     29377099_687707     0.329288 
29377099       133291     29377099_133291 29377099       687710     29377099_687710     0.345578 
29377099       133291     29377099_133291 29377099       687734     29377099_687734     0.329288 
29377099       133291     29377099_133291 29377099       688616     29377099_688616     0.389328 
29377099       133291     29377099_133291 29377099       704285     29377099_704285     0.424615 
29377099       133291     29377099_133291 29377099       706273     29377099_706273     0.386394 
29377099       133291     29377099_133291 29377099       786343     29377099_786343     0.321381 
29377099       133291     29377099_133291 29377099       786350     29377099_786350     0.330937 
29377099       133291     29377099_133291 29377099       965259     29377099_965259     0.341784 
29377099       133291     29377099_133291 29377099       965262     29377099_965262     0.335692 
29377099       133291     29377099_133291 29377099       965308     29377099_965308     0.270206 
29377099       133291     29377099_133291 29377099      1180775    29377099_1180775     0.563437 
29377099       133291     29377099_133291 29377099      1198245    29377099_1198245     0.452107 
29377099       133291     29377099_133291 29377099      1198290    29377099_1198290     0.452783 
29377099       133291     29377099_133291 29377099      1198373    29377099_1198373     0.445299 
29377099       133291     29377099_133291 29377099      1198434    29377099_1198434     0.530462 
29377099       133291     29377099_133291 29377099      1198457    29377099_1198457     0.529346 
29377099       133291     29377099_133291 29377099      1198515    29377099_1198515     0.486863 
29377099       133291     29377099_133291 29377099      1198538    29377099_1198538     0.425351 
29377099       133291     29377099_133291 29377099      1198545    29377099_1198545     0.425351 
29377099       133291     29377099_133291 29377099      1984731    29377099_1984731    0.0353882 
29377099       133291     29377099_133291 29377099      2938694    29377099_2938694    0.0016125 
29377099       133291     29377099_133291 29377099      2942820    29377099_2942820   0.00568585 
29377099       133297     29377099_133297 29377099       597671     29377099_597671     0.448375 
29377099       133297     29377099_133297 29377099       598142     29377099_598142     0.401475 
29377099       133297     29377099_133297 29377099       598174     29377099_598174     0.145917 
29377099       133297     29377099_133297 29377099       618456     29377099_618456     0.400803 
29377099       133297     29377099_133297 29377099       635149     29377099_635149     0.549768 
29377099       133297     29377099_133297 29377099       687707     29377099_687707     0.298272 
29377099       133297     29377099_133297 29377099       687710     29377099_687710     0.314012 
29377099       133297     29377099_133297 29377099       687734     29377099_687734     0.325368 
29377099       133297     29377099_133297 29377099       688616     29377099_688616     0.460182 
29377099       133297     29377099_133297 29377099       704285     29377099_704285     0.464243 
29377099       133297     29377099_133297 29377099       706273     29377099_706273      0.45255 
29377099       133297     29377099_133297 29377099       786343     29377099_786343     0.339003 
29377099       133297     29377099_133297 29377099       786350     29377099_786350     0.347067 
29377099       133297     29377099_133297 29377099       965259     29377099_965259     0.392207 
29377099       133297     29377099_133297 29377099       965262     29377099_965262     0.382024 
29377099       133297     29377099_133297 29377099       965308     29377099_965308     0.291082 
29377099       133297     29377099_133297 29377099      1180775    29377099_1180775     0.569119 
29377099       133297     29377099_133297 29377099      1198245    29377099_1198245     0.489902 
29377099       133297     29377099_133297 29377099      1198290    29377099_1198290     0.432893 
29377099       133297     29377099_133297 29377099      1198373    29377099_1198373     0.488478 
29377099       133297     29377099_133297 29377099      1198434    29377099_1198434     0.540528 
29377099       133297     29377099_133297 29377099      1198457    29377099_1198457     0.539393 
29377099       133297     29377099_133297 29377099      1198515    29377099_1198515     0.530742 
29377099       133297     29377099_133297 29377099      1198538    29377099_1198538     0.441773 
29377099       133297     29377099_133297 29377099      1198545    29377099_1198545       0.4726 
29377099       133297     29377099_133297 29377099      1984731    29377099_1984731    0.0468925 
29377099       133297     29377099_133297 29377099      2938694    29377099_2938694   0.00448904 
29377099       133297     29377099_133297 29377099      2942820    29377099_2942820   0.00421366 
29377099       597671     29377099_597671 29377099       598142     29377099_598142     0.734263 
29377099       597671     29377099_597671 29377099       598174     29377099_598174     0.188046 
29377099       597671     29377099_597671 29377099       618456     29377099_618456     0.631134 
29377099       597671     29377099_597671 29377099       635149     29377099_635149     0.682402 
29377099       597671     29377099_597671 29377099       687707     29377099_687707     0.572108 
29377099       597671     29377099_597671 29377099       687710     29377099_687710     0.551892 
29377099       597671     29377099_597671 29377099       687734     29377099_687734     0.615451 
29377099       597671     29377099_597671 29377099       688616     29377099_688616     0.704969 
29377099       597671     29377099_597671 29377099       704285     29377099_704285     0.710912 
29377099       597671     29377099_597671 29377099       706273     29377099_706273     0.632962 
29377099       597671     29377099_597671 29377099       786343     29377099_786343     0.534251 
29377099       597671     29377099_597671 29377099       786350     29377099_786350     0.434637 
29377099       597671     29377099_597671 29377099       965259     29377099_965259     0.522049 
29377099       597671     29377099_597671 29377099       965262     29377099_965262     0.513344 
29377099       597671     29377099_597671 29377099       965308     29377099_965308     0.531961 
29377099       597671     29377099_597671 29377099      1180775    29377099_1180775     0.702663 
29377099       597671     29377099_597671 29377099      1198245    29377099_1198245     0.734263 
29377099       597671     29377099_597671 29377099      1198290    29377099_1198290     0.685679 
29377099       597671     29377099_597671 29377099      1198373    29377099_1198373      0.72381 
29377099       597671     29377099_597671 29377099      1198434    29377099_1198434      0.69942 
29377099       597671     29377099_597671 29377099      1198457    29377099_1198457     0.698711 
29377099       597671     29377099_597671 29377099      1198515    29377099_1198515     0.597192 
29377099       597671     29377099_597671 29377099      1198538    29377099_1198538     0.553826 
29377099       597671     29377099_597671 29377099      1198545    29377099_1198545      0.59483 
29377099       597671     29377099_597671 29377099      1984731    29377099_1984731      0.10524 
29377099       597671     29377099_597671 29377099      2938694    29377099_2938694  3.22334e-05 
29377099       597671     29377099_597671 29377099      2942820    29377099_2942820  0.000641825 
29377099       598142     29377099_598142 29377099       598174     29377099_598174     0.243033 
29377099       598142     29377099_598142 29377099       618456     29377099_618456     0.662248 
29377099       598142     29377099_598142 29377099       635149     29377099_635149     0.753333 
29377099       598142     29377099_598142 29377099       687707     29377099_687707     0.611623 
29377099       598142     29377099_598142 29377099       687710     29377099_687710     0.592618 
29377099       598142     29377099_598142 29377099       687734     29377099_687734     0.655683 
29377099       598142     29377099_598142 29377099       688616     29377099_688616      0.84407 
29377099       598142     29377099_598142 29377099       704285     29377099_704285     0.707548 
29377099       598142     29377099_598142 29377099       706273     29377099_706273     0.617249 
29377099       598142     29377099_598142 29377099       786343     29377099_786343     0.647073 
29377099       598142     29377099_598142 29377099       786350     29377099_786350     0.573901 
29377099       598142     29377099_598142 29377099       965259     29377099_965259     0.686768 
29377099       598142     29377099_598142 29377099       965262     29377099_965262     0.669242 
29377099       598142     29377099_598142 29377099       965308     29377099_965308     0.605986 
29377099       598142     29377099_598142 29377099      1180775    29377099_1180775     0.729776 
29377099       598142     29377099_598142 29377099      1198245    29377099_1198245      0.75874 
29377099       598142     29377099_598142 29377099      1198290    29377099_1198290     0.757528 
29377099       598142     29377099_598142 29377099      1198373    29377099_1198373     0.706754 
29377099       598142     29377099_598142 29377099      1198434    29377099_1198434     0.640495 
29377099       598142     29377099_598142 29377099      1198457    29377099_1198457     0.639627 
29377099       598142     29377099_598142 29377099      1198515    29377099_1198515     0.585764 
29377099       598142     29377099_598142 29377099      1198538    29377099_1198538      0.54563 
29377099       598142     29377099_598142 29377099      1198545    29377099_1198545      0.54563 
29377099       598142     29377099_598142 29377099      1984731    29377099_1984731     0.176934 
29377099       598142     29377099_598142 29377099      2938694    29377099_2938694   0.00701309 
29377099       598142     29377099_598142 29377099      2942820    29377099_2942820  0.000174587 
29377099       598174     29377099_598174 29377099       618456     29377099_618456     0.245994 
29377099       598174     29377099_598174 29377099       635149     29377099_635149      0.25625 
29377099       598174     29377099_598174 29377099       687707     29377099_687707     0.137566 
29377099       598174     29377099_598174 29377099       687710     29377099_687710     0.143905 
29377099       598174     29377099_598174 29377099       687734     29377099_687734      0.10773 
29377099       598174     29377099_598174 29377099       688616     29377099_688616     0.298091 
29377099       598174     29377099_598174 29377099       704285     29377099_704285      0.27597 
29377099       598174     29377099_598174 29377099       706273     29377099_706273     0.201305 
29377099       598174     29377099_598174 29377099       786343     29377099_786343     0.134592 
29377099       598174     29377099_598174 29377099       786350     29377099_786350     0.127649 
29377099       598174     29377099_598174 29377099       965259     29377099_965259     0.154375 
29377099       598174     29377099_598174 29377099       965262     29377099_965262     0.172562 
29377099       598174     29377099_598174 29377099       965308     29377099_965308     0.179123 
29377099       598174     29377099_598174 29377099      1180775    29377099_1180775     0.307873 
29377099       598174     29377099_598174 29377099      1198245    29377099_1198245     0.243033 
29377099       598174     29377099_598174 29377099      1198290    29377099_1198290     0.149779 
29377099       598174     29377099_598174 29377099      1198373    29377099_1198373      0.27199 
29377099       598174     29377099_598174 29377099      1198434    29377099_1198434      0.23813 
29377099       598174     29377099_598174 29377099      1198457    29377099_1198457      0.23743 
29377099       598174     29377099_598174 29377099      1198515    29377099_1198515     0.317815 
29377099       598174     29377099_598174 29377099      1198538    29377099_1198538     0.291078 
29377099       598174     29377099_598174 29377099      1198545    29377099_1198545     0.291078 
29377099       598174     29377099_598174 29377099      1984731    29377099_1984731    0.0827006 
29377099       598174     29377099_598174 29377099      2938694    29377099_2938694  4.88057e-05 
29377099       598174     29377099_598174 29377099      2942820    29377099_2942820   0.00158313 
29377099       618456     29377099_618456 29377099       635149     29377099_635149     0.745432 
29377099       618456     29377099_618456 29377099       687707     29377099_687707     0.534413 
29377099       618456     29377099_618456 29377099       687710     29377099_687710     0.472223 
29377099       618456     29377099_618456 29377099       687734     29377099_687734     0.452952 
29377099       618456     29377099_618456 29377099       688616     29377099_688616     0.722409 
29377099       618456     29377099_618456 29377099       704285     29377099_704285     0.639589 
29377099       618456     29377099_618456 29377099       706273     29377099_706273     0.735734 
29377099       618456     29377099_618456 29377099       786343     29377099_786343     0.671872 
29377099       618456     29377099_618456 29377099       786350     29377099_786350     0.637217 
29377099       618456     29377099_618456 29377099       965259     29377099_965259     0.709114 
29377099       618456     29377099_618456 29377099       965262     29377099_965262     0.693645 
29377099       618456     29377099_618456 29377099       965308     29377099_965308     0.716442 
29377099       618456     29377099_618456 29377099      1180775    29377099_1180775     0.627317 
29377099       618456     29377099_618456 29377099      1198245    29377099_1198245     0.706985 
29377099       618456     29377099_618456 29377099      1198290    29377099_1198290     0.612913 
29377099       618456     29377099_618456 29377099      1198373    29377099_1198373      0.74025 
29377099       618456     29377099_618456 29377099      1198434    29377099_1198434     0.622108 
29377099       618456     29377099_618456 29377099      1198457    29377099_1198457     0.621259 
29377099       618456     29377099_618456 29377099      1198515    29377099_1198515     0.608041 
29377099       618456     29377099_618456 29377099      1198538    29377099_1198538     0.561802 
29377099       618456     29377099_618456 29377099      1198545    29377099_1198545     0.604403 
29377099       618456     29377099_618456 29377099      1984731    29377099_1984731     0.157242 
29377099       618456     29377099_618456 29377099      2938694    29377099_2938694   0.00676484 
29377099       618456     29377099_618456 29377099      2942820    29377099_2942820   0.00181574 
29377099       635149     29377099_635149 29377099       687707     29377099_687707     0.515372 
29377099       635149     29377099_635149 29377099       687710     29377099_687710     0.496508 
29377099       635149     29377099_635149 29377099       687734     29377099_687734     0.515372 
29377099       635149     29377099_635149 29377099       688616     29377099_688616     0.771781 
29377099       635149     29377099_635149 29377099       704285     29377099_704285     0.686517 
29377099       635149     29377099_635149 29377099       706273     29377099_706273     0.828951 
29377099       635149     29377099_635149 29377099       786343     29377099_786343     0.682368 
29377099       635149     29377099_635149 29377099       786350     29377099_786350     0.647172 
29377099       635149     29377099_635149 29377099       965259     29377099_965259     0.676751 
29377099       635149     29377099_635149 29377099       965262     29377099_965262      0.66047 
29377099       635149     29377099_635149 29377099       965308     29377099_965308      0.63904 
29377099       635149     29377099_635149 29377099      1180775    29377099_1180775      0.81814 
29377099       635149     29377099_635149 29377099      1198245    29377099_1198245     0.800002 
29377099       635149     29377099_635149 29377099      1198290    29377099_1198290     0.751664 
29377099       635149     29377099_635149 29377099      1198373    29377099_1198373     0.793351 
29377099       635149     29377099_635149 29377099      1198434    29377099_1198434     0.818304 
29377099       635149     29377099_635149 29377099      1198457    29377099_1198457     0.817832 
29377099       635149     29377099_635149 29377099      1198515    29377099_1198515     0.705438 
29377099       635149     29377099_635149 29377099      1198538    29377099_1198538     0.706371 
29377099       635149     29377099_635149 29377099      1198545    29377099_1198545     0.661188 
29377099       635149     29377099_635149 29377099      1984731    29377099_1984731     0.170209 
29377099       635149     29377099_635149 29377099      2938694    29377099_2938694   0.00328694 
29377099       635149     29377099_635149 29377099      2942820    29377099_2942820  0.000184081 
29377099       687707     29377099_687707 29377099       687710     29377099_687710     0.970776 
29377099       687707     29377099_687707 29377099       687734     29377099_687734     0.777655 
29377099       687707     29377099_687707 29377099       688616     29377099_688616     0.507261 
29377099       687707     29377099_687707 29377099       704285     29377099_704285     0.628697 
29377099       687707     29377099_687707 29377099       706273     29377099_706273     0.371514 
29377099       687707     29377099_687707 29377099       786343     29377099_786343      0.60536 
29377099       687707     29377099_687707 29377099       786350     29377099_786350     0.532817 
29377099       687707     29377099_687707 29377099       965259     29377099_965259     0.632457 
29377099       687707     29377099_687707 29377099       965262     29377099_965262     0.669653 
29377099       687707     29377099_687707 29377099       965308     29377099_965308     0.597142 
29377099       687707     29377099_687707 29377099      1180775    29377099_1180775      0.52994 
29377099       687707     29377099_687707 29377099      1198245    29377099_1198245     0.569096 
29377099       687707     29377099_687707 29377099      1198290    29377099_1198290     0.599757 
29377099       687707     29377099_687707 29377099      1198373    29377099_1198373     0.425425 
29377099       687707     29377099_687707 29377099      1198434    29377099_1198434     0.365762 
29377099       687707     29377099_687707 29377099      1198457    29377099_1198457     0.365762 
29377099       687707     29377099_687707 29377099      1198515    29377099_1198515     0.324872 
29377099       687707     29377099_687707 29377099      1198538    29377099_1198538     0.382595 
29377099       687707     29377099_687707 29377099      1198545    29377099_1198545      0.31524 
29377099       687707     29377099_687707 29377099      1984731    29377099_1984731     0.130488 
29377099       687707     29377099_687707 29377099      2938694    29377099_2938694   0.00739108 
29377099       687707     29377099_687707 29377099      2942820    29377099_2942820  6.57316e-05 
29377099       687710     29377099_687710 29377099       687734     29377099_687734     0.802735 
29377099       687710     29377099_687710 29377099       688616     29377099_688616      0.48833 
29377099       687710     29377099_687710 29377099       704285     29377099_704285     0.562356 
29377099       687710     29377099_687710 29377099       706273     29377099_706273     0.323431 
29377099       687710     29377099_687710 29377099       786343     29377099_786343     0.583701 
29377099       687710     29377099_687710 29377099       786350     29377099_786350     0.512721 
29377099       687710     29377099_687710 29377099       965259     29377099_965259      0.60837 
29377099       687710     29377099_687710 29377099       965262     29377099_965262     0.646774 
29377099       687710     29377099_687710 29377099       965308     29377099_965308     0.531361 
29377099       687710     29377099_687710 29377099      1180775    29377099_1180775     0.510425 
29377099       687710     29377099_687710 29377099      1198245    29377099_1198245     0.550439 
29377099       687710     29377099_687710 29377099      1198290    29377099_1198290     0.623478 
29377099       687710     29377099_687710 29377099      1198373    29377099_1198373     0.406727 
29377099       687710     29377099_687710 29377099      1198434    29377099_1198434     0.347557 
29377099       687710     29377099_687710 29377099      1198457    29377099_1198457     0.347557 
29377099       687710     29377099_687710 29377099      1198515    29377099_1198515      0.30762 
29377099       687710     29377099_687710 29377099      1198538    29377099_1198538     0.363416 
29377099       687710     29377099_687710 29377099      1198545    29377099_1198545     0.297354 
29377099       687710     29377099_687710 29377099      1984731    29377099_1984731     0.117094 
29377099       687710     29377099_687710 29377099      2938694    29377099_2938694   0.00600934 
29377099       687710     29377099_687710 29377099      2942820    29377099_2942820  0.000104359 
29377099       687734     29377099_687734 29377099       688616     29377099_688616      0.55014 
29377099       687734     29377099_687734 29377099       704285     29377099_704285     0.580298 
29377099       687734     29377099_687734 29377099       706273     29377099_706273     0.371514 
29377099       687734     29377099_687734 29377099       786343     29377099_786343     0.561928 
29377099       687734     29377099_687734 29377099       786350     29377099_786350     0.455052 
29377099       687734     29377099_687734 29377099       965259     29377099_965259     0.541937 
29377099       687734     29377099_687734 29377099       965262     29377099_965262     0.495845 
29377099       687734     29377099_687734 29377099       965308     29377099_965308     0.395848 
29377099       687734     29377099_687734 29377099      1180775    29377099_1180775      0.52994 
29377099       687734     29377099_687734 29377099      1198245    29377099_1198245     0.488637 
29377099       687734     29377099_687734 29377099      1198290    29377099_1198290     0.599757 
29377099       687734     29377099_687734 29377099      1198373    29377099_1198373     0.425425 
29377099       687734     29377099_687734 29377099      1198434    29377099_1198434     0.365762 
29377099       687734     29377099_687734 29377099      1198457    29377099_1198457     0.365762 
29377099       687734     29377099_687734 29377099      1198515    29377099_1198515     0.293502 
29377099       687734     29377099_687734 29377099      1198538    29377099_1198538     0.348103 
29377099       687734     29377099_687734 29377099      1198545    29377099_1198545     0.348103 
29377099       687734     29377099_687734 29377099      1984731    29377099_1984731    0.0899089 
29377099       687734     29377099_687734 29377099      2938694    29377099_2938694   0.00739108 
29377099       687734     29377099_687734 29377099      2942820    29377099_2942820   0.00105171 
29377099       688616     29377099_688616 29377099       704285     29377099_704285      0.75644 
29377099       688616     29377099_688616 29377099       706273     29377099_706273     0.694815 
29377099       688616     29377099_688616 29377099       786343     29377099_786343     0.544662 
29377099       688616     29377099_688616 29377099       786350     29377099_786350     0.438839 
29377099       688616     29377099_688616 29377099       965259     29377099_965259     0.626292 
29377099       688616     29377099_688616 29377099       965262     29377099_965262     0.609142 
29377099       688616     29377099_688616 29377099       965308     29377099_965308     0.588034 
29377099       688616     29377099_688616 29377099      1180775    29377099_1180775     0.771781 
29377099       688616     29377099_688616 29377099      1198245    29377099_1198245     0.731278 
29377099       688616     29377099_688616 29377099      1198290    29377099_1198290     0.745985 
29377099       688616     29377099_688616 29377099      1198373    29377099_1198373     0.818868 
29377099       688616     29377099_688616 29377099      1198434    29377099_1198434     0.722852 
29377099       688616     29377099_688616 29377099      1198457    29377099_1198457     0.722146 
29377099       688616     29377099_688616 29377099      1198515    29377099_1198515      0.61865 
29377099       688616     29377099_688616 29377099      1198538    29377099_1198538     0.535356 
29377099       688616     29377099_688616 29377099      1198545    29377099_1198545     0.535356 
29377099       688616     29377099_688616 29377099      1984731    29377099_1984731     0.172467 
29377099       688616     29377099_688616 29377099      2938694    29377099_2938694    0.0110111 
29377099       688616     29377099_688616 29377099      2942820    29377099_2942820   0.00224354 
29377099       704285     29377099_704285 29377099       706273     29377099_706273     0.699401 
29377099       704285     29377099_704285 29377099       786343     29377099_786343     0.474907 
29377099       704285     29377099_704285 29377099       786350     29377099_786350     0.412803 
29377099       704285     29377099_704285 29377099       965259     29377099_965259     0.591555 
29377099       704285     29377099_704285 29377099       965262     29377099_965262     0.591555 
29377099       704285     29377099_704285 29377099       965308     29377099_965308     0.615962 
29377099       704285     29377099_704285 29377099      1180775    29377099_1180775     0.824971 
29377099       704285     29377099_704285 29377099      1198245    29377099_1198245     0.753199 
29377099       704285     29377099_704285 29377099      1198290    29377099_1198290     0.706418 
29377099       704285     29377099_704285 29377099      1198373    29377099_1198373     0.776146 
29377099       704285     29377099_704285 29377099      1198434    29377099_1198434     0.640661 
29377099       704285     29377099_704285 29377099      1198457    29377099_1198457     0.639858 
29377099       704285     29377099_704285 29377099      1198515    29377099_1198515     0.584792 
29377099       704285     29377099_704285 29377099      1198538    29377099_1198538     0.543518 
29377099       704285     29377099_704285 29377099      1198545    29377099_1198545     0.524939 
29377099       704285     29377099_704285 29377099      1984731    29377099_1984731     0.170986 
29377099       704285     29377099_704285 29377099      2938694    29377099_2938694   0.00404536 
29377099       704285     29377099_704285 29377099      2942820    29377099_2942820  0.000580516 
29377099       706273     29377099_706273 29377099       786343     29377099_786343     0.552422 
29377099       706273     29377099_706273 29377099       786350     29377099_786350     0.487957 
29377099       706273     29377099_706273 29377099       965259     29377099_965259     0.584786 
29377099       706273     29377099_706273 29377099       965262     29377099_965262     0.571736 
29377099       706273     29377099_706273 29377099       965308     29377099_965308     0.633095 
29377099       706273     29377099_706273 29377099      1180775    29377099_1180775     0.714044 
29377099       706273     29377099_706273 29377099      1198245    29377099_1198245     0.786196 
29377099       706273     29377099_706273 29377099      1198290    29377099_1198290     0.614475 
29377099       706273     29377099_706273 29377099      1198373    29377099_1198373     0.781274 
29377099       706273     29377099_706273 29377099      1198434    29377099_1198434     0.758246 
29377099       706273     29377099_706273 29377099      1198457    29377099_1198457     0.757661 
29377099       706273     29377099_706273 29377099      1198515    29377099_1198515     0.653935 
29377099       706273     29377099_706273 29377099      1198538    29377099_1198538     0.654183 
29377099       706273     29377099_706273 29377099      1198545    29377099_1198545     0.612706 
29377099       706273     29377099_706273 29377099      1984731    29377099_1984731     0.153928 
29377099       706273     29377099_706273 29377099      2938694    29377099_2938694   0.00216628 
29377099       706273     29377099_706273 29377099      2942820    29377099_2942820   0.00267926 
29377099       786343     29377099_786343 29377099       786350     29377099_786350      0.94842 
29377099       786343     29377099_786343 29377099       965259     29377099_965259     0.644209 
29377099       786343     29377099_786343 29377099       965262     29377099_965262     0.631279 
29377099       786343     29377099_786343 29377099       965308     29377099_965308     0.697334 
29377099       786343     29377099_786343 29377099      1180775    29377099_1180775     0.571151 
29377099       786343     29377099_786343 29377099      1198245    29377099_1198245     0.690441 
29377099       786343     29377099_786343 29377099      1198290    29377099_1198290     0.684343 
29377099       786343     29377099_786343 29377099      1198373    29377099_1198373      0.63194 
29377099       786343     29377099_786343 29377099      1198434    29377099_1198434      0.56527 
29377099       786343     29377099_786343 29377099      1198457    29377099_1198457     0.564358 
29377099       786343     29377099_786343 29377099      1198515    29377099_1198515     0.474956 
29377099       786343     29377099_786343 29377099      1198538    29377099_1198538     0.470008 
29377099       786343     29377099_786343 29377099      1198545    29377099_1198545     0.470008 
29377099       786343     29377099_786343 29377099      1984731    29377099_1984731     0.119257 
29377099       786343     29377099_786343 29377099      2938694    29377099_2938694    0.0174233 
29377099       786343     29377099_786343 29377099      2942820    29377099_2942820   0.00241408 
29377099       786350     29377099_786350 29377099       965259     29377099_965259     0.654888 
29377099       786350     29377099_786350 29377099       965262     29377099_965262     0.640672 
29377099       786350     29377099_786350 29377099       965308     29377099_965308     0.661288 
29377099       786350     29377099_786350 29377099      1180775    29377099_1180775     0.541691 
29377099       786350     29377099_786350 29377099      1198245    29377099_1198245     0.613697 
29377099       786350     29377099_786350 29377099      1198290    29377099_1198290     0.607728 
29377099       786350     29377099_786350 29377099      1198373    29377099_1198373     0.558599 
29377099       786350     29377099_786350 29377099      1198434    29377099_1198434     0.536114 
29377099       786350     29377099_786350 29377099      1198457    29377099_1198457     0.535185 
29377099       786350     29377099_786350 29377099      1198515    29377099_1198515       0.4865 
29377099       786350     29377099_786350 29377099      1198538    29377099_1198538     0.482046 
29377099       786350     29377099_786350 29377099      1198545    29377099_1198545     0.482046 
29377099       786350     29377099_786350 29377099      1984731    29377099_1984731     0.126224 
29377099       786350     29377099_786350 29377099      2938694    29377099_2938694    0.0165226 
29377099       786350     29377099_786350 29377099      2942820    29377099_2942820   0.00228956 
29377099       965259     29377099_965259 29377099       965262     29377099_965262     0.973164 
29377099       965259     29377099_965259 29377099       965308     29377099_965308     0.734539 
29377099       965259     29377099_965259 29377099      1180775    29377099_1180775     0.604068 
29377099       965259     29377099_965259 29377099      1198245    29377099_1198245     0.686768 
29377099       965259     29377099_965259 29377099      1198290    29377099_1198290     0.678218 
29377099       965259     29377099_965259 29377099      1198373    29377099_1198373     0.622274 
29377099       965259     29377099_965259 29377099      1198434    29377099_1198434     0.552374 
29377099       965259     29377099_965259 29377099      1198457    29377099_1198457     0.552374 
29377099       965259     29377099_965259 29377099      1198515    29377099_1198515     0.539683 
29377099       965259     29377099_965259 29377099      1198538    29377099_1198538     0.532972 
29377099       965259     29377099_965259 29377099      1198545    29377099_1198545     0.532972 
29377099       965259     29377099_965259 29377099      1984731    29377099_1984731     0.167934 
29377099       965259     29377099_965259 29377099      2938694    29377099_2938694    0.0142936 
29377099       965259     29377099_965259 29377099      2942820    29377099_2942820    0.0012525 
29377099       965262     29377099_965262 29377099       965308     29377099_965308     0.766583 
29377099       965262     29377099_965262 29377099      1180775    29377099_1180775     0.591599 
29377099       965262     29377099_965262 29377099      1198245    29377099_1198245       0.7136 
29377099       965262     29377099_965262 29377099      1198290    29377099_1198290     0.662147 
29377099       965262     29377099_965262 29377099      1198373    29377099_1198373     0.609529 
29377099       965262     29377099_965262 29377099      1198434    29377099_1198434     0.543191 
29377099       965262     29377099_965262 29377099      1198457    29377099_1198457     0.543191 
29377099       965262     29377099_965262 29377099      1198515    29377099_1198515      0.53078 
29377099       965262     29377099_965262 29377099      1198538    29377099_1198538     0.525391 
29377099       965262     29377099_965262 29377099      1198545    29377099_1198545     0.486259 
29377099       965262     29377099_965262 29377099      1984731    29377099_1984731     0.173708 
29377099       965262     29377099_965262 29377099      2938694    29377099_2938694    0.0154041 
29377099       965262     29377099_965262 29377099      2942820    29377099_2942820   0.00265513 
29377099       965308     29377099_965308 29377099      1180775    29377099_1180775     0.529341 
29377099       965308     29377099_965308 29377099      1198245    29377099_1198245     0.737848 
29377099       965308     29377099_965308 29377099      1198290    29377099_1198290     0.640426 
29377099       965308     29377099_965308 29377099      1198373    29377099_1198373     0.676041 
29377099       965308     29377099_965308 29377099      1198434    29377099_1198434      0.60556 
29377099       965308     29377099_965308 29377099      1198457    29377099_1198457      0.60556 
29377099       965308     29377099_965308 29377099      1198515    29377099_1198515     0.590765 
29377099       965308     29377099_965308 29377099      1198538    29377099_1198538     0.503273 
29377099       965308     29377099_965308 29377099      1198545    29377099_1198545     0.503273 
29377099       965308     29377099_965308 29377099      1984731    29377099_1984731     0.209277 
29377099       965308     29377099_965308 29377099      2938694    29377099_2938694    0.0134955 
29377099       965308     29377099_965308 29377099      2942820    29377099_2942820    0.0127002 
29377099      1180775    29377099_1180775 29377099      1198245    29377099_1198245     0.823525 
29377099      1180775    29377099_1180775 29377099      1198290    29377099_1198290     0.727023 
29377099      1180775    29377099_1180775 29377099      1198373    29377099_1198373     0.767343 
29377099      1180775    29377099_1180775 29377099      1198434    29377099_1198434     0.841504 
29377099      1180775    29377099_1180775 29377099      1198457    29377099_1198457     0.841094 
29377099      1180775    29377099_1180775 29377099      1198515    29377099_1198515     0.772712 
29377099      1180775    29377099_1180775 29377099      1198538    29377099_1198538     0.726015 
29377099      1180775    29377099_1180775 29377099      1198545    29377099_1198545     0.679983 
29377099      1180775    29377099_1180775 29377099      1984731    29377099_1984731      0.17083 
29377099      1180775    29377099_1180775 29377099      2938694    29377099_2938694   0.00605902 
29377099      1180775    29377099_1180775 29377099      2942820    29377099_2942820   0.00123922 
29377099      1198245    29377099_1198245 29377099      1198290    29377099_1198290     0.850858 
29377099      1198245    29377099_1198245 29377099      1198373    29377099_1198373     0.848078 
29377099      1198245    29377099_1198245 29377099      1198434    29377099_1198434     0.776098 
29377099      1198245    29377099_1198245 29377099      1198457    29377099_1198457      0.77553 
29377099      1198245    29377099_1198245 29377099      1198515    29377099_1198515     0.712773 
29377099      1198245    29377099_1198245 29377099      1198538    29377099_1198538     0.627086 
29377099      1198245    29377099_1198245 29377099      1198545    29377099_1198545      0.58565 
29377099      1198245    29377099_1198245 29377099      1984731    29377099_1984731     0.176934 
29377099      1198245    29377099_1198245 29377099      2938694    29377099_2938694   0.00701309 
29377099      1198245    29377099_1198245 29377099      2942820    29377099_2942820   0.00256828 
29377099      1198290    29377099_1198290 29377099      1198373    29377099_1198373     0.796376 
29377099      1198290    29377099_1198290 29377099      1198434    29377099_1198434     0.635406 
29377099      1198290    29377099_1198290 29377099      1198457    29377099_1198457     0.634564 
29377099      1198290    29377099_1198290 29377099      1198515    29377099_1198515     0.540296 
29377099      1198290    29377099_1198290 29377099      1198538    29377099_1198538     0.499449 
29377099      1198290    29377099_1198290 29377099      1198545    29377099_1198545     0.462208 
29377099      1198290    29377099_1198290 29377099      1984731    29377099_1984731     0.162536 
29377099      1198290    29377099_1198290 29377099      2938694    29377099_2938694   0.00459207 
29377099      1198290    29377099_1198290 29377099      2942820    29377099_2942820     0.001342 
29377099      1198373    29377099_1198373 29377099      1198434    29377099_1198434     0.814622 
29377099      1198373    29377099_1198373 29377099      1198457    29377099_1198457     0.814153 
29377099      1198373    29377099_1198373 29377099      1198515    29377099_1198515     0.700533 
29377099      1198373    29377099_1198373 29377099      1198538    29377099_1198538      0.61033 
29377099      1198373    29377099_1198373 29377099      1198545    29377099_1198545      0.61033 
29377099      1198373    29377099_1198373 29377099      1984731    29377099_1984731     0.140692 
29377099      1198373    29377099_1198373 29377099      2938694    29377099_2938694   0.00484744 
29377099      1198373    29377099_1198373 29377099      2942820    29377099_2942820   0.00584993 
29377099      1198434    29377099_1198434 29377099      1198457    29377099_1198457            1 
29377099      1198434    29377099_1198434 29377099      1198515    29377099_1198515     0.868272 
29377099      1198434    29377099_1198434 29377099      1198538    29377099_1198538     0.767956 
29377099      1198434    29377099_1198434 29377099      1198545    29377099_1198545     0.767956 
29377099      1198434    29377099_1198434 29377099      1984731    29377099_1984731     0.126893 
29377099      1198434    29377099_1198434 29377099      2938694    29377099_2938694   0.00103967 
29377099      1198434    29377099_1198434 29377099      2942820    29377099_2942820    0.0035561 
29377099      1198457    29377099_1198457 29377099      1198515    29377099_1198515     0.867962 
29377099      1198457    29377099_1198457 29377099      1198538    29377099_1198538     0.767464 
29377099      1198457    29377099_1198457 29377099      1198545    29377099_1198545     0.767464 
29377099      1198457    29377099_1198457 29377099      1984731    29377099_1984731     0.133937 
29377099      1198457    29377099_1198457 29377099      2938694    29377099_2938694   0.00122579 
29377099      1198457    29377099_1198457 29377099      2942820    29377099_2942820   0.00427152 
29377099      1198515    29377099_1198515 29377099      1198538    29377099_1198538     0.844803 
29377099      1198515    29377099_1198515 29377099      1198545    29377099_1198545     0.895431 
29377099      1198515    29377099_1198515 29377099      1984731    29377099_1984731      0.16401 
29377099      1198515    29377099_1198515 29377099      2938694    29377099_2938694   0.00265664 
29377099      1198515    29377099_1198515 29377099      2942820    29377099_2942820   0.00366731 
29377099      1198538    29377099_1198538 29377099      1198545    29377099_1198545     0.893185 
29377099      1198538    29377099_1198538 29377099      1984731    29377099_1984731     0.135705 
29377099      1198538    29377099_1198538 29377099      2938694    29377099_2938694  3.87585e-05 
29377099      1198538    29377099_1198538 29377099      2942820    29377099_2942820  6.03141e-05 
29377099      1198545    29377099_1198545 29377099      1984731    29377099_1984731     0.121752 
29377099      1198545    29377099_1198545 29377099      2938694    29377099_2938694  3.87585e-05 
29377099      1198545    29377099_1198545 29377099      2942820    29377099_2942820  6.03141e-05 
29377099      1984731    29377099_1984731 29377099      2938694    29377099_2938694    0.0734253 
29377099      1984731    29377099_1984731 29377099      2942820    29377099_2942820     0.134812 
29377099      2938694    29377099_2938694 29377099      2942820    29377099_2942820     0.307744 
29377100       730206     29377100_730206 29377100       730317     29377100_730317     0.774882 
29377100       730206     29377100_730206 29377100       887885     29377100_887885     0.176556 
29377100       730206     29377100_730206 29377100      3481938    29377100_3481938     0.129187 
29377100       730317     29377100_730317 29377100       887885     29377100_887885      0.17991 
29377100       730317     29377100_730317 29377100      3481938    29377100_3481938      0.14234 
29377100       887885     29377100_887885 29377100      3481938    29377100_3481938     0.102338 
29377105      1692778    29377105_1692778 29377105      1692818    29377105_1692818     0.879642 
29377105      1692778    29377105_1692778 29377105      1944518    29377105_1944518     0.154597 
29377105      1692778    29377105_1692778 29377105      1944595    29377105_1944595     0.165263 
29377105      1692778    29377105_1692778 29377105      1996178    29377105_1996178    0.0550172 
29377105      1692778    29377105_1692778 29377105      2073839    29377105_2073839     0.190538 
29377105      1692778    29377105_1692778 29377105      2636819    29377105_2636819    0.0247078 
29377105      1692818    29377105_1692818 29377105      1944518    29377105_1944518     0.126795 
29377105      1692818    29377105_1692818 29377105      1944595    29377105_1944595     0.114379 
29377105      1692818    29377105_1692818 29377105      1996178    29377105_1996178     0.070847 
29377105      1692818    29377105_1692818 29377105      2073839    29377105_2073839     0.208594 
29377105      1692818    29377105_1692818 29377105      2636819    29377105_2636819    0.0264717 
29377105      1944518    29377105_1944518 29377105      1944595    29377105_1944595      0.46919 
29377105      1944518    29377105_1944518 29377105      1996178    29377105_1996178    0.0826555 
29377105      1944518    29377105_1944518 29377105      2073839    29377105_2073839     0.302166 
29377105      1944518    29377105_1944518 29377105      2636819    29377105_2636819   0.00263681 
29377105      1944595    29377105_1944595 29377105      1996178    29377105_1996178     0.208012 
29377105      1944595    29377105_1944595 29377105      2073839    29377105_2073839     0.175114 
29377105      1944595    29377105_1944595 29377105      2636819    29377105_2636819  0.000125682 
29377105      1996178    29377105_1996178 29377105      2073839    29377105_2073839     0.183701 
29377105      1996178    29377105_1996178 29377105      2636819    29377105_2636819     0.340705 
29377105      2073839    29377105_2073839 29377105      2636819    29377105_2636819    0.0043063 
29377106      2618191    29377106_2618191 29377106      2876340    29377106_2876340   0.00510582 
29377106      2618191    29377106_2618191 29377106      2971118    29377106_2971118     0.525981 
29377106      2876340    29377106_2876340 29377106      2971118    29377106_2971118      0.05489 
29377107        48450      29377107_48450 29377107       132445     29377107_132445     0.458025 
29377107        48450      29377107_48450 29377107       132456     29377107_132456     0.435363 
29377107       132445     29377107_132445 29377107       132456     29377107_132456     0.986267 
29377109      1244499    29377109_1244499 29377109      1681829    29377109_1681829    0.0418078 
29377109      1244499    29377109_1244499 29377109      2332906    29377109_2332906    0.0883481 
29377109      1244499    29377109_1244499 29377109      2333244    29377109_2333244     0.110733 
29377109      1244499    29377109_1244499 29377109      2370930    29377109_2370930     0.101913 
29377109      1244499    29377109_1244499 29377109      2371292    29377109_2371292    0.0795258 
29377109      1244499    29377109_1244499 29377109      2752321    29377109_2752321   0.00018504 
29377109      1244499    29377109_1244499 29377109      2752344    29377109_2752344   0.00359954 
29377109      1244499    29377109_1244499 29377109      2752357    29377109_2752357   0.00435552 
29377109      1244499    29377109_1244499 29377109      2752589    29377109_2752589   0.00133362 
29377109      1244499    29377109_1244499 29377109      2873411    29377109_2873411  0.000500947 
29377109      1681829    29377109_1681829 29377109      2332906    29377109_2332906     0.386726 
29377109      1681829    29377109_1681829 29377109      2333244    29377109_2333244     0.434178 
29377109      1681829    29377109_1681829 29377109      2370930    29377109_2370930     0.444828 
29377109      1681829    29377109_1681829 29377109      2371292    29377109_2371292     0.390381 
29377109      1681829    29377109_1681829 29377109      2752321    29377109_2752321     0.429023 
29377109      1681829    29377109_1681829 29377109      2752344    29377109_2752344     0.232967 
29377109      1681829    29377109_1681829 29377109      2752357    29377109_2752357     0.243675 
29377109      1681829    29377109_1681829 29377109      2752589    29377109_2752589     0.367007 
29377109      1681829    29377109_1681829 29377109      2873411    29377109_2873411     0.339416 
29377109      2332906    29377109_2332906 29377109      2333244    29377109_2333244     0.765764 
29377109      2332906    29377109_2332906 29377109      2370930    29377109_2370930     0.633238 
29377109      2332906    29377109_2332906 29377109      2371292    29377109_2371292     0.625766 
29377109      2332906    29377109_2332906 29377109      2752321    29377109_2752321      0.25794 
29377109      2332906    29377109_2332906 29377109      2752344    29377109_2752344    0.0248295 
29377109      2332906    29377109_2332906 29377109      2752357    29377109_2752357    0.0216839 
29377109      2332906    29377109_2332906 29377109      2752589    29377109_2752589     0.216281 
29377109      2332906    29377109_2332906 29377109      2873411    29377109_2873411     0.237319 
29377109      2333244    29377109_2333244 29377109      2370930    29377109_2370930      0.76036 
29377109      2333244    29377109_2333244 29377109      2371292    29377109_2371292     0.674589 
29377109      2333244    29377109_2333244 29377109      2752321    29377109_2752321     0.272488 
29377109      2333244    29377109_2333244 29377109      2752344    29377109_2752344    0.0738255 
29377109      2333244    29377109_2333244 29377109      2752357    29377109_2752357    0.0686494 
29377109      2333244    29377109_2333244 29377109      2752589    29377109_2752589     0.230039 
29377109      2333244    29377109_2333244 29377109      2873411    29377109_2873411     0.235371 
29377109      2370930    29377109_2370930 29377109      2371292    29377109_2371292     0.727998 
29377109      2370930    29377109_2370930 29377109      2752321    29377109_2752321     0.256969 
29377109      2370930    29377109_2370930 29377109      2752344    29377109_2752344    0.0397812 
29377109      2370930    29377109_2370930 29377109      2752357    29377109_2752357    0.0457226 
29377109      2370930    29377109_2370930 29377109      2752589    29377109_2752589     0.201974 
29377109      2370930    29377109_2370930 29377109      2873411    29377109_2873411     0.249261 
29377109      2371292    29377109_2371292 29377109      2752321    29377109_2752321     0.254001 
29377109      2371292    29377109_2371292 29377109      2752344    29377109_2752344    0.0292852 
29377109      2371292    29377109_2371292 29377109      2752357    29377109_2752357    0.0307921 
29377109      2371292    29377109_2371292 29377109      2752589    29377109_2752589     0.230111 
29377109      2371292    29377109_2371292 29377109      2873411    29377109_2873411     0.225234 
29377109      2752321    29377109_2752321 29377109      2752344    29377109_2752344     0.208832 
29377109      2752321    29377109_2752321 29377109      2752357    29377109_2752357     0.205732 
29377109      2752321    29377109_2752321 29377109      2752589    29377109_2752589     0.868305 
29377109      2752321    29377109_2752321 29377109      2873411    29377109_2873411     0.734301 
29377109      2752344    29377109_2752344 29377109      2752357    29377109_2752357     0.956803 
29377109      2752344    29377109_2752344 29377109      2752589    29377109_2752589     0.157833 
29377109      2752344    29377109_2752344 29377109      2873411    29377109_2873411     0.138854 
29377109      2752357    29377109_2752357 29377109      2752589    29377109_2752589     0.168518 
29377109      2752357    29377109_2752357 29377109      2873411    29377109_2873411      0.14327 
29377109      2752589    29377109_2752589 29377109      2873411    29377109_2873411     0.727666 
29377110      2458779    29377110_2458779 29377110      3160984    29377110_3160984     0.184914 
29377110      2458779    29377110_2458779 29377110      3161067    29377110_3161067      0.20485 
29377110      3160984    29377110_3160984 29377110      3161067    29377110_3161067     0.818863 
29377111       122144     29377111_122144 29377111       122203     29377111_122203     0.792766 
29377111       122144     29377111_122144 29377111       122206     29377111_122206     0.792766 
29377111       122144     29377111_122144 29377111       295352     29377111_295352     0.094886 
29377111       122203     29377111_122203 29377111       122206     29377111_122206            1 
29377111       122203     29377111_122203 29377111       295352     29377111_295352    0.0681619 
29377111       122206     29377111_122206 29377111       295352     29377111_295352    0.0681619 
29377112       284423     29377112_284423 29377112       409128     29377112_409128     0.387508 
29377112       284423     29377112_284423 29377112       410905     29377112_410905     0.505437 
29377112       284423     29377112_284423 29377112      1279359    29377112_1279359  0.000468675 
29377112       284423     29377112_284423 29377112      1325314    29377112_1325314   0.00757061 
29377112       409128     29377112_409128 29377112       410905     29377112_410905     0.705408 
29377112       409128     29377112_409128 29377112      1279359    29377112_1279359    0.0053178 
29377112       409128     29377112_409128 29377112      1325314    29377112_1325314   0.00784758 
29377112       410905     29377112_410905 29377112      1279359    29377112_1279359  4.36311e-05 
29377112       410905     29377112_410905 29377112      1325314    29377112_1325314   0.00882843 
29377112      1279359    29377112_1279359 29377112      1325314    29377112_1325314     0.518519 
29377113         4454       29377113_4454 29377113        27482      29377113_27482    0.0306879 
29377113         4454       29377113_4454 29377113       406895     29377113_406895     0.209835 
29377113         4454       29377113_4454 29377113      1403514    29377113_1403514    0.0152766 
29377113         4454       29377113_4454 29377113      1403587    29377113_1403587     0.016829 
29377113         4454       29377113_4454 29377113      1403608    29377113_1403608     0.016829 
29377113         4454       29377113_4454 29377113      1508243    29377113_1508243  1.96032e-06 
29377113         4454       29377113_4454 29377113      1508253    29377113_1508253  2.71792e-05 
29377113         4454       29377113_4454 29377113      1508587    29377113_1508587    0.0207354 
29377113         4454       29377113_4454 29377113      1508638    29377113_1508638    0.0212546 
29377113        27482      29377113_27482 29377113       406895     29377113_406895    0.0628244 
29377113        27482      29377113_27482 29377113      1403514    29377113_1403514    0.0115125 
29377113        27482      29377113_27482 29377113      1403587    29377113_1403587   0.00528827 
29377113        27482      29377113_27482 29377113      1403608    29377113_1403608   0.00528827 
29377113        27482      29377113_27482 29377113      1508243    29377113_1508243  0.000125317 
29377113        27482      29377113_27482 29377113      1508253    29377113_1508253  0.000157968 
29377113        27482      29377113_27482 29377113      1508587    29377113_1508587  0.000335233 
29377113        27482      29377113_27482 29377113      1508638    29377113_1508638   0.00302073 
29377113       406895     29377113_406895 29377113      1403514    29377113_1403514   0.00996416 
29377113       406895     29377113_406895 29377113      1403587    29377113_1403587    0.0123836 
29377113       406895     29377113_406895 29377113      1403608    29377113_1403608    0.0123836 
29377113       406895     29377113_406895 29377113      1508243    29377113_1508243    0.0166196 
29377113       406895     29377113_406895 29377113      1508253    29377113_1508253    0.0187229 
29377113       406895     29377113_406895 29377113      1508587    29377113_1508587    0.0191817 
29377113       406895     29377113_406895 29377113      1508638    29377113_1508638    0.0156251 
29377113      1403514    29377113_1403514 29377113      1403587    29377113_1403587     0.844647 
29377113      1403514    29377113_1403514 29377113      1403608    29377113_1403608     0.844647 
29377113      1403514    29377113_1403514 29377113      1508243    29377113_1508243      0.52689 
29377113      1403514    29377113_1403514 29377113      1508253    29377113_1508253     0.526403 
29377113      1403514    29377113_1403514 29377113      1508587    29377113_1508587     0.549372 
29377113      1403514    29377113_1403514 29377113      1508638    29377113_1508638     0.702285 
29377113      1403587    29377113_1403587 29377113      1403608    29377113_1403608            1 
29377113      1403587    29377113_1403587 29377113      1508243    29377113_1508243     0.552739 
29377113      1403587    29377113_1403587 29377113      1508253    29377113_1508253      0.55224 
29377113      1403587    29377113_1403587 29377113      1508587    29377113_1508587      0.65083 
29377113      1403587    29377113_1403587 29377113      1508638    29377113_1508638     0.831678 
29377113      1403608    29377113_1403608 29377113      1508243    29377113_1508243     0.552739 
29377113      1403608    29377113_1403608 29377113      1508253    29377113_1508253      0.55224 
29377113      1403608    29377113_1403608 29377113      1508587    29377113_1508587      0.65083 
29377113      1403608    29377113_1403608 29377113      1508638    29377113_1508638     0.831678 
29377113      1508243    29377113_1508243 29377113      1508253    29377113_1508253            1 
29377113      1508243    29377113_1508243 29377113      1508587    29377113_1508587     0.613068 
29377113      1508243    29377113_1508243 29377113      1508638    29377113_1508638     0.712267 
29377113      1508253    29377113_1508253 29377113      1508587    29377113_1508587     0.612627 
29377113      1508253    29377113_1508253 29377113      1508638    29377113_1508638     0.711908 
29377113      1508587    29377113_1508587 29377113      1508638    29377113_1508638      0.87873 
29377118       403552     29377118_403552 29377118       424833     29377118_424833     0.624275 
29377118       403552     29377118_403552 29377118       631111     29377118_631111     0.556258 
29377118       403552     29377118_403552 29377118       631117     29377118_631117      0.23603 
29377118       403552     29377118_403552 29377118       705645     29377118_705645     0.292181 
29377118       403552     29377118_403552 29377118       705710     29377118_705710    0.0978205 
29377118       403552     29377118_403552 29377118       973220     29377118_973220     0.632955 
29377118       403552     29377118_403552 29377118       973830     29377118_973830     0.306763 
29377118       403552     29377118_403552 29377118      1297751    29377118_1297751     0.519472 
29377118       403552     29377118_403552 29377118      1408414    29377118_1408414    0.0621974 
29377118       424833     29377118_424833 29377118       631111     29377118_631111     0.585931 
29377118       424833     29377118_424833 29377118       631117     29377118_631117     0.308724 
29377118       424833     29377118_424833 29377118       705645     29377118_705645     0.337986 
29377118       424833     29377118_424833 29377118       705710     29377118_705710     0.123098 
29377118       424833     29377118_424833 29377118       973220     29377118_973220     0.642294 
29377118       424833     29377118_424833 29377118       973830     29377118_973830     0.287489 
29377118       424833     29377118_424833 29377118      1297751    29377118_1297751     0.578996 
29377118       424833     29377118_424833 29377118      1408414    29377118_1408414    0.0919635 
29377118       631111     29377118_631111 29377118       631117     29377118_631117     0.411119 
29377118       631111     29377118_631111 29377118       705645     29377118_705645     0.333429 
29377118       631111     29377118_631111 29377118       705710     29377118_705710     0.169002 
29377118       631111     29377118_631111 29377118       973220     29377118_973220     0.672008 
29377118       631111     29377118_631111 29377118       973830     29377118_973830     0.261606 
29377118       631111     29377118_631111 29377118      1297751    29377118_1297751     0.457919 
29377118       631111     29377118_631111 29377118      1408414    29377118_1408414    0.0843211 
29377118       631117     29377118_631117 29377118       705645     29377118_705645     0.719803 
29377118       631117     29377118_631117 29377118       705710     29377118_705710    0.0742881 
29377118       631117     29377118_631117 29377118       973220     29377118_973220      0.27172 
29377118       631117     29377118_631117 29377118       973830     29377118_973830     0.552666 
29377118       631117     29377118_631117 29377118      1297751    29377118_1297751     0.262025 
29377118       631117     29377118_631117 29377118      1408414    29377118_1408414    0.0389621 
29377118       705645     29377118_705645 29377118       705710     29377118_705710    0.0646685 
29377118       705645     29377118_705645 29377118       973220     29377118_973220     0.300046 
29377118       705645     29377118_705645 29377118       973830     29377118_973830     0.594697 
29377118       705645     29377118_705645 29377118      1297751    29377118_1297751     0.287444 
29377118       705645     29377118_705645 29377118      1408414    29377118_1408414    0.0331708 
29377118       705710     29377118_705710 29377118       973220     29377118_973220      0.13885 
29377118       705710     29377118_705710 29377118       973830     29377118_973830    0.0358307 
29377118       705710     29377118_705710 29377118      1297751    29377118_1297751    0.0865641 
29377118       705710     29377118_705710 29377118      1408414    29377118_1408414      0.30627 
29377118       973220     29377118_973220 29377118       973830     29377118_973830     0.310048 
29377118       973220     29377118_973220 29377118      1297751    29377118_1297751     0.523587 
29377118       973220     29377118_973220 29377118      1408414    29377118_1408414    0.0834435 
29377118       973830     29377118_973830 29377118      1297751    29377118_1297751     0.274665 
29377118       973830     29377118_973830 29377118      1408414    29377118_1408414    0.0188287 
29377118      1297751    29377118_1297751 29377118      1408414    29377118_1408414     0.150596 
29377119       959041     29377119_959041 29377119      2598068    29377119_2598068     0.166006 
29377119       959041     29377119_959041 29377119      2621528    29377119_2621528     0.160279 
29377119       959041     29377119_959041 29377119      2972084    29377119_2972084     0.132033 
29377119       959041     29377119_959041 29377119      2972433    29377119_2972433     0.162219 
29377119       959041     29377119_959041 29377119      2972453    29377119_2972453    0.0194587 
29377119       959041     29377119_959041 29377119      4708030    29377119_4708030   0.00617731 
29377119       959041     29377119_959041 29377119      4708078    29377119_4708078    0.0974047 
29377119       959041     29377119_959041 29377119      4708151    29377119_4708151      0.11848 
29377119       959041     29377119_959041 29377119      4708156    29377119_4708156  0.000463429 
29377119      2598068    29377119_2598068 29377119      2621528    29377119_2621528      0.54872 
29377119      2598068    29377119_2598068 29377119      2972084    29377119_2972084     0.512909 
29377119      2598068    29377119_2598068 29377119      2972433    29377119_2972433     0.668577 
29377119      2598068    29377119_2598068 29377119      2972453    29377119_2972453    0.0328985 
29377119      2598068    29377119_2598068 29377119      4708030    29377119_4708030    0.0673466 
29377119      2598068    29377119_2598068 29377119      4708078    29377119_4708078     0.246665 
29377119      2598068    29377119_2598068 29377119      4708151    29377119_4708151     0.136421 
29377119      2598068    29377119_2598068 29377119      4708156    29377119_4708156    0.0247545 
29377119      2621528    29377119_2621528 29377119      2972084    29377119_2972084     0.510448 
29377119      2621528    29377119_2621528 29377119      2972433    29377119_2972433     0.630716 
29377119      2621528    29377119_2621528 29377119      2972453    29377119_2972453    0.0545211 
29377119      2621528    29377119_2621528 29377119      4708030    29377119_4708030    0.0645574 
29377119      2621528    29377119_2621528 29377119      4708078    29377119_4708078     0.215116 
29377119      2621528    29377119_2621528 29377119      4708151    29377119_4708151     0.185196 
29377119      2621528    29377119_2621528 29377119      4708156    29377119_4708156    0.0245525 
29377119      2972084    29377119_2972084 29377119      2972433    29377119_2972433     0.528521 
29377119      2972084    29377119_2972084 29377119      2972453    29377119_2972453     0.026225 
29377119      2972084    29377119_2972084 29377119      4708030    29377119_4708030    0.0872601 
29377119      2972084    29377119_2972084 29377119      4708078    29377119_4708078     0.263237 
29377119      2972084    29377119_2972084 29377119      4708151    29377119_4708151     0.125247 
29377119      2972084    29377119_2972084 29377119      4708156    29377119_4708156    0.0465041 
29377119      2972433    29377119_2972433 29377119      2972453    29377119_2972453    0.0481025 
29377119      2972433    29377119_2972433 29377119      4708030    29377119_4708030     0.047484 
29377119      2972433    29377119_2972433 29377119      4708078    29377119_4708078     0.294601 
29377119      2972433    29377119_2972433 29377119      4708151    29377119_4708151     0.194508 
29377119      2972433    29377119_2972433 29377119      4708156    29377119_4708156    0.0131098 
29377119      2972453    29377119_2972453 29377119      4708030    29377119_4708030    0.0180342 
29377119      2972453    29377119_2972453 29377119      4708078    29377119_4708078    0.0279882 
29377119      2972453    29377119_2972453 29377119      4708151    29377119_4708151   0.00196657 
29377119      2972453    29377119_2972453 29377119      4708156    29377119_4708156  0.000371412 
29377119      4708030    29377119_4708030 29377119      4708078    29377119_4708078     0.281381 
29377119      4708030    29377119_4708030 29377119      4708151    29377119_4708151    0.0198515 
29377119      4708030    29377119_4708030 29377119      4708156    29377119_4708156     0.680984 
29377119      4708078    29377119_4708078 29377119      4708151    29377119_4708151     0.379441 
29377119      4708078    29377119_4708078 29377119      4708156    29377119_4708156     0.215108 
29377119      4708151    29377119_4708151 29377119      4708156    29377119_4708156    0.0322256 
29377120       113671     29377120_113671 29377120       113865     29377120_113865    0.0681312 
29377120       113671     29377120_113671 29377120       113945     29377120_113945    0.0677667 
29377120       113671     29377120_113671 29377120       114106     29377120_114106    0.0695352 
29377120       113671     29377120_113671 29377120       114111     29377120_114111    0.0916296 
29377120       113671     29377120_113671 29377120       114165     29377120_114165    0.0530917 
29377120       113671     29377120_113671 29377120       114180     29377120_114180    0.0353981 
29377120       113671     29377120_113671 29377120       125970     29377120_125970    0.0363501 
29377120       113671     29377120_113671 29377120       126490     29377120_126490     0.528786 
29377120       113671     29377120_113671 29377120       126511     29377120_126511    0.0642542 
29377120       113671     29377120_113671 29377120       291038     29377120_291038    0.0641861 
29377120       113671     29377120_113671 29377120       291040     29377120_291040    0.0815821 
29377120       113865     29377120_113865 29377120       113945     29377120_113945     0.696751 
29377120       113865     29377120_113865 29377120       114106     29377120_114106     0.699538 
29377120       113865     29377120_113865 29377120       114111     29377120_114111     0.472544 
29377120       113865     29377120_113865 29377120       114165     29377120_114165     0.624553 
29377120       113865     29377120_113865 29377120       114180     29377120_114180     0.640023 
29377120       113865     29377120_113865 29377120       125970     29377120_125970     0.601259 
29377120       113865     29377120_113865 29377120       126490     29377120_126490    0.0328528 
29377120       113865     29377120_113865 29377120       126511     29377120_126511      0.62311 
29377120       113865     29377120_113865 29377120       291038     29377120_291038     0.538159 
29377120       113865     29377120_113865 29377120       291040     29377120_291040     0.546208 
29377120       113945     29377120_113945 29377120       114106     29377120_114106     0.624298 
29377120       113945     29377120_113945 29377120       114111     29377120_114111     0.358926 
29377120       113945     29377120_113945 29377120       114165     29377120_114165      0.55577 
29377120       113945     29377120_113945 29377120       114180     29377120_114180     0.590949 
29377120       113945     29377120_113945 29377120       125970     29377120_125970     0.576492 
29377120       113945     29377120_113945 29377120       126490     29377120_126490    0.0476659 
29377120       113945     29377120_113945 29377120       126511     29377120_126511     0.635855 
29377120       113945     29377120_113945 29377120       291038     29377120_291038     0.571355 
29377120       113945     29377120_113945 29377120       291040     29377120_291040     0.579138 
29377120       114106     29377120_114106 29377120       114111     29377120_114111     0.547716 
29377120       114106     29377120_114106 29377120       114165     29377120_114165     0.880992 
29377120       114106     29377120_114106 29377120       114180     29377120_114180     0.831915 
29377120       114106     29377120_114106 29377120       125970     29377120_125970     0.720938 
29377120       114106     29377120_114106 29377120       126490     29377120_126490     0.054608 
29377120       114106     29377120_114106 29377120       126511     29377120_126511     0.680001 
29377120       114106     29377120_114106 29377120       291038     29377120_291038      0.62609 
29377120       114106     29377120_114106 29377120       291040     29377120_291040     0.655635 
29377120       114111     29377120_114111 29377120       114165     29377120_114165     0.528678 
29377120       114111     29377120_114111 29377120       114180     29377120_114180     0.540892 
29377120       114111     29377120_114111 29377120       125970     29377120_125970     0.475097 
29377120       114111     29377120_114111 29377120       126490     29377120_126490     0.065929 
29377120       114111     29377120_114111 29377120       126511     29377120_126511      0.42574 
29377120       114111     29377120_114111 29377120       291038     29377120_291038     0.363092 
29377120       114111     29377120_114111 29377120       291040     29377120_291040     0.371429 
29377120       114165     29377120_114165 29377120       114180     29377120_114180     0.937986 
29377120       114165     29377120_114165 29377120       125970     29377120_125970     0.671196 
29377120       114165     29377120_114165 29377120       126490     29377120_126490    0.0434193 
29377120       114165     29377120_114165 29377120       126511     29377120_126511     0.607343 
29377120       114165     29377120_114165 29377120       291038     29377120_291038     0.550588 
29377120       114165     29377120_114165 29377120       291040     29377120_291040     0.555467 
29377120       114180     29377120_114180 29377120       125970     29377120_125970     0.666962 
29377120       114180     29377120_114180 29377120       126490     29377120_126490    0.0253363 
29377120       114180     29377120_114180 29377120       126511     29377120_126511     0.601836 
29377120       114180     29377120_114180 29377120       291038     29377120_291038     0.549506 
29377120       114180     29377120_114180 29377120       291040     29377120_291040     0.535788 
29377120       125970     29377120_125970 29377120       126490     29377120_126490     0.073183 
29377120       125970     29377120_125970 29377120       126511     29377120_126511     0.714841 
29377120       125970     29377120_125970 29377120       291038     29377120_291038     0.623805 
29377120       125970     29377120_125970 29377120       291040     29377120_291040     0.611823 
29377120       126490     29377120_126490 29377120       126511     29377120_126511     0.147641 
29377120       126490     29377120_126490 29377120       291038     29377120_291038     0.073869 
29377120       126490     29377120_126490 29377120       291040     29377120_291040    0.0722165 
29377120       126511     29377120_126511 29377120       291038     29377120_291038       0.6219 
29377120       126511     29377120_126511 29377120       291040     29377120_291040      0.63108 
29377120       291038     29377120_291038 29377120       291040     29377120_291040     0.961926 
29377127      2465852    29377127_2465852 29377127      3670119    29377127_3670119  0.000367732 
29377127      2465852    29377127_2465852 29377127      3674548    29377127_3674548   0.00268661 
29377127      2465852    29377127_2465852 29377127      3675320    29377127_3675320   0.00302381 
29377127      2465852    29377127_2465852 29377127      4169484    29377127_4169484  0.000619465 
29377127      2465852    29377127_2465852 29377127      4644461    29377127_4644461    0.0260539 
29377127      2465852    29377127_2465852 29377127      4644484    29377127_4644484     0.030637 
29377127      2465852    29377127_2465852 29377127      4677533    29377127_4677533    0.0579401 
29377127      2465852    29377127_2465852 29377127      5074362    29377127_5074362   0.00660629 
29377127      3670119    29377127_3670119 29377127      3674548    29377127_3674548     0.395475 
29377127      3670119    29377127_3670119 29377127      3675320    29377127_3675320     0.404446 
29377127      3670119    29377127_3670119 29377127      4169484    29377127_4169484   0.00175518 
29377127      3670119    29377127_3670119 29377127      4644461    29377127_4644461    0.0362845 
29377127      3670119    29377127_3670119 29377127      4644484    29377127_4644484    0.0547882 
29377127      3670119    29377127_3670119 29377127      4677533    29377127_4677533    0.0864245 
29377127      3670119    29377127_3670119 29377127      5074362    29377127_5074362   0.00431659 
29377127      3674548    29377127_3674548 29377127      3675320    29377127_3675320     0.682461 
29377127      3674548    29377127_3674548 29377127      4169484    29377127_4169484   0.00295702 
29377127      3674548    29377127_3674548 29377127      4644461    29377127_4644461     0.100747 
29377127      3674548    29377127_3674548 29377127      4644484    29377127_4644484     0.112695 
29377127      3674548    29377127_3674548 29377127      4677533    29377127_4677533      0.07291 
29377127      3674548    29377127_3674548 29377127      5074362    29377127_5074362   0.00178878 
29377127      3675320    29377127_3675320 29377127      4169484    29377127_4169484   0.00393797 
29377127      3675320    29377127_3675320 29377127      4644461    29377127_4644461    0.0731741 
29377127      3675320    29377127_3675320 29377127      4644484    29377127_4644484    0.0827961 
29377127      3675320    29377127_3675320 29377127      4677533    29377127_4677533    0.0424162 
29377127      3675320    29377127_3675320 29377127      5074362    29377127_5074362   0.00237727 
29377127      4169484    29377127_4169484 29377127      4644461    29377127_4644461    0.0601687 
29377127      4169484    29377127_4169484 29377127      4644484    29377127_4644484    0.0441074 
29377127      4169484    29377127_4169484 29377127      4677533    29377127_4677533     0.190711 
29377127      4169484    29377127_4169484 29377127      5074362    29377127_5074362    0.0444207 
29377127      4644461    29377127_4644461 29377127      4644484    29377127_4644484     0.940751 
29377127      4644461    29377127_4644461 29377127      4677533    29377127_4677533     0.405192 
29377127      4644461    29377127_4644461 29377127      5074362    29377127_5074362   0.00631688 
29377127      4644484    29377127_4644484 29377127      4677533    29377127_4677533     0.417748 
29377127      4644484    29377127_4644484 29377127      5074362    29377127_5074362   0.00119903 
29377127      4677533    29377127_4677533 29377127      5074362    29377127_5074362   0.00405667 
29377129      1101657    29377129_1101657 29377129      1101809    29377129_1101809     0.875467 
29377129      1101657    29377129_1101657 29377129      1739506    29377129_1739506    0.0146203 
29377129      1101809    29377129_1101809 29377129      1739506    29377129_1739506    0.0119748 
29377132      5127865    29377132_5127865 29377132      5128033    29377132_5128033     0.804923 
29377132      5127865    29377132_5127865 29377132      5715652    29377132_5715652    0.0633195 
29377132      5127865    29377132_5127865 29377132      6974300    29377132_6974300    0.0359812 
29377132      5127865    29377132_5127865 29377132      6978323    29377132_6978323      0.14179 
29377132      5127865    29377132_5127865 29377132      6978376    29377132_6978376     0.100221 
29377132      5127865    29377132_5127865 29377132      6980567    29377132_6980567    0.0778732 
29377132      5127865    29377132_5127865 29377132      7153605    29377132_7153605     0.121357 
29377132      5127865    29377132_5127865 29377132      7424688    29377132_7424688    0.0930348 
29377132      5127865    29377132_5127865 29377132      7452845    29377132_7452845    0.0598272 
29377132      5128033    29377132_5128033 29377132      5715652    29377132_5715652    0.0463759 
29377132      5128033    29377132_5128033 29377132      6974300    29377132_6974300    0.0415155 
29377132      5128033    29377132_5128033 29377132      6978323    29377132_6978323     0.113163 
29377132      5128033    29377132_5128033 29377132      6978376    29377132_6978376    0.0871392 
29377132      5128033    29377132_5128033 29377132      6980567    29377132_6980567    0.0750303 
29377132      5128033    29377132_5128033 29377132      7153605    29377132_7153605     0.149509 
29377132      5128033    29377132_5128033 29377132      7424688    29377132_7424688     0.105262 
29377132      5128033    29377132_5128033 29377132      7452845    29377132_7452845    0.0941375 
29377132      5715652    29377132_5715652 29377132      6974300    29377132_6974300    0.0379797 
29377132      5715652    29377132_5715652 29377132      6978323    29377132_6978323    0.0445373 
29377132      5715652    29377132_5715652 29377132      6978376    29377132_6978376    0.0335538 
29377132      5715652    29377132_5715652 29377132      6980567    29377132_6980567    0.0621274 
29377132      5715652    29377132_5715652 29377132      7153605    29377132_7153605    0.0304375 
29377132      5715652    29377132_5715652 29377132      7424688    29377132_7424688    0.0747263 
29377132      5715652    29377132_5715652 29377132      7452845    29377132_7452845    0.0206132 
29377132      6974300    29377132_6974300 29377132      6978323    29377132_6978323     0.512237 
29377132      6974300    29377132_6974300 29377132      6978376    29377132_6978376     0.532694 
29377132      6974300    29377132_6974300 29377132      6980567    29377132_6980567     0.583824 
29377132      6974300    29377132_6974300 29377132      7153605    29377132_7153605     0.584969 
29377132      6974300    29377132_6974300 29377132      7424688    29377132_7424688     0.560713 
29377132      6974300    29377132_6974300 29377132      7452845    29377132_7452845     0.401399 
29377132      6978323    29377132_6978323 29377132      6978376    29377132_6978376     0.799934 
29377132      6978323    29377132_6978323 29377132      6980567    29377132_6980567     0.626204 
29377132      6978323    29377132_6978323 29377132      7153605    29377132_7153605     0.548405 
29377132      6978323    29377132_6978323 29377132      7424688    29377132_7424688     0.495655 
29377132      6978323    29377132_6978323 29377132      7452845    29377132_7452845     0.420425 
29377132      6978376    29377132_6978376 29377132      6980567    29377132_6980567     0.585591 
29377132      6978376    29377132_6978376 29377132      7153605    29377132_7153605     0.595697 
29377132      6978376    29377132_6978376 29377132      7424688    29377132_7424688     0.513542 
29377132      6978376    29377132_6978376 29377132      7452845    29377132_7452845       0.4332 
29377132      6980567    29377132_6980567 29377132      7153605    29377132_7153605     0.568669 
29377132      6980567    29377132_6980567 29377132      7424688    29377132_7424688     0.517618 
29377132      6980567    29377132_6980567 29377132      7452845    29377132_7452845     0.345796 
29377132      7153605    29377132_7153605 29377132      7424688    29377132_7424688     0.585913 
29377132      7153605    29377132_7153605 29377132      7452845    29377132_7452845     0.450421 
29377132      7424688    29377132_7424688 29377132      7452845    29377132_7452845     0.390862 
29377137       634679     29377137_634679 29377137       636274     29377137_636274     0.742874 
29377137       634679     29377137_634679 29377137      1495648    29377137_1495648     0.746034 
29377137       634679     29377137_634679 29377137      1899928    29377137_1899928       0.7197 
29377137       634679     29377137_634679 29377137      2225471    29377137_2225471     0.645172 
29377137       634679     29377137_634679 29377137      2237392    29377137_2237392     0.749961 
29377137       636274     29377137_636274 29377137      1495648    29377137_1495648     0.676304 
29377137       636274     29377137_636274 29377137      1899928    29377137_1899928     0.766825 
29377137       636274     29377137_636274 29377137      2225471    29377137_2225471     0.596086 
29377137       636274     29377137_636274 29377137      2237392    29377137_2237392     0.798785 
29377137      1495648    29377137_1495648 29377137      1899928    29377137_1899928      0.70692 
29377137      1495648    29377137_1495648 29377137      2225471    29377137_2225471     0.696605 
29377137      1495648    29377137_1495648 29377137      2237392    29377137_2237392     0.800801 
29377137      1899928    29377137_1899928 29377137      2225471    29377137_2225471     0.644976 
29377137      1899928    29377137_1899928 29377137      2237392    29377137_2237392      0.82401 
29377137      2225471    29377137_2225471 29377137      2237392    29377137_2237392     0.719403 
29377139      2138918    29377139_2138918 29377139      3096236    29377139_3096236     0.098112 
29377141        14671      29377141_14671 29377141        14696      29377141_14696     0.874248 
29377141        14671      29377141_14671 29377141        14883      29377141_14883     0.457244 
29377141        14671      29377141_14671 29377141        14905      29377141_14905      0.57489 
29377141        14671      29377141_14671 29377141       310839     29377141_310839      0.39439 
29377141        14671      29377141_14671 29377141       310841     29377141_310841     0.535767 
29377141        14671      29377141_14671 29377141       310898     29377141_310898     0.728919 
29377141        14671      29377141_14671 29377141       310955     29377141_310955     0.696689 
29377141        14671      29377141_14671 29377141       310974     29377141_310974     0.532551 
29377141        14671      29377141_14671 29377141       311250     29377141_311250     0.612403 
29377141        14671      29377141_14671 29377141       311301     29377141_311301     0.464242 
29377141        14671      29377141_14671 29377141       340204     29377141_340204     0.531373 
29377141        14671      29377141_14671 29377141       346682     29377141_346682     0.413956 
29377141        14671      29377141_14671 29377141       346710     29377141_346710     0.429414 
29377141        14671      29377141_14671 29377141       346712     29377141_346712     0.429414 
29377141        14696      29377141_14696 29377141        14883      29377141_14883     0.515388 
29377141        14696      29377141_14696 29377141        14905      29377141_14905     0.555737 
29377141        14696      29377141_14696 29377141       310839     29377141_310839       0.3916 
29377141        14696      29377141_14696 29377141       310841     29377141_310841     0.508222 
29377141        14696      29377141_14696 29377141       310898     29377141_310898     0.772387 
29377141        14696      29377141_14696 29377141       310955     29377141_310955     0.673533 
29377141        14696      29377141_14696 29377141       310974     29377141_310974      0.54776 
29377141        14696      29377141_14696 29377141       311250     29377141_311250     0.638513 
29377141        14696      29377141_14696 29377141       311301     29377141_311301     0.526045 
29377141        14696      29377141_14696 29377141       340204     29377141_340204      0.55435 
29377141        14696      29377141_14696 29377141       346682     29377141_346682     0.387255 
29377141        14696      29377141_14696 29377141       346710     29377141_346710     0.402131 
29377141        14696      29377141_14696 29377141       346712     29377141_346712     0.402131 
29377141        14883      29377141_14883 29377141        14905      29377141_14905     0.859121 
29377141        14883      29377141_14883 29377141       310839     29377141_310839     0.421355 
29377141        14883      29377141_14883 29377141       310841     29377141_310841     0.486129 
29377141        14883      29377141_14883 29377141       310898     29377141_310898     0.570588 
29377141        14883      29377141_14883 29377141       310955     29377141_310955     0.644906 
29377141        14883      29377141_14883 29377141       310974     29377141_310974     0.523947 
29377141        14883      29377141_14883 29377141       311250     29377141_311250     0.555664 
29377141        14883      29377141_14883 29377141       311301     29377141_311301     0.611396 
29377141        14883      29377141_14883 29377141       340204     29377141_340204     0.480439 
29377141        14883      29377141_14883 29377141       346682     29377141_346682     0.592252 
29377141        14883      29377141_14883 29377141       346710     29377141_346710     0.562105 
29377141        14883      29377141_14883 29377141       346712     29377141_346712     0.562105 
29377141        14905      29377141_14905 29377141       310839     29377141_310839     0.425193 
29377141        14905      29377141_14905 29377141       310841     29377141_310841     0.554172 
29377141        14905      29377141_14905 29377141       310898     29377141_310898     0.640119 
29377141        14905      29377141_14905 29377141       310955     29377141_310955     0.660684 
29377141        14905      29377141_14905 29377141       310974     29377141_310974     0.509807 
29377141        14905      29377141_14905 29377141       311250     29377141_311250     0.633595 
29377141        14905      29377141_14905 29377141       311301     29377141_311301     0.583282 
29377141        14905      29377141_14905 29377141       340204     29377141_340204     0.462208 
29377141        14905      29377141_14905 29377141       346682     29377141_346682     0.593987 
29377141        14905      29377141_14905 29377141       346710     29377141_346710     0.569493 
29377141        14905      29377141_14905 29377141       346712     29377141_346712     0.569493 
29377141       310839     29377141_310839 29377141       310841     29377141_310841     0.789005 
29377141       310839     29377141_310839 29377141       310898     29377141_310898     0.550328 
29377141       310839     29377141_310839 29377141       310955     29377141_310955     0.568556 
29377141       310839     29377141_310839 29377141       310974     29377141_310974     0.451924 
29377141       310839     29377141_310839 29377141       311250     29377141_311250     0.589687 
29377141       310839     29377141_310839 29377141       311301     29377141_311301      0.53518 
29377141       310839     29377141_310839 29377141       340204     29377141_340204     0.375549 
29377141       310839     29377141_310839 29377141       346682     29377141_346682      0.35725 
29377141       310839     29377141_310839 29377141       346710     29377141_346710     0.370447 
29377141       310839     29377141_310839 29377141       346712     29377141_346712     0.370447 
29377141       310841     29377141_310841 29377141       310898     29377141_310898     0.759117 
29377141       310841     29377141_310841 29377141       310955     29377141_310955     0.784682 
29377141       310841     29377141_310841 29377141       310974     29377141_310974     0.562133 
29377141       310841     29377141_310841 29377141       311250     29377141_311250      0.69722 
29377141       310841     29377141_310841 29377141       311301     29377141_311301     0.642481 
29377141       310841     29377141_310841 29377141       340204     29377141_340204     0.383745 
29377141       310841     29377141_310841 29377141       346682     29377141_346682     0.517671 
29377141       310841     29377141_310841 29377141       346710     29377141_346710      0.53585 
29377141       310841     29377141_310841 29377141       346712     29377141_346712      0.53585 
29377141       310898     29377141_310898 29377141       310955     29377141_310955     0.900853 
29377141       310898     29377141_310898 29377141       310974     29377141_310974     0.712585 
29377141       310898     29377141_310898 29377141       311250     29377141_311250     0.804535 
29377141       310898     29377141_310898 29377141       311301     29377141_311301     0.685364 
29377141       310898     29377141_310898 29377141       340204     29377141_340204      0.45242 
29377141       310898     29377141_310898 29377141       346682     29377141_346682     0.507546 
29377141       310898     29377141_310898 29377141       346710     29377141_346710     0.525858 
29377141       310898     29377141_310898 29377141       346712     29377141_346712     0.525858 
29377141       310955     29377141_310955 29377141       310974     29377141_310974     0.735668 
29377141       310955     29377141_310955 29377141       311250     29377141_311250     0.767734 
29377141       310955     29377141_310955 29377141       311301     29377141_311301     0.706906 
29377141       310955     29377141_310955 29377141       340204     29377141_340204      0.46428 
29377141       310955     29377141_310955 29377141       346682     29377141_346682     0.617189 
29377141       310955     29377141_310955 29377141       346710     29377141_346710     0.638748 
29377141       310955     29377141_310955 29377141       346712     29377141_346712     0.638748 
29377141       310974     29377141_310974 29377141       311250     29377141_311250     0.763549 
29377141       310974     29377141_310974 29377141       311301     29377141_311301     0.763549 
29377141       310974     29377141_310974 29377141       340204     29377141_340204     0.506539 
29377141       310974     29377141_310974 29377141       346682     29377141_346682     0.519938 
29377141       310974     29377141_310974 29377141       346710     29377141_346710     0.447844 
29377141       310974     29377141_310974 29377141       346712     29377141_346712     0.447844 
29377141       311250     29377141_311250 29377141       311301     29377141_311301      0.79695 
29377141       311250     29377141_311250 29377141       340204     29377141_340204     0.583982 
29377141       311250     29377141_311250 29377141       346682     29377141_346682     0.543989 
29377141       311250     29377141_311250 29377141       346710     29377141_346710     0.516486 
29377141       311250     29377141_311250 29377141       346712     29377141_346712     0.516486 
29377141       311301     29377141_311301 29377141       340204     29377141_340204     0.533226 
29377141       311301     29377141_311301 29377141       346682     29377141_346682     0.592011 
29377141       311301     29377141_311301 29377141       346710     29377141_346710     0.516486 
29377141       311301     29377141_311301 29377141       346712     29377141_346712     0.516486 
29377141       340204     29377141_340204 29377141       346682     29377141_346682     0.428172 
29377141       340204     29377141_340204 29377141       346710     29377141_346710     0.405568 
29377141       340204     29377141_340204 29377141       346712     29377141_346712     0.405568 
29377141       346682     29377141_346682 29377141       346710     29377141_346710     0.972025 
29377141       346682     29377141_346682 29377141       346712     29377141_346712     0.972025 
29377141       346710     29377141_346710 29377141       346712     29377141_346712            1 
29377144        72259      29377144_72259 29377144        72446      29377144_72446     0.801528 
29377145       616095     29377145_616095 29377145       641334     29377145_641334    0.0599456 
29377145       616095     29377145_616095 29377145       641421     29377145_641421   0.00332496 
29377145       616095     29377145_616095 29377145       668752     29377145_668752    0.0806609 
29377145       616095     29377145_616095 29377145       669003     29377145_669003    0.0703929 
29377145       641334     29377145_641334 29377145       641421     29377145_641421   0.00792194 
29377145       641334     29377145_641334 29377145       668752     29377145_668752     0.629127 
29377145       641334     29377145_641334 29377145       669003     29377145_669003     0.584813 
29377145       641421     29377145_641421 29377145       668752     29377145_668752    0.0218609 
29377145       641421     29377145_641421 29377145       669003     29377145_669003    0.0144843 
29377145       668752     29377145_668752 29377145       669003     29377145_669003     0.731586 
29377148      1143522    29377148_1143522 29377148      1143558    29377148_1143558     0.860239 
29377151      2154878    29377151_2154878 29377151      3299356    29377151_3299356    0.0507937 
29377152       912231     29377152_912231 29377152       912265     29377152_912265     0.879585 
29377152       912231     29377152_912231 29377152      1053199    29377152_1053199     0.453722 
29377152       912231     29377152_912231 29377152      1198687    29377152_1198687     0.479391 
29377152       912231     29377152_912231 29377152      1199060    29377152_1199060     0.541623 
29377152       912265     29377152_912265 29377152      1053199    29377152_1053199     0.478643 
29377152       912265     29377152_912265 29377152      1198687    29377152_1198687     0.516431 
29377152       912265     29377152_912265 29377152      1199060    29377152_1199060     0.438471 
29377152      1053199    29377152_1053199 29377152      1198687    29377152_1198687     0.487173 
29377152      1053199    29377152_1053199 29377152      1199060    29377152_1199060     0.517208 
29377152      1198687    29377152_1198687 29377152      1199060    29377152_1199060     0.662758 
29377160       576081     29377160_576081 29377160       576129     29377160_576129     0.850096 
29377160       576081     29377160_576081 29377160       576151     29377160_576151     0.786546 
29377160       576081     29377160_576081 29377160       576187     29377160_576187     0.730619 
29377160       576129     29377160_576129 29377160       576151     29377160_576151     0.889284 
29377160       576129     29377160_576129 29377160       576187     29377160_576187     0.863519 
29377160       576151     29377160_576151 29377160       576187     29377160_576187      0.86446 
29377163       326672     29377163_326672 29377163       326673     29377163_326673     0.915057 
29377163       326672     29377163_326672 29377163       326687     29377163_326687     0.755249 
29377163       326672     29377163_326672 29377163      3523527    29377163_3523527    0.0168376 
29377163       326673     29377163_326673 29377163       326687     29377163_326687     0.823572 
29377163       326673     29377163_326673 29377163      3523527    29377163_3523527    0.0217028 
29377163       326687     29377163_326687 29377163      3523527    29377163_3523527    0.0112255 
29377169       748875     29377169_748875 29377169       784071     29377169_784071     0.771211 
29377169       748875     29377169_748875 29377169      2477153    29377169_2477153    0.0288659 
29377169       748875     29377169_748875 29377169      2477211    29377169_2477211    0.0418704 
29377169       748875     29377169_748875 29377169      2477222    29377169_2477222    0.0385726 
29377169       748875     29377169_748875 29377169      2479282    29377169_2479282   0.00194441 
29377169       748875     29377169_748875 29377169      2479484    29377169_2479484   0.00813606 
29377169       748875     29377169_748875 29377169      2479536    29377169_2479536    0.0353647 
29377169       748875     29377169_748875 29377169      2479547    29377169_2479547    0.0259611 
29377169       748875     29377169_748875 29377169      2479550    29377169_2479550    0.0502464 
29377169       748875     29377169_748875 29377169      2612005    29377169_2612005   0.00894325 
29377169       748875     29377169_748875 29377169      2939442    29377169_2939442    0.0186327 
29377169       748875     29377169_748875 29377169      2941532    29377169_2941532    0.0597069 
29377169       784071     29377169_784071 29377169      2477153    29377169_2477153    0.0413516 
29377169       784071     29377169_784071 29377169      2477211    29377169_2477211    0.0552484 
29377169       784071     29377169_784071 29377169      2477222    29377169_2477222    0.0516537 
29377169       784071     29377169_784071 29377169      2479282    29377169_2479282    0.0067003 
29377169       784071     29377169_784071 29377169      2479484    29377169_2479484    0.0165148 
29377169       784071     29377169_784071 29377169      2479536    29377169_2479536    0.0548446 
29377169       784071     29377169_784071 29377169      2479547    29377169_2479547    0.0209384 
29377169       784071     29377169_784071 29377169      2479550    29377169_2479550    0.0625059 
29377169       784071     29377169_784071 29377169      2612005    29377169_2612005    0.0201985 
29377169       784071     29377169_784071 29377169      2939442    29377169_2939442    0.0265421 
29377169       784071     29377169_784071 29377169      2941532    29377169_2941532    0.0537876 
29377169      2477153    29377169_2477153 29377169      2477211    29377169_2477211     0.811752 
29377169      2477153    29377169_2477153 29377169      2477222    29377169_2477222     0.793501 
29377169      2477153    29377169_2477153 29377169      2479282    29377169_2479282     0.257696 
29377169      2477153    29377169_2477153 29377169      2479484    29377169_2479484     0.356982 
29377169      2477153    29377169_2477153 29377169      2479536    29377169_2479536     0.560012 
29377169      2477153    29377169_2477153 29377169      2479547    29377169_2479547     0.139278 
29377169      2477153    29377169_2477153 29377169      2479550    29377169_2479550      0.58281 
29377169      2477153    29377169_2477153 29377169      2612005    29377169_2612005     0.629247 
29377169      2477153    29377169_2477153 29377169      2939442    29377169_2939442     0.527891 
29377169      2477153    29377169_2477153 29377169      2941532    29377169_2941532     0.445088 
29377169      2477211    29377169_2477211 29377169      2477222    29377169_2477222     0.980746 
29377169      2477211    29377169_2477211 29377169      2479282    29377169_2479282     0.237028 
29377169      2477211    29377169_2477211 29377169      2479484    29377169_2479484     0.355122 
29377169      2477211    29377169_2477211 29377169      2479536    29377169_2479536     0.541681 
29377169      2477211    29377169_2477211 29377169      2479547    29377169_2479547    0.0678385 
29377169      2477211    29377169_2477211 29377169      2479550    29377169_2479550     0.533504 
29377169      2477211    29377169_2477211 29377169      2612005    29377169_2612005     0.671203 
29377169      2477211    29377169_2477211 29377169      2939442    29377169_2939442     0.509139 
29377169      2477211    29377169_2477211 29377169      2941532    29377169_2941532     0.525899 
29377169      2477222    29377169_2477222 29377169      2479282    29377169_2479282     0.242211 
29377169      2477222    29377169_2477222 29377169      2479484    29377169_2479484     0.363975 
29377169      2477222    29377169_2477222 29377169      2479536    29377169_2479536     0.524492 
29377169      2477222    29377169_2477222 29377169      2479547    29377169_2479547    0.0541056 
29377169      2477222    29377169_2477222 29377169      2479550    29377169_2479550     0.516455 
29377169      2477222    29377169_2477222 29377169      2612005    29377169_2612005     0.653724 
29377169      2477222    29377169_2477222 29377169      2939442    29377169_2939442     0.522421 
29377169      2477222    29377169_2477222 29377169      2941532    29377169_2941532     0.505955 
29377169      2479282    29377169_2479282 29377169      2479484    29377169_2479484   0.00955911 
29377169      2479282    29377169_2479282 29377169      2479536    29377169_2479536     0.135931 
29377169      2479282    29377169_2479282 29377169      2479547    29377169_2479547     0.414507 
29377169      2479282    29377169_2479282 29377169      2479550    29377169_2479550    0.0772727 
29377169      2479282    29377169_2479282 29377169      2612005    29377169_2612005      0.20093 
29377169      2479282    29377169_2479282 29377169      2939442    29377169_2939442     0.115655 
29377169      2479282    29377169_2479282 29377169      2941532    29377169_2941532     0.155589 
29377169      2479484    29377169_2479484 29377169      2479536    29377169_2479536     0.440578 
29377169      2479484    29377169_2479484 29377169      2479547    29377169_2479547    0.0229992 
29377169      2479484    29377169_2479484 29377169      2479550    29377169_2479550     0.528219 
29377169      2479484    29377169_2479484 29377169      2612005    29377169_2612005     0.420583 
29377169      2479484    29377169_2479484 29377169      2939442    29377169_2939442     0.327426 
29377169      2479484    29377169_2479484 29377169      2941532    29377169_2941532     0.334373 
29377169      2479536    29377169_2479536 29377169      2479547    29377169_2479547     0.174802 
29377169      2479536    29377169_2479536 29377169      2479550    29377169_2479550     0.903841 
29377169      2479536    29377169_2479536 29377169      2612005    29377169_2612005     0.478765 
29377169      2479536    29377169_2479536 29377169      2939442    29377169_2939442     0.492294 
29377169      2479536    29377169_2479536 29377169      2941532    29377169_2941532     0.539688 
29377169      2479547    29377169_2479547 29377169      2479550    29377169_2479550     0.145521 
29377169      2479547    29377169_2479547 29377169      2612005    29377169_2612005    0.0322409 
29377169      2479547    29377169_2479547 29377169      2939442    29377169_2939442    0.0541709 
29377169      2479547    29377169_2479547 29377169      2941532    29377169_2941532    0.0882434 
29377169      2479550    29377169_2479550 29377169      2612005    29377169_2612005     0.391852 
29377169      2479550    29377169_2479550 29377169      2939442    29377169_2939442     0.485107 
29377169      2479550    29377169_2479550 29377169      2941532    29377169_2941532     0.501781 
29377169      2612005    29377169_2612005 29377169      2939442    29377169_2939442     0.510435 
29377169      2612005    29377169_2612005 29377169      2941532    29377169_2941532     0.542572 
29377169      2939442    29377169_2939442 29377169      2941532    29377169_2941532      0.38787 
29377170      3615596    29377170_3615596 29377170      3938453    29377170_3938453     0.424237 
29377170      3615596    29377170_3615596 29377170      5915891    29377170_5915891    0.0122606 
29377170      3615596    29377170_3615596 29377170      5915975    29377170_5915975   0.00630346 
29377170      3615596    29377170_3615596 29377170      6210319    29377170_6210319    0.0162172 
29377170      3615596    29377170_3615596 29377170      6699730    29377170_6699730    0.0528405 
29377170      3615596    29377170_3615596 29377170      6717520    29377170_6717520    0.0259751 
29377170      3615596    29377170_3615596 29377170      6717602    29377170_6717602    0.0168374 
29377170      3615596    29377170_3615596 29377170      6757668    29377170_6757668    0.0345495 
29377170      3615596    29377170_3615596 29377170      6853690    29377170_6853690    0.0389596 
29377170      3615596    29377170_3615596 29377170      6971250    29377170_6971250  0.000775422 
29377170      3615596    29377170_3615596 29377170      6971253    29377170_6971253   0.00467112 
29377170      3615596    29377170_3615596 29377170      6977367    29377170_6977367    0.0520556 
29377170      3615596    29377170_3615596 29377170      7690501    29377170_7690501    0.0148741 
29377170      3615596    29377170_3615596 29377170      8690805    29377170_8690805    0.0141913 
29377170      3615596    29377170_3615596 29377170      8690878    29377170_8690878   0.00361754 
29377170      3615596    29377170_3615596 29377170      9969011    29377170_9969011   0.00608591 
29377170      3615596    29377170_3615596 29377170     10113001   29377170_10113001  0.000150463 
29377170      3615596    29377170_3615596 29377170     10113012   29377170_10113012  5.89742e-05 
29377170      3615596    29377170_3615596 29377170     10735664   29377170_10735664  4.30274e-05 
29377170      3615596    29377170_3615596 29377170     10736143   29377170_10736143    0.0253505 
29377170      3615596    29377170_3615596 29377170     10736243   29377170_10736243  0.000329647 
29377170      3615596    29377170_3615596 29377170     10736354   29377170_10736354     0.143648 
29377170      3615596    29377170_3615596 29377170     11784939   29377170_11784939   0.00033298 
29377170      3615596    29377170_3615596 29377170     11788006   29377170_11788006    0.0139694 
29377170      3615596    29377170_3615596 29377170     11788049   29377170_11788049    0.0258812 
29377170      3615596    29377170_3615596 29377170     11873262   29377170_11873262   0.00380487 
29377170      3615596    29377170_3615596 29377170     11873483   29377170_11873483   9.0189e-06 
29377170      3938453    29377170_3938453 29377170      5915891    29377170_5915891    0.0235519 
29377170      3938453    29377170_3938453 29377170      5915975    29377170_5915975   0.00737856 
29377170      3938453    29377170_3938453 29377170      6210319    29377170_6210319   0.00553157 
29377170      3938453    29377170_3938453 29377170      6699730    29377170_6699730    0.0892131 
29377170      3938453    29377170_3938453 29377170      6717520    29377170_6717520    0.0616438 
29377170      3938453    29377170_3938453 29377170      6717602    29377170_6717602    0.0632263 
29377170      3938453    29377170_3938453 29377170      6757668    29377170_6757668    0.0497997 
29377170      3938453    29377170_3938453 29377170      6853690    29377170_6853690    0.0489383 
29377170      3938453    29377170_3938453 29377170      6971250    29377170_6971250   0.00601335 
29377170      3938453    29377170_3938453 29377170      6971253    29377170_6971253   0.00068119 
29377170      3938453    29377170_3938453 29377170      6977367    29377170_6977367    0.0445738 
29377170      3938453    29377170_3938453 29377170      7690501    29377170_7690501   0.00533853 
29377170      3938453    29377170_3938453 29377170      8690805    29377170_8690805    0.0152179 
29377170      3938453    29377170_3938453 29377170      8690878    29377170_8690878    0.0294417 
29377170      3938453    29377170_3938453 29377170      9969011    29377170_9969011   0.00338491 
29377170      3938453    29377170_3938453 29377170     10113001   29377170_10113001   0.00113843 
29377170      3938453    29377170_3938453 29377170     10113012   29377170_10113012  0.000514923 
29377170      3938453    29377170_3938453 29377170     10735664   29377170_10735664   0.00103476 
29377170      3938453    29377170_3938453 29377170     10736143   29377170_10736143    0.0157229 
29377170      3938453    29377170_3938453 29377170     10736243   29377170_10736243  0.000960915 
29377170      3938453    29377170_3938453 29377170     10736354   29377170_10736354    0.0942978 
29377170      3938453    29377170_3938453 29377170     11784939   29377170_11784939   0.00814295 
29377170      3938453    29377170_3938453 29377170     11788006   29377170_11788006    0.0481129 
29377170      3938453    29377170_3938453 29377170     11788049   29377170_11788049    0.0647058 
29377170      3938453    29377170_3938453 29377170     11873262   29377170_11873262    0.0113583 
29377170      3938453    29377170_3938453 29377170     11873483   29377170_11873483    0.0211112 
29377170      5915891    29377170_5915891 29377170      5915975    29377170_5915975      0.77763 
29377170      5915891    29377170_5915891 29377170      6210319    29377170_6210319     0.299323 
29377170      5915891    29377170_5915891 29377170      6699730    29377170_6699730      0.34053 
29377170      5915891    29377170_5915891 29377170      6717520    29377170_6717520      0.32735 
29377170      5915891    29377170_5915891 29377170      6717602    29377170_6717602      0.34785 
29377170      5915891    29377170_5915891 29377170      6757668    29377170_6757668      0.31308 
29377170      5915891    29377170_5915891 29377170      6853690    29377170_6853690     0.318947 
29377170      5915891    29377170_5915891 29377170      6971250    29377170_6971250   2.3561e-07 
29377170      5915891    29377170_5915891 29377170      6971253    29377170_6971253     0.099493 
29377170      5915891    29377170_5915891 29377170      6977367    29377170_6977367    0.0463489 
29377170      5915891    29377170_5915891 29377170      7690501    29377170_7690501    0.0185747 
29377170      5915891    29377170_5915891 29377170      8690805    29377170_8690805    0.0195344 
29377170      5915891    29377170_5915891 29377170      8690878    29377170_8690878     0.010919 
29377170      5915891    29377170_5915891 29377170      9969011    29377170_9969011     0.136615 
29377170      5915891    29377170_5915891 29377170     10113001   29377170_10113001    0.0717511 
29377170      5915891    29377170_5915891 29377170     10113012   29377170_10113012    0.0643452 
29377170      5915891    29377170_5915891 29377170     10735664   29377170_10735664    0.0176541 
29377170      5915891    29377170_5915891 29377170     10736143   29377170_10736143    0.0621181 
29377170      5915891    29377170_5915891 29377170     10736243   29377170_10736243    0.0163013 
29377170      5915891    29377170_5915891 29377170     10736354   29377170_10736354    0.0352077 
29377170      5915891    29377170_5915891 29377170     11784939   29377170_11784939     0.129287 
29377170      5915891    29377170_5915891 29377170     11788006   29377170_11788006     0.165516 
29377170      5915891    29377170_5915891 29377170     11788049   29377170_11788049     0.220908 
29377170      5915891    29377170_5915891 29377170     11873262   29377170_11873262  9.81021e-05 
29377170      5915891    29377170_5915891 29377170     11873483   29377170_11873483   0.00108345 
29377170      5915975    29377170_5915975 29377170      6210319    29377170_6210319     0.350254 
29377170      5915975    29377170_5915975 29377170      6699730    29377170_6699730     0.316149 
29377170      5915975    29377170_5915975 29377170      6717520    29377170_6717520     0.388076 
29377170      5915975    29377170_5915975 29377170      6717602    29377170_6717602     0.352389 
29377170      5915975    29377170_5915975 29377170      6757668    29377170_6757668     0.317352 
29377170      5915975    29377170_5915975 29377170      6853690    29377170_6853690     0.294249 
29377170      5915975    29377170_5915975 29377170      6971250    29377170_6971250   0.00235426 
29377170      5915975    29377170_5915975 29377170      6971253    29377170_6971253    0.0517977 
29377170      5915975    29377170_5915975 29377170      6977367    29377170_6977367    0.0414924 
29377170      5915975    29377170_5915975 29377170      7690501    29377170_7690501    0.0122084 
29377170      5915975    29377170_5915975 29377170      8690805    29377170_8690805    0.0121768 
29377170      5915975    29377170_5915975 29377170      8690878    29377170_8690878    0.0118572 
29377170      5915975    29377170_5915975 29377170      9969011    29377170_9969011    0.0746872 
29377170      5915975    29377170_5915975 29377170     10113001   29377170_10113001    0.0588321 
29377170      5915975    29377170_5915975 29377170     10113012   29377170_10113012    0.0426555 
29377170      5915975    29377170_5915975 29377170     10735664   29377170_10735664    0.0143547 
29377170      5915975    29377170_5915975 29377170     10736143   29377170_10736143    0.0356388 
29377170      5915975    29377170_5915975 29377170     10736243   29377170_10736243    0.0084633 
29377170      5915975    29377170_5915975 29377170     10736354   29377170_10736354    0.0137462 
29377170      5915975    29377170_5915975 29377170     11784939   29377170_11784939    0.0963114 
29377170      5915975    29377170_5915975 29377170     11788006   29377170_11788006     0.108586 
29377170      5915975    29377170_5915975 29377170     11788049   29377170_11788049     0.190664 
29377170      5915975    29377170_5915975 29377170     11873262   29377170_11873262   0.00327716 
29377170      5915975    29377170_5915975 29377170     11873483   29377170_11873483   0.00133816 
29377170      6210319    29377170_6210319 29377170      6699730    29377170_6699730      0.29754 
29377170      6210319    29377170_6210319 29377170      6717520    29377170_6717520     0.329806 
29377170      6210319    29377170_6210319 29377170      6717602    29377170_6717602      0.28691 
29377170      6210319    29377170_6210319 29377170      6757668    29377170_6757668     0.253397 
29377170      6210319    29377170_6210319 29377170      6853690    29377170_6853690     0.209617 
29377170      6210319    29377170_6210319 29377170      6971250    29377170_6971250  9.77642e-05 
29377170      6210319    29377170_6210319 29377170      6971253    29377170_6971253    0.0130715 
29377170      6210319    29377170_6210319 29377170      6977367    29377170_6977367   0.00690906 
29377170      6210319    29377170_6210319 29377170      7690501    29377170_7690501   0.00833592 
29377170      6210319    29377170_6210319 29377170      8690805    29377170_8690805   0.00482417 
29377170      6210319    29377170_6210319 29377170      8690878    29377170_8690878  2.01467e-05 
29377170      6210319    29377170_6210319 29377170      9969011    29377170_9969011    0.0269246 
29377170      6210319    29377170_6210319 29377170     10113001   29377170_10113001    0.0340358 
29377170      6210319    29377170_6210319 29377170     10113012   29377170_10113012    0.0263926 
29377170      6210319    29377170_6210319 29377170     10735664   29377170_10735664   0.00261661
[truncated: 8,402,401 more chars]
