# Supplementary material for: The western redcedar genome reveals low genetic diversity in a self-compatible conifer
Source: Genome Res. 2022 Oct;32(10):1952–64. doi: 10.1101/gr.276358.121 (PMC9712635; doi:10.1101/gr.276358.121)
Supplement: Supplemental Material [file supp_gr.276358.121_Supplemental_Code4_analysis.tar.gz]

Archive with 17 entries (11 files):
- Code_S4-nucleotide_diversity_analysis
- Code_S4-nucleotide_diversity_analysis/all_filtered_snp_ids.txt
- Code_S4-nucleotide_diversity_analysis/gene_functions.txt
- Code_S4-nucleotide_diversity_analysis/nucleotide_diversity_analysis.R
- Code_S4-nucleotide_diversity_analysis/sco_intergenic_10k_window
- Code_S4-nucleotide_diversity_analysis/sco_intergenic_10k_window/sco_intergenic_10k_window_pi.txt
- Code_S4-nucleotide_diversity_analysis/sco_intergenic_all_one_pop
- Code_S4-nucleotide_diversity_analysis/sco_intergenic_all_one_pop/sco_intergenic_all_one_pop_pi.txt
- Code_S4-nucleotide_diversity_analysis/sco_intergenic_four_fold
- Code_S4-nucleotide_diversity_analysis/sco_intergenic_four_fold/sco_intergenic_four_fold_pi.txt
- Code_S4-nucleotide_diversity_analysis/sco_intergenic_subpops
- Code_S4-nucleotide_diversity_analysis/sco_intergenic_subpops/sco_intergenic_subpops_dxy.txt
- Code_S4-nucleotide_diversity_analysis/sco_intergenic_subpops/sco_intergenic_subpops_pi.txt
- Code_S4-nucleotide_diversity_analysis/sco_intergenic_zero_fold
- Code_S4-nucleotide_diversity_analysis/sco_intergenic_zero_fold/sco_intergenic_zero_fold_pi.txt
- Code_S4-nucleotide_diversity_analysis/Tplicatav3.1.primaryTrs.gff3.gz
- Code_S4-nucleotide_diversity_analysis/WRC_linkage_group_SNPs_nucmer.csv
