# Supplementary material for: The western redcedar genome reveals low genetic diversity in a self-compatible conifer
Source: Genome Res. 2022 Oct;32(10):1952–64. doi: 10.1101/gr.276358.121 (PMC9712635; doi:10.1101/gr.276358.121)
Supplement: Supplemental Material [file supp_gr.276358.121_Supplemental_Code4_analysis.tar.gz › Code_S4-nucleotide_diversity_analysis/gene_functions.txt]

Thupl.29361800s0001	PTHR31867:SF34	PANTHER
Thupl.29361800s0001	PF01357	PFAM	Pollen allergen
Thupl.29361800s0001	SignalP-noTM	SIGNALP
Thupl.29361800s0001	PF03330	PFAM	Rare lipoprotein A (RlpA)-like double-psi beta-barrel
Thupl.29361800s0001	PTHR31867	PANTHER	FAMILY NOT NAMED
Thupl.29381886s0005	PTHR31190	PANTHER	FAMILY NOT NAMED
Thupl.29381886s0005	GO:0006355	GO	regulation of transcription, DNA-dependent
Thupl.29381886s0005	PF00847	PFAM	AP2 domain
Thupl.29381886s0005	GO:0003700	GO	sequence-specific DNA binding transcription factor activity
Thupl.29381580s0002	PTHR27000	PANTHER
Thupl.29381580s0002	2.7.11.1	EC	Non-specific serine/threonine protein kinase
Thupl.29381580s0002	GO:0005524	GO	ATP binding
Thupl.29381580s0002	GO:0005515	GO	protein binding
Thupl.29381580s0002	GO:0004672	GO	protein kinase activity
Thupl.29381580s0002	GO:0006468	GO	protein phosphorylation
Thupl.29381580s0002	PF08263	PFAM	Leucine rich repeat N-terminal domain
Thupl.29381580s0002	PF00069	PFAM	Protein kinase domain
Thupl.29381580s0002	SignalP-noTM	SIGNALP
Thupl.29381580s0002	PF13855	PFAM	Leucine rich repeat
Thupl.29381580s0002	PTHR27000:SF219	PANTHER
Thupl.29381580s0002	KOG1187	KOG	Serine/threonine protein kinase
Thupl.1448551s0002	PF00329	PFAM	Respiratory-chain NADH dehydrogenase, 30 Kd subunit
Thupl.1448551s0002	PTHR10884:SF10	PANTHER
Thupl.1448551s0002	GO:0055114	GO	oxidation-reduction process
Thupl.1448551s0002	KOG1713	KOG	NADH-ubiquinone oxidoreductase, NDUFS3/30 kDa subunit
Thupl.1448551s0002	1.6.99.3	EC	NADH dehydrogenase
Thupl.1448551s0002	GO:0008137	GO	NADH dehydrogenase (ubiquinone) activity
Thupl.1448551s0002	PTHR10884	PANTHER	NADH DEHYDROGENASE [UBIQUINONE] IRON-SULFUR PROTEIN 3
Thupl.1448551s0002	K03936	KEGGORTH	NADH dehydrogenase (ubiquinone) Fe-S protein 3 [EC:1.6.5.3 1.6.99.3]
Thupl.29379412s0006	PTHR12385	PANTHER	CTL TRANSPORTER
Thupl.29379412s0006	PF04515	PFAM	Plasma-membrane choline transporter
Thupl.29379412s0006	PTHR12385:SF4	PANTHER	CTL2-RELATED
Thupl.29378314s0003	PTHR13462	PANTHER	FAMILY NOT NAMED
Thupl.29378314s0003	PTHR13462:SF4	PANTHER	SUBFAMILY NOT NAMED
Thupl.29378314s0003	KOG2966	KOG	Uncharacterized conserved protein
Thupl.29378314s0003	PF04678	PFAM	Protein of unknown function, DUF607
Thupl.29377653s0003	GO:0006073	GO	cellular glucan metabolic process
Thupl.29377653s0003	GO:0048046	GO	apoplast
Thupl.29377653s0003	PTHR31062	PANTHER	FAMILY NOT NAMED
Thupl.29377653s0003	K08235	KEGGORTH	xyloglucan:xyloglucosyl transferase [EC:2.4.1.207]
Thupl.29377653s0003	SignalP-noTM	SIGNALP
Thupl.29377653s0003	PF06955	PFAM	Xyloglucan endo-transglycosylase (XET) C-terminus
Thupl.29377653s0003	GO:0005975	GO	carbohydrate metabolic process
Thupl.29377653s0003	GO:0005618	GO	cell wall
Thupl.29377653s0003	GO:0004553	GO	hydrolase activity, hydrolyzing O-glycosyl compounds
Thupl.29377653s0003	PF00722	PFAM	Glycosyl hydrolases family 16
Thupl.29377653s0003	2.4.1.207	EC	Xyloglucan:xyloglucosyl transferase
Thupl.29377653s0003	GO:0016762	GO	xyloglucan:xyloglucosyl transferase activity
Thupl.29381229s0004	PTHR44369	PANTHER
Thupl.29381229s0004	PTHR44369:SF2	PANTHER
Thupl.29377476s0001	PTHR12294:SF12	PANTHER
Thupl.29377476s0001	GO:0005509	GO	calcium ion binding
Thupl.29377476s0001	PF00036	PFAM	EF hand
Thupl.29377476s0001	KOG2643	KOG	Ca2+ binding protein, contains EF-hand motifs
Thupl.29377476s0001	PTHR12294	PANTHER	EF HAND DOMAIN FAMILY A1,A2-RELATED
Thupl.29377476s0001	PF13833	PFAM	EF-hand domain pair
Thupl.29382118s0001	2.7.12.1	EC	Dual-specificity kinase
Thupl.29382118s0001	GO:0004672	GO	protein kinase activity
Thupl.29382118s0001	PF07714	PFAM	Protein tyrosine kinase
Thupl.29382118s0001	PTHR44012:SF1	PANTHER
Thupl.29382118s0001	KOG0192	KOG	Tyrosine kinase specific for activated (GTP-bound) p21cdc42Hs
Thupl.29382118s0001	PTHR44012	PANTHER
Thupl.29382118s0001	PF01842	PFAM	ACT domain
Thupl.29382118s0001	GO:0006468	GO	protein phosphorylation
Thupl.29379708s0007	PF00069	PFAM	Protein kinase domain
Thupl.29379708s0007	PF08263	PFAM	Leucine rich repeat N-terminal domain
Thupl.29379708s0007	GO:0006468	GO	protein phosphorylation
Thupl.29379708s0007	PF13855	PFAM	Leucine rich repeat
Thupl.29379708s0007	SignalP-noTM	SIGNALP
Thupl.29379708s0007	PTHR27000:SF219	PANTHER
Thupl.29379708s0007	KOG1187	KOG	Serine/threonine protein kinase
Thupl.29379708s0007	2.7.11.1	EC	Non-specific serine/threonine protein kinase
Thupl.29379708s0007	PTHR27000	PANTHER
Thupl.29379708s0007	GO:0005524	GO	ATP binding
Thupl.29379708s0007	PF00560	PFAM	Leucine Rich Repeat
Thupl.29379708s0007	GO:0004672	GO	protein kinase activity
Thupl.29379708s0007	GO:0005515	GO	protein binding
Thupl.29381914s0001	PTHR30115	PANTHER	NITROGEN REGULATORY PROTEIN P-II
Thupl.29381914s0001	GO:0030234	GO	enzyme regulator activity
Thupl.29381914s0001	PTHR30115:SF11	PANTHER
Thupl.29381914s0001	PF00543	PFAM	Nitrogen regulatory protein P-II
Thupl.29381914s0001	GO:0006808	GO	regulation of nitrogen utilization
Thupl.29378892s0001	GO:0004672	GO	protein kinase activity
Thupl.29378892s0001	PTHR27001	PANTHER
Thupl.29378892s0001	GO:0005524	GO	ATP binding
Thupl.29378892s0001	2.7.11.1	EC	Non-specific serine/threonine protein kinase
Thupl.29378892s0001	PTHR27001:SF4	PANTHER
Thupl.29378892s0001	KOG1187	KOG	Serine/threonine protein kinase
Thupl.29378892s0001	GO:0006468	GO	protein phosphorylation
Thupl.29378892s0001	PF00069	PFAM	Protein kinase domain
Thupl.29380508s0007	PTHR13132	PANTHER	ALPHA-(1,6)-FUCOSYLTRANSFERASE
Thupl.29380508s0007	PTHR13132:SF38	PANTHER
Thupl.29381003s0006	PTHR14493	PANTHER	UNCHARACTERIZED
Thupl.29381003s0006	PTHR14493:SF59	PANTHER
Thupl.29381003s0006	KOG1595	KOG	CCCH-type Zn-finger protein
Thupl.29381003s0006	PF12796	PFAM	Ankyrin repeats (3 copies)
Thupl.29377597s0004	PTHR16254:SF13	PANTHER
Thupl.29377597s0004	PF00999	PFAM	Sodium/hydrogen exchanger family
Thupl.29377597s0004	PTHR16254	PANTHER	POTASSIUM/PROTON ANTIPORTER-RELATED
Thupl.29377597s0004	GO:0016021	GO	integral to membrane
Thupl.29377597s0004	GO:0006813	GO	potassium ion transport
Thupl.29377597s0004	KOG1650	KOG	Predicted K+/H+-antiporter
Thupl.29377597s0004	GO:0006812	GO	cation transport
Thupl.29377597s0004	GO:0015299	GO	solute:hydrogen antiporter activity
Thupl.29377597s0004	PF02254	PFAM	TrkA-N domain
Thupl.29377597s0004	GO:0055085	GO	transmembrane transport
Thupl.29378456s0030	K05863	KEGGORTH	solute carrier family 25 (mitochondrial carrier; adenine nucleotide translocator)
Thupl.29378456s0030	PTHR24089:SF645	PANTHER
Thupl.29378456s0030	KOG0749	KOG	Mitochondrial ADP/ATP carrier proteins
Thupl.29378456s0030	PF00153	PFAM	Mitochondrial carrier protein
Thupl.29378456s0030	PTHR24089	PANTHER	FAMILY NOT NAMED
Thupl.29380118s0010	KOG1347	KOG	Uncharacterized membrane protein, predicted efflux pump
Thupl.29380118s0010	GO:0015238	GO	drug transmembrane transporter activity
Thupl.29380118s0010	PTHR11206:SF259	PANTHER
Thupl.29380118s0010	GO:0015297	GO	antiporter activity
Thupl.29380118s0010	GO:0055085	GO	transmembrane transport
Thupl.29380118s0010	PTHR11206	PANTHER	MULTIDRUG RESISTANCE PROTEIN
Thupl.29380118s0010	PF01554	PFAM	MatE
Thupl.29380118s0010	K03327	KEGGORTH	multidrug resistance protein, MATE family
Thupl.29380118s0010	GO:0016020	GO	membrane
Thupl.29380118s0010	GO:0006855	GO	drug transmembrane transport
Thupl.29377587s0012	GO:0003735	GO	structural constituent of ribosome
Thupl.29377587s0012	GO:0005622	GO	intracellular
Thupl.29377587s0012	K02934	KEGGORTH	large subunit ribosomal protein L6e
Thupl.29377587s0012	GO:0006412	GO	translation
Thupl.29377587s0012	GO:0005840	GO	ribosome
Thupl.29377587s0012	PF01159	PFAM	Ribosomal protein L6e
Thupl.29377587s0012	PTHR10715	PANTHER	60S RIBOSOMAL PROTEIN L6
Thupl.29377587s0012	KOG1694	KOG	60s ribosomal protein L6
Thupl.29377587s0012	PF03868	PFAM	Ribosomal protein L6, N-terminal domain
Thupl.29379555s0003	PTHR43955	PANTHER
Thupl.29379555s0003	PTHR43955:SF6	PANTHER
Thupl.29379555s0003	GO:0003676	GO	nucleic acid binding
Thupl.29379555s0003	PF00076	PFAM	RNA recognition motif. (a.k.a. RRM, RBD, or RNP domain)
Thupl.29379352s0020	PF03171	PFAM	2OG-Fe(II) oxygenase superfamily
Thupl.29379352s0020	PTHR10209:SF212	PANTHER
Thupl.29379352s0020	GO:0055114	GO	oxidation-reduction process
Thupl.29379352s0020	1.14.11.13	EC	Gibberellin 2-beta-dioxygenase
Thupl.29379352s0020	GO:0016491	GO	oxidoreductase activity
Thupl.29379352s0020	PTHR10209	PANTHER	OXIDOREDUCTASE, 2OG-FE(II) OXYGENASE FAMILY PROTEIN
Thupl.29377821s0008	PTHR34960	PANTHER
Thupl.29381520s0002	GO:0055114	GO	oxidation-reduction process
Thupl.29381520s0002	GO:0009308	GO	amine metabolic process
Thupl.29381520s0002	1.4.3.21	EC	Primary-amine oxidase
Thupl.29381520s0002	SignalP-TM	SIGNALP
Thupl.29381520s0002	GO:0048038	GO	quinone binding
Thupl.29381520s0002	PF02727	PFAM	Copper amine oxidase, N2 domain
Thupl.29381520s0002	PTHR10638:SF38	PANTHER
Thupl.29381520s0002	PF02728	PFAM	Copper amine oxidase, N3 domain
Thupl.29381520s0002	GO:0008131	GO	primary amine oxidase activity
Thupl.29381520s0002	PF01179	PFAM	Copper amine oxidase, enzyme domain
Thupl.29381520s0002	GO:0005507	GO	copper ion binding
Thupl.29381520s0002	PTHR10638	PANTHER	COPPER AMINE OXIDASE
Thupl.29381830s0001	1.14.11.19	EC	Leucocyanidin oxygenase
Thupl.29381830s0001	PF03171	PFAM	2OG-Fe(II) oxygenase superfamily
Thupl.29381830s0001	KOG0143	KOG	Iron/ascorbate family oxidoreductases
Thupl.29381830s0001	GO:0055114	GO	oxidation-reduction process
Thupl.29381830s0001	PTHR10209:SF382	PANTHER
Thupl.29381830s0001	GO:0016491	GO	oxidoreductase activity
Thupl.29381830s0001	PF14226	PFAM	non-haem dioxygenase in morphine synthesis N-terminal
Thupl.29381830s0001	PTHR10209	PANTHER	OXIDOREDUCTASE, 2OG-FE(II) OXYGENASE FAMILY PROTEIN
Thupl.29378313s0009	PTHR44369:SF2	PANTHER
Thupl.29378313s0009	PTHR44369	PANTHER
Thupl.29378313s0009	2.7.7.7	EC	DNA-directed DNA polymerase
Thupl.29369586s0001	PTHR10209	PANTHER	OXIDOREDUCTASE, 2OG-FE(II) OXYGENASE FAMILY PROTEIN
Thupl.29369586s0001	1.14.17.4	EC	Aminocyclopropanecarboxylate oxidase
Thupl.29369586s0001	GO:0016491	GO	oxidoreductase activity
Thupl.29369586s0001	PTHR10209:SF189	PANTHER
Thupl.29369586s0001	GO:0055114	GO	oxidation-reduction process
Thupl.29369586s0001	KOG0143	KOG	Iron/ascorbate family oxidoreductases
Thupl.29369586s0001	PF03171	PFAM	2OG-Fe(II) oxygenase superfamily
Thupl.29380049s0009	PTHR31899:SF1	PANTHER
Thupl.29380049s0009	PTHR31899	PANTHER	FAMILY NOT NAMED
Thupl.29380049s0009	1.14.13.129	EC	Beta-carotene 3-hydroxylase
Thupl.29378687s0001	PF02330	PFAM	Mitochondrial glycoprotein
Thupl.29378687s0001	PTHR31365:SF2	PANTHER
Thupl.29378687s0001	KOG2536	KOG	MAM33, mitochondrial matrix glycoprotein
Thupl.29378687s0001	PTHR31365	PANTHER	FAMILY NOT NAMED
Thupl.29378687s0001	GO:0005759	GO	mitochondrial matrix
Thupl.29379130s0004	PF00248	PFAM	Aldo/keto reductase family
Thupl.29379130s0004	1.1.1.317	EC	Perakine reductase
Thupl.29379130s0004	KOG1575	KOG	Voltage-gated shaker-like K+ channel, subunit beta/KCNAB
Thupl.29379130s0004	PTHR43625	PANTHER
Thupl.29379130s0004	PTHR43625:SF2	PANTHER
Thupl.29378445s0021	PF03871	PFAM	RNA polymerase Rpb5, N-terminal domain
Thupl.29378445s0021	GO:0005634	GO	nucleus
Thupl.29378445s0021	K03013	KEGGORTH	DNA-directed RNA polymerases I, II, and III subunit RPABC1
Thupl.29378445s0021	GO:0003899	GO	DNA-directed RNA polymerase activity
Thupl.29378445s0021	2.7.7.6	EC	DNA-directed RNA polymerase
Thupl.29378445s0021	GO:0006351	GO	transcription, DNA-dependent
Thupl.29378445s0021	KOG3218	KOG	RNA polymerase, 25-kDa subunit (common to polymerases I, II and III)
Thupl.29378445s0021	PTHR10535	PANTHER	FAMILY NOT NAMED
Thupl.29378445s0021	PF01191	PFAM	RNA polymerase Rpb5, C-terminal domain
Thupl.29378445s0021	GO:0003677	GO	DNA binding
Thupl.29382416s0033	PTHR31374:SF40	PANTHER
Thupl.29382416s0033	GO:0009733	GO	response to auxin stimulus
Thupl.29382416s0033	PTHR31374	PANTHER	FAMILY NOT NAMED
Thupl.29382416s0033	PF02519	PFAM	Auxin responsive protein
Thupl.29382419s0004	PTHR44369:SF2	PANTHER
Thupl.29382419s0004	PTHR44369	PANTHER
Thupl.29382419s0004	2.7.7.7	EC	DNA-directed DNA polymerase
Thupl.29380261s0001	GO:0034314	GO	Arp2/3 complex-mediated actin nucleation
Thupl.29380261s0001	PTHR10709:SF2	PANTHER	ACTIN-RELATED PROTEIN 2/3 COMPLEX SUBUNIT 1
Thupl.29380261s0001	GO:0030833	GO	regulation of actin filament polymerization
Thupl.29380261s0001	KOG1523	KOG	Actin-related protein Arp2/3 complex, subunit ARPC1/p41-ARC
Thupl.29380261s0001	K05757	KEGGORTH	actin related protein 2/3 complex, subunit 1A/1B
Thupl.29380261s0001	PF00400	PFAM	WD domain, G-beta repeat
Thupl.29380261s0001	GO:0015629	GO	actin cytoskeleton
Thupl.29380261s0001	GO:0005885	GO	Arp2/3 protein complex
Thupl.29380261s0001	PTHR10709	PANTHER	ACTIN-RELATED PROTEIN 2/3 COMPLEX SUBUNIT 1
Thupl.29380261s0001	GO:0005515	GO	protein binding
Thupl.28670163s0001	PTHR24298	PANTHER	FAMILY NOT NAMED
Thupl.28670163s0001	GO:0055114	GO	oxidation-reduction process
Thupl.28670163s0001	1.14.13.21	EC	Flavonoid 3'-monooxygenase
Thupl.28670163s0001	GO:0005506	GO	iron ion binding
Thupl.28670163s0001	GO:0016705	GO	oxidoreductase activity, acting on paired donors, with incorporation or reduction of molecular oxygen
Thupl.28670163s0001	PF00067	PFAM	Cytochrome P450
Thupl.28670163s0001	GO:0020037	GO	heme binding
Thupl.28670163s0001	PTHR24298:SF223	PANTHER
Thupl.29379409s0002	PF00931	PFAM	NB-ARC domain
Thupl.29379409s0002	PTHR11017	PANTHER	LEUCINE-RICH REPEAT-CONTAINING PROTEIN
Thupl.29379409s0002	GO:0005515	GO	protein binding
Thupl.29379409s0002	GO:0043531	GO	ADP binding
Thupl.29379409s0002	GO:0007165	GO	signal transduction
Thupl.29379409s0002	PF01582	PFAM	TIR domain
Thupl.29379409s0002	PTHR11017:SF191	PANTHER
Thupl.28450216s0001	PF00115	PFAM	Cytochrome C and Quinol oxidase polypeptide I
Thupl.28450216s0001	GO:0020037	GO	heme binding
Thupl.28450216s0001	GO:0004129	GO	cytochrome-c oxidase activity
Thupl.28450216s0001	PTHR10422	PANTHER	CYTOCHROME C OXIDASE SUBUNIT 1
Thupl.28450216s0001	GO:0009055	GO	electron carrier activity
Thupl.28450216s0001	K02256	KEGGORTH	cytochrome c oxidase subunit I [EC:1.9.3.1]
Thupl.28450216s0001	GO:0055114	GO	oxidation-reduction process
Thupl.28450216s0001	GO:0016021	GO	integral to membrane
Thupl.28450216s0001	GO:0005506	GO	iron ion binding
Thupl.28450216s0001	GO:0009060	GO	aerobic respiration
Thupl.29381265s0005	PF00226	PFAM	DnaJ domain
Thupl.29380889s0001	GO:0006904	GO	vesicle docking involved in exocytosis
Thupl.29380889s0001	GO:0016192	GO	vesicle-mediated transport
Thupl.29380889s0001	K15292	KEGG	syntaxin-binding protein 1
Thupl.29380889s0001	PTHR11679:SF59	PANTHER
Thupl.29380889s0001	PTHR11679	PANTHER	VESICLE PROTEIN SORTING-ASSOCIATED
Thupl.29380889s0001	PF00995	PFAM	Sec1 family
Thupl.29380889s0001	KOG1300	KOG	Vesicle trafficking protein Sec1
Thupl.29380974s0003	PTHR31718	PANTHER	FAMILY NOT NAMED
Thupl.29380974s0003	GO:0005515	GO	protein binding
Thupl.29380974s0003	PF01477	PFAM	PLAT/LH2 domain
Thupl.29380974s0003	PTHR31718:SF0	PANTHER	SUBFAMILY NOT NAMED
Thupl.29381603s0008	GO:0030170	GO	pyridoxal phosphate binding
Thupl.29381603s0008	GO:0009058	GO	biosynthetic process
Thupl.29381603s0008	K01762	KEGGORTH	1-aminocyclopropane-1-carboxylate synthase [EC:4.4.1.14]
Thupl.29381603s0008	PTHR43795	PANTHER
Thupl.29381603s0008	PTHR43795:SF10	PANTHER
Thupl.29381603s0008	4.4.1.14	EC	1-aminocyclopropane-1-carboxylate synthase
Thupl.29381603s0008	KOG0256	KOG	1-aminocyclopropane-1-carboxylate synthase, and related proteins
Thupl.29381603s0008	PF00155	PFAM	Aminotransferase class I and II
Thupl.29375646s0007	PF13833	PFAM	EF-hand domain pair
Thupl.29375646s0007	PTHR44180	PANTHER
Thupl.29375646s0007	GO:0005509	GO	calcium ion binding
Thupl.29375646s0007	KOG0028	KOG	Ca2+-binding protein (centrin/caltractin), EF-Hand superfamily protein
Thupl.29375646s0007	PTHR44180:SF7	PANTHER
Thupl.29379171s0001	KOG2601	KOG	Iron transporter
Thupl.29379171s0001	K14685	KEGGORTH	solute carrier family 40 (iron-regulated transporter), member 1
Thupl.29379171s0001	PTHR11660:SF57	PANTHER
Thupl.29379171s0001	PF06963	PFAM	Ferroportin1 (FPN1)
Thupl.29379171s0001	GO:0034755	GO	iron ion transmembrane transport
Thupl.29379171s0001	GO:0005381	GO	iron ion transmembrane transporter activity
Thupl.29379171s0001	GO:0016021	GO	integral to membrane
Thupl.29379171s0001	PTHR11660	PANTHER	FAMILY NOT NAMED
Thupl.29379621s0001	SignalP-noTM	SIGNALP
Thupl.29380484s0003	PTHR11017	PANTHER	LEUCINE-RICH REPEAT-CONTAINING PROTEIN
Thupl.29380484s0003	PF00931	PFAM	NB-ARC domain
Thupl.29380484s0003	GO:0043531	GO	ADP binding
Thupl.29380484s0003	GO:0005515	GO	protein binding
Thupl.29380484s0003	GO:0007165	GO	signal transduction
Thupl.29380484s0003	PF01582	PFAM	TIR domain
Thupl.29378286s0004	PTHR35477	PANTHER
Thupl.29381519s0006	GO:0015979	GO	photosynthesis
Thupl.29381519s0006	PF16639	PFAM
Thupl.29381519s0006	GO:0020037	GO	heme binding
Thupl.29381519s0006	GO:0031361	GO	integral to thylakoid membrane
Thupl.29381519s0006	K02634	KEGGORTH	apocytochrome f
Thupl.29381519s0006	PF01333	PFAM	Apocytochrome F, C-terminal
Thupl.29381519s0006	PTHR33288	PANTHER
Thupl.29381519s0006	GO:0009055	GO	electron carrier activity
Thupl.29381519s0006	PTHR33288:SF3	PANTHER
Thupl.29381519s0006	GO:0005506	GO	iron ion binding
Thupl.29380877s0004	GO:0007165	GO	signal transduction
Thupl.29380877s0004	KOG4658	KOG	Apoptotic ATPase
Thupl.29380877s0004	PF01582	PFAM	TIR domain
Thupl.29380877s0004	PF00931	PFAM	NB-ARC domain
Thupl.29380877s0004	PTHR11017	PANTHER	LEUCINE-RICH REPEAT-CONTAINING PROTEIN
Thupl.29380877s0004	GO:0005515	GO	protein binding
Thupl.29380877s0004	GO:0043531	GO	ADP binding
Thupl.29382416s0047	GO:0050661	GO	NADP binding
Thupl.29382416s0047	PTHR23023	PANTHER	DIMETHYLANILINE MONOOXYGENASE
Thupl.29382416s0047	GO:0050660	GO	flavin adenine dinucleotide binding
Thupl.29382416s0047	GO:0055114	GO	oxidation-reduction process
Thupl.29382416s0047	PTHR23023:SF86	PANTHER
Thupl.29382416s0047	PF00743	PFAM	Flavin-binding monooxygenase-like
Thupl.29382416s0047	GO:0004499	GO	N,N-dimethylaniline monooxygenase activity
Thupl.29382416s0047	KOG1399	KOG	Flavin-containing monooxygenase
Thupl.29378184s0013	PTHR10484	PANTHER	HISTONE H4
Thupl.29378184s0013	KOG3467	KOG	Histone H4
Thupl.29378184s0013	PF15511	PFAM	Centromere kinetochore component CENP-T
Thupl.29378184s0013	K11254	KEGGORTH	histone H4
Thupl.29378184s0013	PTHR10484:SF160	PANTHER
Thupl.29381497s0002	PF02617	PFAM	ATP-dependent Clp protease adaptor protein ClpS
Thupl.29381497s0002	PTHR33473	PANTHER
Thupl.29381497s0002	PTHR33473:SF9	PANTHER
Thupl.29381497s0002	GO:0030163	GO	protein catabolic process
Thupl.29382209s0001	PTHR36968:SF6	PANTHER
Thupl.29382209s0001	PF00046	PFAM	Homeobox domain
Thupl.29382209s0001	GO:0003677	GO	DNA binding
Thupl.29382209s0001	PTHR36968	PANTHER
Thupl.29379797s0005	PF00400	PFAM	WD domain, G-beta repeat
Thupl.29379797s0005	KOG2919	KOG	Guanine nucleotide-binding protein
Thupl.29379797s0005	GO:0005515	GO	protein binding
Thupl.29379797s0005	PTHR13211	PANTHER	UNCHARACTERIZED
Thupl.29381003s0012	PTHR45227	PANTHER
Thupl.29381003s0012	KOG4282	KOG	Transcription factor GT-2 and related proteins, contains trihelix DNA-binding/SANT domain
Thupl.29381003s0012	PF13837	PFAM	Myb/SANT-like DNA-binding domain
Thupl.29381582s0011	GO:0003676	GO	nucleic acid binding
Thupl.29381582s0011	GO:0008270	GO	zinc ion binding
Thupl.29381582s0011	PF00098	PFAM	Zinc knuckle
Thupl.29381582s0011	PF14111	PFAM	Domain of unknown function (DUF4283)
Thupl.29381818s0014	PF13041	PFAM	PPR repeat family
Thupl.29381818s0014	PTHR24015:SF1641	PANTHER
Thupl.29381818s0014	PF12854	PFAM	PPR repeat
Thupl.29381818s0014	PF01535	PFAM	PPR repeat
Thupl.29381818s0014	PTHR24015	PANTHER	FAMILY NOT NAMED
Thupl.29381818s0014	PF13812	PFAM	Pentatricopeptide repeat domain
Thupl.29379630s0011	PF06027	PFAM	Eukaryotic protein of unknown function (DUF914)
Thupl.29379630s0011	PTHR14233	PANTHER	DUF914-RELATED
Thupl.29379630s0011	GO:0006810	GO	transport
Thupl.29379630s0011	GO:0016021	GO	integral to membrane
Thupl.29379630s0011	PTHR14233:SF14	PANTHER
Thupl.29379339s0026	PTHR11732	PANTHER	ALDO/KETO REDUCTASE
Thupl.29379339s0026	PTHR11732:SF239	PANTHER
Thupl.29379339s0026	GO:0055114	GO	oxidation-reduction process
Thupl.29379339s0026	PF00248	PFAM	Aldo/keto reductase family
Thupl.29379339s0026	GO:0016491	GO	oxidoreductase activity
Thupl.29379703s0001	2.4.1.218	EC	Hydroquinone glucosyltransferase
Thupl.29379703s0001	GO:0008152	GO	metabolic process
Thupl.29379703s0001	GO:0016758	GO	transferase activity, transferring hexosyl groups
Thupl.29379703s0001	PF00201	PFAM	UDP-glucoronosyl and UDP-glucosyl transferase
Thupl.29379703s0001	KOG1192	KOG	UDP-glucuronosyl and UDP-glucosyl transferase
Thupl.29379703s0001	PTHR11926:SF325	PANTHER
Thupl.29379703s0001	PTHR11926	PANTHER	GLUCOSYL/GLUCURONOSYL TRANSFERASES
Thupl.29381866s0013	3.6.3.8	EC	Calcium-transporting ATPase
Thupl.29381866s0013	GO:0005516	GO	calmodulin binding
Thupl.29381866s0013	PF12515	PFAM	Ca2+-ATPase N terminal autoinhibitory domain
Thupl.29381379s0001	PTHR33128:SF17	PANTHER
Thupl.29381379s0001	PTHR33128	PANTHER
Thupl.29381379s0001	PF11820	PFAM	Protein of unknown function (DUF3339)
Thupl.29378604s0002	PF08880	PFAM	QLQ
Thupl.29378604s0002	GO:0032502	GO	developmental process
Thupl.29378604s0002	PF08879	PFAM	WRC
Thupl.29378604s0002	PTHR31602	PANTHER	FAMILY NOT NAMED
Thupl.29378604s0002	GO:0005634	GO	nucleus
Thupl.29378604s0002	GO:0006355	GO	regulation of transcription, DNA-dependent
Thupl.29378604s0002	GO:0005524	GO	ATP binding
Thupl.29378604s0002	GO:0006351	GO	transcription, DNA-dependent
Thupl.29377921s0003	PTHR43611:SF2	PANTHER
Thupl.29377921s0003	KOG3085	KOG	Predicted hydrolase (HAD superfamily)
Thupl.29377921s0003	PTHR43611	PANTHER
Thupl.29377921s0003	PF13419	PFAM	Haloacid dehalogenase-like hydrolase
Thupl.29379672s0006	SignalP-noTM	SIGNALP
Thupl.29379352s0007	PF14237	PFAM	Domain of unknown function (DUF4339)
Thupl.29379352s0007	PTHR37755	PANTHER
Thupl.29378226s0031	1.14.11.33	EC	DNA oxidative demethylase
Thupl.29378226s0031	PTHR16557:SF4	PANTHER	gb def: Alkylated DNA repair protein alkB
Thupl.29378226s0031	PF13532	PFAM	2OG-Fe(II) oxygenase superfamily
Thupl.29378226s0031	GO:0055114	GO	oxidation-reduction process
Thupl.29378226s0031	GO:0006281	GO	DNA repair
Thupl.29378226s0031	PTHR16557	PANTHER	ALKYLATED DNA REPAIR PROTEIN ALKB-RELATED
Thupl.29378261s0007	PTHR11802:SF84	PANTHER
Thupl.29378261s0007	KOG1282	KOG	Serine carboxypeptidases (lysosomal cathepsin A)
Thupl.29378261s0007	GO:0004185	GO	serine-type carboxypeptidase activity
Thupl.29378261s0007	GO:0006508	GO	proteolysis
Thupl.29378261s0007	3.4.16.6	EC	Carboxypeptidase D
Thupl.29378261s0007	PF00450	PFAM	Serine carboxypeptidase
Thupl.29378261s0007	PTHR11802	PANTHER	SERINE PROTEASE FAMILY S10 SERINE CARBOXYPEPTIDASE
Thupl.29378875s0001	PTHR10641	PANTHER	MYB-LIKE DNA-BINDING PROTEIN MYB
Thupl.29378875s0001	PTHR10641:SF459	PANTHER
Thupl.29378875s0001	KOG0048	KOG	Transcription factor, Myb superfamily
Thupl.29378875s0001	K09422	KEGGORTH	myb proto-oncogene protein, plant
Thupl.29378875s0001	PF00249	PFAM	Myb-like DNA-binding domain
Thupl.29378171s0006	KOG4677	KOG	Golgi integral membrane protein
Thupl.29378171s0006	PTHR13815	PANTHER	GOLGIN-84
Thupl.29378171s0006	GO:0007030	GO	Golgi organization
Thupl.29378171s0006	PF09787	PFAM	Golgin subfamily A member 5
Thupl.29378171s0006	PTHR13815:SF6	PANTHER	gb def: Zgc:66400
Thupl.29380194s0012	PF03195	PFAM	Protein of unknown function DUF260
Thupl.29380194s0012	PTHR31301	PANTHER	FAMILY NOT NAMED
Thupl.29380291s0005	PF09811	PFAM	Essential protein Yae1, N terminal
Thupl.29380291s0005	PTHR18829	PANTHER	FAMILY NOT NAMED
Thupl.29377678s0022	GO:0046872	GO	metal ion binding
Thupl.29377678s0022	PTHR22814	PANTHER	COPPER TRANSPORT PROTEIN ATOX1-RELATED
Thupl.29377678s0022	GO:0030001	GO	metal ion transport
Thupl.29377678s0022	KOG1603	KOG	Copper chaperone
Thupl.29377678s0022	PTHR22814:SF116	PANTHER
Thupl.29377678s0022	PF00403	PFAM	Heavy-metal-associated domain
Thupl.29334653s0009	PF01348	PFAM	Type II intron maturase
Thupl.29334653s0009	PTHR33642:SF4	PANTHER
Thupl.29334653s0009	PTHR33642	PANTHER
Thupl.29334653s0009	GO:0006397	GO	mRNA processing
Thupl.29377384s0005	PF08879	PFAM	WRC
Thupl.29377384s0005	PTHR12549:SF17	PANTHER
Thupl.29377384s0005	PTHR12549	PANTHER	JMJC DOMAIN-CONTAINING HISTONE DEMETHYLATION PROTEIN
Thupl.29377035s0010	KOG0048	KOG	Transcription factor, Myb superfamily
Thupl.29377035s0010	PTHR10641	PANTHER	MYB-LIKE DNA-BINDING PROTEIN MYB
Thupl.29377035s0010	PTHR10641:SF942	PANTHER
Thupl.29377035s0010	PF00249	PFAM	Myb-like DNA-binding domain
Thupl.29378800s0011	PF14111	PFAM	Domain of unknown function (DUF4283)
Thupl.29378800s0011	PTHR45329	PANTHER
Thupl.29378052s0017	PTHR24015:SF778	PANTHER
Thupl.29378052s0017	PTHR24015	PANTHER	FAMILY NOT NAMED
Thupl.29378052s0017	PF01535	PFAM	PPR repeat
Thupl.29378052s0017	PF12854	PFAM	PPR repeat
Thupl.29378052s0017	PF13041	PFAM	PPR repeat family
Thupl.29378977s0005	KOG0472	KOG	Leucine-rich repeat protein
Thupl.29378977s0005	PTHR43887	PANTHER
Thupl.29378977s0005	PF13855	PFAM	Leucine rich repeat
Thupl.29378977s0005	GO:0006468	GO	protein phosphorylation
Thupl.29378977s0005	PF00069	PFAM	Protein kinase domain
Thupl.29378977s0005	GO:0004672	GO	protein kinase activity
Thupl.29378977s0005	GO:0005515	GO	protein binding
Thupl.29378977s0005	PF00560	PFAM	Leucine Rich Repeat
Thupl.29378977s0005	PTHR43887:SF24	PANTHER
Thupl.29378977s0005	GO:0005524	GO	ATP binding
Thupl.29378977s0005	2.7.11.1	EC	Non-specific serine/threonine protein kinase
Thupl.29377486s0009	GO:0008270	GO	zinc ion binding
Thupl.29377486s0009	PTHR24015	PANTHER	FAMILY NOT NAMED
Thupl.29377486s0009	PF01535	PFAM	PPR repeat
Thupl.29377486s0009	PTHR24015:SF75	PANTHER	SUBFAMILY NOT NAMED
Thupl.29377486s0009	PF13041	PFAM	PPR repeat family
Thupl.29377486s0009	PF14432	PFAM	DYW family of nucleic acid deaminases
Thupl.29381409s0006	4.2.2.2	EC	Pectate lyase
Thupl.29381409s0006	PTHR31683:SF3	PANTHER
Thupl.29381409s0006	PF00544	PFAM	Pectate lyase
Thupl.29381409s0006	PTHR31683	PANTHER	FAMILY NOT NAMED
Thupl.29378438s0004	2.5.1.58	EC	Protein farnesyltransferase
Thupl.29378438s0004	GO:0042127	GO	regulation of cell proliferation
Thupl.29378438s0004	GO:0003824	GO	catalytic activity
Thupl.29378438s0004	GO:0018343	GO	protein farnesylation
Thupl.29378438s0004	PTHR11774:SF6	PANTHER	PROTEIN FARNESYLTRANSFERASE BETA SUBUNIT (CAAX FARNESYLTRANSFERASE BETA SUBUNIT) (RAS PROTEINS PRENYLTRANSFERASE BETA) (FTASE-BETA)
Thupl.29378438s0004	GO:0005965	GO	protein farnesyltransferase complex
Thupl.29378438s0004	KOG0365	KOG	Beta subunit of farnesyltransferase
Thupl.29378438s0004	PTHR11774	PANTHER	GERANYLGERANYL TRANSFERASE TYPE BETA SUBUNIT
Thupl.29378438s0004	K05954	KEGGORTH	protein farnesyltransferase subunit beta [EC:2.5.1.58]
Thupl.29378438s0004	PF00432	PFAM	Prenyltransferase and squalene oxidase repeat
Thupl.29379801s0001	GO:0005515	GO	protein binding
Thupl.29379801s0001	PTHR24106	PANTHER	FAMILY NOT NAMED
Thupl.29379801s0001	PF13516	PFAM	Leucine Rich repeat
Thupl.29379801s0001	PTHR24106:SF248	PANTHER
Thupl.29380181s0025	PTHR31970	PANTHER	FAMILY NOT NAMED
Thupl.29380181s0025	GO:0015689	GO	molybdate ion transport
Thupl.29380181s0025	GO:0015098	GO	molybdate ion transmembrane transporter activity
Thupl.29380181s0025	PF16983	PFAM
Thupl.29380181s0025	PTHR31970:SF7	PANTHER
Thupl.29380181s0025	GO:0016021	GO	integral to membrane
Thupl.29380344s0003	PF13855	PFAM	Leucine rich repeat
Thupl.29380344s0003	PF00069	PFAM	Protein kinase domain
Thupl.29380344s0003	GO:0006468	GO	protein phosphorylation
Thupl.29380344s0003	PTHR27001:SF33	PANTHER
Thupl.29380344s0003	KOG1187	KOG	Serine/threonine protein kinase
Thupl.29380344s0003	GO:0005524	GO	ATP binding
Thupl.29380344s0003	2.7.11.1	EC	Non-specific serine/threonine protein kinase
Thupl.29380344s0003	PTHR27001	PANTHER
Thupl.29380344s0003	GO:0004672	GO	protein kinase activity
Thupl.29380344s0003	GO:0005515	GO	protein binding
Thupl.29382280s0005	GO:0009523	GO	photosystem II
Thupl.29382280s0005	GO:0016020	GO	membrane
Thupl.29382280s0005	GO:0015979	GO	photosynthesis
Thupl.29382280s0005	PTHR36411:SF2	PANTHER
Thupl.29382280s0005	PTHR36411	PANTHER
Thupl.29382280s0005	GO:0009539	GO	photosystem II reaction center
Thupl.29382280s0005	K02718	KEGGORTH	photosystem II PsbT protein
Thupl.29382280s0005	PF01405	PFAM	Photosystem II reaction centre T protein
Thupl.29377239s0006	PF13833	PFAM	EF-hand domain pair
Thupl.29377239s0006	GO:0005509	GO	calcium ion binding
Thupl.29379337s0006	1.2.1.5	EC	Aldehyde dehydrogenase (NAD(P)(+))
Thupl.29379337s0006	KOG2450	KOG	Aldehyde dehydrogenase
Thupl.29379337s0006	PTHR11699	PANTHER	ALDEHYDE DEHYDROGENASE-RELATED
Thupl.29379337s0006	GO:0055114	GO	oxidation-reduction process
Thupl.29379337s0006	PTHR11699:SF182	PANTHER
Thupl.29379337s0006	GO:0016491	GO	oxidoreductase activity
Thupl.29379337s0006	PF00171	PFAM	Aldehyde dehydrogenase family
Thupl.29379337s0006	GO:0008152	GO	metabolic process
Thupl.29379337s0006	K12355	KEGGORTH	coniferyl-aldehyde dehydrogenase [EC:1.2.1.68]
Thupl.29377513s0005	GO:0016471	GO	vacuolar proton-transporting V-type ATPase complex
Thupl.29377513s0005	PTHR12713	PANTHER	VACUOLAR ATP SYNTHASE SUBUNIT G
Thupl.29377513s0005	KOG1772	KOG	Vacuolar H+-ATPase V1 sector, subunit G
Thupl.29377513s0005	K02152	KEGGORTH	V-type H+-transporting ATPase subunit G [EC:3.6.3.14]
Thupl.29377513s0005	PF03179	PFAM	Vacuolar (H+)-ATPase G subunit
Thupl.29377513s0005	GO:0016820	GO	hydrolase activity, acting on acid anhydrides, catalyzing transmembrane movement of substances
Thupl.29377513s0005	PTHR12713:SF21	PANTHER
Thupl.29377513s0005	GO:0015992	GO	proton transport
Thupl.29380441s0009	PTHR10209	PANTHER	OXIDOREDUCTASE, 2OG-FE(II) OXYGENASE FAMILY PROTEIN
Thupl.29380441s0009	PTHR10209:SF98	PANTHER
Thupl.29380441s0009	PF14226	PFAM	non-haem dioxygenase in morphine synthesis N-terminal
Thupl.29380441s0009	GO:0016491	GO	oxidoreductase activity
Thupl.29380441s0009	GO:0055114	GO	oxidation-reduction process
Thupl.29380441s0009	KOG0143	KOG	Iron/ascorbate family oxidoreductases
Thupl.29380441s0009	PF03171	PFAM	2OG-Fe(II) oxygenase superfamily
Thupl.29380492s0010	GO:0006003	GO	fructose 2,6-bisphosphate metabolic process
Thupl.29380492s0010	2.7.1.105	EC	6-phosphofructo-2-kinase
Thupl.29380492s0010	K01103	KEGGORTH	6-phosphofructo-2-kinase / fructose-2,6-bisphosphatase [EC:2.7.1.105 3.1.3.46]
Thupl.29380492s0010	KOG0234	KOG	Fructose-6-phosphate 2-kinase/fructose-2,6-biphosphatase
Thupl.29380492s0010	GO:0003873	GO	6-phosphofructo-2-kinase activity
Thupl.29380492s0010	PF01591	PFAM	6-phosphofructo-2-kinase
Thupl.29380492s0010	GO:0005524	GO	ATP binding
Thupl.29380492s0010	GO:0006000	GO	fructose metabolic process
Thupl.29380492s0010	PTHR10606	PANTHER	6-PHOSPHOFRUCTO-2-KINASE/FRUCTOSE-2,6-BISPHOSPHATASE
Thupl.29380492s0010	PTHR10606:SF63	PANTHER
Thupl.29380492s0010	GO:2001070	GO	starch binding
Thupl.29380492s0010	GO:0003824	GO	catalytic activity
Thupl.29380492s0010	PF00686	PFAM	Starch binding domain
Thupl.29380492s0010	PF00300	PFAM	Histidine phosphatase superfamily (branch 1)
Thupl.29381395s0001	5.2.1.8	EC	Peptidylprolyl isomerase
Thupl.29381395s0001	GO:0000413	GO	protein peptidyl-prolyl isomerization
Thupl.29381395s0001	K12734	KEGGORTH	peptidyl-prolyl cis-trans isomerase-like 3 [EC:5.2.1.8]
Thupl.29381395s0001	PTHR11071	PANTHER	PEPTIDYL-PROLYL CIS-TRANS ISOMERASE
Thupl.29381395s0001	PF00160	PFAM	Cyclophilin type peptidyl-prolyl cis-trans isomerase/CLD
Thupl.29381395s0001	KOG0884	KOG	Similar to cyclophilin-type peptidyl-prolyl cis-trans isomerase
Thupl.29381395s0001	GO:0003755	GO	peptidyl-prolyl cis-trans isomerase activity
Thupl.29381395s0001	PTHR11071:SF147	PANTHER	PEPTIDYL-PROLYL CIS-TRANS ISOMERASE
Thupl.29377081s0008	PF08544	PFAM	GHMP kinases C terminal
Thupl.29377081s0008	PTHR43290	PANTHER
Thupl.29377081s0008	GO:0005524	GO	ATP binding
Thupl.29377081s0008	PF00288	PFAM	GHMP kinases N terminal domain
Thupl.29377081s0008	2.7.1.36	EC	Mevalonate kinase
Thupl.29377081s0008	KOG1511	KOG	Mevalonate kinase MVK/ERG12
Thupl.29377081s0008	PTHR43290:SF2	PANTHER
Thupl.29377081s0008	K00869	KEGGORTH	mevalonate kinase [EC:2.7.1.36]
Thupl.29380141s0009	GO:0006281	GO	DNA repair
Thupl.29380141s0009	GO:0007062	GO	sister chromatid cohesion
Thupl.29380141s0009	KOG0979	KOG	Structural maintenance of chromosome protein SMC5/Spr18, SMC superfamily
Thupl.29380141s0009	PTHR19306:SF1	PANTHER	STRUCTURAL MAINTENANCE OF CHROMOSOMES 5 SMC5
Thupl.29380141s0009	PF02463	PFAM	RecF/RecN/SMC N terminal domain
Thupl.29380141s0009	PTHR19306	PANTHER	STRUCTURAL MAINTENANCE OF CHROMOSOMES 5,6 (SMC5, SMC6)
Thupl.29380141s0009	GO:0030915	GO	Smc5-Smc6 complex
Thupl.29380141s0009	GO:0000724	GO	double-strand break repair via homologous recombination
Thupl.29382196s0014	PTHR35758	PANTHER
Thupl.29381099s0001	PTHR11315	PANTHER	PROTEASE FAMILY C26 GAMMA-GLUTAMYL HYDROLASE
Thupl.29381099s0001	3.4.19.9	EC	Gamma-glutamyl hydrolase
Thupl.29381099s0001	PTHR11315:SF0	PANTHER	SUBFAMILY NOT NAMED
Thupl.29381099s0001	GO:0008242	GO	omega peptidase activity
Thupl.29378922s0002	PF03195	PFAM	Protein of unknown function DUF260
Thupl.29378922s0002	PTHR31301	PANTHER	FAMILY NOT NAMED
Thupl.29378922s0002	PTHR31301:SF14	PANTHER
Thupl.29379637s0005	K02183	KEGGORTH	calmodulin
Thupl.29379637s0005	PF13202	PFAM	EF hand
Thupl.29379637s0005	PTHR45298	PANTHER
Thupl.29379637s0005	KOG0027	KOG	Calmodulin and related proteins (EF-Hand superfamily)
Thupl.29379637s0005	GO:0005509	GO	calcium ion binding
Thupl.29379637s0005	PF13499	PFAM	EF-hand domain pair
Thupl.29378236s0003	3.2.1.24	EC	Alpha-mannosidase
Thupl.29378236s0003	GO:0004559	GO	alpha-mannosidase activity
Thupl.29378236s0003	PTHR11607	PANTHER	ALPHA-MANNOSIDASE
Thupl.29378236s0003	PTHR11607:SF18	PANTHER
Thupl.29378236s0003	GO:0006013	GO	mannose metabolic process
Thupl.29378236s0003	PF07748	PFAM	Glycosyl hydrolases family 38 C-terminal domain
Thupl.29381492s0014	PF01016	PFAM	Ribosomal L27 protein
Thupl.29381492s0014	SignalP-noTM	SIGNALP
Thupl.29381492s0014	K02899	KEGGORTH	large subunit ribosomal protein L27
Thupl.29381492s0014	KOG4600	KOG	Mitochondrial ribosomal protein MRP7 (L2)
Thupl.29381492s0014	PTHR15893	PANTHER	RIBOSOMAL PROTEIN L27
Thupl.29381492s0014	GO:0005840	GO	ribosome
Thupl.29381492s0014	GO:0006412	GO	translation
Thupl.29381492s0014	GO:0005622	GO	intracellular
Thupl.29381492s0014	GO:0003735	GO	structural constituent of ribosome
Thupl.29381492s0014	PTHR15893:SF5	PANTHER
Thupl.29379744s0001	PTHR22870:SF91	PANTHER	RCC1-LIKE DOMAIN PROTEIN 3, HECT DOMAIN
Thupl.29379744s0001	PTHR22870	PANTHER	REGULATOR OF CHROMOSOME CONDENSATION
Thupl.29379744s0001	PF08381	PFAM	Transcription factor regulating root and shoot growth via Pin3
Thupl.29379744s0001	PF13713	PFAM	Transcription factor BRX N-terminal domain
Thupl.29377930s0001	PF13639	PFAM	Ring finger domain
Thupl.29377930s0001	PTHR14155	PANTHER	RING FINGER DOMAIN-CONTAINING
Thupl.29377930s0001	PTHR14155:SF422	PANTHER
Thupl.29379717s0007	PTHR20863:SF41	PANTHER
Thupl.29379717s0007	K03955	KEGGORTH	NADH dehydrogenase (ubiquinone) 1 alpha/beta subcomplex 1 [EC:1.6.5.3 1.6.99.3]
Thupl.29379717s0007	PTHR20863	PANTHER	ACYL CARRIER PROTEIN/ZINC FINGER PROTEIN 593-RELATED
Thupl.29379717s0007	PF00550	PFAM	Phosphopantetheine attachment site
Thupl.29379717s0007	KOG1748	KOG	Acyl carrier protein/NADH-ubiquinone oxidoreductase, NDUFAB1/SDAP subunit
Thupl.29378897s0002	PTHR24286:SF12	PANTHER	SUBFAMILY NOT NAMED
Thupl.29378897s0002	GO:0005506	GO	iron ion binding
Thupl.29378897s0002	GO:0055114	GO	oxidation-reduction process
Thupl.29378897s0002	K04123	KEGGORTH	ent-kaurenoic acid hydroxylase [EC:1.14.13.79]
Thupl.29378897s0002	PTHR24286	PANTHER	FAMILY NOT NAMED
Thupl.29378897s0002	GO:0020037	GO	heme binding
Thupl.29378897s0002	GO:0016705	GO	oxidoreductase activity, acting on paired donors, with incorporation or reduction of molecular oxygen
Thupl.29378897s0002	PF00067	PFAM	Cytochrome P450
Thupl.29378897s0002	KOG0157	KOG	Cytochrome P450 CYP4/CYP19/CYP26 subfamilies
Thupl.29380523s0010	PTHR44999	PANTHER
Thupl.29381743s0017	KOG1237	KOG	H+/oligopeptide symporter
Thupl.29381743s0017	GO:0006810	GO	transport
Thupl.29381743s0017	GO:0016020	GO	membrane
Thupl.29381743s0017	GO:0005215	GO	transporter activity
Thupl.29381743s0017	PTHR11654:SF20	PANTHER	NITRATE TRANSPORTER (NRT1)
Thupl.29381743s0017	PF00854	PFAM	POT family
Thupl.29381743s0017	PTHR11654	PANTHER	OLIGOPEPTIDE TRANSPORTER-RELATED
Thupl.29380712s0002	PTHR33228:SF5	PANTHER
Thupl.29380712s0002	PTHR33228	PANTHER
Thupl.29382125s0022	PTHR13833:SF41	PANTHER
Thupl.29382125s0022	PTHR13833	PANTHER	FAMILY NOT NAMED
Thupl.29381458s0008	GO:0016020	GO	membrane
Thupl.29381458s0008	GO:0009521	GO	photosystem
Thupl.29381458s0008	PF00421	PFAM	Photosystem II protein
Thupl.29381458s0008	GO:0009767	GO	photosynthetic electron transport chain
Thupl.29381458s0008	PTHR33180:SF5	PANTHER
Thupl.29381458s0008	GO:0016168	GO	chlorophyll binding
Thupl.29381458s0008	PTHR33180	PANTHER
Thupl.29381458s0008	GO:0019684	GO	photosynthesis, light reaction
Thupl.29379046s0028	PF02362	PFAM	B3 DNA binding domain
Thupl.29379046s0028	PTHR31920	PANTHER	FAMILY NOT NAMED
Thupl.29379046s0028	GO:0003677	GO	DNA binding
Thupl.29381189s0047	KOG4658	KOG	Apoptotic ATPase
Thupl.29381189s0047	PTHR11017	PANTHER	LEUCINE-RICH REPEAT-CONTAINING PROTEIN
Thupl.29381189s0047	PF00931	PFAM	NB-ARC domain
Thupl.29381189s0047	PTHR11017:SF200	PANTHER
Thupl.29381189s0047	GO:0043531	GO	ADP binding
Thupl.28157347s0001	PTHR16223	PANTHER	FAMILY NOT NAMED
Thupl.28157347s0001	GO:0046983	GO	protein dimerization activity
Thupl.28157347s0001	PF00010	PFAM	Helix-loop-helix DNA-binding domain
Thupl.28157347s0001	PTHR16223:SF69	PANTHER
Thupl.29380471s0001	GO:0043531	GO	ADP binding
Thupl.29380471s0001	PTHR11017	PANTHER	LEUCINE-RICH REPEAT-CONTAINING PROTEIN
Thupl.29380471s0001	PF00931	PFAM	NB-ARC domain
Thupl.29380471s0001	KOG4658	KOG	Apoptotic ATPase
Thupl.29378478s0020	PF14215	PFAM	bHLH-MYC and R2R3-MYB transcription factors N-terminal
Thupl.29378478s0020	PTHR13902:SF66	PANTHER
Thupl.29378478s0020	GO:0006355	GO	regulation of transcription, DNA-dependent
Thupl.29378478s0020	GO:0005634	GO	nucleus
Thupl.29378478s0020	PTHR13902	PANTHER	SERINE/THREONINE-PROTEIN KINASE WNK (WITH NO LYSINE)-RELATED
Thupl.29378478s0020	GO:0003700	GO	sequence-specific DNA binding transcription factor activity
Thupl.29378478s0020	GO:0048364	GO	root development
Thupl.29380723s0004	PTHR24031:SF78	PANTHER	SUBFAMILY NOT NAMED
Thupl.29380723s0004	PTHR24031	PANTHER	FAMILY NOT NAMED
Thupl.29380723s0004	3.6.4.13	EC	RNA helicase
Thupl.29380723s0004	PF00271	PFAM	Helicase conserved C-terminal domain
Thupl.29378798s0005	6.3.3.2	EC	5-formyltetrahydrofolate cyclo-ligase
Thupl.29378798s0005	PTHR23407:SF1	PANTHER	5-FORMYLTETRAHYDROFOLATE CYCLO-LIGASE
Thupl.29378798s0005	PF01812	PFAM	5-formyltetrahydrofolate cyclo-ligase family
Thupl.29378798s0005	PTHR23407	PANTHER	ATPASE INHIBITOR/5-FORMYLTETRAHYDROFOLATE CYCLO-LIGASE
Thupl.29379728s0002	KOG3246	KOG	Sentrin-specific cysteine protease (Ulp1 family)
Thupl.29379728s0002	PF02902	PFAM	Ulp1 protease family, C-terminal catalytic domain
Thupl.29379728s0002	K16287	KEGGORTH
Thupl.29379728s0002	GO:0006508	GO	proteolysis
Thupl.29379728s0002	PTHR45370	PANTHER
Thupl.29379728s0002	GO:0008234	GO	cysteine-type peptidase activity
Thupl.29379728s0002	3.4.22.68	EC	Ulp1 peptidase
Thupl.29377614s0007	K07759	KEGGORTH	poly(ADP-ribose) glycohydrolase [EC:3.2.1.143]
Thupl.29377614s0007	PTHR12837:SF0	PANTHER	SUBFAMILY NOT NAMED
Thupl.29377614s0007	3.2.1.143	EC	Poly(ADP-ribose) glycohydrolase
Thupl.29377614s0007	PF05028	PFAM	Poly (ADP-ribose) glycohydrolase (PARG)
Thupl.29377614s0007	PTHR12837	PANTHER	POLY(ADP-RIBOSE) GLYCOHYDROLASE
Thupl.29377614s0007	GO:0004649	GO	poly(ADP-ribose) glycohydrolase activity
Thupl.29377614s0007	GO:0005975	GO	carbohydrate metabolic process
Thupl.29382191s0014	GO:0006810	GO	transport
Thupl.29382191s0014	KOG1237	KOG	H+/oligopeptide symporter
Thupl.29382191s0014	GO:0016020	GO	membrane
Thupl.29382191s0014	PF00854	PFAM	POT family
Thupl.29382191s0014	PTHR11654:SF94	PANTHER
Thupl.29382191s0014	PTHR11654	PANTHER	OLIGOPEPTIDE TRANSPORTER-RELATED
Thupl.29382191s0014	GO:0005215	GO	transporter activity
Thupl.29380161s0001	PF00497	PFAM	Bacterial extracellular solute-binding proteins, family 3
Thupl.29380161s0001	SignalP-noTM	SIGNALP
Thupl.29380161s0001	PF00060	PFAM	Ligand-gated ion channel
Thupl.29380161s0001	PF01094	PFAM	Receptor family ligand binding region
Thupl.29380161s0001	K05387	KEGGORTH	glutamate receptor, ionotropic, other eukaryote
Thupl.29380161s0001	GO:0016020	GO	membrane
Thupl.29380161s0001	GO:0004970	GO	ionotropic glutamate receptor activity
Thupl.29380161s0001	PTHR43891	PANTHER
Thupl.29380161s0001	KOG1052	KOG	Glutamate-gated kainate-type ion channel receptor subunit GluR5 and related subunits
Thupl.29381066s0005	2.4.1.123	EC	Inositol 3-alpha-galactosyltransferase
Thupl.29381066s0005	PTHR11183	PANTHER	GLYCOGENIN
Thupl.29381066s0005	K18819	KEGGORTH
Thupl.29381066s0005	GO:0016757	GO	transferase activity, transferring glycosyl groups
Thupl.29381066s0005	GO:0006012	GO	galactose metabolic process
Thupl.29381066s0005	PTHR11183:SF53	PANTHER
Thupl.29381066s0005	GO:0047216	GO	inositol 3-alpha-galactosyltransferase activity
Thupl.29381066s0005	PF01501	PFAM	Glycosyl transferase family 8
Thupl.29381066s0005	KOG1950	KOG	Glycosyl transferase, family 8 - glycogenin
Thupl.29193056s0002	GO:0005515	GO	protein binding
Thupl.29193056s0002	2.7.11.1	EC	Non-specific serine/threonine protein kinase
Thupl.29193056s0002	PF00560	PFAM	Leucine Rich Repeat
Thupl.29193056s0002	PTHR27004	PANTHER
Thupl.29193056s0002	PF13855	PFAM	Leucine rich repeat
Thupl.29379857s0001	PF00931	PFAM	NB-ARC domain
Thupl.29379857s0001	GO:0005515	GO	protein binding
Thupl.29379857s0001	GO:0043531	GO	ADP binding
Thupl.29379857s0001	KOG4658	KOG	Apoptotic ATPase
Thupl.29379857s0001	PF13855	PFAM	Leucine rich repeat
Thupl.29379857s0001	PTHR43886	PANTHER
Thupl.29380936s0001	GO:0043565	GO	sequence-specific DNA binding
Thupl.29380936s0001	GO:0003700	GO	sequence-specific DNA binding transcription factor activity
Thupl.29380936s0001	PTHR32096	PANTHER	FAMILY NOT NAMED
Thupl.29380936s0001	PF03106	PFAM	WRKY DNA -binding domain
Thupl.29380936s0001	GO:0006355	GO	regulation of transcription, DNA-dependent
Thupl.29377283s0007	PTHR10209	PANTHER	OXIDOREDUCTASE, 2OG-FE(II) OXYGENASE FAMILY PROTEIN
Thupl.29377283s0007	PF14226	PFAM	non-haem dioxygenase in morphine synthesis N-terminal
Thupl.29377283s0007	1.14.11.9	EC	Flavanone 3-dioxygenase
Thupl.29377283s0007	GO:0016491	GO	oxidoreductase activity
Thupl.29377283s0007	KOG0143	KOG	Iron/ascorbate family oxidoreductases
Thupl.29377283s0007	PTHR10209:SF251	PANTHER
Thupl.29377283s0007	GO:0055114	GO	oxidation-reduction process
Thupl.29377283s0007	PF03171	PFAM	2OG-Fe(II) oxygenase superfamily
Thupl.29382141s0010	PTHR23002	PANTHER	ZINC FINGER CCHC DOMAIN CONTAINING PROTEIN
Thupl.29382141s0010	PF00098	PFAM	Zinc knuckle
Thupl.29382141s0010	GO:0008270	GO	zinc ion binding
Thupl.29382141s0010	GO:0003676	GO	nucleic acid binding
Thupl.29382141s0010	PTHR23002:SF84	PANTHER
Thupl.28553750s0001	PTHR31346	PANTHER	FAMILY NOT NAMED
Thupl.28553750s0001	PTHR31346:SF5	PANTHER
Thupl.29381297s0003	PTHR11017	PANTHER	LEUCINE-RICH REPEAT-CONTAINING PROTEIN
Thupl.29381297s0003	PF00931	PFAM	NB-ARC domain
Thupl.29381297s0003	GO:0043531	GO	ADP binding
Thupl.29380226s0017	PTHR31060	PANTHER	FAMILY NOT NAMED
Thupl.29380226s0017	PTHR31060:SF6	PANTHER
Thupl.29379896s0018	PTHR33033:SF51	PANTHER
Thupl.29379896s0018	PTHR33033	PANTHER
Thupl.29379896s0018	PF13456	PFAM	Reverse transcriptase-like
Thupl.29379896s0018	3.1.26.4	EC	Ribonuclease H
Thupl.29380422s0011	PF09070	PFAM	PFU (PLAA family ubiquitin binding)
Thupl.29380422s0011	PF00400	PFAM	WD domain, G-beta repeat
Thupl.29380422s0011	GO:0005515	GO	protein binding
Thupl.29380422s0011	KOG0301	KOG	Phospholipase A2-activating protein (contains WD40 repeats)
Thupl.29380422s0011	K14018	KEGGORTH	phospholipase A-2-activating protein
Thupl.29380422s0011	PTHR19849	PANTHER	PHOSPHOLIPASE A-2-ACTIVATING PROTEIN
Thupl.29380422s0011	PF08324	PFAM	PUL domain
Thupl.29377556s0005	PTHR12652	PANTHER	PEROXISOMAL BIOGENESIS FACTOR 11
Thupl.29377556s0005	KOG4186	KOG	Peroxisomal biogenesis protein (peroxin)
Thupl.29377556s0005	GO:0005779	GO	integral to peroxisomal membrane
Thupl.29377556s0005	PF05648	PFAM	Peroxisomal biogenesis factor 11 (PEX11)
Thupl.29377556s0005	PTHR12652:SF16	PANTHER
Thupl.29377556s0005	GO:0016559	GO	peroxisome fission
Thupl.29344802s0001	PF00248	PFAM	Aldo/keto reductase family
Thupl.29344802s0001	KOG1575	KOG	Voltage-gated shaker-like K+ channel, subunit beta/KCNAB
Thupl.29344802s0001	1.1.1.317	EC	Perakine reductase
Thupl.29344802s0001	PTHR43625:SF2	PANTHER
Thupl.29344802s0001	PTHR43625	PANTHER
Thupl.29377901s0015	PTHR43930	PANTHER
Thupl.29378074s0001	PTHR31810:SF13	PANTHER
Thupl.29378074s0001	PF00656	PFAM	Caspase domain
Thupl.29378074s0001	PTHR31810	PANTHER	FAMILY NOT NAMED
Thupl.29380736s0022	PTHR34661	PANTHER
Thupl.29380736s0022	PTHR34661:SF3	PANTHER
Thupl.29379839s0004	KOG1187	KOG	Serine/threonine protein kinase
Thupl.29379839s0004	SignalP-TM	SIGNALP
Thupl.29379839s0004	GO:0006468	GO	protein phosphorylation
Thupl.29379839s0004	PF00069	PFAM	Protein kinase domain
Thupl.29379839s0004	GO:0004672	GO	protein kinase activity
Thupl.29379839s0004	PTHR27007	PANTHER
Thupl.29379839s0004	GO:0005524	GO	ATP binding
Thupl.29379839s0004	2.7.11.1	EC	Non-specific serine/threonine protein kinase
Thupl.29183232s0001	PF04654	PFAM	Protein of unknown function, DUF599
Thupl.29183232s0001	PTHR31168	PANTHER	FAMILY NOT NAMED
Thupl.29379258s0004	PF04937	PFAM	Protein of unknown function (DUF 659)
Thupl.29379258s0004	PTHR32166	PANTHER	FAMILY NOT NAMED
Thupl.29379623s0004	PF04640	PFAM	PLATZ transcription factor
Thupl.29379623s0004	PTHR31065:SF1	PANTHER
Thupl.29379623s0004	PTHR31065	PANTHER	FAMILY NOT NAMED
Thupl.29374077s0001	K12878	KEGGORTH	THO complex subunit 1
Thupl.29374077s0001	PTHR13265:SF0	PANTHER	SUBFAMILY NOT NAMED
Thupl.29374077s0001	PF11957	PFAM	THO complex subunit 1 transcription elongation factor
Thupl.29374077s0001	KOG2491	KOG	Nuclear matrix protein
Thupl.29374077s0001	PTHR13265	PANTHER	THO COMPLEX SUBUNIT 1
Thupl.29382351s0010	PTHR45090	PANTHER
Thupl.29382351s0010	PF00226	PFAM	DnaJ domain
Thupl.29377001s0015	GO:0004672	GO	protein kinase activity
Thupl.29377001s0015	GO:0005524	GO	ATP binding
Thupl.29377001s0015	PTHR27000	PANTHER
Thupl.29377001s0015	2.7.11.1	EC	Non-specific serine/threonine protein kinase
Thupl.29377001s0015	PTHR27000:SF219	PANTHER
Thupl.29377001s0015	GO:0006468	GO	protein phosphorylation
Thupl.29377001s0015	PF00069	PFAM	Protein kinase domain
Thupl.29379808s0016	GO:0055114	GO	oxidation-reduction process
Thupl.29379808s0016	GO:0008610	GO	lipid biosynthetic process
Thupl.29379808s0016	KOG0873	KOG	C-4 sterol methyl oxidase
Thupl.29379808s0016	GO:0005506	GO	iron ion binding
Thupl.29379808s0016	K14423	KEGGORTH	4,4-dimethyl-9beta,19-cyclopropylsterol-4alpha-methyl oxidase [EC:1.14.13.72]
Thupl.29379808s0016	PTHR11863:SF67	PANTHER
Thupl.29379808s0016	PTHR11863	PANTHER	STEROL DESATURASE
Thupl.29379808s0016	1.14.13.72	EC	Methylsterol monooxygenase
Thupl.29379808s0016	GO:0016491	GO	oxidoreductase activity
Thupl.29379808s0016	PF04116	PFAM	Fatty acid hydroxylase superfamily
Thupl.29378585s0002	PF00847	PFAM	AP2 domain
Thupl.29378585s0002	GO:0003700	GO	sequence-specific DNA binding transcription factor activity
Thupl.29378585s0002	GO:0006355	GO	regulation of transcription, DNA-dependent
Thupl.29378585s0002	PTHR31190:SF71	PANTHER
Thupl.29378585s0002	PTHR31190	PANTHER	FAMILY NOT NAMED
Thupl.29378257s0002	PF00249	PFAM	Myb-like DNA-binding domain
Thupl.29378257s0002	PTHR10641	PANTHER	MYB-LIKE DNA-BINDING PROTEIN MYB
Thupl.29378257s0002	PTHR10641:SF656	PANTHER
Thupl.29381391s0004	PF00400	PFAM	WD domain, G-beta repeat
Thupl.29381391s0004	GO:0005515	GO	protein binding
Thupl.29381391s0004	PTHR19918	PANTHER	CELL DIVISION CYCLE 20 (CDC20) (FIZZY)-RELATED
Thupl.29381391s0004	GO:0010997	GO	anaphase-promoting complex binding
Thupl.29381391s0004	PTHR19918:SF8	PANTHER	gb def: Meiosis-specific APC/C activator protein AMA1 (Activator of meiotic APC/C protei
Thupl.29381391s0004	GO:0097027	GO	ubiquitin-protein ligase activator activity
Thupl.29381391s0004	GO:1904668	GO
Thupl.29377795s0001	GO:0055114	GO	oxidation-reduction process
Thupl.29377795s0001	KOG1263	KOG	Multicopper oxidases
Thupl.29377795s0001	PTHR11709	PANTHER	MULTI-COPPER OXIDASE
Thupl.29377795s0001	PF00394	PFAM	Multicopper oxidase
Thupl.29377795s0001	PF07731	PFAM	Multicopper oxidase
Thupl.29377795s0001	PTHR11709:SF204	PANTHER
Thupl.29377795s0001	GO:0016491	GO	oxidoreductase activity
Thupl.29377795s0001	GO:0005507	GO	copper ion binding
Thupl.29377795s0001	K05909	KEGGORTH	adenylyl-sulfate reductase (glutathione) [EC:1.8.4.9]
Thupl.29377795s0001	1.10.3.2	EC	Laccase
Thupl.29377795s0001	PF07732	PFAM	Multicopper oxidase
Thupl.29381129s0004	K00588	KEGGORTH	caffeoyl-CoA O-methyltransferase [EC:2.1.1.104]
Thupl.29381129s0004	KOG1663	KOG	O-methyltransferase
Thupl.29381129s0004	GO:0008171	GO	O-methyltransferase activity
Thupl.29381129s0004	PTHR10509	PANTHER	O-METHYLTRANSFERASE-RELATED
Thupl.29381129s0004	2.1.1.104	EC	Caffeoyl-CoA O-methyltransferase
Thupl.29381129s0004	PF01596	PFAM	O-methyltransferase
Thupl.29381129s0004	PTHR10509:SF34	PANTHER
Thupl.29379345s0003	PTHR31003	PANTHER	MYB FAMILY TRANSCRIPTION FACTOR
Thupl.29379345s0003	PTHR31003:SF3	PANTHER
Thupl.29379345s0003	PF00249	PFAM	Myb-like DNA-binding domain
Thupl.29378435s0002	PF14226	PFAM	non-haem dioxygenase in morphine synthesis N-terminal
Thupl.29378435s0002	PTHR10209	PANTHER	OXIDOREDUCTASE, 2OG-FE(II) OXYGENASE FAMILY PROTEIN
Thupl.29378435s0002	GO:0016491	GO	oxidoreductase activity
Thupl.29378435s0002	PTHR10209:SF212	PANTHER
Thupl.29378435s0002	KOG0143	KOG	Iron/ascorbate family oxidoreductases
Thupl.29378435s0002	GO:0055114	GO	oxidation-reduction process
Thupl.29378435s0002	PF03171	PFAM	2OG-Fe(II) oxygenase superfamily
Thupl.29355726s0002	GO:0016020	GO	membrane
Thupl.29355726s0002	PTHR30540:SF9	PANTHER
Thupl.29355726s0002	PF02705	PFAM	K+ potassium transporter
Thupl.29355726s0002	K03549	KEGGORTH	KUP system potassium uptake protein
Thupl.29355726s0002	GO:0071805	GO	potassium ion transmembrane transport
Thupl.29355726s0002	GO:0015079	GO	potassium ion transmembrane transporter activity
Thupl.29355726s0002	PTHR30540	PANTHER	OSMOTIC STRESS POTASSIUM TRANSPORTER
Thupl.29379370s0005	PTHR33265	PANTHER
Thupl.29379370s0005	PF05553	PFAM	Cotton fibre expressed protein
Thupl.29380724s0013	PTHR34264	PANTHER
Thupl.29380724s0013	PTHR34264:SF3	PANTHER
Thupl.29379386s0006	GO:0000178	GO	exosome (RNase complex)
Thupl.29379386s0006	GO:0003723	GO	RNA binding
Thupl.29379386s0006	PTHR21321	PANTHER	PNAS-3 RELATED
Thupl.29379386s0006	PTHR21321:SF4	PANTHER
Thupl.29382095s0009	PTHR24015:SF399	PANTHER
Thupl.29382095s0009	PF13041	PFAM	PPR repeat family
Thupl.29382095s0009	PTHR24015	PANTHER	FAMILY NOT NAMED
Thupl.29382095s0009	PF01535	PFAM	PPR repeat
Thupl.29381134s0011	PTHR31190:SF66	PANTHER
Thupl.29381134s0011	PF00847	PFAM	AP2 domain
Thupl.29381134s0011	GO:0003700	GO	sequence-specific DNA binding transcription factor activity
Thupl.29381134s0011	PTHR31190	PANTHER	FAMILY NOT NAMED
Thupl.29381134s0011	GO:0006355	GO	regulation of transcription, DNA-dependent
Thupl.29377163s0005	SignalP-TM	SIGNALP
Thupl.29182265s0001	GO:0016020	GO	membrane
Thupl.29182265s0001	GO:0006810	GO	transport
Thupl.29182265s0001	PTHR11706	PANTHER	MANGANESE TRANSPORTER
Thupl.29182265s0001	PF01566	PFAM	Natural resistance-associated macrophage protein
Thupl.29182265s0001	KOG1291	KOG	Mn2+ and Fe2+ transporters of the NRAMP family
Thupl.29182265s0001	GO:0005215	GO	transporter activity
Thupl.29182265s0001	PTHR11706:SF38	PANTHER
Thupl.29381691s0002	GO:0006629	GO	lipid metabolic process
Thupl.29381691s0002	KOG4569	KOG	Predicted lipase
Thupl.29381691s0002	3.1.1.32	EC	Phospholipase A(1)
Thupl.29381691s0002	PTHR31828	PANTHER	FAMILY NOT NAMED
Thupl.29381691s0002	PTHR31828:SF2	PANTHER
Thupl.29381691s0002	PF01764	PFAM	Lipase (class 3)
Thupl.29381691s0002	GO:0008970	GO	phosphatidylcholine 1-acylhydrolase activity
Thupl.29378838s0003	GO:0006508	GO	proteolysis
Thupl.29378838s0003	PTHR10201:SF218	PANTHER
Thupl.29378838s0003	GO:0008270	GO	zinc ion binding
Thupl.29378838s0003	GO:0004222	GO	metalloendopeptidase activity
Thupl.29378838s0003	3.4.24.12	EC	Envelysin
Thupl.29378838s0003	GO:0031012	GO	extracellular matrix
Thupl.29378838s0003	PTHR10201	PANTHER	MATRIX METALLOPROTEINASE
Thupl.29378838s0003	PF00413	PFAM	Matrixin
Thupl.29378838s0003	SignalP-noTM	SIGNALP
Thupl.29378838s0003	PF01471	PFAM	Putative peptidoglycan binding domain
Thupl.29379201s0020	2.7.7.49	EC	RNA-directed DNA polymerase
Thupl.29379201s0020	PTHR44695	PANTHER
Thupl.29382480s0001	KOG2275	KOG	Aminoacylase ACY1 and related metalloexopeptidases
Thupl.29382480s0001	3.5.1.14	EC	Aminoacylase
Thupl.29382480s0001	GO:0016787	GO	hydrolase activity
Thupl.29382480s0001	PTHR11014	PANTHER	PEPTIDASE M20 FAMILY MEMBER
Thupl.29382480s0001	PF01546	PFAM	Peptidase family M20/M25/M40
Thupl.29382480s0001	PTHR11014:SF56	PANTHER
Thupl.29382480s0001	GO:0008152	GO	metabolic process
Thupl.29380975s0004	PTHR14155	PANTHER	RING FINGER DOMAIN-CONTAINING
Thupl.29380975s0004	PF13639	PFAM	Ring finger domain
Thupl.29380975s0004	PTHR14155:SF417	PANTHER
Thupl.29378511s0012	PTHR23430	PANTHER	HISTONE H2A
Thupl.29378511s0012	KOG1756	KOG	Histone 2A
Thupl.29378511s0012	PF00125	PFAM	Core histone H2A/H2B/H3/H4
Thupl.29378511s0012	K11251	KEGGORTH	histone H2A
Thupl.29378511s0012	GO:0003677	GO	DNA binding
Thupl.29378511s0012	PF16211	PFAM
Thupl.29378511s0012	PTHR23430:SF197	PANTHER
Thupl.29378705s0004	KOG0119	KOG	Splicing factor 1/branch point binding protein (RRM superfamily)
Thupl.29378705s0004	PTHR11208:SF52	PANTHER
Thupl.29378705s0004	K13095	KEGGORTH	splicing factor 1
Thupl.29378705s0004	GO:0003723	GO	RNA binding
Thupl.29378705s0004	PTHR11208	PANTHER	RNA-BINDING PROTEIN RELATED
Thupl.29378705s0004	PF16275	PFAM
Thupl.29378705s0004	PF00013	PFAM	KH domain
Thupl.29381841s0002	PF00847	PFAM	AP2 domain
Thupl.29381841s0002	GO:0003700	GO	sequence-specific DNA binding transcription factor activity
Thupl.29381841s0002	PTHR31985:SF77	PANTHER
Thupl.29381841s0002	PTHR31985	PANTHER	FAMILY NOT NAMED
Thupl.29381841s0002	GO:0006355	GO	regulation of transcription, DNA-dependent
Thupl.29382309s0007	PTHR11017	PANTHER	LEUCINE-RICH REPEAT-CONTAINING PROTEIN
Thupl.29382309s0007	PF00931	PFAM	NB-ARC domain
Thupl.29382309s0007	GO:0043531	GO	ADP binding
Thupl.29379201s0009	PTHR43345	PANTHER
Thupl.29379201s0009	PTHR43345:SF3	PANTHER
Thupl.29379201s0009	K01704	KEGGORTH	3-isopropylmalate/(R)-2-methylmalate dehydratase small subunit [EC:4.2.1.33 4.2.1.35]
Thupl.29379201s0009	4.2.1.33	EC	3-isopropylmalate dehydratase
Thupl.29379201s0009	GO:0008152	GO	metabolic process
Thupl.29379201s0009	PF00694	PFAM	Aconitase C-terminal domain
Thupl.29381822s0006	PF00403	PFAM	Heavy-metal-associated domain
Thupl.29381822s0006	KOG1603	KOG	Copper chaperone
Thupl.29381822s0006	GO:0030001	GO	metal ion transport
Thupl.29381822s0006	SignalP-noTM	SIGNALP
Thupl.29381822s0006	GO:0046872	GO	metal ion binding
Thupl.29377434s0008	SignalP-noTM	SIGNALP
Thupl.29377434s0008	PTHR33681	PANTHER
Thupl.29377434s0008	PF08787	PFAM	Alginate lyase
Thupl.29377766s0006	SignalP-noTM	SIGNALP
Thupl.29381248s0001	PF12854	PFAM	PPR repeat
Thupl.29381248s0001	PF01535	PFAM	PPR repeat
Thupl.29381248s0001	PTHR24015	PANTHER	FAMILY NOT NAMED
Thupl.29381248s0001	GO:0008270	GO	zinc ion binding
Thupl.29381248s0001	PTHR24015:SF615	PANTHER
Thupl.29381248s0001	PF13041	PFAM	PPR repeat family
Thupl.29381248s0001	PF14432	PFAM	DYW family of nucleic acid deaminases
Thupl.29378052s0012	GO:0008270	GO	zinc ion binding
Thupl.29378052s0012	PTHR24015	PANTHER	FAMILY NOT NAMED
Thupl.29378052s0012	PF01535	PFAM	PPR repeat
Thupl.29378052s0012	PTHR24015:SF75	PANTHER	SUBFAMILY NOT NAMED
Thupl.29378052s0012	PF12854	PFAM	PPR repeat
Thupl.29378052s0012	PF14432	PFAM	DYW family of nucleic acid deaminases
Thupl.29378052s0012	PF13041	PFAM	PPR repeat family
Thupl.29377537s0009	SignalP-noTM	SIGNALP
Thupl.29377537s0009	PTHR11306:SF27	PANTHER
Thupl.29377537s0009	KOG4680	KOG	Uncharacterized conserved protein, contains ML domain
Thupl.29377537s0009	PF02221	PFAM	ML domain
Thupl.29377537s0009	PTHR11306	PANTHER	NIEMANN PICK TYPE C2 PROTEIN NPC2-RELATED
Thupl.29378841s0005	PTHR31676	PANTHER	FAMILY NOT NAMED
Thupl.29378841s0005	SignalP-noTM	SIGNALP
Thupl.29378841s0005	PTHR31676:SF27	PANTHER
Thupl.29378841s0005	PF04398	PFAM	Protein of unknown function, DUF538
Thupl.29379897s0007	PF13041	PFAM	PPR repeat family
Thupl.29379897s0007	PTHR24015:SF527	PANTHER
Thupl.29379897s0007	PTHR24015	PANTHER	FAMILY NOT NAMED
Thupl.29377249s0003	KOG4658	KOG	Apoptotic ATPase
Thupl.29377249s0003	GO:0043531	GO	ADP binding
Thupl.29377249s0003	PF00931	PFAM	NB-ARC domain
Thupl.29377249s0003	PTHR11017	PANTHER	LEUCINE-RICH REPEAT-CONTAINING PROTEIN
Thupl.29380486s0001	PF03018	PFAM	Dirigent-like protein
Thupl.29380486s0001	SignalP-noTM	SIGNALP
Thupl.29380486s0001	PTHR21495	PANTHER	NUCLEOPORIN-RELATED
Thupl.29380486s0001	PTHR21495:SF78	PANTHER
Thupl.29377588s0010	PF13802	PFAM	Galactose mutarotase-like
Thupl.29377588s0010	PF01055	PFAM	Glycosyl hydrolases family 31
Thupl.29377588s0010	3.2.1.20	EC	Alpha-glucosidase
Thupl.29377588s0010	PTHR22762	PANTHER	ALPHA-GLUCOSIDASE
Thupl.29377588s0010	PF17137	PFAM
Thupl.29377588s0010	PTHR22762:SF120	PANTHER
Thupl.29377588s0010	GO:0004553	GO	hydrolase activity, hydrolyzing O-glycosyl compounds
Thupl.29377588s0010	GO:0005975	GO	carbohydrate metabolic process
Thupl.29377588s0010	K01187	KEGGORTH	alpha-glucosidase [EC:3.2.1.20]
Thupl.28230260s0001	GO:0055085	GO	transmembrane transport
Thupl.28230260s0001	PTHR24064	PANTHER	FAMILY NOT NAMED
Thupl.28230260s0001	GO:0022857	GO	transmembrane transporter activity
Thupl.28230260s0001	K08176	KEGGORTH	MFS transporter, PHS family, inorganic phosphate transporter
Thupl.28230260s0001	GO:0016021	GO	integral to membrane
Thupl.28230260s0001	PF00083	PFAM	Sugar (and other) transporter
Thupl.28230260s0001	PTHR24064:SF414	PANTHER
Thupl.29382310s0008	GO:0016491	GO	oxidoreductase activity
Thupl.29382310s0008	GO:0016020	GO	membrane
Thupl.29382310s0008	PF04030	PFAM	D-arabinono-1,4-lactone oxidase
Thupl.29382310s0008	PTHR13878	PANTHER	GULONOLACTONE OXIDASE
Thupl.29382310s0008	KOG4730	KOG	D-arabinono-1, 4-lactone oxidase
Thupl.29382310s0008	PTHR13878:SF90	PANTHER
Thupl.29382310s0008	PF01565	PFAM	FAD binding domain
Thupl.29382310s0008	SignalP-noTM	SIGNALP
Thupl.29382310s0008	1.1.3.8	EC	L-gulonolactone oxidase
Thupl.29382310s0008	GO:0003885	GO	D-arabinono-1,4-lactone oxidase activity
Thupl.29382310s0008	GO:0055114	GO	oxidation-reduction process
Thupl.29382310s0008	GO:0050660	GO	flavin adenine dinucleotide binding
Thupl.29379187s0009	GO:0003700	GO	sequence-specific DNA binding transcription factor activity
Thupl.29379187s0009	PTHR12360:SF0	PANTHER	TRANSCRIPTIONAL REPRESSOR NF-X1
Thupl.29379187s0009	PTHR12360	PANTHER	NUCLEAR TRANSCRIPTION FACTOR, X-BOX BINDING 1 (NFX1)
Thupl.29377687s0024	GO:0016021	GO	integral to membrane
Thupl.29377687s0024	PF03595	PFAM	Voltage-dependent anion channel
Thupl.29377687s0024	PTHR31269:SF11	PANTHER
Thupl.29377687s0024	GO:0055085	GO	transmembrane transport
Thupl.29377687s0024	PTHR31269	PANTHER	FAMILY NOT NAMED
Thupl.29377687s0024	GO:0008308	GO	voltage-gated anion channel activity
Thupl.29377687s0024	GO:0006873	GO	cellular ion homeostasis
Thupl.29377199s0007	PTHR11142:SF9	PANTHER
Thupl.29377199s0007	GO:0001522	GO	pseudouridine synthesis
Thupl.29377199s0007	K06173	KEGGORTH	tRNA pseudouridine synthase A [EC:5.4.99.12]
Thupl.29377199s0007	KOG2553	KOG	Pseudouridylate synthase
Thupl.29377199s0007	GO:0009451	GO	RNA modification
Thupl.29377199s0007	5.4.99.12	EC	tRNA pseudouridine(38-40) synthase
Thupl.29377199s0007	PTHR11142	PANTHER	PSEUDOURIDYLATE SYNTHASE
Thupl.29377199s0007	GO:0009982	GO	pseudouridine synthase activity
Thupl.29377199s0007	GO:0003723	GO	RNA binding
Thupl.29377199s0007	PF01416	PFAM	tRNA pseudouridine synthase
Thupl.29377294s0005	KOG0265	KOG	U5 snRNP-specific protein-like factor and related proteins
Thupl.29377294s0005	PTHR22850	PANTHER	WD40 REPEAT FAMILY
Thupl.29377294s0005	PTHR22850:SF131	PANTHER
Thupl.29377294s0005	PF00400	PFAM	WD domain, G-beta repeat
Thupl.29377294s0005	GO:0005515	GO	protein binding
Thupl.29379179s0002	PTHR19229	PANTHER	ATP-BINDING CASSETTE TRANSPORTER SUBFAMILY A (ABCA)
Thupl.29379179s0002	GO:0005215	GO	transporter activity
Thupl.29379179s0002	GO:0016021	GO	integral to membrane
Thupl.29379179s0002	PTHR19229:SF141	PANTHER
Thupl.29379179s0002	PF00005	PFAM	ABC transporter
Thupl.29379179s0002	GO:0006810	GO	transport
Thupl.29379179s0002	GO:0016887	GO	ATPase activity
Thupl.29379179s0002	PF12698	PFAM	ABC-2 family transporter protein
Thupl.29379179s0002	GO:0005524	GO	ATP binding
Thupl.29379179s0002	3.6.3.25	EC	Sulfate-transporting ATPase
Thupl.29379179s0002	KOG0059	KOG	Lipid exporter ABCA1 and related proteins, ABC superfamily
Thupl.29377520s0025	PF05553	PFAM	Cotton fibre expressed protein
Thupl.29381109s0002	KOG3411	KOG	40S ribosomal protein S19
Thupl.29381109s0002	GO:0003735	GO	structural constituent of ribosome
Thupl.29381109s0002	PTHR11710	PANTHER	40S RIBOSOMAL PROTEIN S19
Thupl.29381109s0002	GO:0005840	GO	ribosome
Thupl.29381109s0002	GO:0006412	GO	translation
Thupl.29381109s0002	PF01090	PFAM	Ribosomal protein S19e
Thupl.29381109s0002	PTHR11710:SF8	PANTHER
Thupl.29379799s0022	PTHR24015	PANTHER	FAMILY NOT NAMED
Thupl.29379799s0022	PF01535	PFAM	PPR repeat
Thupl.29379799s0022	PTHR24015:SF826	PANTHER
Thupl.29380964s0003	PTHR33227	PANTHER
Thupl.29380964s0003	SignalP-noTM	SIGNALP
Thupl.29380964s0003	PF04885	PFAM	Stigma-specific protein, Stig1
Thupl.29380964s0003	PTHR33227:SF6	PANTHER
Thupl.29379736s0016	PF09793	PFAM	Anticodon-binding domain
Thupl.29379736s0016	KOG4401	KOG	Uncharacterized conserved protein
Thupl.29379736s0016	PTHR13542	PANTHER	UNCHARACTERIZED
Thupl.29380324s0002	PTHR44853	PANTHER
Thupl.29380324s0002	GO:0008270	GO	zinc ion binding
Thupl.29380324s0002	PF14432	PFAM	DYW family of nucleic acid deaminases
Thupl.29382092s0010	PTHR33109	PANTHER
Thupl.29382092s0010	PF17181	PFAM
Thupl.29377749s0013	PTHR34041	PANTHER
Thupl.29377749s0013	GO:0010207	GO	photosystem II assembly
Thupl.29377749s0013	PTHR34041:SF1	PANTHER
Thupl.29377749s0013	PF13326	PFAM	Photosystem II Pbs27
Thupl.29377749s0013	K08902	KEGGORTH	photosystem II Psb27 protein
Thupl.29378418s0002	PF03195	PFAM	Protein of unknown function DUF260
Thupl.29378418s0002	PTHR31301	PANTHER	FAMILY NOT NAMED
Thupl.29378418s0002	PTHR31301:SF14	PANTHER
Thupl.29378896s0002	4.2.99.18	EC	DNA-(apurinic or apyrimidinic site) lyase
Thupl.29381155s0002	SignalP-noTM	SIGNALP
Thupl.29380194s0013	PF03195	PFAM	Protein of unknown function DUF260
Thupl.29380194s0013	PTHR31301	PANTHER	FAMILY NOT NAMED
Thupl.29380612s0004	PF03514	PFAM	GRAS domain family
Thupl.29380612s0004	PTHR31636:SF7	PANTHER
Thupl.29380612s0004	PF12041	PFAM	Transcriptional regulator DELLA protein N terminal
Thupl.29380612s0004	K14494	KEGGORTH	DELLA protein
Thupl.29380612s0004	PTHR31636	PANTHER	FAMILY NOT NAMED
Thupl.29377948s0001	GO:0006950	GO	response to stress
Thupl.29377948s0001	GO:0009415	GO	response to water stimulus
Thupl.29377948s0001	PF00257	PFAM	Dehydrin
Thupl.29378878s0030	GO:0016021	GO	integral to membrane
Thupl.29378878s0030	PF03595	PFAM	Voltage-dependent anion channel
Thupl.29378878s0030	GO:0055085	GO	transmembrane transport
Thupl.29378878s0030	PTHR31269	PANTHER	FAMILY NOT NAMED
Thupl.29377602s0003	PF16187	PFAM
Thupl.29377602s0003	K01411	KEGGORTH	nardilysin [EC:3.4.24.61]
Thupl.29377602s0003	3.4.24.56	EC	Insulysin
Thupl.29377602s0003	PTHR43690	PANTHER
Thupl.29377602s0003	PF05193	PFAM	Peptidase M16 inactive domain
Thupl.29377602s0003	KOG0959	KOG	N-arginine dibasic convertase NRD1 and related Zn2+-dependent endopeptidases, insulinase superfamily
Thupl.29377602s0003	PTHR43690:SF1	PANTHER
Thupl.29377602s0003	PF00675	PFAM	Insulinase (Peptidase family M16)
Thupl.29381102s0003	PF00394	PFAM	Multicopper oxidase
Thupl.29381102s0003	SignalP-noTM	SIGNALP
Thupl.29381102s0003	PTHR11709	PANTHER	MULTI-COPPER OXIDASE
Thupl.29381102s0003	KOG1263	KOG	Multicopper oxidases
Thupl.29381102s0003	GO:0055114	GO	oxidation-reduction process
Thupl.29381102s0003	PF07732	PFAM	Multicopper oxidase
Thupl.29381102s0003	GO:0005507	GO	copper ion binding
Thupl.29381102s0003	GO:0016491	GO	oxidoreductase activity
Thupl.29381102s0003	1.10.3.3	EC	L-ascorbate oxidase
Thupl.29381102s0003	PF07731	PFAM	Multicopper oxidase
Thupl.29381102s0003	PTHR11709:SF58	PANTHER
Thupl.29378338s0004	KOG2020	KOG	Nuclear transport receptor CRM1/MSN5 (importin beta superfamily)
Thupl.29378338s0004	GO:0008536	GO	Ran GTPase binding
Thupl.29378338s0004	PF03810	PFAM	Importin-beta N-terminal domain
Thupl.29378338s0004	PF08389	PFAM	Exportin 1-like protein
Thupl.29378338s0004	PF08767	PFAM	CRM1 C terminal
Thupl.29378338s0004	K14290	KEGGORTH	exportin-1
Thupl.29378338s0004	PTHR11223	PANTHER	EXPORTIN 1/5
Thupl.29378338s0004	PTHR11223:SF2	PANTHER	EXPORTIN 1 (CHROMOSOME REGION MAINTENANCE PROTEIN 1)
Thupl.29378338s0004	GO:0006886	GO	intracellular protein transport
Thupl.29380724s0007	PTHR32166	PANTHER	FAMILY NOT NAMED
Thupl.29380724s0007	PTHR32166:SF31	PANTHER
Thupl.29381588s0013	PF13516	PFAM	Leucine Rich repeat
Thupl.29381588s0013	PTHR24106	PANTHER	FAMILY NOT NAMED
Thupl.29381588s0013	GO:0005515	GO	protein binding
Thupl.29381588s0013	PTHR24106:SF146	PANTHER
Thupl.29379289s0007	K03564	KEGGORTH	peroxiredoxin Q/BCP [EC:1.11.1.15]
Thupl.29379289s0007	SignalP-noTM	SIGNALP
Thupl.29379289s0007	GO:0055114	GO	oxidation-reduction process
Thupl.29379289s0007	PF00578	PFAM	AhpC/TSA family
Thupl.29379289s0007	PTHR42801:SF4	PANTHER
Thupl.29379289s0007	GO:0016209	GO	antioxidant activity
Thupl.29379289s0007	PTHR42801	PANTHER
Thupl.29379289s0007	GO:0016491	GO	oxidoreductase activity
Thupl.29379289s0007	1.11.1.15	EC	Peroxiredoxin
Thupl.29379289s0007	KOG0852	KOG	Alkyl hydroperoxide reductase, thiol specific antioxidant and related enzymes
Thupl.29276948s0001	PTHR10366	PANTHER	NAD DEPENDENT EPIMERASE/DEHYDRATASE
Thupl.29276948s0001	PTHR10366:SF492	PANTHER
Thupl.29379120s0015	PF01535	PFAM	PPR repeat
Thupl.29379120s0015	PTHR24015	PANTHER	FAMILY NOT NAMED
Thupl.29379120s0015	PTHR24015:SF281	PANTHER
Thupl.29379120s0015	PF12854	PFAM	PPR repeat
Thupl.29379120s0015	PF13041	PFAM	PPR repeat family
Thupl.29381509s0001	PTHR32487	PANTHER	FAMILY NOT NAMED
Thupl.29381509s0001	1.3.1.3	EC	Delta(4)-3-oxosteroid 5-beta-reductase
Thupl.29381509s0001	PTHR32487:SF0	PANTHER	SUBFAMILY NOT NAMED
Thupl.29379752s0008	PTHR17224	PANTHER	PEPTIDYL-TRNA HYDROLASE
Thupl.29379752s0008	PF01195	PFAM	Peptidyl-tRNA hydrolase
Thupl.29379752s0008	GO:0004045	GO	aminoacyl-tRNA hydrolase activity
Thupl.29379752s0008	3.1.1.29	EC	Aminoacyl-tRNA hydrolase
Thupl.29379752s0008	K01056	KEGGORTH	peptidyl-tRNA hydrolase, PTH1 family [EC:3.1.1.29]
Thupl.29379752s0008	KOG2255	KOG	Peptidyl-tRNA hydrolase
Thupl.29379752s0008	PTHR17224:SF5	PANTHER
Thupl.29378639s0001	2.7.11.22	EC	Cyclin-dependent kinase
Thupl.29378639s0001	GO:0004672	GO	protein kinase activity
Thupl.29378639s0001	GO:0005524	GO	ATP binding
Thupl.29378639s0001	PTHR24056	PANTHER	CELL DIVISION PROTEIN KINASE
Thupl.29378639s0001	PTHR24056:SF11	PANTHER	CELL DIVISION CONTROL PROTEIN 2
Thupl.29378639s0001	PF00069	PFAM	Protein kinase domain
Thupl.29378639s0001	GO:0006468	GO	protein phosphorylation
Thupl.29377881s0001	PF07082	PFAM	Protein of unknown function (DUF1350)
Thupl.29377881s0001	PTHR34127:SF2	PANTHER
Thupl.29377881s0001	PTHR34127	PANTHER
Thupl.29380574s0012	PF02225	PFAM	PA domain
Thupl.29380574s0012	PF05922	PFAM	Peptidase inhibitor I9
Thupl.29380574s0012	PTHR10795	PANTHER	PROPROTEIN CONVERTASE SUBTILISIN/KEXIN
Thupl.29380574s0012	3.4.21.25	EC	Cucumisin
Thupl.29380574s0012	PF00082	PFAM	Subtilase family
Thupl.29380574s0012	GO:0004252	GO	serine-type endopeptidase activity
Thupl.29380574s0012	GO:0006508	GO	proteolysis
Thupl.29378783s0001	PTHR24326	PANTHER	FAMILY NOT NAMED
Thupl.29378783s0001	PTHR24326:SF203	PANTHER
Thupl.29378783s0001	GO:0003677	GO	DNA binding
Thupl.29378783s0001	PF00046	PFAM	Homeobox domain
Thupl.29377245s0001	PTHR33385	PANTHER
Thupl.29377528s0003	PTHR33103	PANTHER
Thupl.29377528s0003	PF05056	PFAM	Protein of unknown function (DUF674)
Thupl.28525055s0001	PF01494	PFAM	FAD binding domain
Thupl.28525055s0001	PTHR13789	PANTHER	MONOOXYGENASE
Thupl.28525055s0001	PTHR13789:SF213	PANTHER
Thupl.28525055s0001	GO:0071949	GO	FAD binding
Thupl.29379842s0001	PTHR11945	PANTHER	MADS BOX PROTEIN
Thupl.29379842s0001	GO:0046983	GO	protein dimerization activity
Thupl.29379842s0001	PF00319	PFAM	SRF-type transcription factor (DNA-binding and dimerisation domain)
Thupl.29379842s0001	PTHR11945:SF146	PANTHER
Thupl.29379842s0001	GO:0003677	GO	DNA binding
Thupl.29353382s0001	PF01190	PFAM	Pollen proteins Ole e I like
Thupl.29382313s0012	PF00254	PFAM	FKBP-type peptidyl-prolyl cis-trans isomerase
Thupl.29382313s0012	KOG0552	KOG	FKBP-type peptidyl-prolyl cis-trans isomerase
Thupl.29382313s0012	5.2.1.8	EC	Peptidylprolyl isomerase
Thupl.29382313s0012	PTHR10516	PANTHER	PEPTIDYL-PROLYL CIS-TRANS ISOMERASE
Thupl.29382313s0012	PTHR10516:SF179	PANTHER	SUBFAMILY NOT NAMED
Thupl.29381423s0009	GO:0005524	GO	ATP binding
Thupl.29381423s0009	2.7.11.1	EC	Non-specific serine/threonine protein kinase
Thupl.29381423s0009	PTHR24343:SF317	PANTHER
Thupl.29381423s0009	GO:0004672	GO	protein kinase activity
Thupl.29381423s0009	PTHR24343	PANTHER	SERINE/THREONINE KINASE
Thupl.29381423s0009	PF00069	PFAM	Protein kinase domain
Thupl.29381423s0009	GO:0006468	GO	protein phosphorylation
Thupl.29352531s0001	SignalP-noTM	SIGNALP
Thupl.29377909s0002	PF08879	PFAM	WRC
Thupl.29377909s0002	GO:0032502	GO	developmental process
Thupl.29377909s0002	PTHR31602:SF19	PANTHER
Thupl.29377909s0002	GO:0005634	GO	nucleus
Thupl.29377909s0002	PTHR31602	PANTHER	FAMILY NOT NAMED
Thupl.29377909s0002	GO:0006351	GO	transcription, DNA-dependent
Thupl.29382150s0002	PTHR34212	PANTHER
Thupl.29381906s0005	PF01582	PFAM	TIR domain
Thupl.29381906s0005	PTHR11017:SF191	PANTHER
Thupl.29381906s0005	GO:0007165	GO	signal transduction
Thupl.29381906s0005	GO:0005515	GO	protein binding
Thupl.29381906s0005	GO:0043531	GO	ADP binding
Thupl.29381906s0005	PF00931	PFAM	NB-ARC domain
Thupl.29381906s0005	PTHR11017	PANTHER	LEUCINE-RICH REPEAT-CONTAINING PROTEIN
Thupl.29380186s0010	K02355	KEGGORTH	elongation factor EF-G [EC:3.6.5.3]
Thupl.29380186s0010	GO:0003924	GO	GTPase activity
Thupl.29380186s0010	PF00009	PFAM	Elongation factor Tu GTP binding domain
Thupl.29380186s0010	PF03764	PFAM	Elongation factor G, domain IV
Thupl.29380186s0010	3.6.5.3	EC	Protein-synthesizing GTPase
Thupl.29380186s0010	KOG0465	KOG	Mitochondrial elongation factor
Thupl.29380186s0010	PTHR43636:SF2	PANTHER
Thupl.29380186s0010	PF14492	PFAM	Elongation Factor G, domain II
Thupl.29380186s0010	GO:0005525	GO	GTP binding
Thupl.29380186s0010	PF03144	PFAM	Elongation factor Tu domain 2
Thupl.29380186s0010	PF00679	PFAM	Elongation factor G C-terminus
Thupl.29380186s0010	PTHR43636	PANTHER
Thupl.29381759s0010	GO:0006810	GO	transport
Thupl.29381759s0010	K05658	KEGGORTH	ATP-binding cassette, subfamily B (MDR/TAP), member 1
Thupl.29381759s0010	PTHR24221:SF381	PANTHER
Thupl.29381759s0010	GO:0042626	GO	ATPase activity, coupled to transmembrane movement of substances
Thupl.29381759s0010	GO:0055085	GO	transmembrane transport
Thupl.29381759s0010	KOG0055	KOG	Multidrug/pheromone exporter, ABC superfamily
Thupl.29381759s0010	GO:0005524	GO	ATP binding
Thupl.29381759s0010	GO:0016887	GO	ATPase activity
Thupl.29381759s0010	PTHR24221	PANTHER	FAMILY NOT NAMED
Thupl.29381759s0010	PF00664	PFAM	ABC transporter transmembrane region
Thupl.29381759s0010	GO:0016021	GO	integral to membrane
Thupl.29381759s0010	PF00005	PFAM	ABC transporter
Thupl.29382416s0009	PTHR34105	PANTHER
Thupl.29377205s0003	PTHR22835	PANTHER	ZINC FINGER FYVE DOMAIN CONTAINING PROTEIN
Thupl.29377205s0003	PTHR22835:SF486	PANTHER
Thupl.29377205s0003	3.1.1.3	EC	Triacylglycerol lipase
Thupl.29377205s0003	GO:0016788	GO	hydrolase activity, acting on ester bonds
Thupl.29377205s0003	PF00657	PFAM	GDSL-like Lipase/Acylhydrolase
Thupl.29378490s0002	K13457	KEGGORTH	disease resistance protein RPM1
Thupl.29378490s0002	PTHR10566	PANTHER	CHAPERONE-ACTIVITY OF BC1 COMPLEX (CABC1)-RELATED
Thupl.29378490s0002	PF03109	PFAM	ABC1 family
Thupl.29378490s0002	3.6.3.46	EC	Cadmium-transporting ATPase
Thupl.29378490s0002	PTHR10566:SF10	PANTHER	ABC1 FAMILY PROTEIN KINASE
Thupl.29378490s0002	KOG1235	KOG	Predicted unusual protein kinase
Thupl.29377169s0008	PF13041	PFAM	PPR repeat family
Thupl.29377169s0008	PTHR24015:SF128	PANTHER	SUBFAMILY NOT NAMED
Thupl.29377169s0008	PTHR24015	PANTHER	FAMILY NOT NAMED
Thupl.29377169s0008	PF01535	PFAM	PPR repeat
Thupl.29378085s0027	GO:0004672	GO	protein kinase activity
Thupl.29378085s0027	PTHR27005:SF75	PANTHER
Thupl.29378085s0027	PF07645	PFAM	Calcium-binding EGF domain
Thupl.29378085s0027	PTHR27005	PANTHER
Thupl.29378085s0027	2.7.11.1	EC	Non-specific serine/threonine protein kinase
Thupl.29378085s0027	PF13947	PFAM	Wall-associated receptor kinase galacturonan-binding
Thupl.29378085s0027	GO:0005509	GO	calcium ion binding
Thupl.29378085s0027	PF07714	PFAM	Protein tyrosine kinase
Thupl.29378085s0027	KOG1187	KOG	Serine/threonine protein kinase
Thupl.29378085s0027	GO:0006468	GO	protein phosphorylation
Thupl.29378085s0027	SignalP-noTM	SIGNALP
Thupl.29378085s0027	GO:0030247	GO	polysaccharide binding
Thupl.29379296s0004	PF13857	PFAM	Ankyrin repeats (many copies)
Thupl.29379296s0004	PTHR44515	PANTHER
Thupl.29379296s0004	KOG4412	KOG	26S proteasome regulatory complex, subunit PSMD10
Thupl.29379296s0004	PF12796	PFAM	Ankyrin repeats (3 copies)
Thupl.29337363s0002	PTHR23315	PANTHER	BETA CATENIN-RELATED ARMADILLO REPEAT-CONTAINING
Thupl.29337363s0002	GO:0004842	GO	ubiquitin-protein ligase activity
Thupl.29337363s0002	PF00514	PFAM	Armadillo/beta-catenin-like repeat
Thupl.29337363s0002	PF04564	PFAM	U-box domain
Thupl.29337363s0002	GO:0005515	GO	protein binding
Thupl.29337363s0002	6.3.2.19	EC	Ubiquitin--protein ligase
Thupl.29337363s0002	PTHR23315:SF132	PANTHER
Thupl.29337363s0002	GO:0016567	GO	protein ubiquitination
Thupl.29378803s0027	PTHR33604:SF1	PANTHER
Thupl.29378803s0027	PTHR33604	PANTHER
Thupl.29382054s0008	PTHR28573	PANTHER
Thupl.29382054s0008	PF07160	PFAM	Protein of unknown function (DUF1395)
Thupl.29382054s0008	GO:0007059	GO	chromosome segregation
Thupl.29382054s0008	GO:0008017	GO	microtubule binding
Thupl.29382054s0008	KOG4832	KOG	Uncharacterized conserved protein
Thupl.29382054s0008	GO:0051301	GO	cell division
Thupl.29381964s0001	KOG1540	KOG	Ubiquinone biosynthesis methyltransferase COQ5
Thupl.29381964s0001	GO:0008168	GO	methyltransferase activity
Thupl.29381964s0001	PF01209	PFAM	ubiE/COQ5 methyltransferase family
Thupl.29381964s0001	K03183	KEGGORTH	ubiquinone/menaquinone biosynthesis methyltransferase [EC:2.1.1.163 2.1.1.-]
Thupl.29381964s0001	PTHR43591	PANTHER
Thupl.29381964s0001	PTHR43591:SF22	PANTHER
Thupl.29377917s0005	PTHR21596	PANTHER	RIBONUCLEASE P PROTEIN SUBUNIT P38-RELATED
Thupl.29377917s0005	PTHR21596:SF11	PANTHER
Thupl.29377917s0005	GO:0031047	GO	gene silencing by RNA
Thupl.29377917s0005	PF03468	PFAM	XS domain
Thupl.28186827s0001	PF04678	PFAM	Protein of unknown function, DUF607
Thupl.29382329s0015	GO:0055114	GO	oxidation-reduction process
Thupl.29382329s0015	KOG2820	KOG	FAD-dependent oxidoreductase
Thupl.29382329s0015	PTHR13847	PANTHER	FAD NAD BINDING OXIDOREDUCTASES
Thupl.29382329s0015	PF01266	PFAM	FAD dependent oxidoreductase
Thupl.29382329s0015	PTHR13847:SF252	PANTHER
Thupl.29382329s0015	GO:0016491	GO	oxidoreductase activity
Thupl.29382083s0002	2.7.11.1	EC	Non-specific serine/threonine protein kinase
Thupl.29382083s0002	GO:0005524	GO	ATP binding
Thupl.29382083s0002	GO:0004672	GO	protein kinase activity
Thupl.29382083s0002	PTHR27006	PANTHER
Thupl.29382083s0002	GO:0006468	GO	protein phosphorylation
Thupl.29382083s0002	PF00069	PFAM	Protein kinase domain
Thupl.29382083s0002	KOG1187	KOG	Serine/threonine protein kinase
Thupl.29378169s0001	PTHR27002:SF162	PANTHER
Thupl.29378169s0001	SignalP-noTM	SIGNALP
Thupl.29378169s0001	PF00069	PFAM	Protein kinase domain
Thupl.29378169s0001	PF08276	PFAM	PAN-like domain
Thupl.29378169s0001	GO:0006468	GO	protein phosphorylation
Thupl.29378169s0001	PTHR27002	PANTHER
Thupl.29378169s0001	KOG1187	KOG	Serine/threonine protein kinase
Thupl.29378169s0001	PF00954	PFAM	S-locus glycoprotein family
Thupl.29378169s0001	GO:0005524	GO	ATP binding
Thupl.29378169s0001	PF01453	PFAM	D-mannose binding lectin
Thupl.29378169s0001	2.7.11.1	EC	Non-specific serine/threonine protein kinase
Thupl.29378169s0001	GO:0048544	GO	recognition of pollen
Thupl.29378169s0001	GO:0004672	GO	protein kinase activity
Thupl.29379973s0012	PTHR31301:SF14	PANTHER
Thupl.29379973s0012	PTHR31301	PANTHER	FAMILY NOT NAMED
Thupl.29379973s0012	PF03195	PFAM	Protein of unknown function DUF260
Thupl.29378099s0009	GO:0007165	GO	signal transduction
Thupl.29378099s0009	PF01582	PFAM	TIR domain
Thupl.29378099s0009	PF00931	PFAM	NB-ARC domain
Thupl.29378099s0009	PTHR11017	PANTHER	LEUCINE-RICH REPEAT-CONTAINING PROTEIN
Thupl.29378099s0009	GO:0005515	GO	protein binding
Thupl.29378099s0009	GO:0043531	GO	ADP binding
Thupl.29378458s0008	PTHR33983	PANTHER
Thupl.29378279s0018	K13025	KEGGORTH	ATP-dependent RNA helicase [EC:3.6.4.13]
Thupl.29378279s0018	PTHR24031	PANTHER	FAMILY NOT NAMED
Thupl.29378279s0018	3.6.4.13	EC	RNA helicase
Thupl.29378279s0018	PTHR24031:SF359	PANTHER
Thupl.29378116s0010	KOG0725	KOG	Reductases with broad range of substrate specificities
Thupl.29378116s0010	K00208	KEGGORTH	enoyl-[acyl-carrier protein] reductase I [EC:1.3.1.9]
Thupl.29378116s0010	PTHR43159:SF1	PANTHER
Thupl.29378116s0010	1.3.1.9	EC	Enoyl-[acyl-carrier-protein] reductase (NADH)
Thupl.29378116s0010	PTHR43159	PANTHER
Thupl.29378116s0010	PF13561	PFAM	Enoyl-(Acyl carrier protein) reductase
Thupl.29381558s0002	PF03364	PFAM	Polyketide cyclase / dehydrase and lipid transport
Thupl.29381558s0002	PTHR34060	PANTHER
Thupl.29381558s0002	PTHR34060:SF1	PANTHER
Thupl.29305720s0001	PTHR31307	PANTHER	FAMILY NOT NAMED
Thupl.29305720s0001	PF13837	PFAM	Myb/SANT-like DNA-binding domain
Thupl.29378118s0001	1.14.13.109	EC	Abieta-7,13-dien-18-ol hydroxylase
Thupl.29378118s0001	PTHR24298:SF157	PANTHER
Thupl.29378118s0001	GO:0016705	GO	oxidoreductase activity, acting on paired donors, with incorporation or reduction of molecular oxygen
Thupl.29378118s0001	PF00067	PFAM	Cytochrome P450
Thupl.29378118s0001	GO:0020037	GO	heme binding
Thupl.29378118s0001	GO:0005506	GO	iron ion binding
Thupl.29378118s0001	GO:0055114	GO	oxidation-reduction process
Thupl.29378118s0001	PTHR24298	PANTHER	FAMILY NOT NAMED
Thupl.29381699s0002	PTHR31621	PANTHER	FAMILY NOT NAMED
Thupl.29381699s0002	PF05078	PFAM	Protein of unknown function (DUF679)
Thupl.29377904s0007	4.2.1.78	EC	(S)-norcoclaurine synthase
Thupl.29377904s0007	GO:0055114	GO	oxidation-reduction process
Thupl.29377904s0007	KOG0143	KOG	Iron/ascorbate family oxidoreductases
Thupl.29377904s0007	PTHR10209:SF360	PANTHER
Thupl.29377904s0007	PF03171	PFAM	2OG-Fe(II) oxygenase superfamily
Thupl.29377904s0007	PTHR10209	PANTHER	OXIDOREDUCTASE, 2OG-FE(II) OXYGENASE FAMILY PROTEIN
Thupl.29377904s0007	PF14226	PFAM	non-haem dioxygenase in morphine synthesis N-terminal
Thupl.29377904s0007	GO:0016491	GO	oxidoreductase activity
Thupl.29377574s0007	K00430	KEGGORTH	peroxidase [EC:1.11.1.7]
Thupl.29377574s0007	SignalP-noTM	SIGNALP
Thupl.29377574s0007	PTHR31388:SF12	PANTHER
Thupl.29377574s0007	1.11.1.7	EC	Peroxidase
Thupl.29377574s0007	PF00141	PFAM	Peroxidase
Thupl.29377574s0007	GO:0055114	GO	oxidation-reduction process
Thupl.29377574s0007	PTHR31388	PANTHER	FAMILY NOT NAMED
Thupl.29377574s0007	GO:0006979	GO	response to oxidative stress
Thupl.29377574s0007	GO:0020037	GO	heme binding
Thupl.29377574s0007	GO:0004601	GO	peroxidase activity
Thupl.29381654s0009	GO:0048037	GO	cofactor binding
Thupl.29381654s0009	K01899	KEGGORTH	succinyl-CoA synthetase alpha subunit [EC:6.2.1.4 6.2.1.5]
Thupl.29381654s0009	GO:0008152	GO	metabolic process
Thupl.29381654s0009	PF02629	PFAM	CoA binding domain
Thupl.29381654s0009	6.2.1.5	EC	Succinate--CoA ligase (ADP-forming)
Thupl.29381654s0009	PTHR11117:SF16	PANTHER
Thupl.29381654s0009	GO:0003824	GO	catalytic activity
Thupl.29381654s0009	PTHR11117	PANTHER	SUCCINYL-COA SYNTHETASE-RELATED
Thupl.29381654s0009	PF00549	PFAM	CoA-ligase
Thupl.29381654s0009	KOG1255	KOG	Succinyl-CoA synthetase, alpha subunit
Thupl.29382160s0002	PTHR33638	PANTHER
Thupl.29358265s0003	PF04006	PFAM	Mpp10 protein
Thupl.29358265s0003	GO:0005732	GO	small nucleolar ribonucleoprotein complex
Thupl.29358265s0003	K14559	KEGGORTH	U3 small nucleolar RNA-associated protein MPP10
Thupl.29358265s0003	GO:0034457	GO	Mpp10 complex
Thupl.29358265s0003	KOG2600	KOG	U3 small nucleolar ribonucleoprotein (snoRNP) subunit - Mpp10p
Thupl.29358265s0003	PTHR17039	PANTHER	U3 SMALL NUCLEOLAR RIBONUCLEOPROTEIN PROTEIN MPP10
Thupl.29358265s0003	GO:0006364	GO	rRNA processing
Thupl.29358265s0003	GO:0005634	GO	nucleus
Thupl.29380476s0032	GO:0005506	GO	iron ion binding
Thupl.29380476s0032	GO:0055114	GO	oxidation-reduction process
Thupl.29380476s0032	1.14.13.173	EC	11-oxo-beta-amyrin 30-oxidase
Thupl.29380476s0032	PTHR24282:SF101	PANTHER
Thupl.29380476s0032	PTHR24282	PANTHER	FAMILY NOT NAMED
Thupl.29380476s0032	PF00067	PFAM	Cytochrome P450
Thupl.29380476s0032	GO:0016705	GO	oxidoreductase activity, acting on paired donors, with incorporation or reduction of molecular oxygen
Thupl.29380476s0032	GO:0020037	GO	heme binding
Thupl.29378220s0009	PF03248	PFAM	Rer1 family
Thupl.29378220s0009	KOG1688	KOG	Golgi proteins involved in ER retention (RER)
Thupl.29378220s0009	PTHR10743:SF7	PANTHER
Thupl.29378220s0009	PTHR10743	PANTHER	PROTEIN RER1
Thupl.29378220s0009	GO:0016021	GO	integral to membrane
Thupl.29340292s0001	GO:0005515	GO	protein binding
Thupl.29340292s0001	PF00400	PFAM	WD domain, G-beta repeat
Thupl.29340292s0001	PTHR19856:SF4	PANTHER
Thupl.29340292s0001	PTHR19856	PANTHER	WD-REPEATCONTAINING PROTEIN (WDR1)
Thupl.29377296s0002	K10526	KEGGORTH	OPC-8:0 CoA ligase 1 [EC:6.2.1.-]
Thupl.29377296s0002	KOG1176	KOG	Acyl-CoA synthetase
Thupl.29377296s0002	GO:0003824	GO	catalytic activity
Thupl.29377296s0002	PTHR24096:SF186	PANTHER
Thupl.29377296s0002	PF13193	PFAM	AMP-binding enzyme C-terminal domain
Thupl.29377296s0002	PF00501	PFAM	AMP-binding enzyme
Thupl.29377296s0002	GO:0008152	GO	metabolic process
Thupl.29377296s0002	PTHR24096	PANTHER	FAMILY NOT NAMED
Thupl.28390977s0001	GO:0004601	GO	peroxidase activity
Thupl.28390977s0001	GO:0020037	GO	heme binding
Thupl.28390977s0001	PTHR31235	PANTHER	FAMILY NOT NAMED
Thupl.28390977s0001	GO:0006979	GO	response to oxidative stress
Thupl.28390977s0001	1.11.1.7	EC	Peroxidase
Thupl.28390977s0001	PF00141	PFAM	Peroxidase
Thupl.28390977s0001	GO:0055114	GO	oxidation-reduction process
Thupl.28390977s0001	PTHR31235:SF12	PANTHER
Thupl.29380353s0002	PF05623	PFAM	Protein of unknown function (DUF789)
Thupl.29380353s0002	PTHR31343:SF8	PANTHER
Thupl.29380353s0002	PTHR31343	PANTHER	FAMILY NOT NAMED
Thupl.29377561s0026	GO:0003700	GO	sequence-specific DNA binding transcription factor activity
Thupl.29377561s0026	PF00847	PFAM	AP2 domain
Thupl.29377561s0026	PTHR31985:SF77	PANTHER
Thupl.29377561s0026	GO:0006355	GO	regulation of transcription, DNA-dependent
Thupl.29377561s0026	PTHR31985	PANTHER	FAMILY NOT NAMED
Thupl.29379375s0023	K14397	KEGGORTH	cleavage and polyadenylation specificity factor subunit 5
Thupl.29379375s0023	KOG1689	KOG	mRNA cleavage factor I subunit
Thupl.29379375s0023	PF13869	PFAM	Nucleotide hydrolase
Thupl.29379375s0023	GO:0006378	GO	mRNA polyadenylation
Thupl.29379375s0023	GO:0003729	GO	mRNA binding
Thupl.29379375s0023	PTHR13047	PANTHER	PRE-MRNA CLEAVAGE FACTOR IM, 25KD SUBUNIT
Thupl.29379375s0023	GO:0005849	GO	mRNA cleavage factor complex
Thupl.28209669s0001	PF14709	PFAM	double strand RNA binding domain from DEAD END PROTEIN 1
Thupl.29378491s0014	PF10354	PFAM	Domain of unknown function (DUF2431)
Thupl.29378491s0014	PTHR11538:SF54	PANTHER
Thupl.29378491s0014	PTHR11538	PANTHER	PHENYLALANYL-TRNA SYNTHETASE
Thupl.29378349s0003	PF00536	PFAM	SAM domain (Sterile alpha motif)
Thupl.29378349s0003	GO:0005515	GO	protein binding
Thupl.29378349s0003	PTHR10627	PANTHER	SCP160
Thupl.29378349s0003	PTHR10627:SF57	PANTHER
Thupl.28454432s0001	PF00067	PFAM	Cytochrome P450
Thupl.28454432s0001	GO:0016705	GO	oxidoreductase activity, acting on paired donors, with incorporation or reduction of molecular oxygen
Thupl.28454432s0001	GO:0020037	GO	heme binding
Thupl.28454432s0001	PTHR24282:SF25	PANTHER
Thupl.28454432s0001	PTHR24282	PANTHER	FAMILY NOT NAMED
Thupl.28454432s0001	GO:0055114	GO	oxidation-reduction process
Thupl.28454432s0001	GO:0005506	GO	iron ion binding
Thupl.29382040s0008	PTHR21068:SF5	PANTHER	SUBFAMILY NOT NAMED
Thupl.29382040s0008	PTHR21068	PANTHER	FAMILY NOT NAMED
Thupl.29382040s0008	PF06911	PFAM	Senescence-associated protein
Thupl.29337141s0002	GO:0004650	GO	polygalacturonase activity
Thupl.29337141s0002	PTHR31339:SF21	PANTHER
Thupl.29337141s0002	PF00295	PFAM	Glycosyl hydrolases family 28
Thupl.29337141s0002	GO:0005975	GO	carbohydrate metabolic process
Thupl.29337141s0002	PTHR31339	PANTHER	FAMILY NOT NAMED
Thupl.29349500s0001	GO:0020037	GO	heme binding
Thupl.29349500s0001	GO:0016705	GO	oxidoreductase activity, acting on paired donors, with incorporation or reduction of molecular oxygen
Thupl.29349500s0001	PF00067	PFAM	Cytochrome P450
Thupl.29349500s0001	K00517	KEGGORTH	beta-carotene 15,15'-monooxygenase [EC:1.14.99.36]
Thupl.29349500s0001	PTHR24298:SF223	PANTHER
Thupl.29349500s0001	PTHR24298	PANTHER	FAMILY NOT NAMED
Thupl.29349500s0001	KOG0156	KOG	Cytochrome P450 CYP2 subfamily
Thupl.29349500s0001	GO:0055114	GO	oxidation-reduction process
Thupl.29349500s0001	GO:0005506	GO	iron ion binding
Thupl.29379874s0003	GO:0003697	GO	single-stranded DNA binding
Thupl.29379874s0003	PF00436	PFAM	Single-strand binding protein family
Thupl.29379874s0003	PTHR10302:SF8	PANTHER
Thupl.29379874s0003	PTHR10302	PANTHER	SINGLE-STRANDED DNA-BINDING PROTEIN
Thupl.29377847s0001	1.6.5.2	EC	NAD(P)H dehydrogenase (quinone)
Thupl.29377847s0001	PF03358	PFAM	NADPH-dependent FMN reductase
Thupl.29377847s0001	KOG4530	KOG	Predicted flavoprotein
Thupl.29377847s0001	GO:0016491	GO	oxidoreductase activity
Thupl.29377847s0001	PTHR30543	PANTHER	CHROMATE REDUCTASE
Thupl.29377847s0001	PTHR30543:SF2	PANTHER
Thupl.29380793s0009	PTHR24413:SF165	PANTHER
Thupl.29380793s0009	PTHR24413	PANTHER	FAMILY NOT NAMED
Thupl.29381511s0002	PF00856	PFAM	SET domain
Thupl.29381511s0002	GO:0005515	GO	protein binding
Thupl.29379912s0011	PTHR11363	PANTHER	60S RIBOSOMAL PROTEIN L3-RELATED
Thupl.29379912s0011	K02925	KEGGORTH	large subunit ribosomal protein L3e
Thupl.29379912s0011	KOG0746	KOG	60S ribosomal protein L3 and related proteins
Thupl.29379912s0011	GO:0003735	GO	structural constituent of ribosome
Thupl.29379912s0011	GO:0005622	GO	intracellular
Thupl.29379912s0011	GO:0006412	GO	translation
Thupl.29379912s0011	GO:0005840	GO	ribosome
Thupl.29379912s0011	PF00297	PFAM	Ribosomal protein L3
Thupl.29379912s0011	PTHR11363:SF6	PANTHER
Thupl.29338448s0001	PTHR32387	PANTHER	FAMILY NOT NAMED
Thupl.29338448s0001	PTHR32387:SF0	PANTHER	SUBFAMILY NOT NAMED
Thupl.29377790s0017	PF17146	PFAM
Thupl.29377790s0017	PTHR12814	PANTHER	RNA-BINDING PROTEIN NOB1
Thupl.29380047s0023	PTHR10177	PANTHER	CYCLINE
Thupl.29380047s0023	PTHR10177:SF336	PANTHER
Thupl.29380047s0023	PF00134	PFAM	Cyclin, N-terminal domain
Thupl.29381494s0001	SignalP-noTM	SIGNALP
Thupl.29381170s0006	PTHR31238:SF11	PANTHER
Thupl.29381170s0006	PTHR31238	PANTHER	FAMILY NOT NAMED
Thupl.29381170s0006	PF00190	PFAM	Cupin
Thupl.29381170s0006	GO:0045735	GO	nutrient reservoir activity
Thupl.29381170s0006	SignalP-noTM	SIGNALP
Thupl.29381881s0005	PTHR43780:SF3	PANTHER
Thupl.29381881s0005	PTHR43780	PANTHER
Thupl.29381881s0005	4.4.1.15	EC	D-cysteine desulfhydrase
Thupl.29381553s0002	PTHR13829	PANTHER	SNRNP CORE PROTEIN FAMILY MEMBER
Thupl.29381553s0002	GO:0006397	GO	mRNA processing
Thupl.29381553s0002	K12621	KEGGORTH	U6 snRNA-associated Sm-like protein LSm2
Thupl.29381553s0002	PF01423	PFAM	LSM domain
Thupl.29381553s0002	KOG3448	KOG	Predicted snRNP core protein
Thupl.29380502s0005	PF13855	PFAM	Leucine rich repeat
Thupl.29380502s0005	KOG4658	KOG	Apoptotic ATPase
Thupl.29380502s0005	PTHR23155	PANTHER	LEUCINE-RICH REPEAT-CONTAINING PROTEIN
Thupl.29380502s0005	PF00931	PFAM	NB-ARC domain
Thupl.29380502s0005	GO:0043531	GO	ADP binding
Thupl.29380502s0005	GO:0005515	GO	protein binding
Thupl.29382110s0004	PTHR43887	PANTHER
Thupl.29382110s0004	PTHR43887:SF21	PANTHER
Thupl.29382110s0004	2.7.11.1	EC	Non-specific serine/threonine protein kinase
Thupl.28388137s0001	PTHR45329	PANTHER
Thupl.28381399s0001	PF00004	PFAM	ATPase family associated with various cellular activities (AAA)
Thupl.28381399s0001	PTHR23077	PANTHER	AAA-FAMILY ATPASE
Thupl.28381399s0001	PTHR23077:SF55	PANTHER
Thupl.28381399s0001	GO:0005524	GO	ATP binding
Thupl.29380513s0011	PTHR21229	PANTHER	LUNG SEVEN TRANSMEMBRANE RECEPTOR
Thupl.29380513s0011	SignalP-noTM	SIGNALP
Thupl.29380513s0011	GO:0016021	GO	integral to membrane
Thupl.29380513s0011	KOG2568	KOG	Predicted membrane protein
Thupl.29380513s0011	PTHR21229:SF15	PANTHER
Thupl.29380513s0011	PF06814	PFAM	Lung seven transmembrane receptor
Thupl.29379932s0003	KOG0157	KOG	Cytochrome P450 CYP4/CYP19/CYP26 subfamilies
Thupl.29379932s0003	GO:0020037	GO	heme binding
Thupl.29379932s0003	PF00067	PFAM	Cytochrome P450
Thupl.29379932s0003	GO:0016705	GO	oxidoreductase activity, acting on paired donors, with incorporation or reduction of molecular oxygen
Thupl.29379932s0003	1.14.13.79	EC	Ent-kaurenoic acid oxidase
Thupl.29379932s0003	GO:0055114	GO	oxidation-reduction process
Thupl.29379932s0003	K04123	KEGGORTH	ent-kaurenoic acid hydroxylase [EC:1.14.13.79]
Thupl.29379932s0003	PTHR24286	PANTHER	FAMILY NOT NAMED
Thupl.29379932s0003	GO:0005506	GO	iron ion binding
Thupl.29379932s0003	PTHR24286:SF67	PANTHER
Thupl.29378322s0010	PF01963	PFAM	TraB family
Thupl.29378322s0010	PTHR21530	PANTHER	PHEROMONE SHUTDOWN PROTEIN
Thupl.29378882s0001	PF06212	PFAM	GRIM-19 protein
Thupl.29378882s0001	PTHR12966	PANTHER	NADH DEHYDROGENASE [UBIQUINONE] 1 ALPHA SUBCOMPLEX SUBUNIT 13
Thupl.29378882s0001	KOG3300	KOG	NADH:ubiquinone oxidoreductase, B16.6 subunit/cell death-regulatory protein
Thupl.29378882s0001	K11353	KEGGORTH	NADH dehydrogenase (ubiquinone) 1 alpha subcomplex 13 [EC:1.6.5.3 1.6.99.3]
Thupl.29382178s0013	PTHR44829	PANTHER
Thupl.29382178s0013	GO:0005515	GO	protein binding
Thupl.29382178s0013	PF00646	PFAM	F-box domain
Thupl.29379858s0001	PTHR11926	PANTHER	GLUCOSYL/GLUCURONOSYL TRANSFERASES
Thupl.29379858s0001	PTHR11926:SF500	PANTHER
Thupl.29379858s0001	PF00201	PFAM	UDP-glucoronosyl and UDP-glucosyl transferase
Thupl.29379858s0001	2.4.1.185	EC	Flavanone 7-O-beta-glucosyltransferase
Thupl.29379858s0001	GO:0008152	GO	metabolic process
Thupl.29379858s0001	GO:0016758	GO	transferase activity, transferring hexosyl groups
Thupl.29377196s0001	PTHR14085	PANTHER	WD-REPEAT PROTEIN BING4
Thupl.29377196s0001	PF00400	PFAM	WD domain, G-beta repeat
Thupl.29377196s0001	KOG1272	KOG	WD40-repeat-containing subunit of the 18S rRNA processing complex
Thupl.29377196s0001	K14768	KEGGORTH	U3 small nucleolar RNA-associated protein 7
Thupl.29377196s0001	GO:0005515	GO	protein binding
Thupl.29377196s0001	PF08149	PFAM	BING4CT (NUC141) domain
Thupl.29381404s0002	PF11443	PFAM	Domain of unknown function (DUF2828)
Thupl.29381404s0002	PTHR31373	PANTHER	FAMILY NOT NAMED
Thupl.29381134s0009	GO:0006355	GO	regulation of transcription, DNA-dependent
Thupl.29381134s0009	PTHR31190	PANTHER	FAMILY NOT NAMED
Thupl.29381134s0009	PF00847	PFAM	AP2 domain
Thupl.29381134s0009	GO:0003700	GO	sequence-specific DNA binding transcription factor activity
Thupl.29381134s0009	PTHR31190:SF66	PANTHER
Thupl.29380013s0007	PTHR24031:SF324	PANTHER
Thupl.29380013s0007	GO:0005524	GO	ATP binding
Thupl.29380013s0007	PTHR24031	PANTHER	FAMILY NOT NAMED
Thupl.29380013s0007	3.6.4.13	EC	RNA helicase
Thupl.29380013s0007	PF00270	PFAM	DEAD/DEAH box helicase
Thupl.29380013s0007	GO:0003676	GO	nucleic acid binding
Thupl.29380925s0025	PF05553	PFAM	Cotton fibre expressed protein
Thupl.29380925s0025	PTHR33265	PANTHER
Thupl.29379137s0004	PF00083	PFAM	Sugar (and other) transporter
Thupl.29379137s0004	KOG0254	KOG	Predicted transporter (major facilitator superfamily)
Thupl.29379137s0004	GO:0016021	GO	integral to membrane
Thupl.29379137s0004	GO:0022857	GO	transmembrane transporter activity
Thupl.29379137s0004	PTHR23500:SF30	PANTHER
Thupl.29379137s0004	PTHR23500	PANTHER
Thupl.29379137s0004	GO:0055085	GO	transmembrane transport
Thupl.29378971s0014	PTHR33676	PANTHER
Thupl.29378971s0014	PTHR33676:SF3	PANTHER
Thupl.29381729s0006	GO:0008152	GO	metabolic process
Thupl.29381729s0006	PF00501	PFAM	AMP-binding enzyme
Thupl.29381729s0006	GO:0003824	GO	catalytic activity
Thupl.29381729s0006	PTHR42665	PANTHER
Thupl.29381729s0006	KOG1176	KOG	Acyl-CoA synthetase
Thupl.29379637s0003	PF01535	PFAM	PPR repeat
Thupl.29379637s0003	PTHR24015	PANTHER	FAMILY NOT NAMED
Thupl.29379637s0003	PF13041	PFAM	PPR repeat family
Thupl.29379637s0003	PTHR24015:SF1015	PANTHER
Thupl.29377330s0008	PTHR37701	PANTHER
Thupl.29380732s0003	GO:0006468	GO	protein phosphorylation
Thupl.29380732s0003	PF00069	PFAM	Protein kinase domain
Thupl.29380732s0003	SignalP-noTM	SIGNALP
Thupl.29380732s0003	KOG1187	KOG	Serine/threonine protein kinase
Thupl.29380732s0003	2.7.11.1	EC	Non-specific serine/threonine protein kinase
Thupl.29380732s0003	PTHR27006:SF29	PANTHER
Thupl.29380732s0003	GO:0005524	GO	ATP binding
Thupl.29380732s0003	GO:0004672	GO	protein kinase activity
Thupl.29380732s0003	PTHR27006	PANTHER
Thupl.29380571s0015	PF03398	PFAM	Regulator of Vps4 activity in the MVB pathway
Thupl.29380571s0015	KOG2027	KOG	Spindle pole body protein
Thupl.29380571s0015	GO:0015031	GO	protein transport
Thupl.29380571s0015	PTHR12161	PANTHER	UNCHARACTERIZED DUF292
Thupl.29379889s0001	KOG2227	KOG	Pre-initiation complex, subunit CDC6, AAA+ superfamily ATPase
Thupl.29379889s0001	PTHR10763	PANTHER	CELL DIVISION CONTROL PROTEIN 6-RELATED
Thupl.29379889s0001	PF09079	PFAM	CDC6, C terminal
Thupl.29379889s0001	PF13401	PFAM	AAA domain
Thupl.29379889s0001	PTHR10763:SF26	PANTHER
Thupl.29379889s0001	K02213	KEGGORTH	cell division control protein 6
Thupl.29377427s0016	PTHR11926	PANTHER	GLUCOSYL/GLUCURONOSYL TRANSFERASES
Thupl.29377427s0016	2.4.1.128	EC	Scopoletin glucosyltransferase
Thupl.29377427s0016	GO:0016758	GO	transferase activity, transferring hexosyl groups
Thupl.29377427s0016	PTHR11926:SF749	PANTHER
Thupl.29377427s0016	GO:0008152	GO	metabolic process
Thupl.29380019s0001	PF03083	PFAM	Sugar efflux transporter for intercellular exchange
Thupl.29380019s0001	K15382	KEGGORTH
Thupl.29380019s0001	KOG1623	KOG	Multitransmembrane protein
Thupl.29380019s0001	PTHR10791:SF35	PANTHER
Thupl.29380019s0001	GO:0016021	GO	integral to membrane
Thupl.29380019s0001	PTHR10791	PANTHER	RAG1-ACTIVATING PROTEIN 1
Thupl.29378682s0011	PTHR33115	PANTHER
Thupl.29378682s0011	PTHR33115:SF3	PANTHER
Thupl.29377028s0002	KOG0252	KOG	Inorganic phosphate transporter
Thupl.29377028s0002	GO:0022857	GO	transmembrane transporter activity
Thupl.29377028s0002	3.6.3.27	EC	Phosphate-transporting ATPase
Thupl.29377028s0002	GO:0055085	GO	transmembrane transport
Thupl.29377028s0002	PTHR24064	PANTHER	FAMILY NOT NAMED
Thupl.29377028s0002	PTHR24064:SF414	PANTHER
Thupl.29377028s0002	GO:0016021	GO	integral to membrane
Thupl.29377028s0002	K08176	KEGGORTH	MFS transporter, PHS family, inorganic phosphate transporter
Thupl.29377028s0002	PF00083	PFAM	Sugar (and other) transporter
Thupl.29378839s0005	K16572	KEGGORTH
Thupl.29378839s0005	GO:0007020	GO	microtubule nucleation
Thupl.29378839s0005	PF04130	PFAM	Spc97 / Spc98 family
Thupl.29378839s0005	GO:0000922	GO	spindle pole
Thupl.29378839s0005	GO:0005815	GO	microtubule organizing center
Thupl.29378839s0005	PTHR19302:SF33	PANTHER
Thupl.29378839s0005	GO:0043015	GO	gamma-tubulin binding
Thupl.29378839s0005	PTHR19302	PANTHER	GAMMA TUBULIN COMPLEX PROTEIN
Thupl.29378839s0005	GO:0000226	GO	microtubule cytoskeleton organization
Thupl.28711358s0001	PF00153	PFAM	Mitochondrial carrier protein
Thupl.28711358s0001	PTHR24089:SF393	PANTHER
Thupl.28711358s0001	PTHR24089	PANTHER	FAMILY NOT NAMED
Thupl.29377529s0022	PTHR31374	PANTHER	FAMILY NOT NAMED
Thupl.29377529s0022	PF02519	PFAM	Auxin responsive protein
Thupl.29377529s0022	GO:0009733	GO	response to auxin stimulus
Thupl.29379709s0007	GO:0006468	GO	protein phosphorylation
Thupl.29379709s0007	PTHR27007	PANTHER
Thupl.29379709s0007	PF07714	PFAM	Protein tyrosine kinase
Thupl.29379709s0007	K04730	KEGGORTH	interleukin-1 receptor-associated kinase 1 [EC:2.7.11.1]
Thupl.29379709s0007	2.7.11.1	EC	Non-specific serine/threonine protein kinase
Thupl.29379709s0007	GO:0004672	GO	protein kinase activity
Thupl.29381242s0012	GO:0005840	GO	ribosome
Thupl.29381242s0012	PF00276	PFAM	Ribosomal protein L23
Thupl.29381242s0012	GO:0006412	GO	translation
Thupl.29381242s0012	K02893	KEGGORTH	large subunit ribosomal protein L23Ae
Thupl.29381242s0012	GO:0003735	GO	structural constituent of ribosome
Thupl.29381242s0012	PTHR11620	PANTHER	60S RIBOSOMAL PROTEIN L23A
Thupl.29381242s0012	PTHR11620:SF14	PANTHER
Thupl.29381242s0012	KOG1751	KOG	60s ribosomal protein L23
Thupl.29381242s0012	PF03939	PFAM	Ribosomal protein L23, N-terminal domain
Thupl.29379191s0006	PF09811	PFAM	Essential protein Yae1, N terminal
Thupl.29379191s0006	PTHR18829	PANTHER	FAMILY NOT NAMED
Thupl.29378348s0002	GO:0006468	GO	protein phosphorylation
Thupl.29378348s0002	PF00069	PFAM	Protein kinase domain
Thupl.29378348s0002	KOG0032	KOG	Ca2+/calmodulin-dependent protein kinase, EF-Hand protein superfamily
Thupl.29378348s0002	2.7.11.1	EC	Non-specific serine/threonine protein kinase
Thupl.29378348s0002	PTHR24349	PANTHER	SERINE/THREONINE-PROTEIN KINASE
Thupl.29378348s0002	GO:0005509	GO	calcium ion binding
Thupl.29378348s0002	PTHR24349:SF87	PANTHER
Thupl.29378348s0002	GO:0005524	GO	ATP binding
Thupl.29378348s0002	GO:0004672	GO	protein kinase activity
Thupl.29378348s0002	K13412	KEGGORTH	calcium-dependent protein kinase [EC:2.7.11.1]
Thupl.29378348s0002	PF13499	PFAM	EF-hand domain pair
Thupl.29377998s0009	PTHR33168	PANTHER
Thupl.29380959s0006	PF01063	PFAM	Aminotransferase class IV
Thupl.29380959s0006	PTHR11825:SF24	PANTHER
Thupl.29380959s0006	GO:0003824	GO	catalytic activity
Thupl.29380959s0006	GO:0008152	GO	metabolic process
Thupl.29380959s0006	PTHR11825	PANTHER	SUBGROUP IIII AMINOTRANSFERASE
Thupl.29381751s0013	2.4.1.284	EC	2-deoxystreptamine glucosyltransferase
Thupl.29381751s0013	PF00534	PFAM	Glycosyl transferases group 1
Thupl.29381751s0013	PTHR12526:SF364	PANTHER
Thupl.29381751s0013	PF13439	PFAM	Glycosyltransferase Family 4
Thupl.29381751s0013	PTHR12526	PANTHER	GLYCOSYLTRANSFERASE
Thupl.29377305s0003	KOG0417	KOG	Ubiquitin-protein ligase
Thupl.29377305s0003	6.3.2.19	EC	Ubiquitin--protein ligase
Thupl.29377305s0003	PF00179	PFAM	Ubiquitin-conjugating enzyme
Thupl.29377305s0003	PTHR24068:SF47	PANTHER
Thupl.29377305s0003	PTHR24068	PANTHER	FAMILY NOT NAMED
Thupl.29377305s0003	K06689	KEGGORTH	ubiquitin-conjugating enzyme E2 D/E [EC:6.3.2.19]
Thupl.29380121s0020	GO:0008270	GO	zinc ion binding
Thupl.29380121s0020	GO:0003676	GO	nucleic acid binding
Thupl.29380121s0020	PTHR23002:SF84	PANTHER
Thupl.29380121s0020	PTHR23002	PANTHER	ZINC FINGER CCHC DOMAIN CONTAINING PROTEIN
Thupl.29380121s0020	KOG4400	KOG	E3 ubiquitin ligase interacting with arginine methyltransferase
Thupl.29380121s0020	PF00098	PFAM	Zinc knuckle
Thupl.29378085s0037	SignalP-TM	SIGNALP
Thupl.29381599s0005	GO:0016491	GO	oxidoreductase activity
Thupl.29381599s0005	1.14.11.13	EC	Gibberellin 2-beta-dioxygenase
Thupl.29381599s0005	PTHR10209	PANTHER	OXIDOREDUCTASE, 2OG-FE(II) OXYGENASE FAMILY PROTEIN
Thupl.29381599s0005	PF03171	PFAM	2OG-Fe(II) oxygenase superfamily
Thupl.29381599s0005	GO:0055114	GO	oxidation-reduction process
Thupl.29381599s0005	PTHR10209:SF212	PANTHER
Thupl.29377698s0006	PTHR33374	PANTHER
Thupl.29377698s0006	SignalP-TM	SIGNALP
Thupl.29377698s0006	PF06376	PFAM	Protein of unknown function (DUF1070)
Thupl.29382441s0002	PTHR43620	PANTHER
Thupl.29382441s0002	SignalP-noTM	SIGNALP
Thupl.29382441s0002	KOG2258	KOG	Glycerophosphoryl diester phosphodiesterase
Thupl.29382441s0002	GO:0006629	GO	lipid metabolic process
Thupl.29382441s0002	PF03009	PFAM	Glycerophosphoryl diester phosphodiesterase family
Thupl.29382441s0002	PTHR43620:SF3	PANTHER
Thupl.29382441s0002	GO:0008081	GO	phosphoric diester hydrolase activity
Thupl.29382441s0002	3.1.4.46	EC	Glycerophosphodiester phosphodiesterase
Thupl.29380392s0004	PF05603	PFAM	Protein of unknown function (DUF775)
Thupl.29380392s0004	PTHR12925	PANTHER	UNCHARACTERIZED
Thupl.29377359s0001	PTHR31917	PANTHER	FAMILY NOT NAMED
Thupl.29377359s0001	PF05641	PFAM	Agenet domain
Thupl.29377796s0005	KOG1525	KOG	Sister chromatid cohesion complex Cohesin, subunit PDS5
Thupl.29377796s0005	PTHR12663	PANTHER	ANDROGEN INDUCED INHIBITOR OF PROLIFERATION (AS3) / PDS5-RELATED
Thupl.29377006s0003	GO:0055114	GO	oxidation-reduction process
Thupl.29377006s0003	PTHR24286	PANTHER	FAMILY NOT NAMED
Thupl.29377006s0003	K09588	KEGGORTH	cytochrome P450, family 90, subfamily A, polypeptide 1 [EC:1.14.-.-]
Thupl.29377006s0003	GO:0005506	GO	iron ion binding
Thupl.29377006s0003	GO:0016705	GO	oxidoreductase activity, acting on paired donors, with incorporation or reduction of molecular oxygen
Thupl.29377006s0003	PF00067	PFAM	Cytochrome P450
Thupl.29377006s0003	GO:0020037	GO	heme binding
Thupl.29377006s0003	KOG0157	KOG	Cytochrome P450 CYP4/CYP19/CYP26 subfamilies
Thupl.29377006s0003	PTHR24286:SF44	PANTHER
Thupl.29378435s0012	GO:0016491	GO	oxidoreductase activity
Thupl.29378435s0012	PF14226	PFAM	non-haem dioxygenase in morphine synthesis N-terminal
Thupl.29378435s0012	PTHR10209	PANTHER	OXIDOREDUCTASE, 2OG-FE(II) OXYGENASE FAMILY PROTEIN
Thupl.29378435s0012	PF03171	PFAM	2OG-Fe(II) oxygenase superfamily
Thupl.29378435s0012	GO:0055114	GO	oxidation-reduction process
Thupl.29377784s0014	PTHR36723	PANTHER
Thupl.29380847s0001	PTHR32254:SF11	PANTHER
Thupl.29380847s0001	PF06364	PFAM	Protein of unknown function (DUF1068)
Thupl.29380847s0001	PTHR32254	PANTHER	FAMILY NOT NAMED
Thupl.29377122s0003	PF01357	PFAM	Pollen allergen
Thupl.29377122s0003	PTHR31867:SF28	PANTHER
Thupl.29377122s0003	PTHR31867	PANTHER	FAMILY NOT NAMED
Thupl.29377122s0003	PF03330	PFAM	Rare lipoprotein A (RlpA)-like double-psi beta-barrel
Thupl.29377122s0003	SignalP-noTM	SIGNALP
Thupl.29378340s0005	KOG0523	KOG	Transketolase
Thupl.29378340s0005	GO:0016114	GO	terpenoid biosynthetic process
Thupl.29378340s0005	PTHR43322:SF4	PANTHER
Thupl.29378340s0005	PTHR43322	PANTHER
Thupl.29378340s0005	PF02779	PFAM	Transketolase, pyrimidine binding domain
Thupl.29378340s0005	2.2.1.7	EC	1-deoxy-D-xylulose-5-phosphate synthase
Thupl.29378340s0005	PF02780	PFAM	Transketolase, C-terminal domain
Thupl.29378340s0005	GO:0008661	GO	1-deoxy-D-xylulose-5-phosphate synthase activity
Thupl.29378340s0005	PF13292	PFAM	1-deoxy-D-xylulose-5-phosphate synthase
Thupl.29334610s0001	PF05212	PFAM	Protein of unknown function (DUF707)
Thupl.29334610s0001	PTHR31210	PANTHER	FAMILY NOT NAMED
Thupl.29334610s0001	PTHR31210:SF11	PANTHER
Thupl.29360404s0001	SignalP-noTM	SIGNALP
Thupl.29378691s0005	PF04389	PFAM	Peptidase family M28
Thupl.29378691s0005	PTHR12147	PANTHER	FXNA-RELATED
Thupl.29378691s0005	PTHR12147:SF22	PANTHER
Thupl.29381588s0002	K13420	KEGGORTH	LRR receptor-like serine/threonine-protein kinase FLS2 [EC:2.7.11.1]
Thupl.29381588s0002	KOG1187	KOG	Serine/threonine protein kinase
Thupl.29381588s0002	PF00069	PFAM	Protein kinase domain
Thupl.29381588s0002	PF08263	PFAM	Leucine rich repeat N-terminal domain
Thupl.29381588s0002	GO:0006468	GO	protein phosphorylation
Thupl.29381588s0002	PF13855	PFAM	Leucine rich repeat
Thupl.29381588s0002	SignalP-noTM	SIGNALP
Thupl.29381588s0002	PTHR43887	PANTHER
Thupl.29381588s0002	GO:0005515	GO	protein binding
Thupl.29381588s0002	GO:0004672	GO	protein kinase activity
Thupl.29381588s0002	2.7.11.1	EC	Non-specific serine/threonine protein kinase
Thupl.29381588s0002	GO:0005524	GO	ATP binding
Thupl.29378053s0011	PF12697	PFAM	Alpha/beta hydrolase family
Thupl.29378053s0011	PTHR43039:SF4	PANTHER
Thupl.29378053s0011	KOG1454	KOG	Predicted hydrolase/acyltransferase (alpha/beta hydrolase superfamily)
Thupl.29378053s0011	PTHR43039	PANTHER
Thupl.29377393s0015	GO:0042545	GO	cell wall modification
Thupl.29377393s0015	GO:0030599	GO	pectinesterase activity
Thupl.29377393s0015	PF01095	PFAM	Pectinesterase
Thupl.29377393s0015	PTHR31321:SF33	PANTHER
Thupl.29377393s0015	PTHR31321	PANTHER	FAMILY NOT NAMED
Thupl.29377393s0015	3.1.1.11	EC	Pectinesterase
Thupl.29377393s0015	GO:0005618	GO	cell wall
Thupl.29379865s0013	K09840	KEGGORTH	9-cis-epoxycarotenoid dioxygenase [EC:1.13.11.51]
Thupl.29379865s0013	PTHR10543:SF46	PANTHER
Thupl.29379865s0013	KOG1285	KOG	Beta, beta-carotene 15,15'-dioxygenase and related enzymes
Thupl.29379865s0013	GO:0016702	GO	oxidoreductase activity, acting on single donors with incorporation of molecular oxygen, incorporation of two atoms of oxygen
Thupl.29379865s0013	1.13.11.51	EC	9-cis-epoxycarotenoid dioxygenase
Thupl.29379865s0013	PTHR10543	PANTHER	BETA-CAROTENE DIOXYGENASE
Thupl.29379865s0013	PF03055	PFAM	Retinal pigment epithelial membrane protein
Thupl.29379865s0013	GO:0055114	GO	oxidation-reduction process
Thupl.29380834s0003	PF05562	PFAM	Cold acclimation protein WCOR413
Thupl.29380834s0003	PTHR33596:SF1	PANTHER
Thupl.29380834s0003	PTHR33596	PANTHER
Thupl.29380834s0003	GO:0016021	GO	integral to membrane
Thupl.29380194s0004	2.7.7.7	EC	DNA-directed DNA polymerase
Thupl.29380194s0004	PF00385	PFAM	Chromo (CHRromatin Organisation MOdifier) domain
Thupl.29380194s0004	PTHR44369	PANTHER
Thupl.29380194s0004	PTHR44369:SF2	PANTHER
Thupl.29377959s0004	PTHR11959	PANTHER	4-HYDROXYPHENYLPYRUVATE DIOXYGENASE
Thupl.29377959s0004	GO:0016701	GO	oxidoreductase activity, acting on single donors with incorporation of molecular oxygen
Thupl.29377959s0004	PF00903	PFAM	Glyoxalase/Bleomycin resistance protein/Dioxygenase superfamily
Thupl.29377959s0004	K00457	KEGGORTH	4-hydroxyphenylpyruvate dioxygenase [EC:1.13.11.27]
Thupl.29377959s0004	GO:0003868	GO	4-hydroxyphenylpyruvate dioxygenase activity
Thupl.29377959s0004	PTHR11959:SF1	PANTHER	4-HYDROXYPHENYLPYRUVATE DIOXYGENASE
Thupl.29377959s0004	GO:0009072	GO	aromatic amino acid family metabolic process
Thupl.29377959s0004	1.13.11.27	EC	4-hydroxyphenylpyruvate dioxygenase
Thupl.29377959s0004	GO:0055114	GO	oxidation-reduction process
Thupl.29377959s0004	KOG0638	KOG	4-hydroxyphenylpyruvate dioxygenase
Thupl.29382176s0006	KOG3452	KOG	60S ribosomal protein L36
Thupl.29382176s0006	K02920	KEGGORTH	large subunit ribosomal protein L36e
Thupl.29382176s0006	PTHR10114	PANTHER	60S RIBOSOMAL PROTEIN L36
Thupl.29382176s0006	PTHR10114:SF0	PANTHER	60S RIBOSOMAL PROTEIN L36
Thupl.29382176s0006	GO:0005622	GO	intracellular
Thupl.29382176s0006	GO:0003735	GO	structural constituent of ribosome
Thupl.29382176s0006	PF01158	PFAM	Ribosomal protein L36e
Thupl.29382176s0006	GO:0005840	GO	ribosome
Thupl.29382176s0006	GO:0006412	GO	translation
Thupl.29378488s0015	PTHR12817:SF0	PANTHER	SUBFAMILY NOT NAMED
Thupl.29378488s0015	KOG3316	KOG	Transport protein particle (TRAPP) complex subunit
Thupl.29378488s0015	PTHR12817	PANTHER	TRAFFICKING PROTEIN PARTICLE COMPLEX SUBUNIT 6B
Thupl.29378488s0015	PF04051	PFAM	Transport protein particle (TRAPP) component
Thupl.29380399s0014	GO:0022857	GO	transmembrane transporter activity
Thupl.29380399s0014	GO:0055085	GO	transmembrane transport
Thupl.29380399s0014	PTHR24064	PANTHER	FAMILY NOT NAMED
Thupl.29380399s0014	PTHR24064:SF328	PANTHER
Thupl.29380399s0014	KOG0255	KOG	Synaptic vesicle transporter SVOP and related transporters (major facilitator superfamily)
Thupl.29380399s0014	GO:0016021	GO	integral to membrane
Thupl.29380399s0014	PF00083	PFAM	Sugar (and other) transporter
Thupl.29380833s0001	PF10189	PFAM	Conserved protein (DUF2356)
Thupl.29380833s0001	KOG4262	KOG	Uncharacterized conserved protein
Thupl.29380833s0001	K13140	KEGGORTH	integrator complex subunit 3
Thupl.29380833s0001	PTHR13587	PANTHER	FAMILY NOT NAMED
Thupl.29381189s0023	PTHR33102	PANTHER
Thupl.29381189s0023	PTHR33102:SF13	PANTHER
Thupl.29381189s0023	PF12049	PFAM	Protein of unknown function (DUF3531)
Thupl.29379145s0005	GO:0055114	GO	oxidation-reduction process
Thupl.29379145s0005	PF13532	PFAM	2OG-Fe(II) oxygenase superfamily
Thupl.29379145s0005	PTHR16557	PANTHER	ALKYLATED DNA REPAIR PROTEIN ALKB-RELATED
Thupl.29379145s0005	GO:0006281	GO	DNA repair
Thupl.29379145s0005	K10765	KEGGORTH	alkylated DNA repair protein alkB homolog 1
Thupl.29379145s0005	KOG2731	KOG	DNA alkylation damage repair protein
Thupl.29379145s0005	1.14.11.33	EC	DNA oxidative demethylase
Thupl.29379145s0005	PTHR16557:SF2	PANTHER	gb def: CG33250-PA (HDC19127)
Thupl.29378331s0007	K10695	KEGGORTH	E3 ubiquitin-protein ligase RNF1/2 [EC:6.3.2.19]
Thupl.29378331s0007	PTHR10825	PANTHER	RING FINGER DOMAIN-CONTAINING, POLYCOMB GROUP COMPONENT
Thupl.29378331s0007	PTHR10825:SF43	PANTHER	SUBFAMILY NOT NAMED
Thupl.29378331s0007	6.3.2.19	EC	Ubiquitin--protein ligase
Thupl.29378331s0007	PF13923	PFAM	Zinc finger, C3HC4 type (RING finger)
Thupl.29379489s0007	PF05199	PFAM	GMC oxidoreductase
Thupl.29379489s0007	GO:0055114	GO	oxidation-reduction process
Thupl.29379489s0007	GO:0050660	GO	flavin adenine dinucleotide binding
Thupl.29379489s0007	SignalP-noTM	SIGNALP
Thupl.29379489s0007	GO:0016614	GO	oxidoreductase activity, acting on CH-OH group of donors
Thupl.29379489s0007	KOG1238	KOG	Glucose dehydrogenase/choline dehydrogenase/mandelonitrile lyase (GMC oxidoreductase family)
Thupl.29379489s0007	PTHR11552	PANTHER	GLUCOSE-METHANOL-CHOLINE (GMC) OXIDOREDUCTASE
Thupl.29379489s0007	PF00732	PFAM	GMC oxidoreductase
Thupl.29379489s0007	4.1.2.10	EC	(R)-mandelonitrile lyase
Thupl.29379489s0007	PTHR11552:SF146	PANTHER
Thupl.29379155s0003	K15175	KEGGORTH
Thupl.29379155s0003	GO:0006368	GO	transcription elongation from RNA polymerase II promoter
Thupl.29379155s0003	PTHR12466	PANTHER	CDC73 DOMAIN PROTEIN
Thupl.29379155s0003	KOG3786	KOG	RNA polymerase II assessory factor Cdc73p
Thupl.29379155s0003	PF16050	PFAM
Thupl.29379155s0003	GO:0016593	GO	Cdc73/Paf1 complex
Thupl.29379155s0003	PF05179	PFAM	RNA pol II accessory factor, Cdc73 family
Thupl.29379155s0003	GO:0016570	GO	histone modification
Thupl.29380273s0009	PTHR32227:SF147	PANTHER
Thupl.29380273s0009	PF00332	PFAM	Glycosyl hydrolases family 17
Thupl.29380273s0009	3.2.1.39	EC	Glucan endo-1,3-beta-D-glucosidase
Thupl.29380273s0009	GO:0005975	GO	carbohydrate metabolic process
Thupl.29380273s0009	GO:0004553	GO	hydrolase activity, hydrolyzing O-glycosyl compounds
Thupl.29380273s0009	PF07983	PFAM	X8 domain
Thupl.29380273s0009	PTHR32227	PANTHER	FAMILY NOT NAMED
Thupl.29381927s0002	2.7.7.69	EC	GDP-L-galactose phosphorylase
Thupl.29381927s0002	GO:0080048	GO	GDP-D-glucose phosphorylase activity
Thupl.29381927s0002	KOG2720	KOG	Predicted hydrolase (HIT family)
Thupl.29381927s0002	PF16269	PFAM
Thupl.29381927s0002	PTHR20884	PANTHER	FAMILY NOT NAMED
Thupl.29381927s0002	PTHR20884:SF11	PANTHER
Thupl.29381927s0002	K14190	KEGGORTH	GDP-L-galactose phosphorylase [EC:2.7.7.69]
Thupl.29380712s0008	PTHR33228:SF5	PANTHER
Thupl.29380712s0008	PTHR33228	PANTHER
Thupl.29381434s0011	PF01926	PFAM	50S ribosome-binding GTPase
Thupl.29381434s0011	PTHR43127	PANTHER
Thupl.29381434s0011	PF16897	PFAM
Thupl.29381434s0011	GO:0005525	GO	GTP binding
Thupl.29381434s0011	KOG1486	KOG	GTP-binding protein DRG2 (ODN superfamily)
Thupl.29381434s0011	PTHR43127:SF2	PANTHER
Thupl.29381434s0011	PF02824	PFAM	TGS domain
Thupl.29381434s0011	K06944	KEGGORTH	nucleolar GTP-binding protein
Thupl.29377486s0010	K13946	KEGGORTH	auxin influx carrier (AUX1 LAX family)
Thupl.29377486s0010	PTHR22950:SF242	PANTHER
Thupl.29377486s0010	PF01490	PFAM	Transmembrane amino acid transporter protein
Thupl.29377486s0010	PTHR22950	PANTHER	AMINO ACID TRANSPORTER
Thupl.29377486s0010	KOG1303	KOG	Amino acid transporters
Thupl.29378896s0079	PTHR32487	PANTHER	FAMILY NOT NAMED
Thupl.29378896s0079	1.3.1.3	EC	Delta(4)-3-oxosteroid 5-beta-reductase
Thupl.29378896s0079	PTHR32487:SF0	PANTHER	SUBFAMILY NOT NAMED
Thupl.29258666s0004	GO:0045263	GO	proton-transporting ATP synthase complex, coupling factor F(o)
Thupl.29258666s0004	GO:0015986	GO	ATP synthesis coupled proton transport
Thupl.29258666s0004	3.6.3.14	EC	H(+)-transporting two-sector ATPase
Thupl.29258666s0004	PTHR42823	PANTHER
Thupl.29258666s0004	PF00119	PFAM	ATP synthase A chain
Thupl.29258666s0004	GO:0015078	GO	hydrogen ion transmembrane transporter activity
Thupl.29258666s0004	K02108	KEGGORTH	F-type H+-transporting ATPase subunit a [EC:3.6.3.14]
Thupl.29381731s0007	SignalP-noTM	SIGNALP
Thupl.29381731s0007	PTHR10334	PANTHER	CYSTEINE-RICH SECRETORY PROTEIN-RELATED
Thupl.29381731s0007	KOG3017	KOG	Defense-related protein containing SCP domain
Thupl.29381731s0007	PTHR10334:SF319	PANTHER
Thupl.29381731s0007	PF00188	PFAM	Cysteine-rich secretory protein family
Thupl.29381731s0007	K13449	KEGGORTH	pathogenesis-related protein 1
Thupl.29378362s0009	PF10604	PFAM	Polyketide cyclase / dehydrase and lipid transport
Thupl.29378362s0009	PTHR33789	PANTHER
Thupl.29381445s0017	PTHR24064	PANTHER	FAMILY NOT NAMED
Thupl.29381445s0017	3.6.3.27	EC	Phosphate-transporting ATPase
Thupl.29381445s0017	GO:0055085	GO	transmembrane transport
Thupl.29381445s0017	GO:0022857	GO	transmembrane transporter activity
Thupl.29381445s0017	KOG0252	KOG	Inorganic phosphate transporter
Thupl.29381445s0017	PTHR24064:SF331	PANTHER
Thupl.29381445s0017	PF00083	PFAM	Sugar (and other) transporter
Thupl.29381445s0017	GO:0016021	GO	integral to membrane
Thupl.29377802s0004	GO:0006397	GO	mRNA processing
Thupl.29377802s0004	PTHR23405:SF5	PANTHER	GB DEF: MITOCHONDRIAL FUSION TARGET PROTEIN
Thupl.29377802s0004	PTHR23405	PANTHER	MAINTENANCE OF KILLER 16 (MAK16) PROTEIN-RELATED
Thupl.29377802s0004	K13176	KEGGORTH	THO complex subunit 7
Thupl.29377802s0004	GO:0000445	GO	THO complex part of transcription export complex
Thupl.29377802s0004	PF05615	PFAM	Tho complex subunit 7
Thupl.29377802s0004	KOG3215	KOG	Uncharacterized conserved protein
Thupl.29379079s0007	PTHR23180:SF390	PANTHER
Thupl.29379079s0007	PF00168	PFAM	C2 domain
Thupl.29379079s0007	PTHR23180	PANTHER	CENTAURIN/ARF
Thupl.29379079s0007	KOG1030	KOG	Predicted Ca2+-dependent phospholipid-binding protein
Thupl.29378923s0001	PTHR38934	PANTHER
Thupl.29378923s0001	SignalP-noTM	SIGNALP
Thupl.29378923s0001	PTHR38934:SF5	PANTHER
Thupl.29379028s0007	PF04043	PFAM	Plant invertase/pectin methylesterase inhibitor
Thupl.29379028s0007	3.1.1.11	EC	Pectinesterase
Thupl.29379028s0007	GO:0004857	GO	enzyme inhibitor activity
Thupl.29379028s0007	PTHR31707:SF8	PANTHER
Thupl.29379028s0007	PTHR31707	PANTHER	FAMILY NOT NAMED
Thupl.29380472s0008	PTHR44056	PANTHER
Thupl.29378023s0012	GO:0003824	GO	catalytic activity
Thupl.29378023s0012	SignalP-noTM	SIGNALP
Thupl.29378023s0012	PTHR43447:SF6	PANTHER
Thupl.29378023s0012	K01176	KEGGORTH	alpha-amylase [EC:3.2.1.1]
Thupl.29378023s0012	PF00128	PFAM	Alpha amylase, catalytic domain
Thupl.29378023s0012	KOG0471	KOG	Alpha-amylase
Thupl.29378023s0012	PTHR43447	PANTHER
Thupl.29378023s0012	PF07821	PFAM	Alpha-amylase C-terminal beta-sheet domain
Thupl.29378023s0012	GO:0005975	GO	carbohydrate metabolic process
Thupl.29378023s0012	GO:0005509	GO	calcium ion binding
Thupl.29378023s0012	3.2.1.1	EC	Alpha-amylase
Thupl.29378023s0012	GO:0004556	GO	alpha-amylase activity
Thupl.29379924s0020	PTHR23108:SF2	PANTHER	gb def: Hypothetical protein At2g26810
Thupl.29379924s0020	PF10294	PFAM	Putative methyltransferase
Thupl.29379924s0020	PTHR23108	PANTHER	METHYLTRANSFERASE-RELATED
Thupl.29381163s0008	GO:0005524	GO	ATP binding
Thupl.29381163s0008	PTHR23070	PANTHER	BCS1 AAA-TYPE ATPASE
Thupl.29381163s0008	PTHR23070:SF5	PANTHER
Thupl.29381163s0008	K08900	KEGGORTH	mitochondrial chaperone BCS1
Thupl.29381163s0008	SignalP-noTM	SIGNALP
Thupl.29381163s0008	PF00004	PFAM	ATPase family associated with various cellular activities (AAA)
Thupl.29377554s0003	PTHR31755	PANTHER	FAMILY NOT NAMED
Thupl.29378057s0004	1.2.1.88	EC	L-glutamate gamma-semialdehyde dehydrogenase
Thupl.29377137s0001	PTHR31852	PANTHER	FAMILY NOT NAMED
Thupl.29377137s0001	PTHR31852:SF4	PANTHER
Thupl.29380707s0004	KOG0027	KOG	Calmodulin and related proteins (EF-Hand superfamily)
Thupl.29380707s0004	PTHR10891	PANTHER	EF-HAND CALCIUM-BINDING DOMAIN CONTAINING PROTEIN
Thupl.29380707s0004	PTHR10891:SF642	PANTHER
Thupl.29380707s0004	PF13833	PFAM	EF-hand domain pair
Thupl.29380707s0004	PF13499	PFAM	EF-hand domain pair
Thupl.29380707s0004	GO:0005509	GO	calcium ion binding
Thupl.29380049s0004	PF00582	PFAM	Universal stress protein family
Thupl.29380049s0004	GO:0006950	GO	response to stress
Thupl.29380049s0004	PTHR31964:SF2	PANTHER
Thupl.29380049s0004	PTHR31964	PANTHER	FAMILY NOT NAMED
Thupl.29380244s0003	2.7.7.49	EC	RNA-directed DNA polymerase
Thupl.29380244s0003	PTHR44381	PANTHER
Thupl.29380825s0026	GO:0005509	GO	calcium ion binding
Thupl.29380825s0026	PF13499	PFAM	EF-hand domain pair
Thupl.29380825s0026	PTHR45003	PANTHER
Thupl.29380825s0026	PF13202	PFAM	EF hand
Thupl.29380825s0026	KOG0027	KOG	Calmodulin and related proteins (EF-Hand superfamily)
Thupl.29378614s0002	SignalP-noTM	SIGNALP
Thupl.29378113s0004	PTHR23002	PANTHER	ZINC FINGER CCHC DOMAIN CONTAINING PROTEIN
Thupl.29378113s0004	PF00098	PFAM	Zinc knuckle
Thupl.29378113s0004	GO:0008270	GO	zinc ion binding
Thupl.29378113s0004	GO:0003676	GO	nucleic acid binding
Thupl.29378113s0004	PTHR23002:SF84	PANTHER
Thupl.29378322s0003	PF07650	PFAM	KH domain
Thupl.29378322s0003	K03595	KEGGORTH	GTP-binding protein Era
Thupl.29378322s0003	PF01926	PFAM	50S ribosome-binding GTPase
Thupl.29378322s0003	PTHR42698	PANTHER
Thupl.29378322s0003	GO:0003723	GO	RNA binding
Thupl.29378322s0003	GO:0005525	GO	GTP binding
Thupl.29378322s0003	PTHR42698:SF2	PANTHER
Thupl.29378322s0003	KOG1423	KOG	Ras-like GTPase ERA
Thupl.29378230s0002	PF00854	PFAM	POT family
Thupl.29378230s0002	PTHR11654	PANTHER	OLIGOPEPTIDE TRANSPORTER-RELATED
Thupl.29378230s0002	GO:0005215	GO	transporter activity
Thupl.29378230s0002	3.6.3.43	EC	Peptide-transporting ATPase
Thupl.29378230s0002	PTHR11654:SF193	PANTHER
Thupl.29378230s0002	GO:0006810	GO	transport
[truncated: 166,192 more rows]
