# Supplementary material for: The western redcedar genome reveals low genetic diversity in a self-compatible conifer
Source: Genome Res. 2022 Oct;32(10):1952–64. doi: 10.1101/gr.276358.121 (PMC9712635; doi:10.1101/gr.276358.121)
Supplement: Supplemental Material [file supp_gr.276358.121_Supplemental_Code4_analysis.tar.gz › Code_S4-nucleotide_diversity_analysis/sco_intergenic_10k_window/sco_intergenic_10k_window_pi.txt]

pop	chromosome	window_pos_1	window_pos_2	avg_pi	no_sites	count_diffs	count_comparisons	count_missing
diverse	1203429	1	10000	0.0060039307366945	75	11025	1836297	36903
diverse	1558924	1	10000	0.0038521837746889	103	9735	2527138	45390
diverse	28137572	1	10000	0.0035448651243994	95	8077	2278507	94213
diverse	28143895	1	10000	0.0002435066756737	109	651	2673438	48946
diverse	28172411	1	10000	0.0007235267342562	111	1917	2649522	122814
diverse	28212607	1	10000	0.0039140432610503	102	9360	2391389	156163
diverse	28219388	1	10000	0.0024445728300518	92	5488	2244973	52819
diverse	28231171	1	10000	0.0041340183285817	100	10143	2453545	44055
diverse	28317569	1	10000	0.0046961768689494	303	34489	7344059	223669
diverse	284791983	1	10000	0.0079313471425748	92	17381	2191431	106361
diverse	28541923	1	10000	0.008520422366425	110	22894	2686956	60404
diverse	28552192	1	10000	0.004459471594076	102	11025	2472266	75286
diverse	28581233	1	10000	0.0022604247459191	202	11200	4954821	90331
diverse	28610758	1	10000	0.0008358480769446	95	1935	2315014	57706
diverse	28668574	1	10000	0.0073314587267861	107	19247	2625262	47170
diverse	28699912	1	10000	0.0046643949271975	108	12177	2610628	86780
diverse	28727121	1	10000	0.0150392172181102	97	35806	2380842	41830
diverse	28951204	1	10000	0.0007906458797327	99	1917	2424600	48024
diverse	28967841	1	10000	0.0082054453267774	84	16321	1989045	108939
diverse	29004223	1	10000	0.000634692505975	107	1664	2621742	50690
diverse	29005091	1	10000	0.007612590421441	115	21479	2821510	50730
diverse	29040782	1	10000	0.0013153139660948	105	3232	2457208	165272
diverse	29101419	1	10000	0.0004248269662147	106	1085	2553981	93475
diverse	29126773	1	10000	0.0019980837925733	219	10640	5325102	144642
diverse	29130248	1	10000	0.0056757325087441	108	15007	2644064	53344
diverse	29136114	1	10000	NA	0	NA	NA	NA
diverse	29136114	10001	20000	0.0080556275559609	106	20947	2600294	47162
diverse	29174845	1	10000	0.0050415483370565	101	12480	2475430	47146
diverse	29182178	1	10000	0.0005990612451557	107	1505	2512264	160168
diverse	29188852	1	10000	0.0193217931853369	105	49794	2577090	45390
diverse	29193152	1	10000	0.0040579654820429	106	10205	2514807	132649
diverse	29198703	1	10000	0.0	112	0	2747472	49840
diverse	29210178	1	10000	0.0006306617678456	112	1728	2739979	57333
diverse	29210654	1	10000	0.0	221	0	5421796	97900
diverse	29253970	1	10000	0.0048191597240172	205	24237	5029300	90780
diverse	29274872	1	10000	0.0047922146418981	97	11194	2335872	86800
diverse	293114653	1	10000	0.0120571845021097	101	29581	2453392	69184
diverse	29316132	1	10000	0.0034626474910548	112	9512	2747031	50281
diverse	29334491	1	10000	NA	0	NA	NA	NA
diverse	29334491	10001	20000	0.0038052328246181	110	9672	2541763	205597
diverse	29334608	1	10000	NA	0	NA	NA	NA
diverse	29334608	10001	20000	NA	0	NA	NA	NA
diverse	29334608	20001	30000	NA	0	NA	NA	NA
diverse	29334608	30001	40000	NA	0	NA	NA	NA
diverse	29334608	40001	50000	NA	0	NA	NA	NA
diverse	29334608	50001	60000	NA	0	NA	NA	NA
diverse	29334608	60001	70000	NA	0	NA	NA	NA
diverse	29334608	70001	80000	NA	0	NA	NA	NA
diverse	29334608	80001	90000	NA	0	NA	NA	NA
diverse	29334608	90001	100000	NA	0	NA	NA	NA
diverse	29334608	100001	110000	NA	0	NA	NA	NA
diverse	29334608	110001	120000	NA	0	NA	NA	NA
diverse	29334608	120001	130000	NA	0	NA	NA	NA
diverse	29334608	130001	140000	NA	0	NA	NA	NA
diverse	29334608	140001	150000	NA	0	NA	NA	NA
diverse	29334608	150001	160000	NA	0	NA	NA	NA
diverse	29334608	160001	170000	NA	0	NA	NA	NA
diverse	29334608	170001	180000	NA	0	NA	NA	NA
diverse	29334608	180001	190000	NA	0	NA	NA	NA
diverse	29334608	190001	200000	NA	0	NA	NA	NA
diverse	29334608	200001	210000	NA	0	NA	NA	NA
diverse	29334608	210001	220000	NA	0	NA	NA	NA
diverse	29334608	220001	230000	0.0003231532643297	110	872	2698410	48950
diverse	29334608	230001	240000	0.0	102	0	2501280	46272
diverse	29334608	240001	250000	0.0	103	0	2526693	45835
diverse	29334608	250001	260000	NA	0	NA	NA	NA
diverse	29334608	260001	270000	NA	0	NA	NA	NA
diverse	29334608	270001	280000	0.004232758346269	324	33774	7979194	113030
diverse	29334616	1	10000	NA	0	NA	NA	NA
diverse	29334616	10001	20000	NA	0	NA	NA	NA
diverse	29334616	20001	30000	NA	0	NA	NA	NA
diverse	29334616	30001	40000	NA	0	NA	NA	NA
diverse	29334616	40001	50000	NA	0	NA	NA	NA
diverse	29334616	50001	60000	NA	0	NA	NA	NA
diverse	29334616	60001	70000	NA	0	NA	NA	NA
diverse	29334616	70001	80000	0.0026483727402905	97	6303	2379952	42720
diverse	29334616	80001	90000	NA	0	NA	NA	NA
diverse	29334616	90001	100000	NA	0	NA	NA	NA
diverse	29334616	100001	110000	NA	0	NA	NA	NA
diverse	29334616	110001	120000	0.0024499819642768	105	6303	2572672	49808
diverse	29334616	120001	130000	NA	0	NA	NA	NA
diverse	29334616	130001	140000	NA	0	NA	NA	NA
diverse	29334616	140001	150000	NA	0	NA	NA	NA
diverse	29334616	150001	160000	NA	0	NA	NA	NA
diverse	29334616	160001	170000	0.0061724318702752	111	16731	2710601	61735
diverse	29334734	1	10000	NA	0	NA	NA	NA
diverse	29334734	10001	20000	NA	0	NA	NA	NA
diverse	29334734	20001	30000	NA	0	NA	NA	NA
diverse	29334734	30001	40000	NA	0	NA	NA	NA
diverse	29334734	40001	50000	NA	0	NA	NA	NA
diverse	29334734	50001	60000	NA	0	NA	NA	NA
diverse	29334734	60001	70000	NA	0	NA	NA	NA
diverse	29334734	70001	80000	NA	0	NA	NA	NA
diverse	29334734	80001	90000	NA	0	NA	NA	NA
diverse	29334734	90001	100000	NA	0	NA	NA	NA
diverse	29334734	100001	110000	NA	0	NA	NA	NA
diverse	29334734	110001	120000	0.0024793428450136	101	6144	2478076	44500
diverse	29334860	1	10000	NA	0	NA	NA	NA
diverse	29334860	10001	20000	NA	0	NA	NA	NA
diverse	29334860	20001	30000	NA	0	NA	NA	NA
diverse	29334860	30001	40000	NA	0	NA	NA	NA
diverse	29334860	40001	50000	NA	0	NA	NA	NA
diverse	29334860	50001	60000	0.0089777513821454	214	47466	5287070	57794
diverse	29334860	60001	70000	NA	0	NA	NA	NA
diverse	29334860	70001	80000	0.0020301976591101	213	10608	5225107	94781
diverse	29334873	1	10000	NA	0	NA	NA	NA
diverse	29334873	10001	20000	NA	0	NA	NA	NA
diverse	29334873	20001	30000	NA	0	NA	NA	NA
diverse	29334873	30001	40000	NA	0	NA	NA	NA
diverse	29334873	40001	50000	NA	0	NA	NA	NA
diverse	29334873	50001	60000	NA	0	NA	NA	NA
diverse	29334873	60001	70000	NA	0	NA	NA	NA
diverse	29334873	70001	80000	NA	0	NA	NA	NA
diverse	29334873	80001	90000	NA	0	NA	NA	NA
diverse	29334873	90001	100000	NA	0	NA	NA	NA
diverse	29334873	100001	110000	NA	0	NA	NA	NA
diverse	29334873	110001	120000	NA	0	NA	NA	NA
diverse	29334873	120001	130000	NA	0	NA	NA	NA
diverse	29334873	130001	140000	NA	0	NA	NA	NA
diverse	29334873	140001	150000	NA	0	NA	NA	NA
diverse	29334873	150001	160000	NA	0	NA	NA	NA
diverse	29334873	160001	170000	0.0104262102299478	112	28655	2748362	48950
diverse	29335290	1	10000	NA	0	NA	NA	NA
diverse	29335290	10001	20000	NA	0	NA	NA	NA
diverse	29335290	20001	30000	NA	0	NA	NA	NA
diverse	29335290	30001	40000	NA	0	NA	NA	NA
diverse	29335290	40001	50000	NA	0	NA	NA	NA
diverse	29335290	50001	60000	NA	0	NA	NA	NA
diverse	29335290	60001	70000	NA	0	NA	NA	NA
diverse	29335290	70001	80000	NA	0	NA	NA	NA
diverse	29335290	80001	90000	NA	0	NA	NA	NA
diverse	29335290	90001	100000	NA	0	NA	NA	NA
diverse	29335290	100001	110000	0.0020579224190541	112	5655	2747917	49395
diverse	29335367	1	10000	NA	0	NA	NA	NA
diverse	29335367	10001	20000	NA	0	NA	NA	NA
diverse	29335367	20001	30000	NA	0	NA	NA	NA
diverse	29335367	30001	40000	NA	0	NA	NA	NA
diverse	29335367	40001	50000	NA	0	NA	NA	NA
diverse	29335367	50001	60000	NA	0	NA	NA	NA
diverse	29335367	60001	70000	NA	0	NA	NA	NA
diverse	29335367	70001	80000	NA	0	NA	NA	NA
diverse	29335367	80001	90000	NA	0	NA	NA	NA
diverse	29335367	90001	100000	NA	0	NA	NA	NA
diverse	29335367	100001	110000	NA	0	NA	NA	NA
diverse	29335367	110001	120000	NA	0	NA	NA	NA
diverse	29335367	120001	130000	NA	0	NA	NA	NA
diverse	29335367	130001	140000	NA	0	NA	NA	NA
diverse	29335367	140001	150000	NA	0	NA	NA	NA
diverse	29335367	150001	160000	NA	0	NA	NA	NA
diverse	29335367	160001	170000	NA	0	NA	NA	NA
diverse	29335367	170001	180000	NA	0	NA	NA	NA
diverse	29335367	180001	190000	NA	0	NA	NA	NA
diverse	29335367	190001	200000	NA	0	NA	NA	NA
diverse	29335367	200001	210000	NA	0	NA	NA	NA
diverse	29335367	210001	220000	NA	0	NA	NA	NA
diverse	29335367	220001	230000	NA	0	NA	NA	NA
diverse	29335367	230001	240000	NA	0	NA	NA	NA
diverse	29335367	240001	250000	NA	0	NA	NA	NA
diverse	29335367	250001	260000	NA	0	NA	NA	NA
diverse	29335367	260001	270000	NA	0	NA	NA	NA
diverse	29335367	270001	280000	NA	0	NA	NA	NA
diverse	29335367	280001	290000	NA	0	NA	NA	NA
diverse	29335367	290001	300000	NA	0	NA	NA	NA
diverse	29335367	300001	310000	0.0024380629750062	102	6080	2493783	53769
diverse	29335367	310001	320000	NA	0	NA	NA	NA
diverse	29335367	320001	330000	NA	0	NA	NA	NA
diverse	29335367	330001	340000	NA	0	NA	NA	NA
diverse	29335367	340001	350000	NA	0	NA	NA	NA
diverse	29335367	350001	360000	NA	0	NA	NA	NA
diverse	29335367	360001	370000	NA	0	NA	NA	NA
diverse	29335367	370001	380000	NA	0	NA	NA	NA
diverse	29335367	380001	390000	NA	0	NA	NA	NA
diverse	29335367	390001	400000	0.0035081326803661	107	9185	2618202	54230
diverse	29335367	400001	410000	NA	0	NA	NA	NA
diverse	29335367	410001	420000	NA	0	NA	NA	NA
diverse	29335367	420001	430000	NA	0	NA	NA	NA
diverse	29335367	430001	440000	NA	0	NA	NA	NA
diverse	29335367	440001	450000	NA	0	NA	NA	NA
diverse	29335367	450001	460000	NA	0	NA	NA	NA
diverse	29335367	460001	470000	NA	0	NA	NA	NA
diverse	29335367	470001	480000	NA	0	NA	NA	NA
diverse	29335367	480001	490000	0.0	93	0	2169535	153233
diverse	29335619	1	10000	NA	0	NA	NA	NA
diverse	29335619	10001	20000	NA	0	NA	NA	NA
diverse	29335619	20001	30000	NA	0	NA	NA	NA
diverse	29335619	30001	40000	NA	0	NA	NA	NA
diverse	29335619	40001	50000	NA	0	NA	NA	NA
diverse	29335619	50001	60000	NA	0	NA	NA	NA
diverse	29335619	60001	70000	NA	0	NA	NA	NA
diverse	29335619	70001	80000	NA	0	NA	NA	NA
diverse	29335619	80001	90000	NA	0	NA	NA	NA
diverse	29335619	90001	100000	NA	0	NA	NA	NA
diverse	29335619	100001	110000	NA	0	NA	NA	NA
diverse	29335619	110001	120000	0.0107893166716696	110	29114	2698410	48950
diverse	29335891	1	10000	NA	0	NA	NA	NA
diverse	29335891	10001	20000	NA	0	NA	NA	NA
diverse	29335891	20001	30000	NA	0	NA	NA	NA
diverse	29335891	30001	40000	NA	0	NA	NA	NA
diverse	29335891	40001	50000	NA	0	NA	NA	NA
diverse	29335891	50001	60000	NA	0	NA	NA	NA
diverse	29335891	60001	70000	NA	0	NA	NA	NA
diverse	29335891	70001	80000	NA	0	NA	NA	NA
diverse	29335891	80001	90000	NA	0	NA	NA	NA
diverse	29335891	90001	100000	NA	0	NA	NA	NA
diverse	29335891	100001	110000	NA	0	NA	NA	NA
diverse	29335891	110001	120000	NA	0	NA	NA	NA
diverse	29335891	120001	130000	NA	0	NA	NA	NA
diverse	29335891	130001	140000	NA	0	NA	NA	NA
diverse	29335891	140001	150000	NA	0	NA	NA	NA
diverse	29335891	150001	160000	NA	0	NA	NA	NA
diverse	29335891	160001	170000	NA	0	NA	NA	NA
diverse	29335891	170001	180000	NA	0	NA	NA	NA
diverse	29335891	180001	190000	NA	0	NA	NA	NA
diverse	29335891	190001	200000	NA	0	NA	NA	NA
diverse	29335891	200001	210000	NA	0	NA	NA	NA
diverse	29335891	210001	220000	NA	0	NA	NA	NA
diverse	29335891	220001	230000	NA	0	NA	NA	NA
diverse	29335891	230001	240000	NA	0	NA	NA	NA
diverse	29335891	240001	250000	NA	0	NA	NA	NA
diverse	29335891	250001	260000	NA	0	NA	NA	NA
diverse	29335891	260001	270000	NA	0	NA	NA	NA
diverse	29335891	270001	280000	NA	0	NA	NA	NA
diverse	29335891	280001	290000	NA	0	NA	NA	NA
diverse	29335891	290001	300000	NA	0	NA	NA	NA
diverse	29335891	300001	310000	NA	0	NA	NA	NA
diverse	29335891	310001	320000	NA	0	NA	NA	NA
diverse	29335891	320001	330000	NA	0	NA	NA	NA
diverse	29335891	330001	340000	NA	0	NA	NA	NA
diverse	29335891	340001	350000	NA	0	NA	NA	NA
diverse	29335891	350001	360000	NA	0	NA	NA	NA
diverse	29335891	360001	370000	NA	0	NA	NA	NA
diverse	29335891	370001	380000	NA	0	NA	NA	NA
diverse	29335891	380001	390000	NA	0	NA	NA	NA
diverse	29335891	390001	400000	0.0021938489133059	104	5597	2551224	46280
diverse	29336259	1	10000	NA	0	NA	NA	NA
diverse	29336259	10001	20000	NA	0	NA	NA	NA
diverse	29336259	20001	30000	0.0035349191636512	112	9519	2692848	104464
diverse	29336465	1	10000	NA	0	NA	NA	NA
diverse	29336465	10001	20000	0.0	109	0	2673879	48505
diverse	29336465	20001	30000	NA	0	NA	NA	NA
diverse	29336465	30001	40000	0.0049144305158702	104	12540	2551669	45835
diverse	29336465	40001	50000	NA	0	NA	NA	NA
diverse	29336465	50001	60000	NA	0	NA	NA	NA
diverse	29336465	60001	70000	NA	0	NA	NA	NA
diverse	29336465	70001	80000	NA	0	NA	NA	NA
diverse	29336465	80001	90000	NA	0	NA	NA	NA
diverse	29336465	90001	100000	NA	0	NA	NA	NA
diverse	29336465	100001	110000	NA	0	NA	NA	NA
diverse	29336465	110001	120000	NA	0	NA	NA	NA
diverse	29336465	120001	130000	NA	0	NA	NA	NA
diverse	29336465	130001	140000	NA	0	NA	NA	NA
diverse	29336465	140001	150000	NA	0	NA	NA	NA
diverse	29336465	150001	160000	NA	0	NA	NA	NA
diverse	29336465	160001	170000	NA	0	NA	NA	NA
diverse	29336465	170001	180000	NA	0	NA	NA	NA
diverse	29336465	180001	190000	NA	0	NA	NA	NA
diverse	29336465	190001	200000	NA	0	NA	NA	NA
diverse	29336465	200001	210000	NA	0	NA	NA	NA
diverse	29336465	210001	220000	NA	0	NA	NA	NA
diverse	29336465	220001	230000	NA	0	NA	NA	NA
diverse	29336465	230001	240000	NA	0	NA	NA	NA
diverse	29336465	240001	250000	NA	0	NA	NA	NA
diverse	29336465	250001	260000	NA	0	NA	NA	NA
diverse	29336465	260001	270000	NA	0	NA	NA	NA
diverse	29336465	270001	280000	0.0	99	0	2428569	44055
diverse	29336622	1	10000	NA	0	NA	NA	NA
diverse	29336622	10001	20000	NA	0	NA	NA	NA
diverse	29336622	20001	30000	NA	0	NA	NA	NA
diverse	29336622	30001	40000	NA	0	NA	NA	NA
diverse	29336622	40001	50000	NA	0	NA	NA	NA
diverse	29336622	50001	60000	NA	0	NA	NA	NA
diverse	29336622	60001	70000	NA	0	NA	NA	NA
diverse	29336622	70001	80000	NA	0	NA	NA	NA
diverse	29336622	80001	90000	NA	0	NA	NA	NA
diverse	29336622	90001	100000	NA	0	NA	NA	NA
diverse	29336622	100001	110000	NA	0	NA	NA	NA
diverse	29336622	110001	120000	NA	0	NA	NA	NA
diverse	29336622	120001	130000	NA	0	NA	NA	NA
diverse	29336622	130001	140000	NA	0	NA	NA	NA
diverse	29336622	140001	150000	0.0	209	0	5100960	119024
diverse	29336622	150001	160000	0.0008086263650337	107	2120	2621730	50702
diverse	29336622	160001	170000	NA	0	NA	NA	NA
diverse	29336622	170001	180000	0.0	104	0	2534915	62589
diverse	29336622	180001	190000	NA	0	NA	NA	NA
diverse	29336622	190001	200000	NA	0	NA	NA	NA
diverse	29336622	200001	210000	NA	0	NA	NA	NA
diverse	29336622	210001	220000	NA	0	NA	NA	NA
diverse	29336622	220001	230000	NA	0	NA	NA	NA
diverse	29336622	230001	240000	NA	0	NA	NA	NA
diverse	29336622	240001	250000	NA	0	NA	NA	NA
diverse	29336622	250001	260000	NA	0	NA	NA	NA
diverse	29336622	260001	270000	0.0206438358158365	98	49638	2404495	43153
diverse	29336622	270001	280000	NA	0	NA	NA	NA
diverse	29336622	280001	290000	0.0	95	0	2315046	57674
diverse	29336754	1	10000	NA	0	NA	NA	NA
diverse	29336754	10001	20000	NA	0	NA	NA	NA
diverse	29336754	20001	30000	NA	0	NA	NA	NA
diverse	29336754	30001	40000	NA	0	NA	NA	NA
diverse	29336754	40001	50000	NA	0	NA	NA	NA
diverse	29336754	50001	60000	NA	0	NA	NA	NA
diverse	29336754	60001	70000	NA	0	NA	NA	NA
diverse	29336754	70001	80000	NA	0	NA	NA	NA
diverse	29336754	80001	90000	NA	0	NA	NA	NA
diverse	29336754	90001	100000	NA	0	NA	NA	NA
diverse	29336754	100001	110000	NA	0	NA	NA	NA
diverse	29336754	110001	120000	NA	0	NA	NA	NA
diverse	29336754	120001	130000	NA	0	NA	NA	NA
diverse	29336754	130001	140000	NA	0	NA	NA	NA
diverse	29336754	140001	150000	NA	0	NA	NA	NA
diverse	29336754	150001	160000	NA	0	NA	NA	NA
diverse	29336754	160001	170000	NA	0	NA	NA	NA
diverse	29336754	170001	180000	NA	0	NA	NA	NA
diverse	29336754	180001	190000	NA	0	NA	NA	NA
diverse	29336754	190001	200000	NA	0	NA	NA	NA
diverse	29336754	200001	210000	0.0036676952062687	221	19716	5375583	144113
diverse	29336754	210001	220000	NA	0	NA	NA	NA
diverse	29336754	220001	230000	NA	0	NA	NA	NA
diverse	29336754	230001	240000	NA	0	NA	NA	NA
diverse	29336754	240001	250000	NA	0	NA	NA	NA
diverse	29336754	250001	260000	NA	0	NA	NA	NA
diverse	29336754	260001	270000	NA	0	NA	NA	NA
diverse	29336754	270001	280000	0.0	63	0	1515922	57566
diverse	29336754	280001	290000	NA	0	NA	NA	NA
diverse	29336754	290001	300000	NA	0	NA	NA	NA
diverse	29336754	300001	310000	NA	0	NA	NA	NA
diverse	29336754	310001	320000	NA	0	NA	NA	NA
diverse	29336754	320001	330000	NA	0	NA	NA	NA
diverse	29336754	330001	340000	NA	0	NA	NA	NA
diverse	29336754	340001	350000	NA	0	NA	NA	NA
diverse	29336754	350001	360000	NA	0	NA	NA	NA
diverse	29336754	360001	370000	NA	0	NA	NA	NA
diverse	29336754	370001	380000	NA	0	NA	NA	NA
diverse	29336754	380001	390000	NA	0	NA	NA	NA
diverse	29336754	390001	400000	NA	0	NA	NA	NA
diverse	29336754	400001	410000	0.0108556093105753	99	26244	2417552	55072
diverse	29336980	1	10000	NA	0	NA	NA	NA
diverse	29336980	10001	20000	NA	0	NA	NA	NA
diverse	29336980	20001	30000	NA	0	NA	NA	NA
diverse	29336980	30001	40000	NA	0	NA	NA	NA
diverse	29336980	40001	50000	NA	0	NA	NA	NA
diverse	29336980	50001	60000	NA	0	NA	NA	NA
diverse	29336980	60001	70000	NA	0	NA	NA	NA
diverse	29336980	70001	80000	NA	0	NA	NA	NA
diverse	29336980	80001	90000	NA	0	NA	NA	NA
diverse	29336980	90001	100000	NA	0	NA	NA	NA
diverse	29336980	100001	110000	NA	0	NA	NA	NA
diverse	29336980	110001	120000	NA	0	NA	NA	NA
diverse	29336980	120001	130000	NA	0	NA	NA	NA
diverse	29336980	130001	140000	NA	0	NA	NA	NA
diverse	29336980	140001	150000	NA	0	NA	NA	NA
diverse	29336980	150001	160000	NA	0	NA	NA	NA
diverse	29336980	160001	170000	NA	0	NA	NA	NA
diverse	29336980	170001	180000	0.0047992360850731	107	12595	2624376	48056
diverse	29337500	1	10000	NA	0	NA	NA	NA
diverse	29337500	10001	20000	NA	0	NA	NA	NA
diverse	29337500	20001	30000	NA	0	NA	NA	NA
diverse	29337500	30001	40000	0.0038556606484702	107	9821	2547164	125268
diverse	29337586	1	10000	NA	0	NA	NA	NA
diverse	29337586	10001	20000	NA	0	NA	NA	NA
diverse	29337586	20001	30000	NA	0	NA	NA	NA
diverse	29337586	30001	40000	NA	0	NA	NA	NA
diverse	29337586	40001	50000	NA	0	NA	NA	NA
diverse	29337586	50001	60000	NA	0	NA	NA	NA
diverse	29337586	60001	70000	NA	0	NA	NA	NA
diverse	29337586	70001	80000	NA	0	NA	NA	NA
diverse	29337586	80001	90000	NA	0	NA	NA	NA
diverse	29337586	90001	100000	NA	0	NA	NA	NA
diverse	29337586	100001	110000	NA	0	NA	NA	NA
diverse	29337586	110001	120000	NA	0	NA	NA	NA
diverse	29337586	120001	130000	NA	0	NA	NA	NA
diverse	29337586	130001	140000	NA	0	NA	NA	NA
diverse	29337586	140001	150000	NA	0	NA	NA	NA
diverse	29337586	150001	160000	NA	0	NA	NA	NA
diverse	29337586	160001	170000	NA	0	NA	NA	NA
diverse	29337586	170001	180000	NA	0	NA	NA	NA
diverse	29337586	180001	190000	NA	0	NA	NA	NA
diverse	29337586	190001	200000	NA	0	NA	NA	NA
diverse	29337586	200001	210000	NA	0	NA	NA	NA
diverse	29337586	210001	220000	NA	0	NA	NA	NA
diverse	29337586	220001	230000	0.0048560850147368	95	11319	2330890	41830
diverse	29338161	1	10000	NA	0	NA	NA	NA
diverse	29338161	10001	20000	NA	0	NA	NA	NA
diverse	29338161	20001	30000	NA	0	NA	NA	NA
diverse	29338161	30001	40000	NA	0	NA	NA	NA
diverse	29338161	40001	50000	NA	0	NA	NA	NA
diverse	29338161	50001	60000	NA	0	NA	NA	NA
diverse	29338161	60001	70000	0.0048136466247374	106	12519	2600731	46725
diverse	29338841	1	10000	NA	0	NA	NA	NA
diverse	29338841	10001	20000	NA	0	NA	NA	NA
diverse	29338841	20001	30000	NA	0	NA	NA	NA
diverse	29338841	30001	40000	NA	0	NA	NA	NA
diverse	29338841	40001	50000	0.0043667255167262	117	12535	2870572	51620
diverse	29338901	1	10000	0.0022502859613725	109	6016	2673438	48946
diverse	29339144	1	10000	NA	0	NA	NA	NA
diverse	29339144	10001	20000	NA	0	NA	NA	NA
diverse	29339144	20001	30000	NA	0	NA	NA	NA
diverse	29339144	30001	40000	NA	0	NA	NA	NA
diverse	29339144	40001	50000	NA	0	NA	NA	NA
diverse	29339144	50001	60000	NA	0	NA	NA	NA
diverse	29339144	60001	70000	NA	0	NA	NA	NA
diverse	29339144	70001	80000	NA	0	NA	NA	NA
diverse	29339144	80001	90000	NA	0	NA	NA	NA
diverse	29339144	90001	100000	NA	0	NA	NA	NA
diverse	29339144	100001	110000	NA	0	NA	NA	NA
diverse	29339144	110001	120000	NA	0	NA	NA	NA
diverse	29339144	120001	130000	NA	0	NA	NA	NA
diverse	29339144	130001	140000	NA	0	NA	NA	NA
diverse	29339144	140001	150000	NA	0	NA	NA	NA
diverse	29339144	150001	160000	NA	0	NA	NA	NA
diverse	29339144	160001	170000	NA	0	NA	NA	NA
diverse	29339144	170001	180000	NA	0	NA	NA	NA
diverse	29339144	180001	190000	NA	0	NA	NA	NA
diverse	29339144	190001	200000	NA	0	NA	NA	NA
diverse	29339144	200001	210000	NA	0	NA	NA	NA
diverse	29339144	210001	220000	NA	0	NA	NA	NA
diverse	29339144	220001	230000	0.0032441907215451	214	16824	5185885	158979
diverse	29339144	230001	240000	NA	0	NA	NA	NA
diverse	29339144	240001	250000	NA	0	NA	NA	NA
diverse	29339144	250001	260000	NA	0	NA	NA	NA
diverse	29339144	260001	270000	NA	0	NA	NA	NA
diverse	29339144	270001	280000	NA	0	NA	NA	NA
diverse	29339144	280001	290000	NA	0	NA	NA	NA
diverse	29339144	290001	300000	NA	0	NA	NA	NA
diverse	29339144	300001	310000	NA	0	NA	NA	NA
diverse	29339144	310001	320000	NA	0	NA	NA	NA
diverse	29339144	320001	330000	NA	0	NA	NA	NA
diverse	29339144	330001	340000	NA	0	NA	NA	NA
diverse	29339144	340001	350000	NA	0	NA	NA	NA
diverse	29339144	350001	360000	NA	0	NA	NA	NA
diverse	29339144	360001	370000	NA	0	NA	NA	NA
diverse	29339144	370001	380000	NA	0	NA	NA	NA
diverse	29339144	380001	390000	NA	0	NA	NA	NA
diverse	29339144	390001	400000	NA	0	NA	NA	NA
diverse	29339144	400001	410000	NA	0	NA	NA	NA
diverse	29339144	410001	420000	NA	0	NA	NA	NA
diverse	29339144	420001	430000	NA	0	NA	NA	NA
diverse	29339144	430001	440000	NA	0	NA	NA	NA
diverse	29339144	440001	450000	NA	0	NA	NA	NA
diverse	29339144	450001	460000	0.0011829057395272	221	6414	5422241	97455
diverse	29339144	460001	470000	NA	0	NA	NA	NA
diverse	29339144	470001	480000	NA	0	NA	NA	NA
diverse	29339144	480001	490000	NA	0	NA	NA	NA
diverse	29339144	490001	500000	NA	0	NA	NA	NA
diverse	29339144	500001	510000	NA	0	NA	NA	NA
diverse	29339144	510001	520000	NA	0	NA	NA	NA
diverse	29339144	520001	530000	NA	0	NA	NA	NA
diverse	29339144	530001	540000	NA	0	NA	NA	NA
diverse	29339144	540001	550000	NA	0	NA	NA	NA
diverse	29339144	550001	560000	NA	0	NA	NA	NA
diverse	29339144	560001	570000	NA	0	NA	NA	NA
diverse	29339144	570001	580000	NA	0	NA	NA	NA
diverse	29339144	580001	590000	NA	0	NA	NA	NA
diverse	29339144	590001	600000	NA	0	NA	NA	NA
diverse	29339144	600001	610000	NA	0	NA	NA	NA
diverse	29339144	610001	620000	NA	0	NA	NA	NA
diverse	29339144	620001	630000	NA	0	NA	NA	NA
diverse	29339144	630001	640000	NA	0	NA	NA	NA
diverse	29339144	640001	650000	NA	0	NA	NA	NA
diverse	29339144	650001	660000	NA	0	NA	NA	NA
diverse	29339144	660001	670000	NA	0	NA	NA	NA
diverse	29339144	670001	680000	NA	0	NA	NA	NA
diverse	29339144	680001	690000	NA	0	NA	NA	NA
diverse	29339144	690001	700000	NA	0	NA	NA	NA
diverse	29339144	700001	710000	NA	0	NA	NA	NA
diverse	29339144	710001	720000	NA	0	NA	NA	NA
diverse	29339144	720001	730000	NA	0	NA	NA	NA
diverse	29339144	730001	740000	NA	0	NA	NA	NA
diverse	29339144	740001	750000	NA	0	NA	NA	NA
diverse	29339144	750001	760000	0.0013392989656448	206	6768	5053390	91666
diverse	29339431	1	10000	NA	0	NA	NA	NA
diverse	29339431	10001	20000	NA	0	NA	NA	NA
diverse	29339431	20001	30000	NA	0	NA	NA	NA
diverse	29339431	30001	40000	NA	0	NA	NA	NA
diverse	29339431	40001	50000	NA	0	NA	NA	NA
diverse	29339431	50001	60000	NA	0	NA	NA	NA
diverse	29339431	60001	70000	0.0037215782248397	110	10044	2698855	48505
diverse	29339708	1	10000	NA	0	NA	NA	NA
diverse	29339708	10001	20000	NA	0	NA	NA	NA
diverse	29339708	20001	30000	0.0058292826866868	173	24605	4220931	99917
diverse	29339708	30001	40000	NA	0	NA	NA	NA
diverse	29339708	40001	50000	NA	0	NA	NA	NA
diverse	29339708	50001	60000	NA	0	NA	NA	NA
diverse	29339708	60001	70000	NA	0	NA	NA	NA
diverse	29339708	70001	80000	0.0046658661870431	196	22476	4817112	78184
diverse	29339797	1	10000	NA	0	NA	NA	NA
diverse	29339797	10001	20000	0.0042486366716503	94	9480	2231304	116440
diverse	29339797	20001	30000	NA	0	NA	NA	NA
diverse	29339797	30001	40000	NA	0	NA	NA	NA
diverse	29339797	40001	50000	NA	0	NA	NA	NA
diverse	29339797	50001	60000	NA	0	NA	NA	NA
diverse	29339797	60001	70000	NA	0	NA	NA	NA
diverse	29339797	70001	80000	NA	0	NA	NA	NA
diverse	29339797	80001	90000	NA	0	NA	NA	NA
diverse	29339797	90001	100000	NA	0	NA	NA	NA
diverse	29339797	100001	110000	NA	0	NA	NA	NA
diverse	29339797	110001	120000	NA	0	NA	NA	NA
diverse	29339797	120001	130000	NA	0	NA	NA	NA
diverse	29339797	130001	140000	0.0038958837102761	103	9720	2494941	77587
diverse	29339868	1	10000	NA	0	NA	NA	NA
diverse	29339868	10001	20000	NA	0	NA	NA	NA
diverse	29339868	20001	30000	NA	0	NA	NA	NA
diverse	29339868	30001	40000	NA	0	NA	NA	NA
diverse	29339868	40001	50000	NA	0	NA	NA	NA
diverse	29339868	50001	60000	NA	0	NA	NA	NA
diverse	29339868	60001	70000	NA	0	NA	NA	NA
diverse	29339868	70001	80000	NA	0	NA	NA	NA
diverse	29339868	80001	90000	NA	0	NA	NA	NA
diverse	29339868	90001	100000	NA	0	NA	NA	NA
diverse	29339868	100001	110000	NA	0	NA	NA	NA
diverse	29339868	110001	120000	NA	0	NA	NA	NA
diverse	29339868	120001	130000	NA	0	NA	NA	NA
diverse	29339868	130001	140000	NA	0	NA	NA	NA
diverse	29339868	140001	150000	NA	0	NA	NA	NA
diverse	29339868	150001	160000	NA	0	NA	NA	NA
diverse	29339868	160001	170000	NA	0	NA	NA	NA
diverse	29339868	170001	180000	NA	0	NA	NA	NA
diverse	29339868	180001	190000	NA	0	NA	NA	NA
diverse	29339868	190001	200000	NA	0	NA	NA	NA
diverse	29339868	200001	210000	NA	0	NA	NA	NA
diverse	29339868	210001	220000	NA	0	NA	NA	NA
diverse	29339868	220001	230000	NA	0	NA	NA	NA
diverse	29339868	230001	240000	NA	0	NA	NA	NA
diverse	29339868	240001	250000	NA	0	NA	NA	NA
diverse	29339868	250001	260000	NA	0	NA	NA	NA
diverse	29339868	260001	270000	NA	0	NA	NA	NA
diverse	29339868	270001	280000	NA	0	NA	NA	NA
diverse	29339868	280001	290000	NA	0	NA	NA	NA
diverse	29339868	290001	300000	NA	0	NA	NA	NA
diverse	29339868	300001	310000	NA	0	NA	NA	NA
diverse	29339868	310001	320000	NA	0	NA	NA	NA
diverse	29339868	320001	330000	NA	0	NA	NA	NA
diverse	29339868	330001	340000	NA	0	NA	NA	NA
diverse	29339868	340001	350000	NA	0	NA	NA	NA
diverse	29339868	350001	360000	NA	0	NA	NA	NA
diverse	29339868	360001	370000	NA	0	NA	NA	NA
diverse	29339868	370001	380000	NA	0	NA	NA	NA
diverse	29339868	380001	390000	NA	0	NA	NA	NA
diverse	29339868	390001	400000	NA	0	NA	NA	NA
diverse	29339868	400001	410000	NA	0	NA	NA	NA
diverse	29339868	410001	420000	NA	0	NA	NA	NA
diverse	29339868	420001	430000	NA	0	NA	NA	NA
diverse	29339868	430001	440000	NA	0	NA	NA	NA
diverse	29339868	440001	450000	NA	0	NA	NA	NA
diverse	29339868	450001	460000	NA	0	NA	NA	NA
diverse	29339868	460001	470000	NA	0	NA	NA	NA
diverse	29339868	470001	480000	NA	0	NA	NA	NA
diverse	29339868	480001	490000	NA	0	NA	NA	NA
diverse	29339868	490001	500000	NA	0	NA	NA	NA
diverse	29339868	500001	510000	NA	0	NA	NA	NA
diverse	29339868	510001	520000	NA	0	NA	NA	NA
diverse	29339868	520001	530000	NA	0	NA	NA	NA
diverse	29339868	530001	540000	NA	0	NA	NA	NA
diverse	29339868	540001	550000	NA	0	NA	NA	NA
diverse	29339868	550001	560000	NA	0	NA	NA	NA
diverse	29339868	560001	570000	NA	0	NA	NA	NA
diverse	29339868	570001	580000	NA	0	NA	NA	NA
diverse	29339868	580001	590000	NA	0	NA	NA	NA
diverse	29339868	590001	600000	NA	0	NA	NA	NA
diverse	29339868	600001	610000	NA	0	NA	NA	NA
diverse	29339868	610001	620000	NA	0	NA	NA	NA
diverse	29339868	620001	630000	NA	0	NA	NA	NA
diverse	29339868	630001	640000	NA	0	NA	NA	NA
diverse	29339868	640001	650000	NA	0	NA	NA	NA
diverse	29339868	650001	660000	NA	0	NA	NA	NA
diverse	29339868	660001	670000	NA	0	NA	NA	NA
diverse	29339868	670001	680000	NA	0	NA	NA	NA
diverse	29339868	680001	690000	NA	0	NA	NA	NA
diverse	29339868	690001	700000	NA	0	NA	NA	NA
diverse	29339868	700001	710000	NA	0	NA	NA	NA
diverse	29339868	710001	720000	NA	0	NA	NA	NA
diverse	29339868	720001	730000	NA	0	NA	NA	NA
diverse	29339868	730001	740000	NA	0	NA	NA	NA
diverse	29339868	740001	750000	NA	0	NA	NA	NA
diverse	29339868	750001	760000	NA	0	NA	NA	NA
diverse	29339868	760001	770000	0.0036795551459171	91	8188	2225269	47547
diverse	29339868	770001	780000	NA	0	NA	NA	NA
diverse	29339868	780001	790000	NA	0	NA	NA	NA
diverse	29339868	790001	800000	NA	0	NA	NA	NA
diverse	29339868	800001	810000	NA	0	NA	NA	NA
diverse	29339868	810001	820000	NA	0	NA	NA	NA
diverse	29339868	820001	830000	NA	0	NA	NA	NA
diverse	29339868	830001	840000	NA	0	NA	NA	NA
diverse	29339868	840001	850000	NA	0	NA	NA	NA
diverse	29339868	850001	860000	NA	0	NA	NA	NA
diverse	29339868	860001	870000	0.0	105	0	2576200	46280
diverse	29340426	1	10000	NA	0	NA	NA	NA
diverse	29340426	10001	20000	NA	0	NA	NA	NA
diverse	29340426	20001	30000	0.0022499975649377	113	6237	2772003	50285
diverse	29340871	1	10000	NA	0	NA	NA	NA
diverse	29340871	10001	20000	NA	0	NA	NA	NA
diverse	29340871	20001	30000	NA	0	NA	NA	NA
diverse	29340871	30001	40000	NA	0	NA	NA	NA
diverse	29340871	40001	50000	NA	0	NA	NA	NA
diverse	29340871	50001	60000	NA	0	NA	NA	NA
diverse	29340871	60001	70000	NA	0	NA	NA	NA
diverse	29340871	70001	80000	NA	0	NA	NA	NA
diverse	29340871	80001	90000	NA	0	NA	NA	NA
diverse	29340871	90001	100000	NA	0	NA	NA	NA
diverse	29340871	100001	110000	NA	0	NA	NA	NA
diverse	29340871	110001	120000	NA	0	NA	NA	NA
diverse	29340871	120001	130000	NA	0	NA	NA	NA
diverse	29340871	130001	140000	NA	0	NA	NA	NA
diverse	29340871	140001	150000	NA	0	NA	NA	NA
diverse	29340871	150001	160000	NA	0	NA	NA	NA
diverse	29340871	160001	170000	NA	0	NA	NA	NA
diverse	29340871	170001	180000	NA	0	NA	NA	NA
diverse	29340871	180001	190000	NA	0	NA	NA	NA
diverse	29340871	190001	200000	0.0	110	0	2698410	48950
diverse	29340871	200001	210000	NA	0	NA	NA	NA
diverse	29340871	210001	220000	NA	0	NA	NA	NA
diverse	29340871	220001	230000	NA	0	NA	NA	NA
diverse	29340871	230001	240000	NA	0	NA	NA	NA
diverse	29340871	240001	250000	0.0063728203657554	112	17200	2698962	98350
diverse	29341164	1	10000	NA	0	NA	NA	NA
diverse	29341164	10001	20000	NA	0	NA	NA	NA
diverse	29341164	20001	30000	NA	0	NA	NA	NA
diverse	29341164	30001	40000	NA	0	NA	NA	NA
diverse	29341164	40001	50000	NA	0	NA	NA	NA
diverse	29341164	50001	60000	NA	0	NA	NA	NA
diverse	29341164	60001	70000	NA	0	NA	NA	NA
diverse	29341164	70001	80000	NA	0	NA	NA	NA
diverse	29341164	80001	90000	NA	0	NA	NA	NA
diverse	29341164	90001	100000	NA	0	NA	NA	NA
diverse	29341164	100001	110000	NA	0	NA	NA	NA
diverse	29341164	110001	120000	NA	0	NA	NA	NA
diverse	29341164	120001	130000	NA	0	NA	NA	NA
diverse	29341164	130001	140000	NA	0	NA	NA	NA
diverse	29341164	140001	150000	NA	0	NA	NA	NA
diverse	29341164	150001	160000	NA	0	NA	NA	NA
diverse	29341164	160001	170000	NA	0	NA	NA	NA
diverse	29341164	170001	180000	NA	0	NA	NA	NA
diverse	29341164	180001	190000	NA	0	NA	NA	NA
diverse	29341164	190001	200000	NA	0	NA	NA	NA
diverse	29341164	200001	210000	NA	0	NA	NA	NA
diverse	29341164	210001	220000	NA	0	NA	NA	NA
diverse	29341164	220001	230000	NA	0	NA	NA	NA
diverse	29341164	230001	240000	NA	0	NA	NA	NA
diverse	29341164	240001	250000	NA	0	NA	NA	NA
diverse	29341164	250001	260000	NA	0	NA	NA	NA
diverse	29341164	260001	270000	NA	0	NA	NA	NA
diverse	29341164	270001	280000	NA	0	NA	NA	NA
diverse	29341164	280001	290000	NA	0	NA	NA	NA
diverse	29341164	290001	300000	NA	0	NA	NA	NA
diverse	29341164	300001	310000	NA	0	NA	NA	NA
diverse	29341164	310001	320000	NA	0	NA	NA	NA
diverse	29341164	320001	330000	NA	0	NA	NA	NA
diverse	29341164	330001	340000	NA	0	NA	NA	NA
diverse	29341164	340001	350000	NA	0	NA	NA	NA
diverse	29341164	350001	360000	NA	0	NA	NA	NA
diverse	29341164	360001	370000	NA	0	NA	NA	NA
diverse	29341164	370001	380000	NA	0	NA	NA	NA
diverse	29341164	380001	390000	NA	0	NA	NA	NA
diverse	29341164	390001	400000	NA	0	NA	NA	NA
diverse	29341164	400001	410000	NA	0	NA	NA	NA
diverse	29341164	410001	420000	NA	0	NA	NA	NA
diverse	29341164	420001	430000	NA	0	NA	NA	NA
diverse	29341164	430001	440000	NA	0	NA	NA	NA
diverse	29341164	440001	450000	NA	0	NA	NA	NA
diverse	29341164	450001	460000	NA	0	NA	NA	NA
diverse	29341164	460001	470000	NA	0	NA	NA	NA
diverse	29341164	470001	480000	NA	0	NA	NA	NA
diverse	29341164	480001	490000	0.0026350676448228	207	13383	5078807	91225
diverse	29341164	490001	500000	0.0	107	0	2624817	47615
diverse	29341164	500001	510000	NA	0	NA	NA	NA
diverse	29341164	510001	520000	NA	0	NA	NA	NA
diverse	29341164	520001	530000	NA	0	NA	NA	NA
diverse	29341164	530001	540000	0.0	212	0	5171029	123883
diverse	29341468	1	10000	NA	0	NA	NA	NA
diverse	29341468	10001	20000	NA	0	NA	NA	NA
diverse	29341468	20001	30000	NA	0	NA	NA	NA
diverse	29341468	30001	40000	NA	0	NA	NA	NA
diverse	29341468	40001	50000	NA	0	NA	NA	NA
diverse	29341468	50001	60000	NA	0	NA	NA	NA
diverse	29341468	60001	70000	NA	0	NA	NA	NA
diverse	29341468	70001	80000	NA	0	NA	NA	NA
diverse	29341468	80001	90000	NA	0	NA	NA	NA
diverse	29341468	90001	100000	0.0060489465825048	111	16479	2724276	48060
diverse	29342185	1	10000	NA	0	NA	NA	NA
diverse	29342185	10001	20000	0.0025297889375559	103	6392	2526693	45835
diverse	29342442	1	10000	0.0069923792477952	104	17682	2528753	68751
diverse	29342442	10001	20000	NA	0	NA	NA	NA
diverse	29342442	20001	30000	NA	0	NA	NA	NA
diverse	29342442	30001	40000	NA	0	NA	NA	NA
diverse	29342442	40001	50000	NA	0	NA	NA	NA
diverse	29342442	50001	60000	NA	0	NA	NA	NA
diverse	29342442	60001	70000	NA	0	NA	NA	NA
diverse	29342442	70001	80000	NA	0	NA	NA	NA
diverse	29342442	80001	90000	NA	0	NA	NA	NA
diverse	29342442	90001	100000	0.0	106	0	2355227	292229
diverse	29342442	100001	110000	NA	0	NA	NA	NA
diverse	29342442	110001	120000	NA	0	NA	NA	NA
diverse	29342442	120001	130000	NA	0	NA	NA	NA
diverse	29342442	130001	140000	NA	0	NA	NA	NA
diverse	29342442	140001	150000	NA	0	NA	NA	NA
diverse	29342442	150001	160000	NA	0	NA	NA	NA
diverse	29342442	160001	170000	0.019079134176441	93	41928	2197584	125184
diverse	29342720	1	10000	NA	0	NA	NA	NA
diverse	29342720	10001	20000	NA	0	NA	NA	NA
diverse	29342720	20001	30000	NA	0	NA	NA	NA
diverse	29342720	30001	40000	NA	0	NA	NA	NA
diverse	29342720	40001	50000	NA	0	NA	NA	NA
diverse	29342720	50001	60000	NA	0	NA	NA	NA
diverse	29342720	60001	70000	NA	0	NA	NA	NA
diverse	29342720	70001	80000	NA	0	NA	NA	NA
diverse	29342720	80001	90000	NA	0	NA	NA	NA
diverse	29342720	90001	100000	NA	0	NA	NA	NA
diverse	29342720	100001	110000	NA	0	NA	NA	NA
diverse	29342720	110001	120000	NA	0	NA	NA	NA
diverse	29342720	120001	130000	NA	0	NA	NA	NA
diverse	29342720	130001	140000	NA	0	NA	NA	NA
diverse	29342720	140001	150000	NA	0	NA	NA	NA
diverse	29342720	150001	160000	NA	0	NA	NA	NA
diverse	29342720	160001	170000	NA	0	NA	NA	NA
diverse	29342720	170001	180000	NA	0	NA	NA	NA
diverse	29342720	180001	190000	NA	0	NA	NA	NA
diverse	29342720	190001	200000	NA	0	NA	NA	NA
diverse	29342720	200001	210000	NA	0	NA	NA	NA
diverse	29342720	210001	220000	NA	0	NA	NA	NA
diverse	29342720	220001	230000	NA	0	NA	NA	NA
diverse	29342720	230001	240000	NA	0	NA	NA	NA
diverse	29342720	240001	250000	NA	0	NA	NA	NA
diverse	29342720	250001	260000	NA	0	NA	NA	NA
diverse	29342720	260001	270000	NA	0	NA	NA	NA
diverse	29342720	270001	280000	NA	0	NA	NA	NA
diverse	29342720	280001	290000	NA	0	NA	NA	NA
diverse	29342720	290001	300000	NA	0	NA	NA	NA
diverse	29342720	300001	310000	NA	0	NA	NA	NA
diverse	29342720	310001	320000	NA	0	NA	NA	NA
diverse	29342720	320001	330000	NA	0	NA	NA	NA
diverse	29342720	330001	340000	NA	0	NA	NA	NA
diverse	29342720	340001	350000	NA	0	NA	NA	NA
diverse	29342720	350001	360000	NA	0	NA	NA	NA
diverse	29342720	360001	370000	NA	0	NA	NA	NA
diverse	29342720	370001	380000	0.0030628764053705	212	15868	5180751	114161
diverse	29342805	1	10000	NA	0	NA	NA	NA
diverse	29342805	10001	20000	NA	0	NA	NA	NA
diverse	29342805	20001	30000	NA	0	NA	NA	NA
diverse	29342805	30001	40000	NA	0	NA	NA	NA
diverse	29342805	40001	50000	NA	0	NA	NA	NA
diverse	29342805	50001	60000	NA	0	NA	NA	NA
diverse	29342805	60001	70000	NA	0	NA	NA	NA
diverse	29342805	70001	80000	NA	0	NA	NA	NA
diverse	29342805	80001	90000	NA	0	NA	NA	NA
diverse	29342805	90001	100000	NA	0	NA	NA	NA
diverse	29342805	100001	110000	NA	0	NA	NA	NA
diverse	29342805	110001	120000	NA	0	NA	NA	NA
diverse	29342805	120001	130000	NA	0	NA	NA	NA
diverse	29342805	130001	140000	NA	0	NA	NA	NA
diverse	29342805	140001	150000	NA	0	NA	NA	NA
diverse	29342805	150001	160000	NA	0	NA	NA	NA
diverse	29342805	160001	170000	NA	0	NA	NA	NA
diverse	29342805	170001	180000	NA	0	NA	NA	NA
diverse	29342805	180001	190000	NA	0	NA	NA	NA
diverse	29342805	190001	200000	NA	0	NA	NA	NA
diverse	29342805	200001	210000	NA	0	NA	NA	NA
diverse	29342805	210001	220000	NA	0	NA	NA	NA
diverse	29342805	220001	230000	0.0181863039868174	110	48208	2650786	96574
diverse	29342906	1	10000	NA	0	NA	NA	NA
diverse	29342906	10001	20000	NA	0	NA	NA	NA
diverse	29342906	20001	30000	NA	0	NA	NA	NA
diverse	29342906	30001	40000	NA	0	NA	NA	NA
diverse	29342906	40001	50000	NA	0	NA	NA	NA
diverse	29342906	50001	60000	NA	0	NA	NA	NA
diverse	29342906	60001	70000	NA	0	NA	NA	NA
diverse	29342906	70001	80000	NA	0	NA	NA	NA
diverse	29342906	80001	90000	NA	0	NA	NA	NA
diverse	29342906	90001	100000	NA	0	NA	NA	NA
diverse	29342906	100001	110000	NA	0	NA	NA	NA
diverse	29342906	110001	120000	NA	0	NA	NA	NA
diverse	29342906	120001	130000	NA	0	NA	NA	NA
diverse	29342906	130001	140000	NA	0	NA	NA	NA
diverse	29342906	140001	150000	NA	0	NA	NA	NA
diverse	29342906	150001	160000	0.0025183981649622	205	12648	5022240	97840
diverse	29342906	160001	170000	0.0	299	0	7248132	219692
diverse	29342934	1	10000	NA	0	NA	NA	NA
diverse	29342934	10001	20000	NA	0	NA	NA	NA
diverse	29342934	20001	30000	NA	0	NA	NA	NA
diverse	29342934	30001	40000	NA	0	NA	NA	NA
diverse	29342934	40001	50000	NA	0	NA	NA	NA
diverse	29342934	50001	60000	NA	0	NA	NA	NA
diverse	29342934	60001	70000	NA	0	NA	NA	NA
diverse	29342934	70001	80000	NA	0	NA	NA	NA
diverse	29342934	80001	90000	0.0	113	0	2607141	215147
diverse	29342934	90001	100000	NA	0	NA	NA	NA
diverse	29342934	100001	110000	NA	0	NA	NA	NA
diverse	29342934	110001	120000	NA	0	NA	NA	NA
diverse	29342934	120001	130000	NA	0	NA	NA	NA
diverse	29342934	130001	140000	NA	0	NA	NA	NA
diverse	29342934	140001	150000	NA	0	NA	NA	NA
diverse	29342934	150001	160000	NA	0	NA	NA	NA
diverse	29342934	160001	170000	NA	0	NA	NA	NA
diverse	29342934	170001	180000	NA	0	NA	NA	NA
diverse	29342934	180001	190000	NA	0	NA	NA	NA
diverse	29342934	190001	200000	NA	0	NA	NA	NA
diverse	29342934	200001	210000	NA	0	NA	NA	NA
diverse	29342934	210001	220000	NA	0	NA	NA	NA
diverse	29342934	220001	230000	NA	0	NA	NA	NA
diverse	29342934	230001	240000	NA	0	NA	NA	NA
diverse	29342934	240001	250000	NA	0	NA	NA	NA
diverse	29342934	250001	260000	NA	0	NA	NA	NA
diverse	29342934	260001	270000	NA	0	NA	NA	NA
diverse	29342934	270001	280000	NA	0	NA	NA	NA
diverse	29342934	280001	290000	NA	0	NA	NA	NA
diverse	29342934	290001	300000	NA	0	NA	NA	NA
diverse	29342934	300001	310000	NA	0	NA	NA	NA
diverse	29342934	310001	320000	NA	0	NA	NA	NA
diverse	29342934	320001	330000	NA	0	NA	NA	NA
diverse	29342934	330001	340000	NA	0	NA	NA	NA
diverse	29342934	340001	350000	NA	0	NA	NA	NA
diverse	29342934	350001	360000	NA	0	NA	NA	NA
diverse	29342934	360001	370000	NA	0	NA	NA	NA
diverse	29342934	370001	380000	NA	0	NA	NA	NA
diverse	29342934	380001	390000	NA	0	NA	NA	NA
diverse	29342934	390001	400000	NA	0	NA	NA	NA
diverse	29342934	400001	410000	NA	0	NA	NA	NA
diverse	29342934	410001	420000	NA	0	NA	NA	NA
diverse	29342934	420001	430000	NA	0	NA	NA	NA
diverse	29342934	430001	440000	0.0	109	0	2612720	109664
diverse	29342934	440001	450000	NA	0	NA	NA	NA
diverse	29342934	450001	460000	NA	0	NA	NA	NA
diverse	29342934	460001	470000	NA	0	NA	NA	NA
diverse	29342934	470001	480000	NA	0	NA	NA	NA
diverse	29342934	480001	490000	NA	0	NA	NA	NA
diverse	29342934	490001	500000	NA	0	NA	NA	NA
diverse	29342934	500001	510000	NA	0	NA	NA	NA
diverse	29342934	510001	520000	NA	0	NA	NA	NA
diverse	29342934	520001	530000	NA	0	NA	NA	NA
diverse	29342934	530001	540000	NA	0	NA	NA	NA
diverse	29342934	540001	550000	NA	0	NA	NA	NA
diverse	29342934	550001	560000	NA	0	NA	NA	NA
diverse	29342934	560001	570000	NA	0	NA	NA	NA
diverse	29342934	570001	580000	NA	0	NA	NA	NA
diverse	29342934	580001	590000	NA	0	NA	NA	NA
diverse	29342934	590001	600000	NA	0	NA	NA	NA
diverse	29342934	600001	610000	NA	0	NA	NA	NA
diverse	29342934	610001	620000	0.0	96	0	2354976	42720
diverse	29342934	620001	630000	NA	0	NA	NA	NA
diverse	29342934	630001	640000	NA	0	NA	NA	NA
diverse	29342934	640001	650000	NA	0	NA	NA	NA
diverse	29342934	650001	660000	NA	0	NA	NA	NA
diverse	29342934	660001	670000	NA	0	NA	NA	NA
diverse	29342934	670001	680000	NA	0	NA	NA	NA
diverse	29342934	680001	690000	NA	0	NA	NA	NA
diverse	29342934	690001	700000	NA	0	NA	NA	NA
diverse	29342934	700001	710000	NA	0	NA	NA	NA
diverse	29342934	710001	720000	NA	0	NA	NA	NA
diverse	29342934	720001	730000	NA	0	NA	NA	NA
diverse	29342934	730001	740000	NA	0	NA	NA	NA
diverse	29342934	740001	750000	NA	0	NA	NA	NA
diverse	29342934	750001	760000	NA	0	NA	NA	NA
diverse	29342934	760001	770000	NA	0	NA	NA	NA
diverse	29342934	770001	780000	0.0041064578723633	97	9775	2380397	42275
diverse	29343338	1	10000	NA	0	NA	NA	NA
diverse	29343338	10001	20000	NA	0	NA	NA	NA
diverse	29343338	20001	30000	NA	0	NA	NA	NA
diverse	29343338	30001	40000	NA	0	NA	NA	NA
diverse	29343338	40001	50000	0.0044009342670325	96	10335	2348365	49331
diverse	29343597	1	10000	0.0018273298679754	91	4080	2232766	40050
diverse	29343692	1	10000	0.0008680273116322	109	2321	2673879	48505
diverse	29343692	10001	20000	0.0	111	0	2772336	0
diverse	29343737	1	10000	NA	0	NA	NA	NA
diverse	29343737	10001	20000	NA	0	NA	NA	NA
diverse	29343737	20001	30000	NA	0	NA	NA	NA
diverse	29343737	30001	40000	NA	0	NA	NA	NA
diverse	29343737	40001	50000	NA	0	NA	NA	NA
diverse	29343737	50001	60000	NA	0	NA	NA	NA
diverse	29343737	60001	70000	NA	0	NA	NA	NA
diverse	29343737	70001	80000	NA	0	NA	NA	NA
diverse	29343737	80001	90000	NA	0	NA	NA	NA
diverse	29343737	90001	100000	NA	0	NA	NA	NA
diverse	29343737	100001	110000	NA	0	NA	NA	NA
diverse	29343737	110001	120000	NA	0	NA	NA	NA
diverse	29343737	120001	130000	NA	0	NA	NA	NA
diverse	29343737	130001	140000	NA	0	NA	NA	NA
diverse	29343737	140001	150000	NA	0	NA	NA	NA
diverse	29343737	150001	160000	NA	0	NA	NA	NA
diverse	29343737	160001	170000	NA	0	NA	NA	NA
diverse	29343737	170001	180000	NA	0	NA	NA	NA
diverse	29343737	180001	190000	NA	0	NA	NA	NA
diverse	29343737	190001	200000	0.0077496553552198	75	13975	1803306	69894
diverse	29343746	1	10000	0.0017087503474984	106	4444	2600731	46725
diverse	29343746	10001	20000	0.0049629466578619	98	11837	2385075	62573
diverse	29343984	1	10000	NA	0	NA	NA	NA
diverse	29343984	10001	20000	NA	0	NA	NA	NA
diverse	29343984	20001	30000	NA	0	NA	NA	NA
diverse	29343984	30001	40000	NA	0	NA	NA	NA
diverse	29343984	40001	50000	NA	0	NA	NA	NA
diverse	29343984	50001	60000	NA	0	NA	NA	NA
diverse	29343984	60001	70000	NA	0	NA	NA	NA
diverse	29343984	70001	80000	NA	0	NA	NA	NA
diverse	29343984	80001	90000	NA	0	NA	NA	NA
diverse	29343984	90001	100000	NA	0	NA	NA	NA
diverse	29343984	100001	110000	NA	0	NA	NA	NA
diverse	29343984	110001	120000	NA	0	NA	NA	NA
diverse	29343984	120001	130000	NA	0	NA	NA	NA
diverse	29343984	130001	140000	NA	0	NA	NA	NA
diverse	29343984	140001	150000	NA	0	NA	NA	NA
diverse	29343984	150001	160000	NA	0	NA	NA	NA
diverse	29343984	160001	170000	NA	0	NA	NA	NA
diverse	29343984	170001	180000	NA	0	NA	NA	NA
diverse	29343984	180001	190000	NA	0	NA	NA	NA
diverse	29343984	190001	200000	NA	0	NA	NA	NA
diverse	29343984	200001	210000	NA	0	NA	NA	NA
diverse	29343984	210001	220000	NA	0	NA	NA	NA
diverse	29343984	220001	230000	NA	0	NA	NA	NA
diverse	29343984	230001	240000	NA	0	NA	NA	NA
diverse	29343984	240001	250000	NA	0	NA	NA	NA
diverse	29343984	250001	260000	0.0055257629728213	75	10164	1839384	33816
diverse	29343984	260001	270000	NA	0	NA	NA	NA
diverse	29343984	270001	280000	NA	0	NA	NA	NA
diverse	29343984	280001	290000	0.0	104	0	2549019	48485
diverse	29344020	1	10000	NA	0	NA	NA	NA
diverse	29344020	10001	20000	0.0024525462749954	96	5597	2282118	115578
diverse	29344390	1	10000	NA	0	NA	NA	NA
diverse	29344390	10001	20000	0.0	106	0	2588820	58636
diverse	29344390	20001	30000	NA	0	NA	NA	NA
diverse	29344390	30001	40000	NA	0	NA	NA	NA
diverse	29344390	40001	50000	NA	0	NA	NA	NA
diverse	29344390	50001	60000	NA	0	NA	NA	NA
diverse	29344390	60001	70000	NA	0	NA	NA	NA
diverse	29344390	70001	80000	NA	0	NA	NA	NA
diverse	29344390	80001	90000	NA	0	NA	NA	NA
diverse	29344390	90001	100000	NA	0	NA	NA	NA
diverse	29344390	100001	110000	NA	0	NA	NA	NA
diverse	29344390	110001	120000	NA	0	NA	NA	NA
diverse	29344390	120001	130000	NA	0	NA	NA	NA
diverse	29344390	130001	140000	NA	0	NA	NA	NA
diverse	29344390	140001	150000	NA	0	NA	NA	NA
diverse	29344390	150001	160000	NA	0	NA	NA	NA
diverse	29344390	160001	170000	NA	0	NA	NA	NA
diverse	29344390	170001	180000	NA	0	NA	NA	NA
diverse	29344390	180001	190000	NA	0	NA	NA	NA
diverse	29344390	190001	200000	NA	0	NA	NA	NA
diverse	29344390	200001	210000	NA	0	NA	NA	NA
diverse	29344390	210001	220000	NA	0	NA	NA	NA
diverse	29344390	220001	230000	0.0078483714432024	114	21886	2788604	58660
diverse	29344736	1	10000	NA	0	NA	NA	NA
diverse	29344736	10001	20000	NA	0	NA	NA	NA
diverse	29344736	20001	30000	NA	0	NA	NA	NA
diverse	29344736	30001	40000	NA	0	NA	NA	NA
diverse	29344736	40001	50000	0.0003708160812884	99	856	2308422	164202
diverse	29344749	1	10000	NA	0	NA	NA	NA
diverse	29344749	10001	20000	NA	0	NA	NA	NA
diverse	29344749	20001	30000	NA	0	NA	NA	NA
diverse	29344749	30001	40000	0.000717477150114	111	1935	2696950	75386
diverse	29345129	1	10000	NA	0	NA	NA	NA
diverse	29345129	10001	20000	NA	0	NA	NA	NA
diverse	29345129	20001	30000	NA	0	NA	NA	NA
diverse	29345129	30001	40000	NA	0	NA	NA	NA
diverse	29345129	40001	50000	NA	0	NA	NA	NA
diverse	29345129	50001	60000	NA	0	NA	NA	NA
diverse	29345129	60001	70000	NA	0	NA	NA	NA
diverse	29345129	70001	80000	NA	0	NA	NA	NA
diverse	29345129	80001	90000	NA	0	NA	NA	NA
diverse	29345129	90001	100000	NA	0	NA	NA	NA
diverse	29345129	100001	110000	NA	0	NA	NA	NA
diverse	29345129	110001	120000	NA	0	NA	NA	NA
diverse	29345129	120001	130000	NA	0	NA	NA	NA
diverse	29345129	130001	140000	NA	0	NA	NA	NA
diverse	29345129	140001	150000	NA	0	NA	NA	NA
diverse	29345129	150001	160000	NA	0	NA	NA	NA
diverse	29345129	160001	170000	NA	0	NA	NA	NA
diverse	29345129	170001	180000	NA	0	NA	NA	NA
diverse	29345129	180001	190000	NA	0	NA	NA	NA
diverse	29345129	190001	200000	NA	0	NA	NA	NA
diverse	29345129	200001	210000	NA	0	NA	NA	NA
diverse	29345129	210001	220000	NA	0	NA	NA	NA
diverse	29345129	220001	230000	NA	0	NA	NA	NA
diverse	29345129	230001	240000	NA	0	NA	NA	NA
diverse	29345129	240001	250000	NA	0	NA	NA	NA
diverse	29345129	250001	260000	NA	0	NA	NA	NA
diverse	29345129	260001	270000	NA	0	NA	NA	NA
diverse	29345129	270001	280000	NA	0	NA	NA	NA
diverse	29345129	280001	290000	NA	0	NA	NA	NA
diverse	29345129	290001	300000	NA	0	NA	NA	NA
diverse	29345129	300001	310000	NA	0	NA	NA	NA
diverse	29345129	310001	320000	NA	0	NA	NA	NA
diverse	29345129	320001	330000	NA	0	NA	NA	NA
diverse	29345129	330001	340000	NA	0	NA	NA	NA
diverse	29345129	340001	350000	0.0	408	0	9935301	254907
diverse	29345129	350001	360000	NA	0	NA	NA	NA
diverse	29345129	360001	370000	NA	0	NA	NA	NA
diverse	29345129	370001	380000	NA	0	NA	NA	NA
diverse	29345129	380001	390000	NA	0	NA	NA	NA
diverse	29345129	390001	400000	NA	0	NA	NA	NA
diverse	29345129	400001	410000	NA	0	NA	NA	NA
diverse	29345129	410001	420000	NA	0	NA	NA	NA
diverse	29345129	420001	430000	NA	0	NA	NA	NA
diverse	29345129	430001	440000	0.0022567004640979	208	11480	5087073	107935
diverse	29345129	440001	450000	0.0023146125617854	209	11868	5127424	92560
diverse	29345140	1	10000	NA	0	NA	NA	NA
diverse	29345140	10001	20000	NA	0	NA	NA	NA
diverse	29345140	20001	30000	NA	0	NA	NA	NA
diverse	29345140	30001	40000	NA	0	NA	NA	NA
diverse	29345140	40001	50000	NA	0	NA	NA	NA
diverse	29345140	50001	60000	NA	0	NA	NA	NA
diverse	29345140	60001	70000	NA	0	NA	NA	NA
diverse	29345140	70001	80000	NA	0	NA	NA	NA
diverse	29345140	80001	90000	NA	0	NA	NA	NA
diverse	29345140	90001	100000	NA	0	NA	NA	NA
diverse	29345140	100001	110000	NA	0	NA	NA	NA
diverse	29345140	110001	120000	NA	0	NA	NA	NA
diverse	29345140	120001	130000	NA	0	NA	NA	NA
diverse	29345140	130001	140000	NA	0	NA	NA	NA
diverse	29345140	140001	150000	NA	0	NA	NA	NA
diverse	29345140	150001	160000	NA	0	NA	NA	NA
diverse	29345140	160001	170000	NA	0	NA	NA	NA
diverse	29345140	170001	180000	NA	0	NA	NA	NA
diverse	29345140	180001	190000	NA	0	NA	NA	NA
diverse	29345140	190001	200000	NA	0	NA	NA	NA
diverse	29345140	200001	210000	NA	0	NA	NA	NA
diverse	29345140	210001	220000	NA	0	NA	NA	NA
diverse	29345140	220001	230000	NA	0	NA	NA	NA
diverse	29345140	230001	240000	NA	0	NA	NA	NA
diverse	29345140	240001	250000	NA	0	NA	NA	NA
diverse	29345140	250001	260000	NA	0	NA	NA	NA
diverse	29345140	260001	270000	NA	0	NA	NA	NA
diverse	29345140	270001	280000	NA	0	NA	NA	NA
diverse	29345140	280001	290000	NA	0	NA	NA	NA
diverse	29345140	290001	300000	NA	0	NA	NA	NA
diverse	29345140	300001	310000	NA	0	NA	NA	NA
diverse	29345140	310001	320000	NA	0	NA	NA	NA
diverse	29345140	320001	330000	NA	0	NA	NA	NA
diverse	29345140	330001	340000	NA	0	NA	NA	NA
diverse	29345140	340001	350000	NA	0	NA	NA	NA
diverse	29345140	350001	360000	NA	0	NA	NA	NA
diverse	29345140	360001	370000	NA	0	NA	NA	NA
diverse	29345140	370001	380000	NA	0	NA	NA	NA
diverse	29345140	380001	390000	NA	0	NA	NA	NA
diverse	29345140	390001	400000	NA	0	NA	NA	NA
diverse	29345140	400001	410000	NA	0	NA	NA	NA
diverse	29345140	410001	420000	NA	0	NA	NA	NA
diverse	29345140	420001	430000	NA	0	NA	NA	NA
diverse	29345140	430001	440000	NA	0	NA	NA	NA
diverse	29345140	440001	450000	NA	0	NA	NA	NA
diverse	29345140	450001	460000	NA	0	NA	NA	NA
diverse	29345140	460001	470000	NA	0	NA	NA	NA
diverse	29345140	470001	480000	NA	0	NA	NA	NA
diverse	29345140	480001	490000	NA	0	NA	NA	NA
diverse	29345140	490001	500000	NA	0	NA	NA	NA
diverse	29345140	500001	510000	NA	0	NA	NA	NA
diverse	29345140	510001	520000	NA	0	NA	NA	NA
diverse	29345140	520001	530000	NA	0	NA	NA	NA
diverse	29345140	530001	540000	NA	0	NA	NA	NA
diverse	29345140	540001	550000	NA	0	NA	NA	NA
diverse	29345140	550001	560000	0.0042946700822835	104	11100	2584599	12905
diverse	29345239	1	10000	NA	0	NA	NA	NA
diverse	29345239	10001	20000	NA	0	NA	NA	NA
diverse	29345239	20001	30000	NA	0	NA	NA	NA
diverse	29345239	30001	40000	NA	0	NA	NA	NA
diverse	29345239	40001	50000	NA	0	NA	NA	NA
diverse	29345239	50001	60000	NA	0	NA	NA	NA
diverse	29345239	60001	70000	NA	0	NA	NA	NA
diverse	29345239	70001	80000	NA	0	NA	NA	NA
diverse	29345239	80001	90000	NA	0	NA	NA	NA
diverse	29345239	90001	100000	NA	0	NA	NA	NA
diverse	29345239	100001	110000	NA	0	NA	NA	NA
diverse	29345239	110001	120000	NA	0	NA	NA	NA
diverse	29345239	120001	130000	NA	0	NA	NA	NA
diverse	29345239	130001	140000	NA	0	NA	NA	NA
diverse	29345239	140001	150000	NA	0	NA	NA	NA
diverse	29345239	150001	160000	NA	0	NA	NA	NA
diverse	29345239	160001	170000	NA	0	NA	NA	NA
diverse	29345239	170001	180000	NA	0	NA	NA	NA
diverse	29345239	180001	190000	NA	0	NA	NA	NA
diverse	29345239	190001	200000	NA	0	NA	NA	NA
diverse	29345239	200001	210000	NA	0	NA	NA	NA
diverse	29345239	210001	220000	NA	0	NA	NA	NA
diverse	29345239	220001	230000	NA	0	NA	NA	NA
diverse	29345239	230001	240000	NA	0	NA	NA	NA
diverse	29345239	240001	250000	NA	0	NA	NA	NA
diverse	29345239	250001	260000	NA	0	NA	NA	NA
diverse	29345239	260001	270000	NA	0	NA	NA	NA
diverse	29345239	270001	280000	NA	0	NA	NA	NA
diverse	29345239	280001	290000	NA	0	NA	NA	NA
diverse	29345239	290001	300000	NA	0	NA	NA	NA
diverse	29345239	300001	310000	NA	0	NA	NA	NA
diverse	29345239	310001	320000	NA	0	NA	NA	NA
diverse	29345239	320001	330000	NA	0	NA	NA	NA
diverse	29345239	330001	340000	NA	0	NA	NA	NA
diverse	29345239	340001	350000	NA	0	NA	NA	NA
diverse	29345239	350001	360000	NA	0	NA	NA	NA
diverse	29345239	360001	370000	NA	0	NA	NA	NA
diverse	29345239	370001	380000	NA	0	NA	NA	NA
diverse	29345239	380001	390000	NA	0	NA	NA	NA
diverse	29345239	390001	400000	NA	0	NA	NA	NA
diverse	29345239	400001	410000	NA	0	NA	NA	NA
diverse	29345239	410001	420000	NA	0	NA	NA	NA
diverse	29345239	420001	430000	NA	0	NA	NA	NA
diverse	29345239	430001	440000	NA	0	NA	NA	NA
diverse	29345239	440001	450000	NA	0	NA	NA	NA
diverse	29345239	450001	460000	NA	0	NA	NA	NA
diverse	29345239	460001	470000	NA	0	NA	NA	NA
diverse	29345239	470001	480000	NA	0	NA	NA	NA
diverse	29345239	480001	490000	NA	0	NA	NA	NA
diverse	29345239	490001	500000	NA	0	NA	NA	NA
diverse	29345239	500001	510000	NA	0	NA	NA	NA
diverse	29345239	510001	520000	NA	0	NA	NA	NA
diverse	29345239	520001	530000	NA	0	NA	NA	NA
diverse	29345239	530001	540000	NA	0	NA	NA	NA
diverse	29345239	540001	550000	NA	0	NA	NA	NA
diverse	29345239	550001	560000	NA	0	NA	NA	NA
diverse	29345239	560001	570000	NA	0	NA	NA	NA
diverse	29345239	570001	580000	NA	0	NA	NA	NA
diverse	29345239	580001	590000	NA	0	NA	NA	NA
diverse	29345239	590001	600000	NA	0	NA	NA	NA
diverse	29345239	600001	610000	NA	0	NA	NA	NA
diverse	29345239	610001	620000	NA	0	NA	NA	NA
diverse	29345239	620001	630000	NA	0	NA	NA	NA
diverse	29345239	630001	640000	NA	0	NA	NA	NA
diverse	29345239	640001	650000	NA	0	NA	NA	NA
diverse	29345239	650001	660000	NA	0	NA	NA	NA
diverse	29345239	660001	670000	0.004011769484389	105	10519	2622035	445
diverse	29345239	670001	680000	NA	0	NA	NA	NA
diverse	29345239	680001	690000	NA	0	NA	NA	NA
diverse	29345239	690001	700000	NA	0	NA	NA	NA
diverse	29345239	700001	710000	NA	0	NA	NA	NA
diverse	29345239	710001	720000	0.0038290050121077	109	10240	2674324	48060
diverse	29345239	720001	730000	NA	0	NA	NA	NA
diverse	29345239	730001	740000	NA	0	NA	NA	NA
diverse	29345239	740001	750000	0.0	97	0	2300896	121776
diverse	29345371	1	10000	NA	0	NA	NA	NA
diverse	29345371	10001	20000	NA	0	NA	NA	NA
diverse	29345371	20001	30000	NA	0	NA	NA	NA
diverse	29345371	30001	40000	NA	0	NA	NA	NA
diverse	29345371	40001	50000	NA	0	NA	NA	NA
diverse	29345371	50001	60000	NA	0	NA	NA	NA
diverse	29345371	60001	70000	NA	0	NA	NA	NA
diverse	29345371	70001	80000	NA	0	NA	NA	NA
diverse	29345371	80001	90000	NA	0	NA	NA	NA
diverse	29345371	90001	100000	NA	0	NA	NA	NA
diverse	29345371	100001	110000	NA	0	NA	NA	NA
diverse	29345371	110001	120000	NA	0	NA	NA	NA
diverse	29345371	120001	130000	NA	0	NA	NA	NA
diverse	29345371	130001	140000	NA	0	NA	NA	NA
diverse	29345371	140001	150000	NA	0	NA	NA	NA
diverse	29345371	150001	160000	NA	0	NA	NA	NA
diverse	29345371	160001	170000	NA	0	NA	NA	NA
diverse	29345371	170001	180000	NA	0	NA	NA	NA
diverse	29345371	180001	190000	NA	0	NA	NA	NA
diverse	29345371	190001	200000	NA	0	NA	NA	NA
diverse	29345371	200001	210000	NA	0	NA	NA	NA
diverse	29345371	210001	220000	NA	0	NA	NA	NA
diverse	29345371	220001	230000	NA	0	NA	NA	NA
diverse	29345371	230001	240000	NA	0	NA	NA	NA
diverse	29345371	240001	250000	NA	0	NA	NA	NA
diverse	29345371	250001	260000	NA	0	NA	NA	NA
diverse	29345371	260001	270000	NA	0	NA	NA	NA
diverse	29345371	270001	280000	NA	0	NA	NA	NA
diverse	29345371	280001	290000	NA	0	NA	NA	NA
diverse	29345371	290001	300000	NA	0	NA	NA	NA
diverse	29345371	300001	310000	NA	0	NA	NA	NA
diverse	29345371	310001	320000	NA	0	NA	NA	NA
diverse	29345371	320001	330000	NA	0	NA	NA	NA
diverse	29345371	330001	340000	NA	0	NA	NA	NA
diverse	29345371	340001	350000	NA	0	NA	NA	NA
diverse	29345371	350001	360000	NA	0	NA	NA	NA
diverse	29345371	360001	370000	NA	0	NA	NA	NA
diverse	29345371	370001	380000	NA	0	NA	NA	NA
diverse	29345371	380001	390000	NA	0	NA	NA	NA
diverse	29345371	390001	400000	NA	0	NA	NA	NA
diverse	29345371	400001	410000	NA	0	NA	NA	NA
diverse	29345371	410001	420000	NA	0	NA	NA	NA
diverse	29345371	420001	430000	NA	0	NA	NA	NA
diverse	29345371	430001	440000	NA	0	NA	NA	NA
diverse	29345371	440001	450000	NA	0	NA	NA	NA
diverse	29345371	450001	460000	NA	0	NA	NA	NA
diverse	29345371	460001	470000	NA	0	NA	NA	NA
diverse	29345371	470001	480000	NA	0	NA	NA	NA
diverse	29345371	480001	490000	0.0015363213892625	112	4221	2747472	49840
diverse	29345763	1	10000	NA	0	NA	NA	NA
diverse	29345763	10001	20000	NA	0	NA	NA	NA
diverse	29345763	20001	30000	NA	0	NA	NA	NA
diverse	29345763	30001	40000	NA	0	NA	NA	NA
diverse	29345763	40001	50000	NA	0	NA	NA	NA
diverse	29345763	50001	60000	NA	0	NA	NA	NA
diverse	29345763	60001	70000	NA	0	NA	NA	NA
diverse	29345763	70001	80000	NA	0	NA	NA	NA
diverse	29345763	80001	90000	NA	0	NA	NA	NA
diverse	29345763	90001	100000	NA	0	NA	NA	NA
diverse	29345763	100001	110000	NA	0	NA	NA	NA
diverse	29345763	110001	120000	NA	0	NA	NA	NA
diverse	29345763	120001	130000	NA	0	NA	NA	NA
diverse	29345763	130001	140000	NA	0	NA	NA	NA
diverse	29345763	140001	150000	NA	0	NA	NA	NA
diverse	29345763	150001	160000	NA	0	NA	NA	NA
diverse	29345763	160001	170000	NA	0	NA	NA	NA
diverse	29345763	170001	180000	NA	0	NA	NA	NA
diverse	29345763	180001	190000	NA	0	NA	NA	NA
diverse	29345763	190001	200000	NA	0	NA	NA	NA
diverse	29345763	200001	210000	NA	0	NA	NA	NA
diverse	29345763	210001	220000	NA	0	NA	NA	NA
diverse	29345763	220001	230000	NA	0	NA	NA	NA
diverse	29345763	230001	240000	NA	0	NA	NA	NA
diverse	29345763	240001	250000	NA	0	NA	NA	NA
diverse	29345763	250001	260000	NA	0	NA	NA	NA
diverse	29345763	260001	270000	NA	0	NA	NA	NA
diverse	29345763	270001	280000	NA	0	NA	NA	NA
diverse	29345763	280001	290000	NA	0	NA	NA	NA
diverse	29345763	290001	300000	NA	0	NA	NA	NA
diverse	29345763	300001	310000	NA	0	NA	NA	NA
diverse	29345763	310001	320000	NA	0	NA	NA	NA
diverse	29345763	320001	330000	NA	0	NA	NA	NA
diverse	29345763	330001	340000	0.0031301501889737	112	8600	2747472	49840
diverse	29345763	340001	350000	NA	0	NA	NA	NA
diverse	29345763	350001	360000	0.0028054147554143	107	7360	2623498	48934
diverse	29345763	360001	370000	NA	0	NA	NA	NA
diverse	29345763	370001	380000	NA	0	NA	NA	NA
diverse	29345763	380001	390000	NA	0	NA	NA	NA
diverse	29345763	390001	400000	NA	0	NA	NA	NA
diverse	29345763	400001	410000	NA	0	NA	NA	NA
diverse	29345763	410001	420000	NA	0	NA	NA	NA
diverse	29345763	420001	430000	0.0049221152685081	217	26414	5366392	53400
diverse	29346197	1	10000	NA	0	NA	NA	NA
diverse	29346197	10001	20000	NA	0	NA	NA	NA
diverse	29346197	20001	30000	NA	0	NA	NA	NA
diverse	29346197	30001	40000	NA	0	NA	NA	NA
diverse	29346197	40001	50000	NA	0	NA	NA	NA
diverse	29346197	50001	60000	NA	0	NA	NA	NA
diverse	29346197	60001	70000	NA	0	NA	NA	NA
diverse	29346197	70001	80000	0.0041063252074992	108	10863	2645431	51977
diverse	29346307	1	10000	NA	0	NA	NA	NA
diverse	29346307	10001	20000	NA	0	NA	NA	NA
diverse	29346307	20001	30000	NA	0	NA	NA	NA
diverse	29346307	30001	40000	NA	0	NA	NA	NA
diverse	29346307	40001	50000	NA	0	NA	NA	NA
diverse	29346307	50001	60000	NA	0	NA	NA	NA
diverse	29346307	60001	70000	NA	0	NA	NA	NA
diverse	29346307	70001	80000	NA	0	NA	NA	NA
diverse	29346307	80001	90000	NA	0	NA	NA	NA
diverse	29346307	90001	100000	NA	0	NA	NA	NA
diverse	29346307	100001	110000	NA	0	NA	NA	NA
diverse	29346307	110001	120000	NA	0	NA	NA	NA
diverse	29346307	120001	130000	NA	0	NA	NA	NA
diverse	29346307	130001	140000	NA	0	NA	NA	NA
diverse	29346307	140001	150000	NA	0	NA	NA	NA
diverse	29346307	150001	160000	NA	0	NA	NA	NA
diverse	29346307	160001	170000	NA	0	NA	NA	NA
diverse	29346307	170001	180000	NA	0	NA	NA	NA
diverse	29346307	180001	190000	NA	0	NA	NA	NA
diverse	29346307	190001	200000	NA	0	NA	NA	NA
diverse	29346307	200001	210000	NA	0	NA	NA	NA
diverse	29346307	210001	220000	NA	0	NA	NA	NA
diverse	29346307	220001	230000	NA	0	NA	NA	NA
diverse	29346307	230001	240000	NA	0	NA	NA	NA
diverse	29346307	240001	250000	0.0022459774117858	97	5211	2320148	102524
diverse	29346310	1	10000	NA	0	NA	NA	NA
diverse	29346310	10001	20000	NA	0	NA	NA	NA
diverse	29346310	20001	30000	NA	0	NA	NA	NA
diverse	29346310	30001	40000	NA	0	NA	NA	NA
diverse	29346310	40001	50000	NA	0	NA	NA	NA
diverse	29346310	50001	60000	NA	0	NA	NA	NA
diverse	29346310	60001	70000	NA	0	NA	NA	NA
diverse	29346310	70001	80000	NA	0	NA	NA	NA
diverse	29346310	80001	90000	NA	0	NA	NA	NA
diverse	29346310	90001	100000	NA	0	NA	NA	NA
diverse	29346310	100001	110000	NA	0	NA	NA	NA
diverse	29346310	110001	120000	NA	0	NA	NA	NA
diverse	29346310	120001	130000	NA	0	NA	NA	NA
diverse	29346310	130001	140000	NA	0	NA	NA	NA
diverse	29346310	140001	150000	NA	0	NA	NA	NA
diverse	29346310	150001	160000	NA	0	NA	NA	NA
diverse	29346310	160001	170000	NA	0	NA	NA	NA
diverse	29346310	170001	180000	NA	0	NA	NA	NA
diverse	29346310	180001	190000	NA	0	NA	NA	NA
diverse	29346310	190001	200000	NA	0	NA	NA	NA
diverse	29346310	200001	210000	NA	0	NA	NA	NA
diverse	29346310	210001	220000	NA	0	NA	NA	NA
diverse	29346310	220001	230000	NA	0	NA	NA	NA
diverse	29346310	230001	240000	NA	0	NA	NA	NA
diverse	29346310	240001	250000	NA	0	NA	NA	NA
diverse	29346310	250001	260000	0.0103036465758041	102	25312	2456606	90946
diverse	29346338	1	10000	NA	0	NA	NA	NA
diverse	29346338	10001	20000	NA	0	NA	NA	NA
diverse	29346338	20001	30000	NA	0	NA	NA	NA
diverse	29346338	30001	40000	NA	0	NA	NA	NA
diverse	29346338	40001	50000	NA	0	NA	NA	NA
diverse	29346338	50001	60000	NA	0	NA	NA	NA
diverse	29346338	60001	70000	NA	0	NA	NA	NA
diverse	29346338	70001	80000	NA	0	NA	NA	NA
diverse	29346338	80001	90000	NA	0	NA	NA	NA
diverse	29346338	90001	100000	NA	0	NA	NA	NA
diverse	29346338	100001	110000	NA	0	NA	NA	NA
diverse	29346338	110001	120000	NA	0	NA	NA	NA
diverse	29346338	120001	130000	NA	0	NA	NA	NA
diverse	29346338	130001	140000	NA	0	NA	NA	NA
diverse	29346338	140001	150000	NA	0	NA	NA	NA
diverse	29346338	150001	160000	NA	0	NA	NA	NA
diverse	29346338	160001	170000	NA	0	NA	NA	NA
diverse	29346338	170001	180000	NA	0	NA	NA	NA
diverse	29346338	180001	190000	NA	0	NA	NA	NA
diverse	29346338	190001	200000	NA	0	NA	NA	NA
diverse	29346338	200001	210000	NA	0	NA	NA	NA
diverse	29346338	210001	220000	NA	0	NA	NA	NA
diverse	29346338	220001	230000	NA	0	NA	NA	NA
diverse	29346338	230001	240000	0.0122803573004685	114	34088	2775815	71449
diverse	29346338	240001	250000	NA	0	NA	NA	NA
diverse	29346338	250001	260000	NA	0	NA	NA	NA
diverse	29346338	260001	270000	NA	0	NA	NA	NA
diverse	29346338	270001	280000	NA	0	NA	NA	NA
diverse	29346338	280001	290000	NA	0	NA	NA	NA
diverse	29346338	290001	300000	0.0028300066209995	104	7215	2549464	48040
diverse	29346344	1	10000	0.0095141869915116	112	25905	2722776	74536
diverse	293463983	1	10000	NA	0	NA	NA	NA
diverse	293463983	10001	20000	NA	0	NA	NA	NA
diverse	293463983	20001	30000	NA	0	NA	NA	NA
diverse	293463983	30001	40000	NA	0	NA	NA	NA
diverse	293463983	40001	50000	NA	0	NA	NA	NA
diverse	293463983	50001	60000	NA	0	NA	NA	NA
diverse	293463983	60001	70000	NA	0	NA	NA	NA
diverse	293463983	70001	80000	NA	0	NA	NA	NA
diverse	293463983	80001	90000	NA	0	NA	NA	NA
diverse	293463983	90001	100000	NA	0	NA	NA	NA
diverse	293463983	100001	110000	NA	0	NA	NA	NA
diverse	293463983	110001	120000	NA	0	NA	NA	NA
diverse	293463983	120001	130000	NA	0	NA	NA	NA
diverse	293463983	130001	140000	NA	0	NA	NA	NA
diverse	293463983	140001	150000	NA	0	NA	NA	NA
diverse	293463983	150001	160000	NA	0	NA	NA	NA
diverse	293463983	160001	170000	NA	0	NA	NA	NA
diverse	293463983	170001	180000	NA	0	NA	NA	NA
diverse	293463983	180001	190000	NA	0	NA	NA	NA
diverse	293463983	190001	200000	NA	0	NA	NA	NA
diverse	293463983	200001	210000	NA	0	NA	NA	NA
diverse	293463983	210001	220000	NA	0	NA	NA	NA
diverse	293463983	220001	230000	NA	0	NA	NA	NA
diverse	293463983	230001	240000	NA	0	NA	NA	NA
diverse	293463983	240001	250000	NA	0	NA	NA	NA
diverse	293463983	250001	260000	NA	0	NA	NA	NA
diverse	293463983	260001	270000	NA	0	NA	NA	NA
diverse	293463983	270001	280000	NA	0	NA	NA	NA
diverse	293463983	280001	290000	NA	0	NA	NA	NA
diverse	293463983	290001	300000	NA	0	NA	NA	NA
diverse	293463983	300001	310000	NA	0	NA	NA	NA
diverse	293463983	310001	320000	NA	0	NA	NA	NA
diverse	293463983	320001	330000	NA	0	NA	NA	NA
diverse	293463983	330001	340000	NA	0	NA	NA	NA
diverse	293463983	340001	350000	NA	0	NA	NA	NA
diverse	293463983	350001	360000	NA	0	NA	NA	NA
diverse	293463983	360001	370000	NA	0	NA	NA	NA
diverse	293463983	370001	380000	NA	0	NA	NA	NA
diverse	293463983	380001	390000	NA	0	NA	NA	NA
diverse	293463983	390001	400000	NA	0	NA	NA	NA
diverse	293463983	400001	410000	NA	0	NA	NA	NA
diverse	293463983	410001	420000	NA	0	NA	NA	NA
diverse	293463983	420001	430000	NA	0	NA	NA	NA
diverse	293463983	430001	440000	NA	0	NA	NA	NA
diverse	293463983	440001	450000	NA	0	NA	NA	NA
diverse	293463983	450001	460000	NA	0	NA	NA	NA
diverse	293463983	460001	470000	NA	0	NA	NA	NA
diverse	293463983	470001	480000	NA	0	NA	NA	NA
diverse	293463983	480001	490000	NA	0	NA	NA	NA
diverse	293463983	490001	500000	NA	0	NA	NA	NA
diverse	293463983	500001	510000	NA	0	NA	NA	NA
diverse	293463983	510001	520000	NA	0	NA	NA	NA
diverse	293463983	520001	530000	NA	0	NA	NA	NA
diverse	293463983	530001	540000	NA	0	NA	NA	NA
diverse	293463983	540001	550000	NA	0	NA	NA	NA
diverse	293463983	550001	560000	NA	0	NA	NA	NA
diverse	293463983	560001	570000	NA	0	NA	NA	NA
diverse	293463983	570001	580000	NA	0	NA	NA	NA
diverse	293463983	580001	590000	NA	0	NA	NA	NA
diverse	293463983	590001	600000	NA	0	NA	NA	NA
diverse	293463983	600001	610000	NA	0	NA	NA	NA
diverse	293463983	610001	620000	NA	0	NA	NA	NA
diverse	293463983	620001	630000	NA	0	NA	NA	NA
diverse	293463983	630001	640000	NA	0	NA	NA	NA
diverse	293463983	640001	650000	0.0017820765723378	114	4975	2791687	55577
diverse	29346405	1	10000	NA	0	NA	NA	NA
diverse	29346405	10001	20000	NA	0	NA	NA	NA
diverse	29346405	20001	30000	NA	0	NA	NA	NA
diverse	29346405	30001	40000	0.0082253690870744	194	38493	4679790	165554
diverse	29346555	1	10000	0.0093197448567672	99	22048	2365730	106894
diverse	29346740	1	10000	NA	0	NA	NA	NA
diverse	29346740	10001	20000	NA	0	NA	NA	NA
diverse	29346740	20001	30000	NA	0	NA	NA	NA
diverse	29346740	30001	40000	NA	0	NA	NA	NA
diverse	29346740	40001	50000	NA	0	NA	NA	NA
diverse	29346740	50001	60000	NA	0	NA	NA	NA
diverse	29346740	60001	70000	NA	0	NA	NA	NA
diverse	29346740	70001	80000	NA	0	NA	NA	NA
diverse	29346740	80001	90000	NA	0	NA	NA	NA
diverse	29346740	90001	100000	NA	0	NA	NA	NA
diverse	29346740	100001	110000	NA	0	NA	NA	NA
diverse	29346740	110001	120000	NA	0	NA	NA	NA
diverse	29346740	120001	130000	NA	0	NA	NA	NA
diverse	29346740	130001	140000	NA	0	NA	NA	NA
diverse	29346740	140001	150000	NA	0	NA	NA	NA
diverse	29346740	150001	160000	NA	0	NA	NA	NA
diverse	29346740	160001	170000	NA	0	NA	NA	NA
diverse	29346740	170001	180000	NA	0	NA	NA	NA
diverse	29346740	180001	190000	0.0066001343091126	76	12305	1864356	33820
diverse	29346777	1	10000	NA	0	NA	NA	NA
diverse	29346777	10001	20000	NA	0	NA	NA	NA
diverse	29346777	20001	30000	NA	0	NA	NA	NA
diverse	29346777	30001	40000	NA	0	NA	NA	NA
diverse	29346777	40001	50000	NA	0	NA	NA	NA
diverse	29346777	50001	60000	NA	0	NA	NA	NA
diverse	29346777	60001	70000	NA	0	NA	NA	NA
diverse	29346777	70001	80000	NA	0	NA	NA	NA
diverse	29346777	80001	90000	NA	0	NA	NA	NA
diverse	29346777	90001	100000	NA	0	NA	NA	NA
diverse	29346777	100001	110000	NA	0	NA	NA	NA
diverse	29346777	110001	120000	NA	0	NA	NA	NA
diverse	29346777	120001	130000	NA	0	NA	NA	NA
diverse	29346777	130001	140000	NA	0	NA	NA	NA
diverse	29346777	140001	150000	NA	0	NA	NA	NA
diverse	29346777	150001	160000	NA	0	NA	NA	NA
diverse	29346777	160001	170000	NA	0	NA	NA	NA
diverse	29346777	170001	180000	NA	0	NA	NA	NA
diverse	29346777	180001	190000	NA	0	NA	NA	NA
diverse	29346777	190001	200000	NA	0	NA	NA	NA
diverse	29346777	200001	210000	NA	0	NA	NA	NA
diverse	29346777	210001	220000	NA	0	NA	NA	NA
diverse	29346777	220001	230000	NA	0	NA	NA	NA
diverse	29346777	230001	240000	NA	0	NA	NA	NA
diverse	29346777	240001	250000	NA	0	NA	NA	NA
diverse	29346777	250001	260000	NA	0	NA	NA	NA
diverse	29346777	260001	270000	NA	0	NA	NA	NA
diverse	29346777	270001	280000	NA	0	NA	NA	NA
diverse	29346777	280001	290000	NA	0	NA	NA	NA
diverse	29346777	290001	300000	NA	0	NA	NA	NA
diverse	29346777	300001	310000	NA	0	NA	NA	NA
diverse	29346777	310001	320000	0.0024851416582151	111	6768	2723386	48950
diverse	29346798	1	10000	NA	0	NA	NA	NA
diverse	29346798	10001	20000	NA	0	NA	NA	NA
diverse	29346798	20001	30000	NA	0	NA	NA	NA
diverse	29346798	30001	40000	NA	0	NA	NA	NA
diverse	29346798	40001	50000	NA	0	NA	NA	NA
diverse	29346798	50001	60000	NA	0	NA	NA	NA
diverse	29346798	60001	70000	NA	0	NA	NA	NA
diverse	29346798	70001	80000	NA	0	NA	NA	NA
diverse	29346798	80001	90000	NA	0	NA	NA	NA
diverse	29346798	90001	100000	NA	0	NA	NA	NA
diverse	29346798	100001	110000	NA	0	NA	NA	NA
diverse	29346798	110001	120000	NA	0	NA	NA	NA
diverse	29346798	120001	130000	NA	0	NA	NA	NA
diverse	29346798	130001	140000	NA	0	NA	NA	NA
diverse	29346798	140001	150000	NA	0	NA	NA	NA
diverse	29346798	150001	160000	NA	0	NA	NA	NA
diverse	29346798	160001	170000	NA	0	NA	NA	NA
diverse	29346798	170001	180000	NA	0	NA	NA	NA
diverse	29346798	180001	190000	NA	0	NA	NA	NA
diverse	29346798	190001	200000	NA	0	NA	NA	NA
diverse	29346798	200001	210000	NA	0	NA	NA	NA
diverse	29346798	210001	220000	NA	0	NA	NA	NA
diverse	29346798	220001	230000	NA	0	NA	NA	NA
diverse	29346798	230001	240000	NA	0	NA	NA	NA
diverse	29346798	240001	250000	NA	0	NA	NA	NA
diverse	29346798	250001	260000	NA	0	NA	NA	NA
diverse	29346798	260001	270000	NA	0	NA	NA	NA
diverse	29346798	270001	280000	NA	0	NA	NA	NA
diverse	29346798	280001	290000	NA	0	NA	NA	NA
diverse	29346798	290001	300000	NA	0	NA	NA	NA
diverse	29346798	300001	310000	NA	0	NA	NA	NA
diverse	29346798	310001	320000	NA	0	NA	NA	NA
diverse	29346798	320001	330000	NA	0	NA	NA	NA
diverse	29346798	330001	340000	NA	0	NA	NA	NA
diverse	29346798	340001	350000	NA	0	NA	NA	NA
diverse	29346798	350001	360000	NA	0	NA	NA	NA
diverse	29346798	360001	370000	NA	0	NA	NA	NA
diverse	29346798	370001	380000	NA	0	NA	NA	NA
diverse	29346798	380001	390000	NA	0	NA	NA	NA
diverse	29346798	390001	400000	NA	0	NA	NA	NA
diverse	29346798	400001	410000	NA	0	NA	NA	NA
diverse	29346798	410001	420000	NA	0	NA	NA	NA
diverse	29346798	420001	430000	NA	0	NA	NA	NA
diverse	29346798	430001	440000	NA	0	NA	NA	NA
diverse	29346798	440001	450000	NA	0	NA	NA	NA
diverse	29346798	450001	460000	NA	0	NA	NA	NA
diverse	29346798	460001	470000	NA	0	NA	NA	NA
diverse	29346798	470001	480000	NA	0	NA	NA	NA
diverse	29346798	480001	490000	NA	0	NA	NA	NA
diverse	29346798	490001	500000	NA	0	NA	NA	NA
diverse	29346798	500001	510000	NA	0	NA	NA	NA
diverse	29346798	510001	520000	NA	0	NA	NA	NA
diverse	29346798	520001	530000	NA	0	NA	NA	NA
diverse	29346798	530001	540000	NA	0	NA	NA	NA
diverse	29346798	540001	550000	NA	0	NA	NA	NA
diverse	29346798	550001	560000	NA	0	NA	NA	NA
diverse	29346798	560001	570000	NA	0	NA	NA	NA
diverse	29346798	570001	580000	NA	0	NA	NA	NA
diverse	29346798	580001	590000	NA	0	NA	NA	NA
diverse	29346798	590001	600000	NA	0	NA	NA	NA
diverse	29346798	600001	610000	NA	0	NA	NA	NA
diverse	29346798	610001	620000	0.0034620916973858	112	9512	2747472	49840
diverse	29346798	620001	630000	NA	0	NA	NA	NA
diverse	29346798	630001	640000	NA	0	NA	NA	NA
diverse	29346798	640001	650000	NA	0	NA	NA	NA
diverse	29346798	650001	660000	NA	0	NA	NA	NA
diverse	29346798	660001	670000	NA	0	NA	NA	NA
diverse	29346798	670001	680000	NA	0	NA	NA	NA
diverse	29346798	680001	690000	NA	0	NA	NA	NA
diverse	29346798	690001	700000	0.0026419915662675	103	6400	2422415	150113
diverse	29347148	1	10000	0.0	109	0	2673879	48505
diverse	29347148	10001	20000	NA	0	NA	NA	NA
diverse	29347148	20001	30000	NA	0	NA	NA	NA
diverse	29347148	30001	40000	NA	0	NA	NA	NA
diverse	29347148	40001	50000	NA	0	NA	NA	NA
diverse	29347148	50001	60000	NA	0	NA	NA	NA
diverse	29347148	60001	70000	NA	0	NA	NA	NA
diverse	29347148	70001	80000	NA	0	NA	NA	NA
diverse	29347148	80001	90000	NA	0	NA	NA	NA
diverse	29347148	90001	100000	0.0051445131422601	95	11837	2300898	71822
diverse	29347572	1	10000	NA	0	NA	NA	NA
diverse	29347572	10001	20000	NA	0	NA	NA	NA
diverse	29347572	20001	30000	NA	0	NA	NA	NA
diverse	29347572	30001	40000	NA	0	NA	NA	NA
diverse	29347572	40001	50000	NA	0	NA	NA	NA
diverse	29347572	50001	60000	NA	0	NA	NA	NA
diverse	29347572	60001	70000	NA	0	NA	NA	NA
diverse	29347572	70001	80000	NA	0	NA	NA	NA
diverse	29347572	80001	90000	NA	0	NA	NA	NA
diverse	29347572	90001	100000	0.0043518455048529	110	11745	2698855	48505
diverse	29347763	1	10000	NA	0	NA	NA	NA
diverse	29347763	10001	20000	NA	0	NA	NA	NA
diverse	29347763	20001	30000	NA	0	NA	NA	NA
diverse	29347763	30001	40000	NA	0	NA	NA	NA
diverse	29347763	40001	50000	NA	0	NA	NA	NA
diverse	29347763	50001	60000	NA	0	NA	NA	NA
diverse	29347763	60001	70000	NA	0	NA	NA	NA
diverse	29347763	70001	80000	NA	0	NA	NA	NA
diverse	29347763	80001	90000	NA	0	NA	NA	NA
diverse	29347763	90001	100000	NA	0	NA	NA	NA
diverse	29347763	100001	110000	NA	0	NA	NA	NA
diverse	29347763	110001	120000	NA	0	NA	NA	NA
diverse	29347763	120001	130000	NA	0	NA	NA	NA
diverse	29347763	130001	140000	NA	0	NA	NA	NA
diverse	29347763	140001	150000	NA	0	NA	NA	NA
diverse	29347763	150001	160000	NA	0	NA	NA	NA
diverse	29347763	160001	170000	0.0093753141478482	107	24621	2626152	46280
diverse	29347763	170001	180000	NA	0	NA	NA	NA
diverse	29347763	180001	190000	NA	0	NA	NA	NA
diverse	29347763	190001	200000	NA	0	NA	NA	NA
diverse	29347763	200001	210000	NA	0	NA	NA	NA
diverse	29347763	210001	220000	NA	0	NA	NA	NA
diverse	29347763	220001	230000	NA	0	NA	NA	NA
diverse	29347763	230001	240000	NA	0	NA	NA	NA
diverse	29347763	240001	250000	NA	0	NA	NA	NA
diverse	29347763	250001	260000	NA	0	NA	NA	NA
diverse	29347763	260001	270000	NA	0	NA	NA	NA
diverse	29347763	270001	280000	NA	0	NA	NA	NA
diverse	29347763	280001	290000	NA	0	NA	NA	NA
diverse	29347763	290001	300000	NA	0	NA	NA	NA
diverse	29347763	300001	310000	NA	0	NA	NA	NA
diverse	29347763	310001	320000	NA	0	NA	NA	NA
diverse	29347763	320001	330000	NA	0	NA	NA	NA
diverse	29347763	330001	340000	NA	0	NA	NA	NA
diverse	29347763	340001	350000	0.0	216	0	5100618	294198
diverse	29347763	350001	360000	NA	0	NA	NA	NA
diverse	29347763	360001	370000	0.0	107	0	2624817	47615
diverse	29347763	370001	380000	NA	0	NA	NA	NA
diverse	29347763	380001	390000	NA	0	NA	NA	NA
diverse	29347763	390001	400000	NA	0	NA	NA	NA
diverse	29347763	400001	410000	NA	0	NA	NA	NA
diverse	29347763	410001	420000	NA	0	NA	NA	NA
diverse	29347763	420001	430000	0.0	94	0	2305914	41830
diverse	29347763	430001	440000	NA	0	NA	NA	NA
diverse	29347763	440001	450000	NA	0	NA	NA	NA
diverse	29347763	450001	460000	NA	0	NA	NA	NA
diverse	29347763	460001	470000	NA	0	NA	NA	NA
diverse	29347763	470001	480000	NA	0	NA	NA	NA
diverse	29347763	480001	490000	0.0054073141262358	115	15252	2820624	51616
diverse	29347841	1	10000	NA	0	NA	NA	NA
diverse	29347841	10001	20000	NA	0	NA	NA	NA
diverse	29347841	20001	30000	NA	0	NA	NA	NA
diverse	29347841	30001	40000	NA	0	NA	NA	NA
diverse	29347841	40001	50000	NA	0	NA	NA	NA
diverse	29347841	50001	60000	NA	0	NA	NA	NA
diverse	29347841	60001	70000	NA	0	NA	NA	NA
diverse	29347841	70001	80000	NA	0	NA	NA	NA
diverse	29347841	80001	90000	NA	0	NA	NA	NA
diverse	29347841	90001	100000	NA	0	NA	NA	NA
diverse	29347841	100001	110000	NA	0	NA	NA	NA
diverse	29347841	110001	120000	NA	0	NA	NA	NA
diverse	29347841	120001	130000	NA	0	NA	NA	NA
diverse	29347841	130001	140000	NA	0	NA	NA	NA
diverse	29347841	140001	150000	NA	0	NA	NA	NA
diverse	29347841	150001	160000	NA	0	NA	NA	NA
diverse	29347841	160001	170000	NA	0	NA	NA	NA
diverse	29347841	170001	180000	NA	0	NA	NA	NA
diverse	29347841	180001	190000	NA	0	NA	NA	NA
diverse	29347841	190001	200000	NA	0	NA	NA	NA
diverse	29347841	200001	210000	NA	0	NA	NA	NA
diverse	29347841	210001	220000	NA	0	NA	NA	NA
diverse	29347841	220001	230000	NA	0	NA	NA	NA
diverse	29347841	230001	240000	NA	0	NA	NA	NA
diverse	29347841	240001	250000	NA	0	NA	NA	NA
diverse	29347841	250001	260000	NA	0	NA	NA	NA
diverse	29347841	260001	270000	NA	0	NA	NA	NA
diverse	29347841	270001	280000	NA	0	NA	NA	NA
diverse	29347841	280001	290000	NA	0	NA	NA	NA
diverse	29347841	290001	300000	NA	0	NA	NA	NA
diverse	29347841	300001	310000	NA	0	NA	NA	NA
diverse	29347841	310001	320000	NA	0	NA	NA	NA
diverse	29347841	320001	330000	NA	0	NA	NA	NA
diverse	29347841	330001	340000	NA	0	NA	NA	NA
diverse	29347841	340001	350000	NA	0	NA	NA	NA
diverse	29347841	350001	360000	NA	0	NA	NA	NA
diverse	29347841	360001	370000	NA	0	NA	NA	NA
diverse	29347841	370001	380000	NA	0	NA	NA	NA
diverse	29347841	380001	390000	NA	0	NA	NA	NA
diverse	29347841	390001	400000	NA	0	NA	NA	NA
diverse	29347841	400001	410000	NA	0	NA	NA	NA
diverse	29347841	410001	420000	NA	0	NA	NA	NA
diverse	29347841	420001	430000	NA	0	NA	NA	NA
diverse	29347841	430001	440000	NA	0	NA	NA	NA
diverse	29347841	440001	450000	NA	0	NA	NA	NA
diverse	29347841	450001	460000	NA	0	NA	NA	NA
diverse	29347841	460001	470000	NA	0	NA	NA	NA
diverse	29347841	470001	480000	NA	0	NA	NA	NA
diverse	29347841	480001	490000	NA	0	NA	NA	NA
diverse	29347841	490001	500000	NA	0	NA	NA	NA
diverse	29347841	500001	510000	NA	0	NA	NA	NA
diverse	29347841	510001	520000	NA	0	NA	NA	NA
diverse	29347841	520001	530000	NA	0	NA	NA	NA
diverse	29347841	530001	540000	NA	0	NA	NA	NA
diverse	29347841	540001	550000	NA	0	NA	NA	NA
diverse	29347841	550001	560000	NA	0	NA	NA	NA
diverse	29347841	560001	570000	NA	0	NA	NA	NA
diverse	29347841	570001	580000	NA	0	NA	NA	NA
diverse	29347841	580001	590000	NA	0	NA	NA	NA
diverse	29347841	590001	600000	NA	0	NA	NA	NA
diverse	29347841	600001	610000	NA	0	NA	NA	NA
diverse	29347841	610001	620000	NA	0	NA	NA	NA
diverse	29347841	620001	630000	NA	0	NA	NA	NA
diverse	29347841	630001	640000	NA	0	NA	NA	NA
diverse	29347841	640001	650000	NA	0	NA	NA	NA
diverse	29347841	650001	660000	NA	0	NA	NA	NA
diverse	29347841	660001	670000	NA	0	NA	NA	NA
diverse	29347841	670001	680000	NA	0	NA	NA	NA
diverse	29347841	680001	690000	NA	0	NA	NA	NA
diverse	29347841	690001	700000	NA	0	NA	NA	NA
diverse	29347841	700001	710000	NA	0	NA	NA	NA
diverse	29347841	710001	720000	NA	0	NA	NA	NA
diverse	29347841	720001	730000	NA	0	NA	NA	NA
diverse	29347841	730001	740000	0.0006344476932712	110	1712	2698410	48950
diverse	29348210	1	10000	NA	0	NA	NA	NA
diverse	29348210	10001	20000	NA	0	NA	NA	NA
diverse	29348210	20001	30000	NA	0	NA	NA	NA
diverse	29348210	30001	40000	NA	0	NA	NA	NA
diverse	29348210	40001	50000	NA	0	NA	NA	NA
diverse	29348210	50001	60000	NA	0	NA	NA	NA
diverse	29348210	60001	70000	0.0046386337909965	110	12519	2698855	48505
diverse	29348210	70001	80000	NA	0	NA	NA	NA
diverse	29348210	80001	90000	0.0	110	0	2591770	155590
diverse	29348210	90001	100000	NA	0	NA	NA	NA
diverse	29348210	100001	110000	NA	0	NA	NA	NA
diverse	29348210	110001	120000	0.0166179258771539	34	13831	832294	16890
diverse	29348210	120001	130000	0.0055435771190056	184	25027	4514594	80990
diverse	29348679	1	10000	NA	0	NA	NA	NA
diverse	29348679	10001	20000	NA	0	NA	NA	NA
diverse	29348679	20001	30000	NA	0	NA	NA	NA
diverse	29348679	30001	40000	NA	0	NA	NA	NA
diverse	29348679	40001	50000	NA	0	NA	NA	NA
diverse	29348679	50001	60000	NA	0	NA	NA	NA
diverse	29348679	60001	70000	NA	0	NA	NA	NA
diverse	29348679	70001	80000	NA	0	NA	NA	NA
diverse	29348679	80001	90000	NA	0	NA	NA	NA
diverse	29348679	90001	100000	0.0096021543528298	112	26386	2747925	49387
diverse	29348679	100001	110000	NA	0	NA	NA	NA
diverse	29348679	110001	120000	NA	0	NA	NA	NA
diverse	29348679	120001	130000	NA	0	NA	NA	NA
diverse	29348679	130001	140000	NA	0	NA	NA	NA
diverse	29348679	140001	150000	NA	0	NA	NA	NA
diverse	29348679	150001	160000	NA	0	NA	NA	NA
diverse	29348679	160001	170000	NA	0	NA	NA	NA
diverse	29348679	170001	180000	NA	0	NA	NA	NA
diverse	29348679	180001	190000	NA	0	NA	NA	NA
diverse	29348679	190001	200000	NA	0	NA	NA	NA
diverse	29348679	200001	210000	NA	0	NA	NA	NA
diverse	29348679	210001	220000	NA	0	NA	NA	NA
diverse	29348679	220001	230000	NA	0	NA	NA	NA
diverse	29348679	230001	240000	NA	0	NA	NA	NA
diverse	29348679	240001	250000	NA	0	NA	NA	NA
diverse	29348679	250001	260000	NA	0	NA	NA	NA
diverse	29348679	260001	270000	NA	0	NA	NA	NA
diverse	29348679	270001	280000	0.0	108	0	2585114	112294
diverse	29348679	280001	290000	NA	0	NA	NA	NA
diverse	29348679	290001	300000	NA	0	NA	NA	NA
diverse	29348679	300001	310000	NA	0	NA	NA	NA
diverse	29348679	310001	320000	NA	0	NA	NA	NA
diverse	29348679	320001	330000	NA	0	NA	NA	NA
diverse	29348679	330001	340000	NA	0	NA	NA	NA
diverse	29348679	340001	350000	NA	0	NA	NA	NA
diverse	29348679	350001	360000	NA	0	NA	NA	NA
diverse	29348679	360001	370000	NA	0	NA	NA	NA
diverse	29348679	370001	380000	NA	0	NA	NA	NA
diverse	29348679	380001	390000	NA	0	NA	NA	NA
diverse	29348679	390001	400000	NA	0	NA	NA	NA
diverse	29348679	400001	410000	NA	0	NA	NA	NA
diverse	29348679	410001	420000	NA	0	NA	NA	NA
diverse	29348679	420001	430000	NA	0	NA	NA	NA
diverse	29348679	430001	440000	NA	0	NA	NA	NA
diverse	29348679	440001	450000	NA	0	NA	NA	NA
diverse	29348679	450001	460000	NA	0	NA	NA	NA
diverse	29348679	460001	470000	NA	0	NA	NA	NA
diverse	29348679	470001	480000	NA	0	NA	NA	NA
diverse	29348679	480001	490000	NA	0	NA	NA	NA
diverse	29348679	490001	500000	NA	0	NA	NA	NA
diverse	29348679	500001	510000	NA	0	NA	NA	NA
diverse	29348679	510001	520000	NA	0	NA	NA	NA
diverse	29348679	520001	530000	NA	0	NA	NA	NA
diverse	29348679	530001	540000	NA	0	NA	NA	NA
diverse	29348679	540001	550000	NA	0	NA	NA	NA
diverse	29348679	550001	560000	NA	0	NA	NA	NA
diverse	29348679	560001	570000	NA	0	NA	NA	NA
diverse	29348679	570001	580000	NA	0	NA	NA	NA
diverse	29348679	580001	590000	0.0	98	0	2404038	43610
diverse	29348763	1	10000	NA	0	NA	NA	NA
diverse	29348763	10001	20000	NA	0	NA	NA	NA
diverse	29348763	20001	30000	NA	0	NA	NA	NA
diverse	29348763	30001	40000	NA	0	NA	NA	NA
diverse	29348763	40001	50000	NA	0	NA	NA	NA
diverse	29348763	50001	60000	0.0216211465831	114	60522	2799204	48060
diverse	29348817	1	10000	NA	0	NA	NA	NA
diverse	29348817	10001	20000	0.0	110	0	2709980	37380
diverse	29348817	20001	30000	NA	0	NA	NA	NA
diverse	29348817	30001	40000	NA	0	NA	NA	NA
diverse	29348817	40001	50000	NA	0	NA	NA	NA
diverse	29348817	50001	60000	NA	0	NA	NA	NA
diverse	29348817	60001	70000	NA	0	NA	NA	NA
diverse	29348817	70001	80000	NA	0	NA	NA	NA
diverse	29348817	80001	90000	0.0042755694862843	110	11360	2656956	90404
diverse	29348817	90001	100000	NA	0	NA	NA	NA
diverse	29348817	100001	110000	NA	0	NA	NA	NA
diverse	29348817	110001	120000	NA	0	NA	NA	NA
diverse	29348817	120001	130000	NA	0	NA	NA	NA
diverse	29348817	130001	140000	NA	0	NA	NA	NA
diverse	29348817	140001	150000	NA	0	NA	NA	NA
diverse	29348817	150001	160000	NA	0	NA	NA	NA
diverse	29348817	160001	170000	NA	0	NA	NA	NA
diverse	29348817	170001	180000	NA	0	NA	NA	NA
diverse	29348817	180001	190000	NA	0	NA	NA	NA
diverse	29348817	190001	200000	NA	0	NA	NA	NA
diverse	29348817	200001	210000	NA	0	NA	NA	NA
diverse	29348817	210001	220000	NA	0	NA	NA	NA
diverse	29348817	220001	230000	NA	0	NA	NA	NA
diverse	29348817	230001	240000	NA	0	NA	NA	NA
diverse	29348817	240001	250000	NA	0	NA	NA	NA
diverse	29348817	250001	260000	NA	0	NA	NA	NA
diverse	29348817	260001	270000	NA	0	NA	NA	NA
diverse	29348817	270001	280000	NA	0	NA	NA	NA
diverse	29348817	280001	290000	NA	0	NA	NA	NA
diverse	29348817	290001	300000	NA	0	NA	NA	NA
diverse	29348817	300001	310000	NA	0	NA	NA	NA
diverse	29348817	310001	320000	NA	0	NA	NA	NA
diverse	29348817	320001	330000	NA	0	NA	NA	NA
diverse	29348817	330001	340000	NA	0	NA	NA	NA
diverse	29348817	340001	350000	NA	0	NA	NA	NA
diverse	29348817	350001	360000	NA	0	NA	NA	NA
diverse	29348817	360001	370000	NA	0	NA	NA	NA
diverse	29348817	370001	380000	0.0	112	0	2747472	49840
diverse	29348817	380001	390000	NA	0	NA	NA	NA
diverse	29348817	390001	400000	NA	0	NA	NA	NA
diverse	29348817	400001	410000	NA	0	NA	NA	NA
diverse	29348817	410001	420000	NA	0	NA	NA	NA
diverse	29348817	420001	430000	NA	0	NA	NA	NA
diverse	29348817	430001	440000	NA	0	NA	NA	NA
diverse	29348817	440001	450000	NA	0	NA	NA	NA
diverse	29348817	450001	460000	NA	0	NA	NA	NA
diverse	29348817	460001	470000	NA	0	NA	NA	NA
diverse	29348817	470001	480000	NA	0	NA	NA	NA
diverse	29348817	480001	490000	NA	0	NA	NA	NA
diverse	29348817	490001	500000	NA	0	NA	NA	NA
diverse	29348817	500001	510000	NA	0	NA	NA	NA
diverse	29348817	510001	520000	NA	0	NA	NA	NA
diverse	29348817	520001	530000	NA	0	NA	NA	NA
diverse	29348817	530001	540000	NA	0	NA	NA	NA
diverse	29348817	540001	550000	NA	0	NA	NA	NA
diverse	29348817	550001	560000	NA	0	NA	NA	NA
diverse	29348817	560001	570000	NA	0	NA	NA	NA
diverse	29348817	570001	580000	NA	0	NA	NA	NA
diverse	29348817	580001	590000	NA	0	NA	NA	NA
diverse	29348817	590001	600000	NA	0	NA	NA	NA
diverse	29348817	600001	610000	NA	0	NA	NA	NA
diverse	29348817	610001	620000	NA	0	NA	NA	NA
diverse	29348817	620001	630000	NA	0	NA	NA	NA
diverse	29348817	630001	640000	0.0056349132123831	218	30005	5324838	119930
diverse	29349008	1	10000	NA	0	NA	NA	NA
diverse	29349008	10001	20000	NA	0	NA	NA	NA
diverse	29349008	20001	30000	NA	0	NA	NA	NA
diverse	29349008	30001	40000	NA	0	NA	NA	NA
diverse	29349008	40001	50000	NA	0	NA	NA	NA
diverse	29349008	50001	60000	NA	0	NA	NA	NA
diverse	29349008	60001	70000	NA	0	NA	NA	NA
diverse	29349008	70001	80000	NA	0	NA	NA	NA
diverse	29349008	80001	90000	NA	0	NA	NA	NA
diverse	29349008	90001	100000	NA	0	NA	NA	NA
diverse	29349008	100001	110000	NA	0	NA	NA	NA
diverse	29349008	110001	120000	NA	0	NA	NA	NA
diverse	29349008	120001	130000	NA	0	NA	NA	NA
diverse	29349008	130001	140000	NA	0	NA	NA	NA
diverse	29349008	140001	150000	NA	0	NA	NA	NA
diverse	29349008	150001	160000	NA	0	NA	NA	NA
diverse	29349008	160001	170000	NA	0	NA	NA	NA
diverse	29349008	170001	180000	NA	0	NA	NA	NA
diverse	29349008	180001	190000	NA	0	NA	NA	NA
diverse	29349008	190001	200000	NA	0	NA	NA	NA
diverse	29349008	200001	210000	NA	0	NA	NA	NA
diverse	29349008	210001	220000	NA	0	NA	NA	NA
diverse	29349008	220001	230000	NA	0	NA	NA	NA
diverse	29349008	230001	240000	NA	0	NA	NA	NA
diverse	29349008	240001	250000	NA	0	NA	NA	NA
diverse	29349008	250001	260000	NA	0	NA	NA	NA
diverse	29349008	260001	270000	NA	0	NA	NA	NA
diverse	29349008	270001	280000	NA	0	NA	NA	NA
diverse	29349008	280001	290000	NA	0	NA	NA	NA
diverse	29349008	290001	300000	NA	0	NA	NA	NA
diverse	29349008	300001	310000	NA	0	NA	NA	NA
diverse	29349008	310001	320000	NA	0	NA	NA	NA
diverse	29349008	320001	330000	NA	0	NA	NA	NA
diverse	29349008	330001	340000	NA	0	NA	NA	NA
diverse	29349008	340001	350000	NA	0	NA	NA	NA
diverse	29349008	350001	360000	NA	0	NA	NA	NA
diverse	29349008	360001	370000	NA	0	NA	NA	NA
diverse	29349008	370001	380000	NA	0	NA	NA	NA
diverse	29349008	380001	390000	NA	0	NA	NA	NA
diverse	29349008	390001	400000	NA	0	NA	NA	NA
diverse	29349008	400001	410000	NA	0	NA	NA	NA
diverse	29349008	410001	420000	NA	0	NA	NA	NA
diverse	29349008	420001	430000	NA	0	NA	NA	NA
diverse	29349008	430001	440000	NA	0	NA	NA	NA
diverse	29349008	440001	450000	NA	0	NA	NA	NA
diverse	29349008	450001	460000	NA	0	NA	NA	NA
diverse	29349008	460001	470000	NA	0	NA	NA	NA
diverse	29349008	470001	480000	NA	0	NA	NA	NA
diverse	29349008	480001	490000	NA	0	NA	NA	NA
diverse	29349008	490001	500000	NA	0	NA	NA	NA
diverse	29349008	500001	510000	0.0046687483039385	417	47983	10277487	137505
diverse	29349114	1	10000	NA	0	NA	NA	NA
diverse	29349114	10001	20000	NA	0	NA	NA	NA
diverse	29349114	20001	30000	NA	0	NA	NA	NA
diverse	29349114	30001	40000	NA	0	NA	NA	NA
diverse	29349114	40001	50000	NA	0	NA	NA	NA
diverse	29349114	50001	60000	NA	0	NA	NA	NA
diverse	29349114	60001	70000	NA	0	NA	NA	NA
diverse	29349114	70001	80000	NA	0	NA	NA	NA
diverse	29349114	80001	90000	NA	0	NA	NA	NA
diverse	29349114	90001	100000	NA	0	NA	NA	NA
diverse	29349114	100001	110000	NA	0	NA	NA	NA
diverse	29349114	110001	120000	NA	0	NA	NA	NA
diverse	29349114	120001	130000	NA	0	NA	NA	NA
diverse	29349114	130001	140000	NA	0	NA	NA	NA
diverse	29349114	140001	150000	NA	0	NA	NA	NA
diverse	29349114	150001	160000	NA	0	NA	NA	NA
diverse	29349114	160001	170000	NA	0	NA	NA	NA
diverse	29349114	170001	180000	NA	0	NA	NA	NA
diverse	29349114	180001	190000	NA	0	NA	NA	NA
diverse	29349114	190001	200000	NA	0	NA	NA	NA
diverse	29349114	200001	210000	NA	0	NA	NA	NA
diverse	29349114	210001	220000	NA	0	NA	NA	NA
diverse	29349114	220001	230000	NA	0	NA	NA	NA
diverse	29349114	230001	240000	NA	0	NA	NA	NA
diverse	29349114	240001	250000	NA	0	NA	NA	NA
diverse	29349114	250001	260000	NA	0	NA	NA	NA
diverse	29349114	260001	270000	NA	0	NA	NA	NA
diverse	29349114	270001	280000	NA	0	NA	NA	NA
diverse	29349114	280001	290000	NA	0	NA	NA	NA
diverse	29349114	290001	300000	NA	0	NA	NA	NA
diverse	29349114	300001	310000	NA	0	NA	NA	NA
diverse	29349114	310001	320000	NA	0	NA	NA	NA
diverse	29349114	320001	330000	0.0024340427736355	214	12780	5250524	94340
diverse	29349147	1	10000	NA	0	NA	NA	NA
diverse	29349147	10001	20000	NA	0	NA	NA	NA
diverse	29349147	20001	30000	NA	0	NA	NA	NA
diverse	29349147	30001	40000	NA	0	NA	NA	NA
diverse	29349147	40001	50000	NA	0	NA	NA	NA
diverse	29349147	50001	60000	NA	0	NA	NA	NA
diverse	29349147	60001	70000	NA	0	NA	NA	NA
diverse	29349147	70001	80000	NA	0	NA	NA	NA
diverse	29349147	80001	90000	NA	0	NA	NA	NA
diverse	29349147	90001	100000	NA	0	NA	NA	NA
diverse	29349147	100001	110000	NA	0	NA	NA	NA
diverse	29349147	110001	120000	NA	0	NA	NA	NA
diverse	29349147	120001	130000	NA	0	NA	NA	NA
diverse	29349147	130001	140000	NA	0	NA	NA	NA
diverse	29349147	140001	150000	NA	0	NA	NA	NA
diverse	29349147	150001	160000	NA	0	NA	NA	NA
diverse	29349147	160001	170000	NA	0	NA	NA	NA
diverse	29349147	170001	180000	NA	0	NA	NA	NA
diverse	29349147	180001	190000	NA	0	NA	NA	NA
diverse	29349147	190001	200000	0.0014174372806747	112	3895	2747917	49395
diverse	29349220	1	10000	NA	0	NA	NA	NA
diverse	29349220	10001	20000	NA	0	NA	NA	NA
diverse	29349220	20001	30000	NA	0	NA	NA	NA
diverse	29349220	30001	40000	NA	0	NA	NA	NA
diverse	29349220	40001	50000	0.0	113	0	2772003	50285
diverse	29349220	50001	60000	NA	0	NA	NA	NA
diverse	29349220	60001	70000	NA	0	NA	NA	NA
diverse	29349220	70001	80000	NA	0	NA	NA	NA
diverse	29349220	80001	90000	NA	0	NA	NA	NA
diverse	29349220	90001	100000	NA	0	NA	NA	NA
diverse	29349220	100001	110000	NA	0	NA	NA	NA
diverse	29349220	110001	120000	NA	0	NA	NA	NA
diverse	29349220	120001	130000	NA	0	NA	NA	NA
diverse	29349220	130001	140000	NA	0	NA	NA	NA
diverse	29349220	140001	150000	NA	0	NA	NA	NA
diverse	29349220	150001	160000	NA	0	NA	NA	NA
diverse	29349220	160001	170000	NA	0	NA	NA	NA
diverse	29349220	170001	180000	NA	0	NA	NA	NA
diverse	29349220	180001	190000	NA	0	NA	NA	NA
diverse	29349220	190001	200000	NA	0	NA	NA	NA
diverse	29349220	200001	210000	NA	0	NA	NA	NA
diverse	29349220	210001	220000	NA	0	NA	NA	NA
diverse	29349220	220001	230000	NA	0	NA	NA	NA
diverse	29349220	230001	240000	NA	0	NA	NA	NA
diverse	29349220	240001	250000	NA	0	NA	NA	NA
diverse	29349220	250001	260000	NA	0	NA	NA	NA
diverse	29349220	260001	270000	NA	0	NA	NA	NA
diverse	29349220	270001	280000	NA	0	NA	NA	NA
diverse	29349220	280001	290000	0.004717957882591	105	12144	2573995	48485
diverse	29349267	1	10000	NA	0	NA	NA	NA
diverse	29349267	10001	20000	NA	0	NA	NA	NA
diverse	29349267	20001	30000	NA	0	NA	NA	NA
diverse	29349267	30001	40000	NA	0	NA	NA	NA
diverse	29349267	40001	50000	NA	0	NA	NA	NA
diverse	29349267	50001	60000	NA	0	NA	NA	NA
diverse	29349267	60001	70000	0.0	99	0	2428569	44055
diverse	29349267	70001	80000	0.0	104	0	2551224	46280
diverse	29349267	80001	90000	NA	0	NA	NA	NA
diverse	29349267	90001	100000	NA	0	NA	NA	NA
diverse	29349267	100001	110000	NA	0	NA	NA	NA
diverse	29349267	110001	120000	0.0048501669125067	105	12495	2576200	46280
diverse	29349267	120001	130000	0.0023408830994468	211	12177	5201883	68053
diverse	29349404	1	10000	NA	0	NA	NA	NA
diverse	29349404	10001	20000	NA	0	NA	NA	NA
diverse	29349404	20001	30000	0.000994173041341	212	5148	5178173	116739
diverse	29349500	1	10000	0.0	107	0	2625262	47170
diverse	29349553	1	10000	0.0029530421468505	113	7707	2609851	212437
diverse	29350120	1	10000	NA	0	NA	NA	NA
diverse	29350120	10001	20000	NA	0	NA	NA	NA
diverse	29350120	20001	30000	NA	0	NA	NA	NA
diverse	29350120	30001	40000	NA	0	NA	NA	NA
diverse	29350120	40001	50000	0.0098851227057779	103	24907	2519645	52883
diverse	29350342	1	10000	NA	0	NA	NA	NA
diverse	29350342	10001	20000	NA	0	NA	NA	NA
diverse	29350342	20001	30000	NA	0	NA	NA	NA
diverse	29350342	30001	40000	NA	0	NA	NA	NA
diverse	29350342	40001	50000	NA	0	NA	NA	NA
diverse	29350342	50001	60000	NA	0	NA	NA	NA
diverse	29350342	60001	70000	NA	0	NA	NA	NA
diverse	29350342	70001	80000	NA	0	NA	NA	NA
diverse	29350342	80001	90000	NA	0	NA	NA	NA
diverse	29350342	90001	100000	NA	0	NA	NA	NA
diverse	29350342	100001	110000	NA	0	NA	NA	NA
diverse	29350342	110001	120000	NA	0	NA	NA	NA
diverse	29350342	120001	130000	NA	0	NA	NA	NA
diverse	29350342	130001	140000	NA	0	NA	NA	NA
diverse	29350342	140001	150000	NA	0	NA	NA	NA
diverse	29350342	150001	160000	NA	0	NA	NA	NA
diverse	29350342	160001	170000	NA	0	NA	NA	NA
diverse	29350342	170001	180000	NA	0	NA	NA	NA
diverse	29350342	180001	190000	NA	0	NA	NA	NA
diverse	29350342	190001	200000	NA	0	NA	NA	NA
diverse	29350342	200001	210000	NA	0	NA	NA	NA
diverse	29350342	210001	220000	NA	0	NA	NA	NA
diverse	29350342	220001	230000	NA	0	NA	NA	NA
diverse	29350342	230001	240000	NA	0	NA	NA	NA
diverse	29350342	240001	250000	NA	0	NA	NA	NA
diverse	29350342	250001	260000	NA	0	NA	NA	NA
diverse	29350342	260001	270000	NA	0	NA	NA	NA
diverse	29350342	270001	280000	NA	0	NA	NA	NA
diverse	29350342	280001	290000	NA	0	NA	NA	NA
diverse	29350342	290001	300000	NA	0	NA	NA	NA
diverse	29350342	300001	310000	NA	0	NA	NA	NA
diverse	29350342	310001	320000	NA	0	NA	NA	NA
diverse	29350342	320001	330000	NA	0	NA	NA	NA
diverse	29350342	330001	340000	NA	0	NA	NA	NA
diverse	29350342	340001	350000	NA	0	NA	NA	NA
diverse	29350342	350001	360000	NA	0	NA	NA	NA
diverse	29350342	360001	370000	NA	0	NA	NA	NA
diverse	29350342	370001	380000	NA	0	NA	NA	NA
diverse	29350342	380001	390000	NA	0	NA	NA	NA
diverse	29350342	390001	400000	NA	0	NA	NA	NA
diverse	29350342	400001	410000	NA	0	NA	NA	NA
diverse	29350342	410001	420000	NA	0	NA	NA	NA
diverse	29350342	420001	430000	NA	0	NA	NA	NA
diverse	29350342	430001	440000	NA	0	NA	NA	NA
diverse	29350342	440001	450000	NA	0	NA	NA	NA
diverse	29350342	450001	460000	NA	0	NA	NA	NA
diverse	29350342	460001	470000	NA	0	NA	NA	NA
diverse	29350342	470001	480000	NA	0	NA	NA	NA
diverse	29350342	480001	490000	NA	0	NA	NA	NA
diverse	29350342	490001	500000	NA	0	NA	NA	NA
diverse	29350342	500001	510000	NA	0	NA	NA	NA
diverse	29350342	510001	520000	NA	0	NA	NA	NA
diverse	29350342	520001	530000	NA	0	NA	NA	NA
diverse	29350342	530001	540000	NA	0	NA	NA	NA
diverse	29350342	540001	550000	NA	0	NA	NA	NA
diverse	29350342	550001	560000	NA	0	NA	NA	NA
diverse	29350342	560001	570000	NA	0	NA	NA	NA
diverse	29350342	570001	580000	NA	0	NA	NA	NA
diverse	29350342	580001	590000	NA	0	NA	NA	NA
diverse	29350342	590001	600000	NA	0	NA	NA	NA
diverse	29350342	600001	610000	NA	0	NA	NA	NA
diverse	29350342	610001	620000	0.0034913012269215	103	8823	2527138	45390
diverse	293504861	1	10000	NA	0	NA	NA	NA
diverse	293504861	10001	20000	0.0048378583146802	95	11200	2315074	57646
[truncated: 546,910 more rows]
