# Supplementary material for: The western redcedar genome reveals low genetic diversity in a self-compatible conifer
Source: Genome Res. 2022 Oct;32(10):1952–64. doi: 10.1101/gr.276358.121 (PMC9712635; doi:10.1101/gr.276358.121)
Supplement: Supplemental Material [file supp_gr.276358.121_Supplemental_Code4_analysis.tar.gz › Code_S4-nucleotide_diversity_analysis/sco_intergenic_all_one_pop/sco_intergenic_all_one_pop_pi.txt]

pop	chromosome	window_pos_1	window_pos_2	avg_pi	no_sites	count_diffs	count_comparisons	count_missing
diverse	29379718	35896	63570	0.0004094492664314	109	1095	2674324	48060
diverse	29379718	390863	399570	0.0047720951280291	107	12528	2625262	47170
diverse	29379718	646554	666248	0.0	108	0	2641851	55557
diverse	29379718	981586	1055890	NA	0	NA	NA	NA
diverse	29380529	278417	340439	0.0	109	0	2577744	144640
diverse	29378115	1248289	1263663	0.0020495475865181	110	5432	2650341	97019
diverse	29381249	242223	412799	0.0	106	0	2628766	18690
diverse	29381249	798442	1075352	0.0007235473338309	109	1935	2674324	48060
diverse	29379649	166769	190049	0.0	109	0	2673879	48505
diverse	29379649	390040	396145	0.0044238149109665	322	34423	7781293	260979
diverse	29378632	768651	779007	0.0032110853922361	317	24911	7757813	159579
diverse	29378632	1066242	1069202	0.0068008797973108	203	33870	4980238	89890
diverse	29378632	1284291	1285125	NA	0	NA	NA	NA
diverse	29378632	1885872	1892151	0.0045187502164152	113	12528	2772448	49840
diverse	29377151	1552125	1555853	NA	0	NA	NA	NA
diverse	29377151	2153829	2230907	0.0019925197738986	114	5597	2809006	38258
diverse	29377151	2473521	2553284	NA	0	NA	NA	NA
diverse	29377151	3233440	3377915	0.004451661596147	103	11248	2526697	45831
diverse	29377151	3704312	3708054	NA	0	NA	NA	NA
diverse	29377151	3969510	3971937	NA	0	NA	NA	NA
diverse	29377789	938712	1000299	NA	0	NA	NA	NA
diverse	29377789	1302021	1305291	NA	0	NA	NA	NA
diverse	29377789	1323971	1326809	NA	0	NA	NA	NA
diverse	29379710	328698	329061	0.0024712906386374	94	5655	2288278	59466
diverse	29379710	573087	578696	NA	0	NA	NA	NA
diverse	29379710	776614	784181	0.0013670991702302	322	10695	7823134	219138
diverse	29380643	2408234	2409684	NA	0	NA	NA	NA
diverse	29381492	1400384	1490067	NA	0	NA	NA	NA
diverse	29381492	2434932	2439800	NA	0	NA	NA	NA
diverse	29381492	2452702	2457782	NA	0	NA	NA	NA
diverse	29381492	2595972	2655171	NA	0	NA	NA	NA
diverse	29381492	3053115	3059998	NA	0	NA	NA	NA
diverse	29381492	3175131	3192444	NA	0	NA	NA	NA
diverse	29381492	3723556	3806659	NA	0	NA	NA	NA
diverse	29382400	53720	55296	NA	0	NA	NA	NA
diverse	29382400	322620	370232	0.0	113	0	2772003	50285
diverse	29382400	513761	517307	NA	0	NA	NA	NA
diverse	29382400	780490	818369	NA	0	NA	NA	NA
diverse	28143895	4944	6713	NA	0	NA	NA	NA
diverse	29377507	88303	89978	0.0020808164809245	114	5820	2796979	50285
diverse	29377507	1210362	1212056	NA	0	NA	NA	NA
diverse	29379759	150890	279200	0.0068274498390917	402	66578	9751518	288834
diverse	29379759	443603	446940	NA	0	NA	NA	NA
diverse	29379378	1206184	1209045	NA	0	NA	NA	NA
diverse	29379378	1567715	1570699	NA	0	NA	NA	NA
diverse	29379378	1862345	1864582	NA	0	NA	NA	NA
diverse	29379378	2604095	2604461	NA	0	NA	NA	NA
diverse	29379378	3179895	3188454	NA	0	NA	NA	NA
diverse	29379378	3328308	3331629	NA	0	NA	NA	NA
diverse	29380259	90945	96359	NA	0	NA	NA	NA
diverse	29380259	235329	251222	NA	0	NA	NA	NA
diverse	29380259	1656391	1684034	NA	0	NA	NA	NA
diverse	29380259	2935773	2937870	NA	0	NA	NA	NA
diverse	29380259	3055826	3098430	0.0004798784132721	93	1095	2281828	40940
diverse	29380259	3410322	3422730	NA	0	NA	NA	NA
diverse	29380259	3796859	3800621	0.0016823652242771	112	4623	2747917	49395
diverse	29380259	4004972	4029656	NA	0	NA	NA	NA
diverse	29380259	4173834	4176963	0.0019708357803587	110	5319	2698855	48505
diverse	29380304	161958	438505	0.0	110	0	2735345	12015
diverse	29376992	160248	318929	0.0094568865135885	108	25063	2650238	47170
diverse	29376992	1172945	1377731	0.0	106	0	2600286	47170
diverse	29376992	1548847	1553351	NA	0	NA	NA	NA
diverse	29376992	1754095	1756524	0.0	100	0	2439898	57702
diverse	29377937	952238	1039375	0.0012693638348585	215	6624	5218362	151478
diverse	29377937	1142137	1146234	NA	0	NA	NA	NA
diverse	29377937	1876300	1943030	NA	0	NA	NA	NA
diverse	29377937	2171227	2174052	NA	0	NA	NA	NA
diverse	29377216	954924	1068111	0.0085762365743442	204	42820	4992866	102238
diverse	29377216	1211677	1233513	NA	0	NA	NA	NA
diverse	29377216	1340030	1494109	0.0	110	0	2698410	48950
diverse	29378182	183107	249156	0.0059112407028309	427	61924	10475635	189117
diverse	29378182	753200	785853	NA	0	NA	NA	NA
diverse	29378182	789394	973207	NA	0	NA	NA	NA
diverse	29378182	1256097	1325446	NA	0	NA	NA	NA
diverse	29378182	1398660	1404460	NA	0	NA	NA	NA
diverse	29380691	408540	640504	0.00159370766714	103	4080	2560068	12460
diverse	29380691	924766	1171081	NA	0	NA	NA	NA
diverse	29380691	2700015	2741626	NA	0	NA	NA	NA
diverse	29380691	2863658	2955826	NA	0	NA	NA	NA
diverse	29378825	171065	204728	NA	0	NA	NA	NA
diverse	29380350	100901	141840	NA	0	NA	NA	NA
diverse	29380350	511179	514351	0.0043262453206812	320	33791	7810699	181621
diverse	29380350	534533	556989	0.0029320159372539	209	14968	5105020	114964
diverse	29380350	609289	690151	0.0	107	0	2565831	106601
diverse	29380350	821345	828870	NA	0	NA	NA	NA
diverse	29380874	1503917	1509162	NA	0	NA	NA	NA
diverse	29381159	282445	307931	NA	0	NA	NA	NA
diverse	29381159	631208	636049	0.0	93	0	2281383	41385
diverse	29381159	834786	877229	0.0	185	0	4538235	82325
diverse	29381159	981989	1143187	0.0	105	0	2570463	52017
diverse	29379775	550604	598356	0.0048956339757514	206	24621	5029175	115881
diverse	29381824	745739	773729	NA	0	NA	NA	NA
diverse	29377975	24999	64434	NA	0	NA	NA	NA
diverse	29377975	779620	868427	0.004061287283593	205	20352	5011219	108861
diverse	29377975	1077027	1081679	0.0	90	0	2207790	40050
diverse	29377219	86963	98067	NA	0	NA	NA	NA
diverse	29377219	695756	699092	NA	0	NA	NA	NA
diverse	29377589	439630	440865	NA	0	NA	NA	NA
diverse	29377589	1207200	1208391	NA	0	NA	NA	NA
diverse	29377589	2489686	2490783	NA	0	NA	NA	NA
diverse	29380327	264967	356997	0.0	224	0	5494944	99680
diverse	29380327	485997	538676	0.0	291	0	6953375	314641
diverse	29380327	1587266	1588389	NA	0	NA	NA	NA
diverse	29382384	477963	481825	0.0	104	0	2533612	63892
diverse	29382384	608375	653818	0.0022339102111989	115	6303	2821510	50730
diverse	29382252	317483	323480	NA	0	NA	NA	NA
diverse	29382252	709827	713766	0.0055548336798336	64	8721	1569984	28480
diverse	29377455	234712	235090	NA	0	NA	NA	NA
diverse	29378888	1975	16317	NA	0	NA	NA	NA
diverse	29378888	115156	116614	0.0093467678498961	110	25036	2678573	68787
diverse	29378888	1179927	1184834	NA	0	NA	NA	NA
diverse	29343338	25633	54876	0.0044009342670325	96	10335	2348365	49331
diverse	29352345	20128	76390	0.0034537871371439	105	8700	2518974	103506
diverse	29352345	642490	814374	0.003712498464345	220	19854	5347881	146839
diverse	29377129	1078815	1080378	0.0	111	0	2626918	145418
diverse	29377129	1101506	1103432	0.0029544696773237	110	7975	2699300	48060
diverse	29377129	1738968	1813101	0.0016328897628958	107	4263	2610709	61723
diverse	29377129	2398204	2400960	NA	0	NA	NA	NA
diverse	29357552	44166	46648	0.004423163483383	115	12480	2821510	50730
diverse	29380870	444887	460422	0.0014086902001742	203	6992	4963476	106652
diverse	29380870	712810	763980	0.0038184761565555	332	31284	8192797	99235
diverse	29380870	1524630	1535283	0.0084332048668836	108	22350	2650238	47170
diverse	29380870	2186714	2240409	0.0047073055909612	206	23518	4996064	148992
diverse	29380870	2680996	2701845	0.0026919245553697	101	6545	2431346	91230
diverse	29380870	3112474	3114426	0.0084887846948931	106	20136	2372071	275385
diverse	29380870	3578630	3580777	NA	0	NA	NA	NA
diverse	29380870	4130039	4133071	0.0	203	0	4860921	209207
diverse	29381582	127050	145844	0.003255234377249	109	8707	2674769	47615
diverse	29381582	229804	333689	0.0007197267833278	210	3708	5151955	93005
diverse	29381582	491725	497720	NA	0	NA	NA	NA
diverse	29381582	545397	635113	0.001653483048811	191	7748	4685866	84550
diverse	29381582	973536	1064584	NA	0	NA	NA	NA
diverse	29381582	1412973	1422499	NA	0	NA	NA	NA
diverse	29381582	1577600	1595093	NA	0	NA	NA	NA
diverse	29379810	930988	938322	0.0	106	0	2600286	47170
diverse	29379810	2036792	2041135	0.0014282492530372	219	7644	5352007	117737
diverse	29379810	2419426	2423489	NA	0	NA	NA	NA
diverse	29344537	45348	46267	NA	0	NA	NA	NA
diverse	29377552	858176	870954	0.0039447212651215	319	30876	7827169	140175
diverse	29377552	1644769	1652938	0.0014529046654072	333	11939	8217332	99676
diverse	29377552	1804566	1805776	0.0056140842657696	89	12257	2183259	39605
diverse	29377552	1924914	1969683	0.0025274104726929	211	12975	5133713	136223
diverse	29381193	656331	704718	NA	0	NA	NA	NA
diverse	29381193	1034420	1259648	NA	0	NA	NA	NA
diverse	29381193	1544677	1548224	NA	0	NA	NA	NA
diverse	29378099	2001208	2007279	NA	0	NA	NA	NA
diverse	29378520	680128	684762	NA	0	NA	NA	NA
diverse	29380915	48842	140703	NA	0	NA	NA	NA
diverse	29380915	250760	253376	NA	0	NA	NA	NA
diverse	29380915	391278	608764	NA	0	NA	NA	NA
diverse	29380915	883829	884760	NA	0	NA	NA	NA
diverse	29380915	1136861	1177962	0.0	223	0	5428987	140661
diverse	29380915	1567174	1567867	NA	0	NA	NA	NA
diverse	29380915	1904395	1906347	0.001719426111341	297	12528	7286152	131720
diverse	29382385	252052	406240	0.0011390135778496	611	17089	15003333	257003
diverse	29382385	987861	997099	0.0	111	0	2722941	49395
diverse	29380368	161088	359981	0.0039259073816793	306	29278	7457639	185017
diverse	29378135	380024	380926	0.0	103	0	2526693	45835
diverse	29378135	417729	454550	NA	0	NA	NA	NA
diverse	29378135	582695	586035	NA	0	NA	NA	NA
diverse	29378135	1095710	1098809	0.0015090121903548	299	11025	7306104	161720
diverse	29378135	1563458	1614717	0.0017389706790273	218	9295	5345116	99652
diverse	29378135	1912901	2056075	0.0062955400475474	206	31825	5055166	89890
diverse	29378135	2612274	2782760	NA	0	NA	NA	NA
diverse	29379296	205787	340702	0.0014846163237353	206	7503	5053831	91225
diverse	29379296	447591	454774	NA	0	NA	NA	NA
diverse	29380285	77343	125045	0.0024654195449679	188	11319	4591105	104383
diverse	29380285	210185	356929	0.0092587438909388	204	46244	4994630	100474
diverse	29378258	129319	132561	NA	0	NA	NA	NA
diverse	29378258	2287510	2295288	NA	0	NA	NA	NA
diverse	29378258	3291198	3324874	NA	0	NA	NA	NA
diverse	29378258	3367097	3368338	0.001667556918705	107	4380	2626597	45835
diverse	29378258	3842230	3844572	0.0016474931334593	313	12444	7553294	264194
diverse	29378258	4157518	4213388	0.0055660080312587	187	25084	4506641	163871
diverse	29378258	4284424	4298677	0.0033222241548327	307	24926	7502805	164827
diverse	29378258	4454236	4607954	NA	0	NA	NA	NA
diverse	29379054	605030	652461	NA	0	NA	NA	NA
diverse	29379054	755603	761738	NA	0	NA	NA	NA
diverse	29379054	968900	969101	NA	0	NA	NA	NA
diverse	29379054	1033487	1037714	NA	0	NA	NA	NA
diverse	29379054	1088550	1100403	NA	0	NA	NA	NA
diverse	29379054	1619618	1626196	NA	0	NA	NA	NA
diverse	29379751	1889524	1904877	NA	0	NA	NA	NA
diverse	29379795	406887	434281	0.0016174123795038	301	11760	7270873	246903
diverse	29379795	692502	915998	0.0020489841218646	711	35716	17431077	326859
diverse	29379795	1882241	1929695	0.0015871758271303	314	12220	7699210	143254
diverse	29379795	2377554	2491739	0.0072556181926551	517	91518	12613398	299194
diverse	29379808	155866	223824	0.0013497828221025	321	10630	7875341	141955
diverse	29379808	601722	605921	NA	0	NA	NA	NA
diverse	29379808	691124	696070	0.0023798977966112	205	11880	4991811	128269
diverse	29379808	975326	1167796	NA	0	NA	NA	NA
diverse	29379808	1206429	1207479	0.0006162731322522	100	1505	2442099	55501
diverse	29379808	1256451	1258402	NA	0	NA	NA	NA
diverse	29379808	1427952	1429004	NA	0	NA	NA	NA
diverse	29379808	1610338	1611432	NA	0	NA	NA	NA
diverse	29379808	1658571	1693483	0.0	97	0	2359237	63435
diverse	29379808	1874251	1875761	NA	0	NA	NA	NA
diverse	29379808	2106252	2156395	0.0035657643120015	330	28850	8090832	151248
diverse	29379808	2317275	2354838	NA	0	NA	NA	NA
diverse	29379808	3139286	3143231	0.0034117651351701	322	27115	7947499	94773
diverse	29379808	3682116	3688449	NA	0	NA	NA	NA
diverse	29379808	3779679	3810221	0.004868523389779	105	12319	2530336	92144
diverse	29379808	4084744	4086604	0.0	79	0	1937508	35596
diverse	29379808	4209431	4260837	0.0	91	0	2092187	180629
diverse	29379808	4313095	4313954	NA	0	NA	NA	NA
diverse	29379808	4509483	4510563	0.0031987160532942	106	8319	2600731	46725
diverse	29381366	107806	376969	0.0014690445044712	431	15510	10557883	206773
diverse	29381366	2209896	2210967	0.0042863103045903	201	20835	4860824	159352
diverse	29379024	1649996	1671117	0.0044447550308403	218	23597	5308954	135814
diverse	29379024	3260436	3293024	NA	0	NA	NA	NA
diverse	29379024	4254080	4256691	NA	0	NA	NA	NA
diverse	29379024	4572445	4613563	0.0032998400367819	109	8957	2714374	8010
diverse	29380854	848198	850847	NA	0	NA	NA	NA
diverse	29380854	1816662	1818749	NA	0	NA	NA	NA
diverse	29380854	2448967	2460545	NA	0	NA	NA	NA
diverse	29380854	7974471	7976862	NA	0	NA	NA	NA
diverse	29380854	8083021	8086446	NA	0	NA	NA	NA
diverse	29378547	444564	713903	0.0074840809355193	200	36527	4880626	114574
diverse	29378960	67958	69035	NA	0	NA	NA	NA
diverse	29378960	249908	253071	0.0	92	0	2256852	40940
diverse	29378960	734363	795560	0.003053581459097	331	24338	7970313	296743
diverse	29378960	820435	831042	0.0	113	0	2772003	50285
diverse	29379897	942498	1044756	0.0	112	0	2690651	106661
diverse	29379897	1346011	1350216	NA	0	NA	NA	NA
diverse	29379897	2033760	2043767	0.0	432	0	10569609	220023
diverse	29379897	2247054	2313565	0.0	109	0	2673879	48505
diverse	29379897	2943119	2985137	0.0034611349166654	442	37583	10858577	180815
diverse	29379897	4008872	4139937	0.0051988495466656	195	24791	4768555	101765
diverse	29379897	5266356	5417343	NA	0	NA	NA	NA
diverse	29377069	82969	120799	0.0	279	0	6843267	125037
diverse	29380924	30323	56991	0.0022683647324274	215	11880	5237253	132587
diverse	29379930	602769	723851	0.0015531449219397	641	24104	15519479	490137
diverse	29379930	1037791	1039326	NA	0	NA	NA	NA
diverse	29334616	55710	59065	NA	0	NA	NA	NA
diverse	29334616	72412	198778	0.0043597974210304	216	23034	5283273	111543
diverse	29378155	363469	440181	0.0035808941827573	112	9840	2747917	49395
diverse	29378155	525661	528414	NA	0	NA	NA	NA
diverse	29334873	43364	48857	NA	0	NA	NA	NA
diverse	29380633	200230	253783	NA	0	NA	NA	NA
diverse	29380633	773113	779391	NA	0	NA	NA	NA
diverse	29380633	1922841	1962016	0.0009056087367764	438	9720	10733112	206376
diverse	29343737	193589	198418	0.0134967689845697	43	13975	1035433	38535
diverse	29377231	728111	790970	NA	0	NA	NA	NA
diverse	29377451	58677	76421	0.0008844554140648	219	4704	5318527	151217
diverse	29377451	865072	971952	0.0020141917594875	294	14428	7163171	179773
diverse	29377451	1289713	1453265	0.0016823652242771	112	4623	2747917	49395
diverse	29377451	1730396	1807080	NA	0	NA	NA	NA
diverse	29380473	304225	306472	NA	0	NA	NA	NA
diverse	29380473	509595	706600	0.0010960570317273	102	2743	2502607	44945
diverse	29370944	3080	20147	NA	0	NA	NA	NA
diverse	29370944	406907	424713	NA	0	NA	NA	NA
diverse	29380392	193555	244411	NA	0	NA	NA	NA
diverse	29380392	433984	456994	0.0	111	0	2722941	49395
diverse	29380392	568532	572183	0.0047450524517999	108	12519	2638327	59081
diverse	29380392	887285	933417	NA	0	NA	NA	NA
diverse	29380392	1085616	1089730	NA	0	NA	NA	NA
diverse	29380392	1327191	1377382	0.0007442478030713	105	1917	2575755	46725
diverse	29380392	1707608	1733595	0.0	108	0	2642292	55116
diverse	29380392	1898676	1902120	NA	0	NA	NA	NA
diverse	29380392	3094244	3175830	NA	0	NA	NA	NA
diverse	29377691	3144326	3227436	0.0007105125751546	111	1935	2723386	48950
diverse	29377691	5001867	5004366	NA	0	NA	NA	NA
diverse	29380196	43618	50833	0.0	101	0	2472784	49792
diverse	29380196	290025	417462	0.0042669799908012	116	12144	2846041	51175
diverse	29380196	441382	456162	NA	0	NA	NA	NA
diverse	29380196	519304	520874	NA	0	NA	NA	NA
diverse	29380196	822165	822636	NA	0	NA	NA	NA
diverse	29380196	1958570	1960558	0.0	182	0	4388320	157312
diverse	29380196	1976355	1992567	0.0008518711671819	634	13084	15359130	475654
diverse	29380020	689492	702778	NA	0	NA	NA	NA
diverse	29380020	1662099	1668998	NA	0	NA	NA	NA
diverse	29378193	1308131	1311452	0.0	210	0	5142249	102711
diverse	29378193	1316003	1317034	NA	0	NA	NA	NA
diverse	29379827	21079	22817	NA	0	NA	NA	NA
diverse	29381369	2677565	2689115	0.0059421051730381	319	46502	7825846	141498
diverse	29381369	2894579	3058468	NA	0	NA	NA	NA
diverse	29381369	3215933	3224821	0.000905640242489	547	12112	13373964	287908
diverse	29381369	4728670	4860623	0.0032772451275121	333	26725	8154715	162293
diverse	29378980	880088	882163	NA	0	NA	NA	NA
diverse	29379630	294379	533639	0.0	109	0	2673879	48505
diverse	29379630	646417	648457	NA	0	NA	NA	NA
diverse	29379630	766116	767524	0.0	110	0	2698410	48950
diverse	29379630	789128	789799	NA	0	NA	NA	NA
diverse	29379630	937965	938977	NA	0	NA	NA	NA
diverse	29379630	1048725	1189689	NA	0	NA	NA	NA
diverse	29379630	2733709	2737113	NA	0	NA	NA	NA
diverse	29379630	3232695	3330736	NA	0	NA	NA	NA
diverse	29379630	3371573	3376702	0.0	109	0	2673879	48505
diverse	29379630	3817205	3878685	0.0012837341735413	205	6303	4909895	210185
diverse	29379630	4152590	4158292	0.0095625875189308	222	52098	5448107	96565
diverse	29379630	4230266	4396983	0.0027899205313189	325	21817	7819936	297264
diverse	29379630	4449996	4500701	0.0034369708416869	329	27710	8062332	154772
diverse	29379630	4863111	4869083	0.0024306781803346	303	18067	7432905	134823
diverse	29379630	5514086	5516367	NA	0	NA	NA	NA
diverse	29379630	6654997	6785638	NA	0	NA	NA	NA
diverse	29382416	761437	813342	NA	0	NA	NA	NA
diverse	29382416	1002739	1054492	0.0	111	0	2722941	49395
diverse	29382416	1350282	1351911	NA	0	NA	NA	NA
diverse	29382416	1767681	1804735	NA	0	NA	NA	NA
diverse	29382416	2426460	2428690	0.0028265841410348	174	12060	4266634	79190
diverse	29382416	3414033	3415208	NA	0	NA	NA	NA
diverse	29382416	3952517	4007275	NA	0	NA	NA	NA
diverse	29382416	4700462	4758371	NA	0	NA	NA	NA
diverse	29382416	6190377	6197236	NA	0	NA	NA	NA
diverse	29382416	7340507	7359235	0.0031916307391236	626	48849	15305342	329634
diverse	29382416	7928353	7961281	NA	0	NA	NA	NA
diverse	29379176	63786	67278	NA	0	NA	NA	NA
diverse	29379176	529586	563619	NA	0	NA	NA	NA
diverse	29379176	2534521	2594472	NA	0	NA	NA	NA
diverse	29378454	155366	174994	0.0014396454467592	328	11583	8045731	146397
diverse	29378454	502164	505854	NA	0	NA	NA	NA
diverse	29378454	607459	644450	NA	0	NA	NA	NA
diverse	29378454	811398	844152	NA	0	NA	NA	NA
diverse	29378454	1616404	1623338	NA	0	NA	NA	NA
diverse	29378454	2983971	3125521	NA	0	NA	NA	NA
diverse	29379382	123667	198109	0.0017920512615656	446	19492	10876921	262375
diverse	29379382	650357	719929	0.0052881905611409	522	67337	12733467	304005
diverse	29379382	1121303	1122295	NA	0	NA	NA	NA
diverse	29379382	1467861	1523966	0.0027882847815989	630	42622	15286100	448780
diverse	29379382	1740593	1764549	0.0022297826977865	513	28037	12573871	238817
diverse	29379382	1776289	1777699	NA	0	NA	NA	NA
diverse	29379382	1956003	1969092	NA	0	NA	NA	NA
diverse	29380191	45866	89427	0.0	100	0	2451336	46264
diverse	29380191	249683	296475	NA	0	NA	NA	NA
diverse	29380191	448620	454881	0.0	297	0	7344002	73870
diverse	29380191	1693559	1694807	NA	0	NA	NA	NA
diverse	29380191	2258003	2323944	NA	0	NA	NA	NA
diverse	29380191	2475759	2518813	NA	0	NA	NA	NA
diverse	29380191	2759968	2778615	NA	0	NA	NA	NA
diverse	29380191	2982930	3086646	0.0045830676662711	328	36860	8042648	149480
diverse	29379079	1856478	1861799	NA	0	NA	NA	NA
diverse	29379079	2235685	2237725	NA	0	NA	NA	NA
diverse	29379079	3551747	3563321	NA	0	NA	NA	NA
diverse	29379079	5035539	5036598	0.0046196845164814	92	10428	2257297	40495
diverse	29379079	5147195	5212202	0.0026870679485942	330	21583	8032175	209905
diverse	29379079	6073453	6123485	0.0018890409497279	318	14677	7769551	172817
diverse	29379079	6613868	6615466	NA	0	NA	NA	NA
diverse	29378235	233962	235429	NA	0	NA	NA	NA
diverse	29378235	1276667	1334187	NA	0	NA	NA	NA
diverse	29378235	2604019	2647471	NA	0	NA	NA	NA
diverse	29379622	200115	203977	NA	0	NA	NA	NA
diverse	29379622	1720594	1721803	NA	0	NA	NA	NA
diverse	29379622	2723809	2729475	NA	0	NA	NA	NA
diverse	29379622	3141169	3151333	0.0	109	0	2673879	48505
diverse	29379622	3658178	3659833	0.0022468910634505	211	11632	5176931	93005
diverse	29380408	783548	785284	NA	0	NA	NA	NA
diverse	29380408	788932	791625	0.0	105	0	2575755	46725
diverse	29381147	310007	314467	0.0068873565787997	211	35984	5224646	45290
diverse	29381147	611928	614944	0.0	101	0	2425677	96899
diverse	29381147	1342038	1394269	0.005100739607243	291	36300	7116615	151401
diverse	29381147	1945567	1949141	NA	0	NA	NA	NA
diverse	29381147	2093741	2098232	NA	0	NA	NA	NA
diverse	29379561	339783	341963	NA	0	NA	NA	NA
diverse	29377080	183234	185428	NA	0	NA	NA	NA
diverse	29377080	2049088	2127187	0.0	108	0	2618037	79371
diverse	29377080	2164063	2167074	NA	0	NA	NA	NA
diverse	29382102	151842	156233	0.0013741640502027	93	3135	2281387	41381
diverse	29382102	880036	880810	NA	0	NA	NA	NA
diverse	29382102	2276214	2447833	0.0043762017393133	541	58076	13270869	241147
diverse	29382102	2613264	2634337	0.0	322	0	7762809	279463
diverse	29382102	4245068	4502032	0.0016139284528238	409	16057	9949016	266168
diverse	29382102	4863118	4865152	0.0124152301579232	222	67530	5439287	105385
diverse	29381803	716467	719983	0.0	96	0	2229079	168617
diverse	29381803	1106228	1106663	NA	0	NA	NA	NA
diverse	29381803	1425285	1497609	NA	0	NA	NA	NA
diverse	29381803	2267282	2274123	0.0	105	0	2575314	47166
diverse	29380629	689938	735308	0.0011480398754692	548	15476	13480368	206480
diverse	29380629	874718	920975	0.0006893760210675	420	7068	10252750	237170
diverse	29380629	1505943	1566403	NA	0	NA	NA	NA
diverse	29380629	2149947	2248672	NA	0	NA	NA	NA
diverse	29381551	78726	154926	NA	0	NA	NA	NA
diverse	29381551	325805	369597	NA	0	NA	NA	NA
diverse	29381551	653701	663561	NA	0	NA	NA	NA
diverse	29381551	872355	877222	0.0044727074425158	320	35071	7841112	151208
diverse	29381551	993827	996616	0.0062044414264331	324	48718	7852117	240107
diverse	29381551	1250955	1446549	NA	0	NA	NA	NA
diverse	29380284	1120667	1188207	0.001013834244548	418	10143	10004594	435374
diverse	29377944	338504	340895	NA	0	NA	NA	NA
diverse	29377944	621436	772708	0.0023237049640159	219	12375	5325547	144197
diverse	29376488	334600	337089	NA	0	NA	NA	NA
diverse	29376488	402073	408718	0.0006521790678346	208	3328	5102893	92115
diverse	29376488	606337	618041	0.0	106	0	2600286	47170
diverse	29376488	845744	902717	0.0063139118555563	322	49740	7877842	164430
diverse	29377707	45817	187348	NA	0	NA	NA	NA
diverse	29377707	807567	812144	0.0034500909599467	111	9399	2724276	48060
diverse	29377707	1302344	1303225	NA	0	NA	NA	NA
diverse	29377707	1670531	1674887	NA	0	NA	NA	NA
diverse	29377707	2864559	3012160	NA	0	NA	NA	NA
diverse	29377707	3331536	3345877	0.0	314	0	7685980	156484
diverse	29377707	3533285	3600443	NA	0	NA	NA	NA
diverse	29381257	205486	331066	0.0065203518257509	537	85857	13167541	244571
diverse	29381257	1236335	1242801	NA	0	NA	NA	NA
diverse	29381257	1566765	1599295	0.0017854250561413	227	9943	5568982	100570
diverse	29381257	1703817	1783365	0.0	20	0	474808	24712
diverse	29381257	2013352	2057319	0.0013638973866811	295	9840	7214619	153301
diverse	29381257	3947795	4216951	0.0019994389633953	212	10385	5193957	100955
diverse	29381257	4427913	4522409	0.0042982212808325	98	10335	2404483	43165
diverse	29378556	312321	316008	NA	0	NA	NA	NA
diverse	29378556	412437	479548	0.0017018190653063	113	4623	2716505	105783
diverse	29378556	2001536	2004661	NA	0	NA	NA	NA
diverse	29378556	2177968	2214904	NA	0	NA	NA	NA
diverse	29379706	410476	418698	NA	0	NA	NA	NA
diverse	29382500	961907	963532	0.0	114	0	2796534	50730
diverse	29382500	1514805	1716963	0.0036500434238205	411	36762	10071661	193475
diverse	29382500	2279436	2286239	0.0	93	0	2275209	47559
diverse	29377366	767001	847634	0.001741605200361	104	4444	2551669	45835
diverse	29377366	1031151	1189541	NA	0	NA	NA	NA
diverse	29377366	1371425	1375305	0.0024964214185787	108	6615	2649793	47615
diverse	29377084	168842	190863	NA	0	NA	NA	NA
diverse	29377084	803123	804514	NA	0	NA	NA	NA
diverse	29377084	931795	932658	NA	0	NA	NA	NA
diverse	29377084	1046519	1047710	NA	0	NA	NA	NA
diverse	29379495	341743	588524	0.0	103	0	2524488	48040
diverse	29379495	767836	1117405	0.0017203244638561	335	14134	8215892	151068
diverse	29379495	1710422	1766789	0.0013058887514269	219	6992	5354208	115536
diverse	29379495	1898134	1898719	NA	0	NA	NA	NA
diverse	29379495	2503829	2554793	0.0026125002830394	111	7038	2693971	78365
diverse	29379495	3006893	3012982	0.0021727152436238	209	10990	5058187	161797
diverse	29379495	3443840	3444422	NA	0	NA	NA	NA
diverse	29379495	3772658	3775924	NA	0	NA	NA	NA
diverse	29377672	1175809	1234447	0.0028704273671108	501	35528	12377251	135725
diverse	29377672	1630044	1637004	0.0033181401802354	424	34035	10257252	332572
diverse	29377672	1961820	1976439	0.0035242969130574	107	9246	2623502	48930
diverse	29381970	1277141	1379385	NA	0	NA	NA	NA
diverse	29381970	1546067	1553372	NA	0	NA	NA	NA
diverse	29381293	259647	263429	0.0	111	0	2722941	49395
diverse	29381293	575232	577760	0.0082278005526892	201	40522	4925010	95166
diverse	29380853	260571	262853	0.0033537653390545	286	23398	6976636	166500
diverse	29380853	688501	949951	0.004440668395792	203	21879	4926961	143167
diverse	29380853	1525918	1530189	NA	0	NA	NA	NA
diverse	29380853	1538606	1540198	NA	0	NA	NA	NA
diverse	29382411	888780	891723	NA	0	NA	NA	NA
diverse	29382465	1109503	1130963	NA	0	NA	NA	NA
diverse	29381727	132743	137802	NA	0	NA	NA	NA
diverse	29381727	341285	580869	0.0	106	0	2553540	93916
diverse	29381727	757385	876018	0.0	103	0	2498469	74059
diverse	29381727	1156428	1158819	NA	0	NA	NA	NA
diverse	29381727	1673815	1748441	NA	0	NA	NA	NA
diverse	29379100	116083	148461	0.0015290309992145	318	11919	7795133	147235
diverse	29379100	1321674	1324261	NA	0	NA	NA	NA
diverse	29379100	1603360	1608048	NA	0	NA	NA	NA
diverse	29379100	1909804	1934515	0.0022185899612708	176	9519	4290563	105213
diverse	29379100	2537372	2763406	NA	0	NA	NA	NA
diverse	29379100	2917060	2919751	0.0065790493899331	113	18243	2772893	49395
diverse	29379100	2958679	2964153	0.00358858853693	427	37550	10463724	201028
diverse	29382097	1443223	1609353	NA	0	NA	NA	NA
diverse	29382097	3152582	3190167	0.0037414871674584	654	59912	16012884	321420
diverse	29382097	3498329	3501687	NA	0	NA	NA	NA
diverse	29380148	864037	865661	NA	0	NA	NA	NA
diverse	29380148	901104	901776	NA	0	NA	NA	NA
diverse	29380148	2646580	2819602	0.0050262069551283	214	26511	5274554	70310
diverse	29380148	2911717	2913261	NA	0	NA	NA	NA
diverse	29380148	3185960	3217878	0.0	164	0	3983101	112963
diverse	29380148	3469472	3499128	0.0050936607743288	90	11248	2208235	39605
diverse	29380148	4115733	4122956	0.0030550584110456	431	32247	10555281	209375
diverse	29380148	4171315	4268540	0.0081601041650486	300	59888	7339122	153678
diverse	29379424	283669	284386	NA	0	NA	NA	NA
diverse	29379424	478533	483368	0.005357550029508	99	12782	2385792	86832
diverse	29379424	550419	554435	NA	0	NA	NA	NA
diverse	29379424	948208	951201	NA	0	NA	NA	NA
diverse	29379424	1201624	1424103	NA	0	NA	NA	NA
diverse	29379424	2676330	2681698	0.0049382932161412	438	53036	10739743	199745
diverse	29379424	2822135	2876477	0.0068060491700408	295	49220	7231802	136118
diverse	29379424	2962665	3001097	0.0100381773051971	409	100097	9971631	243553
diverse	29379862	315565	319470	NA	0	NA	NA	NA
diverse	29379862	419163	504285	0.0016164383661409	112	4439	2746161	51151
diverse	29379862	815701	938199	0.0	307	0	7501502	166130
diverse	29379862	1304097	1306642	NA	0	NA	NA	NA
diverse	29379862	1995651	1998654	NA	0	NA	NA	NA
diverse	29381042	582443	588291	0.0	214	0	5262767	82097
diverse	29381042	660487	749545	0.0105801431149227	233	60492	5717503	101905
diverse	29381042	966260	1054103	0.0050380482360284	300	36941	7332403	160397
diverse	29381124	1756199	1758222	NA	0	NA	NA	NA
diverse	29381124	2824694	2892980	NA	0	NA	NA	NA
diverse	29381124	3009701	3101775	0.0	107	0	2619986	52446
diverse	29381124	3134059	3134978	0.0	68	0	1697923	445
diverse	29381124	3274371	3331773	0.0021671375926886	425	22464	10365747	249053
diverse	29381124	3417617	3436201	NA	0	NA	NA	NA
diverse	29381124	3653543	3803427	0.0045067148519032	219	24118	5351570	118174
diverse	29381124	5050726	5060859	NA	0	NA	NA	NA
diverse	29379659	273501	276237	NA	0	NA	NA	NA
diverse	29379659	753323	756325	NA	0	NA	NA	NA
diverse	29379437	13863	189892	0.0017332660935529	511	21708	12524332	238404
diverse	29379437	407072	410901	NA	0	NA	NA	NA
diverse	29379437	566097	663693	NA	0	NA	NA	NA
diverse	29378246	30627	154852	NA	0	NA	NA	NA
diverse	29378246	473110	480078	NA	0	NA	NA	NA
diverse	29378246	588771	658939	NA	0	NA	NA	NA
diverse	29378246	800944	804604	0.0023295631185095	216	12319	5288116	106700
diverse	29378246	1379342	1397718	0.0018672645498732	97	4444	2379952	42720
diverse	29378246	1573510	1679550	0.0008640335161011	210	4444	5143319	101641
diverse	29378246	1871784	1874852	NA	0	NA	NA	NA
diverse	29378246	2979126	2980533	NA	0	NA	NA	NA
diverse	29380501	497190	522110	0.0	522	0	12771225	266247
diverse	29377949	341529	374741	0.0023125791742225	209	11448	4950317	269667
diverse	29381662	307810	313037	NA	0	NA	NA	NA
diverse	29381662	790039	795100	0.0	323	0	7922631	144617
diverse	29381662	948229	990107	0.0002131971262721	329	1712	8030127	186977
diverse	29381662	1011907	1014787	NA	0	NA	NA	NA
diverse	29380875	809317	810111	NA	0	NA	NA	NA
diverse	29380875	2040861	2064175	NA	0	NA	NA	NA
diverse	29377312	352815	468648	0.0063363160835916	639	98669	15571982	387682
diverse	29377312	567402	568999	NA	0	NA	NA	NA
diverse	29377312	623152	628085	NA	0	NA	NA	NA
diverse	29377312	1243652	1244970	NA	0	NA	NA	NA
diverse	29377312	1738462	1740079	NA	0	NA	NA	NA
diverse	29377312	1883395	1887345	0.0008919509592219	108	2321	2602161	95247
diverse	29343615	55549	66618	0.0	102	0	2502162	45390
diverse	29377573	276321	294613	0.0040137169482545	179	17628	4391939	78765
diverse	29377573	671205	672630	NA	0	NA	NA	NA
diverse	29377573	789571	801329	0.0030960391655073	108	8096	2614954	82454
diverse	29377573	810164	811390	NA	0	NA	NA	NA
diverse	29377573	955244	1007797	NA	0	NA	NA	NA
diverse	29377573	1027286	1027792	NA	0	NA	NA	NA
diverse	29377573	1195610	1354309	0.0	317	0	7761036	156356
diverse	29377573	1526581	1529427	NA	0	NA	NA	NA
diverse	29377573	2111693	2136767	NA	0	NA	NA	NA
diverse	29377573	2400383	2403936	NA	0	NA	NA	NA
diverse	29377573	3061663	3064507	NA	0	NA	NA	NA
diverse	29377573	6224089	6290132	0.0016493695757339	190	7644	4634498	110942
diverse	29377573	6420879	6506166	NA	0	NA	NA	NA
diverse	29378549	94697	99689	0.0009719889419091	215	5096	5242858	126982
diverse	29378549	562488	566155	NA	0	NA	NA	NA
diverse	29378549	707947	708875	NA	0	NA	NA	NA
diverse	29378549	846510	848406	0.0	193	0	4722720	97648
diverse	29379125	146975	147527	0.0049220903414524	71	8575	1742146	31150
diverse	29379125	311476	313823	0.0063640416497742	113	17644	2772452	49836
diverse	29379125	649763	657782	NA	0	NA	NA	NA
diverse	29379125	1736841	1744410	0.0	209	0	5074993	144991
diverse	29377803	28773	31045	NA	0	NA	NA	NA
diverse	29377803	183873	196000	NA	0	NA	NA	NA
diverse	29377803	238720	289284	0.0	109	0	2662902	59482
diverse	29377803	863966	875342	0.0039652175139549	116	11245	2835910	61306
diverse	29377803	2273588	2277423	NA	0	NA	NA	NA
diverse	29377803	3471815	3473666	NA	0	NA	NA	NA
diverse	29377803	4014524	4085570	0.0	196	0	4758243	137053
diverse	29379672	223775	272138	0.0010352373082445	106	2691	2599404	48052
diverse	29379672	543381	544383	NA	0	NA	NA	NA
diverse	29379672	684694	897689	NA	0	NA	NA	NA
diverse	29381332	3284	6304	NA	0	NA	NA	NA
diverse	29381332	100074	130019	NA	0	NA	NA	NA
diverse	29381332	828494	830890	NA	0	NA	NA	NA
diverse	29381332	2233544	2234281	0.0	106	0	2553103	94353
diverse	29380877	579483	798488	0.0019337871287128	105	4975	2572672	49808
diverse	29380877	1898790	1900592	NA	0	NA	NA	NA
diverse	29380877	2030488	2038134	NA	0	NA	NA	NA
diverse	29380877	2121280	2127226	NA	0	NA	NA	NA
diverse	29380001	674615	835707	NA	0	NA	NA	NA
diverse	29380001	2069453	2098272	NA	0	NA	NA	NA
diverse	29380001	2615394	2619389	0.0	16	0	385881	13735
diverse	29380086	181947	221246	0.0	311	0	7598944	168592
diverse	29380086	238509	331933	NA	0	NA	NA	NA
diverse	29380086	469466	491366	0.0021302693890225	105	5488	2576200	46280
diverse	29381623	318914	320450	NA	0	NA	NA	NA
diverse	29381623	1751848	1753193	NA	0	NA	NA	NA
diverse	29381623	2090452	2094066	0.0	108	0	2649348	48060
diverse	29381623	2499245	2501809	NA	0	NA	NA	NA
diverse	29382454	89948	132765	0.0026443618030155	431	27962	10574196	190460
diverse	29382454	586256	650765	NA	0	NA	NA	NA
diverse	29378928	254665	255490	NA	0	NA	NA	NA
diverse	29378928	518318	519587	0.0044635643301515	113	12375	2772448	49840
diverse	29378928	1791435	1794750	NA	0	NA	NA	NA
diverse	29378928	1993800	2063145	0.0	105	0	2575755	46725
diverse	29378928	3076044	3079234	0.0042740685406488	114	11815	2764345	82919
diverse	29378928	4987766	4992787	0.0	108	0	2611065	86343
diverse	29379278	319402	320720	0.0	35	0	858585	15575
diverse	29379278	337536	359746	NA	0	NA	NA	NA
diverse	29380286	470180	472345	NA	0	NA	NA	NA
diverse	29380286	558743	688336	NA	0	NA	NA	NA
diverse	29380286	1138660	1150288	0.0	211	0	5121473	148463
diverse	29379083	407578	409071	NA	0	NA	NA	NA
diverse	29379083	1644279	1662774	NA	0	NA	NA	NA
diverse	29379083	1667679	1681865	0.0	106	0	2577354	70102
diverse	29379772	38113	155259	NA	0	NA	NA	NA
diverse	29379772	426754	436040	0.0	217	0	5240639	179153
diverse	29379772	625352	627420	NA	0	NA	NA	NA
diverse	29382399	64390	65848	NA	0	NA	NA	NA
diverse	29382399	412186	414329	NA	0	NA	NA	NA
diverse	29377488	782128	922817	0.0021579470741381	221	11547	5350919	168777
diverse	29377488	1123323	1125262	NA	0	NA	NA	NA
diverse	29378820	86404	250514	0.0023136912436905	324	18371	7940126	152098
diverse	29378820	455653	458343	NA	0	NA	NA	NA
diverse	29378820	458665	459818	NA	0	NA	NA	NA
diverse	29378820	891010	900147	0.0032715003555407	219	17423	5325691	144053
diverse	29378820	939432	941910	NA	0	NA	NA	NA
diverse	29378820	1053672	1055424	NA	0	NA	NA	NA
diverse	29378820	1472506	1650700	NA	0	NA	NA	NA
diverse	29378820	1946906	2035302	0.0020050356497619	327	16172	8065692	101460
diverse	29378820	2277710	2280988	NA	0	NA	NA	NA
diverse	29378820	3576449	3679618	0.0003117895623117	634	4800	15394999	439785
diverse	29377477	15074	178903	0.0077022501154292	613	115738	15026518	283770
diverse	29379304	325318	326030	0.0	29	0	685937	38367
diverse	29379304	1173203	1226533	0.004785976994884	94	10863	2269756	77988
diverse	29379304	1581369	1680475	0.0011758842470129	402	11601	9865767	174585
diverse	29379304	1744919	1819470	0.0046225774800214	109	12348	2671237	51147
diverse	29379304	3611717	3659823	0.0062633465106593	105	15595	2489883	132597
diverse	29379304	3920208	3971993	NA	0	NA	NA	NA
diverse	29379304	4298762	4304620	0.0	118	0	2922693	24475
diverse	29381655	1111837	1327485	0.0014783623957264	310	11230	7596243	146317
diverse	29377137	512018	515879	NA	0	NA	NA	NA
diverse	29377137	635513	728516	0.0022707479966081	236	13084	5761978	132358
diverse	29377137	1424047	1505428	0.0022422248032004	210	11537	5145336	99624
diverse	29377137	1896583	1908237	0.0047578908866037	115	13372	2810489	61751
diverse	29377137	2190159	2237162	0.0044527240332018	113	12343	2772011	50277
diverse	29380377	244744	248962	0.004680675681132	107	12288	2625262	47170
diverse	29380377	387285	476327	0.0	94	0	2344184	3560
diverse	29380377	575301	580100	NA	0	NA	NA	NA
diverse	29380377	598151	599597	NA	0	NA	NA	NA
diverse	29380377	790779	795330	0.0009341312615986	111	2544	2723386	48950
diverse	29380377	875873	920145	0.0	109	0	2663295	59089
diverse	29380377	950662	1027236	0.0063375500862222	110	17093	2697099	50261
diverse	29380712	773181	774484	0.0031931260451962	145	11023	3452103	169417
diverse	29380712	1135121	1138387	NA	0	NA	NA	NA
diverse	29380712	1273515	1434077	NA	0	NA	NA	NA
diverse	29380712	2285328	2421219	0.0036837383922786	275	24836	6742064	126336
diverse	29380712	2529717	2533041	NA	0	NA	NA	NA
diverse	29380712	2580526	2653965	0.0	227	0	5553984	115568
diverse	29380712	2817932	2838478	0.0025684401276712	314	19741	7685988	156476
diverse	29380712	2970502	3038475	NA	0	NA	NA	NA
diverse	29381513	194902	198237	NA	0	NA	NA	NA
diverse	29381513	3077156	3153988	NA	0	NA	NA	NA
diverse	29381513	3257322	3261275	NA	0	NA	NA	NA
diverse	29381513	3279271	3282580	NA	0	NA	NA	NA
diverse	29381513	3296148	3456046	0.001784531843094	214	9295	5208649	136215
diverse	29379660	198832	202404	0.0013983913408349	99	3296	2356994	115630
diverse	29379660	611960	633579	NA	0	NA	NA	NA
diverse	29379660	3685498	3687021	NA	0	NA	NA	NA
diverse	29379732	360075	419723	NA	0	NA	NA	NA
diverse	29379732	430789	542158	0.0101345776794207	99	25059	2472624	0
diverse	29379732	847562	850016	NA	0	NA	NA	NA
diverse	29379732	1182264	1212485	0.0039252258300591	116	11360	2894101	3115
diverse	29381309	832877	843026	0.0024045364566781	320	18212	7574017	418303
diverse	29378266	128983	134392	NA	0	NA	NA	NA
diverse	29381252	399850	401484	0.0	105	0	2574873	47607
diverse	29380129	188062	209405	0.0040687091185531	103	10284	2527583	44945
diverse	29380129	349527	353248	0.007273185092435	427	76140	10468591	196161
diverse	29380129	373853	376349	NA	0	NA	NA	NA
diverse	29380129	451359	511356	0.0033753579996626	108	8944	2649793	47615
diverse	29380129	617184	619428	NA	0	NA	NA	NA
diverse	29380129	845349	847582	NA	0	NA	NA	NA
diverse	29380129	944752	945910	NA	0	NA	NA	NA
diverse	29380129	1065254	1068506	NA	0	NA	NA	NA
diverse	29380129	1239942	1378113	NA	0	NA	NA	NA
diverse	29380129	1944536	1984139	0.002642910881404	109	7068	2674324	48060
diverse	29380129	2008411	2027092	0.0	110	0	2688271	59089
diverse	29379623	357664	493865	0.0	109	0	2670351	52033
diverse	29379623	920634	923632	NA	0	NA	NA	NA
diverse	29379623	945573	948081	NA	0	NA	NA	NA
diverse	29379623	1109773	1227301	NA	0	NA	NA	NA
diverse	29379623	1459975	1461216	NA	0	NA	NA	NA
diverse	29377337	695716	698093	0.0031299129530602	105	8055	2573554	48926
diverse	29377337	1195781	1200851	0.0027967856982363	200	13692	4895620	99580
diverse	29377337	1431514	1433143	0.005209509881159	94	12015	2306359	41385
diverse	29377337	1660713	1666043	0.0029787289369669	380	27492	9229440	261440
diverse	29379141	327960	622564	0.0023227020902299	330	18400	7921808	320272
diverse	29379141	858493	1025446	NA	0	NA	NA	NA
diverse	29379356	2302672	2305772	NA	0	NA	NA	NA
diverse	29379356	2683595	2859797	0.0037892130556652	104	9617	2537994	59510
diverse	29379356	3637323	3736835	0.0041273569489185	393	39464	9561567	254001
diverse	29381139	558616	559312	0.0	15	0	361350	13290
diverse	29382125	118648	124700	NA	0	NA	NA	NA
diverse	29382125	165276	302406	0.0036835391117396	113	10112	2745186	77102
diverse	29382125	423426	428773	NA	0	NA	NA	NA
diverse	29382125	965391	966083	NA	0	NA	NA	NA
diverse	29379132	910568	1145918	0.0011476904252638	309	8575	7471527	246057
diverse	29379132	1358395	1387615	0.0012730102195675	594	18475	14512845	322899
diverse	29379132	1907365	1912671	0.0	88	0	2115129	82759
diverse	29378568	189006	192828	0.0023224128561447	105	5983	2576200	46280
diverse	29378568	360754	461967	0.0	107	0	2624817	47615
diverse	29378568	840087	863258	0.0014131499283041	213	7349	5200439	119449
diverse	29378568	1598790	1602641	NA	0	NA	NA	NA
diverse	29378568	2412343	2415320	NA	0	NA	NA	NA
diverse	29379242	440538	460189	0.0018116528818001	310	13815	7625633	116927
diverse	29379242	815937	816495	NA	0	NA	NA	NA
diverse	29379242	921038	927720	NA	0	NA	NA	NA
diverse	29380685	1009298	1025427	0.0042789023442793	114	11968	2796979	50285
diverse	29380685	1145698	1152061	0.0022958893957109	312	17608	7669359	123153
diverse	29380685	1322898	1346122	0.0	46	0	1117926	30970
diverse	29380685	1644704	1645700	0.0	82	0	2005368	42664
diverse	29380685	1789574	1795670	0.0031154649522072	415	31470	10101221	263819
diverse	29380685	1859042	1885443	0.0055295475792515	208	28107	5083056	111952
diverse	29380685	2008635	2069361	0.0	101	0	2421339	101237
diverse	29380685	2275531	2276032	NA	0	NA	NA	NA
diverse	29373428	316856	324812	NA	0	NA	NA	NA
diverse	29377244	607386	611038	NA	0	NA	NA	NA
diverse	29377244	912652	913651	NA	0	NA	NA	NA
diverse	29380971	446518	449287	0.0	79	0	1937949	35155
diverse	29380971	577287	579376	0.0	92	0	2172503	125289
diverse	29380971	759862	766114	NA	0	NA	NA	NA
diverse	29380971	1119764	1146370	0.0011080259823697	420	11417	10303910	186010
diverse	29380971	1987445	2094683	0.0009599568197861	548	12912	13450605	236243
diverse	29380971	3738011	3744927	NA	0	NA	NA	NA
diverse	29380971	4177688	4180972	0.0023516223219713	211	12255	5211296	58640
diverse	29380971	5241451	5245286	0.0069429908451662	147	25043	3606947	64525
diverse	29380971	5945904	5963466	0.0007440215847006	106	1935	2600731	46725
diverse	29380971	6130876	6133873	NA	0	NA	NA	NA
diverse	29380971	6599100	6663711	NA	0	NA	NA	NA
diverse	29380971	7437947	7438428	NA	0	NA	NA	NA
diverse	29380971	7930146	7977722	0.0020837721749101	327	16639	7985038	182114
diverse	29380971	8993907	8997387	NA	0	NA	NA	NA
diverse	29380971	9545783	9552037	NA	0	NA	NA	NA
diverse	29380971	9776028	9804686	NA	0	NA	NA	NA
diverse	29380971	9998990	10018314	0.0	115	0	2614702	257538
diverse	29381931	104243	107184	NA	0	NA	NA	NA
diverse	29381931	1155635	1156766	NA	0	NA	NA	NA
diverse	29379976	113831	298068	0.0072875955235371	323	56937	7812865	254383
diverse	29379976	704490	705632	NA	0	NA	NA	NA
diverse	29379976	1310845	1322322	0.0040036305708887	110	10807	2699300	48060
diverse	29379675	547856	549332	NA	0	NA	NA	NA
diverse	29379675	624683	638060	NA	0	NA	NA	NA
diverse	29379675	801418	869216	0.0	110	0	2634168	113192
diverse	29379675	992114	992480	NA	0	NA	NA	NA
diverse	29379675	1256806	1258745	0.0	95	0	2330445	42275
diverse	29379675	1622016	1624292	0.0041894416619443	114	11703	2793451	53813
diverse	29379675	1667046	1669486	0.0048031014531869	191	22494	4683224	87192
diverse	29379675	1676541	1676847	NA	0	NA	NA	NA
diverse	29379675	1677908	1802690	0.0	98	0	2403597	44051
diverse	29378370	7707	39958	NA	0	NA	NA	NA
diverse	29378370	346504	352605	NA	0	NA	NA	NA
diverse	29378370	1384991	1392406	NA	0	NA	NA	NA
diverse	29378370	1706841	1711324	NA	0	NA	NA	NA
diverse	29378370	1884672	2183865	NA	0	NA	NA	NA
diverse	29378370	2419842	2426995	NA	0	NA	NA	NA
diverse	29378370	2431287	2431913	NA	0	NA	NA	NA
diverse	29378370	2626604	2630267	0.0033332222879602	219	17910	5373179	96565
diverse	29378370	2679399	2680157	NA	0	NA	NA	NA
diverse	29378370	2818268	2822213	NA	0	NA	NA	NA
diverse	29378370	3254391	3259279	0.0080015450281808	115	22580	2821955	50285
diverse	29377712	764974	766604	0.0024354703472646	207	12400	5091419	78613
diverse	29379999	257370	281974	0.0017426414959796	204	8700	4992421	102683
diverse	29380537	2581321	2582020	NA	0	NA	NA	NA
diverse	29380537	3085014	3085854	NA	0	NA	NA	NA
diverse	29380537	3429687	3435627	NA	0	NA	NA	NA
diverse	29378373	1486200	1613793	0.0041094981170616	410	40925	9958637	281523
diverse	29378373	1854789	1858308	NA	0	NA	NA	NA
diverse	29377271	693815	731919	0.0048541614247396	312	36906	7602961	189551
diverse	29354202	25257	74886	0.0006628908021065	326	5319	8023946	118230
diverse	29377685	224119	239509	0.0028575697742841	527	36776	12869677	292675
diverse	29377685	1320458	1323469	NA	0	NA	NA	NA
diverse	29377685	2038305	2046453	NA	0	NA	NA	NA
diverse	29381102	288691	472009	0.0044508847557988	103	11248	2527138	45390
diverse	29381102	766004	774170	NA	0	NA	NA	NA
diverse	29381102	955757	1090591	0.0056192347157657	791	108754	19353881	402135
diverse	29381102	1198821	1238980	0.004279207166017	446	46737	10921883	217413
diverse	29381102	1381860	1431657	NA	0	NA	NA	NA
diverse	29381102	1693098	1705056	0.0	140	0	3312867	183773
diverse	29381102	2217755	2227718	NA	0	NA	NA	NA
diverse	29381102	2684053	2686857	NA	0	NA	NA	NA
diverse	29381102	3976974	4046718	0.0018250224835643	315	14136	7745658	121782
diverse	29381102	4107008	4109303	NA	0	NA	NA	NA
diverse	29381102	4812754	4814195	NA	0	NA	NA	NA
diverse	29381102	4862890	4863696	NA	0	NA	NA	NA
diverse	29381102	5065741	5114760	NA	0	NA	NA	NA
diverse	29347894	27056	108685	0.0	102	0	2502162	45390
diverse	29378572	190204	195124	0.0010496965213729	213	5432	5174829	145059
diverse	29378572	1334088	1364475	0.0	108	0	2649348	48060
diverse	29381295	303246	345133	0.0	107	0	2528706	143726
diverse	29381295	481416	486124	8.85017546081808e-05	405	872	9852912	262368
diverse	29380274	1082670	1117221	NA	0	NA	NA	NA
diverse	29380274	1765007	1766576	NA	0	NA	NA	NA
diverse	29381872	1073246	1074648	NA	0	NA	NA	NA
diverse	29381872	1284575	1285423	NA	0	NA	NA	NA
diverse	29381872	2572116	2574014	NA	0	NA	NA	NA
diverse	29381872	3321473	3321788	NA	0	NA	NA	NA
diverse	29380041	56326	100537	0.0029161320246502	532	38201	13099887	187345
diverse	29380041	344616	421717	0.0066472711590253	331	53700	8078503	188553
diverse	28810837	2326	5236	NA	0	NA	NA	NA
diverse	29379564	890428	896288	0.0	107	0	2624817	47615
diverse	29379564	1094066	1137020	NA	0	NA	NA	NA
diverse	29381436	772404	819644	0.004846524736876	105	12240	2525521	96959
diverse	29381436	1513185	1555758	NA	0	NA	NA	NA
diverse	29381436	2021494	2051184	NA	0	NA	NA	NA
diverse	29381436	2357810	2378457	NA	0	NA	NA	NA
diverse	29381436	3117331	3128445	0.0021574921571365	94	4975	2305918	41826
diverse	29381436	3409462	3415374	0.0	217	0	5272973	146819
diverse	29381436	4218904	4280346	0.0	209	0	4998883	221101
diverse	29381436	4687436	4810685	NA	0	NA	NA	NA
diverse	29381436	5094432	5191630	NA	0	NA	NA	NA
diverse	29381436	5436901	5459803	NA	0	NA	NA	NA
diverse	29381436	7022158	7282641	NA	0	NA	NA	NA
diverse	29381436	7553243	7583020	NA	0	NA	NA	NA
diverse	29381436	7876777	7904162	NA	0	NA	NA	NA
diverse	29381762	627676	629678	0.0040824508183477	187	18900	4629572	40940
diverse	29381762	736684	738815	NA	0	NA	NA	NA
diverse	29381762	832227	839797	NA	0	NA	NA	NA
diverse	29381762	1458461	1459162	NA	0	NA	NA	NA
diverse	29381762	1459191	1460990	NA	0	NA	NA	NA
diverse	29381762	1730089	1733447	NA	0	NA	NA	NA
diverse	29381762	2051648	2115759	0.0019049944625274	95	4400	2309718	63002
diverse	29381762	2473069	2477642	0.0042883580764273	416	43698	10189914	200102
diverse	29381762	2590324	2593078	0.0027865861172405	215	14563	5226108	143732
diverse	29381762	3004831	3012457	NA	0	NA	NA	NA
diverse	29381762	3265913	3306423	0.0045035860886823	113	12480	2771125	51163
diverse	29381762	3898226	3974588	0.0	575	0	14072719	288481
diverse	29381762	4773942	4794465	0.0009051930432443	207	4577	5056380	113652
diverse	29381762	5126704	5130782	0.0022252922365094	315	17166	7714043	153397
diverse	29381762	5310617	5325389	NA	0	NA	NA	NA
diverse	29379121	690948	701184	NA	0	NA	NA	NA
diverse	29379121	1008658	1014579	NA	0	NA	NA	NA
diverse	29379121	1135870	1189285	NA	0	NA	NA	NA
diverse	29379121	1459569	1460825	NA	0	NA	NA	NA
diverse	29379121	1794028	1798277	0.0075950394025914	109	19847	2613153	109231
diverse	29379121	2070626	2096703	0.0032831831012568	654	52362	15948547	385757
diverse	29379121	2151802	2153575	NA	0	NA	NA	NA
diverse	29379121	2367361	2433203	0.0019050242836249	192	8851	4646135	149257
diverse	29379121	3003275	3004157	NA	0	NA	NA	NA
diverse	29335367	307448	489131	0.0020964029488348	302	15265	7281520	261232
diverse	29379812	543702	545363	0.0053393282075068	107	13963	2615123	57309
diverse	29379812	691999	711264	NA	0	NA	NA	NA
diverse	29379812	1123371	1127351	NA	0	NA	NA	NA
diverse	29378299	220767	222725	NA	0	NA	NA	NA
diverse	29378299	1402322	1503455	0.0	107	0	2622171	50261
diverse	29378299	3144411	3328606	NA	0	NA	NA	NA
diverse	29382452	206365	287487	0.0094298204028458	425	97963	10388639	226161
diverse	29378484	247457	344231	NA	0	NA	NA	NA
diverse	29378484	756667	757529	NA	0	NA	NA	NA
diverse	29378484	994828	1025761	0.0028352449675272	752	52094	18373721	408231
diverse	29378484	1307533	1335429	0.0	261	0	6236820	281916
diverse	29378484	1896250	1898752	0.0027454351771154	186	12528	4563211	82325
diverse	29378484	2115731	2119452	NA	0	NA	NA	NA
diverse	29378570	47998	53483	NA	0	NA	NA	NA
diverse	29378570	79230	80003	0.0054221715801096	52	6919	1276057	22695
diverse	29378570	596852	598556	0.0012759403290294	224	7068	5539444	55180
diverse	29379513	341071	395869	0.0030016201927176	112	8096	2697210	100102
diverse	29379513	1385354	1387234	NA	0	NA	NA	NA
diverse	29379513	1397820	1398132	NA	0	NA	NA	NA
diverse	29379513	1517972	1520312	0.0	101	0	2477631	44945
diverse	29379513	1610965	1612965	0.0024741112616533	295	17775	7184398	183522
diverse	29379513	2244358	2291511	0.0019049968645027	203	9405	4937016	133112
diverse	29381292	197307	200562	NA	0	NA	NA	NA
diverse	29377010	31155	305180	0.0	108	0	2649348	48060
diverse	29382090	30963	75352	NA	0	NA	NA	NA
diverse	29382090	178048	206459	0.0008161395141714	428	8557	10484727	205001
diverse	29382090	368577	406424	0.0042377326111843	216	22462	5300476	94340
diverse	29382090	1096645	1127128	NA	0	NA	NA	NA
diverse	29382090	1421222	1427317	NA	0	NA	NA	NA
diverse	29380980	1132975	1172934	0.0015660830140468	182	6992	4464642	80990
diverse	29380980	1491106	1525023	0.0	143	0	3551543	20025
diverse	29380980	1543547	1590561	0.0050215062310661	94	11371	2264460	83284
diverse	29380980	2536248	2592810	0.0008072624416455	98	1935	2396990	50658
diverse	29380980	3082861	3089340	NA	0	NA	NA	NA
diverse	29382405	878764	913921	NA	0	NA	NA	NA
diverse	29382405	1474908	1476208	0.0	113	0	2758332	63956
diverse	29382405	1671214	1674304	0.0010007271156145	104	2520	2518169	79335
diverse	29382405	2366782	2441490	NA	0	NA	NA	NA
diverse	29379843	4736	13494	0.0014574635068688	228	8055	5526725	167803
diverse	29379843	266287	281802	0.0054686736096837	210	27405	5011270	233690
diverse	29379052	359192	373378	0.0029797115415058	112	8188	2747917	49395
diverse	29379052	790330	1097997	0.0037554187339234	335	30934	8237164	129796
diverse	29379052	1205515	1268259	0.0083879093783725	335	68653	8184757	182203
diverse	29379052	1429906	1433558	NA	0	NA	NA	NA
diverse	29379052	1711201	1717707	NA	0	NA	NA	NA
diverse	29377082	128690	157514	NA	0	NA	NA	NA
diverse	29377082	621672	702537	NA	0	NA	NA	NA
diverse	29377082	1170913	1252137	NA	0	NA	NA	NA
diverse	29377082	1839827	1869424	NA	0	NA	NA	NA
diverse	29377082	2930255	3083733	NA	0	NA	NA	NA
diverse	29377082	3363264	3367317	0.0	38	0	932178	16910
diverse	29377082	3511852	3594299	NA	0	NA	NA	NA
diverse	29360291	22116	32558	NA	0	NA	NA	NA
diverse	29360291	299562	551907	0.0	107	0	2577630	94802
diverse	29360291	936601	946398	NA	0	NA	NA	NA
diverse	29380776	1093493	1098021	0.0	207	0	5077917	92115
diverse	29379929	185322	189789	NA	0	NA	NA	NA
diverse	29379929	630093	632160	0.0	41	0	987253	36763
diverse	29382418	321538	514681	0.0042209360300799	501	51362	12168391	344585
diverse	29382418	1485729	1522510	0.0	27	0	662337	12015
diverse	29382418	1905782	1907861	NA	0	NA	NA	NA
diverse	29382418	2377615	2513429	NA	0	NA	NA	NA
diverse	29382418	2878790	2881405	NA	0	NA	NA	NA
diverse	29382418	3024474	3026139	NA	0	NA	NA	NA
diverse	29382418	3667439	3844828	0.0014718105818775	616	22118	15027749	357467
diverse	29382418	4496113	4556449	0.0069895898056711	113	19596	2803598	18690
diverse	29382418	4961546	4963402	NA	0	NA	NA	NA
diverse	29379839	5629	5965	NA	0	NA	NA	NA
diverse	29379839	759844	762426	0.0115834711361491	220	61993	5351850	142870
diverse	29379839	969780	973942	NA	0	NA	NA	NA
diverse	29379839	1454249	1456798	NA	0	NA	NA	NA
diverse	29379839	1740207	1742258	0.0010936989944266	205	5488	5017834	102246
diverse	29379839	2444888	2445314	NA	0	NA	NA	NA
diverse	29377529	344853	345405	NA	0	NA	NA	NA
diverse	29377529	1961841	2164492	0.0003718810131168	424	3857	10371597	218227
diverse	29377529	2921666	2924336	NA	0	NA	NA	NA
diverse	29377529	3414206	3424496	0.0045719011991369	627	70400	15398408	261544
diverse	29377529	5800012	5801761	0.0	112	0	2747472	49840
diverse	29378876	188814	273342	0.0020312052665615	525	26038	12818990	293410
diverse	29378876	809098	815663	NA	0	NA	NA	NA
diverse	29378876	1443764	1492670	NA	0	NA	NA	NA
diverse	29378876	4666850	4712837	0.0042841978948891	635	66438	15507687	352073
diverse	29378876	5622471	5695241	0.0	107	0	2590860	81572
diverse	29378876	6061907	6124032	NA	0	NA	NA	NA
diverse	29378876	6263279	6269540	0.0	105	0	2552382	70098
diverse	29378876	6542307	6545715	0.0	112	0	2747472	49840
diverse	29379891	595611	725742	0.0023725577432998	429	24845	10471821	242883
diverse	29381454	32879	110248	NA	0	NA	NA	NA
diverse	29381454	1021434	1021890	NA	0	NA	NA	NA
diverse	29381454	2123345	2158496	0.0014014667538657	328	11244	8023023	169105
diverse	29381454	2513082	2513922	NA	0	NA	NA	NA
diverse	29363785	160704	161457	0.0	20	0	490620	8900
diverse	29378882	295332	308989	0.0	78	0	1913418	34710
diverse	29378882	1191686	1198365	NA	0	NA	NA	NA
diverse	29380617	418194	421278	NA	0	NA	NA	NA
diverse	29379616	40706	45767	NA	0	NA	NA	NA
diverse	29382261	1475265	1755543	0.0008817586956608	218	4623	5242931	201837
diverse	29382261	2884872	2945418	0.0016779817717805	223	9180	5470858	98790
diverse	29382261	3485401	3516027	0.0063385546991973	320	49637	7830965	161355
diverse	29351431	394442	544914	0.0008361276950615	94	1917	2292712	55032
diverse	29377077	414685	416605	NA	0	NA	NA	NA
diverse	29377077	2888260	2892929	0.0	211	0	5171631	98305
diverse	29378206	123016	179155	0.0051008015091567	658	81918	16059829	374379
diverse	29378206	657872	718802	0.0038614046724912	518	48579	12580655	356913
diverse	29381896	84740	228804	NA	0	NA	NA	NA
diverse	29381896	460741	495688	NA	0	NA	NA	NA
diverse	29342906	34863	74209	NA	0	NA	NA	NA
diverse	29342906	156126	165148	0.0010307755950675	504	12648	12270372	317532
diverse	29381181	39312	42080	NA	0	NA	NA	NA
diverse	29381181	345356	481569	0.0025733024376215	534	33708	13099121	238063
diverse	29381181	711456	716015	NA	0	NA	NA	NA
diverse	29381181	2114922	2183649	0.0	108	0	2649348	48060
diverse	29380913	1400013	1450922	0.0049779793407286	214	26137	5250524	94340
diverse	29380913	1730821	1800460	NA	0	NA	NA	NA
diverse	29380913	1943330	1950287	NA	0	NA	NA	NA
diverse	29379390	941212	956374	NA	0	NA	NA	NA
diverse	29379390	1605774	1687609	0.0093347529936844	109	24960	2673879	48505
diverse	29379390	2213873	2216983	NA	0	NA	NA	NA
diverse	29379390	2747561	2814170	0.0026085524150888	216	13714	5257322	137494
diverse	29379707	882687	1040001	0.0018681052856514	215	9800	5245957	123883
diverse	29379707	1151954	1153460	NA	0	NA	NA	NA
diverse	29382473	23759	50696	0.001722472480353	279	11760	6827395	140909
diverse	29382473	268833	410982	0.0045742132422302	106	11919	2605694	41762
diverse	29382473	1776207	1795485	0.0115570519442425	16	4531	392055	7561
diverse	29382473	1905249	1917281	0.0016845672235046	270	11064	6567859	175661
diverse	29377341	25326	240032	0.0046899222445231	109	12319	2626696	95688
diverse	29377341	789222	919921	0.0044839848074506	110	11997	2675522	71838
diverse	29377341	1666750	1670895	0.0042173105597305	108	11175	2649793	47615
diverse	29381867	33151	78552	0.0	215	0	5304425	65415
diverse	29381867	125546	133403	NA	0	NA	NA	NA
diverse	29381867	300641	303356	NA	0	NA	NA	NA
diverse	29381867	557036	566543	NA	0	NA	NA	NA
diverse	29379039	9995	19467	NA	0	NA	NA	NA
diverse	29379039	654728	657433	NA	0	NA	NA	NA
diverse	29379039	1238950	1241144	NA	0	NA	NA	NA
diverse	29381629	217614	221812	NA	0	NA	NA	NA
diverse	29381629	643591	660799	0.0	116	0	2845596	51620
diverse	29377210	929968	930962	0.0024753526395228	103	6237	2519641	52887
diverse	29379162	1047995	1054289	0.0017281156575911	330	13972	8085107	156973
diverse	29379162	1673819	1738866	NA	0	NA	NA	NA
diverse	29379162	2093985	2096343	NA	0	NA	NA	NA
diverse	29379162	2372567	2603180	0.0039399006355342	95	9180	2330008	42712
diverse	29379162	3167261	3170026	NA	0	NA	NA	NA
diverse	29379162	3896279	3954108	0.0029373506965607	312	22444	7640899	151613
diverse	29382190	378275	379949	NA	0	NA	NA	NA
diverse	29382190	489826	495952	0.0	108	0	2649348	48060
diverse	29382190	704450	711334	NA	0	NA	NA	NA
diverse	29382476	4953	9645	NA	0	NA	NA	NA
diverse	29382476	372315	374312	NA	0	NA	NA	NA
diverse	29382476	824014	828956	NA	0	NA	NA	NA
diverse	29382476	968906	969749	NA	0	NA	NA	NA
diverse	29382476	1093027	1134722	0.0029695358025467	309	22309	7512622	204962
diverse	29382476	1315924	1317989	NA	0	NA	NA	NA
diverse	29382476	1718452	1720723	0.0014573168992638	220	7920	5434645	60075
diverse	29382476	2724587	2803268	0.0016649430721907	108	4400	2642733	54675
diverse	29382476	3022946	3072113	NA	0	NA	NA	NA
diverse	29382476	3106066	3107807	NA	0	NA	NA	NA
diverse	29382476	3111831	3118098	NA	0	NA	NA	NA
diverse	29380479	838312	960814	0.0044496113024031	115	12535	2817100	55140
diverse	29380479	1167755	1172228	NA	0	NA	NA	NA
diverse	29378781	191439	260613	0.0025933672965811	215	13663	5268440	101400
diverse	29378781	775928	781020	NA	0	NA	NA	NA
diverse	29378073	731114	799115	NA	0	NA	NA	NA
diverse	29378073	1079122	1086695	0.0	104	0	2519043	78461
diverse	29378073	1974359	1977105	NA	0	NA	NA	NA
diverse	29382025	429200	603521	0.001101598420518	439	11837	10745295	219169
diverse	29382025	735989	737823	NA	0	NA	NA	NA
diverse	29382025	1129139	1130327	NA	0	NA	NA	NA
diverse	29379966	148494	428468	NA	0	NA	NA	NA
diverse	29379966	864675	908042	NA	0	NA	NA	NA
diverse	29379966	1274278	1315577	NA	0	NA	NA	NA
diverse	29379966	1467104	1517648	NA	0	NA	NA	NA
diverse	29379966	2094224	2108911	0.0025399520637907	370	22695	8935208	305912
diverse	29381330	593856	596232	0.0	103	0	2520527	52001
diverse	29380692	122953	124618	0.0015943280851436	213	8256	5178357	141531
diverse	29380692	351679	353959	NA	0	NA	NA	NA
diverse	29380692	615200	616592	NA	0	NA	NA	NA
diverse	29380692	662156	662475	NA	0	NA	NA	NA
diverse	29380692	1121955	1130862	NA	0	NA	NA	NA
diverse	29380692	1541743	1542394	NA	0	NA	NA	NA
diverse	29380692	3049807	3053304	0.0025779626425505	210	13277	5150191	94769
diverse	29380692	3318764	3334871	0.0056117106882871	542	74444	13265830	271162
diverse	29380692	4327071	4397069	0.0	194	0	4623896	221448
diverse	29380692	4629809	4632917	NA	0	NA	NA	NA
diverse	29380692	4888785	4890594	0.0	97	0	2293908	128764
diverse	29377763	47488	60936	0.0022889297114652	434	24479	10694518	145066
diverse	29377763	278412	339917	0.0023568572843081	109	6303	2674324	48060
diverse	29377763	755452	774375	0.0205924865037694	47	23379	1135317	38555
diverse	29377763	1098084	1101077	NA	0	NA	NA	NA
diverse	29377763	1476296	1515653	NA	0	NA	NA	NA
diverse	29377763	1956525	1958343	NA	0	NA	NA	NA
diverse	29377763	2085481	2092201	NA	0	NA	NA	NA
diverse	29377763	2373825	2379039	NA	0	NA	NA	NA
diverse	29377763	3014504	3015392	NA	0	NA	NA	NA
diverse	29377763	3102239	3102645	NA	0	NA	NA	NA
diverse	29377763	3636581	3647502	0.0	106	0	2637666	9790
diverse	29377763	4353309	4356706	NA	0	NA	NA	NA
diverse	29377763	4503837	4510741	NA	0	NA	NA	NA
diverse	29377763	5476971	5484909	NA	0	NA	NA	NA
diverse	29379512	16934	18229	NA	0	NA	NA	NA
diverse	29379512	40888	42393	NA	0	NA	NA	NA
diverse	29379512	1000292	1002617	NA	0	NA	NA	NA
diverse	29379512	1056733	1061591	NA	0	NA	NA	NA
diverse	29379512	1474208	1512534	NA	0	NA	NA	NA
diverse	29379512	2820893	2824754	NA	0	NA	NA	NA
diverse	29379512	4739545	4745614	NA	0	NA	NA	NA
diverse	29377446	154040	155249	NA	0	NA	NA	NA
diverse	29377446	1315535	1334178	0.0018117665176488	99	4400	2428569	44055
diverse	29377446	1793245	1797151	NA	0	NA	NA	NA
diverse	29377446	1834787	1917278	0.0	220	0	5390646	104074
diverse	29377446	2265619	2267943	0.0024975004020332	89	5358	2145345	77519
diverse	29382427	12202	28428	0.0	202	0	4955262	89890
diverse	29381412	512112	516232	0.0	419	0	10260464	204480
diverse	29380686	366799	384697	0.0022083395042878	414	22411	10148349	191715
diverse	29380686	620727	910485	0.0004936426958283	420	5035	10199685	290235
diverse	29380686	978875	987541	0.0014676176678959	304	10944	7456983	135721
diverse	29380686	1224298	1265329	0.0044225503864863	409	43838	9912380	302804
diverse	29380686	1374314	1455413	0.0024232655125504	211	12544	5176486	93450
diverse	29350804	132061	134606	NA	0	NA	NA	NA
diverse	29350804	252832	445212	0.0023588145692464	218	12500	5299272	145496
diverse	29375398	148446	158452	NA	0	NA	NA	NA
diverse	29378459	170780	405978	NA	0	NA	NA	NA
diverse	29378459	992199	995038	NA	0	NA	NA	NA
diverse	29378459	1145058	1198516	NA	0	NA	NA	NA
diverse	29378459	2110635	2128748	0.0036682025450111	709	63631	17346643	361341
diverse	29378459	2401571	2402000	NA	0	NA	NA	NA
diverse	29378459	2981411	3173456	0.0037758151596583	323	29324	7766270	300978
diverse	29378721	2250909	2253746	NA	0	NA	NA	NA
diverse	29382395	250110	252754	NA	0	NA	NA	NA
diverse	29380653	643039	669911	0.0	102	0	2337684	209868
diverse	29380653	721410	724809	NA	0	NA	NA	NA
diverse	29380653	1066926	1068508	NA	0	NA	NA	NA
diverse	29380653	1328347	1430097	0.0059235785648867	110	15885	2681656	65704
diverse	29380653	1702900	1850064	NA	0	NA	NA	NA
diverse	29380668	687611	691571	NA	0	NA	NA	NA
diverse	29380668	844820	855256	NA	0	NA	NA	NA
diverse	29380668	984116	988313	0.0028551889887658	205	14446	5059560	60520
diverse	29380668	1448014	1636258	NA	0	NA	NA	NA
diverse	29381255	96272	99337	NA	0	NA	NA	NA
diverse	29381391	196612	201020	0.004653216777571	212	23919	5140315	154597
diverse	29381391	845007	921445	0.0	110	0	2635916	111444
diverse	29381391	1091679	1135659	NA	0	NA	NA	NA
diverse	29381391	2818613	2822749	0.0038967183890211	109	10385	2665063	57321
diverse	29381391	4170664	4174211	0.0009627888464284	210	4925	5115348	129612
diverse	29381890	976092	977727	NA	0	NA	NA	NA
diverse	29381890	1174440	1179173	NA	0	NA	NA	NA
diverse	29381890	1373812	1375356	NA	0	NA	NA	NA
diverse	29380154	378699	404087	NA	0	NA	NA	NA
diverse	29380154	495025	502458	NA	0	NA	NA	NA
diverse	29380154	741991	764837	NA	0	NA	NA	NA
diverse	29378396	798006	876908	NA	0	NA	NA	NA
diverse	29378396	1029973	1033030	NA	0	NA	NA	NA
diverse	29378396	1176372	1181884	NA	0	NA	NA	NA
diverse	29378396	1299068	1417937	NA	0	NA	NA	NA
diverse	29378396	1494452	1497049	NA	0	NA	NA	NA
diverse	29378396	1541544	1560577	NA	0	NA	NA	NA
diverse	29378396	1971251	1986263	NA	0	NA	NA	NA
diverse	29378396	2175514	2176471	NA	0	NA	NA	NA
diverse	29378396	2762316	2763627	NA	0	NA	NA	NA
diverse	29378396	2984836	2987144	NA	0	NA	NA	NA
diverse	29378396	3132896	3151764	NA	0	NA	NA	NA
diverse	29381308	64110	82055	NA	0	NA	NA	NA
diverse	29381308	856427	1074347	0.0032847760113072	100	8055	2452222	45378
diverse	29378111	1140311	1141785	NA	0	NA	NA	NA
diverse	29380888	169954	216093	NA	0	NA	NA	NA
diverse	29380888	391531	392884	NA	0	NA	NA	NA
diverse	29380888	539439	671959	NA	0	NA	NA	NA
diverse	29380803	431220	432040	NA	0	NA	NA	NA
diverse	29380803	946716	949129	0.0024482847381476	111	6696	2734976	37360
diverse	29380803	1622761	1728442	NA	0	NA	NA	NA
diverse	29380803	1916043	1918251	0.0	107	0	2624817	47615
diverse	29382351	444644	474897	0.0029661290547921	436	31421	10593268	296268
diverse	29382351	561130	578459	0.004338528116551	317	33671	7760927	156465
diverse	29382351	2866353	2866929	NA	0	NA	NA	NA
diverse	29382351	2886667	2941637	0.0	213	0	5158644	161244
diverse	29382351	3362220	3363245	0.0045852778307837	110	12375	2698855	48505
diverse	29382351	3495740	3496355	NA	0	NA	NA	NA
diverse	29380186	123634	124167	NA	0	NA	NA	NA
diverse	29380186	239414	355785	0.0014077553298346	286	9840	6989851	153285
diverse	29379668	37715	39824	NA	0	NA	NA	NA
diverse	29379668	39824	41445	NA	0	NA	NA	NA
diverse	29379668	415166	466826	0.0006920851353116	430	7281	10520382	219298
diverse	29379668	1280545	1403178	0.0058883589573529	218	31500	5349538	95230
diverse	29377617	984903	988064	NA	0	NA	NA	NA
diverse	29377617	1590007	1626398	0.0057564863267308	420	59289	10299512	190408
diverse	29377617	3083111	3085500	NA	0	NA	NA	NA
diverse	29381775	149210	167044	NA	0	NA	NA	NA
diverse	29381775	1331200	1333243	NA	0	NA	NA	NA
diverse	29381775	1384601	1610499	0.0065384306591497	82	13356	2042692	5340
diverse	29381775	2592274	2592840	0.0	98	0	2404038	43610
diverse	29377649	1225117	1226317	NA	0	NA	NA	NA
diverse	29377649	1279415	1389944	NA	0	NA	NA	NA
diverse	29377649	1623685	1625999	NA	0	NA	NA	NA
diverse	29377649	1634371	1859274	NA	0	NA	NA	NA
diverse	29381992	3093	34867	8.80031857153229e-05	410	880	9999638	240522
diverse	29381992	145524	157549	0.0032844079448953	208	16676	5077323	117685
diverse	29381992	848405	849225	0.0	108	0	2646261	51147
diverse	29381992	1027073	1138019	0.0059990355082915	109	16321	2720604	1780
diverse	29381992	1359256	1359790	0.0	18	0	441558	8010
diverse	29381992	2161870	2279077	NA	0	NA	NA	NA
diverse	29381357	324952	403779	0.0033338182681998	438	35703	10709342	230146
diverse	29381357	447194	583546	0.0	112	0	2747472	49840
diverse	29381357	648453	651085	NA	0	NA	NA	NA
diverse	29378999	327287	330079	NA	0	NA	NA	NA
diverse	29378999	989725	1090245	NA	0	NA	NA	NA
diverse	29378999	1803337	1804918	NA	0	NA	NA	NA
diverse	29378999	2419561	2552695	0.0036134046034861	106	9197	2545245	102211
diverse	29378999	2637095	2642688	NA	0	NA	NA	NA
diverse	29378999	2684307	2685523	NA	0	NA	NA	NA
diverse	29377369	475085	477144	0.0	113	0	2772003	50285
diverse	29377369	477889	478951	NA	0	NA	NA	NA
diverse	29379645	421258	631475	0.0033076431081188	220	18126	5480035	14685
diverse	29379645	934936	969121	NA	0	NA	NA	NA
diverse	29379248	88253	88649	NA	0	NA	NA	NA
diverse	29379248	320511	327030	NA	0	NA	NA	NA
diverse	29379248	543877	572919	0.0	51	0	1251081	22695
diverse	29379913	2867355	2981532	0.0035698873908225	314	27432	7684276	158188
diverse	29379913	3004275	3005232	NA	0	NA	NA	NA
diverse	29379913	3005253	3006126	NA	0	NA	NA	NA
diverse	29381029	408304	413398	0.0033873257299686	104	8600	2538876	58628
diverse	29380899	865907	867622	NA	0	NA	NA	NA
diverse	29377330	359091	413860	0.0	110	0	2716655	30705
diverse	29377330	773781	819666	0.0098719116695414	105	24988	2531222	91258
diverse	29377330	924023	926723	0.0042089186632784	121	12495	2968696	53400
diverse	29377330	1302890	1429036	0.0023980513464263	623	36575	15251967	308081
diverse	29377330	1645818	1745096	0.0015417118999595	406	15295	9920790	219466
diverse	29377330	1886928	1887453	NA	0	NA	NA	NA
diverse	29380176	180556	212219	NA	0	NA	NA	NA
diverse	29380176	1112114	1131959	0.0	109	0	2673879	48505
diverse	29380176	1528046	1534298	0.0050747000010425	313	38940	7673360	144128
diverse	29380176	1992575	1998126	NA	0	NA	NA	NA
diverse	29380176	2108875	2113822	0.0	106	0	2546111	101345
diverse	29380176	2583932	2586968	NA	0	NA	NA	NA
diverse	29380176	2987830	2991551	0.0057731586865228	219	30919	5355647	114097
diverse	29378429	1256633	1315911	0.0010948015458369	204	5376	4910479	184625
diverse	29379343	474820	481007	NA	0	NA	NA	NA
diverse	29379343	494679	496816	NA	0	NA	NA	NA
diverse	29379343	496106	497532	NA	0	NA	NA	NA
diverse	29379343	538438	540525	NA	0	NA	NA	NA
diverse	29379343	735359	740341	0.0029516554674209	199	14396	4877263	92961
diverse	29379343	748034	754514	0.0024541720650205	299	17855	7275366	192458
diverse	29379343	1097903	1100785	0.0023584923816173	215	12255	5196116	173724
diverse	29379343	1153257	1156345	NA	0	NA	NA	NA
diverse	29379343	1231426	1240050	NA	0	NA	NA	NA
diverse	29380018	372460	373768	NA	0	NA	NA	NA
diverse	29380540	821643	902927	NA	0	NA	NA	NA
diverse	29378296	157351	202138	0.0018097902380399	285	12544	6931190	186970
diverse	29377870	192548	206765	0.0049366372508941	331	40080	8118887	148169
diverse	29377870	458369	463528	NA	0	NA	NA	NA
diverse	29377870	1037405	1046086	NA	0	NA	NA	NA
diverse	29378621	1838909	1842656	NA	0	NA	NA	NA
diverse	29378621	1976672	1977707	0.0054234703464757	203	27015	4981128	89000
diverse	29378621	2398540	2399778	0.0	103	0	2526693	45835
diverse	29378621	2590704	2591175	NA	0	NA	NA	NA
diverse	29378621	2910028	2925779	0.0002208402496003	425	2299	10410240	204560
diverse	29378621	3355638	3358862	NA	0	NA	NA	NA
diverse	29378621	3554435	3638311	0.0047599132194906	108	12508	2627779	69629
diverse	29378621	4340121	4473038	0.0	111	0	2722941	49395
diverse	29378621	5607910	5614260	NA	0	NA	NA	NA
diverse	29378621	5948539	6005286	0.0	111	0	2766996	5340
diverse	29378628	326567	327860	NA	0	NA	NA	NA
diverse	29378628	700438	773722	0.0	106	0	2647456	0
diverse	29378628	1256119	1278605	NA	0	NA	NA	NA
diverse	29379386	340242	341677	NA	0	NA	NA	NA
diverse	29379386	630659	632647	0.0026191277492922	104	6615	2525650	71854
diverse	29379386	1079522	1090195	0.0	104	0	2548149	49355
diverse	29379386	1252222	1253469	NA	0	NA	NA	NA
diverse	29379386	1659667	1890431	NA	0	NA	NA	NA
diverse	29379386	2025023	2078036	NA	0	NA	NA	NA
diverse	29381823	61396	74063	NA	0	NA	NA	NA
diverse	29381823	192870	198464	NA	0	NA	NA	NA
diverse	29381823	398188	404755	NA	0	NA	NA	NA
diverse	29381823	678133	679095	NA	0	NA	NA	NA
diverse	29382271	68007	192957	NA	0	NA	NA	NA
diverse	29382271	579446	601616	0.0015272721880768	101	3708	2427858	94718
diverse	29382271	1271082	1275184	NA	0	NA	NA	NA
diverse	29382409	134496	136691	0.0	86	0	2109225	38711
diverse	29382409	2148629	2171210	0.0021524862681445	735	38861	18054006	303354
diverse	29380790	939798	1008126	NA	0	NA	NA	NA
diverse	29378445	77723	78669	NA	0	NA	NA	NA
diverse	29378445	971788	975827	NA	0	NA	NA	NA
diverse	29378445	1490082	1673031	0.0037973238097852	105	9544	2513349	109131
diverse	29378445	1699802	1718551	0.0031412622225681	440	33579	10689652	299788
diverse	29378445	1748755	1771513	NA	0	NA	NA	NA
diverse	29378445	1788401	1808567	0.0076040981295234	65	12135	1595850	27590
diverse	29378445	1878565	1899340	NA	0	NA	NA	NA
diverse	29378445	1955285	1957169	0.0	107	0	2624817	47615
diverse	29381860	846886	874011	0.0065945175933954	223	36201	5489560	80088
diverse	29379265	6894	102354	0.0	110	0	2698410	48950
diverse	29379265	288427	297957	NA	0	NA	NA	NA
diverse	29381829	1320675	1324553	NA	0	NA	NA	NA
diverse	29381829	3188365	3213590	NA	0	NA	NA	NA
diverse	29381829	3279195	3280043	NA	0	NA	NA	NA
diverse	29381829	3424889	3428680	NA	0	NA	NA	NA
diverse	29379408	443019	461564	0.0	83	0	2034309	38699
diverse	29378673	131095	133928	NA	0	NA	NA	NA
diverse	29378673	233641	235179	0.0034186414968007	315	26346	7706570	160870
diverse	29378673	346820	350167	NA	0	NA	NA	NA
diverse	29378550	737509	786536	0.0	106	0	2596317	51139
diverse	29378550	987844	1363107	0.0018133570105233	632	27996	15438769	346063
diverse	29378550	1493466	1724609	0.002142062905561	647	33911	15831001	328471
diverse	29378550	1906345	1906924	NA	0	NA	NA	NA
diverse	29378550	2091708	2096956	0.009925094447937	206	50173	5055166	89890
diverse	29379410	98074	101919	NA	0	NA	NA	NA
diverse	29379410	153783	183248	NA	0	NA	NA	NA
diverse	29379410	322517	377665	0.0017553673479508	217	9345	5323672	96120
diverse	29379410	344740	345127	NA	0	NA	NA	NA
diverse	29379410	3540937	3546092	NA	0	NA	NA	NA
diverse	29379410	4118324	4118962	NA	0	NA	NA	NA
diverse	29377538	47185	54720	NA	0	NA	NA	NA
diverse	29377538	370773	610580	NA	0	NA	NA	NA
diverse	29377538	2651057	2672717	0.0043923204826962	103	11100	2527138	45390
diverse	29377538	2942767	2989358	0.004491683994964	104	11388	2535352	62152
diverse	29377538	3537288	3537804	NA	0	NA	NA	NA
diverse	29377538	4057409	4184725	0.0027621498002572	629	42502	15387290	322614
diverse	29377538	5290493	5294997	0.0014383458908909	322	11421	7940371	101901
diverse	29346798	619883	621582	NA	0	NA	NA	NA
diverse	29379106	115572	117171	NA	0	NA	NA	NA
diverse	29379106	294531	295761	0.0024141207742353	208	12319	5102893	92115
diverse	29380169	30289	31056	NA	0	NA	NA	NA
diverse	29380419	387568	487017	0.0051099594034848	312	38294	7493993	298519
diverse	29377093	302374	306500	0.0	106	0	2594573	52883
diverse	29377093	556609	662827	NA	0	NA	NA	NA
diverse	29377093	797492	824167	NA	0	NA	NA	NA
diverse	29379188	2191226	2234268	0.0073772689331978	432	77653	10525982	263650
diverse	29379188	2239332	2240809	NA	0	NA	NA	NA
diverse	29381811	219589	221824	NA	0	NA	NA	NA
diverse	29381811	820387	821990	NA	0	NA	NA	NA
diverse	29381811	1512480	1515585	NA	0	NA	NA	NA
diverse	29381811	1996304	1998538	0.0023385966518336	219	12543	5363473	106271
diverse	29377635	389918	391608	NA	0	NA	NA	NA
diverse	29381344	428215	428488	NA	0	NA	NA	NA
diverse	29379789	97015	182499	0.004761924724622	107	12495	2623939	48493
diverse	29379789	282784	290099	0.0035037019379549	430	36966	10550555	189125
diverse	29379789	671791	676006	0.0062644779407295	332	51017	8143855	148177
diverse	29379789	813154	912319	0.0026190741152355	417	26524	10127243	287749
diverse	29379789	958858	1087737	0.0048155818901494	620	72737	15104509	380611
diverse	29380575	203152	235059	0.0	108	0	2634354	63054
diverse	29380575	365642	368193	NA	0	NA	NA	NA
diverse	29380108	383874	387194	NA	0	NA	NA	NA
diverse	29380108	590285	591236	NA	0	NA	NA	NA
diverse	29380108	796937	803735	NA	0	NA	NA	NA
diverse	29380108	1022297	1025279	NA	0	NA	NA	NA
diverse	29380108	1258406	1261445	NA	0	NA	NA	NA
diverse	29380108	1836210	1837315	NA	0	NA	NA	NA
diverse	29381750	223772	225528	NA	0	NA	NA	NA
diverse	29381750	1863462	1870652	NA	0	NA	NA	NA
diverse	29381750	2014178	2018426	NA	0	NA	NA	NA
diverse	29381750	2434793	2435624	0.0	124	0	3041844	55180
diverse	29381750	2923618	2924542	NA	0	NA	NA	NA
diverse	29381750	3803298	3804449	NA	0	NA	NA	NA
diverse	29381750	4271858	4340573	0.0065189753422773	428	68459	10501497	188231
diverse	29381622	1494652	1521996	0.00378058615222	107	9840	2602771	69661
diverse	29379844	507857	511678	0.0	14	0	339910	9754
diverse	29379844	2315496	2317568	NA	0	NA	NA	NA
diverse	29379047	2556143	2648877	0.002961335914415	312	22434	7575635	216877
diverse	29382143	401111	466414	0.0	217	0	5301185	118607
diverse	293463983	334431	418371	NA	0	NA	NA	NA
diverse	293463983	621826	649500	0.0017820765723378	114	4975	2791687	55577
diverse	29353851	545531	599201	NA	0	NA	NA	NA
diverse	29353851	1094438	1158020	0.0019112777016706	320	14952	7823039	169281
diverse	29378257	247982	251552	NA	0	NA	NA	NA
diverse	29377459	386153	449270	0.0045111122650327	107	11815	2619088	53344
diverse	29377459	526373	530747	NA	0	NA	NA	NA
diverse	29377459	1262675	1276348	0.0001900213045702	364	1696	8925315	165949
diverse	29381965	2643650	2649597	NA	0	NA	NA	NA
diverse	29381401	272743	292336	0.001065111182386	105	2743	2575318	47162
diverse	29381221	249393	353767	NA	0	NA	NA	NA
diverse	29381221	980476	1025306	0.0	105	0	2575755	46725
diverse	29381221	1206581	1243314	0.0040539398924202	302	29992	7398235	144517
diverse	29381221	2947533	2954216	NA	0	NA	NA	NA
diverse	29381221	3559761	3576976	NA	0	NA	NA	NA
diverse	29382016	2300974	2303426	NA	0	NA	NA	NA
diverse	29382016	2380291	2381833	0.0024980877102193	197	12015	4809679	110593
diverse	29382016	3003502	3122382	0.007421735430597	107	19484	2625262	47170
diverse	29382016	3265239	3269259	NA	0	NA	NA	NA
diverse	29382023	940560	951655	NA	0	NA	NA	NA
diverse	29382023	1568497	1636053	0.0043144222272037	110	11644	2698855	48505
diverse	29382023	2469586	2598632	NA	0	NA	NA	NA
diverse	29382023	5275040	5375622	NA	0	NA	NA	NA
diverse	29381831	16081	18830	NA	0	NA	NA	NA
diverse	29381831	651343	654722	NA	0	NA	NA	NA
diverse	29380449	1287437	1292328	NA	0	NA	NA	NA
diverse	29380449	2837809	3138350	0.0084575828676923	884	182284	21552730	526054
diverse	29380449	3371654	3372090	NA	0	NA	NA	NA
diverse	29378400	152214	157288	0.0	217	0	5263515	156277
diverse	29380134	2180	5247	NA	0	NA	NA	NA
diverse	29380134	116100	123508	NA	0	NA	NA	NA
diverse	29380134	380490	418815	0.003326449979245	408	32968	9910866	279342
diverse	29379366	52781	53917	0.0	110	0	2585295	162065
diverse	29377318	546032	556414	0.0009427746183133	110	2544	2698418	48942
diverse	29377318	742578	744600	NA	0	NA	NA	NA
diverse	29377318	917165	979814	0.0008842200126575	108	2343	2649793	47615
diverse	29377318	1062450	1139412	NA	0	NA	NA	NA
diverse	29377318	1149714	1150967	NA	0	NA	NA	NA
diverse	29377318	1927423	1929152	NA	0	NA	NA	NA
diverse	29377318	2491390	2500954	0.0018118383854044	214	9396	5185893	158971
diverse	29379169	725443	729318	0.0	175	0	4292925	77875
diverse	29379169	793480	795675	NA	0	NA	NA	NA
diverse	29379169	871950	897648	NA	0	NA	NA	NA
diverse	29379169	1131196	1166462	NA	0	NA	NA	NA
diverse	29379169	1394002	1475337	NA	0	NA	NA	NA
diverse	29379169	1526210	1638095	NA	0	NA	NA	NA
diverse	29379169	1852895	1854094	0.0024183006407642	208	12319	5094073	100935
diverse	29364065	159945	209600	0.001207777000105	417	12214	10112794	302198
diverse	29379673	299683	485392	0.0011648081227623	206	5859	5030013	115043
diverse	29379673	1130690	1132628	NA	0	NA	NA	NA
diverse	29378879	571170	574058	NA	0	NA	NA	NA
diverse	29378879	1355958	1357438	NA	0	NA	NA	NA
diverse	29378879	1573684	1649629	0.0	99	0	2471734	890
diverse	29381854	394600	396401	NA	0	NA	NA	NA
diverse	29381854	424568	497891	NA	0	NA	NA	NA
diverse	29381854	1688000	1706120	NA	0	NA	NA	NA
diverse	29381854	2188430	2210010	NA	0	NA	NA	NA
diverse	29377919	112566	113805	NA	0	NA	NA	NA
diverse	29377919	164209	186487	0.0016975191911833	111	4623	2723386	48950
diverse	29377919	461663	553664	0.0	110	0	2694441	52919
diverse	29382059	693341	783406	0.0	103	0	2358298	214230
diverse	29382059	971301	1048301	NA	0	NA	NA	NA
diverse	28317569	4588	7168	0.0046961768689494	303	34489	7344059	223669
diverse	29377099	105126	105363	0.0	3	0	73152	1776
diverse	29377099	375120	378434	0.0	107	0	2624817	47615
diverse	29377099	597218	786561	0.0033059746368882	944	76093	23016813	560531
diverse	29377099	934212	965631	0.0072548770027761	98	17441	2404038	43610
diverse	29377099	1180396	1198709	0.0054111728720463	438	58038	10725586	213902
diverse	29377099	1337244	1337715	NA	0	NA	NA	NA
diverse	29377099	1678984	1681133	NA	0	NA	NA	NA
diverse	29377099	1951650	1984826	0.0029721771393788	176	12495	4203989	191787
diverse	29377099	2070567	2077433	NA	0	NA	NA	NA
diverse	29377099	2571205	2572200	NA	0	NA	NA	NA
diverse	29377099	2645191	2648376	NA	0	NA	NA	NA
diverse	29377099	2938492	2943431	0.0017783983082857	434	18612	10465597	373987
diverse	29377099	3394916	3396840	NA	0	NA	NA	NA
diverse	29377099	3409362	3544018	0.0	104	0	2580177	17327
diverse	29380217	529261	532068	NA	0	NA	NA	NA
diverse	29380217	1819384	1822308	0.0035211082141634	325	28077	7973910	143290
diverse	29380217	2023503	2025333	NA	0	NA	NA	NA
diverse	29380217	2988980	3004414	0.0	112	0	2747472	49840
diverse	29380217	3517516	3518101	NA	0	NA	NA	NA
diverse	29380217	3606441	3617186	0.0014267391411026	650	22707	15915313	319087
diverse	29380217	4343786	4511769	0.0042443925294245	110	11455	2698855	48505
diverse	29380217	4590091	4592325	NA	0	NA	NA	NA
diverse	29380217	5220291	5294580	0.0047622644238895	332	38714	8129326	162706
diverse	29380217	6038225	6041495	NA	0	NA	NA	NA
diverse	29380217	6552475	6556614	0.0048405175768238	104	11880	2454283	143221
diverse	29380217	7226848	7230653	NA	0	NA	NA	NA
diverse	29377853	31090	36538	NA	0	NA	NA	NA
diverse	29377853	1235466	1280413	NA	0	NA	NA	NA
diverse	29377853	1725612	1737578	0.0	100	0	2453100	44500
diverse	29377853	2266385	2315018	0.0007859137808512	111	2140	2722945	49391
diverse	29377853	2568102	2604570	NA	0	NA	NA	NA
diverse	29377853	3395966	3520192	0.0047721968487672	103	12060	2527138	45390
diverse	29381959	169965	258814	NA	0	NA	NA	NA
diverse	29381959	503214	569054	NA	0	NA	NA	NA
diverse	29381959	816360	902305	NA	0	NA	NA	NA
diverse	29381959	2117524	2220353	NA	0	NA	NA	NA
diverse	29381959	2390964	2393665	0.0	105	0	2573550	48930
diverse	29379027	711231	713437	NA	0	NA	NA	NA
diverse	29379027	1327473	1534185	0.0	176	0	4306431	89345
diverse	29379027	2103457	2113898	NA	0	NA	NA	NA
diverse	29379521	109320	276872	NA	0	NA	NA	NA
diverse	29379521	481536	484363	0.0057918572631483	104	14761	2548578	48926
diverse	29379521	1584264	1697384	NA	0	NA	NA	NA
diverse	29379521	2115032	2137199	0.0	111	0	2670502	101834
diverse	29382037	1059569	1075087	NA	0	NA	NA	NA
diverse	29382037	1444315	1614587	NA	0	NA	NA	NA
diverse	29382037	2228254	2274087	0.0008772805135625	106	2321	2645676	1780
diverse	29382037	2339700	2344066	0.0021873253047435	305	16324	7462996	154684
diverse	29381766	1160693	1194200	0.0013151082471255	713	23039	17518710	289178
diverse	29381766	2431828	2434833	NA	0	NA	NA	NA
diverse	29381766	2671574	2672443	NA	0	NA	NA	NA
diverse	29379910	4790	12243	NA	0	NA	NA	NA
diverse	29379910	205171	213457	0.0005784795825068	301	4263	7369318	148458
diverse	29379910	313815	331413	0.0	109	0	2673879	48505
diverse	29379910	442490	443701	0.0060849879461317	86	12840	2110111	37825
diverse	29379910	566274	642546	0.0047336306049296	213	24896	5259388	60500
diverse	29380582	32999	36178	NA	0	NA	NA	NA
diverse	29380582	84134	107749	NA	0	NA	NA	NA
diverse	29380582	296076	296491	NA	0	NA	NA	NA
diverse	29380582	408641	438537	0.0021068905816109	107	5481	2601464	70968
diverse	29380582	587734	592548	NA	0	NA	NA	NA
diverse	29378772	84352	98501	NA	0	NA	NA	NA
diverse	29378772	168436	256447	0.0027783566020698	108	7280	2620254	77154
diverse	29378772	465113	468183	0.0	215	0	5256966	112874
diverse	29378772	509043	512186	0.0032779977761738	260	21005	6407875	85885
diverse	29378772	642040	645639	0.0	112	0	2704699	92613
diverse	29378772	717114	741845	NA	0	NA	NA	NA
diverse	29378772	931314	935322	NA	0	NA	NA	NA
diverse	29378772	1062609	1067108	NA	0	NA	NA	NA
diverse	29378772	1220770	1282964	NA	0	NA	NA	NA
diverse	29378772	1365533	1472258	NA	0	NA	NA	NA
diverse	29378772	1509094	1554743	NA	0	NA	NA	NA
diverse	29378772	1737393	1783474	NA	0	NA	NA	NA
diverse	29378772	1853608	1864039	NA	0	NA	NA	NA
diverse	29378772	2160976	2181403	NA	0	NA	NA	NA
diverse	29378772	2396597	2397658	NA	0	NA	NA	NA
diverse	29379524	720781	724397	NA	0	NA	NA	NA
diverse	29379524	882169	883939	NA	0	NA	NA	NA
diverse	29379524	3392156	3395965	NA	0	NA	NA	NA
diverse	29377375	4452	189748	0.0	105	0	2559879	62601
diverse	29377375	431781	432615	NA	0	NA	NA	NA
diverse	29377375	1599121	1738467	0.0038401648825984	183	17246	4490953	79655
diverse	29377154	21441	22627	NA	0	NA	NA	NA
diverse	29377154	236905	277264	NA	0	NA	NA	NA
diverse	29378134	829111	833191	NA	0	NA	NA	NA
diverse	29378134	993787	1014914	NA	0	NA	NA	NA
diverse	29378134	1115017	1136018	0.0	112	0	2747472	49840
diverse	29378134	1313125	1678165	NA	0	NA	NA	NA
diverse	29378134	1884675	1917488	NA	0	NA	NA	NA
diverse	29381056	1457845	1467980	NA	0	NA	NA	NA
diverse	29378604	243663	246975	NA	0	NA	NA	NA
diverse	29378604	1029061	1049019	NA	0	NA	NA	NA
diverse	29378604	1248043	1279266	NA	0	NA	NA	NA
diverse	29378604	1335366	1511118	0.0010958863506573	409	10944	9986437	228747
diverse	29378604	1592772	1594096	0.0150938043517746	212	78530	5202797	92115
diverse	29378604	1604604	1604904	0.0053856070379695	84	11100	2061049	36935
diverse	29378604	1812418	1826812	0.0031430970995047	304	23323	7420388	172316
diverse	29378604	1960938	2027086	0.0026962282880005	627	41148	15261319	398633
diverse	29378604	3319794	3321356	NA	0	NA	NA	NA
diverse	29380797	252087	277314	0.0	110	0	2675502	71858
diverse	29380797	557701	559604	0.0	113	0	2772003	50285
diverse	29380797	1486657	1491032	0.0014859922485792	297	10780	7254412	163460
diverse	29380797	1647261	1649191	NA	0	NA	NA	NA
diverse	29380797	2605541	2769926	0.0	109	0	2669469	52915
diverse	29380797	3338673	3340030	NA	0	NA	NA	NA
diverse	29380797	3869506	3872459	NA	0	NA	NA	NA
diverse	29378750	17164	53036	0.0116731658057048	79	22622	1937949	35155
diverse	29378750	539026	540074	NA	0	NA	NA	NA
diverse	29378750	1076558	1403221	0.0004505860689079	423	4623	10259971	304877
diverse	29378750	1611510	1612327	NA	0	NA	NA	NA
diverse	29378750	2485086	2488247	0.0024480642618825	209	12508	5109343	110641
diverse	29382178	329721	331279	0.0017559255503529	104	4400	2505801	91703
diverse	29382178	447466	448245	NA	0	NA	NA	NA
diverse	29381475	199228	341638	0.000493219998916	270	3267	6623819	119701
diverse	29381475	491377	517405	NA	0	NA	NA	NA
diverse	29380411	19325	22680	NA	0	NA	NA	NA
diverse	29380411	274932	275886	0.0021605426415109	284	15054	6967694	125490
diverse	29380411	1134949	1140435	0.0009223709021514	171	3857	4181615	89281
diverse	29380411	2069758	2122690	0.0025060601010604	379	23038	9192916	272988
diverse	29380411	2225070	2278512	0.0014150155666622	327	11388	8047968	119184
diverse	29380411	2594567	2649003	0.0	97	0	2379507	43165
diverse	29380411	3271714	3312143	0.0093128909762682	195	44294	4756203	114117
diverse	29380411	3812248	3837948	NA	0	NA	NA	NA
diverse	29380411	4081731	4082269	NA	0	NA	NA	NA
diverse	29380411	4227319	4509489	0.0	106	0	2646121	1335
diverse	29378734	216	2034	NA	0	NA	NA	NA
diverse	29378734	85782	242589	NA	0	NA	NA	NA
diverse	29378734	562990	570793	NA	0	NA	NA	NA
diverse	29364090	80309	186910	NA	0	NA	NA	NA
diverse	29378085	650368	651909	NA	0	NA	NA	NA
diverse	29378085	1164320	1167899	NA	0	NA	NA	NA
diverse	29378085	1677008	1678966	NA	0	NA	NA	NA
diverse	29378085	2016539	2092571	NA	0	NA	NA	NA
diverse	29378085	3131566	3134743	NA	0	NA	NA	NA
diverse	29378085	3701379	3703840	NA	0	NA	NA	NA
diverse	29378085	4093157	4095904	NA	0	NA	NA	NA
diverse	29378085	4853849	4920260	NA	0	NA	NA	NA
diverse	29378085	5088177	5097007	NA	0	NA	NA	NA
diverse	29378085	6537563	6548129	NA	0	NA	NA	NA
diverse	29378085	7361717	7363364	NA	0	NA	NA	NA
diverse	29378085	8019388	8061692	NA	0	NA	NA	NA
diverse	29378085	8693856	8697137	NA	0	NA	NA	NA
diverse	29378162	1079967	1081403	NA	0	NA	NA	NA
diverse	29378162	3153592	3358664	0.0026897447695958	434	28596	10631492	208092
diverse	29378162	5357129	5368797	0.0007836786218828	402	7693	9816524	223828
diverse	29378162	5877897	5893033	0.0030317726665181	552	40940	13503651	283101
diverse	29378162	6223684	6251319	0.0	97	0	2206164	216508
diverse	29379736	1390745	1418736	NA	0	NA	NA	NA
diverse	29379736	2585007	2656688	0.0022864249679123	215	12060	5274610	95230
diverse	29379736	2917802	2966251	0.0	108	0	2649348	48060
diverse	29379736	3131234	3133344	NA	0	NA	NA	NA
diverse	29379736	3773101	3784425	0.0024143730862168	101	5983	2478076	44500
diverse	29379736	4264565	4309728	0.0070116295973251	284	48233	6879000	214184
diverse	29379736	5308635	5332705	0.000813370958892	282	5639	6932876	110356
diverse	29377008	282692	292134	NA	0	NA	NA	NA
diverse	29377008	466712	511361	NA	0	NA	NA	NA
diverse	29377008	547069	550970	NA	0	NA	NA	NA
diverse	29377008	991270	1074808	NA	0	NA	NA	NA
diverse	29377008	1550843	1554873	NA	0	NA	NA	NA
diverse	29378828	122905	128980	NA	0	NA	NA	NA
diverse	29378828	621216	647251	NA	0	NA	NA	NA
diverse	29378828	928216	940576	0.0	221	0	5418264	101432
diverse	29381883	121397	127400	NA	0	NA	NA	NA
diverse	29381883	469365	473764	NA	0	NA	NA	NA
diverse	29381883	2228500	2231816	NA	0	NA	NA	NA
diverse	29377656	409064	413602	NA	0	NA	NA	NA
diverse	29377656	418952	422035	NA	0	NA	NA	NA
diverse	29377656	796432	1022423	0.0064253608410013	113	17763	2764514	57774
diverse	29378834	539796	546304	NA	0	NA	NA	NA
diverse	29378834	578806	585818	NA	0	NA	NA	NA
diverse	29378834	1053012	1096744	NA	0	NA	NA	NA
diverse	29377710	50069	51550	NA	0	NA	NA	NA
diverse	29377710	654660	656110	NA	0	NA	NA	NA
diverse	29379080	583102	629968	0.0011230413949694	223	6144	5470858	98790
diverse	29379080	1515874	1517030	NA	0	NA	NA	NA
diverse	29381895	89847	108417	0.0017358734235247	311	13237	7625556	141980
diverse	29381895	223214	248280	NA	0	NA	NA	NA
diverse	29381895	394998	444580	0.0047308212844891	102	11696	2472298	75254
diverse	29381895	1347456	1347903	NA	0	NA	NA	NA
diverse	29381895	1464809	1532327	0.0	108	0	2575247	122161
diverse	29378161	646600	648009	NA	0	NA	NA	NA
diverse	29378161	1163411	1166042	NA	0	NA	NA	NA
diverse	29378161	2531778	2533060	0.003027752175478	101	7503	2478076	44500
diverse	29378161	2758489	2994972	0.0067359150059535	302	49822	7396471	146281
diverse	29355715	20734	113079	0.0035411347229893	462	40136	11334220	204692
diverse	29355715	302758	303079	NA	0	NA	NA	NA
diverse	29378909	2001315	2003667	0.0051314488410682	297	37375	7283518	134354
diverse	29382026	426885	429030	NA	0	NA	NA	NA
diverse	29381716	1028080	1073770	0.0022709942105721	217	11868	5225905	193887
diverse	29381716	1093341	1188531	0.0021957282031567	214	11520	5246551	98313
diverse	29381716	1251945	1255277	NA	0	NA	NA	NA
diverse	29381716	2075289	2197623	0.0011676987610875	217	6144	5261631	158161
diverse	29381716	2361035	2388857	0.0	105	0	2557233	65247
diverse	29381716	2896963	2902904	NA	0	NA	NA	NA
diverse	29377921	616690	617550	NA	0	NA	NA	NA
diverse	29377921	718432	873668	0.0008107468837384	217	4336	5348155	71637
diverse	29380936	893338	895290	NA	0	NA	NA	NA
diverse	29377559	984286	985834	0.0056582353742441	215	29825	5271078	98762
diverse	29377559	1131273	1132579	NA	0	NA	NA	NA
diverse	29377559	1582033	1582420	NA	0	NA	NA	NA
diverse	29377559	2645626	2646447	NA	0	NA	NA	NA
diverse	29377559	2734979	2742663	0.0025121730482689	301	18251	7265025	252751
diverse	29377559	4274451	4274838	NA	0	NA	NA	NA
diverse	29380091	106993	108921	0.0	215	0	5356490	13350
diverse	29380374	642005	914563	NA	0	NA	NA	NA
diverse	29380374	2060253	2238950	NA	0	NA	NA	NA
diverse	29380374	4379965	4503352	0.0043873394530036	215	22553	5140473	229367
diverse	29377139	587974	589347	NA	0	NA	NA	NA
diverse	29377139	832278	833379	NA	0	NA	NA	NA
diverse	29377139	1035881	1060883	NA	0	NA	NA	NA
diverse	29377139	2120464	2194148	0.0019012889783494	211	9628	5063933	206003
diverse	29379045	687513	690554	NA	0	NA	NA	NA
diverse	29379045	1678348	1679443	NA	0	NA	NA	NA
diverse	29379045	1705302	1771647	NA	0	NA	NA	NA
diverse	29379045	1942497	2116903	NA	0	NA	NA	NA
diverse	29381563	222840	357475	NA	0	NA	NA	NA
diverse	29381563	1324868	1327188	NA	0	NA	NA	NA
diverse	29381563	2217173	2220638	NA	0	NA	NA	NA
diverse	29381563	2749080	2750790	NA	0	NA	NA	NA
diverse	29381563	2945968	2950417	0.0046925940034224	301	34604	7374173	143603
diverse	29381563	3043278	3043521	NA	0	NA	NA	NA
diverse	29381563	3287268	3461385	0.0050797731852537	101	12463	2453456	69120
diverse	29381563	3535744	3600917	0.0063948868658432	271	42397	6629828	138668
diverse	28413523	561	2143	NA	0	NA	NA	NA
diverse	29355697	259778	298175	0.0040995655132306	108	10863	2649793	47615
diverse	29380300	904565	907479	NA	0	NA	NA	NA
diverse	29380300	942658	944419	0.0008430886200307	277	5760	6832022	86330
diverse	29380300	1545120	1646495	NA	0	NA	NA	NA
diverse	29381197	139720	142355	NA	0	NA	NA	NA
diverse	29381197	388657	516710	NA	0	NA	NA	NA
diverse	29381197	1127925	1399527	NA	0	NA	NA	NA
diverse	29381197	1594119	1638059	NA	0	NA	NA	NA
diverse	29381197	1804482	1805607	NA	0	NA	NA	NA
diverse	29381197	1994507	1994975	NA	0	NA	NA	NA
diverse	29381197	2402248	2410710	NA	0	NA	NA	NA
diverse	29381197	3087805	3092036	NA	0	NA	NA	NA
diverse	29352446	189974	206637	0.0	96	0	2320169	77527
diverse	28200608	127	6116	0.0	97	0	2374231	48441
diverse	29377481	40900	174427	NA	0	NA	NA	NA
diverse	29377481	249846	252444	NA	0	NA	NA	NA
diverse	29377481	1326928	1329656	NA	0	NA	NA	NA
diverse	29377481	1404397	1589997	0.0013954538093823	322	10944	7842610	199662
diverse	29377481	1923263	1924466	0.0084699354506308	104	21963	2593054	4450
diverse	29378368	30799	127971	0.0014856700620975	221	8055	5421796	97900
diverse	29378368	410903	454178	0.0	321	0	7920286	97010
diverse	29378368	534064	537150	NA	0	NA	NA	NA
diverse	29378368	923000	924797	NA	0	NA	NA	NA
diverse	29378612	97959	99954	NA	0	NA	NA	NA
diverse	29381900	300463	395404	0.0023611085557988	113	6545	2772003	50285
diverse	29378137	44294	120169	0.0	105	0	2575755	46725
diverse	29378137	231812	235477	NA	0	NA	NA	NA
diverse	29378137	526707	527732	NA	0	NA	NA	NA
diverse	29378137	547390	550391	NA	0	NA	NA	NA
diverse	29378137	902725	907402	0.0020076607411925	108	5319	2649352	48056
diverse	29378137	1040186	1043023	NA	0	NA	NA	NA
diverse	29378137	1153052	1157338	NA	0	NA	NA	NA
diverse	29378137	1636212	1692412	NA	0	NA	NA	NA
diverse	29378137	1892908	1925474	0.0109928499981476	110	29673	2699300	48060
diverse	29378137	2033441	2088688	NA	0	NA	NA	NA
diverse	29365421	54658	57284	NA	0	NA	NA	NA
diverse	29378699	1112093	1160926	0.0015030373253267	413	15006	9983784	331304
diverse	29378699	1605119	1655056	0.0024347691812017	959	56511	23210003	741981
diverse	29378699	1790498	1792207	NA	0	NA	NA	NA
diverse	29378699	2846490	2847595	NA	0	NA	NA	NA
diverse	29378699	2852453	2938207	NA	0	NA	NA	NA
diverse	29377047	31274	53034	0.0	319	0	7870334	97010
diverse	29377047	320688	409640	NA	0	NA	NA	NA
diverse	29377047	787527	907448	0.0085638231343048	428	89695	10473710	216018
diverse	29377047	1490756	1500696	NA	0	NA	NA	NA
diverse	29377047	1544252	1625615	0.0081775114539251	545	109152	13347826	264094
diverse	29377322	869765	935203	0.0006344689634864	451	7020	11064371	199805
diverse	29378171	620445	623626	0.00597069033357	195	28361	4750037	120283
diverse	29378171	801870	868913	0.0018032997177872	433	19006	10539568	275040
diverse	29381635	990625	1058034	0.0	209	0	5118159	101825
diverse	29381635	1252001	1254679	NA	0	NA	NA	NA
diverse	29381635	2517124	2523266	NA	0	NA	NA	NA
diverse	29381635	2852022	2853513	NA	0	NA	NA	NA
diverse	29381635	3441662	3443287	NA	0	NA	NA	NA
diverse	29381759	146843	148096	NA	0	NA	NA	NA
diverse	29381759	519441	793432	0.0040959220667801	109	10952	2673879	48505
diverse	29378839	660563	662842	0.0	109	0	2663736	58648
diverse	29378839	1316762	1408057	0.0027351620502352	549	36396	13306707	405117
diverse	29378839	1805297	2030314	0.0035484903648377	439	38175	10758096	206368
diverse	29378839	2412237	2639483	0.0023539969132446	544	30959	13151674	435270
diverse	29378343	204871	209493	0.001463318878598	322	11480	7845180	197092
diverse	29378343	528819	675813	0.0046515688336233	325	37085	7972579	144621
diverse	29379035	426055	430125	NA	0	NA	NA	NA
diverse	29379035	767776	899955	NA	0	NA	NA	NA
diverse	29381461	332559	339340	NA	0	NA	NA	NA
diverse	29378043	199908	273427	0.0038274720184989	426	39765	10389364	250412
diverse	29378043	882549	890654	0.0059910945725211	171	24897	4155668	115228
diverse	29378043	1127222	1193439	0.0050916439376837	649	81060	15920202	289222
diverse	29378202	183774	188933	NA	0	NA	NA	NA
diverse	29378202	1532951	1540471	NA	0	NA	NA	NA
diverse	29378202	2448489	2452182	NA	0	NA	NA	NA
diverse	29377813	19528	21738	NA	0	NA	NA	NA
diverse	29377813	696190	781166	0.0055535694603266	310	42223	7602858	139702
diverse	29379471	13560	232916	0.0004403273865421	215	2321	5271078	98762
diverse	29379471	885620	887290	0.0003415605477159	304	2544	7448167	144537
diverse	29379471	1079976	1086772	NA	0	NA	NA	NA
diverse	29379471	1205371	1206716	0.0	107	0	2605445	66987
diverse	29379471	1310181	1387571	NA	0	NA	NA	NA
diverse	29379471	1946963	1949666	0.0	84	0	2038153	59831
diverse	29379471	2856260	2862618	NA	0	NA	NA	NA
diverse	29379471	3134322	3278542	NA	0	NA	NA	NA
diverse	29381866	771979	780412	NA	0	NA	NA	NA
diverse	29381866	1027414	1048821	0.0009249151208359	380	8575	9271121	219759
diverse	29381866	2656591	2676989	0.0	101	0	2477631	44945
diverse	29381866	3068803	3132832	NA	0	NA	NA	NA
diverse	29381866	5519392	5565527	NA	0	NA	NA	NA
diverse	29381866	5898702	5917002	NA	0	NA	NA	NA
diverse	29381866	6253614	6266621	NA	0	NA	NA	NA
diverse	29380164	1645831	1705212	NA	0	NA	NA	NA
diverse	29380164	1785284	1794184	0.0	110	0	2681259	66101
diverse	29380164	1834288	1838599	NA	0	NA	NA	NA
diverse	29380183	226760	298592	NA	0	NA	NA	NA
diverse	29380183	889375	894842	NA	0	NA	NA	NA
diverse	29378728	735613	736204	NA	0	NA	NA	NA
diverse	29378728	1343408	1344786	NA	0	NA	NA	NA
diverse	29378728	1989930	1991625	NA	0	NA	NA	NA
diverse	29378728	2274350	2394966	0.0021148662500375	541	27802	13145985	366031
diverse	29382468	89574	90045	0.0	111	0	2722059	50277
diverse	29382468	381396	442439	0.0033965416485607	436	36268	10677920	211616
diverse	29381806	178524	251141	0.0	200	0	4653053	342147
diverse	29381806	683328	684768	NA	0	NA	NA	NA
diverse	29381806	2007335	2075677	NA	0	NA	NA	NA
diverse	29378789	315230	370328	0.0025493715301423	113	7068	2772448	49840
diverse	29378789	1320587	1321245	NA	0	NA	NA	NA
diverse	29380138	375404	381232	0.0028986194941688	219	15516	5352893	116851
diverse	29380138	509798	589996	NA	0	NA	NA	NA
diverse	29378958	285494	287134	0.0	105	0	2520750	101730
diverse	29378958	995892	1072467	0.001282524784962	216	6768	5277091	117725
diverse	29381740	877585	885184	0.0	217	0	5269629	150163
diverse	29381740	980386	980813	NA	0	NA	NA	NA
diverse	29380481	493287	496223	NA	0	NA	NA	NA
diverse	29380481	1918166	1923186	NA	0	NA	NA	NA
diverse	29380481	2061117	2063799	NA	0	NA	NA	NA
diverse	29381414	413204	413841	NA	0	NA	NA	NA
diverse	29380008	260231	263264	NA	0	NA	NA	NA
diverse	29380008	919671	1008001	0.003428538725064	500	41815	12196158	291842
diverse	29380008	1046119	1050937	0.0	211	0	5128421	141515
diverse	29378077	292780	315439	NA	0	NA	NA	NA
diverse	29379815	61358	295776	NA	0	NA	NA	NA
diverse	29379815	364905	492316	0.0	104	0	2551224	46280
diverse	29379815	870895	871701	0.0	112	0	2628797	168515
diverse	29381478	559035	663337	NA	0	NA	NA	NA
diverse	29381478	1438212	1615841	0.0	540	0	13172275	314765
diverse	29381478	1873142	1945781	0.0057294840873323	222	30516	5326134	218538
diverse	29381920	791193	815710	NA	0	NA	NA	NA
diverse	29381920	1051149	1089870	0.0	111	0	2692540	79796
diverse	29381920	1438369	1552183	NA	0	NA	NA	NA
diverse	29382378	298075	536646	0.0039631206078486	421	40835	10303749	211147
diverse	29382378	1204940	1235992	0.00315454755244	326	25084	7951695	190481
diverse	29382378	1489316	1805961	0.0	107	0	2577630	94802
diverse	29382378	2263793	2290321	NA	0	NA	NA	NA
diverse	29382378	2418146	2447301	0.0011831863721839	223	6460	5459833	109815
diverse	29382378	2541759	2553584	0.0	90	0	2207790	40050
diverse	29380806	390637	397774	0.0036168497975062	326	28766	7953330	188846
diverse	29380806	855084	887062	0.0	108	0	2632590	64818
diverse	29380806	1775070	1791388	0.0024776368299915	204	12400	5004769	90335
diverse	29380806	2184123	2189833	0.0012549416886079	406	12348	9839501	300755
diverse	29378501	364461	371679	0.0031692240636453	438	33869	10686843	252645
diverse	29378501	911251	914129	0.0030696232232504	327	24595	8012384	154768
diverse	29380674	635113	753394	0.0014787177025727	194	6961	4707457	137887
diverse	29381212	196735	197475	NA	0	NA	NA	NA
diverse	29381212	402272	458700	0.0058202311807253	202	28520	4900149	145003
diverse	29381212	595930	641490	0.0017438779618748	216	9208	5280186	114630
diverse	29377279	640513	643110	NA	0	NA	NA	NA
diverse	29378790	325130	333298	NA	0	NA	NA	NA
diverse	29378790	462020	484612	NA	0	NA	NA	NA
diverse	29378790	734170	1056106	0.0	216	0	5234504	160312
diverse	29378790	1031898	1032243	NA	0	NA	NA	NA
diverse	29378790	1455694	1456551	NA	0	NA	NA	NA
diverse	29378790	1829376	1830174	NA	0	NA	NA	NA
diverse	29377226	59883	65949	NA	0	NA	NA	NA
diverse	29377226	270754	315644	0.0019374427532169	78	3708	1913863	34265
diverse	29377226	342210	352489	NA	0	NA	NA	NA
diverse	29377226	517533	521293	NA	0	NA	NA	NA
diverse	29377226	584633	603096	0.0016115283057027	430	17052	10581260	158420
diverse	29377226	1094520	1295576	0.0034325458902732	113	9512	2771121	51167
diverse	29377226	1409154	1415008	0.0040093173746039	520	51048	12732342	255178
diverse	29377226	1956402	2027284	NA	0	NA	NA	NA
diverse	29377226	2355488	2405856	NA	0	NA	NA	NA
diverse	29377226	2558147	2558699	NA	0	NA	NA	NA
diverse	29377226	2648633	2649982	NA	0	NA	NA	NA
diverse	29377226	3673521	3674601	NA	0	NA	NA	NA
diverse	29377226	3707432	3762701	NA	0	NA	NA	NA
diverse	29377226	4271568	4273761	NA	0	NA	NA	NA
diverse	29377992	401418	681341	0.0030743081104362	1305	97066	31573283	1020397
diverse	29381706	199376	260840	NA	0	NA	NA	NA
diverse	29381706	596448	607336	0.0054318075756323	108	14398	2650683	46725
diverse	29377513	572057	615118	0.0114177241881629	422	118149	10347859	192013
diverse	29377513	1148106	1148991	NA	0	NA	NA	NA
diverse	29377513	1227482	1249693	0.0057099466846284	211	29560	5176931	93005
diverse	29377513	1850597	1896875	0.006964651966505	499	84302	12104266	358758
diverse	29377513	2157750	2293773	0.0044703630701221	231	25338	5667996	101460
diverse	29377513	3065768	3070144	NA	0	NA	NA	NA
diverse	29377513	3409274	3480158	0.0	105	0	2575755	46725
diverse	29377513	3742275	3784243	NA	0	NA	NA	NA
diverse	29378552	43243	115146	0.0036615424136527	432	38798	10596081	193551
diverse	29378552	234517	317889	0.0046961791801534	726	82989	17671600	460976
diverse	29378890	210493	250533	0.0034493153274958	113	9669	2803165	19123
diverse	29378890	895908	1008011	0.008938157200684	195	43142	4826722	43598
diverse	29378890	2372633	2674342	0.0056021014418869	307	42197	7532352	135280
diverse	29378890	4096654	4219966	0.0040033789797009	317	30814	7696998	220394
diverse	29378890	4665638	4676993	NA	0	NA	NA	NA
diverse	29377100	872839	888775	0.0013056833173527	216	6919	5299141	95675
diverse	29377100	1039111	1212685	NA	0	NA	NA	NA
diverse	29377100	1273680	1276662	NA	0	NA	NA	NA
diverse	29378695	63	9638	NA	0	NA	NA	NA
diverse	29379614	42174	44535	NA	0	NA	NA	NA
diverse	29379614	370767	372909	NA	0	NA	NA	NA
diverse	29379614	624109	627026	NA	0	NA	NA	NA
diverse	29379614	682960	685757	NA	0	NA	NA	NA
diverse	29379614	893681	896439	NA	0	NA	NA	NA
diverse	29379614	1044660	1047557	NA	0	NA	NA	NA
diverse	29379614	1123911	1125876	NA	0	NA	NA	NA
diverse	29379614	1256576	1258372	NA	0	NA	NA	NA
diverse	29379614	1689790	1691607	NA	0	NA	NA	NA
diverse	29379614	1741449	1742994	NA	0	NA	NA	NA
diverse	29379614	2233221	2234487	NA	0	NA	NA	NA
diverse	29379614	2874774	2877385	NA	0	NA	NA	NA
diverse	29379614	3045316	3046761	NA	0	NA	NA	NA
diverse	29381285	62184	64678	0.000222534199137	201	1095	4920592	99584
diverse	29381285	159022	162927	NA	0	NA	NA	NA
diverse	29381285	653524	678615	NA	0	NA	NA	NA
diverse	29381285	2393612	2395723	NA	0	NA	NA	NA
diverse	29381285	2711046	2711418	NA	0	NA	NA	NA
diverse	29381285	3217302	3279380	NA	0	NA	NA	NA
diverse	29381285	4989996	5037964	NA	0	NA	NA	NA
diverse	29381285	5328050	5329159	NA	0	NA	NA	NA
diverse	29381285	5602602	5605449	NA	0	NA	NA	NA
diverse	29381285	6086359	6088433	NA	0	NA	NA	NA
diverse	29380393	93520	95856	0.0	211	0	5176041	93895
diverse	29343984	257791	281700	0.002316104514558	179	10164	4388403	82301
diverse	29379613	107262	111368	NA	0	NA	NA	NA
diverse	29382340	50260	134921	NA	0	NA	NA	NA
diverse	29382340	310683	314315	NA	0	NA	NA	NA
diverse	29378114	75411	107025	NA	0	NA	NA	NA
diverse	29378114	541242	544423	NA	0	NA	NA	NA
diverse	29378114	1109276	1153919	NA	0	NA	NA	NA
diverse	29378114	1287155	1288261	NA	0	NA	NA	NA
diverse	29378114	1733025	1734045	NA	0	NA	NA	NA
diverse	29378114	2027436	2029082	NA	0	NA	NA	NA
diverse	29378114	2121323	2122397	NA	0	NA	NA	NA
diverse	29378114	2278714	2436753	0.0050503940367595	192	23436	4640430	154962
diverse	29378114	2554445	2558263	NA	0	NA	NA	NA
diverse	29378114	2838675	2881838	NA	0	NA	NA	NA
diverse	29378114	3217927	3224473	NA	0	NA	NA	NA
diverse	29378114	3496217	3642426	0.0	115	0	2793727	78513
diverse	29378114	3718828	3723849	NA	0	NA	NA	NA
diverse	29378114	3746049	3749459	NA	0	NA	NA	NA
diverse	29378114	3834427	3837298	NA	0	NA	NA	NA
diverse	29378114	4460976	4467094	NA	0	NA	NA	NA
diverse	29379167	193180	198264	NA	0	NA	NA	NA
diverse	29379167	585090	715810	0.0	86	0	2109666	38270
diverse	29379167	1978231	2006534	0.0044020495157875	94	10143	2304154	43590
diverse	29380446	550855	619390	0.0016098377086996	308	12152	7548587	144021
diverse	29380446	917662	981051	0.0051757483710284	195	24366	4707725	162595
diverse	29380446	1665076	1668995	NA	0	NA	NA	NA
diverse	29377262	453635	454046	NA	0	NA	NA	NA
diverse	29377262	855383	856186	NA	0	NA	NA	NA
diverse	29377262	1017184	1018007	NA	0	NA	NA	NA
diverse	29377262	1695989	1696397	NA	0	NA	NA	NA
diverse	29377262	3533926	3537880	NA	0	NA	NA	NA
diverse	29377236	448291	462130	0.0045852778307837	110	12375	2698855	48505
diverse	29377236	887646	966888	0.0024141223502272	421	25003	10356973	157923
diverse	29377236	1087549	1139765	0.0007206102118961	630	11096	15398061	336819
diverse	29377866	3980703	3982834	NA	0	NA	NA	NA
diverse	29337586	226984	228003	0.0048560850147368	95	11319	2330890	41830
diverse	29377494	79755	81718	0.0019152313960327	226	10521	5493331	151245
diverse	29377494	487349	652303	0.0008866430541267	307	6615	7460725	206907
diverse	29377494	1884095	1885151	NA	0	NA	NA	NA
diverse	29379375	20364	23275	NA	0	NA	NA	NA
diverse	29379375	108904	111077	NA	0	NA	NA	NA
diverse	29379375	422224	481030	0.002908144493656	111	7920	2723386	48950
diverse	29379375	2205193	2206726	NA	0	NA	NA	NA
diverse	29379375	5442666	5445247	NA	0	NA	NA	NA
diverse	29379375	8558799	8642747	0.0043573688873227	314	33436	7673438	169026
diverse	29379375	9268253	9282338	0.0062557780181635	399	60468	9665944	299480
diverse	29379375	9396993	9467704	0.00055979003968	108	1505	2688508	8900
diverse	29379375	9576952	9578539	NA	0	NA	NA	NA
diverse	29379375	10041638	10046619	NA	0	NA	NA	NA
diverse	29379375	10305798	10308265	NA	0	NA	NA	NA
diverse	29379375	10713081	10713483	NA	0	NA	NA	NA
diverse	29379375	11059694	11060818	0.0023410805266857	104	5921	2529174	68330
diverse	29379375	11412525	11415185	NA	0	NA	NA	NA
diverse	29379887	489197	490709	0.0031247006671854	107	8188	2620411	52021
diverse	29379887	539986	543717	0.0027699517453086	104	7068	2551669	45835
diverse	29379887	649113	650846	NA	0	NA	NA	NA
diverse	29377855	23147	29521	NA	0	NA	NA	NA
diverse	29377855	1769728	1770690	NA	0	NA	NA	NA
diverse	29377531	164915	222129	NA	0	NA	NA	NA
diverse	29377531	344041	345198	NA	0	NA	NA	NA
diverse	29377531	676502	680950	NA	0	NA	NA	NA
diverse	29377531	911382	1065352	NA	0	NA	NA	NA
diverse	29377531	1235874	1294304	NA	0	NA	NA	NA
diverse	29377531	3803164	3806936	NA	0	NA	NA	NA
diverse	29377531	5111920	5221886	NA	0	NA	NA	NA
diverse	29379898	31954	32734	NA	0	NA	NA	NA
diverse	29345129	291228	296471	NA	0	NA	NA	NA
diverse	29345129	320817	343158	0.0	217	0	5249880	169912
diverse	29345129	347720	441311	0.0015669884894668	608	23348	14899918	285490
diverse	29378409	161755	171267	0.0040349430265741	323	31898	7905440	161808
diverse	29378544	187636	330459	0.0025810881805657	189	11968	4636804	83660
diverse	29378665	285472	517147	0.0092009504487743	107	24159	2625707	46725
diverse	29379229	642872	643367	NA	0	NA	NA	NA
diverse	29382309	238482	357742	0.0022044674380504	426	22880	10378924	260852
diverse	29382309	551825	586883	0.0033373890179259	441	36103	10817738	196678
diverse	29380156	135698	280916	0.0024626304266422	391	23360	9485792	279824
diverse	29380156	1054565	1056174	0.0025181740481026	204	12604	5005214	89890
diverse	29347572	61721	92898	0.0043518455048529	110	11745	2698855	48505
diverse	29378540	334055	339108	0.0026500918630155	219	14215	5363965	105779
diverse	29378540	672643	686457	0.003580472626176	433	37795	10555869	258739
diverse	29378540	1105508	1108800	NA	0	NA	NA	NA
diverse	29378540	1305325	1305760	NA	0	NA	NA	NA
diverse	29378540	1393319	1466882	0.0041690560903721	357	36110	8661433	254999
diverse	29377401	35658	84275	0.0062475520308519	542	82115	13143548	393444
diverse	29377401	275169	329451	0.0027340097290344	567	37977	13890587	270805
diverse	29377401	1194214	1321230	0.0044221130063488	410	43835	9912682	327478
diverse	29377401	1514372	1688823	0.0028500863687984	511	35634	12502779	259957
diverse	29377401	2032779	2039357	0.0030744226795217	309	23203	7547108	170476
diverse	29377401	2101224	2274883	0.0016238240089733	442	17488	10769640	269752
diverse	29379279	394175	461327	0.0	112	0	2747472	49840
diverse	29379279	1000876	1115356	0.0	91	0	2203708	69108
diverse	29379279	1403686	1437825	0.0010653336062258	333	8703	8169272	147736
diverse	29379279	1491120	1517891	0.0043859621098979	319	34322	7825421	141923
diverse	29379279	1643197	1718160	0.0049353336336145	441	52660	10669998	344418
diverse	29380937	192099	207970	0.0093057909191842	106	24206	2601176	46280
diverse	29380937	417800	441050	NA	0	NA	NA	NA
diverse	29380937	987475	1007295	NA	0	NA	NA	NA
diverse	29380937	1416413	1466115	0.000547891249899	113	1519	2772448	49840
diverse	29380937	1508871	1513148	NA	0	NA	NA	NA
diverse	29380937	2197898	2203708	0.0043884744401959	325	34568	7876997	240203
diverse	29380995	1351553	1363030	0.0	193	0	4621513	198855
diverse	29380995	1527320	1528699	0.0047305581983196	108	12535	2649793	47615
diverse	29380995	1550027	1553268	NA	0	NA	NA	NA
diverse	29380995	1704452	1714675	NA	0	NA	NA	NA
diverse	29380995	1812600	1837000	0.0020592886529191	111	5503	2672282	100054
diverse	29381254	373366	376211	NA	0	NA	NA	NA
diverse	29377959	31318	32279	0.0	106	0	2642565	4891
diverse	29377959	1395456	1415820	0.0005344732694645	404	5211	9749786	340518
diverse	29377959	2214645	2248425	0.0017757482497251	102	4444	2502607	44945
diverse	29378985	194055	200328	NA	0	NA	NA	NA
diverse	29378985	1791753	1850451	NA	0	NA	NA	NA
diverse	29378985	2334286	2337313	0.0	106	0	2600286	47170
diverse	29382480	492770	504135	0.0048636590031723	109	13007	2674324	48060
diverse	29382480	613384	927138	NA	0	NA	NA	NA
diverse	29382480	1117115	1242897	NA	0	NA	NA	NA
diverse	29378855	1159723	1429014	NA	0	NA	NA	NA
diverse	29378855	1838924	1940571	NA	0	NA	NA	NA
diverse	29378855	3331681	3418370	NA	0	NA	NA	NA
diverse	29378855	4071680	4074853	NA	0	NA	NA	NA
diverse	29378855	5433395	5473855	0.0029080291293341	155	11029	3792603	78677
diverse	29378855	6717317	6862713	NA	0	NA	NA	NA
diverse	29379412	143207	145610	NA	0	NA	NA	NA
diverse	29379412	1127176	1132259	0.0021517103232505	217	11455	5323672	96120
diverse	29378741	98252	116448	NA	0	NA	NA	NA
diverse	29378741	484563	522813	NA	0	NA	NA	NA
diverse	29378741	976041	978029	NA	0	NA	NA	NA
diverse	29378741	1173847	1179851	NA	0	NA	NA	NA
diverse	29378741	2494454	2529677	NA	0	NA	NA	NA
diverse	29382170	422529	484542	NA	0	NA	NA	NA
diverse	29379845	425755	564527	NA	0	NA	NA	NA
diverse	29379845	1300272	1536630	0.0018718839598829	534	24228	12943110	394074
diverse	29379845	1762261	1766334	NA	0	NA	NA	NA
diverse	29379845	3482248	3488789	0.0	107	0	2624817	47615
diverse	29379845	5127156	5128976	NA	0	NA	NA	NA
diverse	29380133	1116	46272	NA	0	NA	NA	NA
diverse	29380133	970475	1224826	0.0025205787697943	417	25459	10100458	314534
diverse	29380133	2104305	2106792	NA	0	NA	NA	NA
diverse	29380133	3115821	3158026	NA	0	NA	NA	NA
diverse	29380133	3661175	3662478	NA	0	NA	NA	NA
diverse	29379405	287498	292369	NA	0	NA	NA	NA
diverse	29379405	508795	630878	0.0060158662573953	412	60938	10129547	160565
diverse	29379405	3095789	3146967	NA	0	NA	NA	NA
diverse	29378321	126541	129109	NA	0	NA	NA	NA
diverse	29381476	636112	637357	NA	0	NA	NA	NA
diverse	29381476	661051	684480	NA	0	NA	NA	NA
diverse	29378664	20991	218620	NA	0	NA	NA	NA
diverse	29378664	569290	595335	NA	0	NA	NA	NA
diverse	29378664	1197424	1204424	NA	0	NA	NA	NA
diverse	29378664	1412994	1421222	NA	0	NA	NA	NA
diverse	29378664	1430692	1453323	NA	0	NA	NA	NA
diverse	29378664	1701719	1778891	0.0	108	0	2649348	48060
diverse	29378664	2064640	2086404	0.0020102970692987	206	10134	5041046	104010
diverse	29378664	2200222	2203540	NA	0	NA	NA	NA
diverse	29378664	3385855	3516611	0.0	192	0	4677759	117633
diverse	29378664	4716216	4748870	NA	0	NA	NA	NA
diverse	29381484	612440	614253	NA	0	NA	NA	NA
diverse	29379084	198127	263758	NA	0	NA	NA	NA
diverse	29379084	1444941	1464350	0.0035865747984249	90	7920	2208235	39605
diverse	29379084	1854741	2058006	NA	0	NA	NA	NA
diverse	29380058	1251070	1263545	0.0	104	0	2573919	23585
diverse	29380058	1437852	1443256	NA	0	NA	NA	NA
diverse	29380058	2266723	2266987	NA	0	NA	NA	NA
diverse	29380309	247339	360197	0.0012164718180895	109	3235	2659330	63054
diverse	29380309	2391216	2517020	NA	0	NA	NA	NA
diverse	29380309	3203435	3207359	0.0021232576004344	334	17391	8190716	151268
diverse	29380309	3503275	3552297	0.0057561358433638	294	41514	7212130	130814
diverse	29380309	3724458	3756318	0.0007610979597525	201	3708	4871909	148267
diverse	29380309	4197915	4203438	NA	0	NA	NA	NA
diverse	29380309	4588468	4599677	NA	0	NA	NA	NA
diverse	29380309	4719835	4724085	NA	0	NA	NA	NA
diverse	29380309	5330220	5400166	0.0	212	0	5200572	94340
diverse	29380309	5671109	5677237	NA	0	NA	NA	NA
diverse	29382475	689241	725077	NA	0	NA	NA	NA
diverse	29382475	1500840	1504641	NA	0	NA	NA	NA
diverse	29382475	1742988	1743480	NA	0	NA	NA	NA
diverse	29382475	1908564	1961525	0.002179354339967	316	16774	7696775	195641
diverse	29382475	2262017	2263196	NA	0	NA	NA	NA
diverse	29382475	2331731	2376739	0.002165511122027	382	20032	9250472	290360
diverse	29382475	2741372	2746743	0.0	184	0	4501797	93787
diverse	29382475	3396066	3414552	0.0020452960772667	103	5148	2516995	55533
diverse	29382475	4668401	4691969	NA	0	NA	NA	NA
diverse	29382475	4828223	4834713	NA	0	NA	NA	NA
diverse	29382475	5450344	5461504	NA	0	NA	NA	NA
diverse	29380150	395	14375	0.0037527383776117	108	9939	2648466	48942
diverse	29381121	885712	1033918	0.0027551177407613	213	14397	5225548	94340
diverse	29381143	524371	671442	0.0	109	0	2552545	169839
diverse	29378168	141088	144739	0.0	179	0	4390608	80096
diverse	29378168	1084496	1085351	NA	0	NA	NA	NA
diverse	29378181	129740	170317	0.0015981573900484	306	11879	7432935	209721
diverse	29378181	411088	413254	0.0041150122090789	317	31871	7745056	172336
diverse	29378181	571451	572834	0.0	105	0	2573991	48489
diverse	29378181	707974	758811	0.0010697830262912	408	10584	9893595	296613
diverse	29378181	820455	822079	0.0	25	0	613275	11125
diverse	29378181	990765	1145236	NA	0	NA	NA	NA
diverse	29382369	59452	296056	0.0045639410174011	110	12096	2650341	97019
diverse	29381783	500276	503909	0.0017021828762578	203	8448	4963039	107089
diverse	29381783	585213	744340	0.0032715689648226	318	25498	7793814	148554
diverse	29381783	983532	1203202	NA	0	NA	NA	NA
diverse	29381783	2585160	2653213	NA	0	NA	NA	NA
diverse	29381783	2894997	2897987	NA	0	NA	NA	NA
diverse	29381783	3183339	3193555	NA	0	NA	NA	NA
diverse	29380642	278670	281669	NA	0	NA	NA	NA
diverse	29380642	437064	442427	0.0044326758057292	204	22122	4990665	104439
diverse	29380642	1029344	1032653	0.003890321873025	108	10428	2680498	16910
diverse	29378866	875871	882508	0.0021210226249822	310	16223	7648669	93891
diverse	29378184	253111	259155	NA	0	NA	NA	NA
diverse	29378184	661393	663241	0.0034053594310714	114	9405	2761823	85441
diverse	29378184	999536	1003768	0.0	206	0	4924087	220969
diverse	29378184	1262974	1275634	NA	0	NA	NA	NA
diverse	29379837	13855	17615	NA	0	NA	NA	NA
diverse	29379837	295840	394651	0.0008553331888997	616	12752	14908810	476406
diverse	29379837	526498	611052	0.0	289	0	7072701	145363
diverse	29379837	738639	895176	0.0	323	0	7868388	198860
diverse	29381438	27068	161740	NA	0	NA	NA	NA
diverse	29381438	186088	271308	NA	0	NA	NA	NA
diverse	29381438	400033	406705	NA	0	NA	NA	NA
diverse	29381438	484797	490077	NA	0	NA	NA	NA
diverse	29381438	1064375	1077019	0.0049169603067675	189	22773	4631520	88944
diverse	29381438	1308515	1317820	NA	0	NA	NA	NA
diverse	29381438	1421626	1422676	NA	0	NA	NA	NA
diverse	29381438	2052442	2053970	NA	0	NA	NA	NA
diverse	29377747	690978	720702	0.0021127195624511	220	11388	5390209	104511
diverse	29377747	949300	954723	NA	0	NA	NA	NA
diverse	29377747	1291207	1294553	NA	0	NA	NA	NA
diverse	29377747	1495230	1501882	NA	0	NA	NA	NA
diverse	29377747	1775156	1778429	NA	0	NA	NA	NA
diverse	29377747	2265331	2410698	0.0048603149595905	105	12519	2575759	46721
diverse	29377747	2722830	2791639	NA	0	NA	NA	NA
diverse	29377747	2823187	2866689	0.000892482350333	107	2343	2625262	47170
diverse	29377747	3160566	3161655	NA	0	NA	NA	NA
diverse	29381512	1853994	1857401	NA	0	NA	NA	NA
diverse	29379720	58489	70394	NA	0	NA	NA	NA
diverse	29379720	710620	714079	NA	0	NA	NA	NA
diverse	29378006	798179	867465	0.0049506295860132	108	13116	2649360	48048
diverse	29378006	2620943	2621192	NA	0	NA	NA	NA
diverse	29378006	5104222	5104897	0.0013082988332101	292	9372	7163501	129491
diverse	29378006	6052180	6074703	0.0018357901049383	107	4800	2614678	57754
diverse	29378006	6419955	6505728	NA	0	NA	NA	NA
[truncated: 8,632 more rows]
