# Supplementary material for: The western redcedar genome reveals low genetic diversity in a self-compatible conifer
Source: Genome Res. 2022 Oct;32(10):1952–64. doi: 10.1101/gr.276358.121 (PMC9712635; doi:10.1101/gr.276358.121)
Supplement: Supplemental Material [file supp_gr.276358.121_Supplemental_Code4_analysis.tar.gz › Code_S4-nucleotide_diversity_analysis/sco_intergenic_four_fold/sco_intergenic_four_fold_pi.txt]

pop	chromosome	window_pos_1	window_pos_2	avg_pi	no_sites	count_diffs	count_comparisons	count_missing
diverse	29381313	39205	39496	0.0	1	0	24531	445
diverse	29381313	61819	70705	NA	0	NA	NA	NA
diverse	29381313	652189	659616	NA	0	NA	NA	NA
diverse	29378318	2981044	2981911	NA	0	NA	NA	NA
diverse	29378318	3435775	3475779	0.0	26	0	631632	17744
diverse	29378318	3568943	3583081	0.0165342196706451	27	10944	661900	12452
diverse	29378318	3691492	3729081	0.0	27	0	654399	19953
diverse	29382169	462383	465525	NA	0	NA	NA	NA
diverse	29382169	649292	656023	0.0	14	0	343434	6230
diverse	29368928	63790	452108	NA	0	NA	NA	NA
diverse	29368928	932850	1007566	0.0189682115896164	25	11616	612393	12007
diverse	29381404	2984046	3149180	NA	0	NA	NA	NA
diverse	29381404	3523125	3567185	0.0	11	0	269841	4895
diverse	28231171	1298	1911	0.0	13	0	318903	5785
diverse	29377236	448291	462130	0.0	16	0	392496	7120
diverse	29377236	887646	966888	0.0134011870844189	38	12540	935738	13350
diverse	29377236	1087549	1139765	0.0	96	0	2347976	49720
diverse	29382485	839359	844577	0.0	21	0	515151	9345
diverse	29382485	893171	896109	NA	0	NA	NA	NA
diverse	29379056	37543	49223	0.0	1	0	24531	445
diverse	29378940	139418	210568	NA	0	NA	NA	NA
diverse	29378940	379775	381340	NA	0	NA	NA	NA
diverse	29378940	676657	821188	0.0	27	0	661014	13338
diverse	29378940	1243333	1247114	NA	0	NA	NA	NA
diverse	29378940	1536596	1538894	NA	0	NA	NA	NA
diverse	29378940	1657129	1660158	NA	0	NA	NA	NA
diverse	29378940	2072492	2075106	0.025460162970535	32	19975	784559	14673
diverse	29377141	42863	46578	NA	0	NA	NA	NA
diverse	29377141	211077	214578	NA	0	NA	NA	NA
diverse	29377141	310501	346963	0.0054195673180238	83	10920	2014921	58087
diverse	29377141	1659197	1664743	NA	0	NA	NA	NA
diverse	29381354	1032959	1035807	NA	0	NA	NA	NA
diverse	29381354	1559411	1564610	0.0215430954874776	20	10428	484053	15467
diverse	29381354	2199971	2261697	0.0	2	0	48180	1772
diverse	29380438	182445	223635	NA	0	NA	NA	NA
diverse	29380438	524122	790834	0.0	17	0	414381	10211
diverse	29380438	1233697	1276303	0.0	37	0	907663	16449
diverse	29380438	1374846	1386140	0.0200380804985083	20	9840	491065	8455
diverse	29379372	106094	109605	NA	0	NA	NA	NA
diverse	29379372	241763	313928	0.0	52	0	1274730	24022
diverse	29380047	104697	110115	NA	0	NA	NA	NA
diverse	29380047	320182	330749	NA	0	NA	NA	NA
diverse	29380047	382010	414073	0.0321093918112639	21	16414	511190	13306
diverse	29380047	1072908	1074763	NA	0	NA	NA	NA
diverse	29380047	1816165	1866195	NA	0	NA	NA	NA
diverse	29380047	1910205	1939472	NA	0	NA	NA	NA
diverse	29380047	1994809	2005834	NA	0	NA	NA	NA
diverse	29380047	2141926	2195299	NA	0	NA	NA	NA
diverse	29380047	2206156	2216630	NA	0	NA	NA	NA
diverse	29380047	2520199	2527603	NA	0	NA	NA	NA
diverse	29380047	2541988	2596061	0.0	18	0	441558	8010
diverse	29379288	229823	256723	NA	0	NA	NA	NA
diverse	29379288	383178	417372	NA	0	NA	NA	NA
diverse	29379288	752438	781075	NA	0	NA	NA	NA
diverse	29379288	1253522	1259323	0.0	26	0	637806	11570
diverse	29379288	1689586	1765464	0.0621217225636319	7	10695	172162	2670
diverse	29378488	125337	182157	NA	0	NA	NA	NA
diverse	29378488	724465	908483	0.0	9	0	216373	8411
diverse	29378488	977062	1039534	0.0247413762030061	17	10296	416145	8447
diverse	29378488	1318159	1349650	NA	0	NA	NA	NA
diverse	29378488	1547194	1599339	NA	0	NA	NA	NA
diverse	29378488	2583786	2589118	0.0117561754546047	25	7215	613720	10680
diverse	29378488	2941939	2970231	NA	0	NA	NA	NA
diverse	29378488	3557431	3564826	0.0	11	0	269841	4895
diverse	29378488	3829828	3933306	NA	0	NA	NA	NA
diverse	29378488	4959320	4963832	NA	0	NA	NA	NA
diverse	29378488	5263540	5292829	NA	0	NA	NA	NA
diverse	29378488	6357056	6426783	NA	0	NA	NA	NA
diverse	29378488	6699686	6701191	0.0	18	0	449568	0
diverse	29198703	390	2059	0.0	9	0	220779	4005
diverse	29359382	201977	245701	0.0	18	0	441558	8010
diverse	29380136	14734	16318	0.0212691586351868	17	8823	414826	9766
diverse	29377975	24999	64434	NA	0	NA	NA	NA
diverse	29377975	779620	868427	0.0231672635706092	18	10240	442003	7565
diverse	29377975	1077027	1081679	NA	0	NA	NA	NA
diverse	29380025	400111	412136	NA	0	NA	NA	NA
diverse	29380025	581060	626905	NA	0	NA	NA	NA
diverse	29380025	1130199	1140333	0.0402890741067156	10	9600	238278	11482
diverse	29380025	1902231	1904272	NA	0	NA	NA	NA
diverse	29380562	109461	205866	NA	0	NA	NA	NA
diverse	29380562	615010	749325	NA	0	NA	NA	NA
diverse	29381028	365349	368008	NA	0	NA	NA	NA
diverse	29381028	953779	1043716	NA	0	NA	NA	NA
diverse	29381028	5356824	5358551	NA	0	NA	NA	NA
diverse	29381028	6274812	6279489	0.0	32	0	790777	8455
diverse	29380918	1115243	1295923	NA	0	NA	NA	NA
diverse	29380918	1826543	1863832	0.0154435674797665	13	4925	318903	5785
diverse	29380918	2481127	2562473	NA	0	NA	NA	NA
diverse	29380918	2880137	2901844	NA	0	NA	NA	NA
diverse	29377722	1134164	1135359	NA	0	NA	NA	NA
diverse	29377722	1192760	1194001	NA	0	NA	NA	NA
diverse	29381996	446328	449040	0.0051396328370183	28	3485	678064	21264
diverse	29381996	682605	774352	0.0	18	0	439353	10215
diverse	29381996	1863543	1987538	0.0134858672789136	91	29980	2223068	49748
diverse	29381996	2347451	2347886	NA	0	NA	NA	NA
diverse	29381996	2717951	2778030	NA	0	NA	NA	NA
diverse	29381866	771979	780412	NA	0	NA	NA	NA
diverse	29381866	1027414	1048821	0.0	8	0	196248	3560
diverse	29381866	2656591	2676989	NA	0	NA	NA	NA
diverse	29381866	3068803	3132832	NA	0	NA	NA	NA
diverse	29381866	5519392	5565527	NA	0	NA	NA	NA
diverse	29381866	5898702	5917002	NA	0	NA	NA	NA
diverse	29381866	6253614	6266621	NA	0	NA	NA	NA
diverse	29377300	18661	20901	NA	0	NA	NA	NA
diverse	29377300	116427	123821	NA	0	NA	NA	NA
diverse	29377300	797417	797786	NA	0	NA	NA	NA
diverse	29377300	917293	941424	0.0	20	0	487537	11983
diverse	29377300	1149349	1375163	NA	0	NA	NA	NA
diverse	29378026	202970	249352	NA	0	NA	NA	NA
diverse	29378026	816329	954816	NA	0	NA	NA	NA
diverse	29379405	287498	292369	NA	0	NA	NA	NA
diverse	29379405	508795	630878	0.0162855362356144	24	9617	590524	8900
diverse	29379405	3095789	3146967	NA	0	NA	NA	NA
diverse	29349059	1868	5062	NA	0	NA	NA	NA
diverse	29349059	305055	312545	NA	0	NA	NA	NA
diverse	29379588	443178	475874	0.0	11	0	272511	2225
diverse	29379588	904978	905847	NA	0	NA	NA	NA
diverse	29377554	255790	455588	NA	0	NA	NA	NA
diverse	29377554	1749088	1875082	0.0	12	0	294372	5340
diverse	29377554	2179646	2181347	NA	0	NA	NA	NA
diverse	29381271	20761	41504	0.0	6	0	145422	4434
diverse	29381271	1536274	1545734	NA	0	NA	NA	NA
diverse	29381271	1775366	1918354	NA	0	NA	NA	NA
diverse	29381271	2401044	2662886	NA	0	NA	NA	NA
diverse	29381271	2821891	2976377	NA	0	NA	NA	NA
diverse	29381271	3291062	3411668	NA	0	NA	NA	NA
diverse	29380997	1000	2479	NA	0	NA	NA	NA
diverse	29380234	829443	884659	NA	0	NA	NA	NA
diverse	29380234	972959	1031731	0.0	28	0	686868	12460
diverse	29380234	1260074	1266570	NA	0	NA	NA	NA
diverse	29380234	1488462	1590683	NA	0	NA	NA	NA
diverse	29380234	1825246	1828745	0.01111933457817	30	8188	736375	12905
diverse	29380234	1963903	2047751	0.0	10	0	248870	890
diverse	29380234	3027791	3048819	NA	0	NA	NA	NA
diverse	29381353	182888	223443	NA	0	NA	NA	NA
diverse	29381353	533037	538087	NA	0	NA	NA	NA
diverse	29381353	758053	763901	NA	0	NA	NA	NA
diverse	29381353	1193259	1199677	NA	0	NA	NA	NA
diverse	29381353	1468579	1543938	0.0	15	0	367965	6675
diverse	29381353	1703902	1707680	0.0	21	0	518715	5781
diverse	29378722	899292	905005	0.0	32	0	779259	19973
diverse	29381584	738447	798389	NA	0	NA	NA	NA
diverse	29381584	1303066	1386011	0.0	6	0	147186	2670
diverse	29381584	1670942	1854953	NA	0	NA	NA	NA
diverse	29381584	2180066	2286796	NA	0	NA	NA	NA
diverse	29381584	2717757	2809888	0.0	14	0	343434	6230
diverse	29381584	3551158	3585556	NA	0	NA	NA	NA
diverse	29381584	4938298	4950974	NA	0	NA	NA	NA
diverse	29381584	5695261	5745742	NA	0	NA	NA	NA
diverse	29381584	5767948	5769394	NA	0	NA	NA	NA
diverse	29381584	5839799	6041363	NA	0	NA	NA	NA
diverse	29381584	6906361	7098920	0.0	22	0	528268	21204
diverse	29381584	7940544	7943922	NA	0	NA	NA	NA
diverse	29381693	70208	75771	0.0	10	0	240463	9297
diverse	29381693	205832	206858	0.0593306406841298	40	58244	981685	17355
diverse	29381693	363791	785140	NA	0	NA	NA	NA
diverse	29381693	1280359	1291690	NA	0	NA	NA	NA
diverse	29381693	1396215	1398000	NA	0	NA	NA	NA
diverse	29381693	1837436	1924602	NA	0	NA	NA	NA
diverse	29381693	1986170	2057537	NA	0	NA	NA	NA
diverse	29381693	2175923	2253182	NA	0	NA	NA	NA
diverse	29381560	150522	154863	NA	0	NA	NA	NA
diverse	29381560	611929	630965	NA	0	NA	NA	NA
diverse	29381560	1460856	1518778	NA	0	NA	NA	NA
diverse	29381560	2391964	2496204	NA	0	NA	NA	NA
diverse	29381560	2662664	2668110	0.0065869597710375	59	9519	1445128	28456
diverse	29381560	3123866	3216952	NA	0	NA	NA	NA
diverse	29381560	3355240	3365926	0.0	16	0	392055	7561
diverse	29381560	3599675	3638376	0.0	19	0	466089	8455
diverse	29381560	3707909	3708811	NA	0	NA	NA	NA
diverse	29335359	192560	197372	0.0	8	0	196248	3560
diverse	29378354	153888	155140	NA	0	NA	NA	NA
diverse	29378354	358029	629048	0.0031005654366899	110	8319	2683059	64301
diverse	29382301	1570688	1573999	0.0	15	0	367965	6675
diverse	29382301	2108275	2194201	0.0	26	0	637806	11570
diverse	29382301	2575857	2578181	NA	0	NA	NA	NA
diverse	29382301	2904862	2950571	0.0	35	0	867040	7120
diverse	29377616	304676	306481	NA	0	NA	NA	NA
diverse	29380787	654304	673188	NA	0	NA	NA	NA
diverse	29377343	1430140	1432894	NA	0	NA	NA	NA
diverse	29377343	2748504	2877100	0.0	11	0	269400	5336
diverse	29377343	3563414	3628358	NA	0	NA	NA	NA
diverse	29377343	4002199	4226267	0.0	21	0	514269	10227
diverse	29377343	4663966	4678575	0.0	20	0	490620	8900
diverse	29377343	4858848	4865739	0.0	10	0	245310	4450
diverse	29379054	605030	652461	NA	0	NA	NA	NA
diverse	29379054	755603	761738	NA	0	NA	NA	NA
diverse	29379054	968900	969101	NA	0	NA	NA	NA
diverse	29379054	1033487	1037714	NA	0	NA	NA	NA
diverse	29379054	1088550	1100403	NA	0	NA	NA	NA
diverse	29379054	1619618	1626196	NA	0	NA	NA	NA
diverse	29379175	14491	16687	0.0	13	0	318903	5785
diverse	29379175	187556	193347	NA	0	NA	NA	NA
diverse	29379175	444677	454866	0.0	16	0	397836	1780
diverse	29379175	805723	846053	0.0152961044377762	66	24718	1615967	32449
diverse	29382427	12202	28428	0.0	11	0	269841	4895
diverse	29378367	917949	919530	NA	0	NA	NA	NA
diverse	29378367	1696679	1702376	NA	0	NA	NA	NA
diverse	29378367	2341353	2598490	0.0	18	0	438912	10656
diverse	29378367	3288457	3291805	NA	0	NA	NA	NA
diverse	29378367	4078149	4151392	NA	0	NA	NA	NA
diverse	29378367	5684346	5687784	0.0	10	0	245310	4450
diverse	29378367	6382268	6426366	0.0	21	0	515151	9345
diverse	29378367	7863596	7864833	NA	0	NA	NA	NA
diverse	29379902	443175	523367	0.0	28	0	680702	18626
diverse	29379957	418866	427326	0.0536812147869604	19	25068	466979	7565
diverse	29379957	759417	765465	0.0	32	0	781023	18209
diverse	29379957	1468392	1469552	NA	0	NA	NA	NA
diverse	29380894	387354	389451	0.0	20	0	490179	9341
diverse	29380894	426517	457988	0.0	8	0	196248	3560
diverse	29380894	560322	562872	NA	0	NA	NA	NA
diverse	29380894	721491	774948	0.0136807551384556	30	10044	734170	15110
diverse	29380894	1347063	1368501	NA	0	NA	NA	NA
diverse	29380894	2112916	2118678	0.0	27	0	659250	15102
diverse	29381886	304843	393013	0.0407025415150603	8	7439	182765	17043
diverse	29381886	329799	331878	NA	0	NA	NA	NA
diverse	29381886	444280	447578	NA	0	NA	NA	NA
diverse	29381886	469713	531031	0.0	15	0	367965	6675
diverse	29381886	809519	834471	NA	0	NA	NA	NA
diverse	29381886	939421	959674	NA	0	NA	NA	NA
diverse	29381886	990014	1010438	NA	0	NA	NA	NA
diverse	29381886	1459307	1503312	0.0	11	0	269841	4895
diverse	29381886	1580781	1582611	NA	0	NA	NA	NA
diverse	29377578	219626	222185	NA	0	NA	NA	NA
diverse	29378660	174620	308897	NA	0	NA	NA	NA
diverse	29378660	927481	928081	NA	0	NA	NA	NA
diverse	29373633	341691	367942	0.0127731185168836	48	14816	1159936	38912
diverse	29377915	205	2612	0.0	8	0	196248	3560
diverse	29377915	124663	126040	NA	0	NA	NA	NA
diverse	29377376	1082530	1131108	0.0	77	0	1896007	27145
diverse	29377376	1368474	1390663	NA	0	NA	NA	NA
diverse	29377376	2762306	2762642	NA	0	NA	NA	NA
diverse	29377376	2845171	2847056	0.0286999563115419	17	11956	416586	8006
diverse	29379727	55005	219213	0.0	23	0	566438	8010
diverse	29380222	297183	334098	0.0	20	0	490179	9341
diverse	29380222	384712	386597	NA	0	NA	NA	NA
diverse	29380222	2920418	2921015	NA	0	NA	NA	NA
diverse	29377492	1120187	1123022	0.0	28	0	686868	12460
diverse	29377492	1685345	1824930	NA	0	NA	NA	NA
diverse	29377492	2255698	2256971	NA	0	NA	NA	NA
diverse	29377492	2620899	2781415	NA	0	NA	NA	NA
diverse	29377492	3188770	3195065	NA	0	NA	NA	NA
diverse	29377492	3425218	3430560	NA	0	NA	NA	NA
diverse	29380543	342417	358792	NA	0	NA	NA	NA
diverse	29380543	692145	693355	NA	0	NA	NA	NA
diverse	29380543	788330	869629	0.0	29	0	710958	13346
diverse	29380543	1360835	1363487	0.0	19	0	466089	8455
diverse	29380543	1524762	1684473	0.0040018736044602	45	4400	1099485	24435
diverse	29380543	2363110	2369693	NA	0	NA	NA	NA
diverse	29363785	160704	161457	0.0	3	0	73593	1335
diverse	29378871	1018189	1078465	0.0	29	0	711399	12905
diverse	29379612	45250	47500	NA	0	NA	NA	NA
diverse	29379612	473431	637345	NA	0	NA	NA	NA
diverse	29379612	1063173	1305734	0.0	14	0	343434	6230
diverse	29379612	1757649	1767044	NA	0	NA	NA	NA
diverse	29379612	1851515	1853957	NA	0	NA	NA	NA
diverse	29379612	1972651	1974021	NA	0	NA	NA	NA
diverse	29378578	279961	538252	0.0088470393460434	57	12312	1391652	31980
diverse	29378578	716764	722530	NA	0	NA	NA	NA
diverse	29357965	3229	4064	0.0	16	0	396946	2670
diverse	29379661	399103	426260	0.0	17	0	417027	7565
diverse	29379661	503852	506127	NA	0	NA	NA	NA
diverse	29379661	633391	769246	NA	0	NA	NA	NA
diverse	29379661	1425676	1567919	0.0	45	0	1085008	38912
diverse	29377832	144688	145546	0.0	16	0	392496	7120
diverse	29377832	203430	208585	NA	0	NA	NA	NA
diverse	29377832	223687	226981	NA	0	NA	NA	NA
diverse	29377832	980994	1030184	0.0	21	0	512068	12428
diverse	29377832	1231879	1322548	0.0	20	0	489301	10219
diverse	29377832	1659636	1825803	0.0033285807667578	61	4975	1494631	28905
diverse	29380642	278670	281669	NA	0	NA	NA	NA
diverse	29380642	437064	442427	NA	0	NA	NA	NA
diverse	29380642	1029344	1032653	0.0	15	0	373750	890
diverse	29376064	4322	120451	0.0	8	0	194484	5324
diverse	29378078	445489	447635	NA	0	NA	NA	NA
diverse	29378078	1929503	1931437	NA	0	NA	NA	NA
diverse	29378078	1956871	1960018	0.0	16	0	392055	7561
diverse	29378078	2325683	2340371	NA	0	NA	NA	NA
diverse	29378078	2697208	2698378	NA	0	NA	NA	NA
diverse	29378078	3011288	3022949	NA	0	NA	NA	NA
diverse	29378078	3827363	3829722	NA	0	NA	NA	NA
diverse	29378078	4342110	4420258	0.0	11	0	273846	890
diverse	29378078	4657089	4658103	0.0	18	0	441558	8010
diverse	29378078	5653805	5658723	NA	0	NA	NA	NA
diverse	29378078	7027344	7285466	NA	0	NA	NA	NA
diverse	29378078	7799597	7802612	NA	0	NA	NA	NA
diverse	29378078	8289020	8290444	NA	0	NA	NA	NA
diverse	29378078	8386837	8436819	NA	0	NA	NA	NA
diverse	29378078	8585558	8619534	NA	0	NA	NA	NA
diverse	29378078	8722536	8725129	NA	0	NA	NA	NA
diverse	29379795	406887	434281	0.0	10	0	244869	4891
diverse	29379795	692502	915998	0.0	58	0	1422798	25810
diverse	29379795	1882241	1929695	0.0	45	0	1103895	20025
diverse	29379795	2377554	2491739	0.0223514954377054	18	9840	440239	9329
diverse	29379173	279342	331938	0.0	17	0	414822	9770
diverse	29379173	436009	455552	NA	0	NA	NA	NA
diverse	29378667	725787	771979	NA	0	NA	NA	NA
diverse	29378667	1641607	1650853	NA	0	NA	NA	NA
diverse	29381801	488736	494635	NA	0	NA	NA	NA
diverse	29381801	520939	526152	NA	0	NA	NA	NA
diverse	29381801	935633	937019	NA	0	NA	NA	NA
diverse	29381801	1067155	1127422	0.0	14	0	342552	7112
diverse	29381801	1347645	1348035	NA	0	NA	NA	NA
diverse	29381801	1384419	1386283	NA	0	NA	NA	NA
diverse	29381801	1438978	1440730	NA	0	NA	NA	NA
diverse	29381801	1758519	1767199	0.0	4	0	98124	1780
diverse	29381801	1770750	1771782	NA	0	NA	NA	NA
diverse	29379226	628665	786709	NA	0	NA	NA	NA
diverse	29379226	2027950	2047392	NA	0	NA	NA	NA
diverse	29379226	2132253	2282508	0.0	39	0	944834	29230
diverse	29379226	2422438	2426696	NA	0	NA	NA	NA
diverse	29379226	2823396	2825380	NA	0	NA	NA	NA
diverse	29379226	2894755	2898259	NA	0	NA	NA	NA
diverse	29379226	3106968	3115024	NA	0	NA	NA	NA
diverse	29379226	4127453	4228902	0.0037475655462877	105	9600	2561663	60817
diverse	29381908	47129	47642	NA	0	NA	NA	NA
diverse	29381908	339853	413314	0.0	9	0	220779	4005
diverse	29381908	1789889	1793274	NA	0	NA	NA	NA
diverse	29380514	232884	346298	0.0	19	0	466089	8455
diverse	29380514	407075	477484	0.0	3	0	73593	1335
diverse	29380514	775523	780230	0.0130463414421407	19	5983	458596	15948
diverse	29380514	1243035	1246248	NA	0	NA	NA	NA
diverse	29380514	1267952	1272158	NA	0	NA	NA	NA
diverse	29379561	339783	341963	NA	0	NA	NA	NA
diverse	29377163	10120	113481	0.0	14	0	342552	7112
diverse	29377163	285086	326872	NA	0	NA	NA	NA
diverse	29377163	2059041	2079323	NA	0	NA	NA	NA
diverse	29377163	3125733	3343788	0.0	16	0	392496	7120
diverse	29380275	91129	303945	NA	0	NA	NA	NA
diverse	29380275	877668	880170	NA	0	NA	NA	NA
diverse	29381726	430413	462917	NA	0	NA	NA	NA
diverse	29381726	563360	600656	NA	0	NA	NA	NA
diverse	29381726	1075954	1078081	NA	0	NA	NA	NA
diverse	29381726	1205871	1235301	NA	0	NA	NA	NA
diverse	29381726	1318695	1320608	NA	0	NA	NA	NA
diverse	29381726	1813693	1833750	NA	0	NA	NA	NA
diverse	29381726	2020600	2027003	NA	0	NA	NA	NA
diverse	29382103	665671	680120	0.0	11	0	269841	4895
diverse	29378276	118518	119464	NA	0	NA	NA	NA
diverse	29378276	186326	187584	NA	0	NA	NA	NA
diverse	29378276	364628	438076	0.0	18	0	441117	8451
diverse	29378276	2302170	2307296	NA	0	NA	NA	NA
diverse	29378276	2630654	2687412	NA	0	NA	NA	NA
diverse	29378276	3212838	3417681	0.0	14	0	343434	6230
diverse	29378276	3848942	4079859	NA	0	NA	NA	NA
diverse	29380804	1041564	1042817	NA	0	NA	NA	NA
diverse	29380804	2948914	3012235	0.013739232635818	35	11760	855943	18217
diverse	29380804	3960496	3960925	NA	0	NA	NA	NA
diverse	29380804	4668470	4700718	0.0092583341392978	51	11583	1251089	22687
diverse	29380804	4728030	4772923	0.0011545631726124	46	1308	1132896	16000
diverse	29380804	4838973	4839939	NA	0	NA	NA	NA
diverse	29377366	767001	847634	0.0	23	0	564213	10235
diverse	29377366	1031151	1189541	NA	0	NA	NA	NA
diverse	29377366	1371425	1375305	0.0158453740610148	17	6615	417472	7120
diverse	29378499	427300	429457	0.0	14	0	343434	6230
diverse	29378499	483308	498273	NA	0	NA	NA	NA
diverse	29378499	1664794	1667524	NA	0	NA	NA	NA
diverse	29378499	1925544	1927631	NA	0	NA	NA	NA
diverse	29378499	2375578	2596228	0.0058528455906567	49	7038	1202492	21332
diverse	29378499	3936727	3943136	NA	0	NA	NA	NA
diverse	29378499	4126181	4181678	NA	0	NA	NA	NA
diverse	29378499	4311086	4315338	NA	0	NA	NA	NA
diverse	29378251	844358	849105	0.0	12	0	294372	5340
diverse	29381348	774387	824485	NA	0	NA	NA	NA
diverse	29381348	2029874	2033432	NA	0	NA	NA	NA
diverse	29381014	2744016	2745358	0.0	14	0	343434	6230
diverse	29381014	3014219	3175210	0.0	8	0	196248	3560
diverse	29381014	3604583	3606822	NA	0	NA	NA	NA
diverse	29381014	3664597	3667357	NA	0	NA	NA	NA
diverse	29350342	615680	663807	0.0597638707317568	6	8823	147631	2225
diverse	29378234	211174	236465	NA	0	NA	NA	NA
diverse	29378234	313635	321061	0.0	11	0	269841	4895
diverse	29378234	663334	704075	0.0069975610510828	29	4975	710962	13342
diverse	29378234	870939	928737	0.0	29	0	705726	18578
diverse	29378234	967457	968068	NA	0	NA	NA	NA
diverse	29377393	317601	321395	NA	0	NA	NA	NA
diverse	29377393	925660	932150	NA	0	NA	NA	NA
diverse	29377393	960189	963149	0.0	1	0	24531	445
diverse	29377393	1235149	1239213	NA	0	NA	NA	NA
diverse	29377393	1427495	1487561	NA	0	NA	NA	NA
diverse	29377393	1532926	1550057	NA	0	NA	NA	NA
diverse	29377393	1571565	1689275	NA	0	NA	NA	NA
diverse	29379636	54660	114595	0.0	16	0	392055	7561
diverse	29379636	1333976	1334942	NA	0	NA	NA	NA
diverse	29377020	261837	499031	0.0	17	0	416586	8006
diverse	29377020	854039	906339	NA	0	NA	NA	NA
diverse	29377020	1006230	1010214	0.0	14	0	345218	4446
diverse	29377020	1438937	1441933	NA	0	NA	NA	NA
diverse	29380212	1953	5562	NA	0	NA	NA	NA
diverse	29380212	144564	146624	NA	0	NA	NA	NA
diverse	29380212	460397	584147	0.0	19	0	467424	7120
diverse	29380212	3322410	3419585	0.0158106699139625	31	11919	753858	20398
diverse	29380212	3916616	3966671	0.0	11	0	273846	890
diverse	29379106	115572	117171	NA	0	NA	NA	NA
diverse	29379106	294531	295761	0.0	17	0	417027	7565
diverse	29336437	142267	291474	NA	0	NA	NA	NA
diverse	29378275	18042	50884	0.0	14	0	343434	6230
diverse	29378275	462842	466969	NA	0	NA	NA	NA
diverse	29378275	1555733	1558228	NA	0	NA	NA	NA
diverse	29378275	1753518	1756496	NA	0	NA	NA	NA
diverse	29378472	505343	540190	NA	0	NA	NA	NA
diverse	29378472	647255	720389	NA	0	NA	NA	NA
diverse	29378472	891313	904327	NA	0	NA	NA	NA
diverse	29378472	1450053	1486900	NA	0	NA	NA	NA
diverse	29378472	2224283	2236158	0.0	22	0	538359	11113
diverse	29378472	2583261	2591216	0.0243889747354655	18	10780	442003	7565
diverse	29378472	2612984	2615676	0.0	39	0	964719	9345
diverse	29378472	2639627	2922213	0.0085590981380305	22	4623	540127	9345
diverse	29378472	3165087	3172399	NA	0	NA	NA	NA
diverse	29378472	3489884	3492969	NA	0	NA	NA	NA
diverse	29382439	445145	637888	NA	0	NA	NA	NA
diverse	29382439	995079	1063289	NA	0	NA	NA	NA
diverse	29382439	2266312	2266873	NA	0	NA	NA	NA
diverse	29378334	1443845	1445542	NA	0	NA	NA	NA
diverse	29378334	1503903	1509374	NA	0	NA	NA	NA
diverse	29378334	1805205	1894978	0.0	7	0	171717	3115
diverse	29380361	11165	16609	NA	0	NA	NA	NA
diverse	29380361	224738	250139	0.024690778749977	20	12103	490183	9337
diverse	29380361	472599	514859	NA	0	NA	NA	NA
diverse	29378425	220924	221619	NA	0	NA	NA	NA
diverse	29378425	239697	240613	NA	0	NA	NA	NA
diverse	29378425	1060879	1063351	NA	0	NA	NA	NA
diverse	29377438	327423	333870	NA	0	NA	NA	NA
diverse	29377438	1239414	1245879	0.0135638269189058	34	11319	834499	14685
diverse	29377438	1584328	1586229	0.0	8	0	196248	3560
diverse	29377750	402568	416529	NA	0	NA	NA	NA
diverse	29377750	1573392	1574111	NA	0	NA	NA	NA
diverse	29377750	1759464	1762020	0.0176822308395884	27	11696	661455	12897
diverse	29377750	1842768	1871709	0.0	28	0	680694	18634
diverse	29378636	1408346	1476722	0.0	11	0	269841	4895
diverse	29378636	2837144	3001479	0.0	22	0	534831	14641
diverse	29378636	3850624	3852003	0.0	5	0	122655	2225
diverse	29378636	4191983	4198320	0.0292151186924733	15	10557	361354	13286
diverse	29381524	147107	208634	0.0	16	0	386763	12853
diverse	29381524	289794	388720	0.0	13	0	318903	5785
diverse	29381524	662520	713753	0.0	42	0	1026934	22058
diverse	29381524	831433	839029	NA	0	NA	NA	NA
diverse	29381524	942911	956595	0.0	38	0	928650	20438
diverse	29381524	987074	989548	0.0	31	0	744348	29908
diverse	29382010	303647	452656	0.0	13	0	318903	5785
diverse	29378581	2191651	2212040	0.0025427019443945	68	4263	1676563	21805
diverse	29378581	2815349	2876615	NA	0	NA	NA	NA
diverse	29381257	205486	331066	0.0111440362236741	73	20056	1799707	23541
diverse	29381257	1236335	1242801	NA	0	NA	NA	NA
diverse	29381257	1566765	1599295	NA	0	NA	NA	NA
diverse	29381257	1703817	1783365	NA	0	NA	NA	NA
diverse	29381257	2013352	2057319	0.0182477352594831	22	9840	539245	10227
diverse	29381257	3947795	4216951	0.0	15	0	367965	6675
diverse	29381257	4427913	4522409	0.0	16	0	392496	7120
diverse	29378823	846241	949500	0.0	18	0	433656	15912
diverse	29381037	881521	887836	NA	0	NA	NA	NA
diverse	29381037	1082489	1159100	NA	0	NA	NA	NA
diverse	29381037	1324336	1345993	0.0	13	0	318903	5785
diverse	29381037	1648538	1649443	NA	0	NA	NA	NA
diverse	29381037	1713405	1718070	NA	0	NA	NA	NA
diverse	29381037	2078649	2086619	NA	0	NA	NA	NA
diverse	29381037	2377695	2380953	NA	0	NA	NA	NA
diverse	29382134	31080	32025	NA	0	NA	NA	NA
diverse	29382134	426405	427981	0.0	21	0	515151	9345
diverse	29382361	112144	114369	NA	0	NA	NA	NA
diverse	29382361	183628	186607	NA	0	NA	NA	NA
diverse	29382361	1738215	1740891	NA	0	NA	NA	NA
diverse	29382361	2754300	2756740	NA	0	NA	NA	NA
diverse	29382361	3305371	3307917	NA	0	NA	NA	NA
diverse	29377258	301672	326484	0.0534108769402887	9	11792	220779	4005
diverse	29377258	571921	572383	NA	0	NA	NA	NA
diverse	29377719	246454	282322	0.0	45	0	1103895	20025
diverse	29377719	519105	521519	NA	0	NA	NA	NA
diverse	29377719	683460	749759	0.0066515385642178	18	2940	442003	7565
diverse	29377719	1969215	2078491	0.0	26	0	636924	12452
diverse	29377719	2851091	2854623	NA	0	NA	NA	NA
diverse	29380237	815379	816523	NA	0	NA	NA	NA
diverse	29377805	347856	419589	0.0	13	0	313170	11518
diverse	29377805	602144	629678	0.0	6	0	142355	7501
diverse	29377805	1018460	1027030	0.0	35	0	848041	26119
diverse	29377805	1596815	1606573	0.0	6	0	147186	2670
diverse	29380707	353512	404349	0.0	16	0	392496	7120
diverse	29380707	576059	580812	NA	0	NA	NA	NA
diverse	29380707	738944	814046	NA	0	NA	NA	NA
diverse	29380744	538792	543096	NA	0	NA	NA	NA
diverse	29380744	1167654	1247122	0.0	16	0	392496	7120
diverse	29380744	1434707	1437587	NA	0	NA	NA	NA
diverse	29380744	1551073	1554918	NA	0	NA	NA	NA
diverse	29380744	1687199	1691678	NA	0	NA	NA	NA
diverse	29380744	2800108	2802670	NA	0	NA	NA	NA
diverse	29380744	4138546	4228750	0.0	22	0	539249	10223
diverse	29380744	4710855	4721159	0.0	28	0	682029	17299
diverse	29380744	5246051	5308895	0.0	15	0	367965	6675
diverse	29380744	5422564	5425775	NA	0	NA	NA	NA
diverse	29380744	5458538	5519196	0.0	14	0	343434	6230
diverse	29380744	5738889	5741596	NA	0	NA	NA	NA
diverse	29380744	6694319	6696540	NA	0	NA	NA	NA
diverse	29380744	6784071	6801414	NA	0	NA	NA	NA
diverse	29378673	131095	133928	NA	0	NA	NA	NA
diverse	29378673	233641	235179	0.0	48	0	1173082	25766
diverse	29378673	346820	350167	NA	0	NA	NA	NA
diverse	29379645	421258	631475	0.0	12	0	299712	0
diverse	29379645	934936	969121	NA	0	NA	NA	NA
diverse	29379039	9995	19467	NA	0	NA	NA	NA
diverse	29379039	654728	657433	NA	0	NA	NA	NA
diverse	29379039	1238950	1241144	NA	0	NA	NA	NA
diverse	29378226	252971	254737	NA	0	NA	NA	NA
diverse	29378226	722284	722698	NA	0	NA	NA	NA
diverse	29378226	799954	802076	NA	0	NA	NA	NA
diverse	29378226	956536	979810	0.0	38	0	932178	16910
diverse	29378226	1358872	1405652	0.0	53	0	1297938	25790
diverse	29378226	2541600	2544295	NA	0	NA	NA	NA
diverse	29378226	3199129	3217223	NA	0	NA	NA	NA
diverse	29378226	3542046	3545030	NA	0	NA	NA	NA
diverse	29378226	3703539	3706462	NA	0	NA	NA	NA
diverse	29378226	3935772	3939753	0.0	9	0	216810	7974
diverse	29378226	4494390	4502142	NA	0	NA	NA	NA
diverse	29378226	4652518	4728138	0.0	9	0	213314	11470
diverse	29378226	4911507	4918826	NA	0	NA	NA	NA
diverse	29378226	5144602	5302219	0.0	15	0	367965	6675
diverse	29381067	66667	67535	NA	0	NA	NA	NA
diverse	29381067	414087	414741	NA	0	NA	NA	NA
diverse	29381067	506549	637328	0.0	16	0	392496	7120
diverse	29381067	763914	777082	NA	0	NA	NA	NA
diverse	29381067	1660593	1665153	NA	0	NA	NA	NA
diverse	29379096	394603	483480	0.0	14	0	348329	1335
diverse	29379295	1173676	1186125	NA	0	NA	NA	NA
diverse	29379295	1342568	1402291	0.0	15	0	367965	6675
diverse	29376579	596764	601627	NA	0	NA	NA	NA
diverse	29380692	122953	124618	0.0	23	0	557598	16850
diverse	29380692	351679	353959	NA	0	NA	NA	NA
diverse	29380692	615200	616592	NA	0	NA	NA	NA
diverse	29380692	662156	662475	NA	0	NA	NA	NA
diverse	29380692	1121955	1130862	NA	0	NA	NA	NA
diverse	29380692	1541743	1542394	NA	0	NA	NA	NA
diverse	29380692	3049807	3053304	NA	0	NA	NA	NA
diverse	29380692	3318764	3334871	0.0132719738205643	35	11360	855939	18221
diverse	29380692	4327071	4397069	0.0	19	0	466089	8455
diverse	29380692	4629809	4632917	NA	0	NA	NA	NA
diverse	29380692	4888785	4890594	0.0	8	0	189224	10584
diverse	29380616	613220	616777	0.0	16	0	392496	7120
diverse	29380989	36709	71031	0.0	11	0	269841	4895
diverse	29347572	61721	92898	0.0347334108955725	12	10240	294817	4895
diverse	29379587	691615	694037	NA	0	NA	NA	NA
diverse	29379587	2131718	2136111	NA	0	NA	NA	NA
diverse	29379587	3430923	3518348	0.0	14	0	349664	0
diverse	29379252	82373	84759	0.0	1	0	24531	445
diverse	29379252	305690	390399	0.0	6	0	146304	3552
diverse	29379252	721523	722971	0.017445388826524	26	11096	636042	13334
diverse	29379252	899581	901946	NA	0	NA	NA	NA
diverse	29379252	1136396	1139361	NA	0	NA	NA	NA
diverse	29379252	2568678	2757388	NA	0	NA	NA	NA
diverse	29378100	996171	997974	NA	0	NA	NA	NA
diverse	29381906	586784	587432	NA	0	NA	NA	NA
diverse	29381906	1279651	1289520	NA	0	NA	NA	NA
diverse	29381001	17420	79991	0.0	12	0	294372	5340
diverse	29382037	1059569	1075087	NA	0	NA	NA	NA
diverse	29382037	1444315	1614587	NA	0	NA	NA	NA
diverse	29382037	2228254	2274087	NA	0	NA	NA	NA
diverse	29382037	2339700	2344066	0.0	31	0	758256	16000
diverse	29382092	25395	30599	0.0	3	0	73152	1776
diverse	29382092	139152	152398	NA	0	NA	NA	NA
diverse	29382092	500394	666653	0.0056001820059151	42	5760	1028538	20454
diverse	29382092	1050657	1191221	0.0	55	0	1344795	28885
diverse	29377203	1535156	1643297	0.0	26	0	632073	17303
diverse	29377203	3404286	3405695	NA	0	NA	NA	NA
diverse	29381030	57021	59934	NA	0	NA	NA	NA
diverse	29381030	141006	172606	0.0121334776087288	26	7782	641366	8010
diverse	29381030	319302	487470	NA	0	NA	NA	NA
diverse	29381030	693199	697444	0.0125246044861741	31	9519	760024	14232
diverse	29381030	762450	855951	0.0295471839250938	16	11455	387685	11931
diverse	29377484	329598	360109	0.0	27	0	662337	12015
diverse	29377484	585370	587512	NA	0	NA	NA	NA
diverse	29377484	1032643	1191587	NA	0	NA	NA	NA
diverse	29379169	725443	729318	NA	0	NA	NA	NA
diverse	29379169	793480	795675	NA	0	NA	NA	NA
diverse	29379169	871950	897648	NA	0	NA	NA	NA
diverse	29379169	1131196	1166462	NA	0	NA	NA	NA
diverse	29379169	1394002	1475337	NA	0	NA	NA	NA
diverse	29379169	1526210	1638095	NA	0	NA	NA	NA
diverse	29379169	1852895	1854094	0.0	19	0	465648	8896
diverse	29380776	1093493	1098021	0.0	9	0	220779	4005
diverse	29381629	217614	221812	NA	0	NA	NA	NA
diverse	29381629	643591	660799	0.0	19	0	466089	8455
diverse	29381739	279431	365954	NA	0	NA	NA	NA
diverse	29381739	376791	514779	0.0110737965659972	17	4623	417472	7120
diverse	29381739	550448	555423	0.0	11	0	269841	4895
diverse	29381739	631126	705880	NA	0	NA	NA	NA
diverse	29381803	716467	719983	NA	0	NA	NA	NA
diverse	29381803	1106228	1106663	NA	0	NA	NA	NA
diverse	29381803	1425285	1497609	NA	0	NA	NA	NA
diverse	29381803	2267282	2274123	0.0	14	0	343434	6230
diverse	29378600	93552	94855	NA	0	NA	NA	NA
diverse	29378600	419769	421344	NA	0	NA	NA	NA
diverse	29378600	500702	561609	0.0	40	0	981240	17800
diverse	29378600	2035399	2037668	NA	0	NA	NA	NA
diverse	29378600	2052257	2053055	NA	0	NA	NA	NA
diverse	29378600	2075637	2092938	NA	0	NA	NA	NA
diverse	29379784	229490	231727	NA	0	NA	NA	NA
diverse	29379784	664266	667237	0.0	13	0	306230	18458
diverse	29379784	698559	700433	NA	0	NA	NA	NA
diverse	29378862	340168	399434	0.0201719292073816	22	10780	534406	15066
diverse	29378862	481554	485337	NA	0	NA	NA	NA
diverse	29378417	590849	592438	NA	0	NA	NA	NA
diverse	29378417	757441	795843	0.0	10	0	240900	8860
diverse	29378417	1096077	1109061	NA	0	NA	NA	NA
diverse	29378417	1388506	1389259	NA	0	NA	NA	NA
diverse	29378417	1434706	1463956	0.0	7	0	171717	3115
diverse	29378417	1695473	1805831	NA	0	NA	NA	NA
diverse	29378998	40837	75594	0.0	5	0	122655	2225
diverse	29378998	260519	309617	NA	0	NA	NA	NA
diverse	29378998	787935	789978	NA	0	NA	NA	NA
diverse	29378998	840837	851601	NA	0	NA	NA	NA
diverse	29382050	2370291	2373249	0.0	13	0	318903	5785
diverse	29382050	2646048	2661582	0.0	12	0	296156	3556
diverse	29380963	216607	227644	0.0	17	0	417027	7565
diverse	29380963	465445	470514	NA	0	NA	NA	NA
diverse	29380963	699692	803627	0.0099189102089521	47	11388	1148110	25762
diverse	29380963	851602	861006	0.0	30	0	739490	9790
diverse	29376896	194923	196202	0.0	28	0	686868	12460
diverse	29381452	493981	503304	0.0	19	0	466089	8455
diverse	29379967	83687	112291	0.099553208773355	5	12255	123100	1780
diverse	29379967	302668	303889	0.0	12	0	294372	5340
diverse	29378119	31125	35236	NA	0	NA	NA	NA
diverse	29378119	484586	504427	NA	0	NA	NA	NA
diverse	29378119	743458	743713	NA	0	NA	NA	NA
diverse	29378119	1265638	1273574	0.0	8	0	196248	3560
diverse	29378119	1487074	1568127	0.0	50	0	1227452	21348
diverse	29378119	2597504	2598414	NA	0	NA	NA	NA
diverse	29382376	189674	192775	NA	0	NA	NA	NA
diverse	29382376	501362	513179	NA	0	NA	NA	NA
diverse	29382376	1179677	1183536	NA	0	NA	NA	NA
diverse	29382376	2444367	2451188	NA	0	NA	NA	NA
diverse	29378590	663586	669175	NA	0	NA	NA	NA
diverse	29378590	1108744	1117217	0.0074871851877085	69	12528	1673259	50085
diverse	29378590	1591558	1695139	0.0	51	0	1251081	22695
diverse	29378590	1920568	1926704	0.0	6	0	144540	5316
diverse	29378590	1941717	1999111	0.0	51	0	1251081	22695
diverse	29378590	2044186	2090328	0.0	45	0	1099926	23994
diverse	29378590	2923191	3042454	NA	0	NA	NA	NA
diverse	29378590	3253544	3258404	0.0	28	0	686868	12460
diverse	29378590	3715892	3719413	0.0	19	0	465648	8896
diverse	29378590	4022087	4145923	NA	0	NA	NA	NA
diverse	29378590	4363848	4368041	NA	0	NA	NA	NA
diverse	29378590	4438547	4464817	0.0	16	0	389850	9766
diverse	29378590	4573079	4678609	NA	0	NA	NA	NA
diverse	29382156	430763	433068	NA	0	NA	NA	NA
diverse	29382156	623674	625460	0.0597300592621997	12	16852	282136	17576
diverse	29379494	805307	881911	NA	0	NA	NA	NA
diverse	29379494	1228655	1248643	NA	0	NA	NA	NA
diverse	29379494	2202595	2284256	0.0	19	0	466089	8455
diverse	29379494	2325631	2329223	NA	0	NA	NA	NA
diverse	29381179	18303	21167	NA	0	NA	NA	NA
diverse	29381179	97233	101497	0.0	11	0	267195	7541
diverse	29377614	326928	468861	0.0166624371762728	39	15824	949681	24383
diverse	29377614	1251009	1255417	NA	0	NA	NA	NA
diverse	29377614	1423679	1460848	0.0276812483460752	14	9519	343879	5785
diverse	29377614	1683796	1894641	NA	0	NA	NA	NA
diverse	29380750	126027	175390	0.0171616986652748	43	18118	1055723	18245
diverse	29380750	1191966	1345158	NA	0	NA	NA	NA
diverse	29379615	574388	576204	0.0	9	0	219897	4887
diverse	29379615	1119580	1120320	0.0	1	0	24531	445
diverse	29382178	329721	331279	0.0	8	0	192720	7088
diverse	29382178	447466	448245	NA	0	NA	NA	NA
diverse	29381129	16226	20474	0.0	23	0	562449	11999
diverse	29381129	680707	683258	NA	0	NA	NA	NA
diverse	29381129	1867471	1869579	0.0	12	0	289080	10632
diverse	29381129	2018807	2020234	NA	0	NA	NA	NA
diverse	29381129	2379931	2384028	0.0	7	0	171717	3115
diverse	29381129	4043651	4069716	NA	0	NA	NA	NA
diverse	29381129	4215589	4216109	0.0	18	0	441558	8010
diverse	29381129	4425629	4429377	NA	0	NA	NA	NA
diverse	29381129	4993835	5029019	0.0159060383279932	31	12103	760906	13350
diverse	29381129	5033771	5063381	0.014436807472123	35	12319	853305	20855
diverse	29381129	5084553	5085003	0.0	10	0	245310	4450
diverse	29379999	257370	281974	0.0	1	0	24531	445
diverse	29378461	1596574	1599965	0.0159009558274003	29	11319	711844	12460
diverse	29378461	1968202	2059135	0.0	8	0	192720	7088
diverse	29378461	2266577	2496981	0.0090677546204617	49	10944	1206914	16910
diverse	29378461	3011829	3043167	0.0057754773608839	80	11319	1959838	38242
diverse	29378461	3686693	3852072	0.0	15	0	367965	6675
diverse	29378461	4808134	4838812	NA	0	NA	NA	NA
diverse	29378459	170780	405978	NA	0	NA	NA	NA
diverse	29378459	992199	995038	NA	0	NA	NA	NA
diverse	29378459	1145058	1198516	NA	0	NA	NA	NA
diverse	29378459	2110635	2128748	0.0099813501304489	98	23934	2397872	49776
diverse	29378459	2401571	2402000	NA	0	NA	NA	NA
diverse	29378459	2981411	3173456	0.0091845490104454	31	6840	744729	29527
diverse	29379231	108069	113501	NA	0	NA	NA	NA
diverse	29379231	1341162	1344056	0.0	45	0	1101293	22627
diverse	29382330	121917	388171	NA	0	NA	NA	NA
diverse	29382330	440528	448887	0.0101460020623863	50	12535	1235462	13338
diverse	29382330	524090	529271	NA	0	NA	NA	NA
diverse	29382330	681570	763245	NA	0	NA	NA	NA
diverse	29382330	811513	812716	0.0	17	0	417027	7565
diverse	29381073	657329	770133	0.021379364147929	12	6303	294817	4895
diverse	29381073	1113964	1257384	0.0	65	0	1581774	41666
diverse	29381073	1743280	1744138	NA	0	NA	NA	NA
diverse	29381073	1930578	1936361	NA	0	NA	NA	NA
diverse	29381073	2342534	2350021	NA	0	NA	NA	NA
diverse	29379058	693478	779346	NA	0	NA	NA	NA
diverse	29379058	850818	854628	NA	0	NA	NA	NA
diverse	29379058	1084490	1089142	NA	0	NA	NA	NA
diverse	29379058	1563611	1823665	NA	0	NA	NA	NA
diverse	29379058	2121413	2123975	NA	0	NA	NA	NA
diverse	29379058	2136315	2139112	NA	0	NA	NA	NA
diverse	29379058	2410496	2438279	0.0	23	0	564213	10235
diverse	29379058	2627242	2659948	0.0	2	0	49062	890
diverse	29379058	2661031	2694543	0.0	30	0	735048	14232
diverse	29380748	386266	390217	NA	0	NA	NA	NA
diverse	29380748	938931	943366	0.0	13	0	318903	5785
diverse	29377746	282928	294885	0.0064849191187366	51	8096	1248435	25341
diverse	29379159	9785	19726	NA	0	NA	NA	NA
diverse	29379159	321743	328518	0.0	2	0	49062	890
diverse	29379159	488419	529757	0.0	5	0	123100	1780
diverse	29379159	719404	722984	NA	0	NA	NA	NA
diverse	29376983	994103	1053741	0.0	31	0	760461	13795
diverse	29377729	57638	61924	NA	0	NA	NA	NA
diverse	29377729	248023	306451	NA	0	NA	NA	NA
diverse	29377729	691066	775833	NA	0	NA	NA	NA
diverse	29377729	1119448	1121299	NA	0	NA	NA	NA
diverse	29377729	1305889	1308623	NA	0	NA	NA	NA
diverse	29377729	1579644	1589051	NA	0	NA	NA	NA
diverse	29377729	2506225	2518202	NA	0	NA	NA	NA
diverse	29379650	182446	183266	NA	0	NA	NA	NA
diverse	29379650	325016	564124	0.0	8	0	192720	7088
diverse	29377356	173432	174845	NA	0	NA	NA	NA
diverse	29377356	784881	789990	NA	0	NA	NA	NA
diverse	29377356	969014	981593	NA	0	NA	NA	NA
diverse	29377356	1268587	1300425	NA	0	NA	NA	NA
diverse	29377356	1553685	1563716	NA	0	NA	NA	NA
diverse	29377356	2390460	2392492	0.0	17	0	407782	16810
diverse	29379638	740159	746467	0.0	12	0	292608	7104
diverse	29382416	761437	813342	NA	0	NA	NA	NA
diverse	29382416	1002739	1054492	0.0	11	0	269841	4895
diverse	29382416	1350282	1351911	NA	0	NA	NA	NA
diverse	29382416	1767681	1804735	NA	0	NA	NA	NA
diverse	29382416	2426460	2428690	0.0	21	0	514269	10227
diverse	29382416	3414033	3415208	NA	0	NA	NA	NA
diverse	29382416	3952517	4007275	NA	0	NA	NA	NA
diverse	29382416	4700462	4758371	NA	0	NA	NA	NA
diverse	29382416	6190377	6197236	NA	0	NA	NA	NA
diverse	29382416	7340507	7359235	0.0	41	0	1003566	20450
diverse	29382416	7928353	7961281	NA	0	NA	NA	NA
diverse	29381056	1457845	1467980	NA	0	NA	NA	NA
diverse	29378210	339028	393225	0.0244672293891847	20	12015	491065	8455
diverse	29378210	643138	886210	NA	0	NA	NA	NA
diverse	29378210	1052410	1115425	NA	0	NA	NA	NA
diverse	29378210	1184512	1190526	NA	0	NA	NA	NA
diverse	29378210	1226512	1227742	NA	0	NA	NA	NA
diverse	29378210	1404059	1405577	NA	0	NA	NA	NA
diverse	29378210	1451110	1452357	NA	0	NA	NA	NA
diverse	29378210	1652973	1658823	NA	0	NA	NA	NA
diverse	29379907	114368	120742	NA	0	NA	NA	NA
diverse	29379907	918546	973849	0.0	16	0	392496	7120
diverse	29379907	1160921	1162076	NA	0	NA	NA	NA
diverse	29379907	1662514	1663639	NA	0	NA	NA	NA
diverse	29379907	1851341	1852099	NA	0	NA	NA	NA
diverse	29379907	2254508	2256237	NA	0	NA	NA	NA
diverse	29379907	2266404	2268550	NA	0	NA	NA	NA
diverse	29379907	2417931	2419097	0.0	6	0	149411	445
diverse	29379907	2636092	2732664	NA	0	NA	NA	NA
diverse	29379966	148494	428468	NA	0	NA	NA	NA
diverse	29379966	864675	908042	NA	0	NA	NA	NA
diverse	29379966	1274278	1315577	NA	0	NA	NA	NA
diverse	29379966	1467104	1517648	NA	0	NA	NA	NA
diverse	29379966	2094224	2108911	0.0144703089977482	32	11175	772271	26961
diverse	29380697	571930	625794	NA	0	NA	NA	NA
diverse	29380697	1188795	1215550	0.0182398464295542	49	21740	1191896	31928
diverse	29378510	2004077	2074429	0.0	16	0	392496	7120
diverse	29378510	2645331	2646916	NA	0	NA	NA	NA
diverse	29378510	2706482	2708754	NA	0	NA	NA	NA
diverse	29378510	2873903	2877628	0.0	6	0	147186	2670
diverse	29379239	140101	234881	0.0	58	0	1423263	25345
diverse	29379239	683389	684830	NA	0	NA	NA	NA
diverse	29379239	1020910	1021818	NA	0	NA	NA	NA
diverse	29379239	1472892	1473866	NA	0	NA	NA	NA
diverse	29377707	45817	187348	NA	0	NA	NA	NA
diverse	29377707	807567	812144	0.0	7	0	171717	3115
diverse	29377707	1302344	1303225	NA	0	NA	NA	NA
diverse	29377707	1670531	1674887	NA	0	NA	NA	NA
diverse	29377707	2864559	3012160	NA	0	NA	NA	NA
diverse	29377707	3331536	3345877	0.0	46	0	1127103	21793
diverse	29377707	3533285	3600443	NA	0	NA	NA	NA
diverse	29381004	497747	584348	NA	0	NA	NA	NA
diverse	29381004	768569	857834	0.0	19	0	465648	8896
diverse	29381004	948572	950978	NA	0	NA	NA	NA
diverse	29378777	761523	762824	0.0	31	0	766246	8010
diverse	29378777	1050468	1103440	0.0	7	0	171717	3115
diverse	29378777	2286711	2291118	0.0	16	0	390295	9321
diverse	29378777	2519507	2522636	0.0	16	0	392496	7120
diverse	29378777	2698259	2700980	0.0	21	0	509434	15062
diverse	29378777	3851692	3919758	0.0	11	0	269841	4895
diverse	29378777	3965947	3971711	NA	0	NA	NA	NA
diverse	29378777	5004005	5023814	0.0	7	0	168630	6202
diverse	29378777	5875826	5876732	NA	0	NA	NA	NA
diverse	29377561	63877	65066	NA	0	NA	NA	NA
diverse	29377561	1585063	1585564	NA	0	NA	NA	NA
diverse	29377561	2021095	2022445	NA	0	NA	NA	NA
diverse	29378613	99925	171423	NA	0	NA	NA	NA
diverse	29378613	425346	425831	NA	0	NA	NA	NA
diverse	29378613	473754	479085	0.0174429923445516	65	27775	1592330	31110
diverse	29378161	646600	648009	NA	0	NA	NA	NA
diverse	29378161	1163411	1166042	NA	0	NA	NA	NA
diverse	29378161	2531778	2533060	0.0	19	0	466089	8455
diverse	29378161	2758489	2994972	0.0170671199883108	26	10863	636487	12889
diverse	29378135	380024	380926	0.0	9	0	220779	4005
diverse	29378135	417729	454550	NA	0	NA	NA	NA
diverse	29378135	582695	586035	NA	0	NA	NA	NA
diverse	29378135	1095710	1098809	0.0173819681590722	26	11025	634278	15098
diverse	29378135	1563458	1614717	0.0	11	0	269841	4895
diverse	29378135	1912901	2056075	0.0	33	0	809523	14685
diverse	29378135	2612274	2782760	NA	0	NA	NA	NA
diverse	29380255	656495	730677	NA	0	NA	NA	NA
diverse	29380255	1082982	1216279	0.0	16	0	388086	11530
diverse	29380255	1390036	1396110	NA	0	NA	NA	NA
diverse	29381318	195358	386297	NA	0	NA	NA	NA
diverse	29381318	722115	724318	NA	0	NA	NA	NA
diverse	29379184	273224	276101	NA	0	NA	NA	NA
diverse	29379184	600880	603243	NA	0	NA	NA	NA
diverse	29379184	704464	705244	NA	0	NA	NA	NA
diverse	29379184	944226	1012483	0.0	2	0	47743	2209
diverse	29379184	1177440	1271876	NA	0	NA	NA	NA
diverse	29379184	1439317	1453483	0.0	28	0	685104	14224
diverse	29379184	1768371	1772176	0.0171397379912663	25	10519	613720	10680
diverse	29379184	1887856	1955656	0.0320626532145804	53	41644	1298832	24896
diverse	29382269	45419	45915	NA	0	NA	NA	NA
diverse	29382269	318271	568308	0.0	27	0	662337	12015
diverse	29377573	276321	294613	0.0207690898025579	18	9180	442003	7565
diverse	29377573	671205	672630	NA	0	NA	NA	NA
diverse	29377573	789571	801329	0.0	10	0	242664	7096
diverse	29377573	810164	811390	NA	0	NA	NA	NA
diverse	29377573	955244	1007797	NA	0	NA	NA	NA
diverse	29377573	1027286	1027792	NA	0	NA	NA	NA
diverse	29377573	1195610	1354309	0.0	32	0	781027	18205
diverse	29377573	1526581	1529427	NA	0	NA	NA	NA
diverse	29377573	2111693	2136767	NA	0	NA	NA	NA
diverse	29377573	2400383	2403936	NA	0	NA	NA	NA
diverse	29377573	3061663	3064507	NA	0	NA	NA	NA
diverse	29377573	6224089	6290132	0.0142919376943312	22	7644	534847	14625
diverse	29377573	6420879	6506166	NA	0	NA	NA	NA
diverse	29378113	293274	295860	0.0	14	0	342552	7112
diverse	29378113	541491	664308	0.0	26	0	635160	14216
diverse	29378113	931414	954174	NA	0	NA	NA	NA
diverse	29378113	1240827	1373562	0.0	34	0	823470	25714
diverse	29379979	171872	184590	0.0	19	0	466089	8455
diverse	29379979	2231467	2258925	0.0	48	0	1170003	28845
diverse	29379979	2852928	2861739	NA	0	NA	NA	NA
diverse	29381126	582226	625206	0.0165047852003134	29	11815	715853	8451
diverse	29381126	815338	822274	0.0	3	0	73593	1335
diverse	29381126	1494982	1611358	0.0056116671698758	81	11096	1977309	45747
diverse	29382359	6203	7714	NA	0	NA	NA	NA
diverse	29382359	75957	242562	NA	0	NA	NA	NA
diverse	29382359	339942	388322	NA	0	NA	NA	NA
diverse	29382359	822534	902368	NA	0	NA	NA	NA
diverse	29382359	1030123	1051734	0.0	10	0	245310	4450
diverse	29378382	179208	180648	NA	0	NA	NA	NA
diverse	29378382	382768	388219	NA	0	NA	NA	NA
diverse	29378382	877658	884936	NA	0	NA	NA	NA
diverse	29378382	1129872	1176220	NA	0	NA	NA	NA
diverse	29378382	1385917	1392154	NA	0	NA	NA	NA
diverse	29378382	1437226	1449824	NA	0	NA	NA	NA
diverse	29378382	1952011	1963296	0.0	13	0	318462	6226
diverse	29378382	2340322	2340673	NA	0	NA	NA	NA
diverse	29378382	2345422	2347410	NA	0	NA	NA	NA
diverse	29378382	3567720	3570296	NA	0	NA	NA	NA
diverse	29378382	5820174	5822513	NA	0	NA	NA	NA
diverse	29378382	7633802	7637319	NA	0	NA	NA	NA
diverse	29381331	811128	994753	NA	0	NA	NA	NA
diverse	29381331	1039012	1039662	NA	0	NA	NA	NA
diverse	29381331	2479299	2559515	NA	0	NA	NA	NA
diverse	29381331	3027560	3029899	NA	0	NA	NA	NA
diverse	29381331	3461169	3502030	NA	0	NA	NA	NA
diverse	29381331	4006907	4010226	NA	0	NA	NA	NA
diverse	29381331	4192798	4257803	NA	0	NA	NA	NA
diverse	29381331	5090481	5191555	NA	0	NA	NA	NA
diverse	29381331	5704228	5705133	0.0	22	0	539682	9790
diverse	29381331	6122277	6151285	NA	0	NA	NA	NA
diverse	29381331	6180501	6240233	NA	0	NA	NA	NA
diverse	29381870	2214979	2256380	0.0	27	0	661896	12456
diverse	29380612	334080	336733	0.0	12	0	294372	5340
diverse	29380612	703041	852410	NA	0	NA	NA	NA
diverse	29380612	984284	987631	0.011206189984301	23	6303	562457	11991
diverse	29380475	73597	76402	NA	0	NA	NA	NA
diverse	29380475	112855	281222	0.0	20	0	490620	8900
diverse	29380094	524598	616288	0.0	28	0	686868	12460
diverse	29380094	1292582	1303657	NA	0	NA	NA	NA
diverse	29379015	691771	918265	NA	0	NA	NA	NA
diverse	29379015	1745713	1748933	NA	0	NA	NA	NA
diverse	29378068	1176287	1177068	0.0156359351658391	16	6144	392941	6675
diverse	29379754	38180	39272	NA	0	NA	NA	NA
diverse	29379754	158388	172945	0.0	17	0	417027	7565
diverse	29379754	244723	248194	NA	0	NA	NA	NA
diverse	29379754	573537	578487	NA	0	NA	NA	NA
diverse	29379754	618080	621366	0.0	17	0	409530	15062
diverse	29379754	703776	791416	0.0054091134371174	25	3296	609342	15058
diverse	29379754	920420	930597	NA	0	NA	NA	NA
diverse	29379754	1195457	1206681	NA	0	NA	NA	NA
diverse	29379754	1361840	1384470	NA	0	NA	NA	NA
diverse	29378355	182339	230564	0.0	16	0	392496	7120
diverse	29378355	757585	770205	0.0	2	0	48180	1772
diverse	29381749	590268	595005	0.0	31	0	748169	26087
diverse	29381749	639802	642133	0.0165445594975386	30	12183	736375	12905
diverse	29381749	1541768	1543777	NA	0	NA	NA	NA
diverse	29381749	1629023	1630387	NA	0	NA	NA	NA
diverse	29381749	1895544	1915688	0.0	18	0	441558	8010
diverse	29381749	1988910	2028261	NA	0	NA	NA	NA
diverse	29381749	2555931	2562861	NA	0	NA	NA	NA
diverse	29381749	2966842	2972037	NA	0	NA	NA	NA
diverse	29379757	614027	645894	0.0	63	0	1535310	38178
diverse	29379891	595611	725742	0.0104878069198764	49	12528	1194530	29294
diverse	29382049	502693	606864	NA	0	NA	NA	NA
diverse	29382049	1956714	1958203	NA	0	NA	NA	NA
diverse	29382049	2585890	2628622	0.0149253454786672	22	8055	539686	9786
diverse	29382049	2704704	2705147	NA	0	NA	NA	NA
diverse	29382049	3179490	3180150	NA	0	NA	NA	NA
diverse	29382049	3778872	3926722	0.0041085101880089	59	5921	1441155	32429
diverse	29382049	5032291	5076574	NA	0	NA	NA	NA
diverse	29382049	5685286	5830997	NA	0	NA	NA	NA
diverse	29382049	7053781	7311325	NA	0	NA	NA	NA
diverse	29382049	7835300	7840141	0.0	32	0	781464	17768
diverse	29382049	8211369	8211720	NA	0	NA	NA	NA
diverse	29382049	8450788	8451546	0.0	17	0	417027	7565
diverse	29382049	10011095	10031515	NA	0	NA	NA	NA
diverse	29382049	10740483	10744884	0.0372762740094326	47	42814	1148559	25313
diverse	29382049	11048837	11104697	0.0	61	0	1496391	27145
diverse	29382049	11974834	11978440	NA	0	NA	NA	NA
diverse	29381556	367804	374853	0.0338697009802456	15	12463	367969	6671
diverse	29381556	1000552	1003396	NA	0	NA	NA	NA
diverse	29381556	1248727	1262442	NA	0	NA	NA	NA
diverse	29381556	1863753	1900574	NA	0	NA	NA	NA
diverse	29381556	2310548	2323941	NA	0	NA	NA	NA
diverse	29378243	779675	783686	0.0	12	0	294372	5340
diverse	29378243	1815140	1847086	NA	0	NA	NA	NA
diverse	29382260	267399	371813	NA	0	NA	NA	NA
diverse	29379874	86150	87071	NA	0	NA	NA	NA
diverse	29379874	136747	141646	NA	0	NA	NA	NA
diverse	29379874	1222130	1232076	0.0	5	0	122214	2666
diverse	29379874	1455548	1529432	0.0	45	0	1084563	39357
diverse	29379874	2042481	2043868	NA	0	NA	NA	NA
diverse	29379874	3511625	3531102	0.0	8	0	195807	4001
diverse	29379874	3751824	3829582	0.0	17	0	416145	8447
diverse	29379874	3995398	3996469	NA	0	NA	NA	NA
diverse	29380793	227936	228624	NA	0	NA	NA	NA
diverse	29380793	232530	233276	NA	0	NA	NA	NA
diverse	29380793	236148	242721	NA	0	NA	NA	NA
diverse	29380793	418131	440876	NA	0	NA	NA	NA
diverse	29380793	1403661	1404919	NA	0	NA	NA	NA
diverse	29380793	2740718	2755886	NA	0	NA	NA	NA
diverse	29380793	3515052	3725235	0.0	8	0	196248	3560
diverse	29380793	4089122	4334576	NA	0	NA	NA	NA
diverse	29380793	4872026	4880799	0.0	14	0	343434	6230
diverse	29380793	5156169	5157915	NA	0	NA	NA	NA
diverse	29380793	5596224	5755184	0.0	21	0	515151	9345
diverse	29380793	6389168	6415558	0.0	8	0	199808	0
diverse	29380793	6665253	6666044	NA	0	NA	NA	NA
diverse	29381623	318914	320450	NA	0	NA	NA	NA
diverse	29381623	1751848	1753193	NA	0	NA	NA	NA
diverse	29381623	2090452	2094066	0.0	17	0	417027	7565
diverse	29381623	2499245	2501809	NA	0	NA	NA	NA
diverse	29382448	662910	684751	NA	0	NA	NA	NA
diverse	29382448	1864907	1878699	NA	0	NA	NA	NA
diverse	29382448	2397099	2455571	NA	0	NA	NA	NA
diverse	29382448	2717777	2748482	NA	0	NA	NA	NA
diverse	29382448	3003708	3097412	0.0	62	0	1489538	58974
diverse	29382448	3253413	3258449	NA	0	NA	NA	NA
diverse	29379716	476751	522230	NA	0	NA	NA	NA
diverse	29379716	1084920	1104939	NA	0	NA	NA	NA
diverse	29379716	1557487	1577053	NA	0	NA	NA	NA
diverse	29379716	1653242	1692283	NA	0	NA	NA	NA
diverse	29379716	1873454	1958949	NA	0	NA	NA	NA
diverse	29379716	1975868	1980114	NA	0	NA	NA	NA
diverse	29379716	2219234	2243409	0.0	12	0	294372	5340
diverse	29379716	2445654	2452169	NA	0	NA	NA	NA
diverse	29378458	87833	138734	0.0	11	0	269400	5336
diverse	29378458	222431	325176	0.0	18	0	441558	8010
diverse	29378458	924371	1143346	0.0	46	0	1115276	33620
diverse	29381290	143654	288613	0.0	25	0	611511	12889
diverse	29381290	1108996	1224395	NA	0	NA	NA	NA
diverse	29381290	1636589	1639869	NA	0	NA	NA	NA
diverse	29381290	2013140	2015721	NA	0	NA	NA	NA
diverse	29381290	2043557	2047053	NA	0	NA	NA	NA
diverse	29381290	2534566	2535300	NA	0	NA	NA	NA
diverse	29381290	2724927	2727857	NA	0	NA	NA	NA
diverse	29381290	3011059	3036462	NA	0	NA	NA	NA
diverse	29381290	3263814	3267074	NA	0	NA	NA	NA
diverse	29381290	3965859	3972727	NA	0	NA	NA	NA
diverse	29381290	4923241	4944147	NA	0	NA	NA	NA
diverse	29381290	5291245	5294247	NA	0	NA	NA	NA
diverse	29377534	1232635	1328139	0.0	8	0	189252	10556
diverse	29377534	1531009	1565133	0.0	30	0	739935	9345
diverse	29377534	2059274	2113450	0.0303606473366371	28	20854	686876	12452
diverse	29377534	2356227	2364458	0.0	32	0	783669	15563
diverse	29377534	2879515	2880222	NA	0	NA	NA	NA
diverse	29377534	2933150	2935402	NA	0	NA	NA	NA
diverse	29377534	4166717	4170224	NA	0	NA	NA	NA
diverse	29377534	4737920	4871768	0.0	22	0	545912	3560
diverse	29381295	303246	345133	NA	0	NA	NA	NA
diverse	29381295	481416	486124	0.0007109371815254	50	872	1226550	22250
diverse	29378419	1221798	1313719	0.0	12	0	294372	5340
diverse	29378419	3434123	3442570	NA	0	NA	NA	NA
diverse	29377749	2614300	2615177	NA	0	NA	NA	NA
diverse	29377749	5034495	5135071	NA	0	NA	NA	NA
diverse	29377749	6108376	6123038	0.0	51	0	1251081	22695
diverse	29377749	6966872	7070089	NA	0	NA	NA	NA
diverse	29380128	1458546	1467023	0.0	16	0	392496	7120
diverse	29377777	125495	125985	NA	0	NA	NA	NA
diverse	29377777	482475	492708	0.0	11	0	269841	4895
diverse	29377777	658498	660833	NA	0	NA	NA	NA
diverse	29377777	1299581	1301277	NA	0	NA	NA	NA
diverse	29381212	196735	197475	NA	0	NA	NA	NA
diverse	29381212	402272	458700	0.0169509427790687	12	4975	293494	6218
diverse	29381212	595930	641490	0.0	25	0	610629	13771
diverse	29377311	129439	194334	NA	0	NA	NA	NA
diverse	29377311	594805	601111	NA	0	NA	NA	NA
diverse	29377311	1375999	1396510	NA	0	NA	NA	NA
diverse	29377311	2212862	2226010	NA	0	NA	NA	NA
diverse	29377311	3218536	3219864	NA	0	NA	NA	NA
diverse	29381771	870134	872077	0.0	28	0	684222	15106
diverse	29381771	1456556	1611233	NA	0	NA	NA	NA
diverse	29381810	198195	201051	NA	0	NA	NA	NA
diverse	29381810	518144	521586	0.0139754385628006	34	11644	833176	16008
diverse	29382140	587496	588823	NA	0	NA	NA	NA
diverse	29382140	667804	726897	NA	0	NA	NA	NA
diverse	29382140	944213	946664	0.0	20	0	490620	8900
diverse	29341164	332505	333678	NA	0	NA	NA	NA
diverse	29341164	481877	539973	0.0	71	0	1735527	37769
diverse	29380167	500088	566358	0.0	10	0	243991	5769
diverse	29380167	1163357	1313353	NA	0	NA	NA	NA
diverse	29380167	1420613	1424865	0.0	20	0	490620	8900
diverse	29380167	1967753	2007189	0.0035230719269885	34	2940	834499	14685
diverse	29380167	2738500	2745609	NA	0	NA	NA	NA
diverse	29380309	247339	360197	NA	0	NA	NA	NA
diverse	29380309	2391216	2517020	NA	0	NA	NA	NA
diverse	29380309	3203435	3207359	0.0	14	0	343434	6230
diverse	29380309	3503275	3552297	0.0	23	0	564213	10235
diverse	29380309	3724458	3756318	0.0	6	0	147186	2670
diverse	29380309	4197915	4203438	NA	0	NA	NA	NA
diverse	29380309	4588468	4599677	NA	0	NA	NA	NA
diverse	29380309	4719835	4724085	NA	0	NA	NA	NA
diverse	29380309	5330220	5400166	0.0	29	0	711399	12905
diverse	29380309	5671109	5677237	NA	0	NA	NA	NA
diverse	29381153	358013	361763	0.0	8	0	196248	3560
diverse	29381153	807714	942113	NA	0	NA	NA	NA
diverse	29381153	982929	1096931	NA	0	NA	NA	NA
diverse	29381153	1779098	1817478	0.0	4	0	98124	1780
diverse	29381153	2981873	3149126	NA	0	NA	NA	NA
diverse	29381153	3640723	3789201	NA	0	NA	NA	NA
diverse	29354202	25257	74886	0.0	8	0	196248	3560
diverse	29379501	445528	612474	NA	0	NA	NA	NA
diverse	29379501	1007173	1007491	0.0	15	0	367965	6675
diverse	29379501	1107539	1110505	NA	0	NA	NA	NA
diverse	29379501	1110505	1112713	NA	0	NA	NA	NA
diverse	29377039	584938	671466	NA	0	NA	NA	NA
diverse	29347148	1054	1973	0.0	14	0	343434	6230
diverse	29380174	41360	43911	NA	0	NA	NA	NA
diverse	29380174	53511	54529	NA	0	NA	NA	NA
diverse	29380174	84886	121383	0.0	20	0	490620	8900
diverse	29380174	187736	188704	NA	0	NA	NA	NA
diverse	29380174	262703	265564	0.0	8	0	193161	6647
diverse	29380174	308075	308789	NA	0	NA	NA	NA
diverse	29380174	323529	425688	0.0158696555963363	32	12444	784138	15094
diverse	29380174	633452	636145	0.0	25	0	606223	18177
diverse	29380174	1172944	1173618	0.0	2	0	49062	890
diverse	29380174	1284130	1286069	NA	0	NA	NA	NA
diverse	29379130	28777	31997	0.0	19	0	449407	25137
diverse	29377568	9132	11581	0.0	15	0	367965	6675
diverse	29377568	153447	353806	0.0	25	0	608873	15527
diverse	29377568	407296	410472	NA	0	NA	NA	NA
diverse	29377568	691307	805355	NA	0	NA	NA	NA
diverse	29380959	128519	146326	NA	0	NA	NA	NA
diverse	29380959	1296564	1351216	NA	0	NA	NA	NA
diverse	29377239	648911	650412	0.0	23	0	564213	10235
diverse	29377239	942401	973149	0.0	2	0	47306	2646
diverse	29379996	1247236	1247956	NA	0	NA	NA	NA
diverse	29379996	1534837	1571416	NA	0	NA	NA	NA
diverse	29379996	1720887	1724352	NA	0	NA	NA	NA
diverse	29379996	1780551	1781061	NA	0	NA	NA	NA
diverse	29379996	1914707	1916260	0.0	12	0	294372	5340
diverse	29379996	2207008	2211027	NA	0	NA	NA	NA
diverse	29379996	2360146	2366808	NA	0	NA	NA	NA
diverse	29379996	3282545	3322937	NA	0	NA	NA	NA
diverse	29379996	3683795	3688712	0.0	20	0	490620	8900
diverse	29379996	4303061	4339483	0.0	6	0	147186	2670
diverse	29379996	4838642	4843886	NA	0	NA	NA	NA
diverse	29379996	5303008	5306568	0.0	17	0	417027	7565
diverse	29379996	5643698	5764581	0.0	13	0	318903	5785
diverse	29381120	209548	267080	0.0208531565537745	12	5983	286911	12801
diverse	29381120	497802	498463	NA	0	NA	NA	NA
diverse	29381120	965595	967173	NA	0	NA	NA	NA
diverse	29381120	1177080	1177542	NA	0	NA	NA	NA
diverse	29381120	1178926	1179438	0.0018099175253491	10	440	243105	6655
diverse	29381120	1305757	1486074	0.0217968276978565	19	10044	460801	13743
diverse	29381120	1644071	1668272	NA	0	NA	NA	NA
diverse	29381120	2125381	2126839	NA	0	NA	NA	NA
diverse	29381120	2415317	2523072	0.0302274962338217	15	11096	367083	7557
diverse	29379693	1128081	1184875	0.0095650541857539	76	17888	1870141	28035
diverse	29379693	1659754	1663345	0.0	9	0	219023	5761
diverse	29379693	2062714	2113977	NA	0	NA	NA	NA
diverse	29379693	2288912	2311123	NA	0	NA	NA	NA
diverse	29379693	2588067	2589387	NA	0	NA	NA	NA
diverse	29379693	2681577	2966377	NA	0	NA	NA	NA
diverse	29379693	4022405	4025419	0.0	16	0	392496	7120
diverse	29379693	4300515	4304275	0.0	22	0	534418	15054
diverse	29379693	4556808	4610778	0.0505899841006762	18	22496	444673	4895
diverse	29377659	1451117	1475331	NA	0	NA	NA	NA
diverse	29377659	1555485	1556661	0.0	6	0	147186	2670
diverse	29377659	1695372	1776696	NA	0	NA	NA	NA
diverse	29377659	2302815	2364867	0.0	12	0	294372	5340
diverse	29377659	2550518	2621537	0.0	18	0	437593	11975
diverse	29377659	2694324	2695261	NA	0	NA	NA	NA
diverse	29379938	344796	435522	0.0159978871775276	29	11388	711844	12460
diverse	29379938	1123725	1130944	0.0120798440714005	16	4704	389409	10207
diverse	29378290	90823	98349	0.0153376429686111	33	12423	809968	14240
diverse	29378290	535125	540001	NA	0	NA	NA	NA
diverse	29378290	604936	750920	NA	0	NA	NA	NA
diverse	29382078	2029671	2040037	0.0	10	0	245310	4450
diverse	29382078	2167672	2170928	NA	0	NA	NA	NA
diverse	29381456	350363	383999	0.006400202836083	45	7068	1104340	19580
diverse	29381456	842978	845218	NA	0	NA	NA	NA
diverse	29381456	1202414	1241081	NA	0	NA	NA	NA
diverse	29379213	744187	752015	NA	0	NA	NA	NA
diverse	29379213	1227262	1259535	0.0	13	0	318903	5785
diverse	29379213	1370412	1371011	NA	0	NA	NA	NA
diverse	29379213	1422045	1443701	NA	0	NA	NA	NA
diverse	29379213	1453382	1455285	NA	0	NA	NA	NA
diverse	29378478	948512	949758	NA	0	NA	NA	NA
diverse	29378478	1028170	1057377	0.0	48	0	1171314	27534
diverse	29378478	1152593	1175729	NA	0	NA	NA	NA
diverse	29378478	1476396	1477515	NA	0	NA	NA	NA
diverse	29378478	3497409	3696664	NA	0	NA	NA	NA
diverse	29378478	4061085	4136723	NA	0	NA	NA	NA
diverse	29378478	4415971	4466740	NA	0	NA	NA	NA
diverse	29378975	733811	766863	NA	0	NA	NA	NA
diverse	29378975	1497571	1497964	NA	0	NA	NA	NA
diverse	29378975	2182493	2193164	NA	0	NA	NA	NA
diverse	29378975	3010183	3039670	NA	0	NA	NA	NA
diverse	29380410	438983	444149	NA	0	NA	NA	NA
diverse	29380410	574745	580382	NA	0	NA	NA	NA
diverse	29380410	671136	680239	NA	0	NA	NA	NA
diverse	29381800	490596	493596	0.0	20	0	488030	11490
diverse	29381800	823423	823993	0.0	20	0	490179	9341
diverse	29382329	286035	303212	NA	0	NA	NA	NA
diverse	29382329	568206	569869	NA	0	NA	NA	NA
diverse	29382329	1673396	1687482	NA	0	NA	NA	NA
diverse	29382329	1723582	1803863	NA	0	NA	NA	NA
diverse	29382329	3467223	3714398	NA	0	NA	NA	NA
diverse	29382329	4243596	4245330	NA	0	NA	NA	NA
diverse	29382329	4525010	4526509	NA	0	NA	NA	NA
diverse	29382329	4657863	4672837	NA	0	NA	NA	NA
diverse	29382329	4949966	5007277	NA	0	NA	NA	NA
diverse	29382329	5168317	5170058	0.0	6	0	147186	2670
diverse	29382329	5253319	5264567	0.0	18	0	442003	7565
diverse	29382329	5344568	5347090	NA	0	NA	NA	NA
diverse	29382329	5477740	5479814	NA	0	NA	NA	NA
diverse	29381933	463752	473882	NA	0	NA	NA	NA
diverse	29381933	756819	768079	0.0	58	0	1409163	39445
diverse	29381933	965577	967360	NA	0	NA	NA	NA
diverse	29381933	1136232	1160019	0.0	9	0	217267	7517
diverse	29381933	1192152	1196839	0.015288611954276	31	11640	761351	12905
diverse	29379622	200115	203977	NA	0	NA	NA	NA
diverse	29379622	1720594	1721803	NA	0	NA	NA	NA
diverse	29379622	2723809	2729475	NA	0	NA	NA	NA
diverse	29379622	3141169	3151333	NA	0	NA	NA	NA
diverse	29379622	3658178	3659833	0.0	5	0	122655	2225
diverse	29382419	102734	104081	NA	0	NA	NA	NA
diverse	29382419	252335	256098	NA	0	NA	NA	NA
diverse	29382419	583275	588191	NA	0	NA	NA	NA
diverse	29382419	847308	848286	0.0	6	0	144989	4867
diverse	29382419	915710	1001888	0.0	18	0	437148	12420
diverse	29377262	453635	454046	NA	0	NA	NA	NA
diverse	29377262	855383	856186	NA	0	NA	NA	NA
diverse	29377262	1017184	1018007	NA	0	NA	NA	NA
diverse	29377262	1695989	1696397	NA	0	NA	NA	NA
diverse	29377262	3533926	3537880	NA	0	NA	NA	NA
diverse	29381111	15319	68744	0.0111301746239251	131	35699	3207407	64449
diverse	29381111	324141	435200	0.0	15	0	369300	5340
diverse	29377129	1078815	1080378	NA	0	NA	NA	NA
diverse	29377129	1101506	1103432	0.0	18	0	441558	8010
diverse	29377129	1738968	1813101	0.0	3	0	72270	2658
diverse	29377129	2398204	2400960	NA	0	NA	NA	NA
diverse	29378206	123016	179155	0.0	66	0	1618164	30252
diverse	29378206	657872	718802	0.0	27	0	657486	16866
diverse	29378378	620883	660399	NA	0	NA	NA	NA
diverse	29378378	1358983	1361454	NA	0	NA	NA	NA
diverse	29378378	2165036	2242751	0.0	9	0	220779	4005
diverse	29378378	2372921	2375717	NA	0	NA	NA	NA
diverse	29378378	2535381	2538919	NA	0	NA	NA	NA
diverse	29378378	2921455	2923417	NA	0	NA	NA	NA
diverse	29378046	919302	1015225	NA	0	NA	NA	NA
diverse	29378046	1799268	1823355	NA	0	NA	NA	NA
diverse	29378046	1987707	2012863	0.0072998830399889	40	7215	988372	10668
diverse	29378046	2257373	2265120	NA	0	NA	NA	NA
diverse	29378046	2471631	2485865	NA	0	NA	NA	NA
diverse	29382354	608410	625281	NA	0	NA	NA	NA
diverse	29382354	625351	699105	NA	0	NA	NA	NA
diverse	29382354	836604	969420	0.0256474944558605	10	6303	245755	4005
diverse	29382354	993900	1050882	NA	0	NA	NA	NA
diverse	29382354	1182337	1352711	NA	0	NA	NA	NA
diverse	29382354	1437979	1584675	NA	0	NA	NA	NA
diverse	29382354	1598322	1599228	NA	0	NA	NA	NA
diverse	29382354	1621340	1625965	NA	0	NA	NA	NA
diverse	29382354	1667954	1839960	NA	0	NA	NA	NA
diverse	29382354	1940538	1962009	NA	0	NA	NA	NA
diverse	29382354	1981154	2074417	NA	0	NA	NA	NA
diverse	29382354	2162827	2234829	NA	0	NA	NA	NA
diverse	29382354	2271537	2334496	NA	0	NA	NA	NA
diverse	29382354	2478879	2481482	0.0	5	0	118265	6615
diverse	29382354	2647171	2652059	NA	0	NA	NA	NA
diverse	29382354	2677749	2681096	NA	0	NA	NA	NA
diverse	29382354	3068630	3090299	0.0	39	0	956709	17355
diverse	29382354	3109819	3204911	0.0	24	0	585657	13767
diverse	29382354	3478743	3486291	NA	0	NA	NA	NA
diverse	29382354	3642157	3644347	0.0318597448471908	16	12519	392941	6675
diverse	29378429	1256633	1315911	0.0	27	0	651316	23036
diverse	29381614	421060	423935	NA	0	NA	NA	NA
diverse	29381614	511207	514824	0.0	15	0	367965	6675
diverse	29381614	730643	1003862	0.0122758935708576	41	12255	998298	25718
diverse	29341034	100	6962	0.0	16	0	395611	4005
diverse	29378540	334055	339108	0.0	15	0	362689	11951
diverse	29378540	672643	686457	0.0	47	0	1151634	22238
diverse	29378540	1105508	1108800	NA	0	NA	NA	NA
diverse	29378540	1305325	1305760	NA	0	NA	NA	NA
diverse	29378540	1393319	1466882	0.0	41	0	996069	27947
diverse	29379473	564753	624092	0.0	2	0	49062	890
diverse	29379473	973847	1001981	NA	0	NA	NA	NA
diverse	29379473	1082643	1099217	NA	0	NA	NA	NA
diverse	29379473	1422457	1424122	NA	0	NA	NA	NA
diverse	29379473	1576386	1704471	NA	0	NA	NA	NA
diverse	29379473	1747691	1752648	NA	0	NA	NA	NA
diverse	29379473	3206302	3210384	0.0	11	0	269841	4895
diverse	29379473	4062782	4064336	NA	0	NA	NA	NA
diverse	29379304	325318	326030	0.0	3	0	70959	3969
diverse	29379304	1173203	1226533	NA	0	NA	NA	NA
diverse	29379304	1581369	1680475	0.0	33	0	812650	11558
diverse	29379304	1744919	1819470	0.0315307263711065	16	12348	391618	7998
diverse	29379304	3611717	3659823	0.0	1	0	24090	886
diverse	29379304	3920208	3971993	NA	0	NA	NA	NA
diverse	29379304	4298762	4304620	0.0	14	0	347884	1780
diverse	29379023	556010	683071	0.0	16	0	384129	15487
diverse	29379023	795053	795562	NA	0	NA	NA	NA
diverse	29379023	1709534	1714923	0.0	12	0	294372	5340
diverse	29379023	2557520	2564828	NA	0	NA	NA	NA
diverse	29379023	3074194	3081320	0.0	33	0	809523	14685
diverse	29380412	148098	149031	NA	0	NA	NA	NA
diverse	29380412	438407	467071	0.020339849441203	37	18065	888158	35954
diverse	28607107	1078	5198	0.0	11	0	266762	7974
diverse	29378727	396757	557221	0.0	62	0	1520481	28031
diverse	29378727	1736129	1740138	NA	0	NA	NA	NA
diverse	29380041	56326	100537	0.0177620142760552	52	22776	1282287	16465
diverse	29380041	344616	421717	0.0109555956468602	59	15813	1443372	30212
diverse	29380441	738574	740738	NA	0	NA	NA	NA
diverse	29380441	803038	804819	NA	0	NA	NA	NA
diverse	29380441	819564	821600	0.0	14	0	347439	2225
diverse	29378974	265160	270588	NA	0	NA	NA	NA
diverse	29378974	431694	607498	0.0	17	0	408656	15936
diverse	29378974	1100406	1209535	NA	0	NA	NA	NA
diverse	29378974	1694279	1695591	NA	0	NA	NA	NA
diverse	29378174	493588	496489	0.0663725767938807	15	24600	370635	4005
diverse	29378174	615791	646252	0.0	47	0	1145500	28372
diverse	29378174	659466	660441	NA	0	NA	NA	NA
diverse	29378174	707341	735096	NA	0	NA	NA	NA
diverse	29378174	1412907	1436283	0.0	46	0	1128426	20470
diverse	29378174	1580067	1625152	0.0	20	0	489297	10223
diverse	29378174	1831811	1935317	0.0299301510041392	17	12495	417472	7120
diverse	29378174	2210963	2234959	0.0	45	0	1102572	21348
diverse	29378174	2700621	2833146	0.0	41	0	1011139	12877
diverse	29378174	3103542	3181913	0.0	2	0	49062	890
diverse	29378174	5047022	5049669	NA	0	NA	NA	NA
diverse	29378174	5316059	5334865	NA	0	NA	NA	NA
diverse	29382433	103230	104578	0.0	17	0	417027	7565
diverse	29380184	1071546	1074027	0.0	14	0	343434	6230
diverse	29380184	1174413	1240807	0.046201061098244	22	24975	540572	8900
diverse	29377168	289269	353411	0.0	23	0	557165	17283
diverse	29382095	512713	520079	0.0	17	0	417027	7565
diverse	29382095	636693	638085	NA	0	NA	NA	NA
diverse	29382095	861989	922191	0.0	12	0	294372	5340
diverse	29382095	1595339	1670805	NA	0	NA	NA	NA
diverse	29382095	2385621	2387867	NA	0	NA	NA	NA
diverse	29382095	2538159	2542654	NA	0	NA	NA	NA
diverse	29382454	89948	132765	0.0056901963595675	58	8096	1422798	25810
diverse	29382454	586256	650765	NA	0	NA	NA	NA
diverse	29378699	1112093	1160926	0.0	36	0	870768	28368
diverse	29378699	1605119	1655056	0.0	82	0	1991264	56768
diverse	29378699	1790498	1792207	NA	0	NA	NA	NA
diverse	29378699	2846490	2847595	NA	0	NA	NA	NA
diverse	29378699	2852453	2938207	NA	0	NA	NA	NA
diverse	29379917	997150	1027816	0.0	6	0	142792	7064
diverse	29377049	139518	276039	0.0	47	0	1134475	39397
diverse	29377049	421121	427040	0.0	22	0	542352	7120
diverse	29377049	972939	975567	NA	0	NA	NA	NA
diverse	29377049	1405163	1410965	NA	0	NA	NA	NA
diverse	29377049	2006370	2011127	0.0	7	0	171717	3115
diverse	29377435	660278	681208	0.0362707767075416	13	11583	319348	5340
diverse	29380650	1903759	1922505	0.0270449860774599	9	5983	221224	3560
diverse	29378549	94697	99689	0.0	38	0	928209	20879
diverse	29378549	562488	566155	NA	0	NA	NA	NA
diverse	29378549	707947	708875	NA	0	NA	NA	NA
diverse	29378549	846510	848406	0.0	27	0	661487	12865
diverse	29377413	279093	311743	0.0	27	0	662337	12015
diverse	29378121	445119	445995	NA	0	NA	NA	NA
diverse	29378121	456366	457408	0.025424972483796	10	6237	245310	4450
diverse	29378121	576152	577638	NA	0	NA	NA	NA
diverse	29378121	702698	706710	NA	0	NA	NA	NA
diverse	29377890	138860	143767	0.0	5	0	122655	2225
diverse	29334608	227714	287634	0.0	83	0	2038743	34265
diverse	29381447	891770	899940	0.0	9	0	220779	4005
diverse	29364065	159945	209600	0.0	46	0	1120488	28408
diverse	29378785	49812	79130	NA	0	NA	NA	NA
diverse	29378785	485992	495346	NA	0	NA	NA	NA
diverse	29378785	727054	888622	NA	0	NA	NA	NA
diverse	29378785	1863225	1890250	NA	0	NA	NA	NA
diverse	29352514	139765	235507	0.0	5	0	122655	2225
diverse	29382250	218666	260919	NA	0	NA	NA	NA
diverse	29382250	1663730	1797881	NA	0	NA	NA	NA
diverse	29382250	2533571	2538029	NA	0	NA	NA	NA
diverse	29382250	2693360	2695870	NA	0	NA	NA	NA
diverse	29382250	3031444	3079498	0.0	46	0	1120929	27967
diverse	29379855	38497	125615	0.0	11	0	269841	4895
diverse	29379855	400072	720040	NA	0	NA	NA	NA
diverse	29379855	872786	874727	NA	0	NA	NA	NA
diverse	29379855	1117321	1141747	NA	0	NA	NA	NA
diverse	29379855	1166172	1179368	NA	0	NA	NA	NA
diverse	29379855	1232986	1317270	NA	0	NA	NA	NA
diverse	29381163	1578844	1627313	0.0	2	0	49062	890
diverse	29381163	1751380	1752914	NA	0	NA	NA	NA
diverse	29380826	116108	117085	NA	0	NA	NA	NA
diverse	29380826	355667	359160	0.0	27	0	662337	12015
diverse	29380826	446896	447420	NA	0	NA	NA	NA
diverse	29380826	1635443	1685519	NA	0	NA	NA	NA
diverse	29380826	2502846	2510819	NA	0	NA	NA	NA
diverse	29380826	2662450	2777328	NA	0	NA	NA	NA
diverse	29380826	3054292	3063930	NA	0	NA	NA	NA
diverse	29380826	3083228	3088287	NA	0	NA	NA	NA
diverse	29377860	542170	547989	NA	0	NA	NA	NA
diverse	29377860	622156	677649	0.0	13	0	318903	5785
diverse	29377860	902464	924828	0.0	4	0	98124	1780
diverse	29377860	1125500	1126377	NA	0	NA	NA	NA
diverse	29377860	2010259	2023610	NA	0	NA	NA	NA
diverse	29381818	116658	120347	NA	0	NA	NA	NA
diverse	29381818	228256	232805	NA	0	NA	NA	NA
diverse	29381818	1075030	1083544	NA	0	NA	NA	NA
diverse	29381818	2115307	2122415	0.0	15	0	367965	6675
diverse	29381818	2161373	2163790	NA	0	NA	NA	NA
diverse	29381818	2238481	2240272	NA	0	NA	NA	NA
diverse	29381818	2395576	2396585	NA	0	NA	NA	NA
diverse	29381818	2617809	2716263	NA	0	NA	NA	NA
diverse	29381818	2787377	2791454	NA	0	NA	NA	NA
diverse	29381818	3743728	3791162	0.0	19	0	466089	8455
diverse	29378695	63	9638	NA	0	NA	NA	NA
diverse	29381603	360872	490151	NA	0	NA	NA	NA
diverse	29381603	2713090	2716117	NA	0	NA	NA	NA
diverse	29381603	2770783	2773225	NA	0	NA	NA	NA
diverse	29381603	3300781	3304207	NA	0	NA	NA	NA
diverse	29381603	4312722	4314355	NA	0	NA	NA	NA
diverse	29381603	4953707	4960038	NA	0	NA	NA	NA
diverse	29381603	5803148	5805332	NA	0	NA	NA	NA
diverse	29381603	5874100	6027545	0.0	16	0	392496	7120
diverse	29380383	440331	658764	0.0	11	0	269841	4895
diverse	29379803	252737	256295	NA	0	NA	NA	NA
diverse	29379803	400962	403992	NA	0	NA	NA	NA
diverse	29379803	458830	666843	NA	0	NA	NA	NA
diverse	29379803	733612	742067	NA	0	NA	NA	NA
diverse	29379803	1312909	1317139	NA	0	NA	NA	NA
diverse	29379803	1639941	1646171	NA	0	NA	NA	NA
diverse	29380260	698790	781259	0.0	2	0	49062	890
diverse	29381436	772404	819644	0.0	8	0	192720	7088
diverse	29381436	1513185	1555758	NA	0	NA	NA	NA
diverse	29381436	2021494	2051184	NA	0	NA	NA	NA
diverse	29381436	2357810	2378457	NA	0	NA	NA	NA
diverse	29381436	3117331	3128445	0.0	9	0	220779	4005
diverse	29381436	3409462	3415374	0.0	20	0	490620	8900
diverse	29381436	4218904	4280346	0.0	2	0	48180	1772
diverse	29381436	4687436	4810685	NA	0	NA	NA	NA
diverse	29381436	5094432	5191630	NA	0	NA	NA	NA
diverse	29381436	5436901	5459803	NA	0	NA	NA	NA
diverse	29381436	7022158	7282641	NA	0	NA	NA	NA
diverse	29381436	7553243	7583020	NA	0	NA	NA	NA
diverse	29381436	7876777	7904162	NA	0	NA	NA	NA
diverse	29377407	124058	125245	NA	0	NA	NA	NA
diverse	29377407	426654	483252	0.0	23	0	564213	10235
diverse	29377407	929343	1114711	0.0	17	0	412176	12416
diverse	29380913	1400013	1450922	0.0147292621341064	34	12285	834054	15130
diverse	29380913	1730821	1800460	NA	0	NA	NA	NA
diverse	29380913	1943330	1950287	NA	0	NA	NA	NA
diverse	29379182	302937	492349	NA	0	NA	NA	NA
diverse	29379182	763991	814832	0.0	23	0	562449	11999
diverse	29345239	531892	714161	0.0	30	0	742605	6675
diverse	29377986	1343444	1371106	NA	0	NA	NA	NA
diverse	29377986	1556881	1569436	0.0067691216117208	37	6144	907651	16461
diverse	29380476	1081702	1084610	NA	0	NA	NA	NA
diverse	29380476	1265288	1267807	NA	0	NA	NA	NA
diverse	29380476	1413881	1499159	NA	0	NA	NA	NA
diverse	29380476	1669830	1834519	NA	0	NA	NA	NA
diverse	29380476	1896414	1897818	NA	0	NA	NA	NA
diverse	29380476	2615973	2627908	0.0	16	0	390732	8884
diverse	29380476	2831097	2931616	0.0029713312226988	152	11023	3709785	86567
diverse	29380476	3128423	3267811	0.0	5	0	122655	2225
diverse	29380476	3394668	3397312	NA	0	NA	NA	NA
diverse	29380476	3580573	3582398	NA	0	NA	NA	NA
diverse	29380476	5190953	5193416	NA	0	NA	NA	NA
diverse	29381440	569940	570846	NA	0	NA	NA	NA
diverse	29381440	874359	892756	NA	0	NA	NA	NA
diverse	29381440	1325894	1345330	0.0	17	0	417027	7565
diverse	29377560	2710	29248	0.0	13	0	318903	5785
diverse	29377560	450766	453740	0.0	15	0	366646	7994
diverse	29377560	901774	923418	NA	0	NA	NA	NA
diverse	29377560	990247	1051998	0.0	14	0	343434	6230
diverse	29379616	40706	45767	NA	0	NA	NA	NA
diverse	29380823	181552	184994	NA	0	NA	NA	NA
diverse	29380823	2598162	2656961	NA	0	NA	NA	NA
diverse	29380823	2809312	2812110	NA	0	NA	NA	NA
diverse	29380823	3481379	3483850	NA	0	NA	NA	NA
diverse	29379722	586398	587469	0.0028087437861353	16	1095	389854	9762
diverse	29379722	1768267	1829704	0.0	8	0	192291	7517
diverse	29379722	1916202	1919355	NA	0	NA	NA	NA
diverse	29363748	329322	333425	NA	0	NA	NA	NA
diverse	29363748	727448	938152	0.0	44	0	1077600	21344
diverse	29381401	272743	292336	0.0	15	0	367965	6675
diverse	29377081	111369	112169	NA	0	NA	NA	NA
diverse	29377081	1499564	1525211	0.0	9	0	220346	4438
diverse	29377081	1800644	1875339	NA	0	NA	NA	NA
diverse	29377081	2301819	2340378	0.0	15	0	367965	6675
diverse	29377081	5667880	5670771	0.0	13	0	318903	5785
diverse	29355697	259778	298175	0.0	9	0	220779	4005
diverse	29381538	605494	611758	NA	0	NA	NA	NA
diverse	29381538	1008406	1010862	NA	0	NA	NA	NA
diverse	29380811	470416	471377	NA	0	NA	NA	NA
diverse	29380811	874455	1010042	0.0	8	0	196248	3560
diverse	29377837	425417	431413	NA	0	NA	NA	NA
diverse	29377837	728503	735288	NA	0	NA	NA	NA
diverse	29377837	1054115	1085073	0.036206460800113	15	13323	367973	6667
diverse	29381316	31062	102540	NA	0	NA	NA	NA
diverse	29381316	942767	945780	0.0407540949131155	12	12015	294817	4895
diverse	29381316	2223592	2335363	NA	0	NA	NA	NA
diverse	29379328	322672	326303	0.0	16	0	392496	7120
diverse	29379328	2787129	2792161	0.0	13	0	318903	5785
diverse	29379328	2861779	2897874	NA	0	NA	NA	NA
diverse	29377784	1651829	1657173	0.0	10	0	245310	4450
diverse	29377784	1839218	1853791	NA	0	NA	NA	NA
diverse	29377784	2420850	2457084	NA	0	NA	NA	NA
diverse	29377784	2533306	2536614	NA	0	NA	NA	NA
diverse	29377784	2795092	2797210	NA	0	NA	NA	NA
diverse	29377784	2805235	2808569	NA	0	NA	NA	NA
diverse	29377784	2968114	2977617	0.0045445503649411	56	6237	1372413	26243
diverse	29377784	3004159	3030414	NA	0	NA	NA	NA
diverse	29377784	3391779	3420914	0.0	61	0	1488453	35083
diverse	29377784	3956488	4036363	0.0065501273442926	72	11316	1727600	70672
diverse	29377784	4513674	4518696	NA	0	NA	NA	NA
diverse	29377784	4925771	4981670	0.0	18	0	435849	13719
diverse	29377784	5297724	5298681	NA	0	NA	NA	NA
diverse	29377784	5342608	5343754	0.0	11	0	269841	4895
diverse	29377784	5513233	5515794	NA	0	NA	NA	NA
diverse	29377784	6176954	6179628	NA	0	NA	NA	NA
diverse	29380649	1216092	1502898	NA	0	NA	NA	NA
diverse	29380649	1584354	1608429	NA	0	NA	NA	NA
diverse	29380649	1726110	1730572	0.0	14	0	342993	6671
diverse	29380649	4056129	4060163	NA	0	NA	NA	NA
diverse	29379896	1366558	1371512	0.0	39	0	955386	18678
diverse	29379896	1473028	1643006	0.0	13	0	318903	5785
diverse	29379896	2081554	2146544	0.009833670076606	39	9408	956713	17351
diverse	29379896	2804235	2860594	0.0234953022034271	16	9295	395611	4005
diverse	29379896	3282611	3284553	NA	0	NA	NA	NA
diverse	29379896	3408899	3410892	NA	0	NA	NA	NA
diverse	29379896	3759729	3762022	0.0	12	0	294372	5340
diverse	29379896	4548912	4572144	NA	0	NA	NA	NA
diverse	29377721	314042	337014	NA	0	NA	NA	NA
diverse	29377721	379909	381379	0.0561557516363504	9	12423	221224	3560
diverse	29377721	563007	575587	NA	0	NA	NA	NA
diverse	29377721	709197	712426	0.0	6	0	147186	2670
diverse	29377721	1488236	1512878	0.0	3	0	72270	2658
diverse	29377721	1781733	1783097	NA	0	NA	NA	NA
diverse	29377721	2008716	2050871	NA	0	NA	NA	NA
diverse	29377721	3121721	3128941	0.0	9	0	220779	4005
diverse	29377721	3503335	3507110	NA	0	NA	NA	NA
diverse	29377721	3580903	3583460	0.0	13	0	318903	5785
diverse	29377721	4994876	5045191	0.0	19	0	469649	4895
diverse	29377721	5975340	6007185	0.0	14	0	340347	9317
diverse	29377721	6711952	6752150	0.0	17	0	417027	7565
diverse	29377721	7463991	7467064	NA	0	NA	NA	NA
diverse	29377721	8824901	8883978	NA	0	NA	NA	NA
diverse	29377721	10172722	10175185	NA	0	NA	NA	NA
diverse	29377721	10982822	10987927	NA	0	NA	NA	NA
diverse	29377721	11434867	11447885	0.0	11	0	269841	4895
diverse	29379343	474820	481007	NA	0	NA	NA	NA
diverse	29379343	494679	496816	NA	0	NA	NA	NA
diverse	29379343	496106	497532	NA	0	NA	NA	NA
diverse	29379343	538438	540525	NA	0	NA	NA	NA
diverse	29379343	735359	740341	NA	0	NA	NA	NA
diverse	29379343	748034	754514	0.0	20	0	489738	9782
diverse	29379343	1097903	1100785	0.0	40	0	965805	33235
diverse	29379343	1153257	1156345	NA	0	NA	NA	NA
diverse	29379343	1231426	1240050	NA	0	NA	NA	NA
diverse	29377317	360312	502509	0.0178924747298331	67	29607	1654718	18674
diverse	29377317	899414	944777	NA	0	NA	NA	NA
diverse	29377317	1074090	1158491	NA	0	NA	NA	NA
diverse	29377317	1966026	1967125	NA	0	NA	NA	NA
diverse	29377317	2051793	2052842	NA	0	NA	NA	NA
diverse	29381904	384075	568987	NA	0	NA	NA	NA
diverse	29381904	938825	990362	0.0	18	0	439353	10215
diverse	29381904	1165713	1167288	NA	0	NA	NA	NA
diverse	29380414	618040	713854	0.0	38	0	929091	19997
diverse	29380414	830346	852879	NA	0	NA	NA	NA
diverse	29380663	38416	114273	0.0	24	0	588744	10680
diverse	29380663	250895	356601	0.0	13	0	318903	5785
diverse	29380663	611598	618168	NA	0	NA	NA	NA
diverse	29382195	1064586	1085061	0.0096278855504939	8	1881	195370	4438
diverse	29382195	1219009	1249420	0.0	7	0	171717	3115
diverse	29382195	2319290	2522864	NA	0	NA	NA	NA
diverse	29382195	2989126	2992977	NA	0	NA	NA	NA
diverse	29382195	3557335	3683580	0.0	8	0	196248	3560
diverse	29382195	4948954	5000455	NA	0	NA	NA	NA
diverse	29382195	5261016	5264718	NA	0	NA	NA	NA
diverse	29382195	5706313	5717777	NA	0	NA	NA	NA
diverse	29381039	10334	13627	NA	0	NA	NA	NA
diverse	29381039	23871	24207	0.0	3	0	73593	1335
diverse	29379572	998190	1052952	0.009187380602701	15	3328	362236	12404
diverse	29379572	1562070	1572123	0.0	51	0	1251081	22695
diverse	29379572	1716666	1735655	0.0288594769355118	17	11997	415704	8888
diverse	29380931	475404	625861	0.0042274833063001	84	8700	2057962	40022
diverse	29380931	1857509	1997624	0.0	32	0	784992	14240
diverse	29380931	2805212	2811847	NA	0	NA	NA	NA
diverse	29380931	6065555	6081063	NA	0	NA	NA	NA
diverse	29380931	6762583	6875891	0.0183670048058274	25	11175	608428	15972
diverse	29381535	68993	99296	0.0	48	0	1178847	20001
diverse	29381535	245752	322754	0.0	2	0	49062	890
diverse	29381535	351120	351486	0.0	4	0	96360	3544
diverse	29381535	1161175	1164134	0.0	18	0	441558	8010
diverse	29381535	1523452	1584296	0.0	18	0	439794	9774
diverse	29381535	1852956	2082930	0.0	15	0	367083	7557
diverse	29381535	2664871	2670398	NA	0	NA	NA	NA
diverse	29381535	3450398	3451733	NA	0	NA	NA	NA
diverse	29382087	352639	527604	NA	0	NA	NA	NA
diverse	29382087	672325	706878	NA	0	NA	NA	NA
diverse	29382087	1649219	1651578	NA	0	NA	NA	NA
diverse	29382087	2482524	2485030	NA	0	NA	NA	NA
diverse	29382087	2608486	2620700	0.0	6	0	147186	2670
diverse	29382087	2991857	3088345	0.0	5	0	122655	2225
diverse	29379217	187216	189176	NA	0	NA	NA	NA
diverse	29379217	443560	604991	0.0	2	0	49062	890
diverse	29379217	648954	666577	NA	0	NA	NA	NA
diverse	29379217	986336	987401	NA	0	NA	NA	NA
diverse	29379217	1412356	1470091	NA	0	NA	NA	NA
diverse	29379217	1731280	1735970	NA	0	NA	NA	NA
diverse	29379217	1763663	1957466	0.0	10	0	245310	4450
diverse	29379217	2145567	2175944	0.0	15	0	367083	7557
diverse	29379217	2232409	2249341	NA	0	NA	NA	NA
diverse	29379217	2713220	2914406	0.0077677234148776	66	12447	1602400	46016
diverse	29379217	2947615	2952316	NA	0	NA	NA	NA
diverse	29379217	3069439	3174108	0.0	33	0	803349	20859
diverse	29380685	1009298	1025427	0.0	19	0	466089	8455
diverse	29380685	1145698	1152061	0.0090567188452937	28	6237	688660	10668
diverse	29380685	1322898	1346122	0.0	3	0	73593	1335
diverse	29380685	1644704	1645700	0.0	10	0	245310	4450
diverse	29380685	1789574	1795670	0.0	24	0	588303	11121
diverse	29380685	1859042	1885443	0.0	9	0	219897	4887
diverse	29380685	2008635	2069361	0.0	22	0	527378	22094
diverse	29380685	2275531	2276032	NA	0	NA	NA	NA
diverse	29379933	1894451	1911415	NA	0	NA	NA	NA
diverse	29379933	2006642	2020623	0.012961916042037	38	12060	930418	18670
diverse	29379933	2129986	2247921	NA	0	NA	NA	NA
diverse	29379933	2458587	2672135	0.0	11	0	269841	4895
diverse	29379933	2796602	2870526	0.0089360937881006	57	12240	1369726	53906
diverse	29379933	3361187	3588702	0.0	9	0	220779	4005
diverse	29378169	754618	755298	NA	0	NA	NA	NA
diverse	29378169	1119310	1217180	NA	0	NA	NA	NA
diverse	29378169	1790440	1793490	NA	0	NA	NA	NA
diverse	29378169	1793620	1794955	NA	0	NA	NA	NA
diverse	29378169	2573308	2602413	NA	0	NA	NA	NA
diverse	29377905	105344	239313	0.0	12	0	294372	5340
diverse	29377905	363246	372670	NA	0	NA	NA	NA
diverse	29377905	493571	638131	0.0	11	0	269841	4895
diverse	29381792	576129	590703	NA	0	NA	NA	NA
diverse	29381792	717773	807961	0.0	27	0	661014	13338
diverse	29379439	17537	54701	NA	0	NA	NA	NA
diverse	29379439	298457	321354	NA	0	NA	NA	NA
diverse	29379439	411986	509880	0.0	25	0	613275	11125
diverse	29379100	116083	148461	0.0	18	0	441558	8010
diverse	29379100	1321674	1324261	NA	0	NA	NA	NA
diverse	29379100	1603360	1608048	NA	0	NA	NA	NA
diverse	29379100	1909804	1934515	NA	0	NA	NA	NA
diverse	29379100	2537372	2763406	NA	0	NA	NA	NA
diverse	29379100	2917060	2919751	0.0	18	0	441558	8010
diverse	29379100	2958679	2964153	0.0196793380286772	26	12543	637369	12007
diverse	29380904	1172728	1178657	NA	0	NA	NA	NA
diverse	29380433	288372	364708	0.0	6	0	147186	2670
diverse	29380433	600611	608554	NA	0	NA	NA	NA
diverse	29380433	2271358	2276666	0.0528966115792138	18	23404	442448	7120
diverse	29380903	270951	271683	0.0151796462163099	18	6696	441117	8451
diverse	29382408	11605	12969	0.0	51	0	1251081	22695
diverse	29378159	6156	9462	NA	0	NA	NA	NA
diverse	29378159	872712	874593	NA	0	NA	NA	NA
diverse	29378159	1573456	1801428	NA	0	NA	NA	NA
diverse	29378159	2933147	2942683	0.0	33	0	809523	14685
diverse	29380583	552453	557834	NA	0	NA	NA	NA
diverse	29380583	611285	673370	0.0	17	0	417027	7565
diverse	29380583	1047344	1051888	NA	0	NA	NA	NA
diverse	29378740	1546002	1576808	0.0	23	0	564213	10235
diverse	29378740	1872895	1882736	NA	0	NA	NA	NA
diverse	29378740	3499534	3502235	NA	0	NA	NA	NA
diverse	29378740	4513409	4515860	NA	0	NA	NA	NA
diverse	29378740	5031278	5038118	NA	0	NA	NA	NA
diverse	29379831	524106	555721	NA	0	NA	NA	NA
diverse	29379831	1503000	1509805	NA	0	NA	NA	NA
diverse	29379831	2160575	2339074	0.0	17	0	417027	7565
diverse	29379831	2409512	2410661	NA	0	NA	NA	NA
diverse	29379831	2503584	2631801	0.0	15	0	367965	6675
diverse	29379831	3033556	3034654	NA	0	NA	NA	NA
diverse	29379831	3261432	3315960	0.0	13	0	324688	0
diverse	29380990	662210	778476	0.0	21	0	515151	9345
diverse	29381731	683102	688485	NA	0	NA	NA	NA
diverse	29381731	712850	750085	0.0	48	0	1182848	16000
diverse	29381731	832775	873477	0.0	7	0	174832	0
diverse	29382144	351375	388184	NA	0	NA	NA	NA
diverse	29382144	537931	540726	0.0	17	0	424592	0
diverse	29382144	581673	585699	NA	0	NA	NA	NA
diverse	29379311	336023	360659	0.0	28	0	675406	23922
diverse	29379311	535979	675392	NA	0	NA	NA	NA
diverse	29379311	788312	945740	NA	0	NA	NA	NA
diverse	29379311	1154954	1181494	0.0	48	0	1176606	22242
diverse	29379311	1422697	1425328	0.0	14	0	343434	6230
diverse	29346344	9123	10135	0.0	2	0	48180	1772
diverse	29380978	221483	332224	0.0074283683289588	15	2717	365760	8880
diverse	29380978	1384520	1384844	NA	0	NA	NA	NA
diverse	29380978	1751915	1754808	NA	0	NA	NA	NA
diverse	29380762	418837	419179	0.0	11	0	269841	4895
diverse	29380762	497958	712670	0.0	60	0	1455258	43302
diverse	29380736	630471	653295	NA	0	NA	NA	NA
diverse	29380736	1133649	1239399	NA	0	NA	NA	NA
diverse	29380736	1331426	1352779	NA	0	NA	NA	NA
diverse	29380736	2157122	2160490	0.0	11	0	268518	6218
diverse	29380736	2264354	2294096	NA	0	NA	NA	NA
diverse	29380736	2450916	2452395	NA	0	NA	NA	NA
diverse	29380736	2570634	2589618	NA	0	NA	NA	NA
diverse	29380736	2600672	2602560	NA	0	NA	NA	NA
diverse	29380736	2904598	2959570	NA	0	NA	NA	NA
diverse	29380736	4088456	4120488	NA	0	NA	NA	NA
diverse	29376488	334600	337089	NA	0	NA	NA	NA
diverse	29376488	402073	408718	0.0	13	0	318903	5785
diverse	29376488	606337	618041	0.0	15	0	367965	6675
diverse	29376488	845744	902717	0.0210837487431115	23	11868	562898	11550
diverse	29379370	534643	537263	NA	0	NA	NA	NA
diverse	29379370	1197367	1198282	NA	0	NA	NA	NA
diverse	29379370	1522782	1623338	NA	0	NA	NA	NA
diverse	29379370	2489415	2508784	0.0	7	0	171717	3115
diverse	29367860	249020	252899	NA	0	NA	NA	NA
diverse	29379084	198127	263758	NA	0	NA	NA	NA
diverse	29379084	1444941	1464350	0.0	13	0	318903	5785
diverse	29379084	1854741	2058006	NA	0	NA	NA	NA
diverse	29377382	1830442	1832151	NA	0	NA	NA	NA
diverse	29377941	502707	676291	0.0	46	0	1135105	13791
diverse	29378803	1160990	1398584	0.0	15	0	362244	12396
diverse	29378803	4543735	4691344	0.0	31	0	752964	21292
diverse	29378803	4898992	4902379	NA	0	NA	NA	NA
diverse	29378803	5416201	5421622	NA	0	NA	NA	NA
diverse	29378803	5493224	5660010	0.0	9	0	220779	4005
diverse	29378803	5792964	5796723	NA	0	NA	NA	NA
diverse	29378803	6063335	6140037	NA	0	NA	NA	NA
diverse	29378803	6156412	6161130	NA	0	NA	NA	NA
diverse	29378803	7226039	7226453	NA	0	NA	NA	NA
diverse	29378803	7354827	7395005	NA	0	NA	NA	NA
diverse	29378803	7759484	7815696	0.0	55	0	1333465	40215
diverse	29378803	9073842	9122034	NA	0	NA	NA	NA
diverse	29378803	9230078	9230923	NA	0	NA	NA	NA
diverse	29378803	10064364	10067518	NA	0	NA	NA	NA
diverse	29378803	10242947	10244112	0.0124986041077886	19	5820	465652	8892
diverse	29378803	10413802	10447054	0.0	33	0	808641	15567
diverse	29378803	10664288	10666660	NA	0	NA	NA	NA
diverse	29378803	10837537	10910641	NA	0	NA	NA	NA
diverse	29377442	687570	735916	0.0	3	0	70959	3969
diverse	29377442	2036914	2041362	NA	0	NA	NA	NA
diverse	29360661	37569	41645	NA	0	NA	NA	NA
diverse	29360661	154285	192560	0.0	8	0	196248	3560
diverse	29360661	425618	428289	NA	0	NA	NA	NA
diverse	29382012	697730	699629	0.0	12	0	291285	8427
diverse	29382012	3375215	3431795	0.0	22	0	539682	9790
diverse	29382012	3618523	3622438	0.0	36	0	889791	9345
diverse	29381872	1073246	1074648	NA	0	NA	NA	NA
diverse	29381872	1284575	1285423	NA	0	NA	NA	NA
diverse	29381872	2572116	2574014	NA	0	NA	NA	NA
diverse	29381872	3321473	3321788	NA	0	NA	NA	NA
diverse	29378168	141088	144739	0.0	12	0	294372	5340
diverse	29378168	1084496	1085351	NA	0	NA	NA	NA
diverse	29380207	260302	262227	NA	0	NA	NA	NA
diverse	29380207	1048028	1080940	NA	0	NA	NA	NA
diverse	29380273	486958	538642	NA	0	NA	NA	NA
diverse	29380273	820263	820925	NA	0	NA	NA	NA
diverse	29380273	894447	990636	0.0	22	0	531303	18169
diverse	29380273	1271538	1275916	NA	0	NA	NA	NA
diverse	29379201	142840	361707	NA	0	NA	NA	NA
diverse	29379201	733649	738588	NA	0	NA	NA	NA
diverse	29379201	784817	843137	NA	0	NA	NA	NA
diverse	29379201	2447822	2451351	NA	0	NA	NA	NA
diverse	29379201	5872122	5910920	NA	0	NA	NA	NA
diverse	29379201	7004567	7189120	NA	0	NA	NA	NA
diverse	29379201	7510737	7705687	0.0	46	0	1127103	21793
diverse	29379201	8376097	8377998	NA	0	NA	NA	NA
diverse	29379201	9431587	9448575	0.0	8	0	196248	3560
diverse	29379201	9935838	9957121	NA	0	NA	NA	NA
diverse	29379201	10342633	10343621	NA	0	NA	NA	NA
diverse	29379201	10444126	10578868	NA	0	NA	NA	NA
diverse	29379201	11111714	11114223	NA	0	NA	NA	NA
diverse	29379201	12137840	12284825	NA	0	NA	NA	NA
diverse	29379201	12666453	12668219	NA	0	NA	NA	NA
diverse	29379201	12869124	12917793	NA	0	NA	NA	NA
diverse	29379201	13396883	13397570	NA	0	NA	NA	NA
diverse	29379201	14031428	14123346	NA	0	NA	NA	NA
diverse	29379201	15356906	15371892	NA	0	NA	NA	NA
diverse	29382378	298075	536646	0.0070776048310972	31	5376	759579	14677
diverse	29382378	1204940	1235992	0.0142754719987254	36	12544	878710	20426
diverse	29382378	1489316	1805961	0.0	16	0	385440	14176
diverse	29382378	2263793	2290321	NA	0	NA	NA	NA
diverse	29382378	2418146	2447301	0.0	1	0	24531	445
diverse	29382378	2541759	2553584	NA	0	NA	NA	NA
diverse	29345129	291228	296471	NA	0	NA	NA	NA
diverse	29345129	320817	343158	NA	0	NA	NA	NA
diverse	29345129	347720	441311	0.0	66	0	1616412	32004
diverse	29380218	135679	139433	NA	0	NA	NA	NA
diverse	29377451	58677	76421	0.0	20	0	490620	8900
diverse	29377451	865072	971952	NA	0	NA	NA	NA
diverse	29377451	1289713	1453265	NA	0	NA	NA	NA
diverse	29377451	1730396	1807080	NA	0	NA	NA	NA
diverse	29376458	211218	394147	NA	0	NA	NA	NA
diverse	29376458	573744	680364	0.0	18	0	441117	8451
diverse	29377762	692019	726613	0.0	21	0	515151	9345
diverse	29377762	1313435	1319462	NA	0	NA	NA	NA
diverse	29377762	1489520	1492084	NA	0	NA	NA	NA
diverse	29380144	195077	222319	NA	0	NA	NA	NA
diverse	29380144	628752	673953	NA	0	NA	NA	NA
diverse	29378381	542891	545266	NA	0	NA	NA	NA
diverse	29378381	906360	937858	0.0	16	0	392496	7120
diverse	29380628	430526	518900	0.0	29	0	704784	19520
diverse	29380628	663226	663868	NA	0	NA	NA	NA
diverse	29380628	736811	925161	0.0	12	0	294372	5340
diverse	29379586	433642	603765	0.0064293631038789	77	12060	1875769	47383
diverse	29379586	1749972	2134158	0.0	41	0	1011111	12905
diverse	29379082	9612	22866	0.0	12	0	294372	5340
diverse	29379082	352250	410163	0.0	22	0	537918	11554
diverse	29379082	827730	862725	NA	0	NA	NA	NA
diverse	29379082	1092295	1145724	0.0257671585851487	17	10780	418362	6230
diverse	29379082	1153678	1153987	NA	0	NA	NA	NA
diverse	29379082	1275057	1276732	NA	0	NA	NA	NA
diverse	29378364	684514	708352	NA	0	NA	NA	NA
diverse	29378364	965348	1074690	0.0	18	0	441558	8010
diverse	29378364	1532832	1549741	0.0166770717407236	15	6144	368410	6230
diverse	29378364	2445947	2446376	NA	0	NA	NA	NA
diverse	29378909	2001315	2003667	0.0	15	0	367965	6675
diverse	29377647	20675	84030	0.0	20	0	490620	8900
diverse	29377647	219134	222099	NA	0	NA	NA	NA
diverse	29377647	379066	402604	NA	0	NA	NA	NA
diverse	29377647	628392	674024	0.0	39	0	953181	20883
diverse	29377647	815785	894318	NA	0	NA	NA	NA
diverse	29377647	927619	937012	NA	0	NA	NA	NA
diverse	29377647	1134493	1302315	0.0	33	0	809082	15126
diverse	29377647	1462128	1464596	NA	0	NA	NA	NA
diverse	29378760	49652	53119	0.0	10	0	234365	15395
diverse	29382473	23759	50696	0.0208593483936882	23	11760	563776	10672
diverse	29382473	268833	410982	NA	0	NA	NA	NA
diverse	29382473	1776207	1795485	0.0	1	0	24531	445
diverse	29382473	1905249	1917281	0.0039282392223568	22	2120	539682	9790
diverse	29378884	44409	118573	0.0106225938508563	49	12629	1188881	34943
diverse	29378884	239577	353565	0.0	45	0	1101249	22671
diverse	29378884	1021009	1195251	0.0	23	0	564213	10235
diverse	29379523	789683	850623	NA	0	NA	NA	NA
diverse	29379523	1007299	1080501	0.0115228472984657	59	16698	1449121	24463
diverse	29379523	1583492	1634773	NA	0	NA	NA	NA
diverse	29379523	2587460	2719239	NA	0	NA	NA	NA
diverse	29379523	2852809	2854350	NA	0	NA	NA	NA
diverse	29379523	3319739	3323007	NA	0	NA	NA	NA
diverse	29377194	36183	90465	NA	0	NA	NA	NA
diverse	29377194	140522	154872	NA	0	NA	NA	NA
diverse	29377194	175535	389034	NA	0	NA	NA	NA
diverse	29377194	605693	654937	NA	0	NA	NA	NA
diverse	29377194	2370438	2429755	NA	0	NA	NA	NA
diverse	29377194	2601404	2825209	0.0	23	0	562032	12416
diverse	29377194	2938241	2969101	0.0	7	0	171717	3115
diverse	29377194	3369809	3377135	NA	0	NA	NA	NA
diverse	29377194	3563346	3580040	0.0	11	0	269841	4895
diverse	29377194	3813315	3816750	NA	0	NA	NA	NA
diverse	29377533	726566	732317	NA	0	NA	NA	NA
diverse	29378242	45699	49603	NA	0	NA	NA	NA
diverse	29378242	1035203	1111539	NA	0	NA	NA	NA
diverse	29378242	1529431	1532021	0.0	21	0	512946	11550
diverse	29378242	1835940	1970519	0.0	7	0	168630	6202
diverse	29378242	2404214	2407285	NA	0	NA	NA	NA
diverse	29378242	3104018	3106025	NA	0	NA	NA	NA
diverse	29378829	218856	238833	0.0261647242704763	19	11919	455537	19007
diverse	29378829	503070	509519	0.0	22	0	535725	13747
diverse	29378829	1210708	1305366	0.0218155299885957	21	11248	515596	8900
diverse	29378829	1549763	1613843	0.0003329931412453	81	663	1991032	32024
diverse	29378829	2204735	2208205	0.0415767261657672	12	12019	289080	10632
diverse	29378829	3645741	3648751	NA	0	NA	NA	NA
diverse	29378829	3837154	3925688	NA	0	NA	NA	NA
diverse	29378829	4011261	4012279	NA	0	NA	NA	NA
diverse	29378829	4072047	4075460	NA	0	NA	NA	NA
diverse	29378829	4240147	4242342	NA	0	NA	NA	NA
diverse	29378829	6658395	6662449	NA	0	NA	NA	NA
diverse	29378829	6940682	6944291	NA	0	NA	NA	NA
diverse	293114653	3967	5501	0.0201953128215541	15	7360	364441	10199
diverse	29381650	45947	97311	NA	0	NA	NA	NA
diverse	29381650	432882	510129	NA	0	NA	NA	NA
diverse	29381650	510519	510846	NA	0	NA	NA	NA
diverse	29381650	1523453	1533169	NA	0	NA	NA	NA
diverse	29381650	1567121	1628034	NA	0	NA	NA	NA
diverse	29381650	1904912	2096795	NA	0	NA	NA	NA
diverse	29381117	1165614	1217344	NA	0	NA	NA	NA
diverse	29381117	2753464	2754364	NA	0	NA	NA	NA
diverse	29381117	2991517	3177929	0.0200210801339505	49	23801	1188797	35027
diverse	29380447	31168	72147	NA	0	NA	NA	NA
diverse	29380447	1135367	1285059	0.0	63	0	1551695	21793
diverse	29380447	1871985	1876322	NA	0	NA	NA	NA
diverse	29377199	131614	141626	0.0	55	0	1355435	18245
diverse	29377199	302569	303906	0.0	10	0	245310	4450
diverse	29377199	1291143	1440435	0.0	8	0	195366	4442
diverse	29377199	1919823	2199575	NA	0	NA	NA	NA
diverse	29377199	2675073	2874013	NA	0	NA	NA	NA
diverse	29377336	70270	133819	0.0	41	0	1005771	18245
diverse	29377336	579908	675807	0.0	14	0	342111	7553
diverse	29377336	1012762	1085233	0.0	62	0	1525428	23084
diverse	29377336	1284504	1380337	0.0	11	0	268081	6655
diverse	29377932	6000	70456	0.0	11	0	274736	0
diverse	29377932	315224	335911	NA	0	NA	NA	NA
diverse	29377932	807814	818078	0.0313455513261635	28	21600	689093	10235
diverse	29377932	999972	1003392	NA	0	NA	NA	NA
diverse	29377932	1020717	1024069	NA	0	NA	NA	NA
diverse	29377932	1172580	1211988	NA	0	NA	NA	NA
diverse	29377932	1354939	1357084	NA	0	NA	NA	NA
diverse	29379839	5629	5965	NA	0	NA	NA	NA
diverse	29379839	759844	762426	0.0	9	0	220779	4005
diverse	29379839	969780	973942	NA	0	NA	NA	NA
diverse	29379839	1454249	1456798	NA	0	NA	NA	NA
diverse	29379839	1740207	1742258	0.0	28	0	685104	14224
diverse	29379839	2444888	2445314	NA	0	NA	NA	NA
diverse	29381548	152854	155925	NA	0	NA	NA	NA
diverse	29381548	1552975	1557675	0.0	18	0	441558	8010
diverse	29381548	1792918	1854181	NA	0	NA	NA	NA
diverse	29381548	2072840	2116937	NA	0	NA	NA	NA
diverse	29377439	275443	298219	NA	0	NA	NA	NA
diverse	29377439	525576	529404	NA	0	NA	NA	NA
diverse	29377439	801404	969294	0.0042918804048867	40	4221	983485	15555
diverse	29377439	1134042	1137774	0.0	17	0	417027	7565
diverse	29377439	1459465	1463069	NA	0	NA	NA	NA
diverse	29380541	25705	250552	0.0	16	0	396946	2670
diverse	29380541	1033194	1122719	0.0	60	0	1471860	26700
diverse	29377853	31090	36538	NA	0	NA	NA	NA
diverse	29377853	1235466	1280413	NA	0	NA	NA	NA
diverse	29377853	1725612	1737578	0.0	6	0	147186	2670
diverse	29377853	2266385	2315018	NA	0	NA	NA	NA
diverse	29377853	2568102	2604570	NA	0	NA	NA	NA
diverse	29377853	3395966	3520192	0.0306916305501334	16	12060	392941	6675
diverse	29382167	21034	100277	0.0	45	0	1099060	24860
diverse	29382167	178894	185015	NA	0	NA	NA	NA
diverse	29382167	251453	302221	NA	0	NA	NA	NA
diverse	29382167	344031	344874	NA	0	NA	NA	NA
diverse	29382167	370764	410860	NA	0	NA	NA	NA
diverse	29382167	434145	436337	NA	0	NA	NA	NA
diverse	29382167	527017	596287	NA	0	NA	NA	NA
diverse	29382167	610132	658600	0.0	18	0	441558	8010
diverse	29382167	830667	832835	NA	0	NA	NA	NA
diverse	29382167	891143	982820	NA	0	NA	NA	NA
diverse	29381526	913759	1188538	0.0	72	0	1754834	43438
diverse	29381526	2664670	2667248	NA	0	NA	NA	NA
diverse	29381526	2758979	2764388	NA	0	NA	NA	NA
diverse	29381526	3090381	3092632	NA	0	NA	NA	NA
diverse	29377779	270009	499166	0.0	85	0	2081214	41746
diverse	29379868	523629	526837	NA	0	NA	NA	NA
diverse	29379868	559159	573318	0.0	15	0	367965	6675
diverse	29379868	827488	885758	NA	0	NA	NA	NA
diverse	29379868	1608490	1685843	NA	0	NA	NA	NA
diverse	29379868	2331652	2332877	NA	0	NA	NA	NA
diverse	29379868	2766788	2808444	NA	0	NA	NA	NA
diverse	29377443	92695	99042	NA	0	NA	NA	NA
diverse	29377443	176088	180429	0.0	2	0	49062	890
diverse	29377443	1073265	1076281	NA	0	NA	NA	NA
diverse	29381697	20048	52018	0.0	22	0	542801	6671
diverse	29381697	280800	283215	NA	0	NA	NA	NA
diverse	29381697	505762	568572	NA	0	NA	NA	NA
diverse	29379991	2841567	2858840	0.0	26	0	637806	11570
diverse	29379991	3008961	3039842	NA	0	NA	NA	NA
diverse	29380091	106993	108921	0.0	34	0	847404	1780
diverse	29379593	116593	122346	NA	0	NA	NA	NA
diverse	29379593	269710	272913	NA	0	NA	NA	NA
diverse	29379593	640638	673836	0.0	16	0	385881	13735
diverse	29379593	766674	799179	0.0	19	0	474544	0
diverse	29379593	937181	978288	0.0	6	0	147186	2670
diverse	29379593	1048048	1050590	NA	0	NA	NA	NA
diverse	29379593	1121106	1121367	NA	0	NA	NA	NA
diverse	29379593	1264400	1364723	0.0	19	0	465648	8896
diverse	29379593	2057222	2060846	NA	0	NA	NA	NA
diverse	29377912	373938	377841	0.0	9	0	220779	4005
diverse	29377912	909693	915610	NA	0	NA	NA	NA
diverse	29379710	328698	329061	0.0	16	0	389850	9766
diverse	29379710	573087	578696	NA	0	NA	NA	NA
diverse	29379710	776614	784181	0.011834915379525	37	10695	903682	20430
diverse	29377809	102029	180031	0.0	19	0	466089	8455
diverse	29379897	942498	1044756	NA	0	NA	NA	NA
diverse	29379897	1346011	1350216	NA	0	NA	NA	NA
diverse	29379897	2033760	2043767	0.0	47	0	1150311	23561
diverse	29379897	2247054	2313565	0.0	13	0	318903	5785
diverse	29379897	2943119	2985137	0.0	56	0	1375119	23537
diverse	29379897	4008872	4139937	0.0196448055643774	26	12495	636046	13330
diverse	29379897	5266356	5417343	NA	0	NA	NA	NA
diverse	29380615	751887	753991	NA	0	NA	NA	NA
diverse	29380615	2919375	2981175	0.0	7	0	171276	3556
diverse	29380615	3126874	3127595	0.0	8	0	196248	3560
diverse	29379402	223853	227057	0.009459999878815	27	6245	660148	14204
diverse	29379402	367598	554347	0.0132603105887821	42	13692	1032555	16437
diverse	29379402	852545	855859	NA	0	NA	NA	NA
diverse	29379402	1471814	1476784	0.0	19	0	466089	8455
diverse	29379402	1594978	1596650	0.0	15	0	361350	13290
diverse	29379402	2120661	2129636	NA	0	NA	NA	NA
diverse	29379402	2272101	2272869	NA	0	NA	NA	NA
diverse	29379402	2404686	2418738	0.0	15	0	367524	7116
diverse	29379402	2644455	2794215	NA	0	NA	NA	NA
diverse	29379402	2993229	3171549	NA	0	NA	NA	NA
diverse	29377547	915056	919553	NA	0	NA	NA	NA
diverse	29377547	1093024	1113918	NA	0	NA	NA	NA
diverse	29377547	1720896	1896622	0.0085614313720624	15	3105	362673	11967
diverse	29380200	208590	286905	0.0	11	0	269841	4895
diverse	29380200	775576	884704	0.0	5	0	124880	0
diverse	29380200	1018870	1023432	0.0192907347554737	27	12540	650053	24299
diverse	29380200	2223051	2247779	0.0	9	0	224339	445
diverse	29380200	3227949	3280381	NA	0	NA	NA	NA
diverse	29380200	3869739	3901050	NA	0	NA	NA	NA
diverse	29380200	4661400	4781084	NA	0	NA	NA	NA
diverse	29379577	397789	456154	NA	0	NA	NA	NA
diverse	29379577	1151188	1153425	NA	0	NA	NA	NA
diverse	29379577	1240681	1268519	0.0	29	0	711399	12905
diverse	29380210	621506	649879	NA	0	NA	NA	NA
diverse	29380210	1103439	1163879	NA	0	NA	NA	NA
diverse	29380210	1214178	1215754	NA	0	NA	NA	NA
diverse	29380210	1413936	1417116	NA	0	NA	NA	NA
diverse	29370871	8733	11491	0.0	12	0	294372	5340
diverse	29382337	7541	76489	0.0	12	0	294372	5340
diverse	29382337	748975	754383	NA	0	NA	NA	NA
diverse	29378043	199908	273427	0.0152799716321201	28	10428	682462	16866
diverse	29378043	882549	890654	0.0	12	0	294372	5340
diverse	29378043	1127222	1193439	0.0068537410600915	54	9079	1324678	24026
diverse	29380193	175479	181152	NA	0	NA	NA	NA
diverse	29380193	897494	1056806	0.0	17	0	410412	14180
diverse	29380193	1174430	1176214	0.0025528796719076	21	1296	507662	16834
diverse	29380193	1365137	1614594	0.002777110936502	46	3135	1128871	20025
diverse	29380193	1646119	1649678	NA	0	NA	NA	NA
diverse	29380193	2168932	2169462	NA	0	NA	NA	NA
diverse	29380193	2244327	2247950	0.0	16	0	392496	7120
diverse	29380868	82542	174865	NA	0	NA	NA	NA
diverse	29380868	798337	845461	0.0	10	0	245310	4450
diverse	29380868	899651	943991	NA	0	NA	NA	NA
diverse	29380868	972712	979854	NA	0	NA	NA	NA
diverse	29380868	1026692	1087289	NA	0	NA	NA	NA
diverse	29380868	1104696	1127273	NA	0	NA	NA	NA
diverse	29377455	234712	235090	NA	0	NA	NA	NA
diverse	29380405	185837	239493	0.0	3	0	70959	3969
diverse	29380405	409046	529369	NA	0	NA	NA	NA
diverse	29380405	686537	723384	0.0	6	0	144540	5316
diverse	29380405	883923	1055156	NA	0	NA	NA	NA
diverse	29379487	338015	364254	NA	0	NA	NA	NA
diverse	29379487	550830	560645	NA	0	NA	NA	NA
diverse	29379487	826115	848379	0.0	11	0	269841	4895
diverse	29379487	1850444	1857109	NA	0	NA	NA	NA
diverse	29379487	1955853	1957584	0.0279134988278083	11	7644	273846	890
diverse	29376428	439432	510446	0.0	13	0	318903	5785
diverse	29379984	356216	453409	0.0051073970308826	57	7137	1397385	26247
diverse	29379984	551161	553472	NA	0	NA	NA	NA
diverse	29379668	37715	39824	NA	0	NA	NA	NA
diverse	29379668	39824	41445	NA	0	NA	NA	NA
diverse	29379668	415166	466826	0.0	13	0	318903	5785
diverse	29379668	1280545	1403178	0.0	12	0	294372	5340
diverse	29381300	1269218	1271720	NA	0	NA	NA	NA
diverse	29381300	1381720	1385818	NA	0	NA	NA	NA
diverse	29381300	1692986	1696298	NA	0	NA	NA	NA
diverse	29381300	1768416	1769740	0.0	28	0	686022	13306
diverse	29381300	2105666	2110488	NA	0	NA	NA	NA
diverse	29382316	317654	568635	NA	0	NA	NA	NA
diverse	29382316	651067	652762	NA	0	NA	NA	NA
diverse	29382316	1058000	1118799	NA	0	NA	NA	NA
diverse	29382316	2045518	2091549	NA	0	NA	NA	NA
diverse	29382316	2810911	2812912	NA	0	NA	NA	NA
diverse	29382316	3350118	3353764	NA	0	NA	NA	NA
diverse	29382316	3695272	3697714	0.0	9	0	220779	4005
diverse	29380121	1708780	1750692	0.0228964348562862	50	28104	1227440	21360
diverse	29380121	2058661	2061088	NA	0	NA	NA	NA
diverse	29380121	2779413	2849473	NA	0	NA	NA	NA
diverse	29380121	3148186	3172114	NA	0	NA	NA	NA
diverse	29380121	3190970	3193732	0.0	14	0	343434	6230
diverse	29380121	3312397	3318868	0.0	23	0	558488	15960
diverse	29380121	3531966	3582846	NA	0	NA	NA	NA
diverse	29380121	3803154	3920777	NA	0	NA	NA	NA
diverse	29380121	5178802	5489468	NA	0	NA	NA	NA
diverse	29381155	246231	264564	0.0	22	0	539682	9790
diverse	29381155	355204	358936	NA	0	NA	NA	NA
diverse	29381155	1615586	1618085	NA	0	NA	NA	NA
diverse	29381155	1717998	1719485	NA	0	NA	NA	NA
diverse	29377333	107846	115427	NA	0	NA	NA	NA
diverse	29377333	721527	809126	0.0	8	0	196248	3560
diverse	29377333	1053426	1121980	NA	0	NA	NA	NA
diverse	29377333	1723740	1738858	0.0363369449613497	28	24975	687317	12011
diverse	29382344	13661	111003	0.0	8	0	188791	11017
diverse	29382344	145545	179714	NA	0	NA	NA	NA
diverse	29382344	237749	249581	NA	0	NA	NA	NA
diverse	29382344	319193	331029	NA	0	NA	NA	NA
diverse	29382344	796098	817732	0.0090919299543553	62	13764	1513870	34642
diverse	29382344	1108110	1125762	0.0	24	0	579499	19925
diverse	29382344	1210848	1320676	0.0	13	0	318021	6667
[truncated: 7,238 more rows]
