# Supplementary material for: The western redcedar genome reveals low genetic diversity in a self-compatible conifer
Source: Genome Res. 2022 Oct;32(10):1952–64. doi: 10.1101/gr.276358.121 (PMC9712635; doi:10.1101/gr.276358.121)
Supplement: Supplemental Material [file supp_gr.276358.121_Supplemental_Code4_analysis.tar.gz › Code_S4-nucleotide_diversity_analysis/sco_intergenic_subpops/sco_intergenic_subpops_dxy.txt]

pop1	pop2	chromosome	window_pos_1	window_pos_2	avg_dxy	no_sites	count_diffs	count_comparisons	count_missing
Northern_Coastal	Central	29377403	38651	136538	0.0	91	0	709696	19032
Northern_Coastal	Southern_Interior	29377403	38651	136538	0.0	91	0	245664	6588
Central	Southern_Interior	29377403	38651	136538	0.0	91	0	85176	0
Northern_Coastal	Central	29377403	489006	490484	NA	0	NA	NA	NA
Northern_Coastal	Southern_Interior	29377403	489006	490484	NA	0	NA	NA	NA
Central	Southern_Interior	29377403	489006	490484	NA	0	NA	NA	NA
Central	Southern_Interior	29378876	188814	273342	0.0018762718762718	525	922	491400	0
Northern_Coastal	Southern_Interior	29378876	188814	273342	0.0021348713348813	525	3056	1431468	23832
Northern_Coastal	Central	29378876	188814	273342	0.0020254624032005	525	8376	4135352	68848
Northern_Coastal	Southern_Interior	29378876	809098	815663	NA	0	NA	NA	NA
Northern_Coastal	Central	29378876	809098	815663	NA	0	NA	NA	NA
Central	Southern_Interior	29378876	809098	815663	NA	0	NA	NA	NA
Northern_Coastal	Central	29378876	1443764	1492670	NA	0	NA	NA	NA
Northern_Coastal	Southern_Interior	29378876	1443764	1492670	NA	0	NA	NA	NA
Central	Southern_Interior	29378876	1443764	1492670	NA	0	NA	NA	NA
Northern_Coastal	Southern_Interior	29378876	4666850	4712837	0.0041550447688194	635	7204	1733796	26424
Northern_Coastal	Central	29378876	4666850	4712837	0.0040044753307809	635	19986	4990916	94164
Central	Southern_Interior	29378876	4666850	4712837	0.0031946723941131	635	1892	592236	2124
Central	Southern_Interior	29378876	5622471	5695241	0.0	107	0	100152	0
Northern_Coastal	Southern_Interior	29378876	5622471	5695241	0.0	107	0	289980	6624
Northern_Coastal	Central	29378876	5622471	5695241	0.0	107	0	837720	19136
Central	Southern_Interior	29378876	6061907	6124032	NA	0	NA	NA	NA
Northern_Coastal	Southern_Interior	29378876	6061907	6124032	NA	0	NA	NA	NA
Northern_Coastal	Central	29378876	6061907	6124032	NA	0	NA	NA	NA
Northern_Coastal	Central	29378876	6263279	6269540	0.0	105	0	824408	16432
Central	Southern_Interior	29378876	6263279	6269540	0.0	105	0	98280	0
Northern_Coastal	Southern_Interior	29378876	6263279	6269540	0.0	105	0	285372	5688
Northern_Coastal	Southern_Interior	29378876	6542307	6545715	0.0	112	0	306432	4032
Northern_Coastal	Central	29378876	6542307	6545715	0.0	112	0	885248	11648
Central	Southern_Interior	29378876	6542307	6545715	0.0	112	0	104832	0
Northern_Coastal	Central	29379802	1852619	1854752	NA	0	NA	NA	NA
Northern_Coastal	Southern_Interior	29379802	1852619	1854752	NA	0	NA	NA	NA
Central	Southern_Interior	29379802	1852619	1854752	NA	0	NA	NA	NA
Northern_Coastal	Central	29379802	1973270	1991144	NA	0	NA	NA	NA
Northern_Coastal	Southern_Interior	29379802	1973270	1991144	NA	0	NA	NA	NA
Central	Southern_Interior	29379802	1973270	1991144	NA	0	NA	NA	NA
Northern_Coastal	Central	29379802	2151910	2156801	0.0028439659935825	212	4694	1650512	47184
Northern_Coastal	Southern_Interior	29379802	2151910	2156801	0.0034015728373486	212	1962	576792	10872
Central	Southern_Interior	29379802	2151910	2156801	0.0037037037037037	212	728	196560	1872
Northern_Coastal	Southern_Interior	29378735	384015	399488	0.002063983488132	200	1128	546516	7884
Northern_Coastal	Central	29378735	384015	399488	0.0013921754419745	200	2198	1578824	22776
Central	Southern_Interior	29378735	384015	399488	0.001826923076923	200	342	187200	0
Northern_Coastal	Central	29378735	607752	611564	NA	0	NA	NA	NA
Northern_Coastal	Southern_Interior	29378735	607752	611564	NA	0	NA	NA	NA
Central	Southern_Interior	29378735	607752	611564	NA	0	NA	NA	NA
Northern_Coastal	Central	29378735	1564797	1568506	NA	0	NA	NA	NA
Northern_Coastal	Southern_Interior	29378735	1564797	1568506	NA	0	NA	NA	NA
Central	Southern_Interior	29378735	1564797	1568506	NA	0	NA	NA	NA
Northern_Coastal	Central	29378735	4177942	4180440	NA	0	NA	NA	NA
Central	Southern_Interior	29378735	4177942	4180440	NA	0	NA	NA	NA
Northern_Coastal	Southern_Interior	29378735	4177942	4180440	NA	0	NA	NA	NA
Northern_Coastal	Southern_Interior	29378735	4336357	4533066	NA	0	NA	NA	NA
Northern_Coastal	Central	29378735	4336357	4533066	NA	0	NA	NA	NA
Central	Southern_Interior	29378735	4336357	4533066	NA	0	NA	NA	NA
Northern_Coastal	Central	29378735	4812605	5011124	NA	0	NA	NA	NA
Central	Southern_Interior	29378735	4812605	5011124	NA	0	NA	NA	NA
Northern_Coastal	Southern_Interior	29378735	4812605	5011124	NA	0	NA	NA	NA
Northern_Coastal	Southern_Interior	29378735	5179354	5198747	NA	0	NA	NA	NA
Northern_Coastal	Central	29378735	5179354	5198747	NA	0	NA	NA	NA
Central	Southern_Interior	29378735	5179354	5198747	NA	0	NA	NA	NA
Northern_Coastal	Southern_Interior	29378735	5604880	5681392	NA	0	NA	NA	NA
Central	Southern_Interior	29378735	5604880	5681392	NA	0	NA	NA	NA
Northern_Coastal	Central	29378735	5604880	5681392	NA	0	NA	NA	NA
Northern_Coastal	Central	29378735	6102855	6188032	NA	0	NA	NA	NA
Central	Southern_Interior	29378735	6102855	6188032	NA	0	NA	NA	NA
Northern_Coastal	Southern_Interior	29378735	6102855	6188032	NA	0	NA	NA	NA
Northern_Coastal	Southern_Interior	29378735	6652107	6655562	0.0068842970661827	213	4006	581904	8532
Northern_Coastal	Central	29378735	6652107	6655562	0.0065180172446682	213	10934	1677504	28200
Central	Southern_Interior	29378735	6652107	6655562	0.0069570113001166	213	1384	198936	432
Northern_Coastal	Central	29378735	7394831	7446991	0.0015412638363458	65	792	513864	6656
Northern_Coastal	Southern_Interior	29378735	7394831	7446991	0.0045087589107018	65	802	177876	2304
Central	Southern_Interior	29378735	7394831	7446991	0.0047994740302432	65	292	60840	0
Central	Southern_Interior	29378735	8110071	8114105	NA	0	NA	NA	NA
Northern_Coastal	Southern_Interior	29378735	8110071	8114105	NA	0	NA	NA	NA
Northern_Coastal	Central	29378735	8110071	8114105	NA	0	NA	NA	NA
Northern_Coastal	Central	29378735	8158135	8271288	0.0045417308889788	430	15346	3378888	64552
Northern_Coastal	Southern_Interior	29378735	8158135	8271288	0.0046397370587893	430	5432	1170756	21204
Central	Southern_Interior	29378735	8158135	8271288	0.0042926353697237	430	1726	402084	396
Central	Southern_Interior	29378735	9319352	9350487	0.001573921188069	447	652	414252	4140
Northern_Coastal	Southern_Interior	29378735	9319352	9350487	0.002104687310619	447	2570	1221084	18000
Northern_Coastal	Central	29378735	9319352	9350487	0.0025217994791487	447	8808	3492744	86832
Northern_Coastal	Central	29378735	10575818	10598812	0.0038428161114942	626	18988	4941168	71840
Northern_Coastal	Southern_Interior	29378735	10575818	10598812	0.0028714317037783	626	4924	1714824	20448
Central	Southern_Interior	29378735	10575818	10598812	0.0026248066472287	626	1534	584424	1512
Northern_Coastal	Southern_Interior	29378735	10930148	10960207	0.0030389363722697	108	896	294840	4536
Northern_Coastal	Central	29378735	10930148	10960207	0.0037968441814595	108	3234	851760	13104
Central	Southern_Interior	29378735	10930148	10960207	0.0031062044950933	108	314	101088	0
Northern_Coastal	Southern_Interior	29378735	11090419	11202533	0.0027673446490021	214	1618	584676	8532
Northern_Coastal	Central	29378735	11090419	11202533	0.0035937837510651	214	6056	1685132	28580
Central	Southern_Interior	29378735	11090419	11202533	0.0023018875477891	214	460	199836	468
Central	Southern_Interior	29380345	104220	176793	0.0046975224741874	542	2364	503244	4068
Northern_Coastal	Southern_Interior	29380345	104220	176793	0.0056325846644503	542	8336	1479960	22464
Northern_Coastal	Central	29380345	104220	176793	0.0052977490578635	542	22470	4241424	98912
Northern_Coastal	Central	29380345	1448986	1453941	NA	0	NA	NA	NA
Northern_Coastal	Southern_Interior	29380345	1448986	1453941	NA	0	NA	NA	NA
Central	Southern_Interior	29380345	1448986	1453941	NA	0	NA	NA	NA
Central	Southern_Interior	29380345	2675226	2680194	0.0088793922127255	90	748	84240	0
Northern_Coastal	Southern_Interior	29380345	2675226	2680194	0.0114424466858321	90	2818	246276	3204
Northern_Coastal	Central	29380345	2675226	2680194	0.0116267302351208	90	8272	711464	9256
Northern_Coastal	Central	29380345	3112862	3115586	0.4645454545454545	2	7154	15400	616
Central	Southern_Interior	29380345	3112862	3115586	0.4822222222222222	2	868	1800	72
Northern_Coastal	Southern_Interior	29380345	3112862	3115586	0.4945887445887446	2	2742	5544	0
Northern_Coastal	Central	29380345	3336630	3337047	NA	0	NA	NA	NA
Central	Southern_Interior	29380345	3336630	3337047	NA	0	NA	NA	NA
Northern_Coastal	Southern_Interior	29380345	3336630	3337047	NA	0	NA	NA	NA
Central	Southern_Interior	29380345	3774169	3777989	NA	0	NA	NA	NA
Northern_Coastal	Southern_Interior	29380345	3774169	3777989	NA	0	NA	NA	NA
Northern_Coastal	Central	29380345	3774169	3777989	NA	0	NA	NA	NA
Northern_Coastal	Central	29380345	3985633	3989049	NA	0	NA	NA	NA
Northern_Coastal	Southern_Interior	29380345	3985633	3989049	NA	0	NA	NA	NA
Central	Southern_Interior	29380345	3985633	3989049	NA	0	NA	NA	NA
Northern_Coastal	Central	29380345	4563174	4718695	0.0	310	0	2440832	41648
Northern_Coastal	Southern_Interior	29380345	4563174	4718695	0.0	310	0	845640	13680
Central	Southern_Interior	29380345	4563174	4718695	0.0	310	0	289908	252
Northern_Coastal	Southern_Interior	29380345	5371757	5378760	0.0	104	0	284544	3744
Central	Southern_Interior	29380345	5371757	5378760	0.0	104	0	97344	0
Northern_Coastal	Central	29380345	5371757	5378760	0.0	104	0	822016	10816
Northern_Coastal	Southern_Interior	29380345	5881741	5884428	NA	0	NA	NA	NA
Central	Southern_Interior	29380345	5881741	5884428	NA	0	NA	NA	NA
Northern_Coastal	Central	29380345	5881741	5884428	NA	0	NA	NA	NA
Central	Southern_Interior	29380345	6546061	6574121	0.0017710309930423	205	336	189720	2160
Northern_Coastal	Southern_Interior	29380345	6546061	6574121	0.0018469788702764	205	1036	560916	7344
Northern_Coastal	Central	29380345	6546061	6574121	0.0015528803183654	205	2488	1602184	39456
Northern_Coastal	Central	29380345	6670166	6676362	NA	0	NA	NA	NA
Northern_Coastal	Southern_Interior	29380345	6670166	6676362	NA	0	NA	NA	NA
Central	Southern_Interior	29380345	6670166	6676362	NA	0	NA	NA	NA
Northern_Coastal	Central	29380345	7316294	7325574	0.0	108	0	820800	44064
Northern_Coastal	Southern_Interior	29380345	7316294	7325574	0.0	108	0	295488	3888
Central	Southern_Interior	29380345	7316294	7325574	0.0	108	0	97200	3888
Northern_Coastal	Central	29380345	7329541	7367295	0.0038292867497561	111	3360	877448	11440
Northern_Coastal	Southern_Interior	29380345	7329541	7367295	0.0033516389448592	111	1018	303732	3960
Central	Southern_Interior	29380345	7329541	7367295	0.0023485023485023	111	244	103896	0
Central	Southern_Interior	29380345	7585656	7586025	NA	0	NA	NA	NA
Northern_Coastal	Southern_Interior	29380345	7585656	7586025	NA	0	NA	NA	NA
Northern_Coastal	Central	29380345	7585656	7586025	NA	0	NA	NA	NA
Northern_Coastal	Southern_Interior	29380345	9314967	9322089	NA	0	NA	NA	NA
Central	Southern_Interior	29380345	9314967	9322089	NA	0	NA	NA	NA
Northern_Coastal	Central	29380345	9314967	9322089	NA	0	NA	NA	NA
Northern_Coastal	Central	29380345	10130313	10356787	0.0007582562162777	320	1918	2529488	33072
Northern_Coastal	Southern_Interior	29380345	10130313	10356787	0.0008474266553371	320	742	875592	11448
Central	Southern_Interior	29380345	10130313	10356787	0.0011618589743589	320	348	299520	0
Northern_Coastal	Central	29380345	10947060	11010601	NA	0	NA	NA	NA
Northern_Coastal	Southern_Interior	29380345	10947060	11010601	NA	0	NA	NA	NA
Central	Southern_Interior	29380345	10947060	11010601	NA	0	NA	NA	NA
Northern_Coastal	Central	29380345	11181672	11338842	NA	0	NA	NA	NA
Northern_Coastal	Southern_Interior	29380345	11181672	11338842	NA	0	NA	NA	NA
Central	Southern_Interior	29380345	11181672	11338842	NA	0	NA	NA	NA
Northern_Coastal	Southern_Interior	29380345	12508028	12578440	NA	0	NA	NA	NA
Northern_Coastal	Central	29380345	12508028	12578440	NA	0	NA	NA	NA
Central	Southern_Interior	29380345	12508028	12578440	NA	0	NA	NA	NA
Northern_Coastal	Central	29380345	13217456	13421799	NA	0	NA	NA	NA
Northern_Coastal	Southern_Interior	29380345	13217456	13421799	NA	0	NA	NA	NA
Central	Southern_Interior	29380345	13217456	13421799	NA	0	NA	NA	NA
Northern_Coastal	Central	29380572	391612	422155	0.0	254	0	2006384	27648
Northern_Coastal	Southern_Interior	29380572	391612	422155	0.0	254	0	694728	9360
Central	Southern_Interior	29380572	391612	422155	0.0	254	0	237672	72
Northern_Coastal	Central	29380572	537623	541534	0.0015460787394863	380	4644	3003728	39312
Northern_Coastal	Southern_Interior	29380572	537623	541534	0.0023697958744008	380	2464	1039752	13608
Central	Southern_Interior	29380572	537623	541534	0.0023560503823661	380	838	355680	0
Northern_Coastal	Central	29381806	178524	251141	0.0	200	0	1500984	100616
Northern_Coastal	Southern_Interior	29381806	178524	251141	0.0	200	0	529560	24840
Central	Southern_Interior	29381806	178524	251141	0.0	200	0	183356	3844
Northern_Coastal	Central	29381806	683328	684768	NA	0	NA	NA	NA
Northern_Coastal	Southern_Interior	29381806	683328	684768	NA	0	NA	NA	NA
Central	Southern_Interior	29381806	683328	684768	NA	0	NA	NA	NA
Northern_Coastal	Central	29381806	2007335	2075677	NA	0	NA	NA	NA
Northern_Coastal	Southern_Interior	29381806	2007335	2075677	NA	0	NA	NA	NA
Central	Southern_Interior	29381806	2007335	2075677	NA	0	NA	NA	NA
Northern_Coastal	Central	29379125	146975	147527	0.0054018614329898	71	3032	561288	7280
Northern_Coastal	Southern_Interior	29379125	146975	147527	0.0071335927367055	71	1386	194292	2520
Central	Southern_Interior	29379125	146975	147527	0.0070422535211267	71	468	66456	0
Northern_Coastal	Central	29379125	311476	313823	0.0067483453791522	113	6028	893256	11648
Northern_Coastal	Southern_Interior	29379125	311476	313823	0.0080011901527793	113	2474	309204	4032
Central	Southern_Interior	29379125	311476	313823	0.0082822781937826	113	876	105768	0
Northern_Coastal	Central	29379125	649763	657782	NA	0	NA	NA	NA
Northern_Coastal	Southern_Interior	29379125	649763	657782	NA	0	NA	NA	NA
Central	Southern_Interior	29379125	649763	657782	NA	0	NA	NA	NA
Northern_Coastal	Central	29379125	1736841	1744410	0.0	209	0	1616064	57608
Northern_Coastal	Southern_Interior	29379125	1736841	1744410	0.0	209	0	571824	7524
Central	Southern_Interior	29379125	1736841	1744410	0.0	209	0	191376	4248
Northern_Coastal	Central	29382290	143871	157738	0.0060880643873492	206	9882	1623176	26472
Northern_Coastal	Southern_Interior	29382290	143871	157738	0.0083459249327856	206	4706	563868	7164
Central	Southern_Interior	29382290	143871	157738	0.008702350467387	206	1672	192132	684
Northern_Coastal	Central	29382290	1750502	1776636	NA	0	NA	NA	NA
Northern_Coastal	Southern_Interior	29382290	1750502	1776636	NA	0	NA	NA	NA
Central	Southern_Interior	29382290	1750502	1776636	NA	0	NA	NA	NA
Northern_Coastal	Central	29377349	361149	364752	0.0008635175504107	210	1406	1628224	53456
Northern_Coastal	Southern_Interior	29377349	361149	364752	0.001214842662211	210	698	574560	7560
Central	Southern_Interior	29377349	361149	364752	0.0014417890631482	210	278	192816	3744
Northern_Coastal	Central	29377349	1910877	1944562	0.0033664290090792	221	5802	1723488	46280
Northern_Coastal	Southern_Interior	29377349	1910877	1944562	0.0033892509453697	221	2022	596592	16020
Central	Southern_Interior	29377349	1910877	1944562	0.0031036083072282	221	642	206856	0
Northern_Coastal	Central	29377349	3933644	3934997	NA	0	NA	NA	NA
Northern_Coastal	Southern_Interior	29377349	3933644	3934997	NA	0	NA	NA	NA
Central	Southern_Interior	29377349	3933644	3934997	NA	0	NA	NA	NA
Northern_Coastal	Central	29377349	4063734	4072773	0.0095386447977275	443	33312	3492320	55224
Northern_Coastal	Southern_Interior	29377349	4063734	4072773	0.009092713917014	443	10992	1208880	19116
Central	Southern_Interior	29377349	4063734	4072773	0.0063427292546931	443	2630	414648	0
Northern_Coastal	Central	29379086	739814	756993	NA	0	NA	NA	NA
Northern_Coastal	Southern_Interior	29379086	739814	756993	NA	0	NA	NA	NA
Central	Southern_Interior	29379086	739814	756993	NA	0	NA	NA	NA
Northern_Coastal	Central	29381662	307810	313037	NA	0	NA	NA	NA
Northern_Coastal	Southern_Interior	29381662	307810	313037	NA	0	NA	NA	NA
Central	Southern_Interior	29381662	307810	313037	NA	0	NA	NA	NA
Northern_Coastal	Central	29381662	790039	795100	0.0	323	0	2552384	34200
Northern_Coastal	Southern_Interior	29381662	790039	795100	0.0	323	0	883728	11628
Central	Southern_Interior	29381662	790039	795100	0.0	323	0	302256	72
Northern_Coastal	Central	29381662	948229	990107	0.0001549040292087	329	400	2582244	52388
Northern_Coastal	Southern_Interior	29381662	948229	990107	0.0001602885193348	329	144	898380	13608
Central	Southern_Interior	29381662	948229	990107	0.0	329	0	306396	1548
Northern_Coastal	Central	29381662	1011907	1014787	NA	0	NA	NA	NA
Northern_Coastal	Southern_Interior	29381662	1011907	1014787	NA	0	NA	NA	NA
Central	Southern_Interior	29381662	1011907	1014787	NA	0	NA	NA	NA
Northern_Coastal	Central	29334873	43364	48857	NA	0	NA	NA	NA
Northern_Coastal	Southern_Interior	29334873	43364	48857	NA	0	NA	NA	NA
Central	Southern_Interior	29334873	43364	48857	NA	0	NA	NA	NA
Central	Southern_Interior	29381472	24994	33421	0.0053559256013243	89	440	82152	1152
Northern_Coastal	Southern_Interior	29381472	24994	33421	0.0054007722521802	89	1298	240336	6372
Northern_Coastal	Central	29381472	24994	33421	0.0043405617609945	89	2972	684704	28008
Northern_Coastal	Central	29381472	2991538	3056659	NA	0	NA	NA	NA
Northern_Coastal	Southern_Interior	29381472	2991538	3056659	NA	0	NA	NA	NA
Central	Southern_Interior	29381472	2991538	3056659	NA	0	NA	NA	NA
Northern_Coastal	Central	29381472	3428045	3511287	NA	0	NA	NA	NA
Northern_Coastal	Southern_Interior	29381472	3428045	3511287	NA	0	NA	NA	NA
Central	Southern_Interior	29381472	3428045	3511287	NA	0	NA	NA	NA
Central	Southern_Interior	29381472	3605593	3803830	0.0	307	0	287352	0
Northern_Coastal	Southern_Interior	29381472	3605593	3803830	0.0	307	0	839952	11052
Northern_Coastal	Central	29381472	3605593	3803830	0.0	307	0	2426528	31928
Northern_Coastal	Southern_Interior	29381472	5587459	5854358	NA	0	NA	NA	NA
Northern_Coastal	Central	29381472	5587459	5854358	NA	0	NA	NA	NA
Central	Southern_Interior	29381472	5587459	5854358	NA	0	NA	NA	NA
Central	Southern_Interior	29381472	6701712	6827594	NA	0	NA	NA	NA
Northern_Coastal	Southern_Interior	29381472	6701712	6827594	NA	0	NA	NA	NA
Northern_Coastal	Central	29381472	6701712	6827594	NA	0	NA	NA	NA
Northern_Coastal	Southern_Interior	29381472	7468530	7496662	NA	0	NA	NA	NA
Northern_Coastal	Central	29381472	7468530	7496662	NA	0	NA	NA	NA
Central	Southern_Interior	29381472	7468530	7496662	NA	0	NA	NA	NA
Northern_Coastal	Central	29378809	971194	975332	NA	0	NA	NA	NA
Northern_Coastal	Southern_Interior	29378809	971194	975332	NA	0	NA	NA	NA
Central	Southern_Interior	29378809	971194	975332	NA	0	NA	NA	NA
Northern_Coastal	Central	29378809	1252288	1279234	NA	0	NA	NA	NA
Northern_Coastal	Southern_Interior	29378809	1252288	1279234	NA	0	NA	NA	NA
Central	Southern_Interior	29378809	1252288	1279234	NA	0	NA	NA	NA
Northern_Coastal	Central	29380628	430526	518900	0.0031877119676216	328	8166	2561712	64912
Northern_Coastal	Southern_Interior	29380628	430526	518900	0.0038485537282167	328	3454	897480	11736
Central	Southern_Interior	29380628	430526	518900	0.0038900756916422	328	1180	303336	3672
Northern_Coastal	Central	29380628	663226	663868	0.0	22	0	173264	2912
Northern_Coastal	Southern_Interior	29380628	663226	663868	0.0	22	0	59976	1008
Central	Southern_Interior	29380628	663226	663868	0.0	22	0	20592	0
Northern_Coastal	Central	29380628	736811	925161	0.0035729682111261	108	3050	853632	11232
Northern_Coastal	Southern_Interior	29380628	736811	925161	0.0029645873944119	108	876	295488	3888
Central	Southern_Interior	29380628	736811	925161	0.0033238366571699	108	336	101088	0
Northern_Coastal	Central	29378649	1016180	1054526	0.0035801637376111	317	8970	2505472	33064
Northern_Coastal	Southern_Interior	29378649	1016180	1054526	0.003646722332426	317	3162	867080	11644
Central	Southern_Interior	29378649	1016180	1054526	0.0025086656865786	317	744	296572	140
Northern_Coastal	Central	29378649	1403387	1617303	NA	0	NA	NA	NA
Northern_Coastal	Southern_Interior	29378649	1403387	1617303	NA	0	NA	NA	NA
Central	Southern_Interior	29378649	1403387	1617303	NA	0	NA	NA	NA
Northern_Coastal	Central	29378649	3451698	3491413	0.0	110	0	869440	11440
Northern_Coastal	Southern_Interior	29378649	3451698	3491413	0.0	110	0	300960	3960
Central	Southern_Interior	29378649	3451698	3491413	0.0	110	0	102960	0
Northern_Coastal	Central	29380697	571930	625794	0.0024407332274003	113	2132	873508	31396
Northern_Coastal	Southern_Interior	29380697	571930	625794	0.0028377439607827	113	866	305172	8064
Central	Southern_Interior	29380697	571930	625794	0.0027481964960494	113	288	104796	972
Northern_Coastal	Central	29380697	1188795	1215550	0.0061191078499538	516	24818	4055820	76308
Northern_Coastal	Southern_Interior	29380697	1188795	1215550	0.0063985296631902	516	8982	1403760	26592
Central	Southern_Interior	29380697	1188795	1215550	0.0065349997513633	516	3154	482632	344
Northern_Coastal	Central	29380803	431220	432040	NA	0	NA	NA	NA
Northern_Coastal	Southern_Interior	29380803	431220	432040	NA	0	NA	NA	NA
Central	Southern_Interior	29380803	431220	432040	NA	0	NA	NA	NA
Northern_Coastal	Central	29380803	946716	949129	0.0020860033266981	111	1836	880152	8736
Northern_Coastal	Southern_Interior	29380803	946716	949129	0.0026783252589704	111	816	304668	3024
Central	Southern_Interior	29380803	946716	949129	0.0018480018480018	111	192	103896	0
Northern_Coastal	Central	29380803	1622761	1728442	NA	0	NA	NA	NA
Northern_Coastal	Southern_Interior	29380803	1622761	1728442	NA	0	NA	NA	NA
Central	Southern_Interior	29380803	1622761	1728442	NA	0	NA	NA	NA
Northern_Coastal	Central	29380803	1916043	1918251	0.0	107	0	845728	11128
Northern_Coastal	Southern_Interior	29380803	1916043	1918251	0.0	107	0	292752	3852
Central	Southern_Interior	29380803	1916043	1918251	0.0	107	0	100152	0
Northern_Coastal	Central	29381808	9262	36517	0.0027770497834194	314	6824	2457284	57228
Northern_Coastal	Southern_Interior	29381808	9262	36517	0.0028951750201118	314	2476	855216	15192
Central	Southern_Interior	29381808	9262	36517	0.0029833997071341	314	872	292284	1620
Northern_Coastal	Central	29380284	1120667	1188207	0.0009988805541257	418	3198	3201584	145760
Northern_Coastal	Southern_Interior	29380284	1120667	1188207	0.0009512392631962	418	1076	1131156	27540
Central	Southern_Interior	29380284	1120667	1188207	0.0008818342151675	418	338	383292	7956
Northern_Coastal	Central	29379289	1825963	1827322	NA	0	NA	NA	NA
Northern_Coastal	Southern_Interior	29379289	1825963	1827322	NA	0	NA	NA	NA
Central	Southern_Interior	29379289	1825963	1827322	NA	0	NA	NA	NA
Northern_Coastal	Central	29380051	1366030	1505390	0.0035065504310134	113	3168	903452	1452
Northern_Coastal	Southern_Interior	29380051	1366030	1505390	0.0028449047436389	113	890	312840	396
Central	Southern_Interior	29380051	1366030	1505390	0.0025914576476374	113	274	105732	36
Northern_Coastal	Central	29380051	2042453	2045685	NA	0	NA	NA	NA
Northern_Coastal	Southern_Interior	29380051	2042453	2045685	NA	0	NA	NA	NA
Central	Southern_Interior	29380051	2042453	2045685	NA	0	NA	NA	NA
Northern_Coastal	Central	29380051	2528259	2558972	0.0014610982588579	323	3744	2562456	24128
Northern_Coastal	Southern_Interior	29380051	2528259	2558972	0.0016211877285784	323	1438	887004	8352
Central	Southern_Interior	29380051	2528259	2558972	0.0015810642745627	323	478	302328	0
Northern_Coastal	Central	29380051	3638124	3640362	NA	0	NA	NA	NA
Northern_Coastal	Southern_Interior	29380051	3638124	3640362	NA	0	NA	NA	NA
Central	Southern_Interior	29380051	3638124	3640362	NA	0	NA	NA	NA
Northern_Coastal	Central	29378932	40864	45273	NA	0	NA	NA	NA
Northern_Coastal	Southern_Interior	29378932	40864	45273	NA	0	NA	NA	NA
Central	Southern_Interior	29378932	40864	45273	NA	0	NA	NA	NA
Northern_Coastal	Central	29378932	215753	218820	NA	0	NA	NA	NA
Northern_Coastal	Southern_Interior	29378932	215753	218820	NA	0	NA	NA	NA
Central	Southern_Interior	29378932	215753	218820	NA	0	NA	NA	NA
Northern_Coastal	Central	29378932	233482	236620	NA	0	NA	NA	NA
Northern_Coastal	Southern_Interior	29378932	233482	236620	NA	0	NA	NA	NA
Central	Southern_Interior	29378932	233482	236620	NA	0	NA	NA	NA
Northern_Coastal	Central	29379023	556010	683071	0.0025899715796305	326	6576	2539024	71584
Northern_Coastal	Southern_Interior	29379023	556010	683071	0.0011829009626366	326	1044	882576	21096
Central	Southern_Interior	29379023	556010	683071	0.0017178059471626	326	522	303876	1260
Northern_Coastal	Central	29379023	795053	795562	NA	0	NA	NA	NA
Northern_Coastal	Southern_Interior	29379023	795053	795562	NA	0	NA	NA	NA
Central	Southern_Interior	29379023	795053	795562	NA	0	NA	NA	NA
Northern_Coastal	Central	29379023	1709534	1714923	0.0	102	0	806208	10608
Northern_Coastal	Southern_Interior	29379023	1709534	1714923	0.0	102	0	279072	3672
Central	Southern_Interior	29379023	1709534	1714923	0.0	102	0	95472	0
Northern_Coastal	Central	29379023	2557520	2564828	NA	0	NA	NA	NA
Northern_Coastal	Southern_Interior	29379023	2557520	2564828	NA	0	NA	NA	NA
Central	Southern_Interior	29379023	2557520	2564828	NA	0	NA	NA	NA
Northern_Coastal	Central	29379023	3074194	3081320	0.0	221	0	1746784	22984
Northern_Coastal	Southern_Interior	29379023	3074194	3081320	0.0	221	0	604656	7956
Central	Southern_Interior	29379023	3074194	3081320	0.0	221	0	206856	0
Northern_Coastal	Central	29341164	332505	333678	NA	0	NA	NA	NA
Northern_Coastal	Southern_Interior	29341164	332505	333678	NA	0	NA	NA	NA
Central	Southern_Interior	29341164	332505	333678	NA	0	NA	NA	NA
Northern_Coastal	Central	29341164	481877	539973	0.0009174692112945	526	3808	4150548	61660
Northern_Coastal	Southern_Interior	29341164	481877	539973	0.0011636711877241	526	1672	1436832	21240
Central	Southern_Interior	29341164	481877	539973	0.0009668901076579	526	476	492300	36
Northern_Coastal	Central	29379222	237650	287871	NA	0	NA	NA	NA
Northern_Coastal	Southern_Interior	29379222	237650	287871	NA	0	NA	NA	NA
Central	Southern_Interior	29379222	237650	287871	NA	0	NA	NA	NA
Northern_Coastal	Central	29377634	176106	210992	0.0	108	0	853424	11440
Northern_Coastal	Southern_Interior	29377634	176106	210992	0.0	108	0	295116	4260
Central	Southern_Interior	29377634	176106	210992	0.0	108	0	100984	104
Northern_Coastal	Central	29377634	353038	356009	NA	0	NA	NA	NA
Northern_Coastal	Southern_Interior	29377634	353038	356009	NA	0	NA	NA	NA
Central	Southern_Interior	29377634	353038	356009	NA	0	NA	NA	NA
Northern_Coastal	Central	29382305	890352	890760	NA	0	NA	NA	NA
Northern_Coastal	Southern_Interior	29382305	890352	890760	NA	0	NA	NA	NA
Central	Southern_Interior	29382305	890352	890760	NA	0	NA	NA	NA
Northern_Coastal	Central	29381302	651182	654606	NA	0	NA	NA	NA
Northern_Coastal	Southern_Interior	29381302	651182	654606	NA	0	NA	NA	NA
Central	Southern_Interior	29381302	651182	654606	NA	0	NA	NA	NA
Northern_Coastal	Central	29381302	780572	783112	NA	0	NA	NA	NA
Northern_Coastal	Southern_Interior	29381302	780572	783112	NA	0	NA	NA	NA
Central	Southern_Interior	29381302	780572	783112	NA	0	NA	NA	NA
Northern_Coastal	Central	29381302	936929	939885	NA	0	NA	NA	NA
Northern_Coastal	Southern_Interior	29381302	936929	939885	NA	0	NA	NA	NA
Central	Southern_Interior	29381302	936929	939885	NA	0	NA	NA	NA
Northern_Coastal	Central	29381302	1089016	1091764	NA	0	NA	NA	NA
Northern_Coastal	Southern_Interior	29381302	1089016	1091764	NA	0	NA	NA	NA
Central	Southern_Interior	29381302	1089016	1091764	NA	0	NA	NA	NA
Northern_Coastal	Central	29381302	1239533	1284121	0.0009011728250093	657	4574	5075608	185648
Northern_Coastal	Southern_Interior	29381302	1239533	1284121	0.0006798795897463	657	1216	1788552	32652
Central	Southern_Interior	29381302	1239533	1284121	0.0004800688650509	657	290	604080	10872
Northern_Coastal	Central	29379759	150890	279200	0.007490703479191	402	23528	3140960	78256
Northern_Coastal	Southern_Interior	29379759	150890	279200	0.0058147196415628	402	6354	1092744	21600
Central	Southern_Interior	29379759	150890	279200	0.0072610117330255	402	2718	374328	1944
Northern_Coastal	Central	29379759	443603	446940	NA	0	NA	NA	NA
Northern_Coastal	Southern_Interior	29379759	443603	446940	NA	0	NA	NA	NA
Central	Southern_Interior	29379759	443603	446940	NA	0	NA	NA	NA
Northern_Coastal	Central	29377872	1080097	1092465	NA	0	NA	NA	NA
Northern_Coastal	Southern_Interior	29377872	1080097	1092465	NA	0	NA	NA	NA
Central	Southern_Interior	29377872	1080097	1092465	NA	0	NA	NA	NA
Northern_Coastal	Central	29377872	1232816	1245032	NA	0	NA	NA	NA
Northern_Coastal	Southern_Interior	29377872	1232816	1245032	NA	0	NA	NA	NA
Central	Southern_Interior	29377872	1232816	1245032	NA	0	NA	NA	NA
Northern_Coastal	Central	29382361	112144	114369	NA	0	NA	NA	NA
Northern_Coastal	Southern_Interior	29382361	112144	114369	NA	0	NA	NA	NA
Central	Southern_Interior	29382361	112144	114369	NA	0	NA	NA	NA
Northern_Coastal	Central	29382361	183628	186607	NA	0	NA	NA	NA
Northern_Coastal	Southern_Interior	29382361	183628	186607	NA	0	NA	NA	NA
Central	Southern_Interior	29382361	183628	186607	NA	0	NA	NA	NA
Northern_Coastal	Central	29382361	1738215	1740891	NA	0	NA	NA	NA
Northern_Coastal	Southern_Interior	29382361	1738215	1740891	NA	0	NA	NA	NA
Central	Southern_Interior	29382361	1738215	1740891	NA	0	NA	NA	NA
Northern_Coastal	Central	29382361	2754300	2756740	NA	0	NA	NA	NA
Northern_Coastal	Southern_Interior	29382361	2754300	2756740	NA	0	NA	NA	NA
Central	Southern_Interior	29382361	2754300	2756740	NA	0	NA	NA	NA
Northern_Coastal	Central	29382361	3305371	3307917	NA	0	NA	NA	NA
Northern_Coastal	Southern_Interior	29382361	3305371	3307917	NA	0	NA	NA	NA
Central	Southern_Interior	29382361	3305371	3307917	NA	0	NA	NA	NA
Northern_Coastal	Central	29378998	40837	75594	0.0075051248040516	105	6224	829300	11540
Northern_Coastal	Southern_Interior	29378998	40837	75594	0.0075843048765199	105	2178	287172	3888
Central	Southern_Interior	29378998	40837	75594	0.0045804323928178	105	450	98244	36
Northern_Coastal	Central	29378998	260519	309617	0.0	114	0	887536	25376
Northern_Coastal	Southern_Interior	29378998	260519	309617	0.0	114	0	307224	8784
Central	Southern_Interior	29378998	260519	309617	0.0	114	0	106704	0
Northern_Coastal	Central	29378998	787935	789978	NA	0	NA	NA	NA
Northern_Coastal	Southern_Interior	29378998	787935	789978	NA	0	NA	NA	NA
Central	Southern_Interior	29378998	787935	789978	NA	0	NA	NA	NA
Northern_Coastal	Central	29378998	840837	851601	0.0058120092564105	78	3476	598072	26552
Northern_Coastal	Southern_Interior	29378998	840837	851601	0.0069057926200783	78	1474	213444	2772
Central	Southern_Interior	29378998	840837	851601	0.0067785121165904	78	480	70812	2196
Northern_Coastal	Central	29379441	123929	124349	NA	0	NA	NA	NA
Northern_Coastal	Southern_Interior	29379441	123929	124349	NA	0	NA	NA	NA
Central	Southern_Interior	29379441	123929	124349	NA	0	NA	NA	NA
Northern_Coastal	Central	29379441	293671	295907	NA	0	NA	NA	NA
Northern_Coastal	Southern_Interior	29379441	293671	295907	NA	0	NA	NA	NA
Central	Southern_Interior	29379441	293671	295907	NA	0	NA	NA	NA
Northern_Coastal	Central	29378422	139116	246865	0.0	104	0	822016	10816
Northern_Coastal	Southern_Interior	29378422	139116	246865	0.0	104	0	284544	3744
Central	Southern_Interior	29378422	139116	246865	0.0	104	0	97344	0
Northern_Coastal	Central	29377018	174613	176442	NA	0	NA	NA	NA
Northern_Coastal	Southern_Interior	29377018	174613	176442	NA	0	NA	NA	NA
Central	Southern_Interior	29377018	174613	176442	NA	0	NA	NA	NA
Northern_Coastal	Central	29377018	210733	212511	NA	0	NA	NA	NA
Northern_Coastal	Southern_Interior	29377018	210733	212511	NA	0	NA	NA	NA
Central	Southern_Interior	29377018	210733	212511	NA	0	NA	NA	NA
Northern_Coastal	Central	29377018	872493	874380	NA	0	NA	NA	NA
Northern_Coastal	Southern_Interior	29377018	872493	874380	NA	0	NA	NA	NA
Central	Southern_Interior	29377018	872493	874380	NA	0	NA	NA	NA
Central	Southern_Interior	29377018	1553179	1553602	0.008276844483741	87	674	81432	0
Northern_Coastal	Southern_Interior	29377018	1553179	1553602	0.0077109162382824	87	1836	238104	3060
Northern_Coastal	Central	29377018	1553179	1553602	0.0082575422762903	87	5680	687856	8840
Northern_Coastal	Central	29377018	1760675	1897718	NA	0	NA	NA	NA
Northern_Coastal	Southern_Interior	29377018	1760675	1897718	NA	0	NA	NA	NA
Central	Southern_Interior	29377018	1760675	1897718	NA	0	NA	NA	NA
Northern_Coastal	Southern_Interior	29377018	2468259	2476813	0.0	55	0	150480	1980
Central	Southern_Interior	29377018	2468259	2476813	0.0	55	0	51480	0
Northern_Coastal	Central	29377018	2468259	2476813	0.0	55	0	434720	5720
Northern_Coastal	Central	29377018	2719314	2726617	NA	0	NA	NA	NA
Northern_Coastal	Southern_Interior	29377018	2719314	2726617	NA	0	NA	NA	NA
Central	Southern_Interior	29377018	2719314	2726617	NA	0	NA	NA	NA
Northern_Coastal	Southern_Interior	29377018	2783200	2784516	0.0	108	0	280052	19324
Northern_Coastal	Central	29377018	2783200	2784516	0.0	108	0	810680	54184
Central	Southern_Interior	29377018	2783200	2784516	0.0	108	0	100880	208
Northern_Coastal	Southern_Interior	29377018	4233872	4234994	0.0	111	0	306180	1512
Central	Southern_Interior	29377018	4233872	4234994	0.0	111	0	103896	0
Northern_Coastal	Central	29377018	4233872	4234994	0.0	111	0	884520	4368
Central	Southern_Interior	29379473	564753	624092	0.00557225144002	209	1068	191664	3960
Northern_Coastal	Southern_Interior	29379473	564753	624092	0.0059081559837132	209	3378	571752	7596
Northern_Coastal	Central	29379473	564753	624092	0.0039411338700229	209	6378	1618316	55356
Central	Southern_Interior	29379473	973847	1001981	0.0	81	0	75780	36
Northern_Coastal	Central	29379473	973847	1001981	0.0	81	0	632120	16528
Northern_Coastal	Southern_Interior	29379473	973847	1001981	0.0	81	0	218916	5616
Central	Southern_Interior	29379473	1082643	1099217	NA	0	NA	NA	NA
Northern_Coastal	Southern_Interior	29379473	1082643	1099217	NA	0	NA	NA	NA
Northern_Coastal	Central	29379473	1082643	1099217	NA	0	NA	NA	NA
Northern_Coastal	Central	29379473	1422457	1424122	NA	0	NA	NA	NA
Northern_Coastal	Southern_Interior	29379473	1422457	1424122	NA	0	NA	NA	NA
Central	Southern_Interior	29379473	1422457	1424122	NA	0	NA	NA	NA
Northern_Coastal	Central	29379473	1576386	1704471	NA	0	NA	NA	NA
Northern_Coastal	Southern_Interior	29379473	1576386	1704471	NA	0	NA	NA	NA
Central	Southern_Interior	29379473	1576386	1704471	NA	0	NA	NA	NA
Northern_Coastal	Central	29379473	1747691	1752648	NA	0	NA	NA	NA
Central	Southern_Interior	29379473	1747691	1752648	NA	0	NA	NA	NA
Northern_Coastal	Southern_Interior	29379473	1747691	1752648	NA	0	NA	NA	NA
Central	Southern_Interior	29379473	3206302	3210384	0.001039501039501	111	108	103896	0
Northern_Coastal	Southern_Interior	29379473	3206302	3210384	0.0015410146989094	111	468	303696	3996
Northern_Coastal	Central	29379473	3206302	3210384	0.002224896961739	111	1952	877344	11544
Northern_Coastal	Southern_Interior	29379473	4062782	4064336	NA	0	NA	NA	NA
Northern_Coastal	Central	29379473	4062782	4064336	NA	0	NA	NA	NA
Central	Southern_Interior	29379473	4062782	4064336	NA	0	NA	NA	NA
Northern_Coastal	Central	29381572	381435	383563	NA	0	NA	NA	NA
Northern_Coastal	Southern_Interior	29381572	381435	383563	NA	0	NA	NA	NA
Central	Southern_Interior	29381572	381435	383563	NA	0	NA	NA	NA
Northern_Coastal	Central	29381572	481799	597569	NA	0	NA	NA	NA
Northern_Coastal	Southern_Interior	29381572	481799	597569	NA	0	NA	NA	NA
Central	Southern_Interior	29381572	481799	597569	NA	0	NA	NA	NA
Northern_Coastal	Central	29381572	1249894	1326659	0.0071482495045767	108	6060	847760	17104
Northern_Coastal	Southern_Interior	29381572	1249894	1326659	0.0066585464880227	108	1968	295560	3816
Central	Southern_Interior	29381572	1249894	1326659	0.0072333811573409	108	726	100368	720
Northern_Coastal	Central	29379158	223650	308248	NA	0	NA	NA	NA
Northern_Coastal	Southern_Interior	29379158	223650	308248	NA	0	NA	NA	NA
Central	Southern_Interior	29379158	223650	308248	NA	0	NA	NA	NA
Northern_Coastal	Central	29377473	288575	330261	NA	0	NA	NA	NA
Northern_Coastal	Southern_Interior	29377473	288575	330261	NA	0	NA	NA	NA
Central	Southern_Interior	29377473	288575	330261	NA	0	NA	NA	NA
Northern_Coastal	Central	29377473	568526	582037	NA	0	NA	NA	NA
Northern_Coastal	Southern_Interior	29377473	568526	582037	NA	0	NA	NA	NA
Central	Southern_Interior	29377473	568526	582037	NA	0	NA	NA	NA
Northern_Coastal	Central	29378705	424467	472580	0.001997620366972	421	6662	3334968	36400
Northern_Coastal	Southern_Interior	29378705	424467	472580	0.0023405855101991	421	2702	1154412	12600
Central	Southern_Interior	29378705	424467	472580	0.0023194672838378	421	914	394056	0
Northern_Coastal	Central	29380141	188020	278447	0.0011267162771197	216	1892	1679216	50512
Northern_Coastal	Southern_Interior	29380141	188020	278447	0.0008909917660071	216	522	585864	12888
Central	Southern_Interior	29380141	188020	278447	0.0003589375448671	216	72	200592	1584
Northern_Coastal	Central	29380141	607503	610417	NA	0	NA	NA	NA
Northern_Coastal	Southern_Interior	29380141	607503	610417	NA	0	NA	NA	NA
Central	Southern_Interior	29380141	607503	610417	NA	0	NA	NA	NA
Northern_Coastal	Central	29378893	380338	380992	NA	0	NA	NA	NA
Northern_Coastal	Southern_Interior	29378893	380338	380992	NA	0	NA	NA	NA
Central	Southern_Interior	29378893	380338	380992	NA	0	NA	NA	NA
Central	Southern_Interior	29378893	787696	810511	0.0028876873924797	313	846	292968	0
Northern_Coastal	Southern_Interior	29378893	787696	810511	0.0020833333333333	313	1782	855360	12276
Northern_Coastal	Central	29378893	787696	810511	0.0037425537425537	313	9248	2471040	35464
Central	Southern_Interior	29378893	792333	920654	0.0010975800972142	736	756	688788	108
Northern_Coastal	Southern_Interior	29378893	792333	920654	0.0008410278433898	736	1692	2011824	28368
Northern_Coastal	Central	29378893	792333	920654	0.0014868291715883	736	8640	5811024	82864
Northern_Coastal	Central	29378893	1128051	1133346	NA	0	NA	NA	NA
Northern_Coastal	Southern_Interior	29378893	1128051	1133346	NA	0	NA	NA	NA
Central	Southern_Interior	29378893	1128051	1133346	NA	0	NA	NA	NA
Central	Southern_Interior	29378893	1390008	1394322	NA	0	NA	NA	NA
Northern_Coastal	Central	29378893	1390008	1394322	NA	0	NA	NA	NA
Northern_Coastal	Southern_Interior	29378893	1390008	1394322	NA	0	NA	NA	NA
Northern_Coastal	Central	29378893	1699950	1708000	NA	0	NA	NA	NA
Northern_Coastal	Southern_Interior	29378893	1699950	1708000	NA	0	NA	NA	NA
Central	Southern_Interior	29378893	1699950	1708000	NA	0	NA	NA	NA
Central	Southern_Interior	29378893	1733646	1785081	NA	0	NA	NA	NA
Northern_Coastal	Southern_Interior	29378893	1733646	1785081	NA	0	NA	NA	NA
Northern_Coastal	Central	29378893	1733646	1785081	NA	0	NA	NA	NA
Northern_Coastal	Central	29378893	1980487	1982052	NA	0	NA	NA	NA
Central	Southern_Interior	29378893	1980487	1982052	NA	0	NA	NA	NA
Northern_Coastal	Southern_Interior	29378893	1980487	1982052	NA	0	NA	NA	NA
Northern_Coastal	Central	29378893	2095316	2096987	NA	0	NA	NA	NA
Northern_Coastal	Southern_Interior	29378893	2095316	2096987	NA	0	NA	NA	NA
Central	Southern_Interior	29378893	2095316	2096987	NA	0	NA	NA	NA
Northern_Coastal	Central	29378893	2440264	2481899	NA	0	NA	NA	NA
Northern_Coastal	Southern_Interior	29378893	2440264	2481899	NA	0	NA	NA	NA
Central	Southern_Interior	29378893	2440264	2481899	NA	0	NA	NA	NA
Northern_Coastal	Southern_Interior	29378893	2986380	2987969	NA	0	NA	NA	NA
Northern_Coastal	Central	29378893	2986380	2987969	NA	0	NA	NA	NA
Central	Southern_Interior	29378893	2986380	2987969	NA	0	NA	NA	NA
Central	Southern_Interior	29378006	798179	867465	0.0036244800950683	108	366	100980	108
Northern_Coastal	Southern_Interior	29378006	798179	867465	0.0036739333414525	108	1086	295596	3780
Northern_Coastal	Central	29378006	798179	867465	0.0051533822881204	108	4396	853032	11832
Northern_Coastal	Central	29378006	2620943	2621192	NA	0	NA	NA	NA
Central	Southern_Interior	29378006	2620943	2621192	NA	0	NA	NA	NA
Northern_Coastal	Southern_Interior	29378006	2620943	2621192	NA	0	NA	NA	NA
Northern_Coastal	Central	29378006	5104222	5104897	0.0012859217563403	292	2968	2308072	30264
Northern_Coastal	Southern_Interior	29378006	5104222	5104897	0.0012691689571786	292	1014	798948	10476
Central	Southern_Interior	29378006	5104222	5104897	0.0012220465987589	292	334	273312	0
Northern_Coastal	Southern_Interior	29378006	6052180	6074703	0.002075882764007	107	606	291924	4680
Northern_Coastal	Central	29378006	6052180	6074703	0.0021272660007399	107	1794	843336	13520
Central	Southern_Interior	29378006	6052180	6074703	0.0026359932901988	107	264	100152	0
Northern_Coastal	Central	29378006	6419955	6505728	NA	0	NA	NA	NA
Northern_Coastal	Southern_Interior	29378006	6419955	6505728	NA	0	NA	NA	NA
Central	Southern_Interior	29378006	6419955	6505728	NA	0	NA	NA	NA
Northern_Coastal	Southern_Interior	29378006	7657116	7678972	NA	0	NA	NA	NA
Central	Southern_Interior	29378006	7657116	7678972	NA	0	NA	NA	NA
Northern_Coastal	Central	29378006	7657116	7678972	NA	0	NA	NA	NA
Northern_Coastal	Central	29380255	656495	730677	NA	0	NA	NA	NA
Northern_Coastal	Southern_Interior	29380255	656495	730677	NA	0	NA	NA	NA
Central	Southern_Interior	29380255	656495	730677	NA	0	NA	NA	NA
Northern_Coastal	Central	29380255	1082982	1216279	0.0	217	0	1703728	34008
Northern_Coastal	Southern_Interior	29380255	1082982	1216279	0.0	217	0	589752	11772
Central	Southern_Interior	29380255	1082982	1216279	0.0	217	0	203112	0
Northern_Coastal	Central	29380255	1390036	1396110	NA	0	NA	NA	NA
Northern_Coastal	Southern_Interior	29380255	1390036	1396110	NA	0	NA	NA	NA
Central	Southern_Interior	29380255	1390036	1396110	NA	0	NA	NA	NA
Central	Southern_Interior	29382027	1567746	1570252	NA	0	NA	NA	NA
Northern_Coastal	Southern_Interior	29382027	1567746	1570252	NA	0	NA	NA	NA
Northern_Coastal	Central	29382027	1567746	1570252	NA	0	NA	NA	NA
Northern_Coastal	Central	29382027	1747433	1838041	NA	0	NA	NA	NA
Central	Southern_Interior	29382027	1747433	1838041	NA	0	NA	NA	NA
Northern_Coastal	Southern_Interior	29382027	1747433	1838041	NA	0	NA	NA	NA
Northern_Coastal	Central	29382027	4174118	4175275	NA	0	NA	NA	NA
Northern_Coastal	Southern_Interior	29382027	4174118	4175275	NA	0	NA	NA	NA
Central	Southern_Interior	29382027	4174118	4175275	NA	0	NA	NA	NA
Central	Southern_Interior	29382027	4377297	4517312	0.0032999245608362	997	3062	927900	5292
Northern_Coastal	Southern_Interior	29382027	4377297	4517312	0.0032849986043163	997	8944	2722680	41004
Northern_Coastal	Central	29382027	4377297	4517312	0.0032518707782191	997	25434	7821344	162632
Northern_Coastal	Southern_Interior	29382027	4851241	4853564	NA	0	NA	NA	NA
Northern_Coastal	Central	29382027	4851241	4853564	NA	0	NA	NA	NA
Central	Southern_Interior	29382027	4851241	4853564	NA	0	NA	NA	NA
Northern_Coastal	Southern_Interior	29382027	5028587	5251068	0.0009436454912618	467	1200	1271664	22860
Northern_Coastal	Central	29382027	5028587	5251068	0.0009599789593652	467	3504	3650080	89656
Central	Southern_Interior	29382027	5028587	5251068	0.0009670645446507	467	420	434304	2808
Northern_Coastal	Southern_Interior	29382027	5438062	5541055	0.0027253930012092	635	4724	1733328	26892
Central	Southern_Interior	29382027	5438062	5541055	0.0025440668726149	635	1512	594324	36
Northern_Coastal	Central	29382027	5438062	5541055	0.002834379715811	635	14192	5007092	77988
Northern_Coastal	Southern_Interior	29382027	5876607	6071809	0.0011202659728245	425	1302	1162224	15876
Northern_Coastal	Central	29382027	5876607	6071809	0.0011091467075855	425	3724	3357536	45864
Central	Southern_Interior	29382027	5876607	6071809	0.001025641025641	425	408	397800	0
Northern_Coastal	Central	29379200	90764	262068	0.0	104	0	822016	10816
Northern_Coastal	Southern_Interior	29379200	90764	262068	0.0	104	0	284544	3744
Central	Southern_Interior	29379200	90764	262068	0.0	104	0	97344	0
Northern_Coastal	Central	29382408	11605	12969	0.0	315	0	2489760	32760
Northern_Coastal	Southern_Interior	29382408	11605	12969	0.0	315	0	861840	11340
Central	Southern_Interior	29382408	11605	12969	0.0	315	0	294840	0
Northern_Coastal	Central	29379372	106094	109605	NA	0	NA	NA	NA
Northern_Coastal	Southern_Interior	29379372	106094	109605	NA	0	NA	NA	NA
Central	Southern_Interior	29379372	106094	109605	NA	0	NA	NA	NA
Northern_Coastal	Central	29379372	241763	313928	0.0038150433476883	727	21860	5729948	91868
Northern_Coastal	Southern_Interior	29379372	241763	313928	0.0037825487413312	727	7516	1987020	28224
Central	Southern_Interior	29379372	241763	313928	0.0039337620427296	727	2672	679248	1224
Northern_Coastal	Central	29379588	443178	475874	0.003405363746617	509	13680	4017192	58880
Northern_Coastal	Southern_Interior	29379588	443178	475874	0.0025940001895946	509	3612	1392444	18504
Central	Southern_Interior	29379588	443178	475874	0.0028038404627387	509	1334	475776	648
Northern_Coastal	Central	29379588	904978	905847	0.0065925876384204	106	5520	837304	11544
Northern_Coastal	Southern_Interior	29379588	904978	905847	0.002173643025711	106	630	289836	3996
Central	Southern_Interior	29379588	904978	905847	0.0047169811320754	106	468	99216	0
Central	Southern_Interior	29379877	254253	258600	NA	0	NA	NA	NA
Northern_Coastal	Southern_Interior	29379877	254253	258600	NA	0	NA	NA	NA
Northern_Coastal	Central	29379877	254253	258600	NA	0	NA	NA	NA
Northern_Coastal	Central	29379877	938560	1023994	0.0	105	0	829920	10920
Northern_Coastal	Southern_Interior	29379877	938560	1023994	0.0	105	0	287280	3780
Central	Southern_Interior	29379877	938560	1023994	0.0	105	0	98280	0
Central	Southern_Interior	29379877	1355933	1406436	NA	0	NA	NA	NA
Northern_Coastal	Central	29379877	1355933	1406436	NA	0	NA	NA	NA
Northern_Coastal	Southern_Interior	29379877	1355933	1406436	NA	0	NA	NA	NA
Northern_Coastal	Central	29379877	1510081	1631047	NA	0	NA	NA	NA
Central	Southern_Interior	29379877	1510081	1631047	NA	0	NA	NA	NA
Northern_Coastal	Southern_Interior	29379877	1510081	1631047	NA	0	NA	NA	NA
Northern_Coastal	Southern_Interior	29379877	1888149	1991966	0.0030465720737994	103	858	281628	3888
Central	Southern_Interior	29379877	1888149	1991966	0.0027798522944154	103	268	96408	0
Northern_Coastal	Central	29379877	1888149	1991966	0.0008652985771738	103	704	813592	11232
Northern_Coastal	Southern_Interior	29379877	3256175	3574004	NA	0	NA	NA	NA
Northern_Coastal	Central	29379877	3256175	3574004	NA	0	NA	NA	NA
Central	Southern_Interior	29379877	3256175	3574004	NA	0	NA	NA	NA
Northern_Coastal	Central	29380379	268406	452045	0.0010486539261241	112	928	884944	11952
Northern_Coastal	Southern_Interior	29380379	268406	452045	0.0015859962406015	112	486	306432	4032
Central	Southern_Interior	29380379	268406	452045	0.0012595900606893	112	132	104796	36
Northern_Coastal	Central	29380379	612030	614686	NA	0	NA	NA	NA
Northern_Coastal	Southern_Interior	29380379	612030	614686	NA	0	NA	NA	NA
Central	Southern_Interior	29380379	612030	614686	NA	0	NA	NA	NA
Central	Southern_Interior	29382460	60188	218823	NA	0	NA	NA	NA
Northern_Coastal	Southern_Interior	29382460	60188	218823	NA	0	NA	NA	NA
Northern_Coastal	Central	29382460	60188	218823	NA	0	NA	NA	NA
Northern_Coastal	Southern_Interior	29382460	674631	729753	NA	0	NA	NA	NA
Central	Southern_Interior	29382460	674631	729753	NA	0	NA	NA	NA
Northern_Coastal	Central	29382460	674631	729753	NA	0	NA	NA	NA
Northern_Coastal	Central	29382460	859604	896258	NA	0	NA	NA	NA
Northern_Coastal	Southern_Interior	29382460	859604	896258	NA	0	NA	NA	NA
Central	Southern_Interior	29382460	859604	896258	NA	0	NA	NA	NA
Central	Southern_Interior	29382460	1230937	1235866	NA	0	NA	NA	NA
Northern_Coastal	Southern_Interior	29382460	1230937	1235866	NA	0	NA	NA	NA
Northern_Coastal	Central	29382460	1230937	1235866	NA	0	NA	NA	NA
Northern_Coastal	Central	29382460	1592503	1595535	NA	0	NA	NA	NA
Northern_Coastal	Southern_Interior	29382460	1592503	1595535	NA	0	NA	NA	NA
Central	Southern_Interior	29382460	1592503	1595535	NA	0	NA	NA	NA
Northern_Coastal	Southern_Interior	29382460	2230762	2241906	NA	0	NA	NA	NA
Northern_Coastal	Central	29382460	2230762	2241906	NA	0	NA	NA	NA
Central	Southern_Interior	29382460	2230762	2241906	NA	0	NA	NA	NA
Central	Southern_Interior	29382460	2438142	2442090	NA	0	NA	NA	NA
Northern_Coastal	Southern_Interior	29382460	2438142	2442090	NA	0	NA	NA	NA
Northern_Coastal	Central	29382460	2438142	2442090	NA	0	NA	NA	NA
Northern_Coastal	Central	29348210	59648	122201	0.0049969910339837	438	17072	3416456	91048
Northern_Coastal	Southern_Interior	29348210	59648	122201	0.0047517045797381	438	5670	1193256	20880
Central	Southern_Interior	29348210	59648	122201	0.0044700438143061	438	1816	406260	3708
Central	Southern_Interior	29377097	567918	568854	NA	0	NA	NA	NA
Northern_Coastal	Southern_Interior	29377097	567918	568854	NA	0	NA	NA	NA
Northern_Coastal	Central	29377097	567918	568854	NA	0	NA	NA	NA
Central	Southern_Interior	29377097	1136297	1150837	NA	0	NA	NA	NA
Northern_Coastal	Central	29377097	1136297	1150837	NA	0	NA	NA	NA
Northern_Coastal	Southern_Interior	29377097	1136297	1150837	NA	0	NA	NA	NA
Northern_Coastal	Central	29377097	1404082	1410595	NA	0	NA	NA	NA
Central	Southern_Interior	29377097	1404082	1410595	NA	0	NA	NA	NA
Northern_Coastal	Southern_Interior	29377097	1404082	1410595	NA	0	NA	NA	NA
Central	Southern_Interior	29377097	1490512	1498626	NA	0	NA	NA	NA
Northern_Coastal	Southern_Interior	29377097	1490512	1498626	NA	0	NA	NA	NA
Northern_Coastal	Central	29377097	1490512	1498626	NA	0	NA	NA	NA
Northern_Coastal	Southern_Interior	29377097	1546507	1607881	NA	0	NA	NA	NA
Central	Southern_Interior	29377097	1546507	1607881	NA	0	NA	NA	NA
Northern_Coastal	Central	29377097	1546507	1607881	NA	0	NA	NA	NA
Northern_Coastal	Central	29377097	2676837	2772080	0.0	206	0	1618008	31640
Northern_Coastal	Southern_Interior	29377097	2676837	2772080	0.0	206	0	564624	6408
Central	Southern_Interior	29377097	2676837	2772080	0.0	206	0	191232	1584
Northern_Coastal	Central	29377097	2865904	2885709	0.005435414104897	508	21518	3958852	109212
Central	Southern_Interior	29377097	2865904	2885709	0.0042500127245889	508	2004	471528	3960
Northern_Coastal	Southern_Interior	29377097	2865904	2885709	0.005498815995924	508	7598	1381752	26424
Northern_Coastal	Central	29379797	63533	130866	NA	0	NA	NA	NA
Northern_Coastal	Southern_Interior	29379797	63533	130866	NA	0	NA	NA	NA
Central	Southern_Interior	29379797	63533	130866	NA	0	NA	NA	NA
Northern_Coastal	Central	29379797	343638	457561	NA	0	NA	NA	NA
Northern_Coastal	Southern_Interior	29379797	343638	457561	NA	0	NA	NA	NA
Central	Southern_Interior	29379797	343638	457561	NA	0	NA	NA	NA
Northern_Coastal	Central	29379797	1018899	1022832	NA	0	NA	NA	NA
Northern_Coastal	Southern_Interior	29379797	1018899	1022832	NA	0	NA	NA	NA
Central	Southern_Interior	29379797	1018899	1022832	NA	0	NA	NA	NA
Northern_Coastal	Central	29379797	1481537	1508171	0.0041717256438464	429	14046	3366952	68480
Northern_Coastal	Southern_Interior	29379797	1481537	1508171	0.0043927808137879	429	5122	1166004	23184
Central	Southern_Interior	29379797	1481537	1508171	0.0039415592828454	429	1582	401364	180
Northern_Coastal	Central	29379797	2052795	2058010	0.0027522935779816	109	2340	850200	22672
Northern_Coastal	Southern_Interior	29379797	2052795	2058010	0.002466870540265	109	726	294300	7848
Central	Southern_Interior	29379797	2052795	2058010	0.0014506390653179	109	148	102024	0
Northern_Coastal	Central	29380454	121236	123314	NA	0	NA	NA	NA
Northern_Coastal	Southern_Interior	29380454	121236	123314	NA	0	NA	NA	NA
Central	Southern_Interior	29380454	121236	123314	NA	0	NA	NA	NA
Northern_Coastal	Central	29381398	7502	147369	0.0	110	0	869440	11440
Northern_Coastal	Southern_Interior	29381398	7502	147369	0.0	110	0	300960	3960
Central	Southern_Interior	29381398	7502	147369	0.0	110	0	102960	0
Northern_Coastal	Central	29381398	493495	582398	NA	0	NA	NA	NA
Northern_Coastal	Southern_Interior	29381398	493495	582398	NA	0	NA	NA	NA
Central	Southern_Interior	29381398	493495	582398	NA	0	NA	NA	NA
Northern_Coastal	Central	29381398	736840	740831	NA	0	NA	NA	NA
Northern_Coastal	Southern_Interior	29381398	736840	740831	NA	0	NA	NA	NA
Central	Southern_Interior	29381398	736840	740831	NA	0	NA	NA	NA
Northern_Coastal	Central	29381398	1453556	1460830	0.0066445142813208	211	11062	1664832	24856
Northern_Coastal	Southern_Interior	29381398	1453556	1460830	0.0050391470931201	211	2904	576288	8604
Central	Southern_Interior	29381398	1453556	1460830	0.0069874832908008	211	1380	197496	0
Northern_Coastal	Central	293683531	1181	64303	NA	0	NA	NA	NA
Northern_Coastal	Southern_Interior	293683531	1181	64303	NA	0	NA	NA	NA
Central	Southern_Interior	293683531	1181	64303	NA	0	NA	NA	NA
Northern_Coastal	Central	29380980	1132975	1172934	0.0014626062196912	182	2104	1438528	18928
Northern_Coastal	Southern_Interior	29380980	1132975	1172934	0.0012290341237709	182	612	497952	6552
Central	Southern_Interior	29380980	1132975	1172934	0.0004226542688081	182	72	170352	0
Northern_Coastal	Central	29380980	1491106	1525023	0.0	143	0	1140464	4680
Northern_Coastal	Southern_Interior	29380980	1491106	1525023	0.0	143	0	394776	1620
Central	Southern_Interior	29380980	1491106	1525023	0.0	143	0	133848	0
Northern_Coastal	Central	29380980	1543547	1590561	0.004975450081833	94	3648	733200	19552
Northern_Coastal	Southern_Interior	29380980	1543547	1590561	0.0048778565799842	94	1238	253800	6768
Central	Southern_Interior	29380980	1543547	1590561	0.0045008183306055	94	396	87984	0
Northern_Coastal	Central	29380980	2536248	2592810	0.0008357828931025	98	646	772928	11856
Northern_Coastal	Southern_Interior	29380980	2536248	2592810	0.0013604831957899	98	364	267552	4104
Central	Southern_Interior	29380980	2536248	2592810	0.001591662305948	98	146	91728	0
Northern_Coastal	Central	29380980	3082861	3089340	NA	0	NA	NA	NA
Northern_Coastal	Southern_Interior	29380980	3082861	3089340	NA	0	NA	NA	NA
Central	Southern_Interior	29380980	3082861	3089340	NA	0	NA	NA	NA
Northern_Coastal	Central	29377554	255790	455588	NA	0	NA	NA	NA
Northern_Coastal	Southern_Interior	29377554	255790	455588	NA	0	NA	NA	NA
Central	Southern_Interior	29377554	255790	455588	NA	0	NA	NA	NA
Northern_Coastal	Central	29377554	1749088	1875082	0.003705259580574	213	6280	1694888	10816
Northern_Coastal	Southern_Interior	29377554	1749088	1875082	0.0039271031478186	213	2304	586692	3744
Central	Southern_Interior	29377554	1749088	1875082	0.003882267966775	213	774	199368	0
Northern_Coastal	Central	29377554	2179646	2181347	NA	0	NA	NA	NA
Northern_Coastal	Southern_Interior	29377554	2179646	2181347	NA	0	NA	NA	NA
Central	Southern_Interior	29377554	2179646	2181347	NA	0	NA	NA	NA
Northern_Coastal	Central	29351284	172622	174970	NA	0	NA	NA	NA
Northern_Coastal	Southern_Interior	29351284	172622	174970	NA	0	NA	NA	NA
Central	Southern_Interior	29351284	172622	174970	NA	0	NA	NA	NA
Northern_Coastal	Central	29381177	1491805	1520782	0.0014908184514419	319	3780	2535520	19032
Northern_Coastal	Southern_Interior	29381177	1491805	1520782	0.0010687266429678	319	938	877680	6588
Central	Southern_Interior	29381177	1491805	1520782	0.001353053077191	319	404	298584	0
Northern_Coastal	Central	29378358	161879	172057	0.0	111	0	877032	11856
Northern_Coastal	Southern_Interior	29378358	161879	172057	0.0	111	0	303588	4104
Central	Southern_Interior	29378358	161879	172057	0.0	111	0	103896	0
Northern_Coastal	Central	29378358	1437618	1441814	0.001136942527671	220	1964	1727440	34320
Northern_Coastal	Southern_Interior	29378358	1437618	1441814	0.0013144691952638	220	786	597960	11880
Central	Southern_Interior	29378358	1437618	1441814	0.0014471639471639	220	298	205920	0
Northern_Coastal	Central	29378358	1646333	1648985	0.0048824601712777	108	4114	842608	22256
Northern_Coastal	Southern_Interior	29378358	1646333	1648985	0.0049233385446666	108	1436	291672	7704
Central	Southern_Interior	29378358	1646333	1648985	0.0035414688192465	108	358	101088	0
Northern_Coastal	Central	29378358	2022578	2082071	0.0	98	0	759124	25660
Northern_Coastal	Southern_Interior	29378358	2022578	2082071	0.0	98	0	265896	5760
Central	Southern_Interior	29378358	2022578	2082071	0.0	98	0	90648	1080
Northern_Coastal	Central	29378358	2322236	2327144	NA	0	NA	NA	NA
Northern_Coastal	Southern_Interior	29378358	2322236	2327144	NA	0	NA	NA	NA
Central	Southern_Interior	29378358	2322236	2327144	NA	0	NA	NA	NA
Northern_Coastal	Central	29377915	205	2612	0.0063656788274312	95	4760	747760	13000
Northern_Coastal	Southern_Interior	29377915	205	2612	0.0097666512131046	95	2528	258840	4500
Central	Southern_Interior	29377915	205	2612	0.0096716149347728	95	860	88920	0
Northern_Coastal	Central	29377915	124663	126040	NA	0	NA	NA	NA
Northern_Coastal	Southern_Interior	29377915	124663	126040	NA	0	NA	NA	NA
Central	Southern_Interior	29377915	124663	126040	NA	0	NA	NA	NA
Northern_Coastal	Central	29378194	139360	230009	0.000303091045652	421	1004	3312536	58832
Northern_Coastal	Southern_Interior	29378194	139360	230009	3.130968408528758e-05	421	36	1149804	17208
Central	Southern_Interior	29378194	139360	230009	0.000274825943569	421	108	392976	1080
Northern_Coastal	Central	29378194	1101290	1156518	0.0038830146231721	225	6904	1778000	23800
Northern_Coastal	Southern_Interior	29378194	1101290	1156518	0.0036058160838888	225	2220	615672	8028
Central	Southern_Interior	29378194	1101290	1156518	0.0041039671682626	225	864	210528	72
Northern_Coastal	Central	29378194	1863858	1899801	0.0	109	0	859992	12880
Northern_Coastal	Southern_Interior	29378194	1863858	1899801	0.0	109	0	297900	4248
Central	Southern_Interior	29378194	1863858	1899801	0.0	109	0	101952	72
Northern_Coastal	Central	29378194	2735520	2855505	NA	0	NA	NA	NA
Northern_Coastal	Southern_Interior	29378194	2735520	2855505	NA	0	NA	NA	NA
Central	Southern_Interior	29378194	2735520	2855505	NA	0	NA	NA	NA
Northern_Coastal	Central	29378343	204871	209493	0.0014341054628824	322	3628	2529800	48776
Northern_Coastal	Southern_Interior	29378343	204871	209493	0.0018060173213479	322	1584	877068	15516
Central	Southern_Interior	29378343	204871	209493	0.0017147186665071	322	516	300924	468
Northern_Coastal	Central	29378343	528819	675813	0.0045966431967656	325	11806	2568396	34204
Northern_Coastal	Southern_Interior	29378343	528819	675813	0.0046217580222923	325	4110	889272	11628
Central	Southern_Interior	29378343	528819	675813	0.0045441393097643	325	1382	304128	72
Northern_Coastal	Central	29379265	6894	102354	0.0	110	0	869440	11440
Northern_Coastal	Southern_Interior	29379265	6894	102354	0.0	110	0	300960	3960
Central	Southern_Interior	29379265	6894	102354	0.0	110	0	102960	0
Northern_Coastal	Central	29379265	288427	297957	NA	0	NA	NA	NA
Northern_Coastal	Southern_Interior	29379265	288427	297957	NA	0	NA	NA	NA
Central	Southern_Interior	29379265	288427	297957	NA	0	NA	NA	NA
Central	Southern_Interior	29377513	572057	615118	0.0125927957022006	422	4960	393876	1116
Northern_Coastal	Southern_Interior	29377513	572057	615118	0.0117492071405819	422	13574	1155312	14472
Northern_Coastal	Central	29377513	572057	615118	0.0119323323722729	422	39714	3328268	51108
Northern_Coastal	Central	29377513	1148106	1148991	NA	0	NA	NA	NA
Northern_Coastal	Southern_Interior	29377513	1148106	1148991	NA	0	NA	NA	NA
Central	Southern_Interior	29377513	1148106	1148991	NA	0	NA	NA	NA
Northern_Coastal	Southern_Interior	29377513	1227482	1249693	0.0041082983469814	211	2372	577368	7524
Northern_Coastal	Central	29377513	1227482	1249693	0.0062495803236543	211	10424	1667952	21736
Central	Southern_Interior	29377513	1227482	1249693	0.0049418722404504	211	976	197496	0
Northern_Coastal	Central	29377513	1850597	1896875	0.007797033503598	499	30468	3907640	88352
Northern_Coastal	Southern_Interior	29377513	1850597	1896875	0.0047976711366199	499	6500	1354824	28404
Central	Southern_Interior	29377513	1850597	1896875	0.0062619556173173	499	2920	466308	756
Northern_Coastal	Central	29377513	2157750	2293773	0.0047751098494307	231	8720	1826136	23712
Northern_Coastal	Southern_Interior	29377513	2157750	2293773	0.0038346906619587	231	2424	632124	8208
Central	Southern_Interior	29377513	2157750	2293773	0.0043937543937543	231	950	216216	0
Northern_Coastal	Southern_Interior	29377513	3065768	3070144	NA	0	NA	NA	NA
Northern_Coastal	Central	29377513	3065768	3070144	NA	0	NA	NA	NA
Central	Southern_Interior	29377513	3065768	3070144	NA	0	NA	NA	NA
Central	Southern_Interior	29377513	3409274	3480158	0.0	105	0	98280	0
Northern_Coastal	Southern_Interior	29377513	3409274	3480158	0.0	105	0	287280	3780
Northern_Coastal	Central	29377513	3409274	3480158	0.0	105	0	829920	10920
Northern_Coastal	Southern_Interior	29377513	3742275	3784243	NA	0	NA	NA	NA
Northern_Coastal	Central	29377513	3742275	3784243	NA	0	NA	NA	NA
Central	Southern_Interior	29377513	3742275	3784243	NA	0	NA	NA	NA
Northern_Coastal	Central	29377658	1167551	1168981	NA	0	NA	NA	NA
Northern_Coastal	Southern_Interior	29377658	1167551	1168981	NA	0	NA	NA	NA
Central	Southern_Interior	29377658	1167551	1168981	NA	0	NA	NA	NA
Northern_Coastal	Central	29377658	1216120	1227007	0.0013185751959291	111	1136	861536	27352
Northern_Coastal	Southern_Interior	29377658	1216120	1227007	0.0015842753953975	111	472	297928	9764
Central	Southern_Interior	29377658	1216120	1227007	0.0015415446277169	111	160	103792	104
Northern_Coastal	Central	29377658	1581603	1589109	0.0	108	0	851240	13624
Northern_Coastal	Southern_Interior	29377658	1581603	1589109	0.0	108	0	294660	4716
Central	Southern_Interior	29377658	1581603	1589109	0.0	108	0	101088	0
Northern_Coastal	Central	29377658	3411459	3411855	NA	0	NA	NA	NA
Northern_Coastal	Southern_Interior	29377658	3411459	3411855	NA	0	NA	NA	NA
Central	Southern_Interior	29377658	3411459	3411855	NA	0	NA	NA	NA
Northern_Coastal	Central	29378996	286197	393981	0.0060982468544616	63	3036	497848	6656
Northern_Coastal	Southern_Interior	29378996	286197	393981	0.009574542162802	63	1650	172332	2304
Central	Southern_Interior	29378996	286197	393981	0.009055759055759	63	534	58968	0
Northern_Coastal	Central	29380412	148098	149031	NA	0	NA	NA	NA
Northern_Coastal	Southern_Interior	29380412	148098	149031	NA	0	NA	NA	NA
Central	Southern_Interior	29380412	148098	149031	NA	0	NA	NA	NA
Northern_Coastal	Central	29380412	438407	467071	0.0034000181840525	517	13612	4003508	136628
Northern_Coastal	Southern_Interior	29380412	438407	467071	0.0038162374471515	517	5340	1399284	33840
Central	Southern_Interior	29380412	438407	467071	0.0042076790142009	517	2016	479124	4788
Northern_Coastal	Central	29377737	59344	152420	0.0	107	0	845728	11128
Northern_Coastal	Southern_Interior	29377737	59344	152420	0.0	107	0	292752	3852
Central	Southern_Interior	29377737	59344	152420	0.0	107	0	100152	0
Northern_Coastal	Central	29377737	383814	483941	0.0030477030467968	168	4036	1324276	21068
Northern_Coastal	Southern_Interior	29377737	383814	483941	0.0026053879422646	168	1200	460584	5112
Central	Southern_Interior	29377737	383814	483941	0.0030161286199933	168	472	156492	756
Northern_Coastal	Central	29377737	1073948	1268807	0.0049643308205391	411	16100	3243136	48152
Northern_Coastal	Southern_Interior	29377737	1073948	1268807	0.0049776238526879	411	5588	1122624	16668
Central	Southern_Interior	29377737	1073948	1268807	0.0043202944662798	411	1662	384696	0
Northern_Coastal	Central	29377737	1606468	1608979	0.0066191679321359	310	16180	2444416	38064
Northern_Coastal	Southern_Interior	29377737	1606468	1608979	0.0066631684441418	310	5638	846144	13176
Central	Southern_Interior	29377737	1606468	1608979	0.0060380479735318	310	1752	290160	0
Northern_Coastal	Central	29382240	115875	122299	0.0072967812329514	67	3852	527904	8632
Northern_Coastal	Southern_Interior	29382240	115875	122299	0.0073877068557919	67	1350	182736	2988
Central	Southern_Interior	29382240	115875	122299	0.0074626865671641	67	468	62712	0
Northern_Coastal	Central	29379788	712181	906905	0.0	108	0	843544	21320
Northern_Coastal	Southern_Interior	29379788	712181	906905	0.0	108	0	291996	7380
Central	Southern_Interior	29379788	712181	906905	0.0	108	0	101088	0
Northern_Coastal	Central	29382311	1764	6194	NA	0	NA	NA	NA
Northern_Coastal	Southern_Interior	29382311	1764	6194	NA	0	NA	NA	NA
Central	Southern_Interior	29382311	1764	6194	NA	0	NA	NA	NA
Northern_Coastal	Central	29382311	314589	320323	NA	0	NA	NA	NA
Northern_Coastal	Southern_Interior	29382311	314589	320323	NA	0	NA	NA	NA
Central	Southern_Interior	29382311	314589	320323	NA	0	NA	NA	NA
Northern_Coastal	Central	29382311	650666	651089	NA	0	NA	NA	NA
Northern_Coastal	Southern_Interior	29382311	650666	651089	NA	0	NA	NA	NA
Central	Southern_Interior	29382311	650666	651089	NA	0	NA	NA	NA
Northern_Coastal	Central	29382311	1128466	1132737	NA	0	NA	NA	NA
Northern_Coastal	Southern_Interior	29382311	1128466	1132737	NA	0	NA	NA	NA
Central	Southern_Interior	29382311	1128466	1132737	NA	0	NA	NA	NA
Northern_Coastal	Central	29382311	1313618	1318105	NA	0	NA	NA	NA
Northern_Coastal	Southern_Interior	29382311	1313618	1318105	NA	0	NA	NA	NA
Central	Southern_Interior	29382311	1313618	1318105	NA	0	NA	NA	NA
Northern_Coastal	Central	29378920	192668	246351	NA	0	NA	NA	NA
Northern_Coastal	Southern_Interior	29378920	192668	246351	NA	0	NA	NA	NA
Central	Southern_Interior	29378920	192668	246351	NA	0	NA	NA	NA
Central	Southern_Interior	29378920	531739	545205	0.0010708472543476	101	100	93384	1152
Northern_Coastal	Central	29378920	531739	545205	0.0014690869896412	101	1134	771908	36900
Northern_Coastal	Southern_Interior	29378920	531739	545205	0.0014343595658474	101	388	270504	9468
Central	Southern_Interior	29378920	905907	951448	NA	0	NA	NA	NA
Northern_Coastal	Central	29378920	905907	951448	NA	0	NA	NA	NA
Northern_Coastal	Southern_Interior	29378920	905907	951448	NA	0	NA	NA	NA
Northern_Coastal	Southern_Interior	29378920	1309442	1363205	NA	0	NA	NA	NA
Northern_Coastal	Central	29378920	1309442	1363205	NA	0	NA	NA	NA
Central	Southern_Interior	29378920	1309442	1363205	NA	0	NA	NA	NA
Northern_Coastal	Central	29378920	1624064	1634818	NA	0	NA	NA	NA
Northern_Coastal	Southern_Interior	29378920	1624064	1634818	NA	0	NA	NA	NA
Central	Southern_Interior	29378920	1624064	1634818	NA	0	NA	NA	NA
Northern_Coastal	Southern_Interior	29378920	3124841	3130417	NA	0	NA	NA	NA
Northern_Coastal	Central	29378920	3124841	3130417	NA	0	NA	NA	NA
Central	Southern_Interior	29378920	3124841	3130417	NA	0	NA	NA	NA
Northern_Coastal	Central	29378920	3440441	3442556	0.0009849906191369	207	1596	1620320	37336
Northern_Coastal	Southern_Interior	29378920	3440441	3442556	0.0010376551133932	207	582	560880	12924
Central	Southern_Interior	29378920	3440441	3442556	0.0004335439118047	207	84	193752	0
Northern_Coastal	Central	29377716	763170	765844	NA	0	NA	NA	NA
Northern_Coastal	Southern_Interior	29377716	763170	765844	NA	0	NA	NA	NA
Central	Southern_Interior	29377716	763170	765844	NA	0	NA	NA	NA
Northern_Coastal	Central	29380583	552453	557834	0.0	220	0	1721928	39832
Northern_Coastal	Southern_Interior	29380583	552453	557834	0.0	220	0	596052	13788
Central	Southern_Interior	29380583	552453	557834	0.0	220	0	205920	0
Northern_Coastal	Central	29380583	611285	673370	0.0	185	0	1453052	28428
Northern_Coastal	Southern_Interior	29380583	611285	673370	0.0	185	0	503712	9108
Central	Southern_Interior	29380583	611285	673370	0.0	185	0	172908	252
Northern_Coastal	Central	29380583	1047344	1051888	0.0	101	0	750012	58796
Northern_Coastal	Southern_Interior	29380583	1047344	1051888	0.0	101	0	270360	9612
Central	Southern_Interior	29380583	1047344	1051888	0.0	101	0	90792	3744
Northern_Coastal	Central	29377902	760658	764680	0.0047854037955528	105	3972	830024	10816
Northern_Coastal	Southern_Interior	29377902	760658	764680	0.0046012056411755	105	1322	287316	3744
Central	Southern_Interior	29377902	760658	764680	0.0047212047212047	105	464	98280	0
Northern_Coastal	Central	29379479	325535	371435	0.0044675012080487	111	3920	877448	11440
Northern_Coastal	Southern_Interior	29379479	325535	371435	0.0031804353838252	111	966	303732	3960
Central	Southern_Interior	29379479	325535	371435	0.0044082544082544	111	458	103896	0
Northern_Coastal	Central	29379479	562012	770240	NA	0	NA	NA	NA
Northern_Coastal	Southern_Interior	29379479	562012	770240	NA	0	NA	NA	NA
Central	Southern_Interior	29379479	562012	770240	NA	0	NA	NA	NA
Northern_Coastal	Central	29380887	350061	362005	0.0007368236465691	318	1832	2486348	60196
Northern_Coastal	Southern_Interior	29380887	350061	362005	0.0009686159195147	318	838	865152	16344
Central	Southern_Interior	29380887	350061	362005	0.0009050996285038	318	268	296100	1548
Northern_Coastal	Central	29380887	663147	700715	0.0	112	0	845900	50996
Northern_Coastal	Southern_Interior	29380887	663147	700715	0.0	112	0	304524	5940
Central	Southern_Interior	29380887	663147	700715	0.0	112	0	100800	4032
Northern_Coastal	Central	29380887	868613	941766	0.0061839963990166	220	10716	1732860	28900
Northern_Coastal	Southern_Interior	29380887	868613	941766	0.0054905490549054	220	3294	599940	9900
Central	Southern_Interior	29380887	868613	941766	0.0018359853121175	220	378	205884	36
Northern_Coastal	Central	29380887	1021104	1042112	NA	0	NA	NA	NA
Northern_Coastal	Southern_Interior	29380887	1021104	1042112	NA	0	NA	NA	NA
Central	Southern_Interior	29380887	1021104	1042112	NA	0	NA	NA	NA
Northern_Coastal	Central	29378929	227131	230869	0.0	226	0	1786720	23088
Northern_Coastal	Southern_Interior	29378929	227131	230869	0.0	226	0	618480	7992
Central	Southern_Interior	29378929	227131	230869	0.0	226	0	211536	0
Northern_Coastal	Central	29378929	278387	313368	0.0	111	0	882128	6760
Northern_Coastal	Southern_Interior	29378929	278387	313368	0.0	111	0	305352	2340
Central	Southern_Interior	29378929	278387	313368	0.0	111	0	103896	0
Northern_Coastal	Central	29380501	497190	522110	0.0	522	0	4106680	73496
Northern_Coastal	Southern_Interior	29380501	497190	522110	0.0	522	0	1427436	19548
Central	Southern_Interior	29380501	497190	522110	0.0	522	0	486576	2016
Northern_Coastal	Central	29378313	108872	152099	NA	0	NA	NA	NA
Northern_Coastal	Southern_Interior	29378313	108872	152099	NA	0	NA	NA	NA
Central	Southern_Interior	29378313	108872	152099	NA	0	NA	NA	NA
Central	Southern_Interior	29378313	264961	267260	NA	0	NA	NA	NA
Northern_Coastal	Central	29378313	264961	267260	NA	0	NA	NA	NA
Northern_Coastal	Southern_Interior	29378313	264961	267260	NA	0	NA	NA	NA
Northern_Coastal	Central	29378313	568207	600680	NA	0	NA	NA	NA
Northern_Coastal	Southern_Interior	29378313	568207	600680	NA	0	NA	NA	NA
Central	Southern_Interior	29378313	568207	600680	NA	0	NA	NA	NA
Northern_Coastal	Central	29378313	906208	953039	0.0037062011756024	398	11652	3143920	43264
Central	Southern_Interior	29378313	906208	953039	0.0035970450543314	398	1340	372528	0
Northern_Coastal	Southern_Interior	29378313	906208	953039	0.0032381372440915	398	3524	1088280	14976
Central	Southern_Interior	29378313	1434395	1460033	NA	0	NA	NA	NA
Northern_Coastal	Central	29378313	1434395	1460033	NA	0	NA	NA	NA
Northern_Coastal	Southern_Interior	29378313	1434395	1460033	NA	0	NA	NA	NA
Northern_Coastal	Central	29378313	1716905	1719799	NA	0	NA	NA	NA
Northern_Coastal	Southern_Interior	29378313	1716905	1719799	NA	0	NA	NA	NA
Central	Southern_Interior	29378313	1716905	1719799	NA	0	NA	NA	NA
Northern_Coastal	Central	29378313	2405093	2412572	NA	0	NA	NA	NA
Northern_Coastal	Southern_Interior	29378313	2405093	2412572	NA	0	NA	NA	NA
Central	Southern_Interior	29378313	2405093	2412572	NA	0	NA	NA	NA
Northern_Coastal	Central	29378438	1380247	1530541	0.0045427149816217	419	14984	3298468	56884
Northern_Coastal	Southern_Interior	29378438	1380247	1530541	0.00452875866099	419	5208	1149984	11484
Central	Southern_Interior	29378438	1380247	1530541	0.0047101002629848	419	1834	389376	2808
Northern_Coastal	Central	29378438	2170400	2171287	NA	0	NA	NA	NA
Northern_Coastal	Southern_Interior	29378438	2170400	2171287	NA	0	NA	NA	NA
Central	Southern_Interior	29378438	2170400	2171287	NA	0	NA	NA	NA
Northern_Coastal	Central	29378058	335258	335945	NA	0	NA	NA	NA
Northern_Coastal	Southern_Interior	29378058	335258	335945	NA	0	NA	NA	NA
Central	Southern_Interior	29378058	335258	335945	NA	0	NA	NA	NA
Northern_Coastal	Central	29378058	425133	425953	NA	0	NA	NA	NA
Northern_Coastal	Southern_Interior	29378058	425133	425953	NA	0	NA	NA	NA
Central	Southern_Interior	29378058	425133	425953	NA	0	NA	NA	NA
Central	Southern_Interior	29378058	857428	859957	NA	0	NA	NA	NA
Northern_Coastal	Southern_Interior	29378058	857428	859957	NA	0	NA	NA	NA
Northern_Coastal	Central	29378058	857428	859957	NA	0	NA	NA	NA
Northern_Coastal	Central	29378058	1496335	1497200	0.0037997694837748	108	3244	853736	11128
Northern_Coastal	Southern_Interior	29378058	1496335	1497200	0.0026326119029249	108	778	295524	3852
Central	Southern_Interior	29378058	1496335	1497200	0.0030468502690724	108	308	101088	0
Northern_Coastal	Central	29378058	1716946	1830537	0.0050621696150361	204	8136	1607216	26416
Northern_Coastal	Southern_Interior	29378058	1716946	1830537	0.0050831859425103	204	2828	556344	9144
Central	Southern_Interior	29378058	1716946	1830537	0.0047762694821518	204	912	190944	0
Central	Southern_Interior	29378058	2300260	2340031	0.0	106	0	99216	0
Northern_Coastal	Southern_Interior	29378058	2300260	2340031	0.0	106	0	290016	3816
Northern_Coastal	Central	29378058	2300260	2340031	0.0	106	0	837824	11024
Northern_Coastal	Southern_Interior	29378058	3126122	3297842	NA	0	NA	NA	NA
Northern_Coastal	Central	29378058	3126122	3297842	NA	0	NA	NA	NA
Central	Southern_Interior	29378058	3126122	3297842	NA	0	NA	NA	NA
Northern_Coastal	Southern_Interior	29378058	3601120	3602041	0.0082955099110187	114	2588	311976	4032
Central	Southern_Interior	29378058	3601120	3602041	0.0079472184735342	114	848	106704	0
Northern_Coastal	Central	29378058	3601120	3602041	0.0043849526886683	114	3952	901264	11648
Northern_Coastal	Central	29380209	654632	746097	NA	0	NA	NA	NA
Northern_Coastal	Southern_Interior	29380209	654632	746097	NA	0	NA	NA	NA
Central	Southern_Interior	29380209	654632	746097	NA	0	NA	NA	NA
Northern_Coastal	Central	29377603	568090	573229	0.0018553612001309	102	1496	806312	10504
Northern_Coastal	Southern_Interior	29377603	568090	573229	0.0016552732275678	102	462	279108	3636
Central	Southern_Interior	29377603	568090	573229	0.0021158035863918	102	202	95472	0
Northern_Coastal	Central	29377603	1992627	2285709	0.0	210	0	1635848	45832
Northern_Coastal	Southern_Interior	29377603	1992627	2285709	0.0	210	0	569556	12564
Central	Southern_Interior	29377603	1992627	2285709	0.0	210	0	195408	1152
Northern_Coastal	Central	29378140	53759	413236	0.0	47	0	371072	5304
Northern_Coastal	Southern_Interior	29378140	53759	413236	0.0	47	0	128448	1836
Central	Southern_Interior	29378140	53759	413236	0.0	47	0	43992	0
Northern_Coastal	Central	29378140	585430	767043	NA	0	NA	NA	NA
Northern_Coastal	Southern_Interior	29378140	585430	767043	NA	0	NA	NA	NA
Central	Southern_Interior	29378140	585430	767043	NA	0	NA	NA	NA
Northern_Coastal	Central	29378140	1544756	1800860	NA	0	NA	NA	NA
Northern_Coastal	Southern_Interior	29378140	1544756	1800860	NA	0	NA	NA	NA
Central	Southern_Interior	29378140	1544756	1800860	NA	0	NA	NA	NA
Northern_Coastal	Central	29377614	326928	468861	0.0032516275373984	590	15092	4641368	83352
Northern_Coastal	Southern_Interior	29377614	326928	468861	0.0039262228392711	590	6312	1607652	27828
Central	Southern_Interior	29377614	326928	468861	0.0038486627527723	590	2124	551880	360
Northern_Coastal	Central	29377614	1251009	1255417	NA	0	NA	NA	NA
Northern_Coastal	Southern_Interior	29377614	1251009	1255417	NA	0	NA	NA	NA
Central	Southern_Interior	29377614	1251009	1255417	NA	0	NA	NA	NA
Northern_Coastal	Central	29377614	1423679	1460848	0.0044490696097994	106	3728	837928	10920
Northern_Coastal	Southern_Interior	29377614	1423679	1460848	0.0028753464895949	106	834	290052	3780
Central	Southern_Interior	29377614	1423679	1460848	0.0043541364296081	106	432	99216	0
Northern_Coastal	Central	29377614	1683796	1894641	NA	0	NA	NA	NA
Northern_Coastal	Southern_Interior	29377614	1683796	1894641	NA	0	NA	NA	NA
Central	Southern_Interior	29377614	1683796	1894641	NA	0	NA	NA	NA
Northern_Coastal	Central	29382308	559486	745812	NA	0	NA	NA	NA
Central	Southern_Interior	29382308	559486	745812	NA	0	NA	NA	NA
Northern_Coastal	Southern_Interior	29382308	559486	745812	NA	0	NA	NA	NA
Northern_Coastal	Central	29382308	883287	886310	NA	0	NA	NA	NA
Northern_Coastal	Southern_Interior	29382308	883287	886310	NA	0	NA	NA	NA
Central	Southern_Interior	29382308	883287	886310	NA	0	NA	NA	NA
Central	Southern_Interior	29382308	1276317	1349551	NA	0	NA	NA	NA
Northern_Coastal	Central	29382308	1276317	1349551	NA	0	NA	NA	NA
Northern_Coastal	Southern_Interior	29382308	1276317	1349551	NA	0	NA	NA	NA
Northern_Coastal	Southern_Interior	29382308	1601335	1737546	0.0041413794419634	191	2170	523980	5472
Northern_Coastal	Central	29382308	1601335	1737546	0.0042222474778844	191	6390	1513412	16116
Central	Southern_Interior	29382308	1601335	1737546	0.0029428219760546	191	526	178740	36
Northern_Coastal	Central	29382308	1898532	1949859	0.0065523182671796	111	5750	877552	11336
Northern_Coastal	Southern_Interior	29382308	1898532	1949859	0.0053791051065286	111	1634	303768	3924
Central	Southern_Interior	29382308	1898532	1949859	0.0052745052745052	111	548	103896	0
Northern_Coastal	Central	29382308	2112467	2116495	0.0019347842161043	204	3140	1622920	10712
Central	Southern_Interior	29382308	2112467	2116495	0.0015082956259426	204	288	190944	0
Northern_Coastal	Southern_Interior	29382308	2112467	2116495	0.002039944462245	204	1146	561780	3708
Central	Southern_Interior	29382308	2240333	2240931	NA	0	NA	NA	NA
Northern_Coastal	Central	29382308	2240333	2240931	NA	0	NA	NA	NA
Northern_Coastal	Southern_Interior	29382308	2240333	2240931	NA	0	NA	NA	NA
Central	Southern_Interior	29382308	2407055	2444419	NA	0	NA	NA	NA
Northern_Coastal	Central	29382308	2407055	2444419	NA	0	NA	NA	NA
Northern_Coastal	Southern_Interior	29382308	2407055	2444419	NA	0	NA	NA	NA
Northern_Coastal	Southern_Interior	29382308	2671015	2682329	0.009137854382545	214	5344	584820	8388
Central	Southern_Interior	29382308	2671015	2682329	0.0090961738157999	214	1822	200304	0
Northern_Coastal	Central	29382308	2671015	2682329	0.0072507517105855	214	12250	1689480	24232
Northern_Coastal	Central	29382308	2799314	2886999	0.0048378205673194	186	7056	1458508	30980
Northern_Coastal	Southern_Interior	29382308	2799314	2886999	0.0050012681504026	186	2524	504672	10920
Central	Southern_Interior	29382308	2799314	2886999	0.0051391124396412	186	894	173960	136
Central	Southern_Interior	29382308	3037751	3041601	0.0040317902308852	221	834	206856	0
Northern_Coastal	Southern_Interior	29382308	3037751	3041601	0.0039964918575215	221	2406	602028	10584
Northern_Coastal	Central	29382308	3037751	3041601	0.0042950979535324	221	7470	1739192	30576
Northern_Coastal	Central	29382308	3159956	3162658	NA	0	NA	NA	NA
Central	Southern_Interior	29382308	3159956	3162658	NA	0	NA	NA	NA
Northern_Coastal	Southern_Interior	29382308	3159956	3162658	NA	0	NA	NA	NA
Central	Southern_Interior	29382308	3217979	3417928	0.0	332	0	310752	0
Northern_Coastal	Southern_Interior	29382308	3217979	3417928	0.0	332	0	908964	11340
Northern_Coastal	Central	29382308	3217979	3417928	0.0	332	0	2625896	32760
Central	Southern_Interior	29382308	3477407	3626393	NA	0	NA	NA	NA
Northern_Coastal	Southern_Interior	29382308	3477407	3626393	NA	0	NA	NA	NA
Northern_Coastal	Central	29382308	3477407	3626393	NA	0	NA	NA	NA
Central	Southern_Interior	29382308	3739552	3744628	NA	0	NA	NA	NA
Northern_Coastal	Southern_Interior	29382308	3739552	3744628	NA	0	NA	NA	NA
Northern_Coastal	Central	29382308	3739552	3744628	NA	0	NA	NA	NA
Northern_Coastal	Central	29380355	576066	577543	NA	0	NA	NA	NA
Northern_Coastal	Southern_Interior	29380355	576066	577543	NA	0	NA	NA	NA
Central	Southern_Interior	29380355	576066	577543	NA	0	NA	NA	NA
Northern_Coastal	Southern_Interior	29380355	1419786	1695372	NA	0	NA	NA	NA
Northern_Coastal	Central	29380355	1419786	1695372	NA	0	NA	NA	NA
Central	Southern_Interior	29380355	1419786	1695372	NA	0	NA	NA	NA
Northern_Coastal	Southern_Interior	29380355	2967430	2969130	NA	0	NA	NA	NA
Northern_Coastal	Central	29380355	2967430	2969130	NA	0	NA	NA	NA
Central	Southern_Interior	29380355	2967430	2969130	NA	0	NA	NA	NA
Northern_Coastal	Central	29380355	4087471	4090199	NA	0	NA	NA	NA
Northern_Coastal	Southern_Interior	29380355	4087471	4090199	NA	0	NA	NA	NA
Central	Southern_Interior	29380355	4087471	4090199	NA	0	NA	NA	NA
Northern_Coastal	Central	29380355	4629206	4688970	0.0019698727285909	616	9564	4855136	77792
Northern_Coastal	Southern_Interior	29380355	4629206	4688970	0.0018594462718517	616	3134	1685448	22104
Central	Southern_Interior	29380355	4629206	4688970	0.0015584777012453	616	896	574920	1656
Northern_Coastal	Southern_Interior	29380355	4920882	4992619	0.0020165237479932	112	618	306468	3996
Northern_Coastal	Central	29380355	4920882	4992619	0.0025707289304141	112	2276	885352	11544
Central	Southern_Interior	29380355	4920882	4992619	0.0017170329670329	112	180	104832	0
Northern_Coastal	Central	29381873	293700	303771	0.0	224	0	1770496	23296
Northern_Coastal	Southern_Interior	29381873	293700	303771	0.0	224	0	612864	8064
Central	Southern_Interior	29381873	293700	303771	0.0	224	0	209664	0
Northern_Coastal	Central	29382480	492770	504135	0.0043312752425606	109	3732	861640	11232
Northern_Coastal	Southern_Interior	29382480	492770	504135	0.0047274190303761	109	1410	298260	3888
Central	Southern_Interior	29382480	492770	504135	0.0031365168979847	109	320	102024	0
Northern_Coastal	Central	29382480	613384	927138	NA	0	NA	NA	NA
Northern_Coastal	Southern_Interior	29382480	613384	927138	NA	0	NA	NA	NA
Central	Southern_Interior	29382480	613384	927138	NA	0	NA	NA	NA
Northern_Coastal	Central	29382480	1117115	1242897	NA	0	NA	NA	NA
Northern_Coastal	Southern_Interior	29382480	1117115	1242897	NA	0	NA	NA	NA
Central	Southern_Interior	29382480	1117115	1242897	NA	0	NA	NA	NA
Northern_Coastal	Central	29382399	64390	65848	NA	0	NA	NA	NA
Northern_Coastal	Southern_Interior	29382399	64390	65848	NA	0	NA	NA	NA
Central	Southern_Interior	29382399	64390	65848	NA	0	NA	NA	NA
Northern_Coastal	Central	29382399	412186	414329	NA	0	NA	NA	NA
Northern_Coastal	Southern_Interior	29382399	412186	414329	NA	0	NA	NA	NA
Central	Southern_Interior	29382399	412186	414329	NA	0	NA	NA	NA
Northern_Coastal	Central	29373633	341691	367942	0.0029647451607572	548	12702	4284348	104036
Northern_Coastal	Southern_Interior	29373633	341691	367942	0.0024879655982334	548	3682	1479924	39132
Central	Southern_Interior	29373633	341691	367942	0.0022584268780292	548	1150	509204	3724
Northern_Coastal	Central	29381099	211290	227316	NA	0	NA	NA	NA
Northern_Coastal	Southern_Interior	29381099	211290	227316	NA	0	NA	NA	NA
Central	Southern_Interior	29381099	211290	227316	NA	0	NA	NA	NA
Northern_Coastal	Central	29381099	843207	858491	NA	0	NA	NA	NA
Northern_Coastal	Southern_Interior	29381099	843207	858491	NA	0	NA	NA	NA
Central	Southern_Interior	29381099	843207	858491	NA	0	NA	NA	NA
Northern_Coastal	Central	29381099	1228250	1232129	NA	0	NA	NA	NA
Northern_Coastal	Southern_Interior	29381099	1228250	1232129	NA	0	NA	NA	NA
Central	Southern_Interior	29381099	1228250	1232129	NA	0	NA	NA	NA
Northern_Coastal	Central	29381099	1788122	1793187	NA	0	NA	NA	NA
Northern_Coastal	Southern_Interior	29381099	1788122	1793187	NA	0	NA	NA	NA
Central	Southern_Interior	29381099	1788122	1793187	NA	0	NA	NA	NA
Northern_Coastal	Central	29381237	133187	135562	0.0048215238408647	102	3868	802236	14580
Northern_Coastal	Southern_Interior	29381237	133187	135562	0.0051639555899819	102	1440	278856	3888
Central	Southern_Interior	29381237	133187	135562	0.0046699482519247	102	444	95076	396
Northern_Coastal	Central	29381237	231552	233840	NA	0	NA	NA	NA
Northern_Coastal	Southern_Interior	29381237	231552	233840	NA	0	NA	NA	NA
Central	Southern_Interior	29381237	231552	233840	NA	0	NA	NA	NA
Northern_Coastal	Central	29378128	542602	736714	NA	0	NA	NA	NA
Northern_Coastal	Southern_Interior	29378128	542602	736714	NA	0	NA	NA	NA
Central	Southern_Interior	29378128	542602	736714	NA	0	NA	NA	NA
Northern_Coastal	Central	29382445	74259	205706	NA	0	NA	NA	NA
Northern_Coastal	Southern_Interior	29382445	74259	205706	NA	0	NA	NA	NA
Central	Southern_Interior	29382445	74259	205706	NA	0	NA	NA	NA
Northern_Coastal	Central	29382445	688212	689115	NA	0	NA	NA	NA
Northern_Coastal	Southern_Interior	29382445	688212	689115	NA	0	NA	NA	NA
Central	Southern_Interior	29382445	688212	689115	NA	0	NA	NA	NA
Northern_Coastal	Central	29382445	785759	790790	NA	0	NA	NA	NA
Northern_Coastal	Southern_Interior	29382445	785759	790790	NA	0	NA	NA	NA
Central	Southern_Interior	29382445	785759	790790	NA	0	NA	NA	NA
Northern_Coastal	Central	29378827	147559	151790	0.0	103	0	814112	10712
Northern_Coastal	Southern_Interior	29378827	147559	151790	0.0	103	0	281808	3708
Central	Southern_Interior	29378827	147559	151790	0.0	103	0	96408	0
Northern_Coastal	Central	29378827	218569	219946	0.0039553711886654	101	3158	798408	10400
Northern_Coastal	Southern_Interior	29378827	218569	219946	0.0036544946666087	101	1010	276372	3600
Central	Southern_Interior	29378827	218569	219946	0.0041888804265041	101	396	94536	0
Northern_Coastal	Central	29378827	1255711	1261392	NA	0	NA	NA	NA
Northern_Coastal	Southern_Interior	29378827	1255711	1261392	NA	0	NA	NA	NA
Central	Southern_Interior	29378827	1255711	1261392	NA	0	NA	NA	NA
Northern_Coastal	Central	29378973	542151	545562	0.0	98	0	760800	23984
Northern_Coastal	Southern_Interior	29378973	542151	545562	0.0	98	0	264600	7056
Central	Southern_Interior	29378973	542151	545562	0.0	98	0	91296	432
Central	Southern_Interior	29378973	702846	715533	0.0057786378541095	318	1720	297648	0
Northern_Coastal	Southern_Interior	29378973	702846	715533	0.0062472110664881	318	5432	869508	11988
Northern_Coastal	Central	29378973	702846	715533	0.0067183882237912	318	16876	2511912	34632
Northern_Coastal	Central	29378973	986432	989114	NA	0	NA	NA	NA
Northern_Coastal	Southern_Interior	29378973	986432	989114	NA	0	NA	NA	NA
Central	Southern_Interior	29378973	986432	989114	NA	0	NA	NA	NA
Northern_Coastal	Central	29378973	1657559	1664466	NA	0	NA	NA	NA
Northern_Coastal	Southern_Interior	29378973	1657559	1664466	NA	0	NA	NA	NA
Central	Southern_Interior	29378973	1657559	1664466	NA	0	NA	NA	NA
Northern_Coastal	Central	29378973	1982346	1984895	0.003447536011391	104	2828	820296	12536
Central	Southern_Interior	29378973	1982346	1984895	0.0038299975290338	104	372	97128	216
Northern_Coastal	Southern_Interior	29378973	1982346	1984895	0.0034928666807224	104	994	284580	3708
Northern_Coastal	Central	29378973	2035574	2038750	NA	0	NA	NA	NA
Central	Southern_Interior	29378973	2035574	2038750	NA	0	NA	NA	NA
Northern_Coastal	Southern_Interior	29378973	2035574	2038750	NA	0	NA	NA	NA
Northern_Coastal	Central	29378973	2338325	2340861	NA	0	NA	NA	NA
Northern_Coastal	Southern_Interior	29378973	2338325	2340861	NA	0	NA	NA	NA
Central	Southern_Interior	29378973	2338325	2340861	NA	0	NA	NA	NA
Central	Southern_Interior	29377647	20675	84030	0.002856278137177	113	302	105732	36
Northern_Coastal	Southern_Interior	29377647	20675	84030	0.0033052612514715	113	1022	309204	4032
Northern_Coastal	Central	29377647	20675	84030	0.0027280301740743	113	2436	892952	11952
Northern_Coastal	Central	29377647	219134	222099	NA	0	NA	NA	NA
Northern_Coastal	Southern_Interior	29377647	219134	222099	NA	0	NA	NA	NA
Central	Southern_Interior	29377647	219134	222099	NA	0	NA	NA	NA
Central	Southern_Interior	29377647	379066	402604	NA	0	NA	NA	NA
Northern_Coastal	Central	29377647	379066	402604	NA	0	NA	NA	NA
Northern_Coastal	Southern_Interior	29377647	379066	402604	NA	0	NA	NA	NA
Central	Southern_Interior	29377647	628392	674024	0.0008578392911318	409	328	382356	468
Northern_Coastal	Southern_Interior	29377647	628392	674024	0.0006222797741088	409	692	1112040	21708
Northern_Coastal	Central	29377647	628392	674024	0.0009225184254355	409	2960	3208608	66664
Northern_Coastal	Central	29377647	815785	894318	0.0	113	0	893152	11752
Northern_Coastal	Southern_Interior	29377647	815785	894318	0.0	113	0	300656	12580
Central	Southern_Interior	29377647	815785	894318	0.0	113	0	102856	2912
Northern_Coastal	Central	29377647	927619	937012	NA	0	NA	NA	NA
Central	Southern_Interior	29377647	927619	937012	NA	0	NA	NA	NA
Northern_Coastal	Southern_Interior	29377647	927619	937012	NA	0	NA	NA	NA
Central	Southern_Interior	29377647	1134493	1302315	0.001577287066246	317	468	296712	0
Northern_Coastal	Southern_Interior	29377647	1134493	1302315	0.0015985716658362	317	1386	867024	11700
Northern_Coastal	Central	29377647	1134493	1302315	0.0012791767276072	317	3204	2504736	33800
Northern_Coastal	Central	29377647	1462128	1464596	NA	0	NA	NA	NA
Northern_Coastal	Southern_Interior	29377647	1462128	1464596	NA	0	NA	NA	NA
Central	Southern_Interior	29377647	1462128	1464596	NA	0	NA	NA	NA
Northern_Coastal	Central	29378622	808707	1026671	NA	0	NA	NA	NA
Northern_Coastal	Southern_Interior	29378622	808707	1026671	NA	0	NA	NA	NA
Central	Southern_Interior	29378622	808707	1026671	NA	0	NA	NA	NA
Northern_Coastal	Central	29378622	1594197	1622302	NA	0	NA	NA	NA
Northern_Coastal	Southern_Interior	29378622	1594197	1622302	NA	0	NA	NA	NA
Central	Southern_Interior	29378622	1594197	1622302	NA	0	NA	NA	NA
Northern_Coastal	Central	29380890	892352	912054	NA	0	NA	NA	NA
Northern_Coastal	Southern_Interior	29380890	892352	912054	NA	0	NA	NA	NA
Central	Southern_Interior	29380890	892352	912054	NA	0	NA	NA	NA
Northern_Coastal	Central	29380890	1459371	1468337	NA	0	NA	NA	NA
Northern_Coastal	Southern_Interior	29380890	1459371	1468337	NA	0	NA	NA	NA
Central	Southern_Interior	29380890	1459371	1468337	NA	0	NA	NA	NA
Northern_Coastal	Central	29381777	270197	277519	NA	0	NA	NA	NA
Northern_Coastal	Southern_Interior	29381777	270197	277519	NA	0	NA	NA	NA
Central	Southern_Interior	29381777	270197	277519	NA	0	NA	NA	NA
Northern_Coastal	Central	29377860	542170	547989	NA	0	NA	NA	NA
Northern_Coastal	Southern_Interior	29377860	542170	547989	NA	0	NA	NA	NA
Central	Southern_Interior	29377860	542170	547989	NA	0	NA	NA	NA
Northern_Coastal	Central	29377860	622156	677649	0.0075420447321273	282	16704	2214784	43472
Northern_Coastal	Southern_Interior	29377860	622156	677649	0.0082018532431755	282	6288	766656	15048
Central	Southern_Interior	29377860	622156	677649	0.0067663817663817	282	1786	263952	0
Northern_Coastal	Central	29377860	902464	924828	0.0	50	0	394576	5824
Northern_Coastal	Southern_Interior	29377860	902464	924828	0.0	50	0	136584	2016
Central	Southern_Interior	29377860	902464	924828	0.0	50	0	46800	0
Northern_Coastal	Central	29377860	1125500	1126377	NA	0	NA	NA	NA
Northern_Coastal	Southern_Interior	29377860	1125500	1126377	NA	0	NA	NA	NA
Central	Southern_Interior	29377860	1125500	1126377	NA	0	NA	NA	NA
Northern_Coastal	Central	29377860	2010259	2023610	NA	0	NA	NA	NA
Northern_Coastal	Southern_Interior	29377860	2010259	2023610	NA	0	NA	NA	NA
Central	Southern_Interior	29377860	2010259	2023610	NA	0	NA	NA	NA
Northern_Coastal	Central	29380700	842923	845433	NA	0	NA	NA	NA
Northern_Coastal	Southern_Interior	29380700	842923	845433	NA	0	NA	NA	NA
Central	Southern_Interior	29380700	842923	845433	NA	0	NA	NA	NA
Northern_Coastal	Central	29377105	964190	981354	NA	0	NA	NA	NA
Northern_Coastal	Southern_Interior	29377105	964190	981354	NA	0	NA	NA	NA
Central	Southern_Interior	29377105	964190	981354	NA	0	NA	NA	NA
Northern_Coastal	Central	29377105	994951	996731	NA	0	NA	NA	NA
Northern_Coastal	Southern_Interior	29377105	994951	996731	NA	0	NA	NA	NA
Central	Southern_Interior	29377105	994951	996731	NA	0	NA	NA	NA
Northern_Coastal	Central	29377105	1532852	1536948	NA	0	NA	NA	NA
Northern_Coastal	Southern_Interior	29377105	1532852	1536948	NA	0	NA	NA	NA
Central	Southern_Interior	29377105	1532852	1536948	NA	0	NA	NA	NA
Northern_Coastal	Central	29377105	2434856	2465996	NA	0	NA	NA	NA
Northern_Coastal	Southern_Interior	29377105	2434856	2465996	NA	0	NA	NA	NA
Central	Southern_Interior	29377105	2434856	2465996	NA	0	NA	NA	NA
Northern_Coastal	Central	29380853	260571	262853	0.0037427669082471	286	8362	2234176	56112
Northern_Coastal	Southern_Interior	29380853	260571	262853	0.0031622594433196	286	2474	782352	10440
Central	Southern_Interior	29380853	260571	262853	0.0036507936507936	286	966	264600	3096
Northern_Coastal	Central	29380853	688501	949951	0.0051980210490253	203	8254	1587912	37712
Northern_Coastal	Southern_Interior	29380853	688501	949951	0.003993882329064	203	2204	551844	10872
Central	Southern_Interior	29380853	688501	949951	0.0051677128907488	203	978	189252	756
Northern_Coastal	Central	29380853	1525918	1530189	NA	0	NA	NA	NA
Northern_Coastal	Southern_Interior	29380853	1525918	1530189	NA	0	NA	NA	NA
Central	Southern_Interior	29380853	1525918	1530189	NA	0	NA	NA	NA
Northern_Coastal	Central	29380853	1538606	1540198	NA	0	NA	NA	NA
Northern_Coastal	Southern_Interior	29380853	1538606	1540198	NA	0	NA	NA	NA
Central	Southern_Interior	29380853	1538606	1540198	NA	0	NA	NA	NA
Northern_Coastal	Central	29380309	247339	360197	0.0008975321363129	109	770	857908	14964
Northern_Coastal	Southern_Interior	29380309	247339	360197	0.0009088705768298	109	270	297072	5076
Central	Southern_Interior	29380309	247339	360197	0.0	109	0	101988	36
Northern_Coastal	Central	29380309	2391216	2517020	NA	0	NA	NA	NA
Northern_Coastal	Southern_Interior	29380309	2391216	2517020	NA	0	NA	NA	NA
Central	Southern_Interior	29380309	2391216	2517020	NA	0	NA	NA	NA
Northern_Coastal	Southern_Interior	29380309	3203435	3207359	0.0026751079237484	334	2444	913608	12240
Central	Southern_Interior	29380309	3203435	3207359	0.0017209171400788	334	538	312624	0
Northern_Coastal	Central	29380309	3203435	3207359	0.0020088568536042	334	5302	2639312	35360
Northern_Coastal	Central	29380309	3503275	3552297	0.0055367706303241	294	12864	2323376	30976
Central	Southern_Interior	29380309	3503275	3552297	0.0080476315100758	294	2214	275112	72
Northern_Coastal	Southern_Interior	29380309	3503275	3552297	0.0087437970504291	294	7034	804456	10512
Northern_Coastal	Central	29380309	3724458	3756318	0.0009500801471354	201	1496	1574604	35004
Northern_Coastal	Southern_Interior	29380309	3724458	3756318	0.0003641660597232	201	198	543708	13464
Central	Southern_Interior	29380309	3724458	3756318	0.0006723872950819	201	126	187392	744
Central	Southern_Interior	29380309	4197915	4203438	NA	0	NA	NA	NA
Northern_Coastal	Southern_Interior	29380309	4197915	4203438	NA	0	NA	NA	NA
Northern_Coastal	Central	29380309	4197915	4203438	NA	0	NA	NA	NA
Central	Southern_Interior	29380309	4588468	4599677	NA	0	NA	NA	NA
Northern_Coastal	Southern_Interior	29380309	4588468	4599677	NA	0	NA	NA	NA
Northern_Coastal	Central	29380309	4588468	4599677	NA	0	NA	NA	NA
Central	Southern_Interior	29380309	4719835	4724085	NA	0	NA	NA	NA
Northern_Coastal	Southern_Interior	29380309	4719835	4724085	NA	0	NA	NA	NA
Northern_Coastal	Central	29380309	4719835	4724085	NA	0	NA	NA	NA
Northern_Coastal	Southern_Interior	29380309	5330220	5400166	0.0	212	0	580032	7632
Central	Southern_Interior	29380309	5330220	5400166	0.0	212	0	198432	0
Northern_Coastal	Central	29380309	5330220	5400166	0.0	212	0	1675648	22048
Northern_Coastal	Southern_Interior	29380309	5671109	5677237	NA	0	NA	NA	NA
Northern_Coastal	Central	29380309	5671109	5677237	NA	0	NA	NA	NA
Central	Southern_Interior	29380309	5671109	5677237	NA	0	NA	NA	NA
Northern_Coastal	Central	29380072	269645	271820	NA	0	NA	NA	NA
Northern_Coastal	Southern_Interior	29380072	269645	271820	NA	0	NA	NA	NA
Central	Southern_Interior	29380072	269645	271820	NA	0	NA	NA	NA
Northern_Coastal	Central	29379208	521970	679341	0.0007049554219365	318	1768	2507960	38584
Northern_Coastal	Southern_Interior	29379208	521970	679341	0.0007395120602667	318	642	868140	13356
Central	Southern_Interior	29379208	521970	679341	0.0008466376390904	318	252	297648	0
Northern_Coastal	Central	29379208	735853	739647	NA	0	NA	NA	NA
Northern_Coastal	Southern_Interior	29379208	735853	739647	NA	0	NA	NA	NA
Central	Southern_Interior	29379208	735853	739647	NA	0	NA	NA	NA
Northern_Coastal	Central	29379208	1007332	1011802	NA	0	NA	NA	NA
Northern_Coastal	Southern_Interior	29379208	1007332	1011802	NA	0	NA	NA	NA
Central	Southern_Interior	29379208	1007332	1011802	NA	0	NA	NA	NA
Northern_Coastal	Central	29379208	1227665	1316465	0.0034977696925285	239	6568	1877768	36144
Northern_Coastal	Southern_Interior	29379208	1227665	1316465	0.0038455154097272	239	2502	650628	11880
Central	Southern_Interior	29379208	1227665	1316465	0.0039733676975945	239	888	223488	216
Northern_Coastal	Central	29378200	109247	161515	0.0027528898379833	109	2372	861640	11232
Northern_Coastal	Southern_Interior	29378200	109247	161515	0.0025950512975256	109	774	298260	3888
Central	Southern_Interior	29378200	109247	161515	0.0027052458245118	109	276	102024	0
Northern_Coastal	Central	29378271	1373135	1379640	0.0019233039955675	112	1694	880776	16120
Northern_Coastal	Southern_Interior	29378271	1373135	1379640	0.004185198304929	112	1276	304884	5580
Central	Southern_Interior	29378271	1373135	1379640	0.0040636446886446	112	426	104832	0
Central	Southern_Interior	29378271	1875643	1901916	0.0031207561146243	317	910	291596	5116
Northern_Coastal	Southern_Interior	29378271	1875643	1901916	0.0034621314768957	317	2964	856120	22604
Northern_Coastal	Central	29378271	1875643	1901916	0.0032974260523321	317	8162	2475264	63272
Central	Southern_Interior	29378271	2035672	2046230	NA	0	NA	NA	NA
Northern_Coastal	Central	29378271	2035672	2046230	NA	0	NA	NA	NA
Northern_Coastal	Southern_Interior	29378271	2035672	2046230	NA	0	NA	NA	NA
Central	Southern_Interior	29378271	2293847	2299517	0.0	211	0	196884	612
Northern_Coastal	Southern_Interior	29378271	2293847	2299517	0.0	211	0	574128	10764
Northern_Coastal	Central	29378271	2293847	2299517	0.0	211	0	1653424	36264
Central	Southern_Interior	29378271	2374489	2378475	NA	0	NA	NA	NA
Northern_Coastal	Central	29378271	2374489	2378475	NA	0	NA	NA	NA
Northern_Coastal	Southern_Interior	29378271	2374489	2378475	NA	0	NA	NA	NA
Northern_Coastal	Southern_Interior	29378271	2770891	2854437	0.0	106	0	293076	756
Central	Southern_Interior	29378271	2770891	2854437	0.0	106	0	99216	0
Northern_Coastal	Central	29378271	2770891	2854437	0.0	106	0	846664	2184
Northern_Coastal	Central	29378271	3290997	3293637	0.0	116	0	916864	12064
Northern_Coastal	Southern_Interior	29378271	3290997	3293637	0.0	116	0	317376	4176
Central	Southern_Interior	29378271	3290997	3293637	0.0	116	0	108576	0
Central	Southern_Interior	29378271	3747503	3750980	NA	0	NA	NA	NA
Northern_Coastal	Southern_Interior	29378271	3747503	3750980	NA	0	NA	NA	NA
Northern_Coastal	Central	29378271	3747503	3750980	NA	0	NA	NA	NA
Northern_Coastal	Central	29378271	3754266	3758636	NA	0	NA	NA	NA
Central	Southern_Interior	29378271	3754266	3758636	NA	0	NA	NA	NA
Northern_Coastal	Southern_Interior	29378271	3754266	3758636	NA	0	NA	NA	NA
Central	Southern_Interior	29378271	3879132	3927050	0.0015378700499807	289	416	270504	0
Northern_Coastal	Central	29378271	3879132	3927050	0.0016001462990902	289	3640	2274792	39520
Northern_Coastal	Southern_Interior	29378271	3879132	3927050	0.001676343741904	289	1320	787428	13680
Central	Southern_Interior	29378271	4238081	4243787	0.0	105	0	98280	0
Northern_Coastal	Southern_Interior	29378271	4238081	4243787	0.0	105	0	283464	7596
Northern_Coastal	Central	29378271	4238081	4243787	0.0	105	0	818896	21944
Central	Southern_Interior	29378271	4484846	4595945	0.0010016025641025	96	90	89856	0
Northern_Coastal	Southern_Interior	29378271	4484846	4595945	0.0044557170276939	96	1170	262584	3528
Northern_Coastal	Central	29378271	4484846	4595945	0.0050410242348822	96	3824	758576	10192
Northern_Coastal	Central	29378890	210493	250533	0.0026740347224076	113	2404	899016	5888
Northern_Coastal	Southern_Interior	29378890	210493	250533	0.0082259408860678	113	2566	311940	1296
Central	Southern_Interior	29378890	210493	250533	0.0083778763410288	113	884	105516	252
Northern_Coastal	Central	29378890	895908	1008011	0.0092202494830369	195	14304	1551368	10192
Northern_Coastal	Southern_Interior	29378890	895908	1008011	0.0090947688319814	195	4884	537012	3528
Central	Southern_Interior	29378890	895908	1008011	0.0102344948498794	195	1868	182520	0
Northern_Coastal	Central	29378890	2372633	2674342	0.0063786652601737	307	15480	2426840	31616
Northern_Coastal	Southern_Interior	29378890	2372633	2674342	0.0058067280908506	307	4878	840060	10944
Central	Southern_Interior	29378890	2372633	2674342	0.0064311367242963	307	1848	287352	0
Northern_Coastal	Central	29378890	4096654	4219966	0.0042160284930905	317	10450	2478636	59900
Northern_Coastal	Southern_Interior	29378890	4096654	4219966	0.0039081163574963	317	3370	862308	16416
Central	Southern_Interior	29378890	4096654	4219966	0.0042276422764227	317	1248	295200	1512
Northern_Coastal	Central	29378890	4665638	4676993	NA	0	NA	NA	NA
Northern_Coastal	Southern_Interior	29378890	4665638	4676993	NA	0	NA	NA	NA
Central	Southern_Interior	29378890	4665638	4676993	NA	0	NA	NA	NA
Northern_Coastal	Central	29377177	185076	209502	0.0	107	0	845728	11128
Northern_Coastal	Southern_Interior	29377177	185076	209502	0.0	107	0	292752	3852
Central	Southern_Interior	29377177	185076	209502	0.0	107	0	100152	0
Northern_Coastal	Central	29379253	34346	174725	0.002395803370021	203	3798	1585272	40352
Northern_Coastal	Southern_Interior	29379253	34346	174725	0.0023544504945803	203	1292	548748	13968
Central	Southern_Interior	29379253	34346	174725	0.0022525367352953	203	428	190008	0
Northern_Coastal	Central	29379253	377814	453950	NA	0	NA	NA	NA
Northern_Coastal	Southern_Interior	29379253	377814	453950	NA	0	NA	NA	NA
Central	Southern_Interior	29379253	377814	453950	NA	0	NA	NA	NA
Northern_Coastal	Central	29379253	997779	1001081	NA	0	NA	NA	NA
Northern_Coastal	Southern_Interior	29379253	997779	1001081	NA	0	NA	NA	NA
Central	Southern_Interior	29379253	997779	1001081	NA	0	NA	NA	NA
Northern_Coastal	Central	29360311	83635	86646	0.0043773986582162	105	3586	819208	21632
Northern_Coastal	Southern_Interior	29360311	83635	86646	0.0040836189750751	105	1158	283572	7488
Central	Southern_Interior	29360311	83635	86646	0.0034188034188034	105	336	98280	0
Northern_Coastal	Central	29359568	180600	191202	0.0081251292667937	515	32842	4042028	82092
Northern_Coastal	Southern_Interior	29359568	180600	191202	0.009657265110253	515	13596	1407852	19728
Central	Southern_Interior	29359568	180600	191202	0.0096440469928108	515	4620	479052	2988
Northern_Coastal	Central	29359568	363271	367535	NA	0	NA	NA	NA
Northern_Coastal	Southern_Interior	29359568	363271	367535	NA	0	NA	NA	NA
Central	Southern_Interior	29359568	363271	367535	NA	0	NA	NA	NA
Northern_Coastal	Central	29381731	683102	688485	NA	0	NA	NA	NA
Northern_Coastal	Southern_Interior	29381731	683102	688485	NA	0	NA	NA	NA
Central	Southern_Interior	29381731	683102	688485	NA	0	NA	NA	NA
Northern_Coastal	Central	29381731	712850	750085	0.0051743461867996	421	17248	3333368	38000
Northern_Coastal	Southern_Interior	29381731	712850	750085	0.0051914442504365	421	5994	1154592	12420
Central	Southern_Interior	29381731	712850	750085	0.0047028471016038	421	1852	393804	252
Northern_Coastal	Central	29381731	832775	873477	0.0044179802098354	101	3554	804440	4368
Northern_Coastal	Southern_Interior	29381731	832775	873477	0.004618257559434	101	1286	278460	1512
Central	Southern_Interior	29381731	832775	873477	0.0045696877380045	101	432	94536	0
Northern_Coastal	Central	28886216	745	3807	0.0	110	0	869440	11440
Northern_Coastal	Southern_Interior	28886216	745	3807	0.0	110	0	300960	3960
Central	Southern_Interior	28886216	745	3807	0.0	110	0	102960	0
Northern_Coastal	Central	29379821	270396	271342	NA	0	NA	NA	NA
Northern_Coastal	Southern_Interior	29379821	270396	271342	NA	0	NA	NA	NA
Central	Southern_Interior	29379821	270396	271342	NA	0	NA	NA	NA
Northern_Coastal	Central	29379821	766283	767085	NA	0	NA	NA	NA
Northern_Coastal	Southern_Interior	29379821	766283	767085	NA	0	NA	NA	NA
Central	Southern_Interior	29379821	766283	767085	NA	0	NA	NA	NA
Northern_Coastal	Southern_Interior	29379821	1210230	1213942	NA	0	NA	NA	NA
Northern_Coastal	Central	29379821	1210230	1213942	NA	0	NA	NA	NA
Central	Southern_Interior	29379821	1210230	1213942	NA	0	NA	NA	NA
Northern_Coastal	Central	29379821	1528728	1572638	NA	0	NA	NA	NA
Central	Southern_Interior	29379821	1528728	1572638	NA	0	NA	NA	NA
Northern_Coastal	Southern_Interior	29379821	1528728	1572638	NA	0	NA	NA	NA
Northern_Coastal	Central	29379821	2077289	2295343	0.0	111	0	864552	24336
Northern_Coastal	Southern_Interior	29379821	2077289	2295343	0.0	111	0	299268	8424
Central	Southern_Interior	29379821	2077289	2295343	0.0	111	0	103896	0
Northern_Coastal	Central	29379821	3177711	3235421	NA	0	NA	NA	NA
Northern_Coastal	Southern_Interior	29379821	3177711	3235421	NA	0	NA	NA	NA
Central	Southern_Interior	29379821	3177711	3235421	NA	0	NA	NA	NA
Northern_Coastal	Central	29379821	3476123	3547323	0.0009191482876696	105	772	839908	932
Northern_Coastal	Southern_Interior	29379821	3476123	3547323	0.0004332219334075	105	126	290844	216
Central	Southern_Interior	29379821	3476123	3547323	0.0005496518871381	105	54	98244	36
Northern_Coastal	Central	29378300	135797	141327	NA	0	NA	NA	NA
Northern_Coastal	Southern_Interior	29378300	135797	141327	NA	0	NA	NA	NA
Central	Southern_Interior	29378300	135797	141327	NA	0	NA	NA	NA
Northern_Coastal	Central	29378300	149633	151270	NA	0	NA	NA	NA
Northern_Coastal	Southern_Interior	29378300	149633	151270	NA	0	NA	NA	NA
Central	Southern_Interior	29378300	149633	151270	NA	0	NA	NA	NA
Northern_Coastal	Central	29380169	30289	31056	NA	0	NA	NA	NA
Northern_Coastal	Southern_Interior	29380169	30289	31056	NA	0	NA	NA	NA
Central	Southern_Interior	29380169	30289	31056	NA	0	NA	NA	NA
Northern_Coastal	Central	29381218	1425001	1427912	NA	0	NA	NA	NA
Northern_Coastal	Southern_Interior	29381218	1425001	1427912	NA	0	NA	NA	NA
Central	Southern_Interior	29381218	1425001	1427912	NA	0	NA	NA	NA
Northern_Coastal	Central	29381218	1553922	1555459	NA	0	NA	NA	NA
Northern_Coastal	Southern_Interior	29381218	1553922	1555459	NA	0	NA	NA	NA
Central	Southern_Interior	29381218	1553922	1555459	NA	0	NA	NA	NA
Northern_Coastal	Central	29381218	1789458	1789919	NA	0	NA	NA	NA
Northern_Coastal	Southern_Interior	29381218	1789458	1789919	NA	0	NA	NA	NA
Central	Southern_Interior	29381218	1789458	1789919	NA	0	NA	NA	NA
Northern_Coastal	Central	29380790	939798	1008126	NA	0	NA	NA	NA
Northern_Coastal	Southern_Interior	29380790	939798	1008126	NA	0	NA	NA	NA
Central	Southern_Interior	29380790	939798	1008126	NA	0	NA	NA	NA
Central	Southern_Interior	29378999	327287	330079	NA	0	NA	NA	NA
Northern_Coastal	Southern_Interior	29378999	327287	330079	NA	0	NA	NA	NA
Northern_Coastal	Central	29378999	327287	330079	NA	0	NA	NA	NA
Central	Southern_Interior	29378999	989725	1090245	NA	0	NA	NA	NA
Northern_Coastal	Southern_Interior	29378999	989725	1090245	NA	0	NA	NA	NA
Northern_Coastal	Central	29378999	989725	1090245	NA	0	NA	NA	NA
Central	Southern_Interior	29378999	1803337	1804918	NA	0	NA	NA	NA
Northern_Coastal	Central	29378999	1803337	1804918	NA	0	NA	NA	NA
Northern_Coastal	Southern_Interior	29378999	1803337	1804918	NA	0	NA	NA	NA
Central	Southern_Interior	29378999	2419561	2552695	0.0017875279301239	106	176	98460	756
Northern_Coastal	Central	29378999	2419561	2552695	0.0033800084804827	106	2774	820708	28140
Northern_Coastal	Southern_Interior	29378999	2419561	2552695	0.0030600268276324	106	876	286272	7560
Central	Southern_Interior	29378999	2637095	2642688	NA	0	NA	NA	NA
Northern_Coastal	Southern_Interior	29378999	2637095	2642688	NA	0	NA	NA	NA
Northern_Coastal	Central	29378999	2637095	2642688	NA	0	NA	NA	NA
Central	Southern_Interior	29378999	2684307	2685523	NA	0	NA	NA	NA
Northern_Coastal	Southern_Interior	29378999	2684307	2685523	NA	0	NA	NA	NA
Northern_Coastal	Central	29378999	2684307	2685523	NA	0	NA	NA	NA
Northern_Coastal	Central	29381471	1844	115589	0.0044631531472276	217	7600	1702832	34904
Northern_Coastal	Southern_Interior	29381471	1844	115589	0.0047943579832502	217	2828	589860	11664
Central	Southern_Interior	29381471	1844	115589	0.0046509794647432	217	944	202968	144
Northern_Coastal	Central	29381471	774714	878818	NA	0	NA	NA	NA
Northern_Coastal	Southern_Interior	29381471	774714	878818	NA	0	NA	NA	NA
Central	Southern_Interior	29381471	774714	878818	NA	0	NA	NA	NA
Northern_Coastal	Central	29381471	1028338	1046724	NA	0	NA	NA	NA
Northern_Coastal	Southern_Interior	29381471	1028338	1046724	NA	0	NA	NA	NA
Central	Southern_Interior	29381471	1028338	1046724	NA	0	NA	NA	NA
Northern_Coastal	Central	29381471	1360965	1381189	0.0	101	0	796744	12064
Northern_Coastal	Southern_Interior	29381471	1360965	1381189	0.0	101	0	275796	4176
Central	Southern_Interior	29381471	1360965	1381189	0.0	101	0	94536	0
Northern_Coastal	Central	29381471	1748963	1753889	NA	0	NA	NA	NA
Northern_Coastal	Southern_Interior	29381471	1748963	1753889	NA	0	NA	NA	NA
Central	Southern_Interior	29381471	1748963	1753889	NA	0	NA	NA	NA
Central	Southern_Interior	29381353	182888	223443	NA	0	NA	NA	NA
Northern_Coastal	Central	29381353	182888	223443	NA	0	NA	NA	NA
Northern_Coastal	Southern_Interior	29381353	182888	223443	NA	0	NA	NA	NA
Northern_Coastal	Southern_Interior	29381353	533037	538087	NA	0	NA	NA	NA
Northern_Coastal	Central	29381353	533037	538087	NA	0	NA	NA	NA
Central	Southern_Interior	29381353	533037	538087	NA	0	NA	NA	NA
Central	Southern_Interior	29381353	758053	763901	NA	0	NA	NA	NA
Northern_Coastal	Southern_Interior	29381353	758053	763901	NA	0	NA	NA	NA
Northern_Coastal	Central	29381353	758053	763901	NA	0	NA	NA	NA
Northern_Coastal	Central	29381353	1193259	1199677	NA	0	NA	NA	NA
Northern_Coastal	Southern_Interior	29381353	1193259	1199677	NA	0	NA	NA	NA
Central	Southern_Interior	29381353	1193259	1199677	NA	0	NA	NA	NA
Northern_Coastal	Southern_Interior	29381353	1468579	1543938	0.0	109	0	298224	3924
Northern_Coastal	Central	29381353	1468579	1543938	0.0	109	0	861536	11336
Central	Southern_Interior	29381353	1468579	1543938	0.0	109	0	102024	0
Northern_Coastal	Central	29381353	1703902	1707680	0.0006884897039494	225	1232	1789424	12376
Northern_Coastal	Southern_Interior	29381353	1703902	1707680	0.000813669650122	225	504	619416	4284
Central	Southern_Interior	29381353	1703902	1707680	0.0007597340930674	225	160	210600	0
Northern_Coastal	Central	29377696	1712023	1718283	NA	0	NA	NA	NA
Northern_Coastal	Southern_Interior	29377696	1712023	1718283	NA	0	NA	NA	NA
Central	Southern_Interior	29377696	1712023	1718283	NA	0	NA	NA	NA
Northern_Coastal	Central	29377696	2143299	2244032	0.0	221	0	1743976	25792
Northern_Coastal	Southern_Interior	29377696	2143299	2244032	0.0	221	0	603684	8928
Central	Southern_Interior	29377696	2143299	2244032	0.0	221	0	206856	0
Northern_Coastal	Southern_Interior	29377696	2537979	2542988	NA	0	NA	NA	NA
Northern_Coastal	Central	29377696	2537979	2542988	NA	0	NA	NA	NA
Central	Southern_Interior	29377696	2537979	2542988	NA	0	NA	NA	NA
Northern_Coastal	Central	29377696	2733756	2743516	0.001787842669845	287	4056	2268656	29640
Northern_Coastal	Southern_Interior	29377696	2733756	2743516	0.0057531860273219	287	4518	785304	10260
Central	Southern_Interior	29377696	2733756	2743516	0.0055987373060543	287	1504	268632	0
Northern_Coastal	Central	29377696	3026991	3073902	0.0014485549194742	190	2168	1496664	24856
Northern_Coastal	Southern_Interior	29377696	3026991	3073902	0.0028876072236505	190	1496	518076	8604
Central	Southern_Interior	29377696	3026991	3073902	0.0025865946918578	190	460	177840	0
Northern_Coastal	Central	29377696	3132631	3148117	0.0	107	0	827652	29204
Northern_Coastal	Southern_Interior	29377696	3132631	3148117	0.0	107	0	291960	4644
Central	Southern_Interior	29377696	3132631	3148117	0.0	107	0	98280	1872
Northern_Coastal	Central	29378870	93899	194971	NA	0	NA	NA	NA
Northern_Coastal	Southern_Interior	29378870	93899	194971	NA	0	NA	NA	NA
Central	Southern_Interior	29378870	93899	194971	NA	0	NA	NA	NA
Northern_Coastal	Central	29379374	273033	407313	NA	0	NA	NA	NA
Northern_Coastal	Southern_Interior	29379374	273033	407313	NA	0	NA	NA	NA
Central	Southern_Interior	29379374	273033	407313	NA	0	NA	NA	NA
Northern_Coastal	Central	29379374	407421	498374	NA	0	NA	NA	NA
Northern_Coastal	Southern_Interior	29379374	407421	498374	NA	0	NA	NA	NA
Central	Southern_Interior	29379374	407421	498374	NA	0	NA	NA	NA
Northern_Coastal	Central	29379376	554659	561337	0.0	108	0	843964	20900
Northern_Coastal	Southern_Interior	29379376	554659	561337	0.0	108	0	293508	5868
Central	Southern_Interior	29379376	554659	561337	0.0	108	0	100620	468
Northern_Coastal	Central	29379376	1585899	1588402	NA	0	NA	NA	NA
Northern_Coastal	Southern_Interior	29379376	1585899	1588402	NA	0	NA	NA	NA
Central	Southern_Interior	29379376	1585899	1588402	NA	0	NA	NA	NA
Northern_Coastal	Central	29379376	1866419	1892330	NA	0	NA	NA	NA
Northern_Coastal	Southern_Interior	29379376	1866419	1892330	NA	0	NA	NA	NA
Central	Southern_Interior	29379376	1866419	1892330	NA	0	NA	NA	NA
Northern_Coastal	Central	29379990	250302	261110	0.0	4	0	31616	416
Northern_Coastal	Southern_Interior	29379990	250302	261110	0.0	4	0	10944	144
Central	Southern_Interior	29379990	250302	261110	0.0	4	0	3744	0
Northern_Coastal	Central	29381739	279431	365954	0.0041047605293087	113	3638	886288	18616
Northern_Coastal	Southern_Interior	29381739	279431	365954	0.0037549870922318	113	1152	306792	6444
Central	Southern_Interior	29381739	279431	365954	0.0036305877013841	113	384	105768	0
Northern_Coastal	Central	29381739	376791	514779	0.0020631503408683	110	1794	869544	11336
Northern_Coastal	Southern_Interior	29381739	376791	514779	0.001581416364337	110	476	300996	3924
Central	Southern_Interior	29381739	376791	514779	0.0022338772338772	110	230	102960	0
Northern_Coastal	Central	29381739	550448	555423	0.003070560220579	101	2450	797900	10908
Northern_Coastal	Southern_Interior	29381739	550448	555423	0.0034382917119073	101	950	276300	3672
Central	Southern_Interior	29381739	550448	555423	0.0036613756613756	101	346	94500	36
Northern_Coastal	Central	29381739	631126	705880	NA	0	NA	NA	NA
Northern_Coastal	Southern_Interior	29381739	631126	705880	NA	0	NA	NA	NA
Central	Southern_Interior	29381739	631126	705880	NA	0	NA	NA	NA
Northern_Coastal	Central	29377859	49167	205070	0.0	106	0	823056	25792
Northern_Coastal	Southern_Interior	29377859	49167	205070	0.0	106	0	284904	8928
Central	Southern_Interior	29377859	49167	205070	0.0	106	0	99216	0
Northern_Coastal	Central	29377859	939463	997423	NA	0	NA	NA	NA
Northern_Coastal	Southern_Interior	29377859	939463	997423	NA	0	NA	NA	NA
Central	Southern_Interior	29377859	939463	997423	NA	0	NA	NA	NA
Northern_Coastal	Central	29377859	1300978	1351641	0.0	96	0	758784	9984
Northern_Coastal	Southern_Interior	29377859	1300978	1351641	0.0	96	0	262656	3456
Central	Southern_Interior	29377859	1300978	1351641	0.0	96	0	89856	0
Northern_Coastal	Central	29379213	744187	752015	0.0	202	0	1565064	52552
Northern_Coastal	Southern_Interior	29379213	744187	752015	0.0	202	0	545292	14652
Central	Southern_Interior	29379213	744187	752015	0.0	202	0	187848	1224
Northern_Coastal	Central	29379213	1227262	1259535	0.0	106	0	837824	11024
Northern_Coastal	Southern_Interior	29379213	1227262	1259535	0.0	106	0	290016	3816
Central	Southern_Interior	29379213	1227262	1259535	0.0	106	0	99216	0
Northern_Coastal	Central	29379213	1370412	1371011	NA	0	NA	NA	NA
Northern_Coastal	Southern_Interior	29379213	1370412	1371011	NA	0	NA	NA	NA
Central	Southern_Interior	29379213	1370412	1371011	NA	0	NA	NA	NA
Northern_Coastal	Central	29379213	1422045	1443701	0.0	94	0	730472	22280
Northern_Coastal	Southern_Interior	29379213	1422045	1443701	0.0	94	0	255132	5436
Central	Southern_Interior	29379213	1422045	1443701	0.0	94	0	87192	792
Northern_Coastal	Central	29379213	1453382	1455285	NA	0	NA	NA	NA
Northern_Coastal	Southern_Interior	29379213	1453382	1455285	NA	0	NA	NA	NA
Central	Southern_Interior	29379213	1453382	1455285	NA	0	NA	NA	NA
Northern_Coastal	Central	29377451	58677	76421	0.0009651340942641	219	1658	1717896	35856
Northern_Coastal	Southern_Interior	29377451	58677	76421	0.0006825089432206	219	406	594864	12204
Central	Southern_Interior	29377451	58677	76421	0.0008003435621144	219	164	204912	72
Northern_Coastal	Central	29377451	865072	971952	0.0019980693978804	294	4620	2312232	42120
Northern_Coastal	Southern_Interior	29377451	865072	971952	0.0021814420006296	294	1746	800388	14580
Central	Southern_Interior	29377451	865072	971952	0.001722483865341	294	474	275184	0
Northern_Coastal	Central	29377451	1289713	1453265	0.0024351896194959	112	2156	885352	11544
Northern_Coastal	Southern_Interior	29377451	1289713	1453265	0.0006460707153764	112	198	306468	3996
Central	Southern_Interior	29377451	1289713	1453265	0.0020604395604395	112	216	104832	0
Northern_Coastal	Central	29377451	1730396	1807080	NA	0	NA	NA	NA
Northern_Coastal	Southern_Interior	29377451	1730396	1807080	NA	0	NA	NA	NA
Central	Southern_Interior	29377451	1730396	1807080	NA	0	NA	NA	NA
Northern_Coastal	Central	29379003	573527	580465	0.0022720262816236	424	7602	3345912	49480
Northern_Coastal	Southern_Interior	29379003	573527	580465	0.0024553517733859	424	2858	1163988	11340
Central	Southern_Interior	29379003	573527	580465	0.0023804459031006	424	940	394884	1980
Northern_Coastal	Central	29379003	1319359	1347146	NA	0	NA	NA	NA
Northern_Coastal	Southern_Interior	29379003	1319359	1347146	NA	0	NA	NA	NA
Central	Southern_Interior	29379003	1319359	1347146	NA	0	NA	NA	NA
Northern_Coastal	Central	29377723	101400	104775	0.0	100	0	790400	10400
Northern_Coastal	Southern_Interior	29377723	101400	104775	0.0	100	0	273600	3600
Central	Southern_Interior	29377723	101400	104775	0.0	100	0	93600	0
Northern_Coastal	Central	29377675	310240	320224	0.0021607336906239	301	5138	2377896	32512
Northern_Coastal	Southern_Interior	29377675	310240	320224	0.0033606752431875	301	2768	823644	10728
Central	Southern_Interior	29377675	310240	320224	0.0033883135148957	301	954	281556	180
Northern_Coastal	Central	29382414	195203	198910	NA	0	NA	NA	NA
Northern_Coastal	Southern_Interior	29382414	195203	198910	NA	0	NA	NA	NA
Central	Southern_Interior	29382414	195203	198910	NA	0	NA	NA	NA
Northern_Coastal	Central	29382414	1565348	1728446	0.0	212	0	1671384	26312
Northern_Coastal	Southern_Interior	29382414	1565348	1728446	0.0	212	0	578556	9108
Central	Southern_Interior	29382414	1565348	1728446	0.0	212	0	198432	0
Northern_Coastal	Central	29382414	1935609	1938829	NA	0	NA	NA	NA
Northern_Coastal	Southern_Interior	29382414	1935609	1938829	NA	0	NA	NA	NA
Central	Southern_Interior	29382414	1935609	1938829	NA	0	NA	NA	NA
Northern_Coastal	Southern_Interior	29382414	2125387	2125756	0.0	94	0	257004	3564
Northern_Coastal	Central	29382414	2125387	2125756	0.0	94	0	739112	13640
Central	Southern_Interior	29382414	2125387	2125756	0.0	94	0	87588	396
Northern_Coastal	Central	29382414	2540597	2546398	0.0047461978878716	108	4052	853736	11128
Northern_Coastal	Southern_Interior	29382414	2540597	2546398	0.0047508831770008	108	1404	295524	3852
Central	Southern_Interior	29382414	2540597	2546398	0.0041547958214624	108	420	101088	0
Northern_Coastal	Central	29382414	2725918	2757847	0.0070653491755577	423	23310	3299200	88184
Central	Southern_Interior	29382414	2725918	2757847	0.0101056406181555	423	3968	392652	3276
Northern_Coastal	Southern_Interior	29382414	2725918	2757847	0.0086473399747127	423	9958	1151568	20988
Northern_Coastal	Central	29382414	2875301	2876623	NA	0	NA	NA	NA
Northern_Coastal	Southern_Interior	29382414	2875301	2876623	NA	0	NA	NA	NA
Central	Southern_Interior	29382414	2875301	2876623	NA	0	NA	NA	NA
Northern_Coastal	Central	29377226	59883	65949	NA	0	NA	NA	NA
Northern_Coastal	Southern_Interior	29377226	59883	65949	NA	0	NA	NA	NA
Central	Southern_Interior	29377226	59883	65949	NA	0	NA	NA	NA
Central	Southern_Interior	29377226	270754	315644	0.002301117685733	78	168	73008	0
Northern_Coastal	Southern_Interior	29377226	270754	315644	0.0029515938606847	78	630	213444	2772
Northern_Coastal	Central	29377226	270754	315644	0.0013849786577059	78	854	616616	8008
Northern_Coastal	Central	29377226	342210	352489	NA	0	NA	NA	NA
Northern_Coastal	Southern_Interior	29377226	342210	352489	NA	0	NA	NA	NA
Central	Southern_Interior	29377226	342210	352489	NA	0	NA	NA	NA
Central	Southern_Interior	29377226	517533	521293	NA	0	NA	NA	NA
Northern_Coastal	Central	29377226	517533	521293	NA	0	NA	NA	NA
Northern_Coastal	Southern_Interior	29377226	517533	521293	NA	0	NA	NA	NA
Northern_Coastal	Central	29377226	584633	603096	0.0016158712376094	430	5504	3406212	37228
Northern_Coastal	Southern_Interior	29377226	584633	603096	0.0015400532573483	430	1816	1179180	12780
Central	Southern_Interior	29377226	584633	603096	0.0015455566488753	430	622	402444	36
Northern_Coastal	Central	29377226	1094520	1295576	0.0034582235840097	113	3088	892944	11960
Northern_Coastal	Southern_Interior	29377226	1094520	1295576	0.0032611227579781	113	1008	309096	4140
Central	Southern_Interior	29377226	1094520	1295576	0.0032902201043793	113	348	105768	0
Northern_Coastal	Central	29377226	1409154	1415008	0.0043400610212872	520	17798	4100864	63296
Northern_Coastal	Southern_Interior	29377226	1409154	1415008	0.0037497608032508	520	5330	1421424	20016
Central	Southern_Interior	29377226	1409154	1415008	0.004373837620764	520	2126	486072	648
Northern_Coastal	Central	29377226	1956402	2027284	NA	0	NA	NA	NA
Northern_Coastal	Southern_Interior	29377226	1956402	2027284	NA	0	NA	NA	NA
Central	Southern_Interior	29377226	1956402	2027284	NA	0	NA	NA	NA
Northern_Coastal	Central	29377226	2355488	2405856	NA	0	NA	NA	NA
Northern_Coastal	Southern_Interior	29377226	2355488	2405856	NA	0	NA	NA	NA
Central	Southern_Interior	29377226	2355488	2405856	NA	0	NA	NA	NA
Central	Southern_Interior	29377226	2558147	2558699	NA	0	NA	NA	NA
Northern_Coastal	Southern_Interior	29377226	2558147	2558699	NA	0	NA	NA	NA
Northern_Coastal	Central	29377226	2558147	2558699	NA	0	NA	NA	NA
Northern_Coastal	Central	29377226	2648633	2649982	NA	0	NA	NA	NA
Northern_Coastal	Southern_Interior	29377226	2648633	2649982	NA	0	NA	NA	NA
Central	Southern_Interior	29377226	2648633	2649982	NA	0	NA	NA	NA
Central	Southern_Interior	29377226	3673521	3674601	NA	0	NA	NA	NA
Northern_Coastal	Southern_Interior	29377226	3673521	3674601	NA	0	NA	NA	NA
Northern_Coastal	Central	29377226	3673521	3674601	NA	0	NA	NA	NA
Northern_Coastal	Central	29377226	3707432	3762701	NA	0	NA	NA	NA
Central	Southern_Interior	29377226	3707432	3762701	NA	0	NA	NA	NA
Northern_Coastal	Southern_Interior	29377226	3707432	3762701	NA	0	NA	NA	NA
Northern_Coastal	Central	29377226	4271568	4273761	NA	0	NA	NA	NA
Central	Southern_Interior	29377226	4271568	4273761	NA	0	NA	NA	NA
Northern_Coastal	Southern_Interior	29377226	4271568	4273761	NA	0	NA	NA	NA
Northern_Coastal	Central	29362973	618640	620738	0.0034742006964229	224	6146	1769040	24752
Northern_Coastal	Southern_Interior	29362973	618640	620738	0.0042883271278333	224	2626	612360	8568
Central	Southern_Interior	29362973	618640	620738	0.0039205586080586	224	822	209664	0
Northern_Coastal	Central	29379645	421258	631475	0.0031802940065789	220	5592	1758328	3432
Northern_Coastal	Southern_Interior	29379645	421258	631475	0.0028719202434231	220	1748	608652	1188
Central	Southern_Interior	29379645	421258	631475	0.0015928515928515	220	328	205920	0
Northern_Coastal	Central	29379645	934936	969121	NA	0	NA	NA	NA
Northern_Coastal	Southern_Interior	29379645	934936	969121	NA	0	NA	NA	NA
Central	Southern_Interior	29379645	934936	969121	NA	0	NA	NA	NA
Northern_Coastal	Central	29381004	497747	584348	NA	0	NA	NA	NA
Northern_Coastal	Southern_Interior	29381004	497747	584348	NA	0	NA	NA	NA
Central	Southern_Interior	29381004	497747	584348	NA	0	NA	NA	NA
Northern_Coastal	Central	29381004	768569	857834	0.0044124223149018	111	3868	876616	12272
Northern_Coastal	Southern_Interior	29381004	768569	857834	0.0039546011784711	111	1200	303444	4248
Central	Southern_Interior	29381004	768569	857834	0.0041580041580041	111	432	103896	0
Northern_Coastal	Central	29381004	948572	950978	NA	0	NA	NA	NA
Northern_Coastal	Southern_Interior	29381004	948572	950978	NA	0	NA	NA	NA
Central	Southern_Interior	29381004	948572	950978	NA	0	NA	NA	NA
Northern_Coastal	Central	29382092	25395	30599	0.0041545010505634	147	4872	1172704	4472
Northern_Coastal	Southern_Interior	29382092	25395	30599	0.002965984785779	147	1204	405936	1548
Central	Southern_Interior	29382092	25395	30599	0.0044770044770044	147	616	137592	0
Northern_Coastal	Central	29382092	139152	152398	NA	0	NA	NA	NA
Northern_Coastal	Southern_Interior	29382092	139152	152398	NA	0	NA	NA	NA
Central	Southern_Interior	29382092	139152	152398	NA	0	NA	NA	NA
Northern_Coastal	Central	29382092	500394	666653	0.0004338375280501	620	2122	4891232	73728
Northern_Coastal	Southern_Interior	29382092	500394	666653	0.0004476666997396	620	758	1693224	25416
Central	Southern_Interior	29382092	500394	666653	0.0005480075273486	620	318	580284	36
Northern_Coastal	Central	29382092	1050657	1191221	0.0025266262890025	420	8360	3308760	54600
Northern_Coastal	Southern_Interior	29382092	1050657	1191221	0.0027886915675694	420	3194	1145340	18900
Central	Southern_Interior	29382092	1050657	1191221	0.0024420024420024	420	960	393120	0
Central	Southern_Interior	29380418	232312	233288	NA	0	NA	NA	NA
Northern_Coastal	Central	29380418	232312	233288	NA	0	NA	NA	NA
Northern_Coastal	Southern_Interior	29380418	232312	233288	NA	0	NA	NA	NA
Central	Southern_Interior	29380418	577550	682055	0.0	111	0	100296	3600
Northern_Coastal	Southern_Interior	29380418	577550	682055	0.0	111	0	302868	4824
Northern_Coastal	Central	29380418	577550	682055	0.0	111	0	844644	44244
Northern_Coastal	Central	29380418	1035036	1085934	NA	0	NA	NA	NA
Northern_Coastal	Southern_Interior	29380418	1035036	1085934	NA	0	NA	NA	NA
Central	Southern_Interior	29380418	1035036	1085934	NA	0	NA	NA	NA
Northern_Coastal	Central	29380418	1283887	1335045	0.0013774282206849	317	3420	2482888	55648
Northern_Coastal	Southern_Interior	29380418	1283887	1335045	0.0010090887580553	317	870	862164	16560
Central	Southern_Interior	29380418	1283887	1335045	0.0013185654008438	317	390	295776	936
Northern_Coastal	Central	29380418	1803417	1840637	0.0	111	0	877344	11544
Northern_Coastal	Southern_Interior	29380418	1803417	1840637	0.0	111	0	303696	3996
Central	Southern_Interior	29380418	1803417	1840637	0.0	111	0	103896	0
Northern_Coastal	Central	29380418	2941901	3147712	0.0032939784020658	105	2694	817856	22984
Central	Southern_Interior	29380418	2941901	3147712	0.0036630036630036	105	360	98280	0
Northern_Coastal	Southern_Interior	29380418	2941901	3147712	0.0019286198711427	105	546	283104	7956
Northern_Coastal	Central	29380418	3868942	3871166	NA	0	NA	NA	NA
Central	Southern_Interior	29380418	3868942	3871166	NA	0	NA	NA	NA
Northern_Coastal	Southern_Interior	29380418	3868942	3871166	NA	0	NA	NA	NA
Northern_Coastal	Central	29380950	319769	457083	0.0010249462343928	105	814	794188	46652
Northern_Coastal	Southern_Interior	29380950	319769	457083	0.0006917368884417	105	198	286236	4824
Central	Southern_Interior	29380950	319769	457083	0.0003813882532418	105	36	94392	3888
Northern_Coastal	Central	29377726	370463	371115	0.0	122	0	955476	21500
Northern_Coastal	Southern_Interior	29377726	370463	371115	0.0	122	0	333684	4500
Central	Southern_Interior	29377726	370463	371115	0.0	122	0	113184	1008
Northern_Coastal	Central	29377726	1355342	1648398	0.002543296309444	533	10718	4214216	54048
Northern_Coastal	Southern_Interior	29377726	1355342	1648398	0.0026919081023144	533	3928	1459188	18288
Central	Southern_Interior	29377726	1355342	1648398	0.0025343663282164	533	1264	498744	144
Northern_Coastal	Central	29377726	2351659	2355393	NA	0	NA	NA	NA
Northern_Coastal	Southern_Interior	29377726	2351659	2355393	NA	0	NA	NA	NA
Central	Southern_Interior	29377726	2351659	2355393	NA	0	NA	NA	NA
Northern_Coastal	Central	29380300	904565	907479	NA	0	NA	NA	NA
Northern_Coastal	Southern_Interior	29380300	904565	907479	NA	0	NA	NA	NA
Central	Southern_Interior	29380300	904565	907479	NA	0	NA	NA	NA
Northern_Coastal	Central	29380300	942658	944419	0.00097905406635	277	2152	2198040	20176
Northern_Coastal	Southern_Interior	29380300	942658	944419	0.0008516678495386	277	648	760860	6984
Central	Southern_Interior	29380300	942658	944419	0.0011108025548458	277	288	259272	0
Northern_Coastal	Central	29380300	1545120	1646495	NA	0	NA	NA	NA
Northern_Coastal	Southern_Interior	29380300	1545120	1646495	NA	0	NA	NA	NA
Central	Southern_Interior	29380300	1545120	1646495	NA	0	NA	NA	NA
Central	Southern_Interior	29378461	1596574	1599965	0.0008684863523573	310	252	290160	0
Northern_Coastal	Central	29378461	1596574	1599965	0.0014724463177415	310	3608	2450344	32136
Northern_Coastal	Southern_Interior	29378461	1596574	1599965	0.0014784318718786	310	1254	848196	11124
Central	Southern_Interior	29378461	1968202	2059135	0.0024884426853728	400	928	372924	1476
Northern_Coastal	Southern_Interior	29378461	1968202	2059135	0.0042084751506578	400	4570	1085904	22896
Northern_Coastal	Central	29378461	1968202	2059135	0.0040233850455015	400	12572	3124732	78468
Central	Southern_Interior	29378461	2266577	2496981	0.0065186343195723	443	2702	414504	144
Northern_Coastal	Southern_Interior	29378461	2266577	2496981	0.0094228096865759	443	11446	1214712	13284
Northern_Coastal	Central	29378461	2266577	2496981	0.0088399157115034	443	31010	3507952	39592
Northern_Coastal	Central	29378461	3011829	3043167	0.0053674074222214	659	27912	5200276	76996
Central	Southern_Interior	29378461	3011829	3043167	0.0035354714826924	659	2180	616608	216
Northern_Coastal	Southern_Interior	29378461	3011829	3043167	0.0054633702074725	659	9838	1800720	26028
Central	Southern_Interior	29378461	3686693	3852072	0.0031640368178829	104	308	97344	0
Northern_Coastal	Southern_Interior	29378461	3686693	3852072	0.0025588032673949	104	728	284508	3780
Northern_Coastal	Central	29378461	3686693	3852072	0.0023165497036179	104	1904	821912	10920
Central	Southern_Interior	29378461	4808134	4838812	NA	0	NA	NA	NA
Northern_Coastal	Southern_Interior	29378461	4808134	4838812	NA	0	NA	NA	NA
Northern_Coastal	Central	29378461	4808134	4838812	NA	0	NA	NA	NA
Central	Southern_Interior	29378832	192890	195430	0.0041865855425177	295	1156	276120	0
Northern_Coastal	Central	29378832	192890	195430	0.0054812089912662	295	12838	2342184	20176
Northern_Coastal	Southern_Interior	29378832	192890	195430	0.0055232400376932	295	4478	810756	6984
Northern_Coastal	Central	29378832	382017	423715	0.0	99	0	779836	12956
Northern_Coastal	Southern_Interior	29378832	382017	423715	0.0	99	0	267612	6816
Central	Southern_Interior	29378832	382017	423715	0.0	99	0	89576	3088
Central	Southern_Interior	29378832	1352283	1359042	NA	0	NA	NA	NA
Northern_Coastal	Central	29378832	1352283	1359042	NA	0	NA	NA	NA
Northern_Coastal	Southern_Interior	29378832	1352283	1359042	NA	0	NA	NA	NA
Northern_Coastal	Central	29378832	1386581	1416620	0.0084905660377358	440	29484	3472560	50960
Northern_Coastal	Southern_Interior	29378832	1386581	1416620	0.007334198529167	440	8816	1202040	17640
Central	Southern_Interior	29378832	1386581	1416620	0.0078962703962703	440	3252	411840	0
Northern_Coastal	Southern_Interior	29378832	2062673	2064194	NA	0	NA	NA	NA
Northern_Coastal	Central	29378832	2062673	2064194	NA	0	NA	NA	NA
Central	Southern_Interior	29378832	2062673	2064194	NA	0	NA	NA	NA
Northern_Coastal	Central	29378832	3386038	3402814	NA	0	NA	NA	NA
Northern_Coastal	Southern_Interior	29378832	3386038	3402814	NA	0	NA	NA	NA
Central	Southern_Interior	29378832	3386038	3402814	NA	0	NA	NA	NA
Central	Southern_Interior	29378832	3524339	3681163	NA	0	NA	NA	NA
Northern_Coastal	Southern_Interior	29378832	3524339	3681163	NA	0	NA	NA	NA
Northern_Coastal	Central	29378832	3524339	3681163	NA	0	NA	NA	NA
Northern_Coastal	Central	29378036	25495	29479	0.0055079108661566	213	9274	1683760	21944
Northern_Coastal	Southern_Interior	29378036	25495	29479	0.0064648960263537	213	3768	582840	7596
Central	Southern_Interior	29378036	25495	29479	0.0055976886962802	213	1116	199368	0
Northern_Coastal	Central	29378036	319087	358533	NA	0	NA	NA	NA
Northern_Coastal	Southern_Interior	29378036	319087	358533	NA	0	NA	NA	NA
Central	Southern_Interior	29378036	319087	358533	NA	0	NA	NA	NA
Northern_Coastal	Central	29379660	198832	202404	0.0012731671422294	99	962	755596	37196
Northern_Coastal	Southern_Interior	29379660	198832	202404	0.0017164358097979	99	458	266832	7596
Central	Southern_Interior	29379660	198832	202404	0.0016074338309772	99	146	90828	1836
Northern_Coastal	Central	29379660	611960	633579	NA	0	NA	NA	NA
Northern_Coastal	Southern_Interior	29379660	611960	633579	NA	0	NA	NA	NA
Central	Southern_Interior	29379660	611960	633579	NA	0	NA	NA	NA
Northern_Coastal	Central	29379660	3685498	3687021	NA	0	NA	NA	NA
Northern_Coastal	Southern_Interior	29379660	3685498	3687021	NA	0	NA	NA	NA
Central	Southern_Interior	29379660	3685498	3687021	NA	0	NA	NA	NA
Northern_Coastal	Central	29379789	97015	182499	0.0047828555208629	107	4044	845520	11336
Northern_Coastal	Southern_Interior	29379789	97015	182499	0.004803881372147	107	1406	292680	3924
Central	Southern_Interior	29379789	97015	182499	0.0046329579039859	107	464	100152	0
Northern_Coastal	Central	29379789	282784	290099	0.0032966192443016	430	11206	3399240	44200
Northern_Coastal	Southern_Interior	29379789	282784	290099	0.0030816038617782	430	3626	1176660	15300
Central	Southern_Interior	29379789	282784	290099	0.0021665672828463	430	872	402480	0
Northern_Coastal	Central	29379789	671791	676006	0.0060476617334089	332	15868	2623824	34832
Northern_Coastal	Southern_Interior	29379789	671791	676006	0.0070149017121116	332	6372	908352	11952
Central	Southern_Interior	29379789	671791	676006	0.0071447881666859	332	2220	310716	36
Northern_Coastal	Central	29379789	813154	912319	0.0026114905584572	417	8528	3265568	73768
Northern_Coastal	Southern_Interior	29379789	813154	912319	0.0025826664973114	417	2928	1133712	22212
Central	Southern_Interior	29379789	813154	912319	0.0026467262822489	417	1030	389160	1152
Northern_Coastal	Central	29379789	958858	1087737	0.0047622251781269	620	23214	4874612	90348
Northern_Coastal	Southern_Interior	29379789	958858	1087737	0.0049801646546943	620	8406	1687896	30744
Central	Southern_Interior	29379789	958858	1087737	0.0049436342951701	620	2868	580140	180
Northern_Coastal	Central	29382366	333370	339951	NA	0	NA	NA	NA
Northern_Coastal	Southern_Interior	29382366	333370	339951	NA	0	NA	NA	NA
Central	Southern_Interior	29382366	333370	339951	NA	0	NA	NA	NA
Northern_Coastal	Central	29382366	927924	936474	NA	0	NA	NA	NA
Northern_Coastal	Southern_Interior	29382366	927924	936474	NA	0	NA	NA	NA
Central	Southern_Interior	29382366	927924	936474	NA	0	NA	NA	NA
Northern_Coastal	Central	29382366	961899	962370	NA	0	NA	NA	NA
Northern_Coastal	Southern_Interior	29382366	961899	962370	NA	0	NA	NA	NA
Central	Southern_Interior	29382366	961899	962370	NA	0	NA	NA	NA
Northern_Coastal	Central	29382366	1370171	1404142	NA	0	NA	NA	NA
Northern_Coastal	Southern_Interior	29382366	1370171	1404142	NA	0	NA	NA	NA
Central	Southern_Interior	29382366	1370171	1404142	NA	0	NA	NA	NA
Northern_Coastal	Central	29382366	1533903	1554526	NA	0	NA	NA	NA
Northern_Coastal	Southern_Interior	29382366	1533903	1554526	NA	0	NA	NA	NA
Central	Southern_Interior	29382366	1533903	1554526	NA	0	NA	NA	NA
Northern_Coastal	Central	29380756	162207	251155	0.0042893700706973	379	12598	2937028	98004
Northern_Coastal	Southern_Interior	29380756	162207	251155	0.0040480950838068	379	4098	1012328	38260
Central	Southern_Interior	29380756	162207	251155	0.0040927615430926	379	1414	345488	9256
Northern_Coastal	Central	29380756	324983	329522	NA	0	NA	NA	NA
Northern_Coastal	Southern_Interior	29380756	324983	329522	NA	0	NA	NA	NA
Central	Southern_Interior	29380756	324983	329522	NA	0	NA	NA	NA
Northern_Coastal	Central	29380410	438983	444149	NA	0	NA	NA	NA
Northern_Coastal	Southern_Interior	29380410	438983	444149	NA	0	NA	NA	NA
Central	Southern_Interior	29380410	438983	444149	NA	0	NA	NA	NA
Northern_Coastal	Central	29380410	574745	580382	NA	0	NA	NA	NA
Northern_Coastal	Southern_Interior	29380410	574745	580382	NA	0	NA	NA	NA
Central	Southern_Interior	29380410	574745	580382	NA	0	NA	NA	NA
Northern_Coastal	Central	29380410	671136	680239	NA	0	NA	NA	NA
Northern_Coastal	Southern_Interior	29380410	671136	680239	NA	0	NA	NA	NA
Central	Southern_Interior	29380410	671136	680239	NA	0	NA	NA	NA
Northern_Coastal	Central	29378466	662271	669500	0.0012240092688335	408	3930	3210760	56504
Northern_Coastal	Southern_Interior	29378466	662271	669500	0.0015180784436458	408	1688	1111932	19044
Central	Southern_Interior	29378466	662271	669500	0.0013099018097603	408	500	381708	180
Northern_Coastal	Central	29378266	128983	134392	NA	0	NA	NA	NA
Northern_Coastal	Southern_Interior	29378266	128983	134392	NA	0	NA	NA	NA
Central	Southern_Interior	29378266	128983	134392	NA	0	NA	NA	NA
Northern_Coastal	Central	29378635	431332	465432	NA	0	NA	NA	NA
Northern_Coastal	Southern_Interior	29378635	431332	465432	NA	0	NA	NA	NA
Central	Southern_Interior	29378635	431332	465432	NA	0	NA	NA	NA
Northern_Coastal	Central	29380688	2489928	2605424	0.0031741422556436	304	7608	2396868	37564
Northern_Coastal	Southern_Interior	29380688	2489928	2605424	0.0043978169872304	304	3652	830412	12276
Central	Southern_Interior	29380688	2489928	2605424	0.0034893700842795	304	992	284292	252
Central	Southern_Interior	29381438	27068	161740	NA	0	NA	NA	NA
Northern_Coastal	Southern_Interior	29381438	27068	161740	NA	0	NA	NA	NA
Northern_Coastal	Central	29381438	27068	161740	NA	0	NA	NA	NA
Northern_Coastal	Central	29381438	186088	271308	NA	0	NA	NA	NA
Central	Southern_Interior	29381438	186088	271308	NA	0	NA	NA	NA
Northern_Coastal	Southern_Interior	29381438	186088	271308	NA	0	NA	NA	NA
Northern_Coastal	Southern_Interior	29381438	400033	406705	NA	0	NA	NA	NA
Central	Southern_Interior	29381438	400033	406705	NA	0	NA	NA	NA
Northern_Coastal	Central	29381438	400033	406705	NA	0	NA	NA	NA
Northern_Coastal	Central	29381438	484797	490077	NA	0	NA	NA	NA
Northern_Coastal	Southern_Interior	29381438	484797	490077	NA	0	NA	NA	NA
Central	Southern_Interior	29381438	484797	490077	NA	0	NA	NA	NA
Northern_Coastal	Central	29381438	1064375	1077019	0.0043843893755964	189	6542	1492112	21400
Central	Southern_Interior	29381438	1064375	1077019	0.0050340505441299	189	890	176796	108
Northern_Coastal	Southern_Interior	29381438	1064375	1077019	0.0057041577660134	189	2948	516816	7092
Central	Southern_Interior	29381438	1308515	1317820	NA	0	NA	NA	NA
Northern_Coastal	Central	29381438	1308515	1317820	NA	0	NA	NA	NA
Northern_Coastal	Southern_Interior	29381438	1308515	1317820	NA	0	NA	NA	NA
Northern_Coastal	Central	29381438	1421626	1422676	NA	0	NA	NA	NA
Northern_Coastal	Southern_Interior	29381438	1421626	1422676	NA	0	NA	NA	NA
Central	Southern_Interior	29381438	1421626	1422676	NA	0	NA	NA	NA
Northern_Coastal	Central	29381438	2052442	2053970	NA	0	NA	NA	NA
Northern_Coastal	Southern_Interior	29381438	2052442	2053970	NA	0	NA	NA	NA
Central	Southern_Interior	29381438	2052442	2053970	NA	0	NA	NA	NA
Northern_Coastal	Central	29380816	540440	545156	NA	0	NA	NA	NA
Northern_Coastal	Southern_Interior	29380816	540440	545156	NA	0	NA	NA	NA
Central	Southern_Interior	29380816	540440	545156	NA	0	NA	NA	NA
Northern_Coastal	Central	29380816	1981340	2013700	NA	0	NA	NA	NA
Northern_Coastal	Southern_Interior	29380816	1981340	2013700	NA	0	NA	NA	NA
Central	Southern_Interior	29380816	1981340	2013700	NA	0	NA	NA	NA
Northern_Coastal	Central	29379920	970700	1039752	NA	0	NA	NA	NA
Northern_Coastal	Southern_Interior	29379920	970700	1039752	NA	0	NA	NA	NA
Central	Southern_Interior	29379920	970700	1039752	NA	0	NA	NA	NA
Northern_Coastal	Central	29379920	1118592	1141842	0.0	196	0	1553344	16224
Northern_Coastal	Southern_Interior	29379920	1118592	1141842	0.0	196	0	537696	5616
Central	Southern_Interior	29379920	1118592	1141842	0.0	196	0	183456	0
Northern_Coastal	Central	29379920	1464833	1466575	NA	0	NA	NA	NA
Northern_Coastal	Southern_Interior	29379920	1464833	1466575	NA	0	NA	NA	NA
Central	Southern_Interior	29379920	1464833	1466575	NA	0	NA	NA	NA
Northern_Coastal	Central	29378436	1180495	1205895	0.0025950512975256	109	2236	861640	11232
Northern_Coastal	Southern_Interior	29378436	1180495	1205895	0.0018574398176087	109	554	298260	3888
Central	Southern_Interior	29378436	1180495	1205895	0.0019211166000156	109	196	102024	0
Northern_Coastal	Central	29378436	1398676	1399901	NA	0	NA	NA	NA
Northern_Coastal	Southern_Interior	29378436	1398676	1399901	NA	0	NA	NA	NA
Central	Southern_Interior	29378436	1398676	1399901	NA	0	NA	NA	NA
Northern_Coastal	Central	29378436	1891455	2086309	0.0067673406008653	223	11924	1761992	23792
Northern_Coastal	Southern_Interior	29378436	1891455	2086309	0.0072214355020585	223	4406	610128	8028
Central	Southern_Interior	29378436	1891455	2086309	0.0066329269227819	223	1384	208656	72
Northern_Coastal	Central	29378419	1221798	1313719	0.0008495106726933	221	1484	1746888	22880
Northern_Coastal	Southern_Interior	29378419	1221798	1313719	0.000833482169435	221	504	604692	7920
Central	Southern_Interior	29378419	1221798	1313719	0.0009088448002475	221	188	206856	0
Northern_Coastal	Central	29378419	3434123	3442570	NA	0	NA	NA	NA
Northern_Coastal	Southern_Interior	29378419	3434123	3442570	NA	0	NA	NA	NA
Central	Southern_Interior	29378419	3434123	3442570	NA	0	NA	NA	NA
Northern_Coastal	Central	29378854	531075	605226	0.0077048431721927	113	6884	893464	11440
Northern_Coastal	Southern_Interior	29378854	531075	605226	0.0084002638420052	113	2598	309276	3960
Central	Southern_Interior	29378854	531075	605226	0.0065804402087587	113	696	105768	0
Northern_Coastal	Central	29378819	108299	112048	NA	0	NA	NA	NA
Northern_Coastal	Southern_Interior	29378819	108299	112048	NA	0	NA	NA	NA
Central	Southern_Interior	29378819	108299	112048	NA	0	NA	NA	NA
Northern_Coastal	Central	29378819	158976	162459	NA	0	NA	NA	NA
Northern_Coastal	Southern_Interior	29378819	158976	162459	NA	0	NA	NA	NA
Central	Southern_Interior	29378819	158976	162459	NA	0	NA	NA	NA
Northern_Coastal	Central	29378819	678511	685364	0.0	110	0	869440	11440
Northern_Coastal	Southern_Interior	29378819	678511	685364	0.0	110	0	300960	3960
Central	Southern_Interior	29378819	678511	685364	0.0	110	0	102960	0
Northern_Coastal	Central	29378819	2475200	2526206	0.0041167904604027	221	7192	1746992	22776
Northern_Coastal	Southern_Interior	29378819	2475200	2526206	0.0045045045045045	221	2724	604728	7884
Central	Southern_Interior	29378819	2475200	2526206	0.0044282012607804	221	916	206856	0
Northern_Coastal	Central	29382107	413767	414226	NA	0	NA	NA	NA
Northern_Coastal	Southern_Interior	29382107	413767	414226	NA	0	NA	NA	NA
Central	Southern_Interior	29382107	413767	414226	NA	0	NA	NA	NA
Northern_Coastal	Central	29337586	226984	228003	0.0048469741033097	95	3640	750984	9776
Northern_Coastal	Southern_Interior	29337586	226984	228003	0.0049316038098755	95	1282	259956	3384
Central	Southern_Interior	29337586	226984	228003	0.0049482681061628	95	440	88920	0
Northern_Coastal	Central	29381391	196612	201020	0.0047418656049046	212	7784	1641548	56148
Northern_Coastal	Southern_Interior	29381391	196612	201020	0.0044548125108	212	2578	578700	8964
Central	Southern_Interior	29381391	196612	201020	0.003880266075388	212	756	194832	3600
Northern_Coastal	Central	29381391	845007	921445	0.0	110	0	854672	26208
Northern_Coastal	Southern_Interior	29381391	845007	921445	0.0	110	0	295848	9072
Central	Southern_Interior	29381391	845007	921445	0.0	110	0	102960	0
Northern_Coastal	Central	29381391	1091679	1135659	NA	0	NA	NA	NA
Northern_Coastal	Southern_Interior	29381391	1091679	1135659	NA	0	NA	NA	NA
Central	Southern_Interior	29381391	1091679	1135659	NA	0	NA	NA	NA
Northern_Coastal	Central	29381391	2818613	2822749	0.0037596438477495	109	3226	858060	14812
Northern_Coastal	Southern_Interior	29381391	2818613	2822749	0.0045943658566074	109	1368	297756	4392
Central	Southern_Interior	29381391	2818613	2822749	0.0045985143261407	109	468	101772	252
Northern_Coastal	Central	29381391	4170664	4174211	0.0015960775111945	210	2612	1636512	45168
Northern_Coastal	Southern_Interior	29381391	4170664	4174211	0.0002820962888665	210	162	574272	7848
Central	Southern_Interior	29381391	4170664	4174211	0.0014853323431117	210	288	193896	2664
Northern_Coastal	Central	29379942	42307	175005	NA	0	NA	NA	NA
Northern_Coastal	Southern_Interior	29379942	42307	175005	NA	0	NA	NA	NA
Central	Southern_Interior	29379942	42307	175005	NA	0	NA	NA	NA
Northern_Coastal	Central	29379942	226930	287419	NA	0	NA	NA	NA
Northern_Coastal	Southern_Interior	29379942	226930	287419	NA	0	NA	NA	NA
Central	Southern_Interior	29379942	226930	287419	NA	0	NA	NA	NA
Northern_Coastal	Central	29379942	698068	742497	0.0	107	0	845728	11128
Northern_Coastal	Southern_Interior	29379942	698068	742497	0.0	107	0	292752	3852
Central	Southern_Interior	29379942	698068	742497	0.0	107	0	100152	0
Northern_Coastal	Central	29381211	2918	14170	0.0037999318834233	312	9372	2466360	32136
Northern_Coastal	Southern_Interior	29381211	2918	14170	0.0038348911846698	312	3274	853740	11124
Central	Southern_Interior	29381211	2918	14170	0.0040064102564102	312	1170	292032	0
Northern_Coastal	Central	29381211	612870	706971	NA	0	NA	NA	NA
Northern_Coastal	Southern_Interior	29381211	612870	706971	NA	0	NA	NA	NA
Central	Southern_Interior	29381211	612870	706971	NA	0	NA	NA	NA
Northern_Coastal	Central	29381211	991161	994875	NA	0	NA	NA	NA
Northern_Coastal	Southern_Interior	29381211	991161	994875	NA	0	NA	NA	NA
Central	Southern_Interior	29381211	991161	994875	NA	0	NA	NA	NA
Northern_Coastal	Central	29379672	223775	272138	0.0014070442992011	106	1178	837216	11632
Northern_Coastal	Southern_Interior	29379672	223775	272138	0.0004344587884806	106	126	290016	3816
Central	Southern_Interior	29379672	223775	272138	0.0010893246187363	106	108	99144	72
Northern_Coastal	Central	29379672	543381	544383	NA	0	NA	NA	NA
Northern_Coastal	Southern_Interior	29379672	543381	544383	NA	0	NA	NA	NA
Central	Southern_Interior	29379672	543381	544383	NA	0	NA	NA	NA
Northern_Coastal	Central	29379672	684694	897689	NA	0	NA	NA	NA
Northern_Coastal	Southern_Interior	29379672	684694	897689	NA	0	NA	NA	NA
Central	Southern_Interior	29379672	684694	897689	NA	0	NA	NA	NA
Northern_Coastal	Central	29380308	23099	59565	NA	0	NA	NA	NA
Northern_Coastal	Southern_Interior	29380308	23099	59565	NA	0	NA	NA	NA
Central	Southern_Interior	29380308	23099	59565	NA	0	NA	NA	NA
Central	Southern_Interior	29380308	552927	556841	0.0	103	0	96408	0
Northern_Coastal	Southern_Interior	29380308	552927	556841	0.0	103	0	281808	3708
Northern_Coastal	Central	29380308	552927	556841	0.0	103	0	814112	10712
Central	Southern_Interior	29380308	1246442	1248740	0.0023998080153587	107	240	100008	144
Northern_Coastal	Southern_Interior	29380308	1246442	1248740	0.003339479614833	107	978	292860	3744
Northern_Coastal	Central	29380308	1246442	1248740	0.000909082300357	107	768	844808	12048
Northern_Coastal	Central	29380308	1411091	1418341	0.0008365544749881	197	1302	1556384	21192
Central	Southern_Interior	29380308	1411091	1418341	0.0015628052353975	197	288	184284	108
Northern_Coastal	Southern_Interior	29380308	1411091	1418341	0.001417271418607	197	764	539064	7020
Northern_Coastal	Central	29380308	1474249	1494713	0.0	117	0	924664	12272
Northern_Coastal	Southern_Interior	29380308	1474249	1494713	0.0	117	0	320076	4248
Central	Southern_Interior	29380308	1474249	1494713	0.0	117	0	109512	0
Northern_Coastal	Southern_Interior	29380308	1568825	1571129	NA	0	NA	NA	NA
Central	Southern_Interior	29380308	1568825	1571129	NA	0	NA	NA	NA
Northern_Coastal	Central	29380308	1568825	1571129	NA	0	NA	NA	NA
Northern_Coastal	Central	29380308	2239300	2246491	NA	0	NA	NA	NA
Central	Southern_Interior	29380308	2239300	2246491	NA	0	NA	NA	NA
Northern_Coastal	Southern_Interior	29380308	2239300	2246491	NA	0	NA	NA	NA
Northern_Coastal	Central	29380308	2461020	2486941	NA	0	NA	NA	NA
Northern_Coastal	Southern_Interior	29380308	2461020	2486941	NA	0	NA	NA	NA
Central	Southern_Interior	29380308	2461020	2486941	NA	0	NA	NA	NA
Northern_Coastal	Central	29380308	2988042	2989030	NA	0	NA	NA	NA
Northern_Coastal	Southern_Interior	29380308	2988042	2989030	NA	0	NA	NA	NA
Central	Southern_Interior	29380308	2988042	2989030	NA	0	NA	NA	NA
Northern_Coastal	Central	29380308	3093287	3094292	NA	0	NA	NA	NA
Northern_Coastal	Southern_Interior	29380308	3093287	3094292	NA	0	NA	NA	NA
Central	Southern_Interior	29380308	3093287	3094292	NA	0	NA	NA	NA
Central	Southern_Interior	29380308	3269521	3340837	NA	0	NA	NA	NA
Northern_Coastal	Southern_Interior	29380308	3269521	3340837	NA	0	NA	NA	NA
Northern_Coastal	Central	29380308	3269521	3340837	NA	0	NA	NA	NA
Central	Southern_Interior	29380308	3378489	3378888	NA	0	NA	NA	NA
Northern_Coastal	Southern_Interior	29380308	3378489	3378888	NA	0	NA	NA	NA
Northern_Coastal	Central	29380308	3378489	3378888	NA	0	NA	NA	NA
Northern_Coastal	Central	29379636	54660	114595	0.0	109	0	861016	11856
Northern_Coastal	Southern_Interior	29379636	54660	114595	0.0	109	0	298044	4104
Central	Southern_Interior	29379636	54660	114595	0.0	109	0	102024	0
Northern_Coastal	Central	29379636	1333976	1334942	NA	0	NA	NA	NA
Northern_Coastal	Southern_Interior	29379636	1333976	1334942	NA	0	NA	NA	NA
Central	Southern_Interior	29379636	1333976	1334942	NA	0	NA	NA	NA
Central	Southern_Interior	29377784	1651829	1657173	0.0009951996253366	219	204	204984	0
Northern_Coastal	Southern_Interior	29377784	1651829	1657173	0.001091287719509	219	654	599292	7776
Northern_Coastal	Central	29377784	1651829	1657173	0.000613416138736	219	1062	1731288	22464
Northern_Coastal	Central	29377784	1839218	1853791	NA	0	NA	NA	NA
Central	Southern_Interior	29377784	1839218	1853791	NA	0	NA	NA	NA
Northern_Coastal	Southern_Interior	29377784	1839218	1853791	NA	0	NA	NA	NA
Central	Southern_Interior	29377784	2420850	2457084	NA	0	NA	NA	NA
Northern_Coastal	Southern_Interior	29377784	2420850	2457084	NA	0	NA	NA	NA
Northern_Coastal	Central	29377784	2420850	2457084	NA	0	NA	NA	NA
Northern_Coastal	Southern_Interior	29377784	2533306	2536614	NA	0	NA	NA	NA
Central	Southern_Interior	29377784	2533306	2536614	NA	0	NA	NA	NA
Northern_Coastal	Central	29377784	2533306	2536614	NA	0	NA	NA	NA
Northern_Coastal	Central	29377784	2795092	2797210	NA	0	NA	NA	NA
Central	Southern_Interior	29377784	2795092	2797210	NA	0	NA	NA	NA
Northern_Coastal	Southern_Interior	29377784	2795092	2797210	NA	0	NA	NA	NA
Central	Southern_Interior	29377784	2805235	2808569	NA	0	NA	NA	NA
Northern_Coastal	Southern_Interior	29377784	2805235	2808569	NA	0	NA	NA	NA
Northern_Coastal	Central	29377784	2805235	2808569	NA	0	NA	NA	NA
Central	Southern_Interior	29377784	2968114	2977617	0.0013118868355007	301	368	280512	1224
Northern_Coastal	Central	29377784	2968114	2977617	0.0018025456841906	301	4270	2368872	41536
Northern_Coastal	Southern_Interior	29377784	2968114	2977617	0.0015493484479802	301	1276	823572	10800
Northern_Coastal	Central	29377784	3004159	3030414	NA	0	NA	NA	NA
Northern_Coastal	Southern_Interior	29377784	3004159	3030414	NA	0	NA	NA	NA
Central	Southern_Interior	29377784	3004159	3030414	NA	0	NA	NA	NA
Northern_Coastal	Southern_Interior	29377784	3391779	3420914	0.004264901345928	682	7932	1859832	30672
Central	Southern_Interior	29377784	3391779	3420914	0.0040938642191251	682	2612	638028	324
Northern_Coastal	Central	29377784	3391779	3420914	0.00427141292932	682	22938	5370120	91336
Central	Southern_Interior	29377784	3956488	4036363	0.0009342301943198	622	540	578016	4176
Northern_Coastal	Southern_Interior	29377784	3956488	4036363	0.001165850214987	622	1962	1682892	41292
Northern_Coastal	Central	29377784	3956488	4036363	0.0012137189608676	622	5858	4826488	154488
Northern_Coastal	Central	29377784	4513674	4518696	NA	0	NA	NA	NA
Northern_Coastal	Southern_Interior	29377784	4513674	4518696	NA	0	NA	NA	NA
Central	Southern_Interior	29377784	4513674	4518696	NA	0	NA	NA	NA
Central	Southern_Interior	29377784	4925771	4981670	0.0049147336087278	202	928	188820	252
Northern_Coastal	Southern_Interior	29377784	4925771	4981670	0.0048087839966012	202	2626	546084	13860
Northern_Coastal	Central	29377784	4925771	4981670	0.004921662168578	202	7754	1575484	42132
Central	Southern_Interior	29377784	5297724	5298681	NA	0	NA	NA	NA
Northern_Coastal	Southern_Interior	29377784	5297724	5298681	NA	0	NA	NA	NA
Northern_Coastal	Central	29377784	5297724	5298681	NA	0	NA	NA	NA
Northern_Coastal	Southern_Interior	29377784	5342608	5343754	0.0	98	0	268128	3528
Central	Southern_Interior	29377784	5342608	5343754	0.0	98	0	91728	0
Northern_Coastal	Central	29377784	5342608	5343754	0.0	98	0	774592	10192
Central	Southern_Interior	29377784	5513233	5515794	NA	0	NA	NA	NA
Northern_Coastal	Southern_Interior	29377784	5513233	5515794	NA	0	NA	NA	NA
Northern_Coastal	Central	29377784	5513233	5515794	NA	0	NA	NA	NA
Central	Southern_Interior	29377784	6176954	6179628	NA	0	NA	NA	NA
Northern_Coastal	Southern_Interior	29377784	6176954	6179628	NA	0	NA	NA	NA
Northern_Coastal	Central	29377784	6176954	6179628	NA	0	NA	NA	NA
Northern_Coastal	Central	29377691	3144326	3227436	0.0009026175910139	111	792	877448	11440
Northern_Coastal	Southern_Interior	29377691	3144326	3227436	0.0007177380058735	111	218	303732	3960
Central	Southern_Interior	29377691	3144326	3227436	0.0011165011165011	111	116	103896	0
Northern_Coastal	Central	29377691	5001867	5004366	NA	0	NA	NA	NA
Northern_Coastal	Southern_Interior	29377691	5001867	5004366	NA	0	NA	NA	NA
Central	Southern_Interior	29377691	5001867	5004366	NA	0	NA	NA	NA
Northern_Coastal	Central	29380708	225579	227204	NA	0	NA	NA	NA
Northern_Coastal	Southern_Interior	29380708	225579	227204	NA	0	NA	NA	NA
Central	Southern_Interior	29380708	225579	227204	NA	0	NA	NA	NA
Central	Southern_Interior	29380708	353953	356265	0.0	112	0	104832	0
Northern_Coastal	Southern_Interior	29380708	353953	356265	0.0	112	0	309924	540
Northern_Coastal	Central	29380708	353953	356265	0.0	112	0	895336	1560
Northern_Coastal	Central	29380708	452061	455455	0.0	103	0	814112	10712
[truncated: 29,894 more rows]
