# Supplementary material for: The western redcedar genome reveals low genetic diversity in a self-compatible conifer
Source: Genome Res. 2022 Oct;32(10):1952–64. doi: 10.1101/gr.276358.121 (PMC9712635; doi:10.1101/gr.276358.121)
Supplement: Supplemental Material [file supp_gr.276358.121_Supplemental_Code4_analysis.tar.gz › Code_S4-nucleotide_diversity_analysis/sco_intergenic_subpops/sco_intergenic_subpops_pi.txt]

pop	chromosome	window_pos_1	window_pos_2	avg_pi	no_sites	count_diffs	count_comparisons	count_missing
Northern_Coastal	29377403	38651	136538	0.0	91	0	1016628	55443
Central	29377403	38651	136538	0.0	91	0	120666	0
Southern_Interior	29377403	38651	136538	0.0	91	0	13923	0
Northern_Coastal	29377403	489006	490484	NA	0	NA	NA	NA
Central	29377403	489006	490484	NA	0	NA	NA	NA
Southern_Interior	29377403	489006	490484	NA	0	NA	NA	NA
Southern_Interior	29378876	188814	273342	0.0019047619047619	525	153	80325	0
Central	29378876	188814	273342	0.0019047619047619	525	1326	696150	0
Northern_Coastal	29378876	188814	273342	0.0020395050711905	525	12205	5984295	200730
Central	29378876	809098	815663	NA	0	NA	NA	NA
Northern_Coastal	29378876	809098	815663	NA	0	NA	NA	NA
Southern_Interior	29378876	809098	815663	NA	0	NA	NA	NA
Northern_Coastal	29378876	1443764	1492670	NA	0	NA	NA	NA
Central	29378876	1443764	1492670	NA	0	NA	NA	NA
Southern_Interior	29378876	1443764	1492670	NA	0	NA	NA	NA
Central	29378876	4666850	4712837	0.0030572297622991	635	2556	836051	5959
Northern_Coastal	29378876	4666850	4712837	0.0047472054209054	635	34453	7257533	223402
Southern_Interior	29378876	4666850	4712837	0.0035716123719829	635	347	97155	0
Southern_Interior	29378876	5622471	5695241	0.0	107	0	16371	0
Central	29378876	5622471	5695241	0.0	107	0	141882	0
Northern_Coastal	29378876	5622471	5695241	0.0	107	0	1204755	55812
Southern_Interior	29378876	6061907	6124032	NA	0	NA	NA	NA
Central	29378876	6061907	6124032	NA	0	NA	NA	NA
Northern_Coastal	29378876	6061907	6124032	NA	0	NA	NA	NA
Northern_Coastal	29378876	6263279	6269540	0.0	105	0	1189027	47978
Southern_Interior	29378876	6263279	6269540	0.0	105	0	16065	0
Central	29378876	6263279	6269540	0.0	105	0	139230	0
Central	29378876	6542307	6545715	0.0	112	0	148512	0
Northern_Coastal	29378876	6542307	6545715	0.0	112	0	1285312	34160
Southern_Interior	29378876	6542307	6545715	0.0	112	0	17136	0
Northern_Coastal	29379802	1852619	1854752	NA	0	NA	NA	NA
Central	29379802	1852619	1854752	NA	0	NA	NA	NA
Southern_Interior	29379802	1852619	1854752	NA	0	NA	NA	NA
Northern_Coastal	29379802	1973270	1991144	NA	0	NA	NA	NA
Central	29379802	1973270	1991144	NA	0	NA	NA	NA
Southern_Interior	29379802	1973270	1991144	NA	0	NA	NA	NA
Northern_Coastal	29379802	2151910	2156801	0.0022836269682461	212	5494	2405822	91750
Central	29379802	2151910	2156801	0.0033313999854998	212	919	275860	5252
Southern_Interior	29379802	2151910	2156801	0.0042237020594401	212	137	32436	0
Central	29378735	384015	399488	0.0008861236802413	200	235	265200	0
Northern_Coastal	29378735	384015	399488	0.0017820601576337	200	4080	2289485	66715
Southern_Interior	29378735	384015	399488	0.0023529411764705	200	72	30600	0
Northern_Coastal	29378735	607752	611564	NA	0	NA	NA	NA
Central	29378735	607752	611564	NA	0	NA	NA	NA
Southern_Interior	29378735	607752	611564	NA	0	NA	NA	NA
Northern_Coastal	29378735	1564797	1568506	NA	0	NA	NA	NA
Central	29378735	1564797	1568506	NA	0	NA	NA	NA
Southern_Interior	29378735	1564797	1568506	NA	0	NA	NA	NA
Northern_Coastal	29378735	4177942	4180440	NA	0	NA	NA	NA
Southern_Interior	29378735	4177942	4180440	NA	0	NA	NA	NA
Central	29378735	4177942	4180440	NA	0	NA	NA	NA
Central	29378735	4336357	4533066	NA	0	NA	NA	NA
Northern_Coastal	29378735	4336357	4533066	NA	0	NA	NA	NA
Southern_Interior	29378735	4336357	4533066	NA	0	NA	NA	NA
Northern_Coastal	29378735	4812605	5011124	NA	0	NA	NA	NA
Southern_Interior	29378735	4812605	5011124	NA	0	NA	NA	NA
Central	29378735	4812605	5011124	NA	0	NA	NA	NA
Central	29378735	5179354	5198747	NA	0	NA	NA	NA
Northern_Coastal	29378735	5179354	5198747	NA	0	NA	NA	NA
Southern_Interior	29378735	5179354	5198747	NA	0	NA	NA	NA
Central	29378735	5604880	5681392	NA	0	NA	NA	NA
Southern_Interior	29378735	5604880	5681392	NA	0	NA	NA	NA
Northern_Coastal	29378735	5604880	5681392	NA	0	NA	NA	NA
Northern_Coastal	29378735	6102855	6188032	NA	0	NA	NA	NA
Southern_Interior	29378735	6102855	6188032	NA	0	NA	NA	NA
Central	29378735	6102855	6188032	NA	0	NA	NA	NA
Central	29378735	6652107	6655562	0.0064432164878069	213	1812	281226	1212
Northern_Coastal	29378735	6652107	6655562	0.0064125919689353	213	15629	2437236	72117
Southern_Interior	29378735	6652107	6655562	0.0073030777256129	213	238	32589	0
Northern_Coastal	29378735	7394831	7446991	0.0008040254876079	65	600	746245	19520
Central	29378735	7394831	7446991	0.0022276366167768	65	192	86190	0
Southern_Interior	29378735	7394831	7446991	0.0065359477124183	65	65	9945	0
Southern_Interior	29378735	8110071	8114105	NA	0	NA	NA	NA
Central	29378735	8110071	8114105	NA	0	NA	NA	NA
Northern_Coastal	29378735	8110071	8114105	NA	0	NA	NA	NA
Northern_Coastal	29378735	8158135	8271288	0.0048593936990748	430	23750	4887441	178389
Central	29378735	8158135	8271288	0.0042824332374457	430	2437	569069	1111
Southern_Interior	29378735	8158135	8271288	0.0045903632770937	430	302	65790	0
Southern_Interior	29378735	9319352	9350487	0.0009065520317	447	62	68391	0
Central	29378735	9319352	9350487	0.0021028684709117	447	1222	581111	11611
Northern_Coastal	29378735	9319352	9350487	0.0029076071599606	447	14869	5113827	152280
Northern_Coastal	29378735	10575818	10598812	0.003994192487169	626	28765	7201706	173200
Central	29378735	10575818	10598812	0.0037598355117372	626	3105	825834	4242
Southern_Interior	29378735	10575818	10598812	0.0005324813631522	626	51	95778	0
Central	29378735	10930148	10960207	0.0038754818166582	108	555	143208	0
Northern_Coastal	29378735	10930148	10960207	0.0038120120519224	108	4704	1233994	38354
Southern_Interior	29378735	10930148	10960207	0.0019365770999757	108	32	16524	0
Central	29378735	11090419	11202533	0.0033987233545399	214	960	282459	1305
Northern_Coastal	29378735	11090419	11202533	0.0038245102679076	214	9366	2448941	72193
Southern_Interior	29378735	11090419	11202533	0.0005192107995846	214	17	32742	0
Southern_Interior	29380345	104220	176793	0.0052697585799387	542	437	82926	0
Central	29380345	104220	176793	0.004309205271142	542	3048	707323	11369
Northern_Coastal	29380345	104220	176793	0.0059423101196661	542	36815	6195402	189900
Northern_Coastal	29380345	1448986	1453941	NA	0	NA	NA	NA
Central	29380345	1448986	1453941	NA	0	NA	NA	NA
Southern_Interior	29380345	1448986	1453941	NA	0	NA	NA	NA
Southern_Interior	29380345	2675226	2680194	0.010312273057371	90	142	13770	0
Central	29380345	2675226	2680194	0.0070219540807776	90	838	119340	0
Northern_Coastal	29380345	2675226	2680194	0.0112791524906958	90	11653	1033145	27145
Northern_Coastal	29380345	3112862	3115586	0.4933367286308462	2	11624	23562	0
Southern_Interior	29380345	3112862	3115586	0.5261437908496732	2	161	306	0
Central	29380345	3112862	3115586	0.3563265306122449	2	873	2450	202
Northern_Coastal	29380345	3336630	3337047	NA	0	NA	NA	NA
Southern_Interior	29380345	3336630	3337047	NA	0	NA	NA	NA
Central	29380345	3336630	3337047	NA	0	NA	NA	NA
Southern_Interior	29380345	3774169	3777989	NA	0	NA	NA	NA
Central	29380345	3774169	3777989	NA	0	NA	NA	NA
Northern_Coastal	29380345	3774169	3777989	NA	0	NA	NA	NA
Northern_Coastal	29380345	3985633	3989049	NA	0	NA	NA	NA
Central	29380345	3985633	3989049	NA	0	NA	NA	NA
Southern_Interior	29380345	3985633	3989049	NA	0	NA	NA	NA
Northern_Coastal	29380345	4563174	4718695	0.0	310	0	3536490	115620
Central	29380345	4563174	4718695	0.0	310	0	410353	707
Southern_Interior	29380345	4563174	4718695	0.0	310	0	47430	0
Central	29380345	5371757	5378760	0.0	104	0	137904	0
Southern_Interior	29380345	5371757	5378760	0.0	104	0	15912	0
Northern_Coastal	29380345	5371757	5378760	0.0	104	0	1193504	31720
Central	29380345	5881741	5884428	NA	0	NA	NA	NA
Southern_Interior	29380345	5881741	5884428	NA	0	NA	NA	NA
Northern_Coastal	29380345	5881741	5884428	NA	0	NA	NA	NA
Southern_Interior	29380345	6546061	6574121	0.0021680216802168	205	68	31365	0
Central	29380345	6546061	6574121	0.0015050607668284	205	400	265770	6060
Northern_Coastal	29380345	6546061	6574121	0.0016311778523618	205	3838	2352901	62204
Northern_Coastal	29380345	6670166	6676362	NA	0	NA	NA	NA
Central	29380345	6670166	6676362	NA	0	NA	NA	NA
Southern_Interior	29380345	6670166	6676362	NA	0	NA	NA	NA
Northern_Coastal	29380345	7316294	7325574	0.0	108	0	1239408	32940
Central	29380345	7316294	7325574	0.0	108	0	132300	10908
Southern_Interior	29380345	7316294	7325574	0.0	108	0	16524	0
Northern_Coastal	29380345	7329541	7367295	0.0042381494669742	111	5400	1274141	33550
Central	29380345	7329541	7367295	0.0032611797317679	111	480	147186	0
Southern_Interior	29380345	7329541	7367295	0.001001001001001	111	17	16983	0
Southern_Interior	29380345	7585656	7586025	NA	0	NA	NA	NA
Central	29380345	7585656	7586025	NA	0	NA	NA	NA
Northern_Coastal	29380345	7585656	7586025	NA	0	NA	NA	NA
Central	29380345	9314967	9322089	NA	0	NA	NA	NA
Southern_Interior	29380345	9314967	9322089	NA	0	NA	NA	NA
Northern_Coastal	29380345	9314967	9322089	NA	0	NA	NA	NA
Northern_Coastal	29380345	10130313	10356787	0.0003661926581775	320	1345	3672930	96990
Central	29380345	10130313	10356787	0.0011076546003016	320	470	424320	0
Southern_Interior	29380345	10130313	10356787	0.0013071895424836	320	64	48960	0
Northern_Coastal	29380345	10947060	11010601	NA	0	NA	NA	NA
Central	29380345	10947060	11010601	NA	0	NA	NA	NA
Southern_Interior	29380345	10947060	11010601	NA	0	NA	NA	NA
Northern_Coastal	29380345	11181672	11338842	NA	0	NA	NA	NA
Central	29380345	11181672	11338842	NA	0	NA	NA	NA
Southern_Interior	29380345	11181672	11338842	NA	0	NA	NA	NA
Central	29380345	12508028	12578440	NA	0	NA	NA	NA
Northern_Coastal	29380345	12508028	12578440	NA	0	NA	NA	NA
Southern_Interior	29380345	12508028	12578440	NA	0	NA	NA	NA
Northern_Coastal	29380345	13217456	13421799	NA	0	NA	NA	NA
Central	29380345	13217456	13421799	NA	0	NA	NA	NA
Southern_Interior	29380345	13217456	13421799	NA	0	NA	NA	NA
Northern_Coastal	29380572	391612	422155	0.0	254	0	2913098	79276
Central	29380572	391612	422155	0.0	254	0	336602	202
Southern_Interior	29380572	391612	422155	0.0	254	0	38862	0
Northern_Coastal	29380572	537623	541534	0.0015256254170019	380	6654	4361490	115290
Central	29380572	537623	541534	0.0016015718028101	380	807	503880	0
Southern_Interior	29380572	537623	541534	0.0027003783969728	380	157	58140	0
Northern_Coastal	29381806	178524	251141	0.0	200	0	2153890	202310
Central	29381806	178524	251141	0.0	200	0	254696	10504
Southern_Interior	29381806	178524	251141	0.0	200	0	30567	33
Northern_Coastal	29381806	683328	684768	NA	0	NA	NA	NA
Central	29381806	683328	684768	NA	0	NA	NA	NA
Southern_Interior	29381806	683328	684768	NA	0	NA	NA	NA
Northern_Coastal	29381806	2007335	2075677	NA	0	NA	NA	NA
Central	29381806	2007335	2075677	NA	0	NA	NA	NA
Southern_Interior	29381806	2007335	2075677	NA	0	NA	NA	NA
Northern_Coastal	29379125	146975	147527	0.0036964744246418	71	3013	815101	21350
Central	29379125	146975	147527	0.0063199711087035	71	595	94146	0
Southern_Interior	29379125	146975	147527	0.0074565037282518	71	81	10863	0
Northern_Coastal	29379125	311476	313823	0.0053635156044613	113	6957	1297097	34156
Central	29379125	311476	313823	0.007688303367637	113	1152	149838	0
Southern_Interior	29379125	311476	313823	0.0090809185030944	113	157	17289	0
Northern_Coastal	29379125	649763	657782	NA	0	NA	NA	NA
Central	29379125	649763	657782	NA	0	NA	NA	NA
Southern_Interior	29379125	649763	657782	NA	0	NA	NA	NA
Northern_Coastal	29379125	1736841	1744410	0.0	209	0	2398484	63745
Central	29379125	1736841	1744410	0.0	209	0	265268	11866
Southern_Interior	29379125	1736841	1744410	0.0	209	0	31977	0
Northern_Coastal	29382290	143871	157738	0.0057408721443028	206	13584	2366191	60695
Central	29382290	143871	157738	0.0065256583725671	206	1770	271237	1919
Southern_Interior	29382290	143871	157738	0.0102481121898597	206	323	31518	0
Northern_Coastal	29382290	1750502	1776636	NA	0	NA	NA	NA
Central	29382290	1750502	1776636	NA	0	NA	NA	NA
Southern_Interior	29382290	1750502	1776636	NA	0	NA	NA	NA
Northern_Coastal	29377349	361149	364752	0.0005340337598964	210	1287	2409960	64050
Central	29377349	361149	364752	0.0011755661377241	210	315	267956	10504
Southern_Interior	29377349	361149	364752	0.0017429193899782	210	56	32130	0
Northern_Coastal	29377349	1910877	1944562	0.0036466407170012	221	9005	2469396	134205
Central	29377349	1910877	1944562	0.0027947830715996	221	819	293046	0
Southern_Interior	29377349	1910877	1944562	0.0033123354922662	221	112	33813	0
Northern_Coastal	29377349	3933644	3934997	NA	0	NA	NA	NA
Central	29377349	3933644	3934997	NA	0	NA	NA	NA
Southern_Interior	29377349	3933644	3934997	NA	0	NA	NA	NA
Northern_Coastal	29377349	4063734	4072773	0.0102250087198887	443	51712	5057404	161579
Central	29377349	4063734	4072773	0.0079381292367615	443	4663	587418	0
Southern_Interior	29377349	4063734	4072773	0.0042491037046872	443	288	67779	0
Northern_Coastal	29379086	739814	756993	NA	0	NA	NA	NA
Central	29379086	739814	756993	NA	0	NA	NA	NA
Southern_Interior	29379086	739814	756993	NA	0	NA	NA	NA
Northern_Coastal	29381662	307810	313037	NA	0	NA	NA	NA
Central	29381662	307810	313037	NA	0	NA	NA	NA
Southern_Interior	29381662	307810	313037	NA	0	NA	NA	NA
Northern_Coastal	29381662	790039	795100	0.0	323	0	3706748	98515
Central	29381662	790039	795100	0.0	323	0	428096	202
Southern_Interior	29381662	790039	795100	0.0	323	0	49419	0
Northern_Coastal	29381662	948229	990107	0.0003105673464493	329	1168	3760859	115090
Central	29381662	948229	990107	0.0	329	0	431911	4343
Southern_Interior	29381662	948229	990107	0.0	329	0	50337	0
Northern_Coastal	29381662	1011907	1014787	NA	0	NA	NA	NA
Central	29381662	1011907	1014787	NA	0	NA	NA	NA
Southern_Interior	29381662	1011907	1014787	NA	0	NA	NA	NA
Northern_Coastal	29334873	43364	48857	NA	0	NA	NA	NA
Central	29334873	43364	48857	NA	0	NA	NA	NA
Southern_Interior	29334873	43364	48857	NA	0	NA	NA	NA
Southern_Interior	29381472	24994	33421	0.0058750091797018	89	80	13617	0
Central	29381472	24994	33421	0.0041818403582443	89	480	114782	3232
Northern_Coastal	29381472	24994	33421	0.0045744394276271	89	4551	994876	53633
Northern_Coastal	29381472	2991538	3056659	NA	0	NA	NA	NA
Central	29381472	2991538	3056659	NA	0	NA	NA	NA
Southern_Interior	29381472	2991538	3056659	NA	0	NA	NA	NA
Northern_Coastal	29381472	3428045	3511287	NA	0	NA	NA	NA
Central	29381472	3428045	3511287	NA	0	NA	NA	NA
Southern_Interior	29381472	3428045	3511287	NA	0	NA	NA	NA
Southern_Interior	29381472	3605593	3803830	0.0	307	0	46971	0
Central	29381472	3605593	3803830	0.0	307	0	407082	0
Northern_Coastal	29381472	3605593	3803830	0.0	307	0	3523132	93635
Central	29381472	5587459	5854358	NA	0	NA	NA	NA
Northern_Coastal	29381472	5587459	5854358	NA	0	NA	NA	NA
Southern_Interior	29381472	5587459	5854358	NA	0	NA	NA	NA
Southern_Interior	29381472	6701712	6827594	NA	0	NA	NA	NA
Central	29381472	6701712	6827594	NA	0	NA	NA	NA
Northern_Coastal	29381472	6701712	6827594	NA	0	NA	NA	NA
Central	29381472	7468530	7496662	NA	0	NA	NA	NA
Northern_Coastal	29381472	7468530	7496662	NA	0	NA	NA	NA
Southern_Interior	29381472	7468530	7496662	NA	0	NA	NA	NA
Northern_Coastal	29378809	971194	975332	NA	0	NA	NA	NA
Central	29378809	971194	975332	NA	0	NA	NA	NA
Southern_Interior	29378809	971194	975332	NA	0	NA	NA	NA
Northern_Coastal	29378809	1252288	1279234	NA	0	NA	NA	NA
Central	29378809	1252288	1279234	NA	0	NA	NA	NA
Southern_Interior	29378809	1252288	1279234	NA	0	NA	NA	NA
Northern_Coastal	29380628	430526	518900	0.003208988248319	328	12081	3764738	99430
Central	29380628	430526	518900	0.0032357886705006	328	1374	424626	10302
Southern_Interior	29380628	430526	518900	0.0043240873585206	328	217	50184	0
Northern_Coastal	29380628	663226	663868	0.0	22	0	250666	8516
Central	29380628	663226	663868	0.0	22	0	29172	0
Southern_Interior	29380628	663226	663868	0.0	22	0	3366	0
Northern_Coastal	29380628	736811	925161	0.0033039967468339	108	4095	1239408	32940
Central	29380628	736811	925161	0.0038754818166582	108	555	143208	0
Southern_Interior	29380628	736811	925161	0.0027233115468409	108	45	16524	0
Northern_Coastal	29378649	1016180	1054526	0.0042550431413332	317	15482	3638506	96071
Central	29378649	1016180	1054526	0.0024247991033716	317	1019	420241	101
Southern_Interior	29378649	1016180	1054526	0.00278534290666	317	135	48468	33
Northern_Coastal	29378649	1403387	1617303	NA	0	NA	NA	NA
Central	29378649	1403387	1617303	NA	0	NA	NA	NA
Southern_Interior	29378649	1403387	1617303	NA	0	NA	NA	NA
Northern_Coastal	29378649	3451698	3491413	0.0	110	0	1262360	33550
Central	29378649	3451698	3491413	0.0	110	0	145860	0
Southern_Interior	29378649	3451698	3491413	0.0	110	0	16830	0
Northern_Coastal	29380697	571930	625794	0.002552674133931	113	3225	1263381	67872
Central	29380697	571930	625794	0.0023927510519267	113	352	147111	2727
Southern_Interior	29380697	571930	625794	0.0032390537335878	113	56	17289	0
Northern_Coastal	29380697	1188795	1215550	0.0053791736336018	516	31521	5859822	219174
Central	29380697	1188795	1215550	0.0063087515281978	516	4314	683812	404
Southern_Interior	29380697	1188795	1215550	0.0069974393428491	516	552	78886	62
Northern_Coastal	29380803	431220	432040	NA	0	NA	NA	NA
Central	29380803	431220	432040	NA	0	NA	NA	NA
Southern_Interior	29380803	431220	432040	NA	0	NA	NA	NA
Northern_Coastal	29380803	946716	949129	0.0028547115610358	111	3660	1282091	25600
Central	29380803	946716	949129	0.0009987362928539	111	147	147186	0
Southern_Interior	29380803	946716	949129	0.0026497085320614	111	45	16983	0
Northern_Coastal	29380803	1622761	1728442	NA	0	NA	NA	NA
Central	29380803	1622761	1728442	NA	0	NA	NA	NA
Southern_Interior	29380803	1622761	1728442	NA	0	NA	NA	NA
Northern_Coastal	29380803	1916043	1918251	0.0	107	0	1227932	32635
Central	29380803	1916043	1918251	0.0	107	0	141882	0
Southern_Interior	29380803	1916043	1918251	0.0	107	0	16371	0
Northern_Coastal	29381808	9262	36517	0.002553817789581	314	9120	3571124	128110
Central	29381808	9262	36517	0.0029721795254711	314	1224	411819	4545
Southern_Interior	29381808	9262	36517	0.0032055284958994	314	154	48042	0
Northern_Coastal	29380284	1120667	1188207	0.0010586825071255	418	4968	4692625	231833
Central	29380284	1120667	1188207	0.0009530379730179	418	507	531983	22285
Southern_Interior	29380284	1120667	1188207	0.0008756293586014	418	56	63954	0
Northern_Coastal	29379289	1825963	1827322	NA	0	NA	NA	NA
Central	29379289	1825963	1827322	NA	0	NA	NA	NA
Southern_Interior	29379289	1825963	1827322	NA	0	NA	NA	NA
Northern_Coastal	29380051	1366030	1505390	0.0037412512105598	113	4968	1327898	3355
Central	29380051	1366030	1505390	0.0033659015473797	113	504	149737	101
Southern_Interior	29380051	1366030	1505390	0.0009832841691248	113	17	17289	0
Northern_Coastal	29380051	2042453	2045685	NA	0	NA	NA	NA
Central	29380051	2042453	2045685	NA	0	NA	NA	NA
Southern_Interior	29380051	2042453	2045685	NA	0	NA	NA	NA
Northern_Coastal	29380051	2528259	2558972	0.001406602328378	323	5253	3734531	70732
Central	29380051	2528259	2558972	0.0015199697406945	323	651	428298	0
Southern_Interior	29380051	2528259	2558972	0.0016188105789271	323	80	49419	0
Northern_Coastal	29380051	3638124	3640362	NA	0	NA	NA	NA
Central	29380051	3638124	3640362	NA	0	NA	NA	NA
Southern_Interior	29380051	3638124	3640362	NA	0	NA	NA	NA
Northern_Coastal	29378932	40864	45273	NA	0	NA	NA	NA
Central	29378932	40864	45273	NA	0	NA	NA	NA
Southern_Interior	29378932	40864	45273	NA	0	NA	NA	NA
Northern_Coastal	29378932	215753	218820	NA	0	NA	NA	NA
Central	29378932	215753	218820	NA	0	NA	NA	NA
Southern_Interior	29378932	215753	218820	NA	0	NA	NA	NA
Northern_Coastal	29378932	233482	236620	NA	0	NA	NA	NA
Central	29378932	233482	236620	NA	0	NA	NA	NA
Southern_Interior	29378932	233482	236620	NA	0	NA	NA	NA
Northern_Coastal	29379023	556010	683071	0.0021670714341874	326	7938	3663008	177598
Central	29379023	556010	683071	0.003011141924845	326	1291	428741	3535
Southern_Interior	29379023	556010	683071	0.0	326	0	49878	0
Northern_Coastal	29379023	795053	795562	NA	0	NA	NA	NA
Central	29379023	795053	795562	NA	0	NA	NA	NA
Southern_Interior	29379023	795053	795562	NA	0	NA	NA	NA
Northern_Coastal	29379023	1709534	1714923	0.0	102	0	1170552	31110
Central	29379023	1709534	1714923	0.0	102	0	135252	0
Southern_Interior	29379023	1709534	1714923	0.0	102	0	15606	0
Northern_Coastal	29379023	2557520	2564828	NA	0	NA	NA	NA
Central	29379023	2557520	2564828	NA	0	NA	NA	NA
Southern_Interior	29379023	2557520	2564828	NA	0	NA	NA	NA
Northern_Coastal	29379023	3074194	3081320	0.0	221	0	2536196	67405
Central	29379023	3074194	3081320	0.0	221	0	293046	0
Southern_Interior	29379023	3074194	3081320	0.0	221	0	33813	0
Northern_Coastal	29341164	332505	333678	NA	0	NA	NA	NA
Central	29341164	332505	333678	NA	0	NA	NA	NA
Southern_Interior	29341164	332505	333678	NA	0	NA	NA	NA
Northern_Coastal	29341164	481877	539973	0.0011397479192703	526	6858	6017120	179686
Central	29341164	481877	539973	0.0006710880086036	526	468	697375	101
Southern_Interior	29341164	481877	539973	0.0012550013668331	526	101	80478	0
Northern_Coastal	29379222	237650	287871	NA	0	NA	NA	NA
Central	29379222	237650	287871	NA	0	NA	NA	NA
Southern_Interior	29379222	237650	287871	NA	0	NA	NA	NA
Northern_Coastal	29377634	176106	210992	0.0	108	0	1238806	33542
Central	29377634	176106	210992	0.0	108	0	143208	0
Southern_Interior	29377634	176106	210992	0.0	108	0	16491	33
Northern_Coastal	29377634	353038	356009	NA	0	NA	NA	NA
Central	29377634	353038	356009	NA	0	NA	NA	NA
Southern_Interior	29377634	353038	356009	NA	0	NA	NA	NA
Northern_Coastal	29382305	890352	890760	NA	0	NA	NA	NA
Central	29382305	890352	890760	NA	0	NA	NA	NA
Southern_Interior	29382305	890352	890760	NA	0	NA	NA	NA
Northern_Coastal	29381302	651182	654606	NA	0	NA	NA	NA
Central	29381302	651182	654606	NA	0	NA	NA	NA
Southern_Interior	29381302	651182	654606	NA	0	NA	NA	NA
Northern_Coastal	29381302	780572	783112	NA	0	NA	NA	NA
Central	29381302	780572	783112	NA	0	NA	NA	NA
Southern_Interior	29381302	780572	783112	NA	0	NA	NA	NA
Northern_Coastal	29381302	936929	939885	NA	0	NA	NA	NA
Central	29381302	936929	939885	NA	0	NA	NA	NA
Southern_Interior	29381302	936929	939885	NA	0	NA	NA	NA
Northern_Coastal	29381302	1089016	1091764	NA	0	NA	NA	NA
Central	29381302	1089016	1091764	NA	0	NA	NA	NA
Southern_Interior	29381302	1089016	1091764	NA	0	NA	NA	NA
Northern_Coastal	29381302	1239533	1284121	0.0009956457912396	657	7432	7464502	275615
Central	29381302	1239533	1284121	0.0007492828292919	657	630	840804	30378
Southern_Interior	29381302	1239533	1284121	0.00016911889058	657	17	100521	0
Northern_Coastal	29379759	150890	279200	0.00645405509375	402	29394	4554346	181616
Central	29379759	150890	279200	0.0080718831614338	402	4259	527634	5418
Southern_Interior	29379759	150890	279200	0.0052840373296914	402	325	61506	0
Northern_Coastal	29379759	443603	446940	NA	0	NA	NA	NA
Central	29379759	443603	446940	NA	0	NA	NA	NA
Southern_Interior	29379759	443603	446940	NA	0	NA	NA	NA
Northern_Coastal	29377872	1080097	1092465	NA	0	NA	NA	NA
Central	29377872	1080097	1092465	NA	0	NA	NA	NA
Southern_Interior	29377872	1080097	1092465	NA	0	NA	NA	NA
Northern_Coastal	29377872	1232816	1245032	NA	0	NA	NA	NA
Central	29377872	1232816	1245032	NA	0	NA	NA	NA
Southern_Interior	29377872	1232816	1245032	NA	0	NA	NA	NA
Northern_Coastal	29382361	112144	114369	NA	0	NA	NA	NA
Central	29382361	112144	114369	NA	0	NA	NA	NA
Southern_Interior	29382361	112144	114369	NA	0	NA	NA	NA
Northern_Coastal	29382361	183628	186607	NA	0	NA	NA	NA
Central	29382361	183628	186607	NA	0	NA	NA	NA
Southern_Interior	29382361	183628	186607	NA	0	NA	NA	NA
Northern_Coastal	29382361	1738215	1740891	NA	0	NA	NA	NA
Central	29382361	1738215	1740891	NA	0	NA	NA	NA
Southern_Interior	29382361	1738215	1740891	NA	0	NA	NA	NA
Northern_Coastal	29382361	2754300	2756740	NA	0	NA	NA	NA
Central	29382361	2754300	2756740	NA	0	NA	NA	NA
Southern_Interior	29382361	2754300	2756740	NA	0	NA	NA	NA
Northern_Coastal	29382361	3305371	3307917	NA	0	NA	NA	NA
Central	29382361	3305371	3307917	NA	0	NA	NA	NA
Southern_Interior	29382361	3305371	3307917	NA	0	NA	NA	NA
Northern_Coastal	29378998	40837	75594	0.008083316377166	105	9733	1204085	32920
Central	29378998	40837	75594	0.0049666137182039	105	691	139129	101
Southern_Interior	29378998	40837	75594	0.0044817927170868	105	72	16065	0
Northern_Coastal	29378998	260519	309617	0.0	114	0	1269198	73836
Central	29378998	260519	309617	0.0	114	0	151164	0
Southern_Interior	29378998	260519	309617	0.0	114	0	17442	0
Northern_Coastal	29378998	787935	789978	NA	0	NA	NA	NA
Central	29378998	787935	789978	NA	0	NA	NA	NA
Southern_Interior	29378998	787935	789978	NA	0	NA	NA	NA
Northern_Coastal	29378998	840837	851601	0.0044592951119737	78	3993	895433	23485
Central	29378998	840837	851601	0.0065798266626913	78	640	97267	6161
Southern_Interior	29378998	840837	851601	0.0067035361153008	78	80	11934	0
Northern_Coastal	29379441	123929	124349	NA	0	NA	NA	NA
Central	29379441	123929	124349	NA	0	NA	NA	NA
Southern_Interior	29379441	123929	124349	NA	0	NA	NA	NA
Northern_Coastal	29379441	293671	295907	NA	0	NA	NA	NA
Central	29379441	293671	295907	NA	0	NA	NA	NA
Southern_Interior	29379441	293671	295907	NA	0	NA	NA	NA
Northern_Coastal	29378422	139116	246865	0.0	104	0	1193504	31720
Central	29378422	139116	246865	0.0	104	0	137904	0
Southern_Interior	29378422	139116	246865	0.0	104	0	15912	0
Northern_Coastal	29377018	174613	176442	NA	0	NA	NA	NA
Central	29377018	174613	176442	NA	0	NA	NA	NA
Southern_Interior	29377018	174613	176442	NA	0	NA	NA	NA
Northern_Coastal	29377018	210733	212511	NA	0	NA	NA	NA
Central	29377018	210733	212511	NA	0	NA	NA	NA
Southern_Interior	29377018	210733	212511	NA	0	NA	NA	NA
Northern_Coastal	29377018	872493	874380	NA	0	NA	NA	NA
Central	29377018	872493	874380	NA	0	NA	NA	NA
Southern_Interior	29377018	872493	874380	NA	0	NA	NA	NA
Southern_Interior	29377018	1553179	1553602	0.0081887160994666	87	109	13311	0
Central	29377018	1553179	1553602	0.0089024115393283	87	1027	115362	0
Northern_Coastal	29377018	1553179	1553602	0.0076895203509031	87	7682	999022	25925
Northern_Coastal	29377018	1760675	1897718	NA	0	NA	NA	NA
Central	29377018	1760675	1897718	NA	0	NA	NA	NA
Southern_Interior	29377018	1760675	1897718	NA	0	NA	NA	NA
Central	29377018	2468259	2476813	0.0	55	0	72930	0
Southern_Interior	29377018	2468259	2476813	0.0	55	0	8415	0
Northern_Coastal	29377018	2468259	2476813	0.0	55	0	631180	16775
Northern_Coastal	29377018	2719314	2726617	NA	0	NA	NA	NA
Central	29377018	2719314	2726617	NA	0	NA	NA	NA
Southern_Interior	29377018	2719314	2726617	NA	0	NA	NA	NA
Central	29377018	2783200	2784516	0.0	108	0	143208	0
Northern_Coastal	29377018	2783200	2784516	0.0	108	0	1117615	154733
Southern_Interior	29377018	2783200	2784516	0.0	108	0	16458	66
Central	29377018	4233872	4234994	0.0	111	0	147186	0
Southern_Interior	29377018	4233872	4234994	0.0	111	0	16983	0
Northern_Coastal	29377018	4233872	4234994	0.0	111	0	1294897	12794
Southern_Interior	29379473	564753	624092	0.0042843293617287	209	137	31977	0
Central	29379473	564753	624092	0.0044016599257243	209	1171	266036	11098
Northern_Coastal	29379473	564753	624092	0.0033996555304872	209	8152	2397890	64339
Southern_Interior	29379473	973847	1001981	0.0	81	0	12393	0
Northern_Coastal	29379473	973847	1001981	0.0	81	0	907049	47212
Central	29379473	973847	1001981	0.0	81	0	107305	101
Southern_Interior	29379473	1082643	1099217	NA	0	NA	NA	NA
Central	29379473	1082643	1099217	NA	0	NA	NA	NA
Northern_Coastal	29379473	1082643	1099217	NA	0	NA	NA	NA
Northern_Coastal	29379473	1422457	1424122	NA	0	NA	NA	NA
Central	29379473	1422457	1424122	NA	0	NA	NA	NA
Southern_Interior	29379473	1422457	1424122	NA	0	NA	NA	NA
Northern_Coastal	29379473	1576386	1704471	NA	0	NA	NA	NA
Central	29379473	1576386	1704471	NA	0	NA	NA	NA
Southern_Interior	29379473	1576386	1704471	NA	0	NA	NA	NA
Northern_Coastal	29379473	1747691	1752648	NA	0	NA	NA	NA
Southern_Interior	29379473	1747691	1752648	NA	0	NA	NA	NA
Central	29379473	1747691	1752648	NA	0	NA	NA	NA
Southern_Interior	29379473	3206302	3210384	0.0	111	0	16983	0
Central	29379473	3206302	3210384	0.0018751783457665	111	276	147186	0
Northern_Coastal	29379473	3206302	3210384	0.002571759629968	111	3276	1273836	33855
Central	29379473	4062782	4064336	NA	0	NA	NA	NA
Northern_Coastal	29379473	4062782	4064336	NA	0	NA	NA	NA
Southern_Interior	29379473	4062782	4064336	NA	0	NA	NA	NA
Northern_Coastal	29381572	381435	383563	NA	0	NA	NA	NA
Central	29381572	381435	383563	NA	0	NA	NA	NA
Southern_Interior	29381572	381435	383563	NA	0	NA	NA	NA
Northern_Coastal	29381572	481799	597569	NA	0	NA	NA	NA
Central	29381572	481799	597569	NA	0	NA	NA	NA
Southern_Interior	29381572	481799	597569	NA	0	NA	NA	NA
Northern_Coastal	29381572	1249894	1326659	0.006643451949891	108	8238	1240018	32330
Central	29381572	1249894	1326659	0.0075218857126667	108	1062	141188	2020
Southern_Interior	29381572	1249894	1326659	0.0070806100217864	108	117	16524	0
Northern_Coastal	29379158	223650	308248	NA	0	NA	NA	NA
Central	29379158	223650	308248	NA	0	NA	NA	NA
Southern_Interior	29379158	223650	308248	NA	0	NA	NA	NA
Northern_Coastal	29377473	288575	330261	NA	0	NA	NA	NA
Central	29377473	288575	330261	NA	0	NA	NA	NA
Southern_Interior	29377473	288575	330261	NA	0	NA	NA	NA
Northern_Coastal	29377473	568526	582037	NA	0	NA	NA	NA
Central	29377473	568526	582037	NA	0	NA	NA	NA
Southern_Interior	29377473	568526	582037	NA	0	NA	NA	NA
Northern_Coastal	29378705	424467	472580	0.0019238967677009	421	9337	4853171	106630
Central	29378705	424467	472580	0.0020904762416569	421	1167	558246	0
Southern_Interior	29378705	424467	472580	0.0024994954434663	421	161	64413	0
Northern_Coastal	29380141	188020	278447	0.0014879400916324	216	3625	2436254	108442
Central	29380141	188020	278447	0.000680918672776	216	192	281972	4444
Southern_Interior	29380141	188020	278447	0.0	216	0	33048	0
Northern_Coastal	29380141	607503	610417	NA	0	NA	NA	NA
Central	29380141	607503	610417	NA	0	NA	NA	NA
Southern_Interior	29380141	607503	610417	NA	0	NA	NA	NA
Northern_Coastal	29378893	380338	380992	NA	0	NA	NA	NA
Central	29378893	380338	380992	NA	0	NA	NA	NA
Southern_Interior	29378893	380338	380992	NA	0	NA	NA	NA
Southern_Interior	29378893	787696	810511	0.0	313	0	47889	0
Central	29378893	787696	810511	0.0041128764113165	313	1707	415038	0
Northern_Coastal	29378893	787696	810511	0.0033154107861215	313	11881	3583568	103885
Southern_Interior	29378893	792333	920654	0.0	736	0	112608	0
Central	29378893	792333	920654	0.0016215113674916	736	1582	975633	303
Northern_Coastal	29378893	792333	920654	0.0013462720954683	736	11350	8430688	240128
Northern_Coastal	29378893	1128051	1133346	NA	0	NA	NA	NA
Central	29378893	1128051	1133346	NA	0	NA	NA	NA
Southern_Interior	29378893	1128051	1133346	NA	0	NA	NA	NA
Southern_Interior	29378893	1390008	1394322	NA	0	NA	NA	NA
Northern_Coastal	29378893	1390008	1394322	NA	0	NA	NA	NA
Central	29378893	1390008	1394322	NA	0	NA	NA	NA
Northern_Coastal	29378893	1699950	1708000	NA	0	NA	NA	NA
Central	29378893	1699950	1708000	NA	0	NA	NA	NA
Southern_Interior	29378893	1699950	1708000	NA	0	NA	NA	NA
Southern_Interior	29378893	1733646	1785081	NA	0	NA	NA	NA
Central	29378893	1733646	1785081	NA	0	NA	NA	NA
Northern_Coastal	29378893	1733646	1785081	NA	0	NA	NA	NA
Northern_Coastal	29378893	1980487	1982052	NA	0	NA	NA	NA
Southern_Interior	29378893	1980487	1982052	NA	0	NA	NA	NA
Central	29378893	1980487	1982052	NA	0	NA	NA	NA
Northern_Coastal	29378893	2095316	2096987	NA	0	NA	NA	NA
Central	29378893	2095316	2096987	NA	0	NA	NA	NA
Southern_Interior	29378893	2095316	2096987	NA	0	NA	NA	NA
Northern_Coastal	29378893	2440264	2481899	NA	0	NA	NA	NA
Central	29378893	2440264	2481899	NA	0	NA	NA	NA
Southern_Interior	29378893	2440264	2481899	NA	0	NA	NA	NA
Central	29378893	2986380	2987969	NA	0	NA	NA	NA
Northern_Coastal	29378893	2986380	2987969	NA	0	NA	NA	NA
Southern_Interior	29378893	2986380	2987969	NA	0	NA	NA	NA
Southern_Interior	29378006	798179	867465	0.0019365770999757	108	32	16524	0
Central	29378006	798179	867465	0.0051992582484867	108	743	142905	303
Northern_Coastal	29378006	798179	867465	0.0052349267086073	108	6493	1240323	32025
Northern_Coastal	29378006	2620943	2621192	NA	0	NA	NA	NA
Southern_Interior	29378006	2620943	2621192	NA	0	NA	NA	NA
Central	29378006	2620943	2621192	NA	0	NA	NA	NA
Northern_Coastal	29378006	5104222	5104897	0.0013466411999399	292	4513	3351301	88751
Central	29378006	5104222	5104897	0.0012577739209487	292	487	387192	0
Southern_Interior	29378006	5104222	5104897	0.0012534694242994	292	56	44676	0
Central	29378006	6052180	6074703	0.0027276187254197	107	387	141882	0
Northern_Coastal	29378006	6052180	6074703	0.0013955625370082	107	1704	1221013	39554
Southern_Interior	29378006	6052180	6074703	0.0027487630566245	107	45	16371	0
Northern_Coastal	29378006	6419955	6505728	NA	0	NA	NA	NA
Central	29378006	6419955	6505728	NA	0	NA	NA	NA
Southern_Interior	29378006	6419955	6505728	NA	0	NA	NA	NA
Central	29378006	7657116	7678972	NA	0	NA	NA	NA
Southern_Interior	29378006	7657116	7678972	NA	0	NA	NA	NA
Northern_Coastal	29378006	7657116	7678972	NA	0	NA	NA	NA
Northern_Coastal	29380255	656495	730677	NA	0	NA	NA	NA
Central	29380255	656495	730677	NA	0	NA	NA	NA
Southern_Interior	29380255	656495	730677	NA	0	NA	NA	NA
Northern_Coastal	29380255	1082982	1216279	0.0	217	0	2457338	99139
Central	29380255	1082982	1216279	0.0	217	0	287742	0
Southern_Interior	29380255	1082982	1216279	0.0	217	0	33201	0
Northern_Coastal	29380255	1390036	1396110	NA	0	NA	NA	NA
Central	29380255	1390036	1396110	NA	0	NA	NA	NA
Southern_Interior	29380255	1390036	1396110	NA	0	NA	NA	NA
Southern_Interior	29382027	1567746	1570252	NA	0	NA	NA	NA
Central	29382027	1567746	1570252	NA	0	NA	NA	NA
Northern_Coastal	29382027	1567746	1570252	NA	0	NA	NA	NA
Northern_Coastal	29382027	1747433	1838041	NA	0	NA	NA	NA
Southern_Interior	29382027	1747433	1838041	NA	0	NA	NA	NA
Central	29382027	1747433	1838041	NA	0	NA	NA	NA
Northern_Coastal	29382027	4174118	4175275	NA	0	NA	NA	NA
Central	29382027	4174118	4175275	NA	0	NA	NA	NA
Southern_Interior	29382027	4174118	4175275	NA	0	NA	NA	NA
Southern_Interior	29382027	4377297	4517312	0.0033695858818284	997	514	152541	0
Central	29382027	4377297	4517312	0.0033698006194925	997	4405	1307199	14823
Northern_Coastal	29382027	4377297	4517312	0.0031385614619601	997	35778	11399490	346167
Central	29382027	4851241	4853564	NA	0	NA	NA	NA
Northern_Coastal	29382027	4851241	4853564	NA	0	NA	NA	NA
Southern_Interior	29382027	4851241	4853564	NA	0	NA	NA	NA
Central	29382027	5028587	5251068	0.001001040296779	467	612	611364	7878
Northern_Coastal	29382027	5028587	5251068	0.0009403162868356	467	4992	5308852	192875
Southern_Interior	29382027	5028587	5251068	0.0010076835873535	467	72	71451	0
Central	29382027	5438062	5541055	0.0027152578247767	635	2286	841909	101
Southern_Interior	29382027	5438062	5541055	0.0024496937882764	635	238	97155	0
Northern_Coastal	29382027	5438062	5541055	0.00292629045742	635	21226	7253552	227383
Central	29382027	5876607	6071809	0.0010220920947564	425	576	563550	0
Northern_Coastal	29382027	5876607	6071809	0.0011766062840996	425	5733	4872488	134437
Southern_Interior	29382027	5876607	6071809	0.0011072664359861	425	72	65025	0
Northern_Coastal	29379200	90764	262068	0.0	104	0	1193504	31720
Central	29379200	90764	262068	0.0	104	0	137904	0
Southern_Interior	29379200	90764	262068	0.0	104	0	15912	0
Northern_Coastal	29382408	11605	12969	0.0	315	0	3614940	96075
Central	29382408	11605	12969	0.0	315	0	417690	0
Southern_Interior	29382408	11605	12969	0.0	315	0	48195	0
Northern_Coastal	29379372	106094	109605	NA	0	NA	NA	NA
Central	29379372	106094	109605	NA	0	NA	NA	NA
Southern_Interior	29379372	106094	109605	NA	0	NA	NA	NA
Northern_Coastal	29379372	241763	313928	0.0035861523928601	727	29858	8325915	238872
Central	29379372	241763	313928	0.0040288662541329	727	3870	960568	3434
Southern_Interior	29379372	241763	313928	0.0039827026638257	727	443	111231	0
Northern_Coastal	29379588	443178	475874	0.0029777259591436	509	17390	5840027	156502
Central	29379588	443178	475874	0.0034837977406568	509	2345	673116	1818
Southern_Interior	29379588	443178	475874	0.0019646365422396	509	153	77877	0
Northern_Coastal	29379588	904978	905847	0.0042675775221712	106	5185	1214975	33811
Central	29379588	904978	905847	0.0088078772873445	106	1238	140556	0
Southern_Interior	29379588	904978	905847	0.0	106	0	16218	0
Southern_Interior	29379877	254253	258600	NA	0	NA	NA	NA
Central	29379877	254253	258600	NA	0	NA	NA	NA
Northern_Coastal	29379877	254253	258600	NA	0	NA	NA	NA
Northern_Coastal	29379877	938560	1023994	0.0	105	0	1204980	32025
Central	29379877	938560	1023994	0.0	105	0	139230	0
Southern_Interior	29379877	938560	1023994	0.0	105	0	16065	0
Southern_Interior	29379877	1355933	1406436	NA	0	NA	NA	NA
Northern_Coastal	29379877	1355933	1406436	NA	0	NA	NA	NA
Central	29379877	1355933	1406436	NA	0	NA	NA	NA
Northern_Coastal	29379877	1510081	1631047	NA	0	NA	NA	NA
Southern_Interior	29379877	1510081	1631047	NA	0	NA	NA	NA
Central	29379877	1510081	1631047	NA	0	NA	NA	NA
Central	29379877	1888149	1991966	0.0003734129947722	103	51	136578	0
Southern_Interior	29379877	1888149	1991966	0.0041246271971571	103	65	15759	0
Northern_Coastal	29379877	1888149	1991966	0.0013324557591651	103	1573	1180527	32916
Central	29379877	3256175	3574004	NA	0	NA	NA	NA
Northern_Coastal	29379877	3256175	3574004	NA	0	NA	NA	NA
Southern_Interior	29379877	3256175	3574004	NA	0	NA	NA	NA
Northern_Coastal	29380379	268406	452045	0.0014058843300303	112	1807	1285312	34160
Central	29380379	268406	452045	0.0006738045023616	112	100	148411	101
Southern_Interior	29380379	268406	452045	0.0018674136321195	112	32	17136	0
Northern_Coastal	29380379	612030	614686	NA	0	NA	NA	NA
Central	29380379	612030	614686	NA	0	NA	NA	NA
Southern_Interior	29380379	612030	614686	NA	0	NA	NA	NA
Southern_Interior	29382460	60188	218823	NA	0	NA	NA	NA
Central	29382460	60188	218823	NA	0	NA	NA	NA
Northern_Coastal	29382460	60188	218823	NA	0	NA	NA	NA
Central	29382460	674631	729753	NA	0	NA	NA	NA
Southern_Interior	29382460	674631	729753	NA	0	NA	NA	NA
Northern_Coastal	29382460	674631	729753	NA	0	NA	NA	NA
Northern_Coastal	29382460	859604	896258	NA	0	NA	NA	NA
Central	29382460	859604	896258	NA	0	NA	NA	NA
Southern_Interior	29382460	859604	896258	NA	0	NA	NA	NA
Southern_Interior	29382460	1230937	1235866	NA	0	NA	NA	NA
Central	29382460	1230937	1235866	NA	0	NA	NA	NA
Northern_Coastal	29382460	1230937	1235866	NA	0	NA	NA	NA
Northern_Coastal	29382460	1592503	1595535	NA	0	NA	NA	NA
Central	29382460	1592503	1595535	NA	0	NA	NA	NA
Southern_Interior	29382460	1592503	1595535	NA	0	NA	NA	NA
Central	29382460	2230762	2241906	NA	0	NA	NA	NA
Northern_Coastal	29382460	2230762	2241906	NA	0	NA	NA	NA
Southern_Interior	29382460	2230762	2241906	NA	0	NA	NA	NA
Southern_Interior	29382460	2438142	2442090	NA	0	NA	NA	NA
Central	29382460	2438142	2442090	NA	0	NA	NA	NA
Northern_Coastal	29382460	2438142	2442090	NA	0	NA	NA	NA
Northern_Coastal	29348210	59648	122201	0.0047952233564035	438	23899	4983918	176160
Central	29348210	59648	122201	0.0045810704002215	438	2614	570609	10179
Southern_Interior	29348210	59648	122201	0.0045662100456621	438	306	67014	0
Southern_Interior	29377097	567918	568854	NA	0	NA	NA	NA
Central	29377097	567918	568854	NA	0	NA	NA	NA
Northern_Coastal	29377097	567918	568854	NA	0	NA	NA	NA
Southern_Interior	29377097	1136297	1150837	NA	0	NA	NA	NA
Northern_Coastal	29377097	1136297	1150837	NA	0	NA	NA	NA
Central	29377097	1136297	1150837	NA	0	NA	NA	NA
Northern_Coastal	29377097	1404082	1410595	NA	0	NA	NA	NA
Southern_Interior	29377097	1404082	1410595	NA	0	NA	NA	NA
Central	29377097	1404082	1410595	NA	0	NA	NA	NA
Southern_Interior	29377097	1490512	1498626	NA	0	NA	NA	NA
Central	29377097	1490512	1498626	NA	0	NA	NA	NA
Northern_Coastal	29377097	1490512	1498626	NA	0	NA	NA	NA
Central	29377097	1546507	1607881	NA	0	NA	NA	NA
Southern_Interior	29377097	1546507	1607881	NA	0	NA	NA	NA
Northern_Coastal	29377097	1546507	1607881	NA	0	NA	NA	NA
Northern_Coastal	29377097	2676837	2772080	0.0	206	0	2372952	53934
Central	29377097	2676837	2772080	0.0	206	0	268716	4440
Southern_Interior	29377097	2676837	2772080	0.0	206	0	31518	0
Northern_Coastal	29377097	2865904	2885709	0.0063580905769748	508	36635	5761950	222798
Southern_Interior	29377097	2865904	2885709	0.0045545777366064	508	354	77724	0
Central	29377097	2865904	2885709	0.0040317102844084	508	2671	662498	11110
Northern_Coastal	29379797	63533	130866	NA	0	NA	NA	NA
Central	29379797	63533	130866	NA	0	NA	NA	NA
Southern_Interior	29379797	63533	130866	NA	0	NA	NA	NA
Northern_Coastal	29379797	343638	457561	NA	0	NA	NA	NA
Central	29379797	343638	457561	NA	0	NA	NA	NA
Southern_Interior	29379797	343638	457561	NA	0	NA	NA	NA
Northern_Coastal	29379797	1018899	1022832	NA	0	NA	NA	NA
Central	29379797	1018899	1022832	NA	0	NA	NA	NA
Southern_Interior	29379797	1018899	1022832	NA	0	NA	NA	NA
Northern_Coastal	29379797	1481537	1508171	0.0045026270470065	429	21876	4858497	195552
Central	29379797	1481537	1508171	0.0037089886671745	429	2108	568349	505
Southern_Interior	29379797	1481537	1508171	0.0043725337842984	429	287	65637	0
Northern_Coastal	29379797	2052795	2058010	0.003369250661905	109	4104	1218075	66054
Central	29379797	2052795	2058010	0.0019095852878907	109	276	144534	0
Southern_Interior	29379797	2052795	2058010	0.001019367991845	109	17	16677	0
Northern_Coastal	29380454	121236	123314	NA	0	NA	NA	NA
Central	29380454	121236	123314	NA	0	NA	NA	NA
Southern_Interior	29380454	121236	123314	NA	0	NA	NA	NA
Northern_Coastal	29381398	7502	147369	0.0	110	0	1262360	33550
Central	29381398	7502	147369	0.0	110	0	145860	0
Southern_Interior	29381398	7502	147369	0.0	110	0	16830	0
Northern_Coastal	29381398	493495	582398	NA	0	NA	NA	NA
Central	29381398	493495	582398	NA	0	NA	NA	NA
Southern_Interior	29381398	493495	582398	NA	0	NA	NA	NA
Northern_Coastal	29381398	736840	740831	NA	0	NA	NA	NA
Central	29381398	736840	740831	NA	0	NA	NA	NA
Southern_Interior	29381398	736840	740831	NA	0	NA	NA	NA
Northern_Coastal	29381398	1453556	1460830	0.0043791597251576	211	10567	2413020	72771
Central	29381398	1453556	1460830	0.0080096931226008	211	2241	279786	0
Southern_Interior	29381398	1453556	1460830	0.0056066660471455	211	181	32283	0
Northern_Coastal	293683531	1181	64303	NA	0	NA	NA	NA
Central	293683531	1181	64303	NA	0	NA	NA	NA
Southern_Interior	293683531	1181	64303	NA	0	NA	NA	NA
Northern_Coastal	29380980	1132975	1172934	0.0019208745245691	182	4012	2088632	55510
Central	29380980	1132975	1172934	0.0007955845059917	182	192	241332	0
Southern_Interior	29380980	1132975	1172934	0.0	182	0	27846	0
Northern_Coastal	29380980	1491106	1525023	0.0	143	0	1670958	13725
Central	29380980	1491106	1525023	0.0	143	0	189618	0
Southern_Interior	29380980	1491106	1525023	0.0	143	0	21879	0
Northern_Coastal	29380980	1543547	1590561	0.0051682612213813	94	5429	1050450	56964
Central	29380980	1543547	1590561	0.0047735951991271	94	595	124644	0
Southern_Interior	29380980	1543547	1590561	0.0045195383117786	94	65	14382	0
Northern_Coastal	29380980	2536248	2592810	0.000535790827261	98	600	1119840	34698
Central	29380980	2536248	2592810	0.001131221719457	98	147	129948	0
Southern_Interior	29380980	2536248	2592810	0.0021341870081365	98	32	14994	0
Northern_Coastal	29380980	3082861	3089340	NA	0	NA	NA	NA
Central	29380980	3082861	3089340	NA	0	NA	NA	NA
Southern_Interior	29380980	3082861	3089340	NA	0	NA	NA	NA
Northern_Coastal	29377554	255790	455588	NA	0	NA	NA	NA
Central	29377554	255790	455588	NA	0	NA	NA	NA
Southern_Interior	29377554	255790	455588	NA	0	NA	NA	NA
Northern_Coastal	29377554	1749088	1875082	0.0038379372570513	213	9509	2477633	31720
Central	29377554	1749088	1875082	0.0036078714620553	213	1019	282438	0
Southern_Interior	29377554	1749088	1875082	0.0042038724723066	213	137	32589	0
Northern_Coastal	29377554	2179646	2181347	NA	0	NA	NA	NA
Central	29377554	2179646	2181347	NA	0	NA	NA	NA
Southern_Interior	29377554	2179646	2181347	NA	0	NA	NA	NA
Northern_Coastal	29351284	172622	174970	NA	0	NA	NA	NA
Central	29351284	172622	174970	NA	0	NA	NA	NA
Southern_Interior	29351284	172622	174970	NA	0	NA	NA	NA
Northern_Coastal	29381177	1491805	1520782	0.0013896676790037	319	5145	3702324	55815
Central	29381177	1491805	1520782	0.0015603058199407	319	660	422994	0
Southern_Interior	29381177	1491805	1520782	0.0003483106931382	319	17	48807	0
Northern_Coastal	29378358	161879	172057	0.0	111	0	1272933	34758
Central	29378358	161879	172057	0.0	111	0	147186	0
Southern_Interior	29378358	161879	172057	0.0	111	0	16983	0
Northern_Coastal	29378358	1437618	1441814	0.0009347354766829	220	2329	2491614	100206
Central	29378358	1437618	1441814	0.0013266145619086	220	387	291720	0
Southern_Interior	29378358	1437618	1441814	0.0016636957813428	220	56	33660	0
Northern_Coastal	29378358	1646333	1648985	0.0048894166985505	108	5904	1207506	64842
Central	29378358	1646333	1648985	0.0038754818166582	108	555	143208	0
Southern_Interior	29378358	1646333	1648985	0.0033890099249576	108	56	16524	0
Northern_Coastal	29378358	2022578	2082071	0.0	98	0	1105986	48552
Central	29378358	2022578	2082071	0.0	98	0	126918	3030
Southern_Interior	29378358	2022578	2082071	0.0	98	0	14994	0
Northern_Coastal	29378358	2322236	2327144	NA	0	NA	NA	NA
Central	29378358	2322236	2327144	NA	0	NA	NA	NA
Southern_Interior	29378358	2322236	2327144	NA	0	NA	NA	NA
Northern_Coastal	29377915	205	2612	0.0064761496044202	95	7002	1081198	37997
Central	29377915	205	2612	0.0064221640073033	95	809	125970	0
Southern_Interior	29377915	205	2612	0.0121775025799793	95	177	14535	0
Northern_Coastal	29377915	124663	126040	NA	0	NA	NA	NA
Central	29377915	124663	126040	NA	0	NA	NA	NA
Southern_Interior	29377915	124663	126040	NA	0	NA	NA	NA
Northern_Coastal	29378194	139360	230009	6.314596084991971e-05	421	304	4814243	145558
Central	29378194	139360	230009	0.0004970787617696	421	276	555244	3002
Southern_Interior	29378194	139360	230009	0.0	421	0	64413	0
Northern_Coastal	29378194	1101290	1156518	0.0029527124609421	225	7626	2582710	68015
Central	29378194	1101290	1156518	0.0042931698351154	225	1280	298148	202
Southern_Interior	29378194	1101290	1156518	0.0041249092229484	225	142	34425	0
Northern_Coastal	29378194	1863858	1899801	0.0	109	0	1248175	35954
Central	29378194	1863858	1899801	0.0	109	0	144332	202
Southern_Interior	29378194	1863858	1899801	0.0	109	0	16677	0
Northern_Coastal	29378194	2735520	2855505	NA	0	NA	NA	NA
Central	29378194	2735520	2855505	NA	0	NA	NA	NA
Southern_Interior	29378194	2735520	2855505	NA	0	NA	NA	NA
Northern_Coastal	29378343	204871	209493	0.0013780343992553	322	5047	3662463	131019
Central	29378343	204871	209493	0.0015035509645044	322	640	425659	1313
Southern_Interior	29378343	204871	209493	0.0013193683270409	322	65	49266	0
Northern_Coastal	29378343	528819	675813	0.0047234680227648	325	17620	3730310	98515
Central	29378343	528819	675813	0.0045827258629175	325	1974	430748	202
Southern_Interior	29378343	528819	675813	0.0038813474107591	325	193	49725	0
Northern_Coastal	29379265	6894	102354	0.0	110	0	1262360	33550
Central	29379265	6894	102354	0.0	110	0	145860	0
Southern_Interior	29379265	6894	102354	0.0	110	0	16830	0
Northern_Coastal	29379265	288427	297957	NA	0	NA	NA	NA
Central	29379265	288427	297957	NA	0	NA	NA	NA
Southern_Interior	29379265	288427	297957	NA	0	NA	NA	NA
Southern_Interior	29377513	572057	615118	0.0130409193693275	422	842	64566	0
Central	29377513	572057	615118	0.012966334256462	422	7215	556441	3131
Northern_Coastal	29377513	572057	615118	0.0106908159284166	422	51844	4849396	122186
Northern_Coastal	29377513	1148106	1148991	NA	0	NA	NA	NA
Central	29377513	1148106	1148991	NA	0	NA	NA	NA
Southern_Interior	29377513	1148106	1148991	NA	0	NA	NA	NA
Central	29377513	1227482	1249693	0.0068480910410099	211	1916	279786	0
Northern_Coastal	29377513	1227482	1249693	0.0056993137207138	211	13804	2422046	63745
Southern_Interior	29377513	1227482	1249693	0.0021063717746182	211	68	32283	0
Northern_Coastal	29377513	1850597	1896875	0.0068371943086683	499	38559	5639594	239125
Central	29377513	1850597	1896875	0.0086543462011392	499	5708	659553	2121
Southern_Interior	29377513	1850597	1896875	0.0019254194663837	499	147	76347	0
Northern_Coastal	29377513	2157750	2293773	0.0043471194488721	231	11528	2651871	69540
Central	29377513	2157750	2293773	0.0052039463804169	231	1594	306306	0
Southern_Interior	29377513	2157750	2293773	0.0034518858048269	231	122	35343	0
Central	29377513	3065768	3070144	NA	0	NA	NA	NA
Northern_Coastal	29377513	3065768	3070144	NA	0	NA	NA	NA
Southern_Interior	29377513	3065768	3070144	NA	0	NA	NA	NA
Southern_Interior	29377513	3409274	3480158	0.0	105	0	16065	0
Central	29377513	3409274	3480158	0.0	105	0	139230	0
Northern_Coastal	29377513	3409274	3480158	0.0	105	0	1204980	32025
Central	29377513	3742275	3784243	NA	0	NA	NA	NA
Northern_Coastal	29377513	3742275	3784243	NA	0	NA	NA	NA
Southern_Interior	29377513	3742275	3784243	NA	0	NA	NA	NA
Northern_Coastal	29377658	1167551	1168981	NA	0	NA	NA	NA
Central	29377658	1167551	1168981	NA	0	NA	NA	NA
Southern_Interior	29377658	1167551	1168981	NA	0	NA	NA	NA
Northern_Coastal	29377658	1216120	1227007	0.0013677974878119	111	1680	1228252	79439
Central	29377658	1216120	1227007	0.0013044718927071	111	192	147186	0
Southern_Interior	29377658	1216120	1227007	0.0018879056047197	111	32	16950	33
Northern_Coastal	29377658	1581603	1589109	0.0	108	0	1232485	39863
Central	29377658	1581603	1589109	0.0	108	0	143208	0
Southern_Interior	29377658	1581603	1589109	0.0	108	0	16524	0
Northern_Coastal	29377658	3411459	3411855	NA	0	NA	NA	NA
Central	29377658	3411459	3411855	NA	0	NA	NA	NA
Southern_Interior	29377658	3411459	3411855	NA	0	NA	NA	NA
Northern_Coastal	29378996	286197	393981	0.0055251829620128	63	3993	722691	19512
Central	29378996	286197	393981	0.0066436831142713	63	555	83538	0
Southern_Interior	29378996	286197	393981	0.007469654528478	63	72	9639	0
Northern_Coastal	29380412	148098	149031	NA	0	NA	NA	NA
Central	29380412	148098	149031	NA	0	NA	NA	NA
Southern_Interior	29380412	148098	149031	NA	0	NA	NA	NA
Northern_Coastal	29380412	438407	467071	0.0025725867729334	517	14941	5807773	283004
Central	29380412	438407	467071	0.0040245729563575	517	2705	672121	13421
Southern_Interior	29380412	438407	467071	0.0046017117356291	517	364	79101	0
Northern_Coastal	29377737	59344	152420	0.0	107	0	1227932	32635
Central	29377737	59344	152420	0.0	107	0	141882	0
Southern_Interior	29377737	59344	152420	0.0	107	0	16371	0
Northern_Coastal	29377737	383814	483941	0.002072350444171	168	4012	1935966	43242
Central	29377737	383814	483941	0.00305885231861	168	675	220671	2097
Southern_Interior	29377737	383814	483941	0.002995642701525	168	77	25704	0
Northern_Coastal	29377737	1073948	1268807	0.0050427268248561	411	23706	4701028	140963
Central	29377737	1073948	1268807	0.0046019530776937	411	2508	544986	0
Southern_Interior	29377737	1073948	1268807	0.0042459806306951	411	267	62883	0
Northern_Coastal	29377737	1606468	1608979	0.0066638988680268	310	23595	3540720	111390
Central	29377737	1606468	1608979	0.006276455991826	310	2580	411060	0
Southern_Interior	29377737	1606468	1608979	0.0061775247733502	310	293	47430	0
Northern_Coastal	29382240	115875	122299	0.0073408927907695	67	5609	764076	25251
Central	29382240	115875	122299	0.0072038000045023	67	640	88842	0
Southern_Interior	29382240	115875	122299	0.0079016681299385	67	81	10251	0
Northern_Coastal	29379788	712181	906905	0.0	108	0	1210211	62137
Central	29379788	712181	906905	0.0	108	0	143208	0
Southern_Interior	29379788	712181	906905	0.0	108	0	16524	0
Northern_Coastal	29382311	1764	6194	NA	0	NA	NA	NA
Central	29382311	1764	6194	NA	0	NA	NA	NA
Southern_Interior	29382311	1764	6194	NA	0	NA	NA	NA
Northern_Coastal	29382311	314589	320323	NA	0	NA	NA	NA
Central	29382311	314589	320323	NA	0	NA	NA	NA
Southern_Interior	29382311	314589	320323	NA	0	NA	NA	NA
Northern_Coastal	29382311	650666	651089	NA	0	NA	NA	NA
Central	29382311	650666	651089	NA	0	NA	NA	NA
Southern_Interior	29382311	650666	651089	NA	0	NA	NA	NA
Northern_Coastal	29382311	1128466	1132737	NA	0	NA	NA	NA
Central	29382311	1128466	1132737	NA	0	NA	NA	NA
Southern_Interior	29382311	1128466	1132737	NA	0	NA	NA	NA
Northern_Coastal	29382311	1313618	1318105	NA	0	NA	NA	NA
Central	29382311	1313618	1318105	NA	0	NA	NA	NA
Southern_Interior	29382311	1313618	1318105	NA	0	NA	NA	NA
Northern_Coastal	29378920	192668	246351	NA	0	NA	NA	NA
Central	29378920	192668	246351	NA	0	NA	NA	NA
Southern_Interior	29378920	192668	246351	NA	0	NA	NA	NA
Southern_Interior	29378920	531739	545205	0.0011001100110011	101	17	15453	0
Northern_Coastal	29378920	531739	545205	0.0017963942450551	101	1995	1110558	79323
Central	29378920	531739	545205	0.0011247647175845	101	147	130694	3232
Southern_Interior	29378920	905907	951448	NA	0	NA	NA	NA
Northern_Coastal	29378920	905907	951448	NA	0	NA	NA	NA
Central	29378920	905907	951448	NA	0	NA	NA	NA
Central	29378920	1309442	1363205	NA	0	NA	NA	NA
Northern_Coastal	29378920	1309442	1363205	NA	0	NA	NA	NA
Southern_Interior	29378920	1309442	1363205	NA	0	NA	NA	NA
Northern_Coastal	29378920	1624064	1634818	NA	0	NA	NA	NA
Central	29378920	1624064	1634818	NA	0	NA	NA	NA
Southern_Interior	29378920	1624064	1634818	NA	0	NA	NA	NA
Central	29378920	3124841	3130417	NA	0	NA	NA	NA
Northern_Coastal	29378920	3124841	3130417	NA	0	NA	NA	NA
Southern_Interior	29378920	3124841	3130417	NA	0	NA	NA	NA
Northern_Coastal	29378920	3440441	3442556	0.0014254515861529	207	3321	2329788	108879
Central	29378920	3440441	3442556	0.000364322614962	207	100	274482	0
Southern_Interior	29378920	3440441	3442556	0.0005367686527106	207	17	31671	0
Northern_Coastal	29377716	763170	765844	NA	0	NA	NA	NA
Central	29377716	763170	765844	NA	0	NA	NA	NA
Southern_Interior	29377716	763170	765844	NA	0	NA	NA	NA
Northern_Coastal	29380583	552453	557834	0.0	220	0	2475685	116135
Central	29380583	552453	557834	0.0	220	0	291720	0
Southern_Interior	29380583	552453	557834	0.0	220	0	33660	0
Northern_Coastal	29380583	611285	673370	0.0	185	0	2102592	76893
Central	29380583	611285	673370	0.0	185	0	244603	707
Southern_Interior	29380583	611285	673370	0.0	185	0	28305	0
Northern_Coastal	29380583	1047344	1051888	0.0	101	0	1109394	80487
Central	29380583	1047344	1051888	0.0	101	0	123502	10424
Southern_Interior	29380583	1047344	1051888	0.0	101	0	15453	0
Northern_Coastal	29377902	760658	764680	0.0047067705978254	105	5673	1205285	31720
Central	29377902	760658	764680	0.0048480930833872	105	675	139230	0
Southern_Interior	29377902	760658	764680	0.00479302832244	105	77	16065	0
Northern_Coastal	29379479	325535	371435	0.0032688689870273	111	4165	1274141	33550
Central	29379479	325535	371435	0.0045860339977987	111	675	147186	0
Southern_Interior	29379479	325535	371435	0.0032974150621209	111	56	16983	0
Northern_Coastal	29379479	562012	770240	NA	0	NA	NA	NA
Central	29379479	562012	770240	NA	0	NA	NA	NA
Southern_Interior	29379479	562012	770240	NA	0	NA	NA	NA
Northern_Coastal	29380887	350061	362005	0.0008222207442386	318	2967	3608520	137838
Central	29380887	350061	362005	0.0006613550590067	318	276	417325	4343
Southern_Interior	29380887	350061	362005	0.0011509845028158	318	56	48654	0
Northern_Coastal	29380887	663147	700715	0.0	112	0	1269383	50089
Central	29380887	663147	700715	0.0	112	0	137200	11312
Southern_Interior	29380887	663147	700715	0.0	112	0	17136	0
Northern_Coastal	29380887	868613	941766	0.0074895033325	220	18785	2508177	83643
Central	29380887	868613	941766	0.0033571200779098	220	979	291619	101
Southern_Interior	29380887	868613	941766	0.0	220	0	33660	0
Northern_Coastal	29380887	1021104	1042112	NA	0	NA	NA	NA
Central	29380887	1021104	1042112	NA	0	NA	NA	NA
Southern_Interior	29380887	1021104	1042112	NA	0	NA	NA	NA
Northern_Coastal	29378929	227131	230869	0.0	226	0	2594852	67654
Central	29378929	227131	230869	0.0	226	0	299676	0
Southern_Interior	29378929	227131	230869	0.0	226	0	34578	0
Northern_Coastal	29378929	278387	313368	0.0	111	0	1287866	19825
Central	29378929	278387	313368	0.0	111	0	147186	0
Southern_Interior	29378929	278387	313368	0.0	111	0	16983	0
Northern_Coastal	29380501	497190	522110	0.0	522	0	5984151	165531
Central	29380501	497190	522110	0.0	522	0	686516	5656
Southern_Interior	29380501	497190	522110	0.0	522	0	79866	0
Northern_Coastal	29378313	108872	152099	NA	0	NA	NA	NA
Central	29378313	108872	152099	NA	0	NA	NA	NA
Southern_Interior	29378313	108872	152099	NA	0	NA	NA	NA
Southern_Interior	29378313	264961	267260	NA	0	NA	NA	NA
Northern_Coastal	29378313	264961	267260	NA	0	NA	NA	NA
Central	29378313	264961	267260	NA	0	NA	NA	NA
Northern_Coastal	29378313	568207	600680	NA	0	NA	NA	NA
Central	29378313	568207	600680	NA	0	NA	NA	NA
Southern_Interior	29378313	568207	600680	NA	0	NA	NA	NA
Northern_Coastal	29378313	906208	953039	0.0035470989062344	398	16182	4562038	126800
Southern_Interior	29378313	906208	953039	0.0029066903143166	398	177	60894	0
Central	29378313	906208	953039	0.0037953720336221	398	2003	527748	0
Southern_Interior	29378313	1434395	1460033	NA	0	NA	NA	NA
Northern_Coastal	29378313	1434395	1460033	NA	0	NA	NA	NA
Central	29378313	1434395	1460033	NA	0	NA	NA	NA
Northern_Coastal	29378313	1716905	1719799	NA	0	NA	NA	NA
Central	29378313	1716905	1719799	NA	0	NA	NA	NA
Southern_Interior	29378313	1716905	1719799	NA	0	NA	NA	NA
Northern_Coastal	29378313	2405093	2412572	NA	0	NA	NA	NA
Central	29378313	2405093	2412572	NA	0	NA	NA	NA
Southern_Interior	29378313	2405093	2412572	NA	0	NA	NA	NA
Northern_Coastal	29378438	1380247	1530541	0.0039409359712598	419	19070	4838952	97287
Central	29378438	1380247	1530541	0.0048254935039326	419	2643	547716	7878
Southern_Interior	29378438	1380247	1530541	0.0049448578158391	419	317	64107	0
Northern_Coastal	29378438	2170400	2171287	NA	0	NA	NA	NA
Central	29378438	2170400	2171287	NA	0	NA	NA	NA
Southern_Interior	29378438	2170400	2171287	NA	0	NA	NA	NA
Northern_Coastal	29378058	335258	335945	NA	0	NA	NA	NA
Central	29378058	335258	335945	NA	0	NA	NA	NA
Southern_Interior	29378058	335258	335945	NA	0	NA	NA	NA
Northern_Coastal	29378058	425133	425953	NA	0	NA	NA	NA
Central	29378058	425133	425953	NA	0	NA	NA	NA
Southern_Interior	29378058	425133	425953	NA	0	NA	NA	NA
Southern_Interior	29378058	857428	859957	NA	0	NA	NA	NA
Central	29378058	857428	859957	NA	0	NA	NA	NA
Northern_Coastal	29378058	857428	859957	NA	0	NA	NA	NA
Northern_Coastal	29378058	1496335	1497200	0.003617772823226	108	4485	1239713	32635
Central	29378058	1496335	1497200	0.0040221216691804	108	576	143208	0
Southern_Interior	29378058	1496335	1497200	0.0010288065843621	108	17	16524	0
Northern_Coastal	29378058	1716946	1830537	0.0050291006860522	204	11698	2326062	77262
Central	29378058	1716946	1830537	0.0048797799662851	204	1320	270504	0
Southern_Interior	29378058	1716946	1830537	0.0050301166218121	204	157	31212	0
Southern_Interior	29378058	2300260	2340031	0.0	106	0	16218	0
Central	29378058	2300260	2340031	0.0	106	0	140556	0
Northern_Coastal	29378058	2300260	2340031	0.0	106	0	1216456	32330
Central	29378058	3126122	3297842	NA	0	NA	NA	NA
Northern_Coastal	29378058	3126122	3297842	NA	0	NA	NA	NA
Southern_Interior	29378058	3126122	3297842	NA	0	NA	NA	NA
Central	29378058	3601120	3602041	0.0025270567066232	114	382	151164	0
Southern_Interior	29378058	3601120	3602041	0.0091732599472537	114	160	17442	0
Northern_Coastal	29378058	3601120	3602041	0.0058202699419501	114	7618	1308874	34160
Northern_Coastal	29380209	654632	746097	NA	0	NA	NA	NA
Central	29380209	654632	746097	NA	0	NA	NA	NA
Southern_Interior	29380209	654632	746097	NA	0	NA	NA	NA
Northern_Coastal	29377603	568090	573229	0.0013434603884163	102	1573	1170857	30805
Central	29377603	568090	573229	0.0023289858929997	102	315	135252	0
Southern_Interior	29377603	568090	573229	0.0020504933999743	102	32	15606	0
Northern_Coastal	29377603	1992627	2285709	0.0	210	0	2368177	105833
Central	29377603	1992627	2285709	0.0	210	0	275248	3212
Southern_Interior	29377603	1992627	2285709	0.0	210	0	32130	0
Northern_Coastal	29378140	53759	413236	0.0	47	0	538168	15539
Central	29378140	53759	413236	0.0	47	0	62322	0
Southern_Interior	29378140	53759	413236	0.0	47	0	7191	0
Northern_Coastal	29378140	585430	767043	NA	0	NA	NA	NA
Central	29378140	585430	767043	NA	0	NA	NA	NA
Southern_Interior	29378140	585430	767043	NA	0	NA	NA	NA
Northern_Coastal	29378140	1544756	1800860	NA	0	NA	NA	NA
Central	29378140	1544756	1800860	NA	0	NA	NA	NA
Southern_Interior	29378140	1544756	1800860	NA	0	NA	NA	NA
Northern_Coastal	29377614	326928	468861	0.003542434545288	590	23792	6716285	234505
Central	29377614	326928	468861	0.0022192927444229	590	1734	781330	1010
Southern_Interior	29377614	326928	468861	0.0044422288689487	590	401	90270	0
Northern_Coastal	29377614	1251009	1255417	NA	0	NA	NA	NA
Central	29377614	1251009	1255417	NA	0	NA	NA	NA
Southern_Interior	29377614	1251009	1255417	NA	0	NA	NA	NA
Northern_Coastal	29377614	1423679	1460848	0.0031337296313737	106	3813	1216761	32025
Central	29377614	1423679	1460848	0.0047454395401121	106	667	140556	0
Southern_Interior	29377614	1423679	1460848	0.0027746947835738	106	45	16218	0
Northern_Coastal	29377614	1683796	1894641	NA	0	NA	NA	NA
Central	29377614	1683796	1894641	NA	0	NA	NA	NA
Southern_Interior	29377614	1683796	1894641	NA	0	NA	NA	NA
Northern_Coastal	29382308	559486	745812	NA	0	NA	NA	NA
Southern_Interior	29382308	559486	745812	NA	0	NA	NA	NA
Central	29382308	559486	745812	NA	0	NA	NA	NA
Northern_Coastal	29382308	883287	886310	NA	0	NA	NA	NA
Central	29382308	883287	886310	NA	0	NA	NA	NA
Southern_Interior	29382308	883287	886310	NA	0	NA	NA	NA
Southern_Interior	29382308	1276317	1349551	NA	0	NA	NA	NA
Northern_Coastal	29382308	1276317	1349551	NA	0	NA	NA	NA
Central	29382308	1276317	1349551	NA	0	NA	NA	NA
Central	29382308	1601335	1737546	0.0032508443110224	191	823	253165	101
Northern_Coastal	29382308	1601335	1737546	0.0049744742271596	191	10963	2203851	46320
Southern_Interior	29382308	1601335	1737546	0.0027717893440098	191	81	29223	0
Northern_Coastal	29382308	1898532	1949859	0.0057248404404737	111	7296	1274446	33245
Central	29382308	1898532	1949859	0.0059176823882706	111	871	147186	0
Southern_Interior	29382308	1898532	1949859	0.0045339457104162	111	77	16983	0
Northern_Coastal	29382308	2112467	2116495	0.0022568319442272	204	5353	2371909	31415
Southern_Interior	29382308	2112467	2116495	0.0017941817249775	204	56	31212	0
Central	29382308	2112467	2116495	0.001301274657676	204	352	270504	0
Southern_Interior	29382308	2240333	2240931	NA	0	NA	NA	NA
Northern_Coastal	29382308	2240333	2240931	NA	0	NA	NA	NA
Central	29382308	2240333	2240931	NA	0	NA	NA	NA
Southern_Interior	29382308	2407055	2444419	NA	0	NA	NA	NA
Northern_Coastal	29382308	2407055	2444419	NA	0	NA	NA	NA
Central	29382308	2407055	2444419	NA	0	NA	NA	NA
Central	29382308	2671015	2682329	0.0074040399768821	214	2101	283764	0
Southern_Interior	29382308	2671015	2682329	0.0098344633803677	214	322	32742	0
Northern_Coastal	29382308	2671015	2682329	0.0072836386685054	214	17846	2450149	70985
Northern_Coastal	29382308	2799314	2886999	0.0047865216119063	186	10060	2101735	89531
Central	29382308	2799314	2886999	0.0049769809560508	186	1227	246535	101
Southern_Interior	29382308	2799314	2886999	0.0047845206684256	186	136	28425	33
Southern_Interior	29382308	3037751	3041601	0.0034602076124567	221	117	33813	0
Central	29382308	3037751	3041601	0.0042826040962852	221	1255	293046	0
Northern_Coastal	29382308	3037751	3041601	0.0043818567188138	221	11017	2514231	89370
Northern_Coastal	29382308	3159956	3162658	NA	0	NA	NA	NA
Southern_Interior	29382308	3159956	3162658	NA	0	NA	NA	NA
Central	29382308	3159956	3162658	NA	0	NA	NA	NA
Southern_Interior	29382308	3217979	3417928	0.0	332	0	50796	0
Central	29382308	3217979	3417928	0.0	332	0	440232	0
Northern_Coastal	29382308	3217979	3417928	0.0	332	0	3815605	95687
Southern_Interior	29382308	3477407	3626393	NA	0	NA	NA	NA
Central	29382308	3477407	3626393	NA	0	NA	NA	NA
Northern_Coastal	29382308	3477407	3626393	NA	0	NA	NA	NA
Southern_Interior	29382308	3739552	3744628	NA	0	NA	NA	NA
Central	29382308	3739552	3744628	NA	0	NA	NA	NA
Northern_Coastal	29382308	3739552	3744628	NA	0	NA	NA	NA
Northern_Coastal	29380355	576066	577543	NA	0	NA	NA	NA
Central	29380355	576066	577543	NA	0	NA	NA	NA
Southern_Interior	29380355	576066	577543	NA	0	NA	NA	NA
Central	29380355	1419786	1695372	NA	0	NA	NA	NA
Northern_Coastal	29380355	1419786	1695372	NA	0	NA	NA	NA
Southern_Interior	29380355	1419786	1695372	NA	0	NA	NA	NA
Central	29380355	2967430	2969130	NA	0	NA	NA	NA
Northern_Coastal	29380355	2967430	2969130	NA	0	NA	NA	NA
Southern_Interior	29380355	2967430	2969130	NA	0	NA	NA	NA
Northern_Coastal	29380355	4087471	4090199	NA	0	NA	NA	NA
Central	29380355	4087471	4090199	NA	0	NA	NA	NA
Southern_Interior	29380355	4087471	4090199	NA	0	NA	NA	NA
Northern_Coastal	29380355	4629206	4688970	0.0021762604021597	616	15386	7069926	187170
Central	29380355	4629206	4688970	0.0017705565556149	616	1438	812174	4642
Southern_Interior	29380355	4629206	4688970	0.0013581190051778	616	128	94248	0
Central	29380355	4920882	4992619	0.002370178840767	112	352	148512	0
Northern_Coastal	29380355	4920882	4992619	0.0028196577985512	112	3625	1285617	33855
Southern_Interior	29380355	4920882	4992619	0.0009920634920634	112	17	17136	0
Northern_Coastal	29381873	293700	303771	0.0	224	0	2570624	68320
Central	29381873	293700	303771	0.0	224	0	297024	0
Southern_Interior	29381873	293700	303771	0.0	224	0	34272	0
Northern_Coastal	29382480	492770	504135	0.0056722045989854	109	7097	1251189	32940
Central	29382480	492770	504135	0.0026568143135871	109	384	144534	0
Southern_Interior	29382480	492770	504135	0.0038376206751813	109	64	16677	0
Northern_Coastal	29382480	613384	927138	NA	0	NA	NA	NA
Central	29382480	613384	927138	NA	0	NA	NA	NA
Southern_Interior	29382480	613384	927138	NA	0	NA	NA	NA
Northern_Coastal	29382480	1117115	1242897	NA	0	NA	NA	NA
Central	29382480	1117115	1242897	NA	0	NA	NA	NA
Southern_Interior	29382480	1117115	1242897	NA	0	NA	NA	NA
Northern_Coastal	29382399	64390	65848	NA	0	NA	NA	NA
Central	29382399	64390	65848	NA	0	NA	NA	NA
Southern_Interior	29382399	64390	65848	NA	0	NA	NA	NA
Northern_Coastal	29382399	412186	414329	NA	0	NA	NA	NA
Central	29382399	412186	414329	NA	0	NA	NA	NA
Southern_Interior	29382399	412186	414329	NA	0	NA	NA	NA
Northern_Coastal	29373633	341691	367942	0.0029651435572474	548	18340	6185198	270790
Central	29373633	341691	367942	0.0028094744719612	548	2031	722911	3737
Southern_Interior	29373633	341691	367942	0.001660949629897	548	138	83085	759
Northern_Coastal	29381099	211290	227316	NA	0	NA	NA	NA
Central	29381099	211290	227316	NA	0	NA	NA	NA
Southern_Interior	29381099	211290	227316	NA	0	NA	NA	NA
Northern_Coastal	29381099	843207	858491	NA	0	NA	NA	NA
Central	29381099	843207	858491	NA	0	NA	NA	NA
Southern_Interior	29381099	843207	858491	NA	0	NA	NA	NA
Northern_Coastal	29381099	1228250	1232129	NA	0	NA	NA	NA
Central	29381099	1228250	1232129	NA	0	NA	NA	NA
Southern_Interior	29381099	1228250	1232129	NA	0	NA	NA	NA
Northern_Coastal	29381099	1788122	1793187	NA	0	NA	NA	NA
Central	29381099	1788122	1793187	NA	0	NA	NA	NA
Southern_Interior	29381099	1788122	1793187	NA	0	NA	NA	NA
Northern_Coastal	29381237	133187	135562	0.0050036363636363	102	5848	1168750	32912
Central	29381237	133187	135562	0.0046518215907142	102	624	134141	1111
Southern_Interior	29381237	133187	135562	0.0046136101499423	102	72	15606	0
Northern_Coastal	29381237	231552	233840	NA	0	NA	NA	NA
Central	29381237	231552	233840	NA	0	NA	NA	NA
Southern_Interior	29381237	231552	233840	NA	0	NA	NA	NA
Northern_Coastal	29378128	542602	736714	NA	0	NA	NA	NA
Central	29378128	542602	736714	NA	0	NA	NA	NA
Southern_Interior	29378128	542602	736714	NA	0	NA	NA	NA
Northern_Coastal	29382445	74259	205706	NA	0	NA	NA	NA
Central	29382445	74259	205706	NA	0	NA	NA	NA
Southern_Interior	29382445	74259	205706	NA	0	NA	NA	NA
Northern_Coastal	29382445	688212	689115	NA	0	NA	NA	NA
Central	29382445	688212	689115	NA	0	NA	NA	NA
Southern_Interior	29382445	688212	689115	NA	0	NA	NA	NA
Northern_Coastal	29382445	785759	790790	NA	0	NA	NA	NA
Central	29382445	785759	790790	NA	0	NA	NA	NA
Southern_Interior	29382445	785759	790790	NA	0	NA	NA	NA
Northern_Coastal	29378827	147559	151790	0.0	103	0	1182028	31415
Central	29378827	147559	151790	0.0	103	0	136578	0
Southern_Interior	29378827	147559	151790	0.0	103	0	15759	0
Northern_Coastal	29378827	218569	219946	0.0032086087317283	101	3720	1159381	30500
Central	29378827	218569	219946	0.0044427519675044	101	595	133926	0
Southern_Interior	29378827	218569	219946	0.0042063029832395	101	65	15453	0
Northern_Coastal	29378827	1255711	1261392	NA	0	NA	NA	NA
Central	29378827	1255711	1261392	NA	0	NA	NA	NA
Southern_Interior	29378827	1255711	1261392	NA	0	NA	NA	NA
Northern_Coastal	29378973	542151	545562	0.0	98	0	1095150	59388
Central	29378973	542151	545562	0.0	98	0	128736	1212
Southern_Interior	29378973	542151	545562	0.0	98	0	14994	0
Southern_Interior	29378973	702846	715533	0.0052821967361368	318	257	48654	0
Central	29378973	702846	715533	0.0060711270478196	318	2560	421668	0
Northern_Coastal	29378973	702846	715533	0.0063552282891612	318	23164	3644873	101485
Northern_Coastal	29378973	986432	989114	NA	0	NA	NA	NA
Central	29378973	986432	989114	NA	0	NA	NA	NA
Southern_Interior	29378973	986432	989114	NA	0	NA	NA	NA
Northern_Coastal	29378973	1657559	1664466	NA	0	NA	NA	NA
Central	29378973	1657559	1664466	NA	0	NA	NA	NA
Southern_Interior	29378973	1657559	1664466	NA	0	NA	NA	NA
Northern_Coastal	29378973	1982346	1984895	0.002955246609801	104	3528	1193809	31415
Southern_Interior	29378973	1982346	1984895	0.0040849673202614	104	65	15912	0
Central	29378973	1982346	1984895	0.0038747833180381	104	532	137298	606
Northern_Coastal	29378973	2035574	2038750	NA	0	NA	NA	NA
Southern_Interior	29378973	2035574	2038750	NA	0	NA	NA	NA
Central	29378973	2035574	2038750	NA	0	NA	NA	NA
Northern_Coastal	29378973	2338325	2340861	NA	0	NA	NA	NA
Central	29378973	2338325	2340861	NA	0	NA	NA	NA
Southern_Interior	29378973	2338325	2340861	NA	0	NA	NA	NA
Southern_Interior	29377647	20675	84030	0.0035860952050436	113	62	17289	0
Central	29377647	20675	84030	0.0022238992366616	113	333	149737	101
Northern_Coastal	29377647	20675	84030	0.0032310713264199	113	4191	1297093	34160
Northern_Coastal	29377647	219134	222099	NA	0	NA	NA	NA
Central	29377647	219134	222099	NA	0	NA	NA	NA
Southern_Interior	29377647	219134	222099	NA	0	NA	NA	NA
Southern_Interior	29377647	379066	402604	NA	0	NA	NA	NA
Northern_Coastal	29377647	379066	402604	NA	0	NA	NA	NA
Central	29377647	379066	402604	NA	0	NA	NA	NA
Southern_Interior	29377647	628392	674024	0.0005113699921696	409	32	62577	0
Central	29377647	628392	674024	0.0010646536825742	409	576	541021	1313
Northern_Coastal	29377647	628392	674024	0.000736924444966	409	3416	4635482	182947
Northern_Coastal	29377647	815785	894318	0.0	113	0	1296788	34465
Central	29377647	815785	894318	0.0	113	0	149838	0
Southern_Interior	29377647	815785	894318	0.0	113	0	16365	924
Northern_Coastal	29377647	927619	937012	NA	0	NA	NA	NA
Southern_Interior	29377647	927619	937012	NA	0	NA	NA	NA
Central	29377647	927619	937012	NA	0	NA	NA	NA
Southern_Interior	29377647	1134493	1302315	0.0016700686583781	317	81	48501	0
Central	29377647	1134493	1302315	0.0013703127453359	317	576	420342	0
Northern_Coastal	29377647	1134493	1302315	0.0011907617354258	317	4329	3635488	99089
Northern_Coastal	29377647	1462128	1464596	NA	0	NA	NA	NA
Central	29377647	1462128	1464596	NA	0	NA	NA	NA
Southern_Interior	29377647	1462128	1464596	NA	0	NA	NA	NA
Northern_Coastal	29378622	808707	1026671	NA	0	NA	NA	NA
Central	29378622	808707	1026671	NA	0	NA	NA	NA
Southern_Interior	29378622	808707	1026671	NA	0	NA	NA	NA
Northern_Coastal	29378622	1594197	1622302	NA	0	NA	NA	NA
Central	29378622	1594197	1622302	NA	0	NA	NA	NA
Southern_Interior	29378622	1594197	1622302	NA	0	NA	NA	NA
Northern_Coastal	29380890	892352	912054	NA	0	NA	NA	NA
Central	29380890	892352	912054	NA	0	NA	NA	NA
Southern_Interior	29380890	892352	912054	NA	0	NA	NA	NA
Northern_Coastal	29380890	1459371	1468337	NA	0	NA	NA	NA
Central	29380890	1459371	1468337	NA	0	NA	NA	NA
Southern_Interior	29380890	1459371	1468337	NA	0	NA	NA	NA
Northern_Coastal	29381777	270197	277519	NA	0	NA	NA	NA
Central	29381777	270197	277519	NA	0	NA	NA	NA
Southern_Interior	29381777	270197	277519	NA	0	NA	NA	NA
Northern_Coastal	29377860	542170	547989	NA	0	NA	NA	NA
Central	29377860	542170	547989	NA	0	NA	NA	NA
Southern_Interior	29377860	542170	547989	NA	0	NA	NA	NA
Northern_Coastal	29377860	622156	677649	0.0072307674977188	282	23108	3195788	126454
Central	29377860	622156	677649	0.0062551479948225	282	2339	373932	0
Southern_Interior	29377860	622156	677649	0.0074630324943216	282	322	43146	0
Northern_Coastal	29377860	902464	924828	0.0	50	0	571994	17056
Central	29377860	902464	924828	0.0	50	0	66300	0
Southern_Interior	29377860	902464	924828	0.0	50	0	7650	0
Northern_Coastal	29377860	1125500	1126377	NA	0	NA	NA	NA
Central	29377860	1125500	1126377	NA	0	NA	NA	NA
Southern_Interior	29377860	1125500	1126377	NA	0	NA	NA	NA
Northern_Coastal	29377860	2010259	2023610	NA	0	NA	NA	NA
Central	29377860	2010259	2023610	NA	0	NA	NA	NA
Southern_Interior	29377860	2010259	2023610	NA	0	NA	NA	NA
Northern_Coastal	29380700	842923	845433	NA	0	NA	NA	NA
Central	29380700	842923	845433	NA	0	NA	NA	NA
Southern_Interior	29380700	842923	845433	NA	0	NA	NA	NA
Northern_Coastal	29377105	964190	981354	NA	0	NA	NA	NA
Central	29377105	964190	981354	NA	0	NA	NA	NA
Southern_Interior	29377105	964190	981354	NA	0	NA	NA	NA
Northern_Coastal	29377105	994951	996731	NA	0	NA	NA	NA
Central	29377105	994951	996731	NA	0	NA	NA	NA
Southern_Interior	29377105	994951	996731	NA	0	NA	NA	NA
Northern_Coastal	29377105	1532852	1536948	NA	0	NA	NA	NA
Central	29377105	1532852	1536948	NA	0	NA	NA	NA
Southern_Interior	29377105	1532852	1536948	NA	0	NA	NA	NA
Northern_Coastal	29377105	2434856	2465996	NA	0	NA	NA	NA
Central	29377105	2434856	2465996	NA	0	NA	NA	NA
Southern_Interior	29377105	2434856	2465996	NA	0	NA	NA	NA
Northern_Coastal	29380853	260571	262853	0.003082104108253	286	10113	3281200	88166
Central	29380853	260571	262853	0.0036000539738226	286	1334	370550	8686
Southern_Interior	29380853	260571	262853	0.0034050916403857	286	149	43758	0
Northern_Coastal	29380853	688501	949951	0.0038107048456042	203	8764	2299837	91706
Central	29380853	688501	949951	0.0057777927558536	203	1543	267057	2121
Southern_Interior	29380853	688501	949951	0.0043787629994526	203	136	31059	0
Northern_Coastal	29380853	1525918	1530189	NA	0	NA	NA	NA
Central	29380853	1525918	1530189	NA	0	NA	NA	NA
Southern_Interior	29380853	1525918	1530189	NA	0	NA	NA	NA
Northern_Coastal	29380853	1538606	1540198	NA	0	NA	NA	NA
Central	29380853	1538606	1540198	NA	0	NA	NA	NA
Southern_Interior	29380853	1538606	1540198	NA	0	NA	NA	NA
Northern_Coastal	29380309	247339	360197	0.0017683758012071	109	2195	1241252	42877
Central	29380309	247339	360197	0.0	109	0	144433	101
Southern_Interior	29380309	247339	360197	0.0	109	0	16677	0
Northern_Coastal	29380309	2391216	2517020	NA	0	NA	NA	NA
Central	29380309	2391216	2517020	NA	0	NA	NA	NA
Southern_Interior	29380309	2391216	2517020	NA	0	NA	NA	NA
Central	29380309	3203435	3207359	0.001415720595009	334	627	442884	0
Southern_Interior	29380309	3203435	3207359	0.0010958475206449	334	56	51102	0
Northern_Coastal	29380309	3203435	3207359	0.0021987969260693	334	8424	3831186	103668
Northern_Coastal	29380309	3503275	3552297	0.0049837578921353	294	16818	3374562	89052
Southern_Interior	29380309	3503275	3552297	0.0053799297496776	294	242	44982	0
Central	29380309	3503275	3552297	0.0060106456696146	294	2342	389642	202
Northern_Coastal	29380309	3724458	3756318	0.0006931078727889	201	1573	2269488	98493
Central	29380309	3724458	3756318	0.001183667641157	201	315	266122	404
Southern_Interior	29380309	3724458	3756318	0.0	201	0	30595	158
Southern_Interior	29380309	4197915	4203438	NA	0	NA	NA	NA
Central	29380309	4197915	4203438	NA	0	NA	NA	NA
Northern_Coastal	29380309	4197915	4203438	NA	0	NA	NA	NA
Southern_Interior	29380309	4588468	4599677	NA	0	NA	NA	NA
Central	29380309	4588468	4599677	NA	0	NA	NA	NA
Northern_Coastal	29380309	4588468	4599677	NA	0	NA	NA	NA
Southern_Interior	29380309	4719835	4724085	NA	0	NA	NA	NA
Central	29380309	4719835	4724085	NA	0	NA	NA	NA
Northern_Coastal	29380309	4719835	4724085	NA	0	NA	NA	NA
Central	29380309	5330220	5400166	0.0	212	0	281112	0
Southern_Interior	29380309	5330220	5400166	0.0	212	0	32436	0
Northern_Coastal	29380309	5330220	5400166	0.0	212	0	2432912	64660
Central	29380309	5671109	5677237	NA	0	NA	NA	NA
Northern_Coastal	29380309	5671109	5677237	NA	0	NA	NA	NA
Southern_Interior	29380309	5671109	5677237	NA	0	NA	NA	NA
Northern_Coastal	29380072	269645	271820	NA	0	NA	NA	NA
Central	29380072	269645	271820	NA	0	NA	NA	NA
Southern_Interior	29380072	269645	271820	NA	0	NA	NA	NA
Northern_Coastal	29379208	521970	679341	0.0005493394028548	318	1996	3633455	112903
Central	29379208	521970	679341	0.0008347799690751	318	352	421668	0
Southern_Interior	29379208	521970	679341	0.0009248982611912	318	45	48654	0
Northern_Coastal	29379208	735853	739647	NA	0	NA	NA	NA
Central	29379208	735853	739647	NA	0	NA	NA	NA
Southern_Interior	29379208	735853	739647	NA	0	NA	NA	NA
Northern_Coastal	29379208	1007332	1011802	NA	0	NA	NA	NA
Central	29379208	1007332	1011802	NA	0	NA	NA	NA
Southern_Interior	29379208	1007332	1011802	NA	0	NA	NA	NA
Northern_Coastal	29379208	1227665	1316465	0.0030313127649821	239	8233	2715985	99674
Central	29379208	1227665	1316465	0.0038159009572947	239	1207	316308	606
Southern_Interior	29379208	1227665	1316465	0.00418410041841	239	153	36567	0
Northern_Coastal	29378200	109247	161515	0.0026598699317209	109	3328	1251189	32940
Central	29378200	109247	161515	0.0029058906554859	109	420	144534	0
Southern_Interior	29378200	109247	161515	0.0026983270372369	109	45	16677	0
Northern_Coastal	29378271	1373135	1379640	0.0022823495940262	112	2904	1272373	47099
Central	29378271	1373135	1379640	0.0015823637147166	112	235	148512	0
Southern_Interior	29378271	1373135	1379640	0.0046685340802987	112	80	17136	0
Southern_Interior	29378271	1875643	1901916	0.0033793002119933	317	161	47643	858
Central	29378271	1875643	1901916	0.0030344574124178	317	1255	413583	6759
Northern_Coastal	29378271	1875643	1901916	0.0034842539376586	317	12574	3608807	125770
Southern_Interior	29378271	2035672	2046230	NA	0	NA	NA	NA
Northern_Coastal	29378271	2035672	2046230	NA	0	NA	NA	NA
Central	29378271	2035672	2046230	NA	0	NA	NA	NA
Southern_Interior	29378271	2293847	2299517	0.0	211	0	32283	0
Central	29378271	2293847	2299517	0.0	211	0	278069	1717
Northern_Coastal	29378271	2293847	2299517	0.0	211	0	2394948	90843
Southern_Interior	29378271	2374489	2378475	NA	0	NA	NA	NA
Northern_Coastal	29378271	2374489	2378475	NA	0	NA	NA	NA
Central	29378271	2374489	2378475	NA	0	NA	NA	NA
Central	29378271	2770891	2854437	0.0	106	0	140556	0
Southern_Interior	29378271	2770891	2854437	0.0	106	0	16218	0
Northern_Coastal	29378271	2770891	2854437	0.0	106	0	1242381	6405
Northern_Coastal	29378271	3290997	3293637	0.0	116	0	1331216	35380
Central	29378271	3290997	3293637	0.0	116	0	153816	0
Southern_Interior	29378271	3290997	3293637	0.0	116	0	17748	0
Southern_Interior	29378271	3747503	3750980	NA	0	NA	NA	NA
Central	29378271	3747503	3750980	NA	0	NA	NA	NA
Northern_Coastal	29378271	3747503	3750980	NA	0	NA	NA	NA
Northern_Coastal	29378271	3754266	3758636	NA	0	NA	NA	NA
Southern_Interior	29378271	3754266	3758636	NA	0	NA	NA	NA
Central	29378271	3754266	3758636	NA	0	NA	NA	NA
Southern_Interior	29378271	3879132	3927050	0.0017414116742429	289	77	44217	0
Northern_Coastal	29378271	3879132	3927050	0.001712284516503	289	5632	3289173	115536
Central	29378271	3879132	3927050	0.001323020557704	289	507	383214	0
Southern_Interior	29378271	4238081	4243787	0.0	105	0	16065	0
Central	29378271	4238081	4243787	0.0	105	0	139230	0
Northern_Coastal	29378271	4238081	4243787	0.0	105	0	1173078	63927
Southern_Interior	29378271	4484846	4595945	0.0	96	0	14688	0
Central	29378271	4484846	4595945	0.0019403594771241	96	247	127296	0
Northern_Coastal	29378271	4484846	4595945	0.0071719059632985	96	7897	1101102	29874
Northern_Coastal	29378890	210493	250533	0.0023820830994801	113	3145	1320273	10980
Central	29378890	210493	250533	0.0030241867887964	113	451	149131	707
Southern_Interior	29378890	210493	250533	0.0126670137081381	113	219	17289	0
Northern_Coastal	29378890	895908	1008011	0.0084867494598479	195	19243	2267417	29878
Central	29378890	895908	1008011	0.0099624859805855	195	2576	258570	0
Southern_Interior	29378890	895908	1008011	0.0089492207139265	195	267	29835	0
Northern_Coastal	29378890	2372633	2674342	0.0048214453439468	307	16991	3524047	92720
Central	29378890	2372633	2674342	0.0066129182818203	307	2692	407082	0
Southern_Interior	29378890	2372633	2674342	0.0065572374443805	307	308	46971	0
Northern_Coastal	29378890	4096654	4219966	0.0038109109676098	317	13705	3596253	138324
Central	29378890	4096654	4219966	0.0044124008651766	317	1836	416100	4242
Southern_Interior	29378890	4096654	4219966	0.0042267169749077	317	205	48501	0
Northern_Coastal	29378890	4665638	4676993	NA	0	NA	NA	NA
Central	29378890	4665638	4676993	NA	0	NA	NA	NA
Southern_Interior	29378890	4665638	4676993	NA	0	NA	NA	NA
Northern_Coastal	29377177	185076	209502	0.0	107	0	1227932	32635
Central	29377177	185076	209502	0.0	107	0	141882	0
Southern_Interior	29377177	185076	209502	0.0	107	0	16371	0
Northern_Coastal	29379253	34346	174725	0.0023971492789422	203	5451	2273951	117592
Central	29379253	34346	174725	0.002418474020908	203	651	269178	0
Southern_Interior	29379253	34346	174725	0.0020927911394442	203	65	31059	0
Northern_Coastal	29379253	377814	453950	NA	0	NA	NA	NA
Central	29379253	377814	453950	NA	0	NA	NA	NA
Southern_Interior	29379253	377814	453950	NA	0	NA	NA	NA
Northern_Coastal	29379253	997779	1001081	NA	0	NA	NA	NA
Central	29379253	997779	1001081	NA	0	NA	NA	NA
Southern_Interior	29379253	997779	1001081	NA	0	NA	NA	NA
Northern_Coastal	29360311	83635	86646	0.0047428365535728	105	5568	1173981	63024
Central	29360311	83635	86646	0.0039862098685628	105	555	139230	0
Southern_Interior	29360311	83635	86646	0.0028011204481792	105	45	16065	0
Northern_Coastal	29359568	180600	191202	0.0079367863752144	515	46829	5900247	166968
Central	29359568	180600	191202	0.0084491339600626	515	5699	674507	8383
Southern_Interior	29359568	180600	191202	0.0092772384034519	515	731	78795	0
Northern_Coastal	29359568	363271	367535	NA	0	NA	NA	NA
Central	29359568	363271	367535	NA	0	NA	NA	NA
Southern_Interior	29359568	363271	367535	NA	0	NA	NA	NA
Northern_Coastal	29381731	683102	688485	NA	0	NA	NA	NA
Central	29381731	683102	688485	NA	0	NA	NA	NA
Southern_Interior	29381731	683102	688485	NA	0	NA	NA	NA
Northern_Coastal	29381731	712850	750085	0.0055050153831449	421	26725	4854664	105137
Central	29381731	712850	750085	0.0048319143097483	421	2694	557543	703
Southern_Interior	29381731	712850	750085	0.0047350690078089	421	305	64413	0
Northern_Coastal	29381731	832775	873477	0.004505931875815	101	5304	1177115	12766
Central	29381731	832775	873477	0.0044427519675044	101	595	133926	0
Southern_Interior	29381731	832775	873477	0.0049828512262991	101	77	15453	0
Northern_Coastal	28886216	745	3807	0.0	110	0	1262360	33550
Central	28886216	745	3807	0.0	110	0	145860	0
Southern_Interior	28886216	745	3807	0.0	110	0	16830	0
Northern_Coastal	29379821	270396	271342	NA	0	NA	NA	NA
Central	29379821	270396	271342	NA	0	NA	NA	NA
Southern_Interior	29379821	270396	271342	NA	0	NA	NA	NA
Northern_Coastal	29379821	766283	767085	NA	0	NA	NA	NA
Central	29379821	766283	767085	NA	0	NA	NA	NA
Southern_Interior	29379821	766283	767085	NA	0	NA	NA	NA
Central	29379821	1210230	1213942	NA	0	NA	NA	NA
Northern_Coastal	29379821	1210230	1213942	NA	0	NA	NA	NA
Southern_Interior	29379821	1210230	1213942	NA	0	NA	NA	NA
Northern_Coastal	29379821	1528728	1572638	NA	0	NA	NA	NA
Southern_Interior	29379821	1528728	1572638	NA	0	NA	NA	NA
Central	29379821	1528728	1572638	NA	0	NA	NA	NA
Northern_Coastal	29379821	2077289	2295343	0.0	111	0	1236861	70830
Central	29379821	2077289	2295343	0.0	111	0	147186	0
Southern_Interior	29379821	2077289	2295343	0.0	111	0	16983	0
Northern_Coastal	29379821	3177711	3235421	NA	0	NA	NA	NA
Central	29379821	3177711	3235421	NA	0	NA	NA	NA
Southern_Interior	29379821	3177711	3235421	NA	0	NA	NA	NA
Northern_Coastal	29379821	3476123	3547323	0.0008104088557205	105	1001	1235179	1826
Central	29379821	3476123	3547323	0.0010565733959131	105	147	139129	101
Southern_Interior	29379821	3476123	3547323	0.0	105	0	16065	0
Northern_Coastal	29378300	135797	141327	NA	0	NA	NA	NA
Central	29378300	135797	141327	NA	0	NA	NA	NA
Southern_Interior	29378300	135797	141327	NA	0	NA	NA	NA
Northern_Coastal	29378300	149633	151270	NA	0	NA	NA	NA
Central	29378300	149633	151270	NA	0	NA	NA	NA
Southern_Interior	29378300	149633	151270	NA	0	NA	NA	NA
Northern_Coastal	29380169	30289	31056	NA	0	NA	NA	NA
Central	29380169	30289	31056	NA	0	NA	NA	NA
Southern_Interior	29380169	30289	31056	NA	0	NA	NA	NA
Northern_Coastal	29381218	1425001	1427912	NA	0	NA	NA	NA
Central	29381218	1425001	1427912	NA	0	NA	NA	NA
Southern_Interior	29381218	1425001	1427912	NA	0	NA	NA	NA
Northern_Coastal	29381218	1553922	1555459	NA	0	NA	NA	NA
Central	29381218	1553922	1555459	NA	0	NA	NA	NA
Southern_Interior	29381218	1553922	1555459	NA	0	NA	NA	NA
Northern_Coastal	29381218	1789458	1789919	NA	0	NA	NA	NA
Central	29381218	1789458	1789919	NA	0	NA	NA	NA
Southern_Interior	29381218	1789458	1789919	NA	0	NA	NA	NA
Northern_Coastal	29380790	939798	1008126	NA	0	NA	NA	NA
Central	29380790	939798	1008126	NA	0	NA	NA	NA
Southern_Interior	29380790	939798	1008126	NA	0	NA	NA	NA
Southern_Interior	29378999	327287	330079	NA	0	NA	NA	NA
Central	29378999	327287	330079	NA	0	NA	NA	NA
Northern_Coastal	29378999	327287	330079	NA	0	NA	NA	NA
Southern_Interior	29378999	989725	1090245	NA	0	NA	NA	NA
Central	29378999	989725	1090245	NA	0	NA	NA	NA
Northern_Coastal	29378999	989725	1090245	NA	0	NA	NA	NA
Southern_Interior	29378999	1803337	1804918	NA	0	NA	NA	NA
Northern_Coastal	29378999	1803337	1804918	NA	0	NA	NA	NA
Central	29378999	1803337	1804918	NA	0	NA	NA	NA
Southern_Interior	29378999	2419561	2552695	0.0010482180293501	106	17	16218	0
Northern_Coastal	29378999	2419561	2552695	0.0042416500162004	106	5027	1185152	63634
Central	29378999	2419561	2552695	0.0023621194062195	106	327	138435	2121
Southern_Interior	29378999	2637095	2642688	NA	0	NA	NA	NA
Central	29378999	2637095	2642688	NA	0	NA	NA	NA
Northern_Coastal	29378999	2637095	2642688	NA	0	NA	NA	NA
Southern_Interior	29378999	2684307	2685523	NA	0	NA	NA	NA
Central	29378999	2684307	2685523	NA	0	NA	NA	NA
Northern_Coastal	29378999	2684307	2685523	NA	0	NA	NA	NA
Northern_Coastal	29381471	1844	115589	0.0037362357506176	217	9184	2458089	98388
Central	29381471	1844	115589	0.0046600171226917	217	1339	287338	404
Southern_Interior	29381471	1844	115589	0.0047287732297219	217	157	33201	0
Northern_Coastal	29381471	774714	878818	NA	0	NA	NA	NA
Central	29381471	774714	878818	NA	0	NA	NA	NA
Southern_Interior	29381471	774714	878818	NA	0	NA	NA	NA
Northern_Coastal	29381471	1028338	1046724	NA	0	NA	NA	NA
Central	29381471	1028338	1046724	NA	0	NA	NA	NA
Southern_Interior	29381471	1028338	1046724	NA	0	NA	NA	NA
Northern_Coastal	29381471	1360965	1381189	0.0	101	0	1154561	35320
Central	29381471	1360965	1381189	0.0	101	0	133926	0
Southern_Interior	29381471	1360965	1381189	0.0	101	0	15453	0
Northern_Coastal	29381471	1748963	1753889	NA	0	NA	NA	NA
Central	29381471	1748963	1753889	NA	0	NA	NA	NA
Southern_Interior	29381471	1748963	1753889	NA	0	NA	NA	NA
Southern_Interior	29381353	182888	223443	NA	0	NA	NA	NA
Northern_Coastal	29381353	182888	223443	NA	0	NA	NA	NA
Central	29381353	182888	223443	NA	0	NA	NA	NA
Central	29381353	533037	538087	NA	0	NA	NA	NA
Northern_Coastal	29381353	533037	538087	NA	0	NA	NA	NA
Southern_Interior	29381353	533037	538087	NA	0	NA	NA	NA
Southern_Interior	29381353	758053	763901	NA	0	NA	NA	NA
Central	29381353	758053	763901	NA	0	NA	NA	NA
Northern_Coastal	29381353	758053	763901	NA	0	NA	NA	NA
Northern_Coastal	29381353	1193259	1199677	NA	0	NA	NA	NA
Central	29381353	1193259	1199677	NA	0	NA	NA	NA
Southern_Interior	29381353	1193259	1199677	NA	0	NA	NA	NA
Central	29381353	1468579	1543938	0.0	109	0	144534	0
Northern_Coastal	29381353	1468579	1543938	0.0	109	0	1250884	33245
Southern_Interior	29381353	1468579	1543938	0.0	109	0	16677	0
Northern_Coastal	29381353	1703902	1707680	0.0007496762240185	225	1960	2614462	36263
Central	29381353	1703902	1707680	0.0006435394670688	225	192	298350	0
Southern_Interior	29381353	1703902	1707680	0.0009295570079883	225	32	34425	0
Northern_Coastal	29377696	1712023	1718283	NA	0	NA	NA	NA
Central	29377696	1712023	1718283	NA	0	NA	NA	NA
Southern_Interior	29377696	1712023	1718283	NA	0	NA	NA	NA
Northern_Coastal	29377696	2143299	2244032	0.0	221	0	2528069	75532
Central	29377696	2143299	2244032	0.0	221	0	293046	0
Southern_Interior	29377696	2143299	2244032	0.0	221	0	33813	0
Central	29377696	2537979	2542988	NA	0	NA	NA	NA
Northern_Coastal	29377696	2537979	2542988	NA	0	NA	NA	NA
Southern_Interior	29377696	2537979	2542988	NA	0	NA	NA	NA
Northern_Coastal	29377696	2733756	2743516	0.0021030660201236	287	6928	3294238	86909
Central	29377696	2733756	2743516	0.0014977848550301	287	570	380562	0
Southern_Interior	29377696	2733756	2743516	0.0077429345722028	287	340	43911	0
Northern_Coastal	29377696	3026991	3073902	0.0018197357989268	190	3941	2165699	72691
Central	29377696	3026991	3073902	0.0010954989283162	190	276	251940	0
Southern_Interior	29377696	3026991	3073902	0.0036119711042311	190	105	29070	0
Northern_Coastal	29377696	3132631	3148117	0.0	107	0	1221310	39257
Central	29377696	3132631	3148117	0.0	107	0	136630	5252
Southern_Interior	29377696	3132631	3148117	0.0	107	0	16371	0
Northern_Coastal	29378870	93899	194971	NA	0	NA	NA	NA
Central	29378870	93899	194971	NA	0	NA	NA	NA
Southern_Interior	29378870	93899	194971	NA	0	NA	NA	NA
Northern_Coastal	29379374	273033	407313	NA	0	NA	NA	NA
Central	29379374	273033	407313	NA	0	NA	NA	NA
Southern_Interior	29379374	273033	407313	NA	0	NA	NA	NA
Northern_Coastal	29379374	407421	498374	NA	0	NA	NA	NA
Central	29379374	407421	498374	NA	0	NA	NA	NA
Southern_Interior	29379374	407421	498374	NA	0	NA	NA	NA
Northern_Coastal	29379376	554659	561337	0.0	108	0	1222853	49495
Central	29379376	554659	561337	0.0	108	0	141895	1313
Southern_Interior	29379376	554659	561337	0.0	108	0	16524	0
Northern_Coastal	29379376	1585899	1588402	NA	0	NA	NA	NA
Central	29379376	1585899	1588402	NA	0	NA	NA	NA
Southern_Interior	29379376	1585899	1588402	NA	0	NA	NA	NA
Northern_Coastal	29379376	1866419	1892330	NA	0	NA	NA	NA
Central	29379376	1866419	1892330	NA	0	NA	NA	NA
Southern_Interior	29379376	1866419	1892330	NA	0	NA	NA	NA
Northern_Coastal	29379990	250302	261110	0.0	4	0	45904	1220
Central	29379990	250302	261110	0.0	4	0	5304	0
Southern_Interior	29379990	250302	261110	0.0	4	0	612	0
Northern_Coastal	29381739	279431	365954	0.0041122195021481	113	5251	1276926	54327
Central	29381739	279431	365954	0.0041845192808232	113	627	149838	0
Southern_Interior	29381739	279431	365954	0.0026028110359187	113	45	17289	0
Northern_Coastal	29381739	376791	514779	0.001349526596524	110	1704	1262665	33245
Central	29381739	376791	514779	0.0026532291238173	110	387	145860	0
Southern_Interior	29381739	376791	514779	0.0019013666072489	110	32	16830	0
Northern_Coastal	29381739	550448	555423	0.0026968134452331	101	3125	1158775	31106
Central	29381739	550448	555423	0.0034074350831309	101	456	133825	101
Southern_Interior	29381739	550448	555423	0.0042063029832395	101	65	15453	0
Northern_Coastal	29381739	631126	705880	NA	0	NA	NA	NA
Central	29381739	631126	705880	NA	0	NA	NA	NA
Southern_Interior	29381739	631126	705880	NA	0	NA	NA	NA
Northern_Coastal	29377859	49167	205070	0.0	106	0	1173858	74928
Central	29377859	49167	205070	0.0	106	0	140556	0
Southern_Interior	29377859	49167	205070	0.0	106	0	16218	0
Northern_Coastal	29377859	939463	997423	NA	0	NA	NA	NA
Central	29377859	939463	997423	NA	0	NA	NA	NA
Southern_Interior	29377859	939463	997423	NA	0	NA	NA	NA
Northern_Coastal	29377859	1300978	1351641	0.0	96	0	1101696	29280
Central	29377859	1300978	1351641	0.0	96	0	127296	0
Southern_Interior	29377859	1300978	1351641	0.0	96	0	14688	0
Northern_Coastal	29379213	744187	752015	0.0	202	0	2256607	123155
Central	29379213	744187	752015	0.0	202	0	264442	3410
Southern_Interior	29379213	744187	752015	0.0	202	0	30906	0
Northern_Coastal	29379213	1227262	1259535	0.0	106	0	1216456	32330
Central	29379213	1227262	1259535	0.0	106	0	140556	0
Southern_Interior	29379213	1227262	1259535	0.0	106	0	16218	0
Northern_Coastal	29379213	1370412	1371011	NA	0	NA	NA	NA
Central	29379213	1370412	1371011	NA	0	NA	NA	NA
Southern_Interior	29379213	1370412	1371011	NA	0	NA	NA	NA
Northern_Coastal	29379213	1422045	1443701	0.0	94	0	1061647	45767
Central	29379213	1422045	1443701	0.0	94	0	122426	2218
Southern_Interior	29379213	1422045	1443701	0.0	94	0	14382	0
Northern_Coastal	29379213	1453382	1455285	NA	0	NA	NA	NA
Central	29379213	1453382	1455285	NA	0	NA	NA	NA
Southern_Interior	29379213	1453382	1455285	NA	0	NA	NA	NA
Northern_Coastal	29377451	58677	76421	0.0008655086720416	219	2144	2477156	102883
Central	29377451	58677	76421	0.0010854882284832	219	315	290192	202
Southern_Interior	29377451	58677	76421	0.0005073566717402	219	17	33507	0
Northern_Coastal	29377451	865072	971952	0.0020478718866195	294	6841	3340541	123073
Central	29377451	865072	971952	0.001710940786571	294	667	389844	0
Southern_Interior	29377451	865072	971952	0.0017784891734471	294	80	44982	0
Northern_Coastal	29377451	1289713	1453265	0.0012235370254127	112	1573	1285617	33855
Central	29377451	1289713	1453265	0.0032320620555914	112	480	148512	0
Southern_Interior	29377451	1289713	1453265	0.0	112	0	17136	0
Northern_Coastal	29377451	1730396	1807080	NA	0	NA	NA	NA
Central	29377451	1730396	1807080	NA	0	NA	NA	NA
Southern_Interior	29377451	1730396	1807080	NA	0	NA	NA	NA
Northern_Coastal	29379003	573527	580465	0.0017325726724219	424	8488	4899073	96071
Central	29379003	573527	580465	0.0024053791391293	424	1339	556669	5555
Southern_Interior	29379003	573527	580465	0.0024818103341965	424	161	64872	0
Northern_Coastal	29379003	1319359	1347146	NA	0	NA	NA	NA
Central	29379003	1319359	1347146	NA	0	NA	NA	NA
Southern_Interior	29379003	1319359	1347146	NA	0	NA	NA	NA
Northern_Coastal	29377723	101400	104775	0.0	100	0	1147600	30500
Central	29377723	101400	104775	0.0	100	0	132600	0
Southern_Interior	29377723	101400	104775	0.0	100	0	15300	0
Northern_Coastal	29377675	310240	320224	0.0018644410685255	301	6442	3455191	90890
Central	29377675	310240	320224	0.002435897757519	301	971	398621	505
Southern_Interior	29377675	310240	320224	0.0036696849282348	301	169	46053	0
Northern_Coastal	29382414	195203	198910	NA	0	NA	NA	NA
Central	29382414	195203	198910	NA	0	NA	NA	NA
Southern_Interior	29382414	195203	198910	NA	0	NA	NA	NA
Northern_Coastal	29382414	1565348	1728446	0.0	212	0	2420571	77001
Central	29382414	1565348	1728446	0.0	212	0	281112	0
Southern_Interior	29382414	1565348	1728446	0.0	212	0	32436	0
Northern_Coastal	29382414	1935609	1938829	NA	0	NA	NA	NA
Central	29382414	1935609	1938829	NA	0	NA	NA	NA
Southern_Interior	29382414	1935609	1938829	NA	0	NA	NA	NA
Central	29382414	2125387	2125756	0.0	94	0	123533	1111
Northern_Coastal	29382414	2125387	2125756	0.0	94	0	1077239	30175
Southern_Interior	29382414	2125387	2125756	0.0	94	0	14382	0
Northern_Coastal	29382414	2540597	2546398	0.0047752987989962	108	5920	1239713	32635
Central	29382414	2540597	2546398	0.0042735042735042	108	612	143208	0
Southern_Interior	29382414	2540597	2546398	0.0043572984749455	108	72	16524	0
Northern_Coastal	29382414	2725918	2757847	0.0046498195666937	423	22348	4806208	177155
Southern_Interior	29382414	2725918	2757847	0.0114958512956009	423	744	64719	0
Central	29382414	2725918	2757847	0.0090917824134912	423	5016	551707	9191
Northern_Coastal	29382414	2875301	2876623	NA	0	NA	NA	NA
Central	29382414	2875301	2876623	NA	0	NA	NA	NA
Southern_Interior	29382414	2875301	2876623	NA	0	NA	NA	NA
Northern_Coastal	29377226	59883	65949	NA	0	NA	NA	NA
Central	29377226	59883	65949	NA	0	NA	NA	NA
Southern_Interior	29377226	59883	65949	NA	0	NA	NA	NA
Southern_Interior	29377226	270754	315644	0.0037707390648567	78	45	11934	0
Central	29377226	270754	315644	0.0004930966469428	78	51	103428	0
Northern_Coastal	29377226	270754	315644	0.0021888851538864	78	1960	895433	23485
Northern_Coastal	29377226	342210	352489	NA	0	NA	NA	NA
Central	29377226	342210	352489	NA	0	NA	NA	NA
Southern_Interior	29377226	342210	352489	NA	0	NA	NA	NA
Southern_Interior	29377226	517533	521293	NA	0	NA	NA	NA
Northern_Coastal	29377226	517533	521293	NA	0	NA	NA	NA
Central	29377226	517533	521293	NA	0	NA	NA	NA
Northern_Coastal	29377226	584633	603096	0.0016284236886933	430	8073	4957555	108275
Central	29377226	584633	603096	0.001641877704669	430	936	570079	101
Southern_Interior	29377226	584633	603096	0.0015351877184982	430	101	65790	0
Northern_Coastal	29377226	1094520	1295576	0.0034562940812506	113	4480	1296186	35067
Central	29377226	1094520	1295576	0.0035505012079712	113	532	149838	0
Southern_Interior	29377226	1094520	1295576	0.0032390537335878	113	56	17289	0
Northern_Coastal	29377226	1409154	1415008	0.0037438388912018	520	22301	5956720	169400
Central	29377226	1409154	1415008	0.0046182794291713	520	3176	687702	1818
Southern_Interior	29377226	1409154	1415008	0.0039844142785319	520	317	79560	0
Northern_Coastal	29377226	1956402	2027284	NA	0	NA	NA	NA
Central	29377226	1956402	2027284	NA	0	NA	NA	NA
Southern_Interior	29377226	1956402	2027284	NA	0	NA	NA	NA
Northern_Coastal	29377226	2355488	2405856	NA	0	NA	NA	NA
Central	29377226	2355488	2405856	NA	0	NA	NA	NA
Southern_Interior	29377226	2355488	2405856	NA	0	NA	NA	NA
Southern_Interior	29377226	2558147	2558699	NA	0	NA	NA	NA
Central	29377226	2558147	2558699	NA	0	NA	NA	NA
Northern_Coastal	29377226	2558147	2558699	NA	0	NA	NA	NA
Northern_Coastal	29377226	2648633	2649982	NA	0	NA	NA	NA
Central	29377226	2648633	2649982	NA	0	NA	NA	NA
Southern_Interior	29377226	2648633	2649982	NA	0	NA	NA	NA
Southern_Interior	29377226	3673521	3674601	NA	0	NA	NA	NA
Central	29377226	3673521	3674601	NA	0	NA	NA	NA
Northern_Coastal	29377226	3673521	3674601	NA	0	NA	NA	NA
Northern_Coastal	29377226	3707432	3762701	NA	0	NA	NA	NA
Southern_Interior	29377226	3707432	3762701	NA	0	NA	NA	NA
Central	29377226	3707432	3762701	NA	0	NA	NA	NA
Northern_Coastal	29377226	4271568	4273761	NA	0	NA	NA	NA
Southern_Interior	29377226	4271568	4273761	NA	0	NA	NA	NA
Central	29377226	4271568	4273761	NA	0	NA	NA	NA
Northern_Coastal	29362973	618640	620738	0.0041524802273051	224	10657	2566418	72526
Central	29362973	618640	620738	0.0021210407239819	224	630	297024	0
Southern_Interior	29362973	618640	620738	0.0045809990662931	224	157	34272	0
Northern_Coastal	29379645	421258	631475	0.003796642206561	220	9802	2581755	10065
Central	29379645	421258	631475	0.0021321815439462	220	622	291720	0
Southern_Interior	29379645	421258	631475	0.001010101010101	220	34	33660	0
Northern_Coastal	29379645	934936	969121	NA	0	NA	NA	NA
Central	29379645	934936	969121	NA	0	NA	NA	NA
Southern_Interior	29379645	934936	969121	NA	0	NA	NA	NA
Northern_Coastal	29381004	497747	584348	NA	0	NA	NA	NA
Central	29381004	497747	584348	NA	0	NA	NA	NA
Southern_Interior	29381004	497747	584348	NA	0	NA	NA	NA
Northern_Coastal	29381004	768569	857834	0.0043877272595026	111	5580	1271729	35962
Central	29381004	768569	857834	0.0045316810022692	111	667	147186	0
Southern_Interior	29381004	768569	857834	0.0026497085320614	111	45	16983	0
Northern_Coastal	29381004	948572	950978	NA	0	NA	NA	NA
Central	29381004	948572	950978	NA	0	NA	NA	NA
Southern_Interior	29381004	948572	950978	NA	0	NA	NA	NA
Northern_Coastal	29382092	25395	30599	0.0023441754599913	147	4029	1718728	13079
Central	29382092	25395	30599	0.0052944254624926	147	1032	194922	0
Southern_Interior	29382092	25395	30599	0.0036459028055666	147	82	22491	0
Northern_Coastal	29382092	139152	152398	NA	0	NA	NA	NA
Central	29382092	139152	152398	NA	0	NA	NA	NA
Southern_Interior	29382092	139152	152398	NA	0	NA	NA	NA
Northern_Coastal	29382092	500394	666653	0.0002898761699783	620	2055	7089234	214986
Central	29382092	500394	666653	0.0005486491188159	620	451	822019	101
Southern_Interior	29382092	500394	666653	0.0005903436643474	620	56	94860	0
Northern_Coastal	29382092	1050657	1191221	0.0022943295226077	420	10986	4788327	159693
Central	29382092	1050657	1191221	0.0023827479709832	420	1327	556920	0
Southern_Interior	29382092	1050657	1191221	0.0025988173046996	420	167	64260	0
Southern_Interior	29380418	232312	233288	NA	0	NA	NA	NA
Northern_Coastal	29380418	232312	233288	NA	0	NA	NA	NA
Central	29380418	232312	233288	NA	0	NA	NA	NA
Southern_Interior	29380418	577550	682055	0.0	111	0	16983	0
Central	29380418	577550	682055	0.0	111	0	137086	10100
Northern_Coastal	29380418	577550	682055	0.0	111	0	1266913	40778
Northern_Coastal	29380418	1035036	1085934	NA	0	NA	NA	NA
Central	29380418	1035036	1085934	NA	0	NA	NA	NA
Southern_Interior	29380418	1035036	1085934	NA	0	NA	NA	NA
Northern_Coastal	29380418	1283887	1335045	0.0011349244343389	317	4080	3594953	139624
Central	29380418	1283887	1335045	0.0014363826140248	317	600	417716	2626
Southern_Interior	29380418	1283887	1335045	0.0009278159213212	317	45	48501	0
Northern_Coastal	29380418	1803417	1840637	0.0	111	0	1273836	33855
Central	29380418	1803417	1840637	0.0	111	0	147186	0
Southern_Interior	29380418	1803417	1840637	0.0	111	0	16983	0
Northern_Coastal	29380418	2941901	3147712	0.000970827322636	105	1136	1170136	66869
Southern_Interior	29380418	2941901	3147712	0.0028011204481792	105	45	16065	0
Central	29380418	2941901	3147712	0.0042735042735042	105	595	139230	0
Northern_Coastal	29380418	3868942	3871166	NA	0	NA	NA	NA
Southern_Interior	29380418	3868942	3871166	NA	0	NA	NA	NA
Central	29380418	3868942	3871166	NA	0	NA	NA	NA
Northern_Coastal	29380950	319769	457083	0.0013149282390243	105	1573	1196263	40742
Central	29380950	319769	457083	0.0007480480620879	105	96	128334	10896
Southern_Interior	29380950	319769	457083	0.0	105	0	16065	0
Northern_Coastal	29377726	370463	371115	0.0	122	0	1399169	38113
Central	29377726	370463	371115	0.0	122	0	158944	2828
Southern_Interior	29377726	370463	371115	0.0	122	0	18666	0
Northern_Coastal	29377726	1355342	1648398	0.0027259862167474	533	16695	6124389	154884
Central	29377726	1355342	1648398	0.002277894653389	533	1609	706354	404
Southern_Interior	29377726	1355342	1648398	0.0028326527609167	533	231	81549	0
Northern_Coastal	29377726	2351659	2355393	NA	0	NA	NA	NA
Central	29377726	2351659	2355393	NA	0	NA	NA	NA
Southern_Interior	29377726	2351659	2355393	NA	0	NA	NA	NA
Northern_Coastal	29380300	904565	907479	NA	0	NA	NA	NA
Central	29380300	904565	907479	NA	0	NA	NA	NA
Southern_Interior	29380300	904565	907479	NA	0	NA	NA	NA
Northern_Coastal	29380300	942658	944419	0.0006791156640711	277	2176	3204167	59170
Central	29380300	942658	944419	0.0012278724319497	277	451	367302	0
Southern_Interior	29380300	942658	944419	0.0010617965597791	277	45	42381	0
Northern_Coastal	29380300	1545120	1646495	NA	0	NA	NA	NA
Central	29380300	1545120	1646495	NA	0	NA	NA	NA
Southern_Interior	29380300	1545120	1646495	NA	0	NA	NA	NA
Southern_Interior	29378461	1596574	1599965	0.0009487666034155	310	45	47430	0
Northern_Coastal	29378461	1596574	1599965	0.0016324396794144	310	5808	3557865	94245
Central	29378461	1596574	1599965	0.0008563226779545	310	352	411060	0
Southern_Interior	29378461	1968202	2059135	0.0031209150326797	400	191	61200	0
Central	29378461	1968202	2059135	0.0019420095428296	400	1022	526259	4141
Northern_Coastal	29378461	1968202	2059135	0.0047866507473043	400	21633	4519444	192956
Southern_Interior	29378461	2266577	2496981	0.0083064075893713	443	563	67779	0
Central	29378461	2266577	2496981	0.0045381913331448	443	2664	587018	400
Northern_Coastal	29378461	2266577	2496981	0.0099804992031658	443	50965	5106458	112525
Northern_Coastal	29378461	3011829	3043167	0.0060960186906571	659	45985	7543448	220231
Southern_Interior	29378461	3011829	3043167	0.0041853868507443	659	422	100827	0
Central	29378461	3011829	3043167	0.0029179091829396	659	2548	873228	606
Southern_Interior	29378461	3686693	3852072	0.0035193564605329	104	56	15912	0
Central	29378461	3686693	3852072	0.0030455969369996	104	420	137904	0
Northern_Coastal	29378461	3686693	3852072	0.0014079750050913	104	1680	1193203	32021
Southern_Interior	29378461	4808134	4838812	NA	0	NA	NA	NA
Central	29378461	4808134	4838812	NA	0	NA	NA	NA
Northern_Coastal	29378461	4808134	4838812	NA	0	NA	NA	NA
Southern_Interior	29378832	192890	195430	0.0043203722166832	295	195	45135	0
Northern_Coastal	29378832	192890	195430	0.0050503113817151	295	17253	3416225	59170
Central	29378832	192890	195430	0.0043638315821765	295	1707	391170	0
Northern_Coastal	29378832	382017	423715	0.0	99	0	1158084	8235
Central	29378832	382017	423715	0.0	99	0	127941	3333
Southern_Interior	29378832	382017	423715	0.0	99	0	14520	627
Southern_Interior	29378832	1352283	1359042	NA	0	NA	NA	NA
Northern_Coastal	29378832	1352283	1359042	NA	0	NA	NA	NA
Central	29378832	1352283	1359042	NA	0	NA	NA	NA
Northern_Coastal	29378832	1386581	1416620	0.0082812544066656	440	41696	5034986	148654
Central	29378832	1386581	1416620	0.0087943918826271	440	5131	583440	0
Southern_Interior	29378832	1386581	1416620	0.0059714795008912	440	402	67320	0
Central	29378832	2062673	2064194	NA	0	NA	NA	NA
Northern_Coastal	29378832	2062673	2064194	NA	0	NA	NA	NA
Southern_Interior	29378832	2062673	2064194	NA	0	NA	NA	NA
Northern_Coastal	29378832	3386038	3402814	NA	0	NA	NA	NA
Central	29378832	3386038	3402814	NA	0	NA	NA	NA
Southern_Interior	29378832	3386038	3402814	NA	0	NA	NA	NA
Southern_Interior	29378832	3524339	3681163	NA	0	NA	NA	NA
Central	29378832	3524339	3681163	NA	0	NA	NA	NA
Northern_Coastal	29378832	3524339	3681163	NA	0	NA	NA	NA
Northern_Coastal	29378036	25495	29479	0.005509615958786	213	13471	2444998	64355
Central	29378036	25495	29479	0.0047408634815428	213	1339	282438	0
Southern_Interior	29378036	25495	29479	0.0063518365092515	213	207	32589	0
Northern_Coastal	29378036	319087	358533	NA	0	NA	NA	NA
Central	29378036	319087	358533	NA	0	NA	NA	NA
Southern_Interior	29378036	319087	358533	NA	0	NA	NA	NA
Northern_Coastal	29379660	198832	202404	0.0014068435546428	99	1551	1102468	63851
Central	29379660	198832	202404	0.001165528888466	99	147	126123	5151
Southern_Interior	29379660	198832	202404	0.0021126295636099	99	32	15147	0
Northern_Coastal	29379660	611960	633579	NA	0	NA	NA	NA
Central	29379660	611960	633579	NA	0	NA	NA	NA
Southern_Interior	29379660	611960	633579	NA	0	NA	NA	NA
Northern_Coastal	29379660	3685498	3687021	NA	0	NA	NA	NA
Central	29379660	3685498	3687021	NA	0	NA	NA	NA
Southern_Interior	29379660	3685498	3687021	NA	0	NA	NA	NA
Northern_Coastal	29379789	97015	182499	0.0047493184414348	107	5829	1227334	33233
Central	29379789	97015	182499	0.004736330189876	107	672	141882	0
Southern_Interior	29379789	97015	182499	0.0048866898784435	107	80	16371	0
Northern_Coastal	29379789	282784	290099	0.0039939589218843	430	19715	4936205	129625
Central	29379789	282784	290099	0.002485180118559	430	1417	570180	0
Southern_Interior	29379789	282784	290099	0.0019759841921264	430	130	65790	0
Northern_Coastal	29379789	671791	676006	0.0061873431117186	332	23574	3810036	101256
Central	29379789	671791	676006	0.0060073023713394	332	2644	440131	101
Southern_Interior	29379789	671791	676006	0.0066737538388849	332	339	50796	0
Northern_Coastal	29379789	813154	912319	0.0026330647926096	417	12442	4725292	187385
Central	29379789	813154	912319	0.0026232013243346	417	1442	549710	3232
Southern_Interior	29379789	813154	912319	0.0024137552702935	417	154	63801	0
Northern_Coastal	29379789	958858	1087737	0.0048171952537447	620	33939	7045386	258834
Central	29379789	958858	1087737	0.004674938992107	620	3841	821615	505
Southern_Interior	29379789	958858	1087737	0.0049441281889099	620	469	94860	0
Northern_Coastal	29382366	333370	339951	NA	0	NA	NA	NA
Central	29382366	333370	339951	NA	0	NA	NA	NA
Southern_Interior	29382366	333370	339951	NA	0	NA	NA	NA
Northern_Coastal	29382366	927924	936474	NA	0	NA	NA	NA
Central	29382366	927924	936474	NA	0	NA	NA	NA
Southern_Interior	29382366	927924	936474	NA	0	NA	NA	NA
Northern_Coastal	29382366	961899	962370	NA	0	NA	NA	NA
Central	29382366	961899	962370	NA	0	NA	NA	NA
Southern_Interior	29382366	961899	962370	NA	0	NA	NA	NA
Northern_Coastal	29382366	1370171	1404142	NA	0	NA	NA	NA
Central	29382366	1370171	1404142	NA	0	NA	NA	NA
Southern_Interior	29382366	1370171	1404142	NA	0	NA	NA	NA
Northern_Coastal	29382366	1533903	1554526	NA	0	NA	NA	NA
Central	29382366	1533903	1554526	NA	0	NA	NA	NA
Southern_Interior	29382366	1533903	1554526	NA	0	NA	NA	NA
Northern_Coastal	29380756	162207	251155	0.0039210694957451	379	16759	4274089	190910
Central	29380756	162207	251155	0.003875535301956	379	1905	491545	11009
Southern_Interior	29380756	162207	251155	0.0042650743722343	379	240	56271	1716
Northern_Coastal	29380756	324983	329522	NA	0	NA	NA	NA
Central	29380756	324983	329522	NA	0	NA	NA	NA
Southern_Interior	29380756	324983	329522	NA	0	NA	NA	NA
Northern_Coastal	29380410	438983	444149	NA	0	NA	NA	NA
Central	29380410	438983	444149	NA	0	NA	NA	NA
Southern_Interior	29380410	438983	444149	NA	0	NA	NA	NA
Northern_Coastal	29380410	574745	580382	NA	0	NA	NA	NA
Central	29380410	574745	580382	NA	0	NA	NA	NA
Southern_Interior	29380410	574745	580382	NA	0	NA	NA	NA
Northern_Coastal	29380410	671136	680239	NA	0	NA	NA	NA
Central	29380410	671136	680239	NA	0	NA	NA	NA
Southern_Interior	29380410	671136	680239	NA	0	NA	NA	NA
Northern_Coastal	29378466	662271	669500	0.0011984949073652	408	5568	4645827	160821
Central	29378466	662271	669500	0.0011230279942942	408	607	540503	505
Southern_Interior	29378466	662271	669500	0.0015058310906061	408	94	62424	0
Northern_Coastal	29378266	128983	134392	NA	0	NA	NA	NA
Central	29378266	128983	134392	NA	0	NA	NA	NA
Southern_Interior	29378266	128983	134392	NA	0	NA	NA	NA
Northern_Coastal	29378635	431332	465432	NA	0	NA	NA	NA
Central	29378635	431332	465432	NA	0	NA	NA	NA
Southern_Interior	29378635	431332	465432	NA	0	NA	NA	NA
Northern_Coastal	29380688	2489928	2605424	0.0024896659310007	304	8658	3477575	103849
Central	29380688	2489928	2605424	0.0033275595991023	304	1339	402397	707
Southern_Interior	29380688	2489928	2605424	0.0021714826281389	304	101	46512	0
Southern_Interior	29381438	27068	161740	NA	0	NA	NA	NA
Central	29381438	27068	161740	NA	0	NA	NA	NA
Northern_Coastal	29381438	27068	161740	NA	0	NA	NA	NA
Northern_Coastal	29381438	186088	271308	NA	0	NA	NA	NA
Southern_Interior	29381438	186088	271308	NA	0	NA	NA	NA
Central	29381438	186088	271308	NA	0	NA	NA	NA
Central	29381438	400033	406705	NA	0	NA	NA	NA
Southern_Interior	29381438	400033	406705	NA	0	NA	NA	NA
Northern_Coastal	29381438	400033	406705	NA	0	NA	NA	NA
Northern_Coastal	29381438	484797	490077	NA	0	NA	NA	NA
Central	29381438	484797	490077	NA	0	NA	NA	NA
Southern_Interior	29381438	484797	490077	NA	0	NA	NA	NA
Northern_Coastal	29381438	1064375	1077019	0.0052359307439231	189	11344	2166568	60041
Southern_Interior	29381438	1064375	1077019	0.0062938755749213	189	182	28917	0
Central	29381438	1064375	1077019	0.0034636911681867	189	867	250311	303
Southern_Interior	29381438	1308515	1317820	NA	0	NA	NA	NA
Northern_Coastal	29381438	1308515	1317820	NA	0	NA	NA	NA
Central	29381438	1308515	1317820	NA	0	NA	NA	NA
Northern_Coastal	29381438	1421626	1422676	NA	0	NA	NA	NA
Central	29381438	1421626	1422676	NA	0	NA	NA	NA
Southern_Interior	29381438	1421626	1422676	NA	0	NA	NA	NA
Northern_Coastal	29381438	2052442	2053970	NA	0	NA	NA	NA
Central	29381438	2052442	2053970	NA	0	NA	NA	NA
Southern_Interior	29381438	2052442	2053970	NA	0	NA	NA	NA
Northern_Coastal	29380816	540440	545156	NA	0	NA	NA	NA
Central	29380816	540440	545156	NA	0	NA	NA	NA
Southern_Interior	29380816	540440	545156	NA	0	NA	NA	NA
Northern_Coastal	29380816	1981340	2013700	NA	0	NA	NA	NA
Central	29380816	1981340	2013700	NA	0	NA	NA	NA
Southern_Interior	29380816	1981340	2013700	NA	0	NA	NA	NA
Northern_Coastal	29379920	970700	1039752	NA	0	NA	NA	NA
Central	29379920	970700	1039752	NA	0	NA	NA	NA
Southern_Interior	29379920	970700	1039752	NA	0	NA	NA	NA
Northern_Coastal	29379920	1118592	1141842	0.0	196	0	2261536	47540
Central	29379920	1118592	1141842	0.0	196	0	259896	0
Southern_Interior	29379920	1118592	1141842	0.0	196	0	29988	0
Northern_Coastal	29379920	1464833	1466575	NA	0	NA	NA	NA
Central	29379920	1464833	1466575	NA	0	NA	NA	NA
Southern_Interior	29379920	1464833	1466575	NA	0	NA	NA	NA
Northern_Coastal	29378436	1180495	1205895	0.0025775482361178	109	3225	1251189	32940
Central	29378436	1180495	1205895	0.002677570675412	109	387	144534	0
Southern_Interior	29378436	1180495	1205895	0.001019367991845	109	17	16677	0
Northern_Coastal	29378436	1398676	1399901	NA	0	NA	NA	NA
Central	29378436	1398676	1399901	NA	0	NA	NA	NA
Southern_Interior	29378436	1398676	1399901	NA	0	NA	NA	NA
Northern_Coastal	29378436	1891455	2086309	0.0073969352539575	223	18930	2559168	67995
Central	29378436	1891455	2086309	0.0062809648861575	223	1856	295496	202
Southern_Interior	29378436	1891455	2086309	0.0074445323719921	223	254	34119	0
Northern_Coastal	29378419	1221798	1313719	0.000772718007996	221	1960	2536501	67100
Central	29378419	1221798	1313719	0.0009418316578284	221	276	293046	0
Southern_Interior	29378419	1221798	1313719	0.0009463815692189	221	32	33813	0
Northern_Coastal	29378419	3434123	3442570	NA	0	NA	NA	NA
Central	29378419	3434123	3442570	NA	0	NA	NA	NA
Southern_Interior	29378419	3434123	3442570	NA	0	NA	NA	NA
Northern_Coastal	29378854	531075	605226	0.0093465145722865	113	12129	1297703	33550
Central	29378854	531075	605226	0.0057729014001788	113	865	149838	0
Southern_Interior	29378854	531075	605226	0.0078084331077563	113	135	17289	0
Northern_Coastal	29378819	108299	112048	NA	0	NA	NA	NA
Central	29378819	108299	112048	NA	0	NA	NA	NA
Southern_Interior	29378819	108299	112048	NA	0	NA	NA	NA
Northern_Coastal	29378819	158976	162459	NA	0	NA	NA	NA
Central	29378819	158976	162459	NA	0	NA	NA	NA
Southern_Interior	29378819	158976	162459	NA	0	NA	NA	NA
Northern_Coastal	29378819	678511	685364	0.0	110	0	1262360	33550
Central	29378819	678511	685364	0.0	110	0	145860	0
Southern_Interior	29378819	678511	685364	0.0	110	0	16830	0
Northern_Coastal	29378819	2475200	2526206	0.0042202675332682	221	10706	2536806	66795
Central	29378819	2475200	2526206	0.0041188072862281	221	1207	293046	0
Southern_Interior	29378819	2475200	2526206	0.0046431845739804	221	157	33813	0
Northern_Coastal	29382107	413767	414226	NA	0	NA	NA	NA
Central	29382107	413767	414226	NA	0	NA	NA	NA
Southern_Interior	29382107	413767	414226	NA	0	NA	NA	NA
Northern_Coastal	29337586	226984	228003	0.0048169459663923	95	5253	1090525	28670
Central	29337586	226984	228003	0.0049773755656108	95	627	125970	0
Southern_Interior	29337586	226984	228003	0.005297557619539	95	77	14535	0
Northern_Coastal	29381391	196612	201020	0.0047369979275634	212	11472	2421787	75785
Central	29381391	196612	201020	0.0047230380942541	212	1280	271012	10100
Southern_Interior	29381391	196612	201020	0.0015106671599457	212	49	32436	0
Northern_Coastal	29381391	845007	921445	0.0	110	0	1219746	76164
Central	29381391	845007	921445	0.0	110	0	145860	0
Southern_Interior	29381391	845007	921445	0.0	110	0	16830	0
Northern_Coastal	29381391	1091679	1135659	NA	0	NA	NA	NA
Central	29381391	1091679	1135659	NA	0	NA	NA	NA
Southern_Interior	29381391	1091679	1135659	NA	0	NA	NA	NA
Northern_Coastal	29381391	2818613	2822749	0.0037587081014714	109	4687	1246971	37158
Central	29381391	2818613	2822749	0.0038588025892217	109	555	143827	707
Southern_Interior	29381391	2818613	2822749	0.0048569886670264	109	81	16677	0
Northern_Coastal	29381391	4170664	4174211	0.0005345678930299	210	1287	2407552	66458
Central	29381391	4170664	4174211	0.0021255710627117	210	576	270986	7474
Southern_Interior	29381391	4170664	4174211	0.0	210	0	32130	0
Northern_Coastal	29379942	42307	175005	NA	0	NA	NA	NA
Central	29379942	42307	175005	NA	0	NA	NA	NA
Southern_Interior	29379942	42307	175005	NA	0	NA	NA	NA
Northern_Coastal	29379942	226930	287419	NA	0	NA	NA	NA
Central	29379942	226930	287419	NA	0	NA	NA	NA
Southern_Interior	29379942	226930	287419	NA	0	NA	NA	NA
Northern_Coastal	29379942	698068	742497	0.0	107	0	1227932	32635
Central	29379942	698068	742497	0.0	107	0	141882	0
Southern_Interior	29379942	698068	742497	0.0	107	0	16371	0
Northern_Coastal	29381211	2918	14170	0.0036222991561743	312	12973	3581427	94245
Central	29381211	2918	14170	0.0040535444947209	312	1677	413712	0
Southern_Interior	29381211	2918	14170	0.0040640187699011	312	194	47736	0
Northern_Coastal	29381211	612870	706971	NA	0	NA	NA	NA
Central	29381211	612870	706971	NA	0	NA	NA	NA
Southern_Interior	29381211	612870	706971	NA	0	NA	NA	NA
Northern_Coastal	29381211	991161	994875	NA	0	NA	NA	NA
Central	29381211	991161	994875	NA	0	NA	NA	NA
Southern_Interior	29381211	991161	994875	NA	0	NA	NA	NA
Northern_Coastal	29379672	223775	272138	0.0008343910507243	106	1015	1216456	32330
Central	29379672	223775	272138	0.0018809581486811	106	264	140354	202
Southern_Interior	29379672	223775	272138	0.0	106	0	16218	0
Northern_Coastal	29379672	543381	544383	NA	0	NA	NA	NA
Central	29379672	543381	544383	NA	0	NA	NA	NA
Southern_Interior	29379672	543381	544383	NA	0	NA	NA	NA
Northern_Coastal	29379672	684694	897689	NA	0	NA	NA	NA
Central	29379672	684694	897689	NA	0	NA	NA	NA
Southern_Interior	29379672	684694	897689	NA	0	NA	NA	NA
Northern_Coastal	29380308	23099	59565	NA	0	NA	NA	NA
Central	29380308	23099	59565	NA	0	NA	NA	NA
Southern_Interior	29380308	23099	59565	NA	0	NA	NA	NA
Southern_Interior	29380308	552927	556841	0.0	103	0	15759	0
Central	29380308	552927	556841	0.0	103	0	136578	0
Northern_Coastal	29380308	552927	556841	0.0	103	0	1182028	31415
Southern_Interior	29380308	1246442	1248740	0.0047034390080019	107	77	16371	0
Central	29380308	1246442	1248740	0.0	107	0	141486	396
Northern_Coastal	29380308	1246442	1248740	0.0019009689570792	107	2336	1228847	31720
Northern_Coastal	29380308	1411091	1418341	0.0007203559593204	197	1629	2261382	59475
Southern_Interior	29380308	1411091	1418341	0.0020569987724362	197	62	30141	0
Central	29380308	1411091	1418341	0.0009006626577596	197	235	260919	303
Northern_Coastal	29380308	1474249	1494713	0.0	117	0	1342391	35986
Central	29380308	1474249	1494713	0.0	117	0	155142	0
Southern_Interior	29380308	1474249	1494713	0.0	117	0	17901	0
Central	29380308	1568825	1571129	NA	0	NA	NA	NA
Southern_Interior	29380308	1568825	1571129	NA	0	NA	NA	NA
Northern_Coastal	29380308	1568825	1571129	NA	0	NA	NA	NA
Northern_Coastal	29380308	2239300	2246491	NA	0	NA	NA	NA
Southern_Interior	29380308	2239300	2246491	NA	0	NA	NA	NA
Central	29380308	2239300	2246491	NA	0	NA	NA	NA
Northern_Coastal	29380308	2461020	2486941	NA	0	NA	NA	NA
Central	29380308	2461020	2486941	NA	0	NA	NA	NA
Southern_Interior	29380308	2461020	2486941	NA	0	NA	NA	NA
Northern_Coastal	29380308	2988042	2989030	NA	0	NA	NA	NA
Central	29380308	2988042	2989030	NA	0	NA	NA	NA
Southern_Interior	29380308	2988042	2989030	NA	0	NA	NA	NA
Northern_Coastal	29380308	3093287	3094292	NA	0	NA	NA	NA
Central	29380308	3093287	3094292	NA	0	NA	NA	NA
Southern_Interior	29380308	3093287	3094292	NA	0	NA	NA	NA
Southern_Interior	29380308	3269521	3340837	NA	0	NA	NA	NA
Central	29380308	3269521	3340837	NA	0	NA	NA	NA
Northern_Coastal	29380308	3269521	3340837	NA	0	NA	NA	NA
Southern_Interior	29380308	3378489	3378888	NA	0	NA	NA	NA
Central	29380308	3378489	3378888	NA	0	NA	NA	NA
Northern_Coastal	29380308	3378489	3378888	NA	0	NA	NA	NA
Northern_Coastal	29379636	54660	114595	0.0	109	0	1249379	34750
Central	29379636	54660	114595	0.0	109	0	144534	0
Southern_Interior	29379636	54660	114595	0.0	109	0	16677	0
Northern_Coastal	29379636	1333976	1334942	NA	0	NA	NA	NA
Central	29379636	1333976	1334942	NA	0	NA	NA	NA
Southern_Interior	29379636	1333976	1334942	NA	0	NA	NA	NA
Southern_Interior	29377784	1651829	1657173	0.0015220700152207	219	51	33507	0
Central	29377784	1651829	1657173	0.000526870389884	219	153	290394	0
Northern_Coastal	29377784	1651829	1657173	0.0007159451729186	219	1800	2514159	65880
Northern_Coastal	29377784	1839218	1853791	NA	0	NA	NA	NA
Southern_Interior	29377784	1839218	1853791	NA	0	NA	NA	NA
Central	29377784	1839218	1853791	NA	0	NA	NA	NA
Southern_Interior	29377784	2420850	2457084	NA	0	NA	NA	NA
Central	29377784	2420850	2457084	NA	0	NA	NA	NA
Northern_Coastal	29377784	2420850	2457084	NA	0	NA	NA	NA
Central	29377784	2533306	2536614	NA	0	NA	NA	NA
Southern_Interior	29377784	2533306	2536614	NA	0	NA	NA	NA
Northern_Coastal	29377784	2533306	2536614	NA	0	NA	NA	NA
Northern_Coastal	29377784	2795092	2797210	NA	0	NA	NA	NA
Southern_Interior	29377784	2795092	2797210	NA	0	NA	NA	NA
Central	29377784	2795092	2797210	NA	0	NA	NA	NA
Southern_Interior	29377784	2805235	2808569	NA	0	NA	NA	NA
Central	29377784	2805235	2808569	NA	0	NA	NA	NA
Northern_Coastal	29377784	2805235	2808569	NA	0	NA	NA	NA
Southern_Interior	29377784	2968114	2977617	0.001063991488068	301	49	46053	0
Northern_Coastal	29377784	2968114	2977617	0.0019985057522171	301	6904	3454581	91500
Central	29377784	2968114	2977617	0.0016224740454697	301	642	395692	3434
Northern_Coastal	29377784	3004159	3030414	NA	0	NA	NA	NA
Central	29377784	3004159	3030414	NA	0	NA	NA	NA
Southern_Interior	29377784	3004159	3030414	NA	0	NA	NA	NA
Central	29377784	3391779	3420914	0.0040933206261075	682	3698	903423	909
Southern_Interior	29377784	3391779	3420914	0.0042454909627585	682	443	104346	0
Northern_Coastal	29377784	3391779	3420914	0.0043945896518152	682	34170	7775470	259172
Southern_Interior	29377784	3956488	4036363	0.0008406363617258	622	80	95166	0
Central	29377784	3956488	4036363	0.0010208398929471	622	830	813056	11716
Northern_Coastal	29377784	3956488	4036363	0.0013678103474874	622	9549	6981231	346551
Northern_Coastal	29377784	4513674	4518696	NA	0	NA	NA	NA
Central	29377784	4513674	4518696	NA	0	NA	NA	NA
Southern_Interior	29377784	4513674	4518696	NA	0	NA	NA	NA
Southern_Interior	29377784	4925771	4981670	0.0049181388727108	202	152	30906	0
Central	29377784	4925771	4981670	0.0050534354002508	202	1350	267145	707
Northern_Coastal	29377784	4925771	4981670	0.0048365184313015	202	10947	2263405	116357
Southern_Interior	29377784	5297724	5298681	NA	0	NA	NA	NA
Central	29377784	5297724	5298681	NA	0	NA	NA	NA
Northern_Coastal	29377784	5297724	5298681	NA	0	NA	NA	NA
Central	29377784	5342608	5343754	0.0	98	0	129948	0
Southern_Interior	29377784	5342608	5343754	0.0	98	0	14994	0
Northern_Coastal	29377784	5342608	5343754	0.0	98	0	1124648	29890
Southern_Interior	29377784	5513233	5515794	NA	0	NA	NA	NA
Central	29377784	5513233	5515794	NA	0	NA	NA	NA
Northern_Coastal	29377784	5513233	5515794	NA	0	NA	NA	NA
Southern_Interior	29377784	6176954	6179628	NA	0	NA	NA	NA
Central	29377784	6176954	6179628	NA	0	NA	NA	NA
Northern_Coastal	29377784	6176954	6179628	NA	0	NA	NA	NA
Northern_Coastal	29377691	3144326	3227436	0.0004709054963304	111	600	1274141	33550
Central	29377691	3144326	3227436	0.0013044718927071	111	192	147186	0
Southern_Interior	29377691	3144326	3227436	0.001001001001001	111	17	16983	0
Northern_Coastal	29377691	5001867	5004366	NA	0	NA	NA	NA
Central	29377691	5001867	5004366	NA	0	NA	NA	NA
Southern_Interior	29377691	5001867	5004366	NA	0	NA	NA	NA
Northern_Coastal	29380708	225579	227204	NA	0	NA	NA	NA
Central	29380708	225579	227204	NA	0	NA	NA	NA
Southern_Interior	29380708	225579	227204	NA	0	NA	NA	NA
Southern_Interior	29380708	353953	356265	0.0	112	0	17136	0
Central	29380708	353953	356265	0.0	112	0	148512	0
Northern_Coastal	29380708	353953	356265	0.0	112	0	1314897	4575
Northern_Coastal	29380708	452061	455455	0.0	103	0	1182028	31415
[truncated: 29,894 more rows]
