# Supplementary material for: The western redcedar genome reveals low genetic diversity in a self-compatible conifer
Source: Genome Res. 2022 Oct;32(10):1952–64. doi: 10.1101/gr.276358.121 (PMC9712635; doi:10.1101/gr.276358.121)
Supplement: Supplemental Material [file supp_gr.276358.121_Supplemental_Code4_analysis.tar.gz › Code_S4-nucleotide_diversity_analysis/sco_intergenic_zero_fold/sco_intergenic_zero_fold_pi.txt]

pop	chromosome	window_pos_1	window_pos_2	avg_pi	no_sites	count_diffs	count_comparisons	count_missing
diverse	29336437	142267	291474	NA	0	NA	NA	NA
diverse	29379666	240599	241503	NA	0	NA	NA	NA
diverse	29379666	841966	981796	NA	0	NA	NA	NA
diverse	29379666	1131526	1217410	0.0	35	0	853734	20426
diverse	29379666	1453865	1458365	NA	0	NA	NA	NA
diverse	29379666	2100956	2108443	0.0	50	0	1178757	70043
diverse	29381798	389792	394267	NA	0	NA	NA	NA
diverse	29381798	714182	718599	NA	0	NA	NA	NA
diverse	29381798	2023314	2023539	NA	0	NA	NA	NA
diverse	29381798	2095267	2110682	NA	0	NA	NA	NA
diverse	29381798	2327639	2362936	0.0	105	0	2558119	64361
diverse	29381798	2566449	2568067	NA	0	NA	NA	NA
diverse	29381798	2998179	2999529	NA	0	NA	NA	NA
diverse	29379999	257370	281974	0.0	7	0	171717	3115
diverse	29381412	512112	516232	0.0	187	0	4587297	83215
diverse	29381004	497747	584348	NA	0	NA	NA	NA
diverse	29381004	768569	857834	0.0	71	0	1739055	34241
diverse	29381004	948572	950978	NA	0	NA	NA	NA
diverse	29377120	296140	299720	NA	0	NA	NA	NA
diverse	29377120	507799	710065	0.0	57	0	1398267	25365
diverse	29377120	1443141	1470730	0.0	39	0	935140	38924
diverse	29374077	241175	336963	0.0	63	0	1545453	28035
diverse	29377507	88303	89978	NA	0	NA	NA	NA
diverse	29377507	1210362	1212056	NA	0	NA	NA	NA
diverse	29379013	401641	403130	0.000985773781474	80	1935	1962925	35155
diverse	29379013	2051884	2056883	0.0087704562164426	56	12060	1375071	23585
diverse	29379013	2837585	2894503	NA	0	NA	NA	NA
diverse	29377465	329670	330423	NA	0	NA	NA	NA
diverse	29377465	925780	929407	0.0	63	0	1537956	35532
diverse	29378253	209195	261906	0.0	135	0	3311685	60075
diverse	29379108	656943	771365	0.0	40	0	959230	39810
diverse	29379108	1136783	1138496	NA	0	NA	NA	NA
diverse	29382425	366261	391658	0.0	133	0	3145115	176693
diverse	29382425	739518	740320	NA	0	NA	NA	NA
diverse	29382425	834278	843024	0.0023229048332188	219	12463	5365265	104479
diverse	29382425	1923578	1959300	0.0059098979787995	145	20813	3521719	99801
diverse	29381750	223772	225528	NA	0	NA	NA	NA
diverse	29381750	1863462	1870652	NA	0	NA	NA	NA
diverse	29381750	2014178	2018426	NA	0	NA	NA	NA
diverse	29381750	2434793	2435624	0.0	80	0	1962480	35600
diverse	29381750	2923618	2924542	NA	0	NA	NA	NA
diverse	29381750	3803298	3804449	NA	0	NA	NA	NA
diverse	29381750	4271858	4340573	0.0063196568732067	275	42641	6747360	121040
diverse	29379439	17537	54701	NA	0	NA	NA	NA
diverse	29379439	298457	321354	NA	0	NA	NA	NA
diverse	29379439	411986	509880	0.0092140054782983	103	23281	2526697	45831
diverse	29379296	205787	340702	0.0	98	0	2404038	43610
diverse	29379296	447591	454774	NA	0	NA	NA	NA
diverse	29381500	1836416	1837277	NA	0	NA	NA	NA
diverse	29381500	1956736	2013648	0.0023347265153593	187	10656	4564132	106380
diverse	29381500	5019962	5024378	NA	0	NA	NA	NA
diverse	29381500	5249941	5257271	NA	0	NA	NA	NA
diverse	29379797	63533	130866	NA	0	NA	NA	NA
diverse	29379797	343638	457561	NA	0	NA	NA	NA
diverse	29379797	1018899	1022832	NA	0	NA	NA	NA
diverse	29379797	1481537	1508171	0.0016117957327628	206	8096	5022969	122087
diverse	29379797	2052795	2058010	NA	0	NA	NA	NA
diverse	29377690	283793	288455	NA	0	NA	NA	NA
diverse	29377690	390656	402873	NA	0	NA	NA	NA
diverse	29377690	620801	775553	NA	0	NA	NA	NA
diverse	29377690	1071524	1081560	0.0	80	0	1941789	56291
diverse	29377690	1151965	1261537	0.0016189792596893	253	10044	6203909	115019
diverse	29377690	1579978	1583040	NA	0	NA	NA	NA
diverse	29354202	25257	74886	0.0	64	0	1569543	28921
diverse	29380492	1024512	1068541	0.0	70	0	1716288	32032
diverse	29380492	1322152	1328629	0.0	132	0	3182277	114555
diverse	29380492	2370462	2380026	NA	0	NA	NA	NA
diverse	29380492	3654024	3655568	NA	0	NA	NA	NA
diverse	29380492	3712392	3767771	NA	0	NA	NA	NA
diverse	29380492	3793194	3803418	0.0	142	0	3513229	33363
diverse	29380492	3871587	3877470	0.0	59	0	1419125	54459
diverse	29380492	4070120	4112593	0.0	73	0	1785912	37336
diverse	29380492	8130108	8176309	NA	0	NA	NA	NA
diverse	29380492	8615585	8620486	0.0	50	0	1226550	22250
diverse	29380492	9726908	9729863	NA	0	NA	NA	NA
diverse	29380492	10039777	10043579	NA	0	NA	NA	NA
diverse	29377813	19528	21738	NA	0	NA	NA	NA
diverse	29377813	696190	781166	0.003715055261447	97	8840	2379507	43165
diverse	28231171	1298	1911	0.006169625467299	67	10143	1644022	29370
diverse	29380470	17336	17645	NA	0	NA	NA	NA
diverse	29380470	651471	655315	NA	0	NA	NA	NA
diverse	29379100	116083	148461	0.0	77	0	1888887	34265
diverse	29379100	1321674	1324261	NA	0	NA	NA	NA
diverse	29379100	1603360	1608048	NA	0	NA	NA	NA
diverse	29379100	1909804	1934515	NA	0	NA	NA	NA
diverse	29379100	2537372	2763406	NA	0	NA	NA	NA
diverse	29379100	2917060	2919751	0.0052765025922572	70	9063	1717615	30705
diverse	29379100	2958679	2964153	0.0	160	0	3916140	80020
diverse	29379576	29050	35335	NA	0	NA	NA	NA
diverse	29379576	245757	246111	NA	0	NA	NA	NA
diverse	29379576	1215203	1220402	0.0	13	0	318021	6667
diverse	29379576	1386499	1387441	0.0	91	0	2253685	19131
diverse	29377439	275443	298219	NA	0	NA	NA	NA
diverse	29377439	525576	529404	NA	0	NA	NA	NA
diverse	29377439	801404	969294	0.0019817814108168	199	9708	4898623	71601
diverse	29377439	1134042	1137774	0.0	59	0	1447329	26255
diverse	29377439	1459465	1463069	NA	0	NA	NA	NA
diverse	29382039	240736	299131	NA	0	NA	NA	NA
diverse	29382039	1059743	1329817	NA	0	NA	NA	NA
diverse	29382039	1513272	1603050	NA	0	NA	NA	NA
diverse	29382039	2278090	2341100	0.0	22	0	549472	0
diverse	29382039	2501031	2532440	0.0084100197814854	67	13830	1644467	28925
diverse	29382039	3169845	3175933	NA	0	NA	NA	NA
diverse	29382039	4654894	4695729	NA	0	NA	NA	NA
diverse	29381697	20048	52018	0.0	83	0	2047663	25345
diverse	29381697	280800	283215	NA	0	NA	NA	NA
diverse	29381697	505762	568572	NA	0	NA	NA	NA
diverse	29377152	222277	231463	0.0	74	0	1815294	32930
diverse	29377152	908606	912541	0.0032393191380147	89	7068	2181940	40924
diverse	29377152	1195851	1199883	0.0025982162205072	133	8477	3262623	59185
diverse	29377152	1724663	1727538	NA	0	NA	NA	NA
diverse	29377152	1874742	1879785	NA	0	NA	NA	NA
diverse	29377152	1957917	1964776	NA	0	NA	NA	NA
diverse	29377152	2168319	2271637	NA	0	NA	NA	NA
diverse	29377152	2560360	2560870	NA	0	NA	NA	NA
diverse	29377152	2589492	2594454	NA	0	NA	NA	NA
diverse	29377287	261236	266364	NA	0	NA	NA	NA
diverse	29377287	344570	345534	NA	0	NA	NA	NA
diverse	29377287	893150	894143	NA	0	NA	NA	NA
diverse	29377287	1177918	1180527	NA	0	NA	NA	NA
diverse	29377287	1475491	1476283	NA	0	NA	NA	NA
diverse	29377287	2406142	2409363	0.0028103269628938	134	9238	3287162	59622
diverse	29379034	60787	70174	NA	0	NA	NA	NA
diverse	29379034	209649	223105	0.0067755763190644	33	5488	809968	14240
diverse	29379034	543140	544760	NA	0	NA	NA	NA
diverse	29379034	1261685	1271918	NA	0	NA	NA	NA
diverse	29379034	1571792	1575245	NA	0	NA	NA	NA
diverse	29378647	340864	375617	0.0047861025065851	104	12183	2545495	52009
diverse	29378048	378321	383307	0.005566650120768	130	17405	3126656	120224
diverse	29378048	862928	1025869	0.0	89	0	2115168	107696
diverse	29378048	1120813	1199733	0.0	6	0	147186	2670
diverse	29378048	1463117	1494723	NA	0	NA	NA	NA
diverse	29378048	1786424	1939704	0.0	24	0	584787	14637
diverse	29378048	3325030	3330767	NA	0	NA	NA	NA
diverse	29378048	3508543	3509763	NA	0	NA	NA	NA
diverse	29378048	3794450	3800988	NA	0	NA	NA	NA
diverse	29378048	4400341	4494869	NA	0	NA	NA	NA
diverse	29381369	2677565	2689115	0.0	111	0	2722500	49836
diverse	29381369	2894579	3058468	NA	0	NA	NA	NA
diverse	29381369	3215933	3224821	0.0001820795638035	197	880	4833052	87220
diverse	29381369	4728670	4860623	0.0121938126588389	52	15560	1276057	22695
diverse	29376458	211218	394147	NA	0	NA	NA	NA
diverse	29376458	573744	680364	0.0048233436212415	72	8500	1762263	36009
diverse	29381773	590160	684388	0.0	293	0	7148334	169634
diverse	29381773	839980	895995	0.0	70	0	1716729	31591
diverse	29381773	1629582	1635545	0.0	138	0	3385278	61410
diverse	29381773	1899949	1904002	NA	0	NA	NA	NA
diverse	29380367	677316	702484	NA	0	NA	NA	NA
diverse	29380367	863145	874610	NA	0	NA	NA	NA
diverse	29378583	103741	196132	0.0	157	0	3832845	88387
diverse	29377978	295847	392197	0.0009034559261321	59	1308	1447774	25810
diverse	29377978	1230974	1234594	NA	0	NA	NA	NA
diverse	29379613	107262	111368	NA	0	NA	NA	NA
diverse	29381766	1160693	1194200	0.0014555460086052	277	9888	6793327	125025
diverse	29381766	2431828	2434833	NA	0	NA	NA	NA
diverse	29381766	2671574	2672443	NA	0	NA	NA	NA
diverse	29381067	66667	67535	NA	0	NA	NA	NA
diverse	29381067	414087	414741	NA	0	NA	NA	NA
diverse	29381067	506549	637328	0.0	65	0	1594515	28925
diverse	29381067	763914	777082	NA	0	NA	NA	NA
diverse	29381067	1660593	1665153	NA	0	NA	NA	NA
diverse	29378852	316103	421128	0.0	300	0	7371395	121405
diverse	29378852	817095	848428	NA	0	NA	NA	NA
diverse	29378852	1608207	1770238	NA	0	NA	NA	NA
diverse	29378852	2134508	2370147	NA	0	NA	NA	NA
diverse	29381042	582443	588291	NA	0	NA	NA	NA
diverse	29381042	660487	749545	0.0	100	0	2453100	44500
diverse	29381042	966260	1054103	0.0	87	0	2128023	44889
diverse	29379799	306691	331505	0.0	69	0	1678968	44376
diverse	29379799	500939	739599	NA	0	NA	NA	NA
diverse	29379799	812849	817283	0.0	134	0	3287154	59630
diverse	29379799	2047400	2048663	0.0031327908496634	110	8379	2674612	72748
diverse	29379799	2890513	3011786	0.0	134	0	3287154	59630
diverse	29379799	3472513	3497264	NA	0	NA	NA	NA
diverse	29379799	3990650	4016570	0.0042157144224327	128	13215	3134700	62228
diverse	29379799	4218404	4455733	0.0	186	0	4591157	54379
diverse	29380474	515778	726910	0.0	256	0	6239504	154352
diverse	29380474	1085902	1285757	0.0	45	0	1103895	20025
diverse	29380474	1474817	1505319	0.0	54	0	1343364	5340
diverse	29380965	406615	462400	0.0074729146812459	65	11919	1594960	28480
diverse	29380965	1207749	1213163	0.0	122	0	2992782	54290
diverse	29380965	1648624	1653886	0.0	62	0	1520922	27590
diverse	29380965	2540211	2547223	0.0	61	0	1496391	27145
diverse	29380965	3128858	3206292	NA	0	NA	NA	NA
diverse	29380965	3719061	3770393	0.0	62	0	1502913	45599
diverse	29377719	246454	282322	0.0	210	0	5151069	93891
diverse	29377719	519105	521519	NA	0	NA	NA	NA
diverse	29377719	683460	749759	0.0015071622973521	84	3105	2060163	37821
diverse	29377719	1969215	2078491	0.00357437189315	117	10240	2864839	57353
diverse	29377719	2851091	2854623	NA	0	NA	NA	NA
diverse	29377168	289269	353411	0.0	109	0	2637761	84623
diverse	29376107	9733	79706	0.0	34	0	834054	15130
diverse	29378334	1443845	1445542	NA	0	NA	NA	NA
diverse	29378334	1503903	1509374	NA	0	NA	NA	NA
diverse	29378334	1805205	1894978	0.0	53	0	1300143	23585
diverse	29377762	692019	726613	0.0	136	0	3336216	60520
diverse	29377762	1313435	1319462	NA	0	NA	NA	NA
diverse	29377762	1489520	1492084	NA	0	NA	NA	NA
diverse	29381393	70670	134504	0.002137126005823	177	9295	4349299	71453
diverse	29381393	511327	511903	NA	0	NA	NA	NA
diverse	29381393	1677879	1776947	0.0	71	0	1740819	32477
diverse	29381393	1956597	1960294	NA	0	NA	NA	NA
diverse	29377653	254759	308378	NA	0	NA	NA	NA
diverse	29377653	326952	328184	NA	0	NA	NA	NA
diverse	29377653	460340	462820	NA	0	NA	NA	NA
diverse	29377653	1835561	1837090	NA	0	NA	NA	NA
diverse	29377653	1904916	1905903	NA	0	NA	NA	NA
diverse	29377653	1977395	2026098	NA	0	NA	NA	NA
diverse	29377653	3140104	3393044	0.007321021053655	57	10240	1398712	24920
diverse	29377653	4116724	4117069	NA	0	NA	NA	NA
diverse	29377653	5584479	5588843	NA	0	NA	NA	NA
diverse	29377687	303708	304677	NA	0	NA	NA	NA
diverse	29377687	576824	622544	NA	0	NA	NA	NA
diverse	29377687	749575	819658	NA	0	NA	NA	NA
diverse	29377687	1450996	1556810	NA	0	NA	NA	NA
diverse	29377687	1863909	1866332	NA	0	NA	NA	NA
diverse	29377687	2126014	2214492	NA	0	NA	NA	NA
diverse	29377687	2860071	3042819	NA	0	NA	NA	NA
diverse	29377687	3414617	3664501	NA	0	NA	NA	NA
diverse	29377687	4021479	4024163	NA	0	NA	NA	NA
diverse	29377687	4221409	4228015	NA	0	NA	NA	NA
diverse	29377687	4495167	4613568	0.0	42	0	1016631	32361
diverse	29377687	4901015	4961788	NA	0	NA	NA	NA
diverse	29377687	5740472	5816463	0.0066854002815477	60	9840	1471864	26696
diverse	29378929	227131	230869	0.0	146	0	3582011	64485
diverse	29378929	278387	313368	0.0	72	0	1778247	20025
diverse	29381115	251924	318840	0.0	71	0	1755063	18233
diverse	29381115	392639	394418	NA	0	NA	NA	NA
diverse	29378424	705757	902446	0.0	54	0	1324674	24030
diverse	29378424	1064089	1069467	NA	0	NA	NA	NA
diverse	29378424	1316278	1409969	NA	0	NA	NA	NA
diverse	29378424	1626540	1627725	NA	0	NA	NA	NA
diverse	29378424	1885274	1891399	0.0	52	0	1275171	23581
diverse	29379426	519133	551177	0.0	193	0	4732719	87649
diverse	29378002	57840	82596	0.0	29	0	711399	12905
diverse	29378002	265744	271488	0.0	34	0	833613	15571
diverse	29377611	402323	406156	0.0	8	0	196248	3560
diverse	29382065	841790	849846	NA	0	NA	NA	NA
diverse	29382065	1063949	1067377	0.0	130	0	3189030	57850
diverse	29347572	61721	92898	0.0	43	0	1054833	19135
diverse	29378552	43243	115146	0.0	191	0	4684980	85436
diverse	29378552	234517	317889	0.0	347	0	8437623	229049
diverse	29378501	364461	371679	0.0	118	0	2893776	53392
diverse	29378501	911251	914129	0.0022959327643714	143	8055	3508378	63190
diverse	29378171	620445	623626	0.003374413846362	103	8477	2512140	60388
diverse	29378171	801870	868913	0.0	71	0	1724979	48317
diverse	29381895	89847	108417	0.0004692988796004	168	1935	4123172	72796
diverse	29381895	223214	248280	NA	0	NA	NA	NA
diverse	29381895	394998	444580	NA	0	NA	NA	NA
diverse	29381895	1347456	1347903	NA	0	NA	NA	NA
diverse	29381895	1464809	1532327	0.0	40	0	957093	41947
diverse	29377311	129439	194334	NA	0	NA	NA	NA
diverse	29377311	594805	601111	NA	0	NA	NA	NA
diverse	29377311	1375999	1396510	NA	0	NA	NA	NA
diverse	29377311	2212862	2226010	NA	0	NA	NA	NA
diverse	29377311	3218536	3219864	NA	0	NA	NA	NA
diverse	29380697	571930	625794	NA	0	NA	NA	NA
diverse	29380697	1188795	1215550	0.0	177	0	4301499	119253
diverse	29378467	464345	533345	0.0	96	0	2351448	46248
diverse	29378467	1664121	1666857	0.0065596516016864	72	11583	1765795	32477
diverse	29378467	1959053	2022991	NA	0	NA	NA	NA
diverse	29378467	3182100	3184262	0.0	68	0	1668108	30260
diverse	29378467	3706449	3882063	NA	0	NA	NA	NA
diverse	29380432	561774	564916	NA	0	NA	NA	NA
diverse	29379184	273224	276101	NA	0	NA	NA	NA
diverse	29379184	600880	603243	NA	0	NA	NA	NA
diverse	29379184	704464	705244	NA	0	NA	NA	NA
diverse	29379184	944226	1012483	0.0	9	0	215499	9285
diverse	29379184	1177440	1271876	NA	0	NA	NA	NA
diverse	29379184	1439317	1453483	0.0032290489645521	144	11388	3526735	69809
diverse	29379184	1768371	1772176	0.0034025228880212	138	11520	3385723	60965
diverse	29379184	1887856	1955656	0.001330098350032	239	7783	5851447	117817
diverse	29378143	2043967	2046984	NA	0	NA	NA	NA
diverse	29378143	3060659	3062058	NA	0	NA	NA	NA
diverse	29380886	459196	461976	0.0070318456627895	72	12423	1766677	31595
diverse	29380886	773949	816779	0.006085656436733	75	11100	1823961	49239
diverse	29380886	944292	949032	0.0016120694101433	306	12096	7503399	139257
diverse	29348210	59648	122201	0.0	181	0	4387591	133065
diverse	29379167	193180	198264	NA	0	NA	NA	NA
diverse	29379167	585090	715810	0.0	56	0	1373736	24920
diverse	29379167	1978231	2006534	NA	0	NA	NA	NA
diverse	29378396	798006	876908	NA	0	NA	NA	NA
diverse	29378396	1029973	1033030	NA	0	NA	NA	NA
diverse	29378396	1176372	1181884	NA	0	NA	NA	NA
diverse	29378396	1299068	1417937	NA	0	NA	NA	NA
diverse	29378396	1494452	1497049	NA	0	NA	NA	NA
diverse	29378396	1541544	1560577	NA	0	NA	NA	NA
diverse	29378396	1971251	1986263	NA	0	NA	NA	NA
diverse	29378396	2175514	2176471	NA	0	NA	NA	NA
diverse	29378396	2762316	2763627	NA	0	NA	NA	NA
diverse	29378396	2984836	2987144	NA	0	NA	NA	NA
diverse	29378396	3132896	3151764	NA	0	NA	NA	NA
diverse	29380116	137823	138516	0.0	69	0	1692639	30705
diverse	29380116	323017	327430	NA	0	NA	NA	NA
diverse	29380116	426446	442246	NA	0	NA	NA	NA
diverse	29380116	1029177	1070396	NA	0	NA	NA	NA
diverse	29380116	1164226	1215915	NA	0	NA	NA	NA
diverse	29380116	1560007	1588309	NA	0	NA	NA	NA
diverse	29377330	359091	413860	0.0	39	0	967389	6675
diverse	29377330	773781	819666	0.0144080467581894	36	12508	868126	31010
diverse	29377330	924023	926723	0.0060624468413899	84	12495	2061049	36935
diverse	29377330	1302890	1429036	0.0	304	0	7443320	149384
diverse	29377330	1645818	1745096	0.0	181	0	4438347	82309
diverse	29377330	1886928	1887453	NA	0	NA	NA	NA
diverse	29378600	93552	94855	NA	0	NA	NA	NA
diverse	29378600	419769	421344	NA	0	NA	NA	NA
diverse	29378600	500702	561609	0.0	164	0	4023084	72980
diverse	29378600	2035399	2037668	NA	0	NA	NA	NA
diverse	29378600	2052257	2053055	NA	0	NA	NA	NA
diverse	29378600	2075637	2092938	NA	0	NA	NA	NA
diverse	29379746	263547	367887	NA	0	NA	NA	NA
diverse	29379746	533306	537861	NA	0	NA	NA	NA
diverse	29379746	670187	850014	0.0020735426628861	81	4080	1967647	55409
diverse	29379746	1006984	1151781	NA	0	NA	NA	NA
diverse	29349220	42406	44033	0.0	74	0	1815294	32930
diverse	29349220	195473	196423	NA	0	NA	NA	NA
diverse	29349220	285943	287658	0.0	20	0	489297	10223
diverse	29349220	295147	296026	NA	0	NA	NA	NA
diverse	29349220	301646	302223	NA	0	NA	NA	NA
diverse	29377853	31090	36538	NA	0	NA	NA	NA
diverse	29377853	1235466	1280413	NA	0	NA	NA	NA
diverse	29377853	1725612	1737578	0.0	31	0	760461	13795
diverse	29377853	2266385	2315018	NA	0	NA	NA	NA
diverse	29377853	2568102	2604570	NA	0	NA	NA	NA
diverse	29377853	3395966	3520192	0.0	64	0	1569984	28480
diverse	29382300	23467	27708	0.002841525788619	204	14268	5021246	73858
diverse	29382300	353842	435220	NA	0	NA	NA	NA
diverse	29382300	1829905	2047525	0.0	174	0	4260913	84911
diverse	29378777	761523	762824	0.0022013936378128	175	9519	4324079	46721
diverse	29378777	1050468	1103440	0.0006835934437744	52	872	1275612	23140
diverse	29378777	2286711	2291118	0.0	58	0	1416199	32409
diverse	29378777	2519507	2522636	0.0	72	0	1764468	33804
diverse	29378777	2698259	2700980	0.0	64	0	1550628	47836
diverse	29378777	3851692	3919758	0.0	44	0	1079364	19580
diverse	29378777	3965947	3971711	NA	0	NA	NA	NA
diverse	29378777	5004005	5023814	0.0	41	0	987690	36326
diverse	29378777	5875826	5876732	NA	0	NA	NA	NA
diverse	29379736	1390745	1418736	NA	0	NA	NA	NA
diverse	29379736	2585007	2656688	0.0	139	0	3409809	61855
diverse	29379736	2917802	2966251	0.0	70	0	1717170	31150
diverse	29379736	3131234	3133344	NA	0	NA	NA	NA
diverse	29379736	3773101	3784425	0.0	62	0	1520922	27590
diverse	29379736	4264565	4309728	0.0	120	0	2888406	108714
diverse	29379736	5308635	5332705	0.0009607697952978	149	3519	3662688	58736
diverse	29377603	568090	573229	0.0025193100795249	66	4080	1619491	28925
diverse	29377603	1992627	2285709	NA	0	NA	NA	NA
diverse	29381959	169965	258814	NA	0	NA	NA	NA
diverse	29381959	503214	569054	NA	0	NA	NA	NA
diverse	29381959	816360	902305	NA	0	NA	NA	NA
diverse	29381959	2117524	2220353	NA	0	NA	NA	NA
diverse	29381959	2390964	2393665	0.0	17	0	415704	8888
diverse	29379342	57452	62475	NA	0	NA	NA	NA
diverse	29379342	384120	459322	0.0	61	0	1494635	28901
diverse	29379342	819186	846107	0.0016825431989366	37	1519	902800	21312
diverse	29380480	162916	459681	0.0014860403915602	301	10921	7349060	168716
diverse	29347238	1595	54006	0.0	27	0	661896	12456
diverse	29382169	462383	465525	NA	0	NA	NA	NA
diverse	29382169	649292	656023	0.0	53	0	1300143	23585
diverse	29380523	1708816	1721089	NA	0	NA	NA	NA
diverse	29380523	1860215	1907618	NA	0	NA	NA	NA
diverse	29380523	2815558	2966811	0.0028486272684751	174	12144	4263106	82718
diverse	29380523	3207249	3310813	0.0	6	0	147186	2670
diverse	29380523	3484438	3491932	NA	0	NA	NA	NA
diverse	29380523	4275092	4320534	0.0	78	0	1903275	44853
diverse	29380523	4552269	4552602	NA	0	NA	NA	NA
diverse	29379978	149342	328779	0.0	61	0	1494627	28909
diverse	29379933	1894451	1911415	NA	0	NA	NA	NA
diverse	29379933	2006642	2020623	0.0015302043510205	164	6144	4015150	80914
diverse	29379933	2129986	2247921	NA	0	NA	NA	NA
diverse	29379933	2458587	2672135	0.0088641485700309	56	12177	1373736	24920
diverse	29379933	2796602	2870526	0.0	266	0	6377810	265806
diverse	29379933	3361187	3588702	0.0	23	0	564213	10235
diverse	29379096	394603	483480	0.0	57	0	1417402	6230
diverse	29381568	67724	69799	NA	0	NA	NA	NA
diverse	29381568	198938	258625	0.0031306217332782	161	12220	3903378	117758
diverse	29377770	324051	424614	0.001403733043515	185	6303	4490170	130390
diverse	29377770	588745	590707	NA	0	NA	NA	NA
diverse	29377770	805978	867054	0.0	119	0	2912133	60011
diverse	29377770	1288603	1290189	NA	0	NA	NA	NA
diverse	29353851	545531	599201	NA	0	NA	NA	NA
diverse	29353851	1094438	1158020	0.0006388481264961	174	2717	4252967	92857
diverse	29377937	952238	1039375	0.0	22	0	539682	9790
diverse	29377937	1142137	1146234	NA	0	NA	NA	NA
diverse	29377937	1876300	1943030	NA	0	NA	NA	NA
diverse	29377937	2171227	2174052	NA	0	NA	NA	NA
diverse	29381925	249748	250461	NA	0	NA	NA	NA
diverse	29381925	1045191	1053967	0.0080192306622683	199	38928	4854331	115893
diverse	29382218	81349	112339	0.0	69	0	1692639	30705
diverse	29380259	90945	96359	NA	0	NA	NA	NA
diverse	29380259	235329	251222	NA	0	NA	NA	NA
diverse	29380259	1656391	1684034	NA	0	NA	NA	NA
diverse	29380259	2935773	2937870	NA	0	NA	NA	NA
diverse	29380259	3055826	3098430	0.0	52	0	1275612	23140
diverse	29380259	3410322	3422730	NA	0	NA	NA	NA
diverse	29380259	3796859	3800621	0.0026536237491002	71	4623	1742146	31150
diverse	29380259	4004972	4029656	NA	0	NA	NA	NA
diverse	29380259	4173834	4176963	0.003141604314966	69	5319	1693084	30260
diverse	29377382	1830442	1832151	NA	0	NA	NA	NA
diverse	29379027	711231	713437	NA	0	NA	NA	NA
diverse	29379027	1327473	1534185	0.0	99	0	2421513	51111
diverse	29379027	2103457	2113898	NA	0	NA	NA	NA
diverse	29378210	339028	393225	0.0	65	0	1594515	28925
diverse	29378210	643138	886210	NA	0	NA	NA	NA
diverse	29378210	1052410	1115425	NA	0	NA	NA	NA
diverse	29378210	1184512	1190526	NA	0	NA	NA	NA
diverse	29378210	1226512	1227742	NA	0	NA	NA	NA
diverse	29378210	1404059	1405577	NA	0	NA	NA	NA
diverse	29378210	1451110	1452357	NA	0	NA	NA	NA
diverse	29378210	1652973	1658823	NA	0	NA	NA	NA
diverse	29381875	563710	568847	0.0	33	0	809523	14685
diverse	29381875	921853	1033191	NA	0	NA	NA	NA
diverse	29378909	2001315	2003667	0.0031060328253143	119	9063	2917870	54274
diverse	29380633	200230	253783	NA	0	NA	NA	NA
diverse	29380633	773113	779391	NA	0	NA	NA	NA
diverse	29380633	1922841	1962016	0.0	65	0	1594515	28925
diverse	29381939	794530	807256	NA	0	NA	NA	NA
diverse	29379169	725443	729318	NA	0	NA	NA	NA
diverse	29379169	793480	795675	NA	0	NA	NA	NA
diverse	29379169	871950	897648	NA	0	NA	NA	NA
diverse	29379169	1131196	1166462	NA	0	NA	NA	NA
diverse	29379169	1394002	1475337	NA	0	NA	NA	NA
diverse	29379169	1526210	1638095	NA	0	NA	NA	NA
diverse	29379169	1852895	1854094	0.0	66	0	1618164	30252
diverse	29381622	1494652	1521996	0.0	5	0	122655	2225
diverse	29377205	64184	138362	0.0054535974144408	282	37705	6913785	129447
diverse	29377205	224689	252986	0.0044025926378867	110	11880	2698410	48950
diverse	29377205	376831	380082	NA	0	NA	NA	NA
diverse	29377205	487548	491450	0.0	153	0	3753243	68085
diverse	29377205	578562	596990	0.0016579761025649	282	11455	6909026	134206
diverse	29377205	677517	679693	NA	0	NA	NA	NA
diverse	29377205	693977	697012	NA	0	NA	NA	NA
diverse	29377574	248336	259350	0.0	42	0	1030302	18690
diverse	29377574	664829	771414	NA	0	NA	NA	NA
diverse	29377574	1456745	1460016	NA	0	NA	NA	NA
diverse	29382214	158299	211522	NA	0	NA	NA	NA
diverse	29382214	817357	819327	NA	0	NA	NA	NA
diverse	29382214	1699749	1700810	NA	0	NA	NA	NA
diverse	29382214	1811998	1818691	NA	0	NA	NA	NA
diverse	29382214	2249260	2254520	NA	0	NA	NA	NA
diverse	29382214	2449534	2471048	NA	0	NA	NA	NA
diverse	29380508	498399	499453	NA	0	NA	NA	NA
diverse	29380508	1549145	1822682	NA	0	NA	NA	NA
diverse	29380508	2165060	2185025	NA	0	NA	NA	NA
diverse	29380508	2580036	2715174	0.0067341520337931	58	9519	1413541	35067
diverse	29376925	119324	127079	0.447429532351057	1	11175	24976	0
diverse	29379751	1889524	1904877	NA	0	NA	NA	NA
diverse	29381694	372552	547059	0.0102225355441546	50	12543	1226995	21805
diverse	29379054	605030	652461	NA	0	NA	NA	NA
diverse	29379054	755603	761738	NA	0	NA	NA	NA
diverse	29379054	968900	969101	NA	0	NA	NA	NA
diverse	29379054	1033487	1037714	NA	0	NA	NA	NA
diverse	29379054	1088550	1100403	NA	0	NA	NA	NA
diverse	29379054	1619618	1626196	NA	0	NA	NA	NA
diverse	29379941	45200	48609	0.0	35	0	858585	15575
diverse	29381280	655747	661935	0.0	132	0	3238092	58740
diverse	29381280	789905	896427	0.0	83	0	2021969	51039
diverse	29381280	1695153	1699205	NA	0	NA	NA	NA
diverse	29381280	1977690	1979067	NA	0	NA	NA	NA
diverse	29377421	1177611	1308629	NA	0	NA	NA	NA
diverse	29377421	1469227	1473710	NA	0	NA	NA	NA
diverse	29377421	2553787	2557902	NA	0	NA	NA	NA
diverse	29377421	3567795	3577597	0.0	45	0	1103895	20025
diverse	29377421	4291473	4310053	0.0043562326182502	220	23632	5424871	69849
diverse	29380075	621895	749097	0.0	268	0	6565051	128517
diverse	29380075	951465	1000192	0.0001950188204242	184	880	4512385	83199
diverse	29380155	992496	1083730	0.0031034179226836	162	12375	3987539	58573
diverse	29380155	1751336	1777496	0.0	207	0	5074389	95643
diverse	29380155	1971498	1987522	NA	0	NA	NA	NA
diverse	29380155	2986579	2987185	0.0	27	0	649993	24359
diverse	29380121	1708780	1750692	0.0	172	0	4219332	76540
diverse	29380121	2058661	2061088	NA	0	NA	NA	NA
diverse	29380121	2779413	2849473	NA	0	NA	NA	NA
diverse	29380121	3148186	3172114	NA	0	NA	NA	NA
diverse	29380121	3190970	3193732	0.0078139890655565	65	12463	1594960	28480
diverse	29380121	3312397	3318868	0.0	85	0	2070153	52807
diverse	29380121	3531966	3582846	NA	0	NA	NA	NA
diverse	29380121	3803154	3920777	NA	0	NA	NA	NA
diverse	29380121	5178802	5489468	NA	0	NA	NA	NA
diverse	29382502	638799	677903	NA	0	NA	NA	NA
diverse	29377402	721303	793508	0.0002597686042953	104	657	2529174	68330
diverse	29377402	1921664	1938079	NA	0	NA	NA	NA
diverse	29377402	2436167	2439167	NA	0	NA	NA	NA
diverse	29377402	2599909	2601415	0.0026627217499438	84	5488	2061049	36935
diverse	29377402	3196804	3198994	0.0	66	0	1617723	30693
diverse	29377402	4226340	4229968	0.0	135	0	3248128	123632
diverse	29377402	4443493	4445463	0.0052357993534464	66	8477	1619046	29370
diverse	29377402	5009893	5011178	NA	0	NA	NA	NA
diverse	29377402	6418879	6420382	NA	0	NA	NA	NA
diverse	29377402	6508334	6521347	0.0	179	0	4350128	120576
diverse	29377402	6676042	6698856	0.0043368745101855	319	33867	7809080	158264
diverse	29379501	445528	612474	NA	0	NA	NA	NA
diverse	29379501	1007173	1007491	0.0	48	0	1177488	21360
diverse	29379501	1107539	1110505	NA	0	NA	NA	NA
diverse	29379501	1110505	1112713	NA	0	NA	NA	NA
diverse	29380308	23099	59565	NA	0	NA	NA	NA
diverse	29380308	552927	556841	0.0	20	0	490620	8900
diverse	29380308	1246442	1248740	0.0	38	0	932178	16910
diverse	29380308	1411091	1418341	0.0	56	0	1372854	25802
diverse	29380308	1474249	1494713	NA	0	NA	NA	NA
diverse	29380308	1568825	1571129	NA	0	NA	NA	NA
diverse	29380308	2239300	2246491	NA	0	NA	NA	NA
diverse	29380308	2461020	2486941	NA	0	NA	NA	NA
diverse	29380308	2988042	2989030	NA	0	NA	NA	NA
diverse	29380308	3093287	3094292	NA	0	NA	NA	NA
diverse	29380308	3269521	3340837	NA	0	NA	NA	NA
diverse	29380308	3378489	3378888	NA	0	NA	NA	NA
diverse	29378760	49652	53119	0.0	44	0	1033371	65573
diverse	29378915	820083	826394	NA	0	NA	NA	NA
diverse	29378915	929966	957314	NA	0	NA	NA	NA
diverse	29378915	1005199	1007854	NA	0	NA	NA	NA
diverse	29378915	1058629	1067379	NA	0	NA	NA	NA
diverse	29381929	1793902	1800823	0.0	38	0	910176	38912
diverse	29381929	2191834	2349007	NA	0	NA	NA	NA
diverse	29381929	3600061	3601596	NA	0	NA	NA	NA
diverse	29377169	707431	789202	0.0	211	0	5178863	91073
diverse	29377169	1155616	1209251	NA	0	NA	NA	NA
diverse	29377169	2477026	2612412	0.0	182	0	4454499	91133
diverse	29377169	2939180	2957823	0.0049401721626474	65	7875	1594074	29366
diverse	29377169	3009318	3010487	NA	0	NA	NA	NA
diverse	29377169	3534924	3580740	NA	0	NA	NA	NA
diverse	29377169	3596597	3613452	NA	0	NA	NA	NA
diverse	29377169	4927631	4934641	NA	0	NA	NA	NA
diverse	29377169	5277257	5359851	NA	0	NA	NA	NA
diverse	29377169	5805410	5853298	NA	0	NA	NA	NA
diverse	29377169	6552343	6562202	NA	0	NA	NA	NA
diverse	29377169	6562206	6636909	NA	0	NA	NA	NA
diverse	29377169	6849575	6895034	NA	0	NA	NA	NA
diverse	29377169	7162849	7218152	NA	0	NA	NA	NA
diverse	29377169	7555031	7619357	NA	0	NA	NA	NA
diverse	29380971	446518	449287	0.0	53	0	1300143	23585
diverse	29380971	577287	579376	0.0	58	0	1369051	79557
diverse	29380971	759862	766114	NA	0	NA	NA	NA
diverse	29380971	1119764	1146370	0.001540408324663	154	5820	3778219	68085
diverse	29380971	1987445	2094683	0.0012929730126271	213	6768	5234448	85440
diverse	29380971	3738011	3744927	NA	0	NA	NA	NA
diverse	29380971	4177688	4180972	0.0	60	0	1464363	34197
diverse	29380971	5241451	5245286	0.00963794837412	53	12535	1300588	23140
diverse	29380971	5945904	5963466	0.0	60	0	1471860	26700
diverse	29380971	6130876	6133873	NA	0	NA	NA	NA
diverse	29380971	6599100	6663711	NA	0	NA	NA	NA
diverse	29380971	7437947	7438428	NA	0	NA	NA	NA
diverse	29380971	7930146	7977722	0.0	70	0	1700853	47467
diverse	29380971	8993907	8997387	NA	0	NA	NA	NA
diverse	29380971	9545783	9552037	NA	0	NA	NA	NA
diverse	29380971	9776028	9804686	NA	0	NA	NA	NA
diverse	29380971	9998990	10018314	0.0	37	0	849273	74839
diverse	29380156	135698	280916	0.0	64	0	1569984	28480
diverse	29380156	1054565	1056174	0.0019360672240901	136	6460	3336661	60075
diverse	29380476	1081702	1084610	NA	0	NA	NA	NA
diverse	29380476	1265288	1267807	NA	0	NA	NA	NA
diverse	29380476	1413881	1499159	NA	0	NA	NA	NA
diverse	29380476	1669830	1834519	NA	0	NA	NA	NA
diverse	29380476	1896414	1897818	NA	0	NA	NA	NA
diverse	29380476	2615973	2627908	0.0	48	0	1170889	27959
diverse	29380476	2831097	2931616	0.0006858185736815	645	10800	15747605	361915
diverse	29380476	3128423	3267811	0.0	39	0	956709	17355
diverse	29380476	3394668	3397312	NA	0	NA	NA	NA
diverse	29380476	3580573	3582398	NA	0	NA	NA	NA
diverse	29380476	5190953	5193416	NA	0	NA	NA	NA
diverse	29380255	656495	730677	NA	0	NA	NA	NA
diverse	29380255	1082982	1216279	0.0	44	0	1067465	31479
diverse	29380255	1390036	1396110	NA	0	NA	NA	NA
diverse	29379010	32833	127308	0.0	77	0	1843351	79801
diverse	29379010	396238	401054	NA	0	NA	NA	NA
diverse	29381795	485806	489050	NA	0	NA	NA	NA
diverse	29381795	531131	532748	NA	0	NA	NA	NA
diverse	29381795	670067	677933	0.0	26	0	637806	11570
diverse	29381795	858670	877693	0.00231763682563	144	8188	3532909	63635
diverse	29381795	1333784	1415601	0.0	36	0	856760	42376
diverse	29381795	1671172	1894417	0.0034965581180529	60	5148	1472305	26255
diverse	29381795	2036785	2056294	0.0	23	0	552322	22126
diverse	29381795	2731243	2732658	0.0005137928778463	137	1712	3332082	89630
diverse	29377538	47185	54720	NA	0	NA	NA	NA
diverse	29377538	370773	610580	NA	0	NA	NA	NA
diverse	29377538	2651057	2672717	0.0	38	0	932178	16910
diverse	29377538	2942767	2989358	0.0	68	0	1657083	41285
diverse	29377538	3537288	3537804	NA	0	NA	NA	NA
diverse	29377538	4057409	4184725	0.003262060443625	259	20681	6339858	128926
diverse	29377538	5290493	5294997	0.0	97	0	2388411	34261
diverse	29381120	209548	267080	0.0	54	0	1284282	64422
diverse	29381120	497802	498463	NA	0	NA	NA	NA
diverse	29381120	965595	967173	NA	0	NA	NA	NA
diverse	29381120	1177080	1177542	NA	0	NA	NA	NA
diverse	29381120	1178926	1179438	0.0	49	0	1193199	30625
diverse	29381120	1305757	1486074	0.0	93	0	2263743	59025
diverse	29381120	1644071	1668272	NA	0	NA	NA	NA
diverse	29381120	2125381	2126839	NA	0	NA	NA	NA
diverse	29381120	2415317	2523072	0.0	74	0	1807797	40427
diverse	29380138	375404	381232	0.0	33	0	809523	14685
diverse	29380138	509798	589996	NA	0	NA	NA	NA
diverse	29380884	409956	412673	0.0035374195374445	142	12423	3511882	34710
diverse	29380884	501133	688146	0.0047568929828469	551	64153	13486324	275452
diverse	29381467	250370	253472	NA	0	NA	NA	NA
diverse	29381471	1844	115589	0.0086799279558797	52	10877	1253121	45631
diverse	29381471	774714	878818	NA	0	NA	NA	NA
diverse	29381471	1028338	1046724	NA	0	NA	NA	NA
diverse	29381471	1360965	1381189	0.0	62	0	1517394	31118
diverse	29381471	1748963	1753889	NA	0	NA	NA	NA
diverse	29377723	101400	104775	0.0	60	0	1471860	26700
diverse	29381783	500276	503909	0.0	66	0	1608021	40395
diverse	29381783	585213	744340	0.0032848973226514	170	13683	4165427	80493
diverse	29381783	983532	1203202	NA	0	NA	NA	NA
diverse	29381783	2585160	2653213	NA	0	NA	NA	NA
diverse	29381783	2894997	2897987	NA	0	NA	NA	NA
diverse	29381783	3183339	3193555	NA	0	NA	NA	NA
diverse	29381869	18477	214781	0.0	47	0	1147665	26207
diverse	29381869	971468	984860	NA	0	NA	NA	NA
diverse	29381869	2050407	2052252	NA	0	NA	NA	NA
diverse	29379437	13863	189892	0.0	202	0	4949092	96060
diverse	29379437	407072	410901	NA	0	NA	NA	NA
diverse	29379437	566097	663693	NA	0	NA	NA	NA
diverse	29381353	182888	223443	NA	0	NA	NA	NA
diverse	29381353	533037	538087	NA	0	NA	NA	NA
diverse	29381353	758053	763901	NA	0	NA	NA	NA
diverse	29381353	1193259	1199677	NA	0	NA	NA	NA
diverse	29381353	1468579	1543938	0.0	60	0	1471860	26700
diverse	29381353	1703902	1707680	0.0	143	0	3535992	35576
diverse	29381551	78726	154926	NA	0	NA	NA	NA
diverse	29381551	325805	369597	NA	0	NA	NA	NA
diverse	29381551	653701	663561	NA	0	NA	NA	NA
diverse	29381551	872355	877222	0.0036424829899297	133	11868	3258217	63591
diverse	29381551	993827	996616	0.0042012532693832	117	12060	2870572	51620
diverse	29381551	1250955	1446549	NA	0	NA	NA	NA
diverse	29382240	115875	122299	0.0353038781310126	14	12000	339906	9758
diverse	29380568	67801	71902	NA	0	NA	NA	NA
diverse	29380568	133080	158269	NA	0	NA	NA	NA
diverse	29380568	489851	679080	0.0	70	0	1717170	31150
diverse	29380568	1139725	1140334	NA	0	NA	NA	NA
diverse	29380568	1245861	1317293	0.0	21	0	502394	22102
diverse	29380568	1419310	1481918	0.0	74	0	1815294	32930
diverse	29380568	2246983	2376620	0.0	44	0	1074513	24431
diverse	29381921	35007	62979	0.0	122	0	2992341	54731
diverse	29381921	361562	368268	NA	0	NA	NA	NA
diverse	29381921	1022700	1081604	0.0	187	0	4553781	116731
diverse	29382176	757192	759848	0.0	65	0	1594515	28925
diverse	29382176	971112	1045801	0.0123093419699323	41	12375	1005334	18682
diverse	29382176	1228283	1232556	NA	0	NA	NA	NA
diverse	29382176	2095643	2101194	0.0	138	0	3368908	77780
diverse	29381614	421060	423935	NA	0	NA	NA	NA
diverse	29381614	511207	514824	0.0	66	0	1619046	29370
diverse	29381614	730643	1003862	0.0032076543131624	158	12348	3849542	96666
diverse	29379120	892869	1065362	0.0046367066797049	131	14884	3210037	61819
diverse	29379120	1241265	1250914	0.0	64	0	1569984	28480
diverse	29379120	1503722	1540682	NA	0	NA	NA	NA
diverse	29379120	2697814	2704655	0.0	55	0	1349205	24475
diverse	29379120	3007658	3013553	0.0039661624068115	93	9075	2288106	34662
diverse	29378847	10657	11684	NA	0	NA	NA	NA
diverse	29378847	209559	248355	NA	0	NA	NA	NA
diverse	29378847	254769	256149	0.0	68	0	1668108	30260
diverse	29378847	303995	318648	NA	0	NA	NA	NA
diverse	29377274	1465655	1586843	0.0055028575688615	194	26130	4748442	96902
diverse	29377274	1590977	1592174	NA	0	NA	NA	NA
diverse	29377274	2273977	2318293	0.0024235493790015	106	6303	2600731	46725
diverse	29382404	713879	719303	0.0	107	0	2637850	34582
diverse	29349404	20119	23107	0.0	64	0	1569984	28480
diverse	29379392	85412	356704	0.0033473811972151	242	19857	5932100	112092
diverse	29379392	1885460	1999231	NA	0	NA	NA	NA
diverse	29379392	2551486	2564450	0.0	32	0	784551	14681
diverse	29379392	3735214	3737014	NA	0	NA	NA	NA
diverse	29379392	4091197	4096198	NA	0	NA	NA	NA
diverse	29379392	5164876	5178543	NA	0	NA	NA	NA
diverse	29379392	5347209	5353547	NA	0	NA	NA	NA
diverse	29379392	5695391	5867502	NA	0	NA	NA	NA
diverse	29381248	654970	658946	NA	0	NA	NA	NA
diverse	29381248	881503	942274	0.0081835622402559	124	24886	3040974	56050
diverse	29381248	1277680	1282041	NA	0	NA	NA	NA
diverse	29381248	1912082	1924179	0.0	250	0	6112023	131977
diverse	29381248	2444206	2572072	0.0	110	0	2693559	53801
diverse	29380150	395	14375	0.0	43	0	1054833	19135
diverse	29379284	159993	164072	NA	0	NA	NA	NA
diverse	29379284	331437	344115	0.0	136	0	3336216	60520
diverse	29379284	629769	635853	0.0102234775217353	48	12220	1195288	3560
diverse	29381221	249393	353767	NA	0	NA	NA	NA
diverse	29381221	980476	1025306	NA	0	NA	NA	NA
diverse	29381221	1206581	1243314	0.0	122	0	2992782	54290
diverse	29381221	2947533	2954216	NA	0	NA	NA	NA
diverse	29381221	3559761	3576976	NA	0	NA	NA	NA
diverse	29345239	531892	714161	0.0034190876578615	121	10240	2994951	27145
diverse	29379214	48389	63369	0.0	73	0	1781061	42187
diverse	29379214	203961	209744	NA	0	NA	NA	NA
diverse	29378654	1109361	1286244	0.0	50	0	1226550	22250
diverse	29380210	621506	649879	NA	0	NA	NA	NA
diverse	29380210	1103439	1163879	NA	0	NA	NA	NA
diverse	29380210	1214178	1215754	NA	0	NA	NA	NA
diverse	29380210	1413936	1417116	NA	0	NA	NA	NA
diverse	29377303	1203847	1223873	0.0	12	0	289962	9750
diverse	29377303	1410322	1420023	0.0	216	0	5298696	96120
diverse	29377303	2048561	2053103	NA	0	NA	NA	NA
diverse	29380184	1071546	1074027	0.0	61	0	1496391	27145
diverse	29380184	1174413	1240807	0.0	67	0	1643577	29815
diverse	29376579	596764	601627	NA	0	NA	NA	NA
diverse	29377319	91648	93660	NA	0	NA	NA	NA
diverse	29377319	369940	370369	NA	0	NA	NA	NA
diverse	29377319	813851	967594	0.0	39	0	956709	17355
diverse	29377319	1425412	1519841	NA	0	NA	NA	NA
diverse	29378287	142511	431216	0.0	231	0	5576062	193394
diverse	29378287	2164047	2168750	NA	0	NA	NA	NA
diverse	29378287	2491934	2496075	0.0031023811637204	142	10800	3481197	65395
diverse	29378287	2875930	2879493	NA	0	NA	NA	NA
diverse	29380153	265784	389548	0.0	308	0	7542217	150391
diverse	29380153	1018728	1092990	0.0	35	0	858585	15575
diverse	29380153	1256759	1375130	0.0	57	0	1396944	26688
diverse	29380153	1564863	1568599	0.0039794714823221	103	9943	2498573	73955
diverse	29379281	171451	176605	NA	0	NA	NA	NA
diverse	29379281	235959	239340	NA	0	NA	NA	NA
diverse	29378100	996171	997974	NA	0	NA	NA	NA
diverse	29380423	137876	191561	0.0034897588779883	110	9185	2631987	115373
diverse	29380423	471991	477501	NA	0	NA	NA	NA
diverse	29380423	566195	566892	0.0	19	0	466089	8455
diverse	29380423	665422	671523	NA	0	NA	NA	NA
diverse	29380423	737600	738641	NA	0	NA	NA	NA
diverse	29380423	911162	911460	NA	0	NA	NA	NA
diverse	29378568	189006	192828	NA	0	NA	NA	NA
diverse	29378568	360754	461967	0.0	69	0	1692639	30705
diverse	29378568	840087	863258	0.0	68	0	1668108	30260
diverse	29378568	1598790	1602641	NA	0	NA	NA	NA
diverse	29378568	2412343	2415320	NA	0	NA	NA	NA
diverse	29377414	1180460	1181937	0.0	19	0	466089	8455
diverse	29381304	166779	313018	0.0	248	0	6069576	124472
diverse	29381304	409055	412233	NA	0	NA	NA	NA
diverse	29381304	603696	711834	0.0	169	0	4143975	76969
diverse	29379845	425755	564527	NA	0	NA	NA	NA
diverse	29379845	1300272	1536630	0.0	295	0	7161057	206863
diverse	29379845	1762261	1766334	NA	0	NA	NA	NA
diverse	29379845	3482248	3488789	0.0	70	0	1717170	31150
diverse	29379845	5127156	5128976	NA	0	NA	NA	NA
diverse	29380437	2408812	2487559	0.0	124	0	3040521	56503
diverse	29380437	2719825	2806870	0.0	17	0	410853	13739
diverse	29380437	3240651	3386850	NA	0	NA	NA	NA
diverse	29380437	3475512	3495089	NA	0	NA	NA	NA
diverse	29380437	3641520	3643184	0.0	142	0	3431576	115016
diverse	29381992	3093	34867	0.0	235	0	5727821	141539
diverse	29381992	145524	157549	0.0	50	0	1224786	24014
diverse	29381992	848405	849225	NA	0	NA	NA	NA
diverse	29381992	1027073	1138019	0.0	29	0	724304	0
diverse	29381992	1359256	1359790	0.0	13	0	318903	5785
diverse	29381992	2161870	2279077	NA	0	NA	NA	NA
diverse	29378877	257563	348485	NA	0	NA	NA	NA
diverse	29378877	358926	360334	NA	0	NA	NA	NA
diverse	29378877	1620739	1627251	NA	0	NA	NA	NA
diverse	29378877	2824966	2846383	NA	0	NA	NA	NA
diverse	29378877	3349106	3372460	0.0	72	0	1766232	32040
diverse	29381906	586784	587432	NA	0	NA	NA	NA
diverse	29381906	1279651	1289520	NA	0	NA	NA	NA
diverse	29381706	199376	260840	NA	0	NA	NA	NA
diverse	29381706	596448	607336	0.0087530518349917	67	14398	1644912	28480
diverse	29380739	35093	110824	NA	0	NA	NA	NA
diverse	29380739	381990	447641	0.0	116	0	2845155	52061
diverse	29380715	905170	1017202	0.004673513570251	205	23420	5011219	108861
diverse	29380021	454708	455692	NA	0	NA	NA	NA
diverse	29380021	685411	750404	0.0	71	0	1721856	51440
diverse	29380021	837573	843703	NA	0	NA	NA	NA
diverse	29380021	934541	1052494	0.0	119	0	2913456	58688
diverse	29381893	85209	92996	NA	0	NA	NA	NA
diverse	29381893	859421	905396	NA	0	NA	NA	NA
diverse	29381893	2053291	2058122	0.0	63	0	1543689	29799
diverse	29381893	3573611	3638694	NA	0	NA	NA	NA
diverse	29381893	4198358	4199990	0.0	32	0	761278	37954
diverse	29380583	552453	557834	NA	0	NA	NA	NA
diverse	29380583	611285	673370	0.0	69	0	1692639	30705
diverse	29380583	1047344	1051888	NA	0	NA	NA	NA
diverse	29378906	150329	152482	NA	0	NA	NA	NA
diverse	29378906	182474	246017	NA	0	NA	NA	NA
diverse	29378906	261937	302217	NA	0	NA	NA	NA
diverse	29378906	395399	445141	0.0	133	0	3254685	67123
diverse	29378906	593941	595145	NA	0	NA	NA	NA
diverse	29378906	622565	633799	NA	0	NA	NA	NA
diverse	29378906	685821	722467	NA	0	NA	NA	NA
diverse	29378906	804661	817176	NA	0	NA	NA	NA
diverse	29382054	1512149	1516541	0.0	30	0	735930	13350
diverse	29382054	2793985	2836150	0.0036975902220398	73	6615	1789003	34245
diverse	29382054	3650656	3659830	NA	0	NA	NA	NA
diverse	29382054	3772776	3775829	NA	0	NA	NA	NA
diverse	29382056	804204	809653	NA	0	NA	NA	NA
diverse	29382056	1140799	1144715	NA	0	NA	NA	NA
diverse	29382056	1750306	1754072	0.0	136	0	3304067	92669
diverse	29379717	1259264	1262178	0.0	38	0	932178	16910
diverse	29379717	2004051	2007436	NA	0	NA	NA	NA
diverse	29379717	2223430	2224292	NA	0	NA	NA	NA
diverse	29378666	204259	224958	0.0	132	0	3235005	61827
diverse	29378666	304550	306429	0.0	18	0	441558	8010
diverse	29378666	413349	497290	NA	0	NA	NA	NA
diverse	29378666	440860	441248	NA	0	NA	NA	NA
diverse	29378666	1013038	1072148	0.0	130	0	3186825	60055
diverse	29378666	1531906	1533919	NA	0	NA	NA	NA
diverse	29378666	2006704	2079205	NA	0	NA	NA	NA
diverse	29378666	2118226	2228166	NA	0	NA	NA	NA
diverse	29378666	2907723	2910887	NA	0	NA	NA	NA
diverse	29377684	2655937	2657703	NA	0	NA	NA	NA
diverse	29377684	2770747	2812332	NA	0	NA	NA	NA
diverse	29377684	2852688	2995469	NA	0	NA	NA	NA
diverse	29377684	3181750	3184865	NA	0	NA	NA	NA
diverse	29377684	3669027	3673942	0.0	60	0	1471419	27141
diverse	29377684	4040820	4046948	NA	0	NA	NA	NA
diverse	29377684	4143322	4324362	0.002989009942535	137	10044	3360310	61402
diverse	29377684	4739632	4766544	NA	0	NA	NA	NA
diverse	29345140	462173	552902	0.0	65	0	1614540	8900
diverse	29380286	470180	472345	NA	0	NA	NA	NA
diverse	29380286	558743	688336	NA	0	NA	NA	NA
diverse	29380286	1138660	1150288	0.0	96	0	2325064	72632
diverse	29381000	632132	637297	NA	0	NA	NA	NA
diverse	29381488	119714	217611	NA	0	NA	NA	NA
diverse	29381488	963173	966773	NA	0	NA	NA	NA
diverse	29381488	1445271	1449271	NA	0	NA	NA	NA
diverse	29381488	2536406	2538110	NA	0	NA	NA	NA
diverse	29381488	2561634	2563789	NA	0	NA	NA	NA
diverse	29381488	2826525	2829682	NA	0	NA	NA	NA
diverse	29381488	2840157	2848091	NA	0	NA	NA	NA
diverse	29381488	3021447	3280748	NA	0	NA	NA	NA
diverse	29378479	261055	264903	0.0	191	0	4671766	98650
diverse	29378479	693381	793199	0.0024960674903643	149	9075	3635719	85705
diverse	29379620	327811	352866	0.0	135	0	3267781	103979
diverse	29378699	1112093	1160926	0.0	189	0	4575942	144522
diverse	29378699	1605119	1655056	0.0018560165958193	436	19583	10551091	338445
diverse	29378699	1790498	1792207	NA	0	NA	NA	NA
diverse	29378699	2846490	2847595	NA	0	NA	NA	NA
diverse	29378699	2852453	2938207	NA	0	NA	NA	NA
diverse	29382035	847542	886588	NA	0	NA	NA	NA
diverse	29382035	1482085	1486265	NA	0	NA	NA	NA
diverse	29379886	543308	560251	0.0	138	0	3377340	69348
diverse	29379886	1580199	1606538	NA	0	NA	NA	NA
diverse	29379665	1288587	1295277	0.0018350493553453	140	6303	3434785	61855
diverse	29379665	1756660	1844985	0.0064726030510525	41	6408	990019	33997
diverse	29379665	1852284	1855845	0.0043480632878194	62	6615	1521367	27145
diverse	29379665	2460051	2626750	0.0019945425767116	68	3328	1668553	29815
diverse	29379665	2997275	3177556	0.0	100	0	2453641	43959
diverse	29379665	3739910	3745346	NA	0	NA	NA	NA
diverse	29379665	4019068	4114661	0.001919887483297	241	11319	5895658	123558
diverse	29379665	4413133	4558594	0.0	47	0	1132230	41642
diverse	29379665	4837893	4950562	0.0013777872564438	142	4800	3483847	62745
diverse	29379665	5463009	5544048	0.0	57	0	1398267	25365
diverse	29379665	5798899	5801889	NA	0	NA	NA	NA
diverse	29379665	6016238	6020815	NA	0	NA	NA	NA
diverse	29379665	6254881	6328864	0.0	113	0	2772003	50285
diverse	29379665	6506721	6512420	0.0	64	0	1569984	28480
diverse	29379665	6862644	6886158	0.0072738487060737	69	12312	1692639	30705
diverse	29379665	7148518	7150133	NA	0	NA	NA	NA
diverse	29379665	7700884	7787250	NA	0	NA	NA	NA
diverse	29379665	7969434	8149530	NA	0	NA	NA	NA
diverse	29379665	8684687	8688604	NA	0	NA	NA	NA
diverse	29379665	8850179	8868409	0.0	66	0	1619046	29370
diverse	29381179	18303	21167	NA	0	NA	NA	NA
diverse	29381179	97233	101497	0.0	61	0	1478755	44781
diverse	29378618	827371	827991	NA	0	NA	NA	NA
diverse	29379462	425087	525909	0.0	102	0	2495988	51564
diverse	29379176	63786	67278	NA	0	NA	NA	NA
diverse	29379176	529586	563619	NA	0	NA	NA	NA
diverse	29379176	2534521	2594472	NA	0	NA	NA	NA
diverse	29377896	639484	668020	NA	0	NA	NA	NA
diverse	29377896	2550095	2553954	NA	0	NA	NA	NA
diverse	29377896	3970573	3976626	NA	0	NA	NA	NA
diverse	29377896	4203243	4227229	0.0	130	0	3209500	37380
diverse	29377896	4252674	4282168	0.0	180	0	4458745	36935
diverse	29377896	4568161	4569181	NA	0	NA	NA	NA
diverse	29378388	688065	693318	0.0	72	0	1766232	32040
diverse	29378388	1025921	1027504	NA	0	NA	NA	NA
diverse	29378388	1380375	1404517	0.0	2	0	49062	890
diverse	29378388	1471604	1488111	0.0038539516936148	128	12103	3140413	56515
diverse	29378388	1901248	1967431	0.0026623917093995	186	12200	4582346	63190
diverse	29380049	180450	249209	NA	0	NA	NA	NA
diverse	29380049	522161	599976	NA	0	NA	NA	NA
diverse	29380049	942929	996804	NA	0	NA	NA	NA
diverse	29380049	2977618	2983439	NA	0	NA	NA	NA
diverse	29380049	3790395	3791305	NA	0	NA	NA	NA
diverse	29380049	3927346	3928536	NA	0	NA	NA	NA
diverse	29380049	4162442	4166058	0.0	76	0	1864356	33820
diverse	29380049	4773007	4774138	NA	0	NA	NA	NA
diverse	29380049	5813331	5818763	NA	0	NA	NA	NA
diverse	29381578	43146	134266	0.0	84	0	2060604	37380
diverse	29379177	361769	368079	NA	0	NA	NA	NA
diverse	29379177	509918	532811	0.0	38	0	929973	19115
diverse	29379177	738838	821618	NA	0	NA	NA	NA
diverse	29379855	38497	125615	0.0	44	0	1079364	19580
diverse	29379855	400072	720040	NA	0	NA	NA	NA
diverse	29379855	872786	874727	NA	0	NA	NA	NA
diverse	29379855	1117321	1141747	NA	0	NA	NA	NA
diverse	29379855	1166172	1179368	NA	0	NA	NA	NA
diverse	29379855	1232986	1317270	NA	0	NA	NA	NA
diverse	29382415	806162	809305	NA	0	NA	NA	NA
diverse	29382415	1037439	1041518	NA	0	NA	NA	NA
diverse	29382415	1836482	1842826	0.0	69	0	1690434	32910
diverse	29382415	1948734	2106203	NA	0	NA	NA	NA
diverse	29382415	2380083	2381174	NA	0	NA	NA	NA
diverse	29379160	193085	220242	0.0	127	0	3115437	56515
diverse	29379160	424342	577419	0.0	14	0	343434	6230
diverse	29379160	623554	624565	0.0069687964244165	64	10944	1570429	28035
diverse	29379160	731445	737533	NA	0	NA	NA	NA
diverse	29379160	1101249	1321284	NA	0	NA	NA	NA
diverse	29379160	1631691	1632476	NA	0	NA	NA	NA
diverse	29379160	1844132	1845366	NA	0	NA	NA	NA
diverse	29379160	2137060	2137420	NA	0	NA	NA	NA
diverse	29379160	2463932	2465564	NA	0	NA	NA	NA
diverse	29379160	2688156	2807526	0.0	246	0	5928307	215789
diverse	29379160	2903067	2947544	0.0015587286511978	249	9519	6106900	112124
diverse	29379160	3262004	3524092	0.0	67	0	1628643	44749
diverse	29379160	3934319	3939603	0.0056870862469664	64	8851	1556333	42131
diverse	29379160	4161239	4208900	NA	0	NA	NA	NA
diverse	29379160	4211281	4212783	NA	0	NA	NA	NA
diverse	29379160	5116038	5177053	NA	0	NA	NA	NA
diverse	29380762	418837	419179	0.0064161022134755	69	10863	1693084	30260
diverse	29380762	497958	712670	0.003119968883721	282	21321	6833722	209510
diverse	29381436	772404	819644	0.0	35	0	843150	31010
diverse	29381436	1513185	1555758	NA	0	NA	NA	NA
diverse	29381436	2021494	2051184	NA	0	NA	NA	NA
diverse	29381436	2357810	2378457	NA	0	NA	NA	NA
diverse	29381436	3117331	3128445	0.0050678170696302	40	4975	981685	17355
diverse	29381436	3409462	3415374	0.0	76	0	1864356	33820
diverse	29381436	4218904	4280346	0.0	28	0	674520	24808
diverse	29381436	4687436	4810685	NA	0	NA	NA	NA
diverse	29381436	5094432	5191630	NA	0	NA	NA	NA
diverse	29381436	5436901	5459803	NA	0	NA	NA	NA
diverse	29381436	7022158	7282641	NA	0	NA	NA	NA
diverse	29381436	7553243	7583020	NA	0	NA	NA	NA
diverse	29381436	7876777	7904162	NA	0	NA	NA	NA
diverse	29379487	338015	364254	NA	0	NA	NA	NA
diverse	29379487	550830	560645	NA	0	NA	NA	NA
diverse	29379487	826115	848379	0.0	64	0	1569984	28480
diverse	29379487	1850444	1857109	NA	0	NA	NA	NA
diverse	29379487	1955853	1957584	0.0	39	0	970504	3560
diverse	29378826	482745	528943	0.0	107	0	2597034	75398
diverse	29378826	1083687	1092825	0.0	79	0	1918986	54118
diverse	29378826	1117951	1170112	0.0018975384108232	149	6919	3646303	75121
diverse	29378826	1466416	1542070	0.0018397959107333	275	12296	6683350	185050
diverse	29378826	2125483	2128578	NA	0	NA	NA	NA
diverse	29378826	2880665	2884650	NA	0	NA	NA	NA
diverse	29380134	2180	5247	NA	0	NA	NA	NA
diverse	29380134	116100	123508	NA	0	NA	NA	NA
diverse	29380134	380490	418815	0.0018406107089863	245	10952	5950199	168921
diverse	29380164	1645831	1705212	NA	0	NA	NA	NA
diverse	29380164	1785284	1794184	NA	0	NA	NA	NA
diverse	29380164	1834288	1838599	NA	0	NA	NA	NA
diverse	29380350	100901	141840	NA	0	NA	NA	NA
diverse	29380350	511179	514351	0.0	127	0	3093387	78565
diverse	29380350	534533	556989	0.0	59	0	1458518	15066
diverse	29380350	609289	690151	0.0	48	0	1155883	42965
diverse	29380350	821345	828870	NA	0	NA	NA	NA
diverse	29380832	151635	153371	0.0	17	0	420142	4450
diverse	29380832	1613898	1614997	NA	0	NA	NA	NA
diverse	29380832	3363494	3369485	0.0	48	0	1177488	21360
diverse	29380832	3906789	3941113	0.0	32	0	783272	15960
diverse	29381207	639108	874235	0.0	30	0	735930	13350
diverse	29380945	452387	456585	0.0	68	0	1668108	30260
diverse	29380945	732552	747199	NA	0	NA	NA	NA
diverse	29380945	816598	842473	NA	0	NA	NA	NA
diverse	29380945	1437978	1608812	NA	0	NA	NA	NA
diverse	29380945	1835976	2022071	0.0	61	0	1496391	27145
diverse	29381692	698207	728949	NA	0	NA	NA	NA
diverse	29381692	1458767	1471836	NA	0	NA	NA	NA
diverse	29381692	1615751	1686607	NA	0	NA	NA	NA
diverse	29381692	2717751	2878641	NA	0	NA	NA	NA
diverse	29381692	3512518	3515288	0.0	75	0	1844275	28925
diverse	29381692	3982953	4056989	0.0047703475198168	41	4800	1006216	17800
diverse	29380144	195077	222319	NA	0	NA	NA	NA
diverse	29380144	628752	673953	NA	0	NA	NA	NA
diverse	29379693	1128081	1184875	0.0014927954401669	275	10099	6765160	103240
diverse	29379693	1659754	1663345	0.0	44	0	1063560	35384
diverse	29379693	2062714	2113977	NA	0	NA	NA	NA
diverse	29379693	2288912	2311123	NA	0	NA	NA	NA
diverse	29379693	2588067	2589387	NA	0	NA	NA	NA
diverse	29379693	2681577	2966377	NA	0	NA	NA	NA
diverse	29379693	4022405	4025419	0.0060813217620413	76	11319	1861273	36903
diverse	29379693	4300515	4304275	0.003058101511242	153	11385	3722898	98430
diverse	29379693	4556808	4610778	0.0	99	0	2441490	31134
diverse	29378042	1224916	1317011	NA	0	NA	NA	NA
diverse	29378042	1574856	1725307	NA	0	NA	NA	NA
diverse	29378042	1945997	2024247	NA	0	NA	NA	NA
diverse	29379028	1867979	2038137	0.0035138163831495	319	27308	7771607	195737
diverse	29379028	3625125	3625461	NA	0	NA	NA	NA
diverse	29379028	3945183	3955176	0.0025032784908185	189	11520	4601965	118499
diverse	29379028	4743138	4744983	NA	0	NA	NA	NA
diverse	29379175	14491	16687	0.0	72	0	1766232	32040
diverse	29379175	187556	193347	NA	0	NA	NA	NA
diverse	29379175	444677	454866	0.0	71	0	1768846	4450
diverse	29379175	805723	846053	0.0028998585236696	322	22842	7876936	165336
diverse	29380065	1381686	1397557	0.0	139	0	3395280	76384
diverse	29381114	275689	430726	0.0015695536166106	133	5096	3246783	75025
diverse	29381114	780523	781017	NA	0	NA	NA	NA
diverse	29381114	868433	879250	NA	0	NA	NA	NA
diverse	29381114	1515633	1596276	0.001525996134702	203	7644	5009187	60941
diverse	29381114	1930337	1933869	NA	0	NA	NA	NA
diverse	29381114	2111053	2112069	NA	0	NA	NA	NA
diverse	29126773	3738	6699	0.0	86	0	2085852	62084
diverse	29379808	155866	223824	0.0011328718654744	179	4975	4391494	79210
diverse	29379808	601722	605921	NA	0	NA	NA	NA
diverse	29379808	691124	696070	0.007219176758626	68	11880	1645617	52751
diverse	29379808	975326	1167796	NA	0	NA	NA	NA
diverse	29379808	1206429	1207479	NA	0	NA	NA	NA
diverse	29379808	1256451	1258402	NA	0	NA	NA	NA
diverse	29379808	1427952	1429004	NA	0	NA	NA	NA
diverse	29379808	1610338	1611432	NA	0	NA	NA	NA
diverse	29379808	1658571	1693483	0.0	64	0	1555884	42580
diverse	29379808	1874251	1875761	NA	0	NA	NA	NA
diverse	29379808	2106252	2156395	0.0	131	0	3209151	62705
diverse	29379808	2317275	2354838	NA	0	NA	NA	NA
diverse	29379808	3139286	3143231	0.0	80	0	1961598	36482
diverse	29379808	3682116	3688449	NA	0	NA	NA	NA
diverse	29379808	3779679	3810221	NA	0	NA	NA	NA
diverse	29379808	4084744	4086604	0.0	53	0	1300143	23585
diverse	29379808	4209431	4260837	0.0	10	0	231771	17989
diverse	29379808	4313095	4313954	NA	0	NA	NA	NA
diverse	29379808	4509483	4510563	0.0	1	0	24531	445
diverse	29379349	2254	7858	NA	0	NA	NA	NA
diverse	29379349	594777	596902	NA	0	NA	NA	NA
diverse	29379349	654450	657824	0.0	38	0	929532	19556
diverse	29379349	765071	767052	NA	0	NA	NA	NA
diverse	29334616	55710	59065	NA	0	NA	NA	NA
diverse	29334616	72412	198778	0.0	100	0	2444721	52879
diverse	29380680	1824838	1826318	0.0	57	0	1398267	25365
diverse	29379817	2226388	2229899	0.0	66	0	1619046	29370
diverse	29379817	2658276	2675594	0.0	25	0	586145	38255
diverse	29379817	3663324	3783275	0.0	68	0	1668108	30260
diverse	29380364	1104709	1222686	0.0	162	0	3974022	72090
diverse	29380364	1486189	1536836	0.0153177406363901	65	24438	1595405	28035
diverse	29380364	1752708	1892246	0.0054807238681833	275	36978	6746919	121481
diverse	29380364	2073448	2074542	NA	0	NA	NA	NA
diverse	29380364	2215645	2220038	0.0	26	0	637806	11570
diverse	29379532	13165	39368	0.0	68	0	1668108	30260
diverse	293717531	10924	67982	0.0	132	0	3192885	103947
diverse	29380373	299426	316733	NA	0	NA	NA	NA
diverse	29380373	775766	776081	NA	0	NA	NA	NA
diverse	29380373	2182815	2191869	NA	0	NA	NA	NA
diverse	29380373	2279091	2283748	NA	0	NA	NA	NA
diverse	29377481	40900	174427	NA	0	NA	NA	NA
diverse	29377481	249846	252444	NA	0	NA	NA	NA
diverse	29377481	1326928	1329656	NA	0	NA	NA	NA
diverse	29377481	1404397	1589997	0.0	204	0	4967328	127776
diverse	29377481	1923263	1924466	0.0	46	0	1148006	890
diverse	29379948	3398	89612	NA	0	NA	NA	NA
diverse	29379948	473618	474604	NA	0	NA	NA	NA
diverse	29379948	3821349	3834237	NA	0	NA	NA	NA
diverse	29379948	4161755	4234749	NA	0	NA	NA	NA
diverse	29379948	4283372	4289048	0.0	63	0	1545453	28035
diverse	29379948	4402237	4424239	0.0	41	0	990352	33664
diverse	29379948	4661070	4697136	0.0	89	0	2183259	39605
diverse	29379948	4786652	4786990	NA	0	NA	NA	NA
diverse	29377420	853728	882858	NA	0	NA	NA	NA
diverse	29377420	2387891	2582128	NA	0	NA	NA	NA
diverse	29377420	4244709	4245546	NA	0	NA	NA	NA
diverse	29377420	4913350	5084852	0.0	75	0	1837179	36021
diverse	29377420	5231782	5233131	NA	0	NA	NA	NA
diverse	29377420	5268809	5270349	NA	0	NA	NA	NA
diverse	29378736	20779	180971	0.0029527997269283	308	22284	7546736	145872
diverse	29378736	724318	725294	NA	0	NA	NA	NA
diverse	29378736	1210826	1211755	NA	0	NA	NA	NA
diverse	29378736	1546401	1549461	0.0	14	0	343434	6230
diverse	29378736	1628995	1813397	0.0042157138056283	35	3663	868892	5268
diverse	29378736	2196660	2200711	NA	0	NA	NA	NA
diverse	29378736	2511622	2635432	0.0	176	0	4317456	78320
diverse	29378736	3637637	3647156	NA	0	NA	NA	NA
diverse	29377012	173336	181973	0.0	121	0	2940468	81628
diverse	29377012	289870	294201	0.0051162786866611	99	12423	2428132	44492
diverse	29379650	182446	183266	NA	0	NA	NA	NA
diverse	29379650	325016	564124	0.0	54	0	1300860	47844
diverse	29381294	1933155	1946015	NA	0	NA	NA	NA
diverse	29381294	2303911	2319734	0.0	58	0	1410450	38158
diverse	29377720	3821776	3823944	NA	0	NA	NA	NA
diverse	29377720	3936377	3936716	NA	0	NA	NA	NA
diverse	29377720	4090385	4099561	NA	0	NA	NA	NA
diverse	29377720	4262192	4313018	NA	0	NA	NA	NA
diverse	29353612	317854	357496	NA	0	NA	NA	NA
diverse	29353612	613062	616000	NA	0	NA	NA	NA
diverse	29353612	959627	976262	0.0	65	0	1592751	30689
diverse	29377886	421418	518890	0.0037227922536625	69	6303	1693084	30260
diverse	29377803	28773	31045	NA	0	NA	NA	NA
diverse	29377803	183873	196000	NA	0	NA	NA	NA
diverse	29377803	238720	289284	0.0	72	0	1757893	40379
diverse	29377803	863966	875342	NA	0	NA	NA	NA
diverse	29377803	2273588	2277423	NA	0	NA	NA	NA
diverse	29377803	3471815	3473666	NA	0	NA	NA	NA
diverse	29377803	4014524	4085570	0.0	103	0	2504643	67885
diverse	29381086	593309	600535	NA	0	NA	NA	NA
diverse	29381086	926726	1126525	NA	0	NA	NA	NA
diverse	29381086	1904073	1905325	NA	0	NA	NA	NA
diverse	29381086	2021776	2031282	0.0	67	0	1643577	29815
diverse	29381086	2540902	2625476	NA	0	NA	NA	NA
diverse	29381086	2767112	2819151	NA	0	NA	NA	NA
diverse	29381086	3123705	3179689	NA	0	NA	NA	NA
diverse	29381086	3391853	3394438	NA	0	NA	NA	NA
diverse	29381086	4265430	4274075	NA	0	NA	NA	NA
diverse	29381086	4724261	4736232	NA	0	NA	NA	NA
diverse	29381086	4751237	4763457	NA	0	NA	NA	NA
diverse	29381086	5109654	5151024	0.0	128	0	3139968	56960
diverse	29381086	5329788	5339188	NA	0	NA	NA	NA
diverse	29379130	28777	31997	0.0	69	0	1632057	91287
diverse	29377488	782128	922817	0.0	58	0	1419270	29338
diverse	29377488	1123323	1125262	NA	0	NA	NA	NA
diverse	29379483	405305	482943	NA	0	NA	NA	NA
diverse	29379483	580535	765454	0.0	37	0	907647	16465
diverse	29380828	381175	571821	0.0016943619523093	229	9519	5618044	101460
diverse	29380828	767725	837230	0.0021769531647456	138	7360	3380872	65816
diverse	29378913	4410842	4413870	NA	0	NA	NA	NA
diverse	29378913	4489578	4635380	NA	0	NA	NA	NA
diverse	29378913	6020791	6163871	0.0057312817503232	270	37579	6556823	186697
diverse	29378913	6946820	6993945	NA	0	NA	NA	NA
diverse	29378913	7149137	7253221	NA	0	NA	NA	NA
diverse	29378913	7730413	7731608	NA	0	NA	NA	NA
diverse	29378913	8111470	8118085	NA	0	NA	NA	NA
diverse	29377533	726566	732317	NA	0	NA	NA	NA
diverse	29382165	924073	925509	NA	0	NA	NA	NA
diverse	29382165	1233631	1237215	NA	0	NA	NA	NA
diverse	29382247	46782	175131	0.0029277627172699	102	7344	2508400	39152
diverse	29380931	475404	625861	0.0010150610196681	345	8575	8447768	168952
diverse	29380931	1857509	1997624	0.0042963567990702	119	12540	2918752	53392
diverse	29380931	2805212	2811847	NA	0	NA	NA	NA
diverse	29380931	6065555	6081063	NA	0	NA	NA	NA
diverse	29380931	6762583	6875891	0.0017580965852226	148	6324	3597072	99376
diverse	29378352	288207	396802	0.0021711790807488	134	7137	3287154	59630
diverse	29378352	435066	438505	NA	0	NA	NA	NA
diverse	29378352	833153	835932	NA	0	NA	NA	NA
diverse	29378352	1225902	1415375	0.0	166	0	4042174	103842
diverse	29380954	40423	131072	0.0059495947377497	80	11592	1948368	49712
diverse	29380954	605207	607794	0.0	138	0	3372048	74640
diverse	29378097	154505	183544	0.0075969754682364	56	10443	1374626	24030
diverse	29378097	184740	225203	0.0038299024052301	130	12212	3188593	58287
diverse	29379800	156611	159510	NA	0	NA	NA	NA
diverse	29379800	549307	551646	0.0	55	0	1346559	27121
diverse	29378351	721719	735462	NA	0	NA	NA	NA
diverse	29378351	2211729	2213119	0.0	46	0	1128426	20470
diverse	29378351	2607586	2610656	NA	0	NA	NA	NA
diverse	29377334	126972	130702	NA	0	NA	NA	NA
diverse	29377334	389331	433047	0.0	54	0	1324233	24471
diverse	29377334	743919	745593	NA	0	NA	NA	NA
diverse	29379727	55005	219213	0.0	113	0	2786720	35568
diverse	29381683	1070818	1076095	0.0	68	0	1658414	39954
diverse	29380293	302097	307151	NA	0	NA	NA	NA
diverse	29380293	433895	452060	0.0053866018146235	185	24568	4560946	59614
diverse	29378072	386744	388865	NA	0	NA	NA	NA
diverse	29378072	440817	454855	NA	0	NA	NA	NA
diverse	29378072	818587	822156	0.0	64	0	1569984	28480
diverse	29378072	1461428	1468073	0.0	74	0	1848224	0
diverse	29378072	2313827	2314979	NA	0	NA	NA	NA
diverse	29378072	2893779	3041223	NA	0	NA	NA	NA
diverse	29378072	3060337	3207992	0.0	69	0	1617768	105576
diverse	29378072	3249363	3250838	NA	0	NA	NA	NA
diverse	29378072	3314395	3350792	NA	0	NA	NA	NA
diverse	29378072	3399211	3401333	NA	0	NA	NA	NA
diverse	29378072	3504912	3507521	NA	0	NA	NA	NA
diverse	29379375	20364	23275	NA	0	NA	NA	NA
diverse	29379375	108904	111077	NA	0	NA	NA	NA
diverse	29379375	422224	481030	NA	0	NA	NA	NA
diverse	29379375	2205193	2206726	NA	0	NA	NA	NA
diverse	29379375	5442666	5445247	NA	0	NA	NA	NA
diverse	29379375	8558799	8642747	0.0	145	0	3523350	98170
diverse	29379375	9268253	9282338	0.0107449078050003	221	57528	5353978	165718
diverse	29379375	9396993	9467704	0.0	33	0	821538	2670
diverse	29379375	9576952	9578539	NA	0	NA	NA	NA
diverse	29379375	10041638	10046619	NA	0	NA	NA	NA
diverse	29379375	10305798	10308265	NA	0	NA	NA	NA
diverse	29379375	10713081	10713483	NA	0	NA	NA	NA
diverse	29379375	11059694	11060818	0.0	67	0	1629024	44368
diverse	29379375	11412525	11415185	NA	0	NA	NA	NA
diverse	29336265	87494	92830	0.0	58	0	1414006	34602
diverse	29336265	511506	515444	NA	0	NA	NA	NA
diverse	29377099	105126	105363	0.0	2	0	48621	1331
diverse	29377099	375120	378434	0.0	17	0	417027	7565
diverse	29377099	597218	786561	0.0014403791785059	461	16183	11235236	278700
diverse	29377099	934212	965631	NA	0	NA	NA	NA
diverse	29377099	1180396	1198709	0.0018639124910987	276	12598	6758901	134475
diverse	29377099	1337244	1337715	NA	0	NA	NA	NA
diverse	29377099	1678984	1681133	NA	0	NA	NA	NA
diverse	29377099	1951650	1984826	NA	0	NA	NA	NA
diverse	29377099	2070567	2077433	NA	0	NA	NA	NA
diverse	29377099	2571205	2572200	NA	0	NA	NA	NA
diverse	29377099	2645191	2648376	NA	0	NA	NA	NA
diverse	29377099	2938492	2943431	0.0020327488650729	125	6237	3068259	53741
diverse	29377099	3394916	3396840	NA	0	NA	NA	NA
diverse	29377099	3409362	3544018	0.0	29	0	715865	8439
diverse	29378194	139360	230009	0.0	154	0	3777333	68971
diverse	29378194	1101290	1156518	0.0	72	0	1766232	32040
diverse	29378194	1863858	1899801	0.0	10	0	245310	4450
diverse	29378194	2735520	2855505	NA	0	NA	NA	NA
diverse	29380365	768273	812519	0.0019475030025589	129	6144	3154809	67095
diverse	29379636	54660	114595	0.0	70	0	1715847	32473
diverse	29379636	1333976	1334942	NA	0	NA	NA	NA
diverse	29380562	109461	205866	NA	0	NA	NA	NA
diverse	29380562	615010	749325	NA	0	NA	NA	NA
diverse	29381915	97767	98968	0.0	61	0	1496391	27145
diverse	29381915	353707	354103	NA	0	NA	NA	NA
diverse	29377554	255790	455588	NA	0	NA	NA	NA
diverse	29377554	1749088	1875082	0.0	68	0	1668108	30260
diverse	29377554	2179646	2181347	NA	0	NA	NA	NA
diverse	29379661	399103	426260	0.0	78	0	1913418	34710
diverse	29379661	503852	506127	NA	0	NA	NA	NA
diverse	29379661	633391	769246	NA	0	NA	NA	NA
diverse	29379661	1425676	1567919	0.0011338671264986	212	5797	5112592	182320
diverse	29377587	553602	621663	NA	0	NA	NA	NA
diverse	29377587	2330343	2342169	NA	0	NA	NA	NA
diverse	29377587	2759127	2762463	0.0	64	0	1569984	28480
diverse	29377587	3729775	3734676	0.0	63	0	1541484	32004
diverse	29377587	4104557	4172354	0.0011596874657262	68	1935	1668553	29815
diverse	29377587	4587328	4638667	NA	0	NA	NA	NA
diverse	29377587	4903994	4906965	0.0	76	0	1864356	33820
diverse	29377587	5161962	5170179	NA	0	NA	NA	NA
diverse	29382037	1059569	1075087	NA	0	NA	NA	NA
diverse	29382037	1444315	1614587	NA	0	NA	NA	NA
diverse	29382037	2228254	2274087	NA	0	NA	NA	NA
diverse	29382037	2339700	2344066	0.0033033868619342	202	16324	4941595	103557
diverse	29377179	45114	47636	NA	0	NA	NA	NA
diverse	29377179	255790	307664	0.0	26	0	616305	33071
diverse	29377087	330173	333682	NA	0	NA	NA	NA
diverse	29377087	399902	429388	NA	0	NA	NA	NA
diverse	29377087	803756	824082	0.0028156089229038	40	2743	974212	24828
diverse	29377375	4452	189748	0.0	45	0	1103013	20907
diverse	29377375	431781	432615	NA	0	NA	NA	NA
diverse	29377375	1599121	1738467	0.0	54	0	1324674	24030
diverse	29377275	228230	235568	0.0	129	0	3153474	68430
diverse	29377275	392772	396875	0.0	70	0	1717170	31150
diverse	29378101	1404390	1629041	0.0	39	0	956709	17355
diverse	29382068	851892	889502	0.0	46	0	1128426	20470
diverse	29382068	1327122	1331731	0.0	63	0	1559276	14212
diverse	29378135	380024	380926	0.0	63	0	1545453	28035
diverse	29378135	417729	454550	NA	0	NA	NA	NA
diverse	29378135	582695	586035	NA	0	NA	NA	NA
diverse	29378135	1095710	1098809	0.0	115	0	2802543	69697
diverse	29378135	1563458	1614717	0.005261289981134	72	9295	1766677	31595
diverse	29378135	1912901	2056075	0.0054864551218773	126	16963	3091796	55180
diverse	29378135	2612274	2782760	NA	0	NA	NA	NA
diverse	29381970	1277141	1379385	NA	0	NA	NA	NA
diverse	29381970	1546067	1553372	NA	0	NA	NA	NA
diverse	29379782	205281	207392	0.0	69	0	1690875	32469
diverse	29379782	1269099	1291319	0.0	40	0	981240	17800
diverse	29379782	1550057	1551727	0.0	32	0	784992	14240
diverse	29379782	1896984	1996987	NA	0	NA	NA	NA
diverse	29379782	2004812	2226210	NA	0	NA	NA	NA
diverse	29379782	2511531	2515381	NA	0	NA	NA	NA
diverse	29379782	2808832	2843909	NA	0	NA	NA	NA
diverse	29377941	502707	676291	0.0058435546341704	214	30882	5284797	60067
diverse	29372902	195339	203725	0.0194136111091128	17	8096	417027	7565
diverse	29380723	986024	1060847	0.0	89	0	2183259	39605
diverse	29380723	1271308	1312091	0.0047218239628043	109	12528	2653212	69172
diverse	29380723	1401303	1405841	NA	0	NA	NA	NA
diverse	29380723	1423953	1513966	NA	0	NA	NA	NA
diverse	29380723	1620302	1648549	NA	0	NA	NA	NA
diverse	29380723	1689094	1692402	NA	0	NA	NA	NA
diverse	29380723	1728532	1732265	NA	0	NA	NA	NA
diverse	29380723	1947536	1950635	NA	0	NA	NA	NA
diverse	29380723	1990747	2090346	NA	0	NA	NA	NA
diverse	29380723	2104730	2109002	0.0113008674864625	45	12480	1104340	19580
diverse	29381636	245409	285166	0.0037098032756413	354	32253	8693992	147512
diverse	29381636	800737	816236	0.0	40	0	963600	35440
diverse	29381636	1142234	1154574	NA	0	NA	NA	NA
diverse	29381636	1323559	1330089	NA	0	NA	NA	NA
diverse	29381636	1476366	1653967	0.0	109	0	2585545	136839
diverse	29381636	1964565	2170006	0.0	60	0	1467450	31110
diverse	29381636	3062172	3088307	NA	0	NA	NA	NA
diverse	29381636	3284000	3287174	NA	0	NA	NA	NA
diverse	29381636	3772889	3776397	NA	0	NA	NA	NA
diverse	29381636	4289071	4344631	NA	0	NA	NA	NA
diverse	29381636	5734998	5901125	NA	0	NA	NA	NA
diverse	29377809	102029	180031	0.0	86	0	2109666	38270
diverse	29377214	485771	486690	NA	0	NA	NA	NA
diverse	29377214	681785	683388	NA	0	NA	NA	NA
diverse	29377214	708092	709718	NA	0	NA	NA	NA
diverse	29377214	959215	999280	NA	0	NA	NA	NA
diverse	29377214	1781769	1852688	NA	0	NA	NA	NA
diverse	29377214	2065713	2066061	NA	0	NA	NA	NA
diverse	29377214	4526581	4528040	0.0	71	0	1764396	8900
diverse	29377214	4557144	4558597	0.0	98	0	2393017	54631
diverse	29377214	4938860	4956158	0.0025009624837683	205	12544	5015669	104411
diverse	29380279	992342	1035061	0.0	185	0	4530738	89822
diverse	29378377	682998	715897	NA	0	NA	NA	NA
diverse	29378377	1633089	1634107	0.0	6	0	141918	7938
diverse	29378377	1957490	1959107	NA	0	NA	NA	NA
diverse	29378377	2426823	2480128	NA	0	NA	NA	NA
diverse	29378377	2687006	2749889	NA	0	NA	NA	NA
diverse	29378377	3022338	3236525	0.0	46	0	1120500	28396
diverse	29378377	4101436	4119343	0.0044348349667481	109	11792	2658949	63435
diverse	29378377	4682013	4889846	0.0069002183043715	594	100274	14532004	303740
diverse	29378377	4989545	4990163	NA	0	NA	NA	NA
diverse	29379754	38180	39272	NA	0	NA	NA	NA
diverse	29379754	158388	172945	0.0096963792603052	72	17139	1767567	30705
diverse	29379754	244723	248194	NA	0	NA	NA	NA
diverse	29379754	573537	578487	NA	0	NA	NA	NA
diverse	29379754	618080	621366	0.0	67	0	1614471	58921
diverse	29379754	703776	791416	0.0	105	0	2560893	61587
diverse	29379754	920420	930597	NA	0	NA	NA	NA
diverse	29379754	1195457	1206681	NA	0	NA	NA	NA
diverse	29379754	1361840	1384470	NA	0	NA	NA	NA
diverse	29379610	960296	980829	0.0	137	0	3360747	60965
diverse	29379610	1517443	1518559	NA	0	NA	NA	NA
diverse	29380102	243971	246154	NA	0	NA	NA	NA
diverse	29380102	331910	422848	0.0130253321794998	115	36711	2818431	53809
diverse	29380102	940110	940788	0.0	46	0	1124898	23998
diverse	29380102	970148	971723	0.00211916616415	64	3328	1570429	28035
diverse	29377249	38724	41349	NA	0	NA	NA	NA
diverse	29377249	421348	448604	NA	0	NA	NA	NA
diverse	29377249	854559	857818	0.0	63	0	1544571	28917
diverse	29377249	1581391	1589777	NA	0	NA	NA	NA
diverse	29377249	1762051	1777425	NA	0	NA	NA	NA
diverse	29377249	1837955	1883390	NA	0	NA	NA	NA
diverse	29377249	4107082	4113300	0.0	56	0	1372854	25802
diverse	29377249	4296130	4306715	NA	0	NA	NA	NA
diverse	29377249	4414982	4450643	NA	0	NA	NA	NA
diverse	29377249	4882273	4886986	0.0074679479682837	61	11175	1496395	27141
diverse	29377249	5399356	5473533	NA	0	NA	NA	NA
diverse	29381535	68993	99296	0.0	182	0	4469164	76468
diverse	29381535	245752	322754	0.0	9	0	220779	4005
diverse	29381535	351120	351486	0.0	19	0	457710	16834
diverse	29381535	1161175	1164134	0.0	67	0	1642695	30697
diverse	29381535	1523452	1584296	0.0036227629468912	68	6016	1660611	37757
diverse	29381535	1852956	2082930	0.0043499872171011	43	4577	1052187	21781
diverse	29381535	2664871	2670398	NA	0	NA	NA	NA
diverse	29381535	3450398	3451733	NA	0	NA	NA	NA
diverse	29381716	1028080	1073770	0.0	139	0	3346693	124971
diverse	29381716	1093341	1188531	0.0	128	0	3138645	58283
diverse	29381716	1251945	1255277	NA	0	NA	NA	NA
diverse	29381716	2075289	2197623	0.0	69	0	1674129	49215
diverse	29381716	2361035	2388857	0.0	71	0	1728471	44825
diverse	29381716	2896963	2902904	NA	0	NA	NA	NA
diverse	29381475	199228	341638	0.0	100	0	2453100	44500
diverse	29381475	491377	517405	NA	0	NA	NA	NA
diverse	29378509	745873	748772	0.0	73	0	1790763	32485
diverse	29378509	946418	947553	NA	0	NA	NA	NA
diverse	29378509	1279545	1279932	NA	0	NA	NA	NA
diverse	29378509	4297670	4412754	NA	0	NA	NA	NA
diverse	29378774	701678	712348	0.0052322363707768	36	4623	883561	15575
diverse	29378774	782761	785489	0.0025405804802967	77	4800	1889332	33820
diverse	29378774	944151	948407	0.0033252383739919	136	11128	3346527	50209
diverse	29378774	960232	961578	NA	0	NA	NA	NA
diverse	29379752	1576125	1578698	0.0	18	0	441558	8010
diverse	29379752	1813760	1878268	0.0028251052005227	98	6768	2395663	51985
diverse	29379752	1981976	1990291	NA	0	NA	NA	NA
diverse	29378317	245483	246131	NA	0	NA	NA	NA
diverse	29378317	432678	496940	0.0	55	0	1324950	48730
diverse	29378317	900039	911508	0.0	72	0	1766232	32040
diverse	29381271	20761	41504	0.0	24	0	581688	17736
diverse	29381271	1536274	1545734	NA	0	NA	NA	NA
diverse	29381271	1775366	1918354	NA	0	NA	NA	NA
diverse	29381271	2401044	2662886	NA	0	NA	NA	NA
diverse	29381271	2821891	2976377	NA	0	NA	NA	NA
diverse	29381271	3291062	3411668	NA	0	NA	NA	NA
diverse	29377171	846455	848826	NA	0	NA	NA	NA
diverse	29377171	1258422	1478665	NA	0	NA	NA	NA
diverse	29377171	1723192	1787314	0.0	60	0	1471860	26700
diverse	29377171	3296956	3304409	NA	0	NA	NA	NA
diverse	29377171	3624185	3626879	0.0	6	0	147186	2670
diverse	29377171	5009339	5049827	NA	0	NA	NA	NA
diverse	29379734	2116144	2118069	0.0	67	0	1643577	29815
diverse	29379734	2910690	3032682	NA	0	NA	NA	NA
diverse	29379734	3471301	3475435	NA	0	NA	NA	NA
diverse	29379734	3545644	3611018	0.0080826807460776	63	12495	1545898	27590
diverse	29379734	3881085	3881758	NA	0	NA	NA	NA
diverse	29379734	4631517	4740494	NA	0	NA	NA	NA
diverse	29380487	329045	395926	0.0019925619457635	124	5983	3002667	94357
diverse	29380487	1043382	1048477	NA	0	NA	NA	NA
diverse	29380487	1812739	1985590	0.003708372268458	122	11100	2993227	53845
diverse	29380487	2013921	2017496	0.0	142	0	3483402	63190
diverse	29381491	63186	112375	0.0027785962378903	172	11703	4211839	84033
diverse	29381491	751050	787455	0.0	141	0	3448760	72856
diverse	29381491	2232911	2518575	0.0	66	0	1607139	41277
diverse	29381491	3603449	3608759	0.0006114711997064	207	3105	5077917	92115
diverse	29382378	298075	536646	0.0	115	0	2817978	54262
diverse	29382378	1204940	1235992	0.0025198204778616	204	12540	4976545	118559
diverse	29382378	1489316	1805961	0.0	68	0	1638120	60248
diverse	29382378	2263793	2290321	NA	0	NA	NA	NA
diverse	29382378	2418146	2447301	0.0	16	0	392496	7120
diverse	29382378	2541759	2553584	NA	0	NA	NA	NA
diverse	29377020	261837	499031	0.0028819166749039	109	7697	2670792	51592
diverse	29377020	854039	906339	NA	0	NA	NA	NA
diverse	29377020	1006230	1010214	0.0	73	0	1797029	26219
diverse	29377020	1438937	1441933	NA	0	NA	NA	NA
diverse	29378652	106137	294368	NA	0	NA	NA	NA
diverse	29378652	855839	857212	0.0	71	0	1741701	31595
diverse	29378652	1223541	1233211	0.0	67	0	1604853	68539
diverse	29378953	27805	31699	0.0260963416248358	60	38445	1473195	25365
diverse	29368928	63790	452108	NA	0	NA	NA	NA
diverse	29368928	932850	1007566	0.0035140754490019	127	10920	3107503	64449
diverse	29377484	329598	360109	0.0	107	0	2624817	47615
diverse	29377484	585370	587512	NA	0	NA	NA	NA
diverse	29377484	1032643	1191587	NA	0	NA	NA	NA
diverse	29379193	236598	265161	NA	0	NA	NA	NA
diverse	29379193	342526	367921	0.0	44	0	1037268	61676
diverse	29379193	1219504	1313339	0.0	68	0	1668108	30260
diverse	29377077	414685	416605	NA	0	NA	NA	NA
diverse	29377077	2888260	2892929	0.0	66	0	1619046	29370
diverse	29380440	498526	537473	0.0	176	0	4288350	107426
diverse	29377905	105344	239313	0.0	61	0	1496391	27145
diverse	29377905	363246	372670	0.3698177815824874	1	9072	24531	445
diverse	29377905	493571	638131	0.0	51	0	1251081	22695
diverse	29381619	21655	22009	NA	0	NA	NA	NA
diverse	29381619	479210	481501	NA	0	NA	NA	NA
diverse	29381619	670344	701619	NA	0	NA	NA	NA
diverse	29381619	1055748	1073874	0.0	59	0	1447329	26255
diverse	29380288	323096	328012	0.0	199	0	4909259	60965
diverse	29380725	1015806	1017505	0.0	63	0	1545453	28035
diverse	29380725	1215507	1218163	NA	0	NA	NA	NA
diverse	29380725	1277491	1318140	0.0	15	0	367965	6675
diverse	29380725	1385200	1389580	NA	0	NA	NA	NA
diverse	29380725	1664624	1708034	NA	0	NA	NA	NA
diverse	29380725	1940390	1941438	NA	0	NA	NA	NA
diverse	29378336	64810	263576	0.003794668353674	223	20730	5462928	106720
diverse	29378336	349481	568264	0.0	132	0	3223539	73293
diverse	29378336	570755	670534	NA	0	NA	NA	NA
diverse	29378336	888149	896452	NA	0	NA	NA	NA
diverse	29377459	386153	449270	NA	0	NA	NA	NA
diverse	29377459	526373	530747	NA	0	NA	NA	NA
diverse	29377459	1262675	1276348	0.0002994342352553	231	1696	5664015	105441
diverse	29382454	89948	132765	0.0018277624445725	249	11166	6109109	109915
diverse	29382454	586256	650765	NA	0	NA	NA	NA
diverse	29380674	635113	753394	0.0	60	0	1446747	51813
diverse	29381554	36288	170729	NA	0	NA	NA	NA
diverse	29381554	719077	774359	0.0	49	0	1202019	21805
diverse	29381554	856280	929457	0.0079162453096308	49	9519	1202464	21360
diverse	29381554	2102077	2105821	NA	0	NA	NA	NA
diverse	29381554	2169963	2293496	0.0	44	0	973322	125622
diverse	29360291	22116	32558	NA	0	NA	NA	NA
diverse	29360291	299562	551907	0.0	52	0	1252680	46072
diverse	29360291	936601	946398	NA	0	NA	NA	NA
diverse	29378740	1546002	1576808	0.0	125	0	3066375	55625
diverse	29378740	1872895	1882736	NA	0	NA	NA	NA
diverse	29378740	3499534	3502235	NA	0	NA	NA	NA
diverse	29378740	4513409	4515860	NA	0	NA	NA	NA
diverse	29378740	5031278	5038118	NA	0	NA	NA	NA
diverse	29380002	321934	325323	NA	0	NA	NA	NA
diverse	29380002	750278	952304	NA	0	NA	NA	NA
diverse	29380002	1099517	1104407	0.0	68	0	1662375	35993
diverse	29378036	25495	29479	NA	0	NA	NA	NA
diverse	29378036	319087	358533	NA	0	NA	NA	NA
diverse	29360892	12017	81915	0.0	69	0	1691757	31587
diverse	29377763	47488	60936	0.0028985559663626	134	9617	3317859	28925
diverse	29377763	278412	339917	0.0	74	0	1815294	32930
diverse	29377763	755452	774375	NA	0	NA	NA	NA
diverse	29377763	1098084	1101077	NA	0	NA	NA	NA
diverse	29377763	1476296	1515653	NA	0	NA	NA	NA
diverse	29377763	1956525	1958343	NA	0	NA	NA	NA
diverse	29377763	2085481	2092201	NA	0	NA	NA	NA
diverse	29377763	2373825	2379039	NA	0	NA	NA	NA
diverse	29377763	3014504	3015392	NA	0	NA	NA	NA
diverse	29377763	3102239	3102645	NA	0	NA	NA	NA
diverse	29377763	3636581	3647502	NA	0	NA	NA	NA
diverse	29377763	4353309	4356706	NA	0	NA	NA	NA
diverse	29377763	4503837	4510741	NA	0	NA	NA	NA
diverse	29377763	5476971	5484909	NA	0	NA	NA	NA
diverse	29381244	3648391	3649393	NA	0	NA	NA	NA
diverse	29381244	3772546	3850694	0.0039715385507299	71	6919	1742146	31150
diverse	29377889	24276	68890	NA	0	NA	NA	NA
diverse	29377889	134206	135327	0.0	29	0	702138	22166
diverse	29377889	283503	317739	NA	0	NA	NA	NA
diverse	29377889	838486	840129	NA	0	NA	NA	NA
diverse	29377442	687570	735916	0.0	16	0	382381	17235
diverse	29377442	2036914	2041362	NA	0	NA	NA	NA
diverse	29377495	831316	834192	NA	0	NA	NA	NA
diverse	29377443	92695	99042	NA	0	NA	NA	NA
diverse	29377443	176088	180429	0.0	10	0	245310	4450
diverse	29377443	1073265	1076281	NA	0	NA	NA	NA
diverse	29343746	985	26836	0.0	79	0	1925601	47503
diverse	29377760	289460	313336	0.0	63	0	1545453	28035
diverse	29377760	370247	418009	NA	0	NA	NA	NA
diverse	29377760	707917	926088	NA	0	NA	NA	NA
diverse	29377760	1040882	1043288	0.0	143	0	3507933	63635
diverse	29377760	1142611	1143652	NA	0	NA	NA	NA
diverse	29377760	1453968	1469603	NA	0	NA	NA	NA
diverse	29377760	2253466	2254233	NA	0	NA	NA	NA
diverse	29377760	2363283	2447658	0.0	70	0	1717170	31150
diverse	29377760	2767668	2776122	0.0	51	0	1250640	23136
diverse	29377760	2835628	2837768	NA	0	NA	NA	NA
diverse	29377760	3069198	3270140	0.0	167	0	4096236	74756
diverse	29377760	3816986	3819369	NA	0	NA	NA	NA
diverse	29381189	552759	597341	0.0	77	0	1888887	34265
diverse	29381189	1461350	1465554	NA	0	NA	NA	NA
diverse	29381189	3589063	3593366	NA	0	NA	NA	NA
diverse	29381189	4419575	4514269	NA	0	NA	NA	NA
diverse	29381189	5049133	5052017	NA	0	NA	NA	NA
diverse	29381189	6728989	6730743	NA	0	NA	NA	NA
diverse	29381189	7039952	7045611	0.0	77	0	1888887	34265
diverse	29381189	7190848	7214014	NA	0	NA	NA	NA
diverse	29381189	7473989	7603996	0.0	64	0	1566897	31567
diverse	29381189	9950228	9954936	NA	0	NA	NA	NA
diverse	29381189	12717103	12751363	NA	0	NA	NA	NA
diverse	29381189	14218342	14223794	0.0	32	0	770880	28352
diverse	29381189	14534653	14539869	NA	0	NA	NA	NA
diverse	29377670	165035	180965	0.0	68	0	1668108	30260
diverse	29377670	784122	852444	NA	0	NA	NA	NA
diverse	29377670	1715058	1718673	NA	0	NA	NA	NA
diverse	29377670	2275370	2305717	NA	0	NA	NA	NA
diverse	29377670	2365574	2372789	0.0	66	0	1612431	35985
diverse	29382244	156001	159460	NA	0	NA	NA	NA
diverse	29382244	1021673	1024250	NA	0	NA	NA	NA
diverse	29382244	1165154	1269307	NA	0	NA	NA	NA
diverse	29382244	2648670	2796813	NA	0	NA	NA	NA
diverse	29382244	3250487	3251444	NA	0	NA	NA	NA
diverse	29382244	3269943	3333350	NA	0	NA	NA	NA
diverse	29382244	4163926	4421317	0.0	197	0	4825110	95162
diverse	29382244	4938005	5002458	NA	0	NA	NA	NA
diverse	29382359	6203	7714	NA	0	NA	NA	NA
diverse	29382359	75957	242562	NA	0	NA	NA	NA
diverse	29382359	339942	388322	NA	0	NA	NA	NA
diverse	29382359	822534	902368	NA	0	NA	NA	NA
diverse	29382359	1030123	1051734	0.0	42	0	1030302	18690
diverse	29377371	253622	441278	0.0	49	0	1199814	24010
diverse	29377371	1068319	1073082	NA	0	NA	NA	NA
diverse	29377371	1149701	1249026	NA	0	NA	NA	NA
diverse	29377371	1766333	1868085	NA	0	NA	NA	NA
diverse	29377371	2657475	2661506	NA	0	NA	NA	NA
diverse	29377371	3907173	3909641	NA	0	NA	NA	NA
diverse	29382027	1567746	1570252	NA	0	NA	NA	NA
diverse	29382027	1747433	1838041	NA	0	NA	NA	NA
diverse	29382027	4174118	4175275	NA	0	NA	NA	NA
diverse	29382027	4377297	4517312	0.0027197997502024	412	27477	10102582	187530
diverse	29382027	4851241	4853564	NA	0	NA	NA	NA
diverse	29382027	5028587	5251068	0.0	202	0	4894091	151061
diverse	29382027	5438062	5541055	0.0	295	0	7218123	149797
diverse	29382027	5876607	6071809	0.0	186	0	4559238	86298
diverse	29380454	121236	123314	NA	0	NA	NA	NA
diverse	29377050	438674	441391	0.0	25	0	613275	11125
diverse	29377050	1177805	1352204	NA	0	NA	NA	NA
diverse	29377050	1621436	1779133	NA	0	NA	NA	NA
diverse	29377050	2544238	2547526	NA	0	NA	NA	NA
diverse	29377050	2803303	2873894	NA	0	NA	NA	NA
diverse	29377050	2987004	3003282	0.0	50	0	1226550	22250
diverse	29378269	459308	460941	NA	0	NA	NA	NA
diverse	29378269	1702323	1815903	0.0	30	0	735930	13350
diverse	29380915	48842	140703	NA	0	NA	NA	NA
diverse	29380915	250760	253376	NA	0	NA	NA	NA
diverse	29380915	391278	608764	NA	0	NA	NA	NA
diverse	29380915	883829	884760	NA	0	NA	NA	NA
diverse	29380915	1136861	1177962	NA	0	NA	NA	NA
diverse	29380915	1567174	1567867	NA	0	NA	NA	NA
diverse	29380915	1904395	1906347	0.0	127	0	3115437	56515
diverse	29379644	381601	393513	NA	0	NA	NA	NA
diverse	29379644	649942	684537	0.0	14	0	343434	6230
diverse	29380935	72097	77272	NA	0	NA	NA	NA
diverse	29380935	731194	738833	0.0	55	0	1256656	117024
diverse	29380935	1542803	1544305	0.0	65	0	1594515	28925
diverse	29380935	1619491	1626261	NA	0	NA	NA	NA
diverse	29380935	1994046	1997120	0.0	58	0	1422798	25810
diverse	29382329	286035	303212	NA	0	NA	NA	NA
diverse	29382329	568206	569869	NA	0	NA	NA	NA
diverse	29382329	1673396	1687482	NA	0	NA	NA	NA
diverse	29382329	1723582	1803863	NA	0	NA	NA	NA
diverse	29382329	3467223	3714398	NA	0	NA	NA	NA
diverse	29382329	4243596	4245330	NA	0	NA	NA	NA
diverse	29382329	4525010	4526509	NA	0	NA	NA	NA
diverse	29382329	4657863	4672837	NA	0	NA	NA	NA
diverse	29382329	4949966	5007277	NA	0	NA	NA	NA
diverse	29382329	5168317	5170058	0.0	42	0	1030302	18690
diverse	29382329	5253319	5264567	0.0	88	0	2157850	40038
diverse	29382329	5344568	5347090	NA	0	NA	NA	NA
diverse	29382329	5477740	5479814	NA	0	NA	NA	NA
diverse	29377547	915056	919553	NA	0	NA	NA	NA
diverse	29377547	1093024	1113918	NA	0	NA	NA	NA
diverse	29377547	1720896	1896622	0.0075182440533644	63	11450	1522962	50526
diverse	29380241	144848	167357	NA	0	NA	NA	NA
diverse	29380241	375312	455734	NA	0	NA	NA	NA
diverse	29380241	771244	829016	0.0	127	0	3115437	56515
diverse	29380241	1057224	1114703	NA	0	NA	NA	NA
diverse	29380241	2216507	2290476	0.004250625995952	187	19571	4604263	66249
diverse	29377911	1157482	1163136	NA	0	NA	NA	NA
diverse	29377911	1292505	1347605	NA	0	NA	NA	NA
diverse	29377911	1938634	1942033	0.0	64	0	1560282	38182
diverse	29380191	45866	89427	0.0	34	0	834054	15130
diverse	29380191	249683	296475	NA	0	NA	NA	NA
diverse	29380191	448620	454881	0.0	27	0	662337	12015
diverse	29380191	1693559	1694807	NA	0	NA	NA	NA
diverse	29380191	2258003	2323944	NA	0	NA	NA	NA
diverse	29380191	2475759	2518813	NA	0	NA	NA	NA
diverse	29380191	2759968	2778615	NA	0	NA	NA	NA
diverse	29380191	2982930	3086646	0.0	122	0	2992782	54290
diverse	29382389	152890	155163	NA	0	NA	NA	NA
diverse	29378545	516885	519612	NA	0	NA	NA	NA
diverse	29378545	614128	894529	0.0	47	0	1149429	24443
diverse	29378545	936025	941590	NA	0	NA	NA	NA
diverse	29378545	1106490	1117521	NA	0	NA	NA	NA
diverse	29378545	1258337	1313523	0.0015919022936699	166	6460	4058038	87978
diverse	29378545	1559728	1592009	0.0	56	0	1352131	46525
diverse	29378545	1689901	1696289	NA	0	NA	NA	NA
diverse	29378545	1888609	1894366	NA	0	NA	NA	NA
diverse	29378545	2231475	2303393	0.0	96	0	2353212	44484
diverse	29378545	2952128	3024079	0.0	113	0	2772003	50285
diverse	29378545	3883748	4048638	0.0030513466777119	211	15581	5106270	163666
diverse	29378545	4233549	4299933	NA	0	NA	NA	NA
diverse	29378545	4875316	4883291	0.0065238188752943	68	10863	1665129	33239
diverse	29381382	98725	186429	NA	0	NA	NA	NA
diverse	29381382	985485	1012663	NA	0	NA	NA	NA
diverse	29381382	1406306	1604811	NA	0	NA	NA	NA
diverse	29381382	2082265	2231323	NA	0	NA	NA	NA
diverse	29381382	2268069	2324782	0.0	62	0	1520922	27590
diverse	29379479	325535	371435	NA	0	NA	NA	NA
diverse	29379479	562012	770240	NA	0	NA	NA	NA
diverse	29377381	295466	296426	NA	0	NA	NA	NA
diverse	29377381	845275	846467	NA	0	NA	NA	NA
diverse	29377381	1130659	1381083	NA	0	NA	NA	NA
diverse	29377381	1514876	1515828	NA	0	NA	NA	NA
diverse	29377381	1528320	1529409	NA	0	NA	NA	NA
diverse	29377381	1704102	1706728	NA	0	NA	NA	NA
diverse	29377381	2290335	2294059	NA	0	NA	NA	NA
diverse	29377381	2308838	2312787	NA	0	NA	NA	NA
diverse	29377381	2563404	2565369	NA	0	NA	NA	NA
diverse	29376423	499052	503084	0.0	54	0	1348704	0
diverse	29380023	575528	576671	0.0007237138582827	73	1296	1790763	32485
diverse	29351250	225045	307150	0.0	48	0	1177047	21801
diverse	29378854	531075	605226	0.0	34	0	834054	15130
diverse	29379641	257456	327055	NA	0	NA	NA	NA
diverse	29379641	854736	857524	0.0	70	0	1685863	62457
diverse	29379641	1386044	1438791	0.0	123	0	3017313	54735
diverse	29379641	2497365	2498957	NA	0	NA	NA	NA
diverse	29379813	313762	671444	NA	0	NA	NA	NA
diverse	29379813	1098468	1104717	0.0	39	0	956709	17355
diverse	29379813	1508353	1569227	0.0	72	0	1765791	32481
diverse	29379813	1693131	1694965	0.0	24	0	588744	10680
diverse	29379813	3555978	3557778	NA	0	NA	NA	NA
diverse	29380797	252087	277314	0.0	71	0	1727164	46132
diverse	29380797	557701	559604	0.0	74	0	1815294	32930
diverse	29380797	1486657	1491032	0.0032406140933645	136	10780	3326530	70206
diverse	29380797	1647261	1649191	NA	0	NA	NA	NA
diverse	29380797	2605541	2769926	0.0	77	0	1885800	37352
diverse	29380797	3338673	3340030	NA	0	NA	NA	NA
diverse	29380797	3869506	3872459	NA	0	NA	NA	NA
diverse	29378892	53527	57828	NA	0	NA	NA	NA
diverse	29378892	338655	438154	0.0	107	0	2624376	48056
diverse	29378892	582969	588990	NA	0	NA	NA	NA
diverse	29378892	1148296	1346693	NA	0	NA	NA	NA
diverse	29378235	233962	235429	NA	0	NA	NA	NA
diverse	29378235	1276667	1334187	NA	0	NA	NA	NA
diverse	29378235	2604019	2647471	NA	0	NA	NA	NA
diverse	29381464	105920	107506	NA	0	NA	NA	NA
diverse	29381464	2930005	2932190	NA	0	NA	NA	NA
diverse	29381464	4396762	4655620	NA	0	NA	NA	NA
diverse	29381464	5148885	5227037	NA	0	NA	NA	NA
diverse	29381464	5302185	5382520	NA	0	NA	NA	NA
diverse	29381464	5698395	5804466	NA	0	NA	NA	NA
diverse	29381464	7000792	7047715	0.0023970769001785	198	11644	4857583	87665
diverse	29381464	7336862	7390051	NA	0	NA	NA	NA
diverse	29377725	287120	289305	0.0	70	0	1717170	31150
diverse	29381378	26377	42313	0.0	41	0	1005330	18686
diverse	29381378	218636	495749	0.0	172	0	4184529	111343
diverse	29381378	925367	927019	0.0	72	0	1753018	45254
diverse	29379039	9995	19467	NA	0	NA	NA	NA
diverse	29379039	654728	657433	NA	0	NA	NA	NA
diverse	29379039	1238950	1241144	NA	0	NA	NA	NA
diverse	29382063	255045	326331	0.0	70	0	1716729	31591
diverse	29382063	436101	438617	NA	0	NA	NA	NA
diverse	29382063	748248	749195	NA	0	NA	NA	NA
diverse	29382063	909679	911119	NA	0	NA	NA	NA
diverse	29382063	1161042	1165833	NA	0	NA	NA	NA
diverse	29382063	1443319	1446806	NA	0	NA	NA	NA
diverse	29379372	106094	109605	NA	0	NA	NA	NA
diverse	29379372	241763	313928	0.0012773535426581	250	7832	6131427	112573
diverse	29382283	588234	857479	NA	0	NA	NA	NA
diverse	29382283	1074662	1127303	0.0006072328427339	73	1085	1786794	36454
diverse	29382283	1483517	1484662	NA	0	NA	NA	NA
diverse	29382283	2109098	2137351	NA	0	NA	NA	NA
diverse	29382283	2469175	2490105	NA	0	NA	NA	NA
diverse	29382283	2668864	2802879	NA	0	NA	NA	NA
diverse	29378830	103291	109604	NA	0	NA	NA	NA
diverse	29378830	347838	498241	NA	0	NA	NA	NA
diverse	29378830	756790	760591	NA	0	NA	NA	NA
diverse	29378830	793308	1072101	0.0034346989166817	127	10640	3097797	74155
diverse	29382085	598005	625997	0.0	121	0	2958108	63988
diverse	29382085	1413786	1475163	0.0032721494552436	96	7611	2325994	71702
diverse	29382085	3738214	3741313	NA	0	NA	NA	NA
diverse	29382085	4114638	4226239	0.0	141	0	3453579	68037
diverse	29377573	276321	294613	0.0	65	0	1594515	28925
diverse	29377573	671205	672630	NA	0	NA	NA	NA
diverse	29377573	789571	801329	0.0048474629854049	69	8096	1670152	53192
diverse	29377573	810164	811390	NA	0	NA	NA	NA
diverse	29377573	955244	1007797	NA	0	NA	NA	NA
diverse	29377573	1027286	1027792	NA	0	NA	NA	NA
diverse	29377573	1195610	1354309	0.0	144	0	3513509	83035
diverse	29377573	1526581	1529427	NA	0	NA	NA	NA
diverse	29377573	2111693	2136767	NA	0	NA	NA	NA
diverse	29377573	2400383	2403936	NA	0	NA	NA	NA
diverse	29377573	3061663	3064507	NA	0	NA	NA	NA
diverse	29377573	6224089	6290132	0.0	118	0	2878822	68346
diverse	29377573	6420879	6506166	NA	0	NA	NA	NA
diverse	29381739	279431	365954	NA	0	NA	NA	NA
diverse	29381739	376791	514779	0.0	70	0	1717170	31150
diverse	29381739	550448	555423	0.0	51	0	1251081	22695
diverse	29381739	631126	705880	NA	0	NA	NA	NA
diverse	29381029	408304	413398	NA	0	NA	NA	NA
diverse	29380612	334080	336733	0.0119320056807214	72	21080	1766677	31595
diverse	29380612	703041	852410	NA	0	NA	NA	NA
diverse	29380612	984284	987631	0.0	82	0	2006258	41774
diverse	29377921	616690	617550	NA	0	NA	NA	NA
diverse	29377921	718432	873668	0.0013416630309331	131	4336	3231810	40046
diverse	29380017	1293309	1297808	NA	0	NA	NA	NA
diverse	29380017	1815292	1846714	0.0	8	0	196248	3560
diverse	29380017	2891611	2897343	NA	0	NA	NA	NA
diverse	29380017	3065452	3171552	NA	0	NA	NA	NA
diverse	29380017	3797208	3984436	NA	0	NA	NA	NA
diverse	29381404	2984046	3149180	NA	0	NA	NA	NA
diverse	29381404	3523125	3567185	0.0	68	0	1668108	30260
diverse	29381290	143654	288613	0.0	111	0	2714566	57770
diverse	29381290	1108996	1224395	NA	0	NA	NA	NA
diverse	29381290	1636589	1639869	NA	0	NA	NA	NA
diverse	29381290	2013140	2015721	NA	0	NA	NA	NA
diverse	29381290	2043557	2047053	NA	0	NA	NA	NA
diverse	29381290	2534566	2535300	NA	0	NA	NA	NA
diverse	29381290	2724927	2727857	NA	0	NA	NA	NA
diverse	29381290	3011059	3036462	NA	0	NA	NA	NA
diverse	29381290	3263814	3267074	NA	0	NA	NA	NA
diverse	29381290	3965859	3972727	NA	0	NA	NA	NA
diverse	29381290	4923241	4944147	NA	0	NA	NA	NA
diverse	29381290	5291245	5294247	NA	0	NA	NA	NA
diverse	29382107	413767	414226	NA	0	NA	NA	NA
diverse	29380183	226760	298592	NA	0	NA	NA	NA
diverse	29380183	889375	894842	NA	0	NA	NA	NA
diverse	29381424	909145	913628	NA	0	NA	NA	NA
diverse	29381424	959435	960898	NA	0	NA	NA	NA
diverse	29381424	2584772	2587486	NA	0	NA	NA	NA
diverse	29352345	20128	76390	NA	0	NA	NA	NA
diverse	29352345	642490	814374	0.0035378896513903	120	10335	2921233	75887
diverse	29379488	39362	57390	NA	0	NA	NA	NA
diverse	29379488	588662	618734	NA	0	NA	NA	NA
diverse	29379488	1782515	1867795	NA	0	NA	NA	NA
diverse	29379488	2130451	2134934	0.0099582429769737	51	12463	1251526	22250
diverse	29380874	1503917	1509162	NA	0	NA	NA	NA
diverse	29359568	180600	191202	0.0044066895973487	199	21512	4881669	88555
diverse	29359568	363271	367535	NA	0	NA	NA	NA
diverse	29377668	9054	55037	0.0	50	0	1218171	30629
diverse	29377668	413757	503097	0.0072446665177867	40	6845	944833	54207
diverse	29377668	701681	711607	NA	0	NA	NA	NA
diverse	29377668	936962	1000245	NA	0	NA	NA	NA
diverse	29380823	181552	184994	NA	0	NA	NA	NA
diverse	29380823	2598162	2656961	NA	0	NA	NA	NA
diverse	29380823	2809312	2812110	NA	0	NA	NA	NA
diverse	29380823	3481379	3483850	NA	0	NA	NA	NA
diverse	29380997	1000	2479	NA	0	NA	NA	NA
diverse	29380446	550855	619390	0.0	69	0	1705556	17788
diverse	29380446	917662	981051	0.0062154548153831	81	12183	1960114	62942
diverse	29380446	1665076	1668995	NA	0	NA	NA	NA
diverse	29381328	268870	269980	NA	0	NA	NA	NA
diverse	29381328	400695	428980	0.0	17	0	417027	7565
diverse	29379704	323522	499991	0.0037834339140964	257	23656	6252521	166311
diverse	29379704	795177	890984	NA	0	NA	NA	NA
diverse	29377729	57638	61924	NA	0	NA	NA	NA
diverse	29377729	248023	306451	NA	0	NA	NA	NA
diverse	29377729	691066	775833	NA	0	NA	NA	NA
diverse	29377729	1119448	1121299	NA	0	NA	NA	NA
diverse	29377729	1305889	1308623	NA	0	NA	NA	NA
diverse	29377729	1579644	1589051	NA	0	NA	NA	NA
diverse	29377729	2506225	2518202	NA	0	NA	NA	NA
diverse	29382149	686958	696040	0.0074589396896471	124	22908	3071214	25810
diverse	29379765	134174	135224	NA	0	NA	NA	NA
diverse	29379765	336253	389307	NA	0	NA	NA	NA
diverse	29379765	830174	837348	NA	0	NA	NA	NA
diverse	29379765	1191483	1273739	NA	0	NA	NA	NA
diverse	29379765	1481335	1481948	NA	0	NA	NA	NA
diverse	29379765	1530626	1533780	NA	0	NA	NA	NA
diverse	29379765	1585597	1655033	0.0	61	0	1496391	27145
diverse	29379765	1957359	1960620	NA	0	NA	NA	NA
diverse	29379765	2469445	2478125	NA	0	NA	NA	NA
diverse	29379765	3381466	3383768	NA	0	NA	NA	NA
diverse	29379765	3570448	3577039	0.0	69	0	1692639	30705
diverse	29379765	4184576	4187185	0.0	69	0	1692639	30705
diverse	29379765	4792100	4793398	NA	0	NA	NA	NA
diverse	29379765	5553842	5554810	NA	0	NA	NA	NA
diverse	29379789	97015	182499	0.0	22	0	539241	10231
diverse	29379789	282784	290099	0.0021708085129508	270	14380	6624260	119260
diverse	29379789	671791	676006	0.0005662755023368	138	1917	3385278	61410
diverse	29379789	813154	912319	0.0008356416747292	248	5044	6036080	157968
diverse	29379789	958858	1087737	0.0018115928600707	278	12220	6745445	197883
diverse	29380622	497376	501800	0.0	33	0	809523	14685
diverse	29380622	1188365	1271899	0.0003527143903388	200	1728	4899148	96052
diverse	29380622	1961398	1966453	NA	0	NA	NA	NA
diverse	29379669	671007	671918	NA	0	NA	NA	NA
diverse	29379669	1640166	1660420	0.0	74	0	1815294	32930
diverse	29379370	534643	537263	NA	0	NA	NA	NA
diverse	29379370	1197367	1198282	NA	0	NA	NA	NA
diverse	29379370	1522782	1623338	NA	0	NA	NA	NA
diverse	29379370	2489415	2508784	0.0	66	0	1619046	29370
diverse	29378673	131095	133928	NA	0	NA	NA	NA
diverse	29378673	233641	235179	0.0022692335093491	159	8823	3888097	83087
diverse	29378673	346820	350167	NA	0	NA	NA	NA
diverse	29377584	595415	629446	0.0	91	0	2199719	73097
diverse	29377584	2691288	2693441	NA	0	NA	NA	NA
diverse	29377584	2962543	3239213	0.0	258	0	6313811	129997
diverse	29380179	284175	286313	NA	0	NA	NA	NA
diverse	29380179	1153302	1157870	0.0	68	0	1661493	36875
diverse	29380179	1761767	1779337	NA	0	NA	NA	NA
diverse	29380179	2131215	2150191	0.0031020159373927	153	11644	3753688	67640
diverse	29380179	2227695	2275201	0.0	66	0	1618164	30252
diverse	29380179	2358681	2361476	NA	0	NA	NA	NA
diverse	29379572	998190	1052952	0.0	55	0	1322765	50915
diverse	29379572	1562070	1572123	0.0	203	0	4979793	90335
diverse	29379572	1716666	1735655	0.0	64	0	1564251	34213
diverse	29378066	132890	175070	NA	0	NA	NA	NA
diverse	29378066	224267	228911	NA	0	NA	NA	NA
diverse	29378066	437093	450408	NA	0	NA	NA	NA
diverse	29378066	1033789	1036705	NA	0	NA	NA	NA
diverse	29378066	1049796	1052555	NA	0	NA	NA	NA
diverse	29378066	1102831	1115525	NA	0	NA	NA	NA
diverse	29378066	1203148	1223280	NA	0	NA	NA	NA
diverse	29378066	1349622	1368422	NA	0	NA	NA	NA
diverse	29378890	210493	250533	0.0	34	0	843856	5328
diverse	29378890	895908	1008011	0.0022874252514751	114	6460	2824136	23128
diverse	29378890	2372633	2674342	0.0079881711514823	108	21167	2649793	47615
diverse	29378890	4096654	4219966	0.0093678598629093	107	24354	2599740	72692
diverse	29378890	4665638	4676993	NA	0	NA	NA	NA
diverse	29380300	904565	907479	NA	0	NA	NA	NA
diverse	29380300	942658	944419	0.0014510585169577	161	5760	3969516	51620
diverse	29380300	1545120	1646495	NA	0	NA	NA	NA
diverse	29378862	340168	399434	0.0	108	0	2612873	84535
diverse	29378862	481554	485337	NA	0	NA	NA	NA
diverse	29377464	2683587	2802113	0.0129300433359865	37	11696	904560	19552
diverse	29377464	3122127	3176857	0.0071449044907939	69	12015	1681618	41726
diverse	29377464	3603848	3697076	0.0032934515659923	142	11455	3478114	68478
diverse	29377464	4063402	4301679	0.002984599024401	110	8055	2698855	48505
diverse	29377464	4574302	4724466	0.0	50	0	1226550	22250
diverse	29377141	42863	46578	NA	0	NA	NA	NA
diverse	29377141	211077	214578	NA	0	NA	NA	NA
diverse	29377141	310501	346963	0.0006058738307901	369	5432	8965563	250581
diverse	29377141	1659197	1664743	NA	0	NA	NA	NA
diverse	29381056	1457845	1467980	NA	0	NA	NA	NA
diverse	29379015	691771	918265	NA	0	NA	NA	NA
diverse	29379015	1745713	1748933	NA	0	NA	NA	NA
diverse	29382326	130051	131172	NA	0	NA	NA	NA
diverse	29382326	136669	140289	NA	0	NA	NA	NA
diverse	29382326	201203	205076	0.0	70	0	1717170	31150
diverse	29382326	248788	251293	0.0	70	0	1717170	31150
diverse	29382326	507425	516750	NA	0	NA	NA	NA
diverse	29377909	1182953	1184895	0.0	46	0	1128426	20470
diverse	29377909	1527032	1529266	NA	0	NA	NA	NA
diverse	29377909	2223983	2277515	0.0	55	0	1346118	27562
diverse	29377909	2369659	2374196	0.0124178108875231	41	12495	1006216	17800
diverse	29377175	57993	81758	NA	0	NA	NA	NA
diverse	29377175	579657	697953	NA	0	NA	NA	NA
diverse	29377175	1200834	1237856	NA	0	NA	NA	NA
diverse	29377175	1507150	1554788	0.0	139	0	3360918	110746
diverse	29377175	1947184	1950309	NA	0	NA	NA	NA
diverse	29377175	2540987	2560346	0.0	90	0	2197683	50157
diverse	29377175	2804488	2844939	0.0164222638977699	29	11480	699051	25253
diverse	29381731	683102	688485	NA	0	NA	NA	NA
diverse	29381731	712850	750085	0.001010990220217	171	4263	4216658	54238
diverse	29381731	832775	873477	0.0	33	0	824208	0
diverse	29382049	502693	606864	NA	0	NA	NA	NA
diverse	29382049	1956714	1958203	NA	0	NA	NA	NA
diverse	29382049	2585890	2628622	0.0	69	0	1691757	31587
diverse	29382049	2704704	2705147	NA	0	NA	NA	NA
diverse	29382049	3179490	3180150	NA	0	NA	NA	NA
diverse	29382049	3778872	3926722	0.0	289	0	7059912	158152
diverse	29382049	5032291	5076574	NA	0	NA	NA	NA
diverse	29382049	5685286	5830997	NA	0	NA	NA	NA
diverse	29382049	7053781	7311325	NA	0	NA	NA	NA
diverse	29382049	7835300	7840141	0.003621535200388	137	12096	3340020	81692
diverse	29382049	8211369	8211720	NA	0	NA	NA	NA
diverse	29382049	8450788	8451546	0.0040087424702809	65	6392	1594515	28925
diverse	29382049	10011095	10031515	NA	0	NA	NA	NA
diverse	29382049	10740483	10744884	0.0	193	0	4719493	100875
diverse	29382049	11048837	11104697	0.001507721296764	310	11455	7597558	145002
diverse	29382049	11974834	11978440	NA	0	NA	NA	NA
diverse	29379118	257871	313822	0.0046201619045301	68	7783	1684573	13795
diverse	29379118	1154203	1230183	0.0	44	0	1075836	23108
diverse	29379118	1439393	1439834	NA	0	NA	NA	NA
diverse	29379118	1964606	1969611	NA	0	NA	NA	NA
diverse	29377606	782391	785848	NA	0	NA	NA	NA
diverse	29382381	391207	403683	NA	0	NA	NA	NA
diverse	29382381	947278	970159	0.0006589370357208	275	4400	6677421	190979
diverse	29382381	2085871	2089607	NA	0	NA	NA	NA
diverse	29382381	2915730	2922070	NA	0	NA	NA	NA
diverse	29382381	2924915	2926654	NA	0	NA	NA	NA
diverse	29382381	3049530	3153389	0.0	47	0	1152957	20915
diverse	29382381	3455933	3485546	NA	0	NA	NA	NA
diverse	29380554	43431	44161	NA	0	NA	NA	NA
diverse	29380554	796559	802789	NA	0	NA	NA	NA
diverse	29380554	1331452	1400955	0.0033182748446957	142	11455	3452095	94497
diverse	29380554	1465033	1467992	0.0	73	0	1814348	8900
diverse	29380554	1778038	1783532	NA	0	NA	NA	NA
diverse	29382386	531935	782857	0.0024934828055843	168	10335	4144805	51163
diverse	29382386	1036152	1042956	0.0	17	0	412617	11975
diverse	29378248	46229	127821	0.008239615248243	45	9063	1099930	23990
diverse	29380787	654304	673188	NA	0	NA	NA	NA
diverse	29379561	339783	341963	NA	0	NA	NA	NA
diverse	29381479	313396	551795	0.0	71	0	1696438	76858
diverse	29369386	28602	32185	NA	0	NA	NA	NA
diverse	29369386	97717	102967	NA	0	NA	NA	NA
diverse	29369386	351451	387417	0.0029397604251171	173	12444	4232998	87850
diverse	29377892	214695	374506	0.0	85	0	2085135	37825
diverse	29377892	376177	383081	NA	0	NA	NA	NA
diverse	29377892	699776	706791	NA	0	NA	NA	NA
diverse	29377892	984503	989869	0.0036054765784495	74	6545	1815294	32930
diverse	29377892	1590272	1595141	NA	0	NA	NA	NA
diverse	29382376	189674	192775	NA	0	NA	NA	NA
diverse	29382376	501362	513179	NA	0	NA	NA	NA
diverse	29382376	1179677	1183536	NA	0	NA	NA	NA
diverse	29382376	2444367	2451188	NA	0	NA	NA	NA
diverse	29336622	151621	287246	0.0	110	0	2684771	62589
diverse	29377248	1025173	1379171	0.0	139	0	3296690	174974
diverse	29377248	1608692	1627283	0.0	30	0	720952	28328
diverse	29377248	1778728	1933699	0.00331543326213	136	11023	3324754	71982
diverse	29377248	2318943	2382038	0.0	100	0	2449572	48028
diverse	29381057	587330	683926	0.0	42	0	1015813	33179
diverse	29381057	1120348	1127943	NA	0	NA	NA	NA
diverse	29379019	132215	134145	NA	0	NA	NA	NA
diverse	29379019	430342	433369	NA	0	NA	NA	NA
diverse	29378958	285494	287134	0.0	68	0	1633341	65027
diverse	29378958	995892	1072467	0.0	120	0	2930049	67071
diverse	29381009	318163	326423	0.0	79	0	1921191	51913
diverse	29381009	485047	553954	NA	0	NA	NA	NA
diverse	29378679	292153	293600	0.0	10	0	240463	9297
diverse	29378679	864073	865674	NA	0	NA	NA	NA
diverse	29382354	608410	625281	NA	0	NA	NA	NA
diverse	29382354	625351	699105	NA	0	NA	NA	NA
diverse	29382354	836604	969420	0.0	69	0	1692198	31146
diverse	29382354	993900	1050882	NA	0	NA	NA	NA
diverse	29382354	1182337	1352711	NA	0	NA	NA	NA
diverse	29382354	1437979	1584675	NA	0	NA	NA	NA
diverse	29382354	1598322	1599228	NA	0	NA	NA	NA
diverse	29382354	1621340	1625965	NA	0	NA	NA	NA
diverse	29382354	1667954	1839960	NA	0	NA	NA	NA
diverse	29382354	1940538	1962009	NA	0	NA	NA	NA
diverse	29382354	1981154	2074417	NA	0	NA	NA	NA
diverse	29382354	2162827	2234829	NA	0	NA	NA	NA
diverse	29382354	2271537	2334496	NA	0	NA	NA	NA
diverse	29382354	2478879	2481482	0.0	26	0	613266	36110
diverse	29382354	2647171	2652059	NA	0	NA	NA	NA
diverse	29382354	2677749	2681096	NA	0	NA	NA	NA
diverse	29382354	3068630	3090299	0.0100674672385403	127	31378	3116772	55180
diverse	29382354	3109819	3204911	0.0075480149072148	134	24705	3273046	73738
diverse	29382354	3478743	3486291	NA	0	NA	NA	NA
diverse	29382354	3642157	3644347	0.0	65	0	1594515	28925
diverse	29379870	542588	543775	0.0	35	0	858585	15575
diverse	29379870	1012824	1016868	NA	0	NA	NA	NA
diverse	29378346	1153441	1159779	NA	0	NA	NA	NA
diverse	29378346	2087490	2092335	NA	0	NA	NA	NA
diverse	29378289	449114	701734	NA	0	NA	NA	NA
diverse	29377794	754484	788501	0.0	72	0	1766232	32040
diverse	29377794	822861	858458	0.0	73	0	1779297	43951
diverse	29377794	1176122	1179941	0.004546780865764	201	22423	4931621	88555
diverse	29378614	212634	215843	NA	0	NA	NA	NA
diverse	29378614	368245	371615	0.0	122	0	2991018	56054
diverse	29378614	429973	433770	NA	0	NA	NA	NA
diverse	29382134	31080	32025	NA	0	NA	NA	NA
diverse	29382134	426405	427981	0.0004481367378934	119	1308	2918752	53392
diverse	29381073	657329	770133	0.0	73	0	1790763	32485
diverse	29381073	1113964	1257384	0.0011537643199809	288	8096	7017031	176057
diverse	29381073	1743280	1744138	NA	0	NA	NA	NA
diverse	29381073	1930578	1936361	NA	0	NA	NA	NA
diverse	29381073	2342534	2350021	NA	0	NA	NA	NA
diverse	29382464	367135	657019	0.0073573490784396	70	12543	1704826	43494
diverse	29382464	1002678	1022397	NA	0	NA	NA	NA
diverse	29382464	1462105	1465512	NA	0	NA	NA	NA
diverse	29382464	1635345	1638415	NA	0	NA	NA	NA
diverse	29382464	1752906	1787719	NA	0	NA	NA	NA
diverse	29381519	2087956	2089253	NA	0	NA	NA	NA
diverse	29381519	2163099	2214288	NA	0	NA	NA	NA
diverse	29381519	2324710	2382495	0.0	168	0	4136783	59185
diverse	29378549	94697	99689	0.0015480703800913	135	5096	3291840	79920
diverse	29378549	562488	566155	NA	0	NA	NA	NA
diverse	29378549	707947	708875	NA	0	NA	NA	NA
diverse	29378549	846510	848406	0.0	127	0	3105823	66129
diverse	29379706	410476	418698	NA	0	NA	NA	NA
diverse	29378136	177514	237198	0.0	126	0	3089142	57834
diverse	29379470	371876	375846	0.0	111	0	2698686	73650
diverse	29379470	887722	1006489	NA	0	NA	NA	NA
diverse	29379470	956987	960237	NA	0	NA	NA	NA
diverse	29379470	1940009	2009585	NA	0	NA	NA	NA
diverse	29379470	2719215	2722272	NA	0	NA	NA	NA
diverse	29379470	2879929	3027885	NA	0	NA	NA	NA
diverse	29379470	3803339	3804347	NA	0	NA	NA	NA
diverse	29379470	3889558	3892116	NA	0	NA	NA	NA
diverse	29378311	106558	110573	NA	0	NA	NA	NA
diverse	29378311	413856	417777	0.0	70	0	1685863	62457
diverse	29378311	518827	522047	NA	0	NA	NA	NA
diverse	29378311	1020894	1023939	NA	0	NA	NA	NA
diverse	29378311	1360520	1495367	0.0	39	0	956709	17355
diverse	29378311	1948547	2054833	NA	0	NA	NA	NA
diverse	29380801	2231260	2238877	0.0068242568076144	116	19375	2839137	58079
diverse	29380801	2425519	2498587	0.0017383419694295	204	8700	5004769	90335
diverse	29380848	146005	280353	NA	0	NA	NA	NA
diverse	29380848	784758	785851	0.0001736972606757	104	440	2533143	64361
diverse	29380894	387354	389451	0.0	60	0	1469214	29346
diverse	29380894	426517	457988	0.0	38	0	932178	16910
diverse	29380894	560322	562872	NA	0	NA	NA	NA
diverse	29380894	721491	774948	0.0020459159939203	150	7503	3667306	79094
diverse	29380894	1347063	1368501	NA	0	NA	NA	NA
diverse	29380894	2112916	2118678	0.0	158	0	3865755	80453
diverse	29381947	46484	59375	0.0	77	0	1886682	36470
diverse	29381947	154115	323364	NA	0	NA	NA	NA
diverse	29381947	370832	423460	NA	0	NA	NA	NA
diverse	29382233	285332	291093	NA	0	NA	NA	NA
diverse	29382233	928502	933136	0.0070928982021674	38	6615	932623	16465
diverse	29382233	1327819	1501902	0.0	168	0	4119885	76083
diverse	29382233	1742342	1743545	NA	0	NA	NA	NA
diverse	29382233	2917666	2920757	NA	0	NA	NA	NA
diverse	29379775	550604	598356	0.0	55	0	1349205	24475
diverse	29342906	34863	74209	NA	0	NA	NA	NA
diverse	29342906	156126	165148	0.0	86	0	2074915	73021
diverse	29380441	738574	740738	NA	0	NA	NA	NA
diverse	29380441	803038	804819	NA	0	NA	NA	NA
diverse	29380441	819564	821600	0.0	86	0	2130581	17355
diverse	29378162	1079967	1081403	NA	0	NA	NA	NA
diverse	29378162	3153592	3358664	0.0019444980161813	218	10385	5340710	104058
diverse	29378162	5357129	5368797	0.0006566513754969	231	3708	5646832	122624
diverse	29378162	5877897	5893033	0.0014333386168863	253	8880	6195326	123602
diverse	29378162	6223684	6251319	NA	0	NA	NA	NA
diverse	29381826	182857	311724	NA	0	NA	NA	NA
diverse	29381826	367613	518543	0.0113144502598837	45	12495	1104340	19580
diverse	29381826	749847	801006	NA	0	NA	NA	NA
diverse	29381826	1303419	1420164	NA	0	NA	NA	NA
diverse	29381826	2935412	2936743	0.0	59	0	1447329	26255
diverse	29380266	81897	143562	0.0	139	0	3403675	67989
diverse	29380266	868824	870616	NA	0	NA	NA	NA
diverse	29380916	663501	711305	NA	0	NA	NA	NA
diverse	29380916	1450329	1473289	NA	0	NA	NA	NA
diverse	29381039	10334	13627	NA	0	NA	NA	NA
diverse	29381039	23871	24207	0.0	27	0	662337	12015
diverse	29377300	18661	20901	NA	0	NA	NA	NA
diverse	29377300	116427	123821	NA	0	NA	NA	NA
[truncated: 7,255 more rows]
