# Supplementary material for: The western redcedar genome reveals low genetic diversity in a self-compatible conifer
Source: Genome Res. 2022 Oct;32(10):1952–64. doi: 10.1101/gr.276358.121 (PMC9712635; doi:10.1101/gr.276358.121)
Supplement: Supplemental Material [file supp_gr.276358.121_Supplemental_Code4_analysis.tar.gz › Code_S4-nucleotide_diversity_analysis/WRC_linkage_group_SNPs_nucmer.csv]

SNP	s_giganteum_chr_name	chr	WRC_scaffold	map_position	WRC_scaffold_length	position	accurate_pos	distance_from_origin	F_MISS	MAF
29379313_4729	CM021100.1	1	29379313	39270555	141330	4729	39275284	4729	0.0178571	0.427273
29379313_4731	CM021100.1	1	29379313	39270555	141330	4731	39275286	4731	0.0178571	0.422727
29379313_4744	CM021100.1	1	29379313	39270555	141330	4744	39275299	4744	0.00892857	0.432432
29379313_4747	CM021100.1	1	29379313	39270555	141330	4747	39275302	4747	0.00892857	0.441441
29379313_4800	CM021100.1	1	29379313	39270555	141330	4800	39275355	4800	0.0178571	0.395455
29379313_4849	CM021100.1	1	29379313	39270555	141330	4849	39275404	4849	0.0178571	0.386364
29379313_4853	CM021100.1	1	29379313	39270555	141330	4853	39275408	4853	0.0178571	0.381818
29379313_4875	CM021100.1	1	29379313	39270555	141330	4875	39275430	4875	0.0178571	0.363636
29379313_4880	CM021100.1	1	29379313	39270555	141330	4880	39275435	4880	0.0178571	0.359091
29379313_4882	CM021100.1	1	29379313	39270555	141330	4882	39275437	4882	0.0178571	0.372727
29378255_15117	CM021100.1	1	29378255	39270354	488276	15117	39285471	14916	0	0.142857
29363841_105032	CM021100.1	1	29363841	126297422	152685	105032	126402454	87131899	0.0535714	0.0613208
29363841_126048	CM021100.1	1	29363841	126297422	152685	126048	126423470	87152915	0.0178571	0.222727
29363841_126147	CM021100.1	1	29363841	126297422	152685	126147	126423569	87153014	0.0178571	0.181818
29363841_126212	CM021100.1	1	29363841	126297422	152685	126212	126423634	87153079	0.0446429	0.0654206
29363841_126214	CM021100.1	1	29363841	126297422	152685	126214	126423636	87153081	0.0357143	0.0694444
29363841_126218	CM021100.1	1	29363841	126297422	152685	126218	126423640	87153085	0.0446429	0.0747664
29363841_126230	CM021100.1	1	29363841	126297422	152685	126230	126423652	87153097	0.0446429	0.0747664
29379106_294921	CM021100.1	1	29379106	126297421	349815	294921	126592342	87321787	0	0.446429
29379106_294923	CM021100.1	1	29379106	126297421	349815	294923	126592344	87321789	0	0.441964
29379106_294954	CM021100.1	1	29379106	126297421	349815	294954	126592375	87321820	0	0.455357
29379106_294984	CM021100.1	1	29379106	126297421	349815	294984	126592405	87321850	0.00892857	0.45045
29379106_294992	CM021100.1	1	29379106	126297421	349815	294992	126592413	87321858	0.00892857	0.00900901
29379106_295136	CM021100.1	1	29379106	126297421	349815	295136	126592557	87322002	0.00892857	0.0585586
29379106_295158	CM021100.1	1	29379106	126297421	349815	295158	126592579	87322024	0.00892857	0.436937
29378095_56688	CM021100.1	1	29378095	126591479	800298	56688	126648167	87377612	0.0625	0.166667
29378095_56699	CM021100.1	1	29378095	126591479	800298	56699	126648178	87377623	0.0535714	0.0235849
29378095_56721	CM021100.1	1	29378095	126591479	800298	56721	126648200	87377645	0.0535714	0.15566
29378095_56731	CM021100.1	1	29378095	126591479	800298	56731	126648210	87377655	0.0535714	0.0283019
29378095_56732	CM021100.1	1	29378095	126591479	800298	56732	126648211	87377656	0.0535714	0.183962
29378095_56763	CM021100.1	1	29378095	126591479	800298	56763	126648242	87377687	0.0625	0.0333333
29378095_56770	CM021100.1	1	29378095	126591479	800298	56770	126648249	87377694	0.0714286	0.0336538
29378095_56772	CM021100.1	1	29378095	126591479	800298	56772	126648251	87377696	0.0714286	0.0336538
29378095_56779	CM021100.1	1	29378095	126591479	800298	56779	126648258	87377703	0.0714286	0.0336538
29379720_161701	CM021100.1	1	29379720	126591474	824144	161701	126753175	87482620	0.0267857	0.142202
29379720_161764	CM021100.1	1	29379720	126591474	824144	161764	126753238	87482683	0.0446429	0.154206
29379720_181055	CM021100.1	1	29379720	126591474	824144	181055	126772529	87501974	0.00892857	0.234234
29379720_181126	CM021100.1	1	29379720	126591474	824144	181126	126772600	87502045	0.00892857	0.22973
29379720_181131	CM021100.1	1	29379720	126591474	824144	181131	126772605	87502050	0.00892857	0.238739
29380894_388876	CM021100.1	1	29380894	126591480	2622210	388876	126980356	87709801	0.0178571	0.190909
29380380_418599	CM021100.1	1	29380380	126591473	1195729	418599	127010072	87739517	0.0446429	0.158879
29380894_427167	CM021100.1	1	29380894	126591480	2622210	427167	127018647	87748092	0.0178571	0.204545
29380894_427222	CM021100.1	1	29380894	126591480	2622210	427222	127018702	87748147	0	0.459821
29382025_430746	CM021100.1	1	29382025	126591482	1188128	430746	127022228	87751673	0.00892857	0.400901
29382025_431016	CM021100.1	1	29382025	126591482	1188128	431016	127022498	87751943	0	0.415179
29382025_431710	CM021100.1	1	29382025	126591482	1188128	431710	127023192	87752637	0	0.401786
29382025_431769	CM021100.1	1	29382025	126591482	1188128	431769	127023251	87752696	0	0.40625
29382025_488354	CM021100.1	1	29382025	126591482	1188128	488354	127079836	87809281	0.0535714	0.00943396
29382025_488473	CM021100.1	1	29382025	126591482	1188128	488473	127079955	87809400	0	0.392857
29377231_503306	CM021100.1	1	29377231	126594949	821680	503306	127098255	87827700	0.0446429	0.17757
29377231_503312	CM021100.1	1	29377231	126594949	821680	503312	127098261	87827706	0.0446429	0.0654206
29381438_569237	CM021100.1	1	29381438	126591482	2067508	569237	127160719	87890164	0	0.28125
29377172_572571	CM021100.1	1	29377172	126591480	2120019	572571	127164051	87893496	0.0178571	0.2
29377172_572611	CM021100.1	1	29377172	126591480	2120019	572611	127164091	87893536	0	0.111607
29377172_572625	CM021100.1	1	29377172	126591480	2120019	572625	127164105	87893550	0	0.169643
29378095_664732	CM021100.1	1	29378095	126591479	800298	664732	127256211	87985656	0	0.0669643
29378095_664784	CM021100.1	1	29378095	126591479	800298	664784	127256263	87985708	0	0.160714
29378095_664862	CM021100.1	1	29378095	126591479	800298	664862	127256341	87985786	0.0178571	0.0727273
29378095_666522	CM021100.1	1	29378095	126591479	800298	666522	127258001	87987446	0.0357143	0.259259
29378095_666530	CM021100.1	1	29378095	126591479	800298	666530	127258009	87987454	0.0267857	0.059633
29380894_751851	CM021100.1	1	29380894	126591480	2622210	751851	127343331	88072776	0.00892857	0.463964
29380894_751881	CM021100.1	1	29380894	126591480	2622210	751881	127343361	88072806	0.00892857	0.459459
29380894_752173	CM021100.1	1	29380894	126591480	2622210	752173	127343653	88073098	0.00892857	0.274775
29380894_752217	CM021100.1	1	29380894	126591480	2622210	752217	127343697	88073142	0.00892857	0.45045
29380894_774570	CM021100.1	1	29380894	126591480	2622210	774570	127366050	88095495	0.00892857	0.414414
29380894_774620	CM021100.1	1	29380894	126591480	2622210	774620	127366100	88095545	0	0.334821
29382485_844321	CM021100.1	1	29382485	126591482	2426567	844321	127435803	88165248	0.0178571	0.177273
29382485_844333	CM021100.1	1	29382485	126591482	2426567	844333	127435815	88165260	0.0267857	0.174312
29382485_844344	CM021100.1	1	29382485	126591482	2426567	844344	127435826	88165271	0.0267857	0.178899
29382485_844354	CM021100.1	1	29382485	126591482	2426567	844354	127435836	88165281	0.0446429	0.11215
29382485_844355	CM021100.1	1	29382485	126591482	2426567	844355	127435837	88165282	0.00892857	0.256757
29382485_844411	CM021100.1	1	29382485	126591482	2426567	844411	127435893	88165338	0.0178571	0.254545
29380894_989466	CM021100.1	1	29380894	126591480	2622210	989466	127580946	88310391	0	0.191964
29380894_989538	CM021100.1	1	29380894	126591480	2622210	989538	127581018	88310463	0	0.308036
29380894_989549	CM021100.1	1	29380894	126591480	2622210	989549	127581029	88310474	0	0.00892857
29380894_989596	CM021100.1	1	29380894	126591480	2622210	989596	127581076	88310521	0	0.482143
29381438_1052363	CM021100.1	1	29381438	126591482	2067508	1052363	127643845	88373290	0.00892857	0.31982
29381438_1052478	CM021100.1	1	29381438	126591482	2067508	1052478	127643960	88373405	0	0.178571
29381438_1052516	CM021100.1	1	29381438	126591482	2067508	1052516	127643998	88373443	0	0.1875
29381438_1064641	CM021100.1	1	29381438	126591482	2067508	1064641	127656123	88385568	0	0.183036
29381438_1064714	CM021100.1	1	29381438	126591482	2067508	1064714	127656196	88385641	0.0178571	0.168182
29381438_1065093	CM021100.1	1	29381438	126591482	2067508	1065093	127656575	88386020	0.00892857	0.184685
29381438_1065102	CM021100.1	1	29381438	126591482	2067508	1065102	127656584	88386029	0	0.191964
29381438_1074300	CM021100.1	1	29381438	126591482	2067508	1074300	127665782	88395227	0	0.191964
29378074_1227167	CM021100.1	1	29378074	126591484	5074968	1227167	127818651	88548096	0	0.241071
29378074_1227230	CM021100.1	1	29378074	126591484	5074968	1227230	127818714	88548159	0	0.200893
29378074_1227239	CM021100.1	1	29378074	126591484	5074968	1227239	127818723	88548168	0	0.200893
29378074_1227256	CM021100.1	1	29378074	126591484	5074968	1227256	127818740	88548185	0.00892857	0.423423
29378074_1227268	CM021100.1	1	29378074	126591484	5074968	1227268	127818752	88548197	0.00892857	0.427928
29381438_1251089	CM021100.1	1	29381438	126591482	2067508	1251089	127842571	88572016	0.00892857	0.202703
29381438_1251151	CM021100.1	1	29381438	126591482	2067508	1251151	127842633	88572078	0.0267857	0.224771
29377172_1263340	CM021100.1	1	29377172	126591480	2120019	1263340	127854820	88584265	0.0357143	0.337963
29381438_1294308	CM021100.1	1	29381438	126591482	2067508	1294308	127885790	88615235	0	0.0357143
29381438_1294320	CM021100.1	1	29381438	126591482	2067508	1294320	127885802	88615247	0	0.15625
29382485_1359491	CM021100.1	1	29382485	126591482	2426567	1359491	127950973	88680418	0.00892857	0.171171
29382485_1359518	CM021100.1	1	29382485	126591482	2426567	1359518	127951000	88680445	0.00892857	0.171171
29380894_1368472	CM021100.1	1	29380894	126591480	2622210	1368472	127959952	88689397	0.0178571	0.2
29380894_1372299	CM021100.1	1	29380894	126591480	2622210	1372299	127963779	88693224	0	0.25
29381438_1422727	CM021100.1	1	29381438	126591482	2067508	1422727	128014209	88743654	0	0.111607
29381438_1422824	CM021100.1	1	29381438	126591482	2067508	1422824	128014306	88743751	0.0178571	0.0181818
29381438_1422836	CM021100.1	1	29381438	126591482	2067508	1422836	128014318	88743763	0	0.0178571
29381438_1422863	CM021100.1	1	29381438	126591482	2067508	1422863	128014345	88743790	0	0.0178571
29381438_1422900	CM021100.1	1	29381438	126591482	2067508	1422900	128014382	88743827	0.00892857	0.175676
29381438_1422958	CM021100.1	1	29381438	126591482	2067508	1422958	128014440	88743885	0.00892857	0.0225225
29381438_1422973	CM021100.1	1	29381438	126591482	2067508	1422973	128014455	88743900	0.0178571	0.0136364
29381438_1422974	CM021100.1	1	29381438	126591482	2067508	1422974	128014456	88743901	0.0178571	0.00454545
29378074_1575074	CM021100.1	1	29378074	126591484	5074968	1575074	128166558	88896003	0	0.03125
29377172_1590794	CM021100.1	1	29377172	126591480	2120019	1590794	128182274	88911719	0.0267857	0.334862
29377172_1590869	CM021100.1	1	29377172	126591480	2120019	1590869	128182349	88911794	0.0267857	0.33945
29377172_1600060	CM021100.1	1	29377172	126591480	2120019	1600060	128191540	88920985	0.00892857	0.144144
29377172_1611561	CM021100.1	1	29377172	126591480	2120019	1611561	128203041	88932486	0.00892857	0.153153
29377172_1611597	CM021100.1	1	29377172	126591480	2120019	1611597	128203077	88932522	0.0625	0.1
29377172_1620137	CM021100.1	1	29377172	126591480	2120019	1620137	128211617	88941062	0.0178571	0.159091
29377172_1620147	CM021100.1	1	29377172	126591480	2120019	1620147	128211627	88941072	0.00892857	0.157658
29377172_1620210	CM021100.1	1	29377172	126591480	2120019	1620210	128211690	88941135	0.00892857	0.162162
29378074_1781661	CM021100.1	1	29378074	126591484	5074968	1781661	128373145	89102590	0.00892857	0.288288
29378074_1793278	CM021100.1	1	29378074	126591484	5074968	1793278	128384762	89114207	0	0.330357
29380894_1903395	CM021100.1	1	29380894	126591480	2622210	1903395	128494875	89224320	0	0.0401786
29380894_1903475	CM021100.1	1	29380894	126591480	2622210	1903475	128494955	89224400	0	0.0714286
29380894_1903478	CM021100.1	1	29380894	126591480	2622210	1903478	128494958	89224403	0	0.276786
29381438_1949449	CM021100.1	1	29381438	126591482	2067508	1949449	128540931	89270376	0.0178571	0.00454545
29377172_2064914	CM021100.1	1	29377172	126591480	2120019	2064914	128656394	89385839	0.00892857	0.148649
29377172_2064976	CM021100.1	1	29377172	126591480	2120019	2064976	128656456	89385901	0.00892857	0.153153
29377172_2064993	CM021100.1	1	29377172	126591480	2120019	2064993	128656473	89385918	0	0.142857
29377172_2064994	CM021100.1	1	29377172	126591480	2120019	2064994	128656474	89385919	0.00892857	0.324324
29377172_2065020	CM021100.1	1	29377172	126591480	2120019	2065020	128656500	89385945	0	0.290179
29377172_2065023	CM021100.1	1	29377172	126591480	2120019	2065023	128656503	89385948	0	0.352679
29377172_2065025	CM021100.1	1	29377172	126591480	2120019	2065025	128656505	89385950	0	0.352679
29377172_2065043	CM021100.1	1	29377172	126591480	2120019	2065043	128656523	89385968	0.00892857	0.378378
29377172_2065052	CM021100.1	1	29377172	126591480	2120019	2065052	128656532	89385977	0.00892857	0.400901
29377172_2065061	CM021100.1	1	29377172	126591480	2120019	2065061	128656541	89385986	0.00892857	0.387387
29377172_2065083	CM021100.1	1	29377172	126591480	2120019	2065083	128656563	89386008	0.00892857	0.018018
29377172_2065107	CM021100.1	1	29377172	126591480	2120019	2065107	128656587	89386032	0.00892857	0.382883
29377172_2065135	CM021100.1	1	29377172	126591480	2120019	2065135	128656615	89386060	0.00892857	0.387387
29377172_2065154	CM021100.1	1	29377172	126591480	2120019	2065154	128656634	89386079	0.00892857	0.369369
29377172_2068093	CM021100.1	1	29377172	126591480	2120019	2068093	128659573	89389018	0.0178571	0.127273
29377172_2068160	CM021100.1	1	29377172	126591480	2120019	2068160	128659640	89389085	0.0178571	0.309091
29380894_2113454	CM021100.1	1	29380894	126591480	2622210	2113454	128704934	89434379	0.0267857	0.178899
29380894_2113461	CM021100.1	1	29380894	126591480	2622210	2113461	128704941	89434386	0.0267857	0.0917431
29380894_2113471	CM021100.1	1	29380894	126591480	2622210	2113471	128704951	89434396	0.00892857	0.198198
29380894_2113485	CM021100.1	1	29380894	126591480	2622210	2113485	128704965	89434410	0	0.0580357
29380894_2113496	CM021100.1	1	29380894	126591480	2622210	2113496	128704976	89434421	0.0446429	0.205607
29380894_2116111	CM021100.1	1	29380894	126591480	2622210	2116111	128707591	89437036	0.0357143	0.189815
29380894_2116156	CM021100.1	1	29380894	126591480	2622210	2116156	128707636	89437081	0.0357143	0.273148
29380894_2116165	CM021100.1	1	29380894	126591480	2622210	2116165	128707645	89437090	0.0625	0.27619
29380894_2116635	CM021100.1	1	29380894	126591480	2622210	2116635	128708115	89437560	0.00892857	0.297297
29380894_2116636	CM021100.1	1	29380894	126591480	2622210	2116636	128708116	89437561	0.00892857	0.184685
29380894_2116656	CM021100.1	1	29380894	126591480	2622210	2116656	128708136	89437581	0.0178571	0.140909
29380894_2116682	CM021100.1	1	29380894	126591480	2622210	2116682	128708162	89437607	0.0267857	0.146789
29380894_2116702	CM021100.1	1	29380894	126591480	2622210	2116702	128708182	89437627	0.0267857	0.151376
29380894_2116726	CM021100.1	1	29380894	126591480	2622210	2116726	128708206	89437651	0.0178571	0.190909
29380894_2116804	CM021100.1	1	29380894	126591480	2622210	2116804	128708284	89437729	0.0178571	0.195455
29380894_2116810	CM021100.1	1	29380894	126591480	2622210	2116810	128708290	89437735	0.0178571	0.186364
29378074_2150969	CM021100.1	1	29378074	126591484	5074968	2150969	128742453	89471898	0	0.348214
29378074_2163338	CM021100.1	1	29378074	126591484	5074968	2163338	128754822	89484267	0.00892857	0.274775
29378074_2163387	CM021100.1	1	29378074	126591484	5074968	2163387	128754871	89484316	0.00892857	0.292793
29378074_2163429	CM021100.1	1	29378074	126591484	5074968	2163429	128754913	89484358	0.00892857	0.279279
29378074_2167213	CM021100.1	1	29378074	126591484	5074968	2167213	128758697	89488142	0.00892857	0.337838
29378074_2167301	CM021100.1	1	29378074	126591484	5074968	2167301	128758785	89488230	0.0267857	0.325688
29378074_2194164	CM021100.1	1	29378074	126591484	5074968	2194164	128785648	89515093	0	0.303571
29378074_2194220	CM021100.1	1	29378074	126591484	5074968	2194220	128785704	89515149	0	0.321429
29378074_2194233	CM021100.1	1	29378074	126591484	5074968	2194233	128785717	89515162	0	0.325893
29378074_2260375	CM021100.1	1	29378074	126591484	5074968	2260375	128851859	89581304	0.0178571	0.281818
29378074_2260396	CM021100.1	1	29378074	126591484	5074968	2260396	128851880	89581325	0.00892857	0.297297
29378074_2260419	CM021100.1	1	29378074	126591484	5074968	2260419	128851903	89581348	0	0.294643
29378074_2260424	CM021100.1	1	29378074	126591484	5074968	2260424	128851908	89581353	0	0.294643
29378074_2260429	CM021100.1	1	29378074	126591484	5074968	2260429	128851913	89581358	0	0.294643
29378074_2260441	CM021100.1	1	29378074	126591484	5074968	2260441	128851925	89581370	0	0.303571
29378074_2260488	CM021100.1	1	29378074	126591484	5074968	2260488	128851972	89581417	0	0.294643
29378074_2260522	CM021100.1	1	29378074	126591484	5074968	2260522	128852006	89581451	0	0.28125
29378074_2260587	CM021100.1	1	29378074	126591484	5074968	2260587	128852071	89581516	0.00892857	0.279279
29378541_2361705	CM021100.1	1	29378541	126591817	5002257	2361705	128953522	89682967	0.0625	0.0380952
29378541_2361724	CM021100.1	1	29378541	126591817	5002257	2361724	128953541	89682986	0.0535714	0.0660377
29378541_2361725	CM021100.1	1	29378541	126591817	5002257	2361725	128953542	89682987	0.0535714	0.283019
29378541_2361731	CM021100.1	1	29378541	126591817	5002257	2361731	128953548	89682993	0.0535714	0.0660377
29378541_2361754	CM021100.1	1	29378541	126591817	5002257	2361754	128953571	89683016	0.0535714	0.386792
29378541_2361764	CM021100.1	1	29378541	126591817	5002257	2361764	128953581	89683026	0.0535714	0.0613208
29378541_2361773	CM021100.1	1	29378541	126591817	5002257	2361773	128953590	89683035	0.0625	0.261905
29378541_2361789	CM021100.1	1	29378541	126591817	5002257	2361789	128953606	89683051	0.0625	0.261905
29378541_2361803	CM021100.1	1	29378541	126591817	5002257	2361803	128953620	89683065	0.0625	0.0666667
29378541_2361835	CM021100.1	1	29378541	126591817	5002257	2361835	128953652	89683097	0.0625	0.0571429
29378074_2699990	CM021100.1	1	29378074	126591484	5074968	2699990	129291474	90020919	0.0267857	0.00917431
29378074_2700004	CM021100.1	1	29378074	126591484	5074968	2700004	129291488	90020933	0.0267857	0.288991
29378074_2700013	CM021100.1	1	29378074	126591484	5074968	2700013	129291497	90020942	0.0267857	0.288991
29378074_2700018	CM021100.1	1	29378074	126591484	5074968	2700018	129291502	90020947	0.0267857	0.288991
29378541_2821943	CM021100.1	1	29378541	126591817	5002257	2821943	129413760	90143205	0.0178571	0.418182
29378541_2821995	CM021100.1	1	29378541	126591817	5002257	2821995	129413812	90143257	0	0.0267857
29378541_2822015	CM021100.1	1	29378541	126591817	5002257	2822015	129413832	90143277	0	0.00446429
29378541_2822092	CM021100.1	1	29378541	126591817	5002257	2822092	129413909	90143354	0	0
29378541_2822106	CM021100.1	1	29378541	126591817	5002257	2822106	129413923	90143368	0	0.0357143
29378074_2925812	CM021100.1	1	29378074	126591484	5074968	2925812	129517296	90246741	0.0178571	0.05
29378074_2925862	CM021100.1	1	29378074	126591484	5074968	2925862	129517346	90246791	0.0178571	0.0727273
29378074_2931909	CM021100.1	1	29378074	126591484	5074968	2931909	129523393	90252838	0	0.334821
29378074_2932024	CM021100.1	1	29378074	126591484	5074968	2932024	129523508	90252953	0.00892857	0.355856
29378074_2932504	CM021100.1	1	29378074	126591484	5074968	2932504	129523988	90253433	0.00892857	0.256757
29378074_2936678	CM021100.1	1	29378074	126591484	5074968	2936678	129528162	90257607	0.0178571	0.272727
29378074_2936691	CM021100.1	1	29378074	126591484	5074968	2936691	129528175	90257620	0.00892857	0.324324
29378074_2936749	CM021100.1	1	29378074	126591484	5074968	2936749	129528233	90257678	0.00892857	0.045045
29378074_2936792	CM021100.1	1	29378074	126591484	5074968	2936792	129528276	90257721	0.0357143	0.138889
29378541_3568435	CM021100.1	1	29378541	126591817	5002257	3568435	130160252	90889697	0.00892857	0.459459
29381588_3787392	CM021100.1	1	29381588	126591481	4930301	3787392	130378873	91108318	0.00892857	0.0135135
29380473_7530	CM021100.1	1	29380473	146737412	1004061	7530	146744942	107474387	0.00892857	0.252252
29380473_7586	CM021100.1	1	29380473	146737412	1004061	7586	146744998	107474443	0.00892857	0.00900901
29380473_7624	CM021100.1	1	29380473	146737412	1004061	7624	146745036	107474481	0	0.0580357
29378599_204645	CM021100.1	1	29378599	146738236	361934	204645	146942881	107672326	0.0714286	0.201923
29378599_204648	CM021100.1	1	29378599	146738236	361934	204648	146942884	107672329	0.0714286	0.230769
29378599_204650	CM021100.1	1	29378599	146738236	361934	204650	146942886	107672331	0.0714286	0.00480769
29378599_204661	CM021100.1	1	29378599	146738236	361934	204661	146942897	107672342	0.0714286	0.225962
29378599_204680	CM021100.1	1	29378599	146738236	361934	204680	146942916	107672361	0.0625	0.204762
29378599_204681	CM021100.1	1	29378599	146738236	361934	204681	146942917	107672362	0.0625	0.257143
29378599_204701	CM021100.1	1	29378599	146738236	361934	204701	146942937	107672382	0.0625	0.0666667
29378599_204709	CM021100.1	1	29378599	146738236	361934	204709	146942945	107672390	0.0714286	0.153846
29378599_204710	CM021100.1	1	29378599	146738236	361934	204710	146942946	107672391	0.0625	0.238095
29378599_204722	CM021100.1	1	29378599	146738236	361934	204722	146942958	107672403	0.0625	0.104762
29378599_204724	CM021100.1	1	29378599	146738236	361934	204724	146942960	107672405	0.0625	0.185714
29378599_204727	CM021100.1	1	29378599	146738236	361934	204727	146942963	107672408	0.0714286	0.0913462
29378599_204746	CM021100.1	1	29378599	146738236	361934	204746	146942982	107672427	0.0625	0.0380952
29378599_204747	CM021100.1	1	29378599	146738236	361934	204747	146942983	107672428	0.0625	0.0380952
29378451_311457	CM021100.1	1	29378451	146737418	648371	311457	147048875	107778320	0.0357143	0.388889
29378451_358579	CM021100.1	1	29378451	146737418	648371	358579	147095997	107825442	0.0267857	0.362385
29378451_477319	CM021100.1	1	29378451	146737418	648371	477319	147214737	107944182	0.0267857	0.0825688
29378451_477322	CM021100.1	1	29378451	146737418	648371	477322	147214740	107944185	0.0267857	0.123853
29378451_477332	CM021100.1	1	29378451	146737418	648371	477332	147214750	107944195	0.0267857	0.0779817
29378451_477353	CM021100.1	1	29378451	146737418	648371	477353	147214771	107944216	0.0178571	0.0681818
29378451_477378	CM021100.1	1	29378451	146737418	648371	477378	147214796	107944241	0.0178571	0.0636364
29378451_477379	CM021100.1	1	29378451	146737418	648371	477379	147214797	107944242	0.0178571	0.0681818
29378451_477405	CM021100.1	1	29378451	146737418	648371	477405	147214823	107944268	0.0178571	0.0454545
29378451_477406	CM021100.1	1	29378451	146737418	648371	477406	147214824	107944269	0.0178571	0.0272727
29378451_477432	CM021100.1	1	29378451	146737418	648371	477432	147214850	107944295	0.0178571	0.0363636
29378451_477906	CM021100.1	1	29378451	146737418	648371	477906	147215324	107944769	0.0267857	0.385321
29378451_477928	CM021100.1	1	29378451	146737418	648371	477928	147215346	107944791	0.0267857	0.284404
29378451_477929	CM021100.1	1	29378451	146737418	648371	477929	147215347	107944792	0.0267857	0.284404
29380473_509828	CM021100.1	1	29380473	146737412	1004061	509828	147247240	107976685	0.00892857	0.364865
29380473_509920	CM021100.1	1	29380473	146737412	1004061	509920	147247332	107976777	0.00892857	0.193694
29378451_517725	CM021100.1	1	29378451	146737418	648371	517725	147255143	107984588	0	0.375
29378451_517765	CM021100.1	1	29378451	146737418	648371	517765	147255183	107984628	0	0.375
29378451_517974	CM021100.1	1	29378451	146737418	648371	517974	147255392	107984837	0	0.352679
29378451_568407	CM021100.1	1	29378451	146737418	648371	568407	147305825	108035270	0.00892857	0.36036
29378451_606979	CM021100.1	1	29378451	146737418	648371	606979	147344397	108073842	0.00892857	0.364865
29378451_609752	CM021100.1	1	29378451	146737418	648371	609752	147347170	108076615	0.0357143	0.171296
29316132_3453	CM021100.1	1	29316132	148380966	7888	3453	148384419	109113864	0.0267857	0.266055
29378454_66958	CM021100.1	1	29378454	156194340	3958378	66958	156261298	116990743	0.00892857	0.0495495
29378454_67168	CM021100.1	1	29378454	156194340	3958378	67168	156261508	116990953	0.00892857	0.00900901
29380750_127536	CM021100.1	1	29380750	156194342	1838031	127536	156321878	117051323	0.0178571	0.477273
29380750_127573	CM021100.1	1	29380750	156194342	1838031	127573	156321915	117051360	0.0178571	0.468182
29378454_164755	CM021100.1	1	29378454	156194340	3958378	164755	156359095	117088540	0.0267857	0.270642
29380750_174388	CM021100.1	1	29380750	156194342	1838031	174388	156368730	117098175	0	0.441964
29380750_174430	CM021100.1	1	29380750	156194342	1838031	174430	156368772	117098217	0	0.0535714
29378454_174592	CM021100.1	1	29378454	156194340	3958378	174592	156368932	117098377	0.00892857	0.256757
29380750_174592	CM021100.1	1	29380750	156194342	1838031	174592	156368934	117098379	0	0.129464
29380750_174648	CM021100.1	1	29380750	156194342	1838031	174648	156368990	117098435	0	0.46875
29380750_174676	CM021100.1	1	29380750	156194342	1838031	174676	156369018	117098463	0	0.459821
29377226_270905	CM021100.1	1	29377226	156203849	4431392	270905	156474754	117204199	0.0267857	0.279817
29380707_397175	CM021100.1	1	29380707	156194343	857690	397175	156591518	117320963	0	0.0267857
29380707_397187	CM021100.1	1	29380707	156194343	857690	397187	156591530	117320975	0	0.0223214
29380707_397279	CM021100.1	1	29380707	156194343	857690	397279	156591622	117321067	0	0.0267857
29380707_397289	CM021100.1	1	29380707	156194343	857690	397289	156591632	117321077	0	0.116071
29377226_393553	CM021100.1	1	29377226	156203849	4431392	393553	156597402	117326847	0.0267857	0.325688
29377226_393561	CM021100.1	1	29377226	156203849	4431392	393561	156597410	117326855	0.0535714	0.325472
29377226_393585	CM021100.1	1	29377226	156203849	4431392	393585	156597434	117326879	0.00892857	0.337838
29377226_393629	CM021100.1	1	29377226	156203849	4431392	393629	156597478	117326923	0.0178571	0.272727
29377226_393632	CM021100.1	1	29377226	156203849	4431392	393632	156597481	117326926	0.0446429	0.257009
29380117_456484	CM021100.1	1	29380117	156194343	1930566	456484	156650827	117380272	0.0178571	0.168182
29377226_584850	CM021100.1	1	29377226	156203849	4431392	584850	156788699	117518144	0.00892857	0.117117
29377226_584918	CM021100.1	1	29377226	156203849	4431392	584918	156788767	117518212	0	0.308036
29377226_584938	CM021100.1	1	29377226	156203849	4431392	584938	156788787	117518232	0.0178571	0.381818
29377226_588393	CM021100.1	1	29377226	156203849	4431392	588393	156792242	117521687	0	0.325893
29377226_588679	CM021100.1	1	29377226	156203849	4431392	588679	156792528	117521973	0	0.34375
29377226_602039	CM021100.1	1	29377226	156203849	4431392	602039	156805888	117535333	0.0446429	0.252336
29379881_640636	CM021100.1	1	29379881	156194343	1556891	640636	156834979	117564424	0.0178571	0.190909
29379881_640723	CM021100.1	1	29379881	156194343	1556891	640723	156835066	117564511	0.00892857	0.0540541
29380117_641339	CM021100.1	1	29380117	156194343	1930566	641339	156835682	117565127	0.0178571	0.168182
29380117_663386	CM021100.1	1	29380117	156194343	1930566	663386	156857729	117587174	0.0178571	0.168182
29380117_680260	CM021100.1	1	29380117	156194343	1930566	680260	156874603	117604048	0.0178571	0.168182
29380117_680309	CM021100.1	1	29380117	156194343	1930566	680309	156874652	117604097	0.0178571	0.168182
29380117_680311	CM021100.1	1	29380117	156194343	1930566	680311	156874654	117604099	0.0267857	0.16055
29381308_856810	CM021100.1	1	29381308	156194342	1552230	856810	157051152	117780597	0.00892857	0.202703
29379684_910886	CM021100.1	1	29379684	156194343	1073558	910886	157105229	117834674	0.00892857	0.0045045
29379684_910953	CM021100.1	1	29379684	156194343	1073558	910953	157105296	117834741	0	0.00446429
29379684_910959	CM021100.1	1	29379684	156194343	1073558	910959	157105302	117834747	0	0.00446429
29379684_910992	CM021100.1	1	29379684	156194343	1073558	910992	157105335	117834780	0	0.00446429
29378649_1027256	CM021100.1	1	29378649	156194342	3767450	1027256	157221598	117951043	0	0.267857
29378649_1044505	CM021100.1	1	29378649	156194342	3767450	1044505	157238847	117968292	0	0.276786
29378649_1045976	CM021100.1	1	29378649	156194342	3767450	1045976	157240318	117969763	0	0.25
29378649_1046004	CM021100.1	1	29378649	156194342	3767450	1046004	157240346	117969791	0	0.258929
29377226_1277144	CM021100.1	1	29377226	156203849	4431392	1277144	157480993	118210438	0	0.0803571
29377226_1409289	CM021100.1	1	29377226	156203849	4431392	1409289	157613138	118342583	0.0267857	0.0229358
29377226_1409299	CM021100.1	1	29377226	156203849	4431392	1409299	157613148	118342593	0.0178571	0.0227273
29377226_1409367	CM021100.1	1	29377226	156203849	4431392	1409367	157613216	118342661	0.0178571	0.0363636
29377226_1410164	CM021100.1	1	29377226	156203849	4431392	1410164	157614013	118343458	0.0178571	0.0318182
29377226_1410168	CM021100.1	1	29377226	156203849	4431392	1410168	157614017	118343462	0.0178571	0.0318182
29377226_1410222	CM021100.1	1	29377226	156203849	4431392	1410222	157614071	118343516	0	0.214286
29377226_1411510	CM021100.1	1	29377226	156203849	4431392	1411510	157615359	118344804	0	0.21875
29377226_1411602	CM021100.1	1	29377226	156203849	4431392	1411602	157615451	118344896	0.0357143	0.217593
29377226_1413484	CM021100.1	1	29377226	156203849	4431392	1413484	157617333	118346778	0	0.205357
29377226_1413530	CM021100.1	1	29377226	156203849	4431392	1413530	157617379	118346824	0	0.424107
29377226_1413589	CM021100.1	1	29377226	156203849	4431392	1413589	157617438	118346883	0	0.227679
29377226_1414429	CM021100.1	1	29377226	156203849	4431392	1414429	157618278	118347723	0.0178571	0.263636
29380232_15563	CM021100.1	1	29380232	157777478	129213	15563	157793041	118522486	0.0357143	0.375
29380232_15582	CM021100.1	1	29380232	157777478	129213	15582	157793060	118522505	0.0357143	0.310185
29380232_15598	CM021100.1	1	29380232	157777478	129213	15598	157793076	118522521	0.0267857	0.270642
29380232_15604	CM021100.1	1	29380232	157777478	129213	15604	157793082	118522527	0.0178571	0.259091
29380232_15667	CM021100.1	1	29380232	157777478	129213	15667	157793145	118522590	0.0267857	0.0137615
29380232_15769	CM021100.1	1	29380232	157777478	129213	15769	157793247	118522692	0.0714286	0.0576923
29382137_48709	CM021100.1	1	29382137	157776692	103665	48709	157825401	118554846	0.00892857	0.405405
29382137_48736	CM021100.1	1	29382137	157776692	103665	48736	157825428	118554873	0.00892857	0.418919
29382137_48738	CM021100.1	1	29382137	157776692	103665	48738	157825430	118554875	0.00892857	0.418919
29382137_48769	CM021100.1	1	29382137	157776692	103665	48769	157825461	118554906	0.0178571	0.0318182
29382137_48789	CM021100.1	1	29382137	157776692	103665	48789	157825481	118554926	0.0178571	0.381818
29382137_48800	CM021100.1	1	29382137	157776692	103665	48800	157825492	118554937	0.0178571	0.395455
29380117_1643042	CM021100.1	1	29380117	156194343	1930566	1643042	157837385	118566830	0.0357143	0.458333
29380117_1643044	CM021100.1	1	29380117	156194343	1930566	1643044	157837387	118566832	0.00892857	0.292793
29380117_1643055	CM021100.1	1	29380117	156194343	1930566	1643055	157837398	118566843	0.00892857	0.261261
29380117_1643162	CM021100.1	1	29380117	156194343	1930566	1643162	157837505	118566950	0.00892857	0.252252
29380117_1643182	CM021100.1	1	29380117	156194343	1930566	1643182	157837525	118566970	0	0.00446429
29380117_1643191	CM021100.1	1	29380117	156194343	1930566	1643191	157837534	118566979	0	0.25
29380117_1643197	CM021100.1	1	29380117	156194343	1930566	1643197	157837540	118566985	0.0446429	0.406542
29380117_1643219	CM021100.1	1	29380117	156194343	1930566	1643219	157837562	118567007	0.0446429	0.163551
29380117_1643239	CM021100.1	1	29380117	156194343	1930566	1643239	157837582	118567027	0.0357143	0.175926
29380117_1643273	CM021100.1	1	29380117	156194343	1930566	1643273	157837616	118567061	0.00892857	0.171171
29380001_2069066	CM021100.1	1	29380001	156194343	3012506	2069066	158263409	118992854	0.00892857	0.0765766
29378454_2168427	CM021100.1	1	29378454	156194340	3958378	2168427	158362767	119092212	0.00892857	0.256757
29378454_2168460	CM021100.1	1	29378454	156194340	3958378	2168460	158362800	119092245	0	0.361607
29378454_2168505	CM021100.1	1	29378454	156194340	3958378	2168505	158362845	119092290	0.0178571	0.109091
29378454_2853605	CM021100.1	1	29378454	156194340	3958378	2853605	159047945	119777390	0.00892857	0.117117
29378454_2853612	CM021100.1	1	29378454	156194340	3958378	2853612	159047952	119777397	0.0178571	0.118182
29378454_2853671	CM021100.1	1	29378454	156194340	3958378	2853671	159048011	119777456	0	0.133929
29378454_2855043	CM021100.1	1	29378454	156194340	3958378	2855043	159049383	119778828	0	0.0446429
29335290_105834	CM021100.1	1	29335290	166324273	508149	105834	166430107	127159552	0	0.129464
29379982_213904	CM021100.1	1	29379982	166324273	237256	213904	166538177	127267622	0.0446429	0.299065
29379982_213989	CM021100.1	1	29379982	166324273	237256	213989	166538262	127267707	0.0178571	0.45
29379384_3687	CM021100.1	1	29379384	185258805	1914540	3687	185262492	145991937	0.0178571	0.0136364
29379384_3694	CM021100.1	1	29379384	185258805	1914540	3694	185262499	145991944	0.0178571	0.0136364
29377197_123006	CM021100.1	1	29377197	185261465	210907	123006	185384471	146113916	0.0267857	0.293578
29377174_191620	CM021100.1	1	29377174	185258803	339668	191620	185450423	146179868	0.00892857	0.0990991
29377197_191560	CM021100.1	1	29377197	185261465	210907	191560	185453025	146182470	0.0625	0.0047619
29377197_191569	CM021100.1	1	29377197	185261465	210907	191569	185453034	146182479	0.0535714	0.301887
29377197_191570	CM021100.1	1	29377197	185261465	210907	191570	185453035	146182480	0.0446429	0.294393
29377197_191635	CM021100.1	1	29377197	185261465	210907	191635	185453100	146182545	0.00892857	0.288288
29377197_191710	CM021100.1	1	29377197	185261465	210907	191710	185453175	146182620	0.00892857	0.288288
29377197_191717	CM021100.1	1	29377197	185261465	210907	191717	185453182	146182627	0.0178571	0.268182
29377197_191749	CM021100.1	1	29377197	185261465	210907	191749	185453214	146182659	0.0535714	0.287736
29377197_206132	CM021100.1	1	29377197	185261465	210907	206132	185467597	146197042	0.00892857	0.301802
29381206_285434	CM021100.1	1	29381206	185258804	957888	285434	185544238	146273683	0.0267857	0.137615
29377174_325431	CM021100.1	1	29377174	185258803	339668	325431	185584234	146313679	0.0357143	0.439815
29377174_325455	CM021100.1	1	29377174	185258803	339668	325455	185584258	146313703	0.00892857	0.0945946
29377174_325464	CM021100.1	1	29377174	185258803	339668	325464	185584267	146313712	0.00892857	0.121622
29377174_325498	CM021100.1	1	29377174	185258803	339668	325498	185584301	146313746	0	0.0446429
29377174_325505	CM021100.1	1	29377174	185258803	339668	325505	185584308	146313753	0	0.178571
29377174_325510	CM021100.1	1	29377174	185258803	339668	325510	185584313	146313758	0	0.0491071
29377174_325529	CM021100.1	1	29377174	185258803	339668	325529	185584332	146313777	0	0.147321
29377174_325530	CM021100.1	1	29377174	185258803	339668	325530	185584333	146313778	0	0.165179
29377174_325531	CM021100.1	1	29377174	185258803	339668	325531	185584334	146313779	0	0.0446429
29377174_325536	CM021100.1	1	29377174	185258803	339668	325536	185584339	146313784	0	0.352679
29377174_325555	CM021100.1	1	29377174	185258803	339668	325555	185584358	146313803	0	0.165179
29377174_325556	CM021100.1	1	29377174	185258803	339668	325556	185584359	146313804	0	0.191964
29377174_325557	CM021100.1	1	29377174	185258803	339668	325557	185584360	146313805	0	0.151786
29377174_325568	CM021100.1	1	29377174	185258803	339668	325568	185584371	146313816	0	0.165179
29377174_325569	CM021100.1	1	29377174	185258803	339668	325569	185584372	146313817	0	0.0491071
29377174_325578	CM021100.1	1	29377174	185258803	339668	325578	185584381	146313826	0	0.0535714
29377174_325616	CM021100.1	1	29377174	185258803	339668	325616	185584419	146313864	0	0.339286
29377174_325623	CM021100.1	1	29377174	185258803	339668	325623	185584426	146313871	0	0.09375
29377174_325641	CM021100.1	1	29377174	185258803	339668	325641	185584444	146313889	0	0.0267857
29377174_325643	CM021100.1	1	29377174	185258803	339668	325643	185584446	146313891	0	0.0267857
29379661_399263	CM021100.1	1	29379661	185258805	1886762	399263	185658068	146387513	0.0267857	0.142202
29379661_399279	CM021100.1	1	29379661	185258805	1886762	399279	185658084	146387529	0.00892857	0.00900901
29379661_399307	CM021100.1	1	29379661	185258805	1886762	399307	185658112	146387557	0.0803571	0.160194
29379661_399337	CM021100.1	1	29379661	185258805	1886762	399337	185658142	146387587	0.0803571	0.165049
29378406_577057	CM021100.1	1	29378406	185259459	2411145	577057	185836516	146565961	0	0.174107
29378406_614018	CM021100.1	1	29378406	185259459	2411145	614018	185873477	146602922	0	0.0223214
29378406_614249	CM021100.1	1	29378406	185259459	2411145	614249	185873708	146603153	0.00892857	0.184685
29378406_614295	CM021100.1	1	29378406	185259459	2411145	614295	185873754	146603199	0.0446429	0.163551
29377037_668375	CM021100.1	1	29377037	185259316	2242937	668375	185927691	146657136	0	0.272321
29378406_672571	CM021100.1	1	29378406	185259459	2411145	672571	185932030	146661475	0.0178571	0.168182
29378406_675296	CM021100.1	1	29378406	185259459	2411145	675296	185934755	146664200	0.0178571	0.177273
29377037_714757	CM021100.1	1	29377037	185259316	2242937	714757	185974073	146703518	0.00892857	0.310811
29378406_718889	CM021100.1	1	29378406	185259459	2411145	718889	185978348	146707793	0	0.138393
29377035_730898	CM021100.1	1	29377035	185258804	3041048	730898	185989702	146719147	0	0.290179
29377035_818723	CM021100.1	1	29377035	185258804	3041048	818723	186077527	146806972	0.0357143	0.287037
29379384_939965	CM021100.1	1	29379384	185258805	1914540	939965	186198770	146928215	0	0
29379384_939966	CM021100.1	1	29379384	185258805	1914540	939966	186198771	146928216	0	0
29379384_939977	CM021100.1	1	29379384	185258805	1914540	939977	186198782	146928227	0	0
29379384_940081	CM021100.1	1	29379384	185258805	1914540	940081	186198886	146928331	0	0
29380284_1182490	CM021100.1	1	29380284	185260779	1248142	1182490	186443269	147172714	0	0.00446429
29380284_1183154	CM021100.1	1	29380284	185260779	1248142	1183154	186443933	147173378	0.00892857	0.283784
29378609_1195641	CM021100.1	1	29378609	185258805	2418187	1195641	186454446	147183891	0	0.00446429
29378609_1195647	CM021100.1	1	29378609	185258805	2418187	1195647	186454452	147183897	0	0.0803571
29378406_1366274	CM021100.1	1	29378406	185259459	2411145	1366274	186625733	147355178	0.0178571	0.0227273
29378406_1366342	CM021100.1	1	29378406	185259459	2411145	1366342	186625801	147355246	0.00892857	0.247748
29379661_1396037	CM021100.1	1	29379661	185258805	1886762	1396037	186654842	147384287	0.00892857	0.382883
29379661_1396057	CM021100.1	1	29379661	185258805	1886762	1396057	186654862	147384307	0.00892857	0.0045045
29379661_1396066	CM021100.1	1	29379661	185258805	1886762	1396066	186654871	147384316	0	0.401786
29379661_1396111	CM021100.1	1	29379661	185258805	1886762	1396111	186654916	147384361	0.00892857	0.103604
29378406_1417114	CM021100.1	1	29378406	185259459	2411145	1417114	186676573	147406018	0.00892857	0.261261
29378406_1417138	CM021100.1	1	29378406	185259459	2411145	1417138	186676597	147406042	0.00892857	0.256757
29378406_1417190	CM021100.1	1	29378406	185259459	2411145	1417190	186676649	147406094	0.0267857	0.0183486
29378406_1417201	CM021100.1	1	29378406	185259459	2411145	1417201	186676660	147406105	0.0535714	0.268868
29378406_1417223	CM021100.1	1	29378406	185259459	2411145	1417223	186676682	147406127	0	0.254464
29378406_1417253	CM021100.1	1	29378406	185259459	2411145	1417253	186676712	147406157	0.00892857	0.036036
29378406_1469529	CM021100.1	1	29378406	185259459	2411145	1469529	186728988	147458433	0.00892857	0.148649
29379661_1530387	CM021100.1	1	29379661	185258805	1886762	1530387	186789192	147518637	0.00892857	0.162162
29379661_1530406	CM021100.1	1	29379661	185258805	1886762	1530406	186789211	147518656	0.00892857	0.166667
29378609_1535396	CM021100.1	1	29378609	185258805	2418187	1535396	186794201	147523646	0.00892857	0.472973
29379661_1543676	CM021100.1	1	29379661	185258805	1886762	1543676	186802481	147531926	0.00892857	0.0945946
29378406_1546520	CM021100.1	1	29378406	185259459	2411145	1546520	186805979	147535424	0	0.169643
29379661_1567650	CM021100.1	1	29379661	185258805	1886762	1567650	186826455	147555900	0.00892857	0.148649
29379661_1567671	CM021100.1	1	29379661	185258805	1886762	1567671	186826476	147555921	0.0267857	0.119266
29378406_1596303	CM021100.1	1	29378406	185259459	2411145	1596303	186855762	147585207	0	0.0223214
29378406_1596411	CM021100.1	1	29378406	185259459	2411145	1596411	186855870	147585315	0	0.0223214
29377037_1794183	CM021100.1	1	29377037	185259316	2242937	1794183	187053499	147782944	0.0178571	0.218182
29377037_1794277	CM021100.1	1	29377037	185259316	2242937	1794277	187053593	147783038	0	0.0357143
29377037_1794307	CM021100.1	1	29377037	185259316	2242937	1794307	187053623	147783068	0.0178571	0.222727
29377037_1794367	CM021100.1	1	29377037	185259316	2242937	1794367	187053683	147783128	0	0.254464
29378609_1840319	CM021100.1	1	29378609	185258805	2418187	1840319	187099124	147828569	0.0446429	0.21028
29378609_1840323	CM021100.1	1	29378609	185258805	2418187	1840323	187099128	147828573	0.0446429	0.214953
29378609_1889122	CM021100.1	1	29378609	185258805	2418187	1889122	187147927	147877372	0	0.464286
29378609_1889136	CM021100.1	1	29378609	185258805	2418187	1889136	187147941	147877386	0	0.464286
29378609_1889181	CM021100.1	1	29378609	185258805	2418187	1889181	187147986	147877431	0	0.464286
29378609_1889231	CM021100.1	1	29378609	185258805	2418187	1889231	187148036	147877481	0	0.482143
29378609_1889276	CM021100.1	1	29378609	185258805	2418187	1889276	187148081	147877526	0.0267857	0.431193
29364840_1212	CM021100.1	1	29364840	211983901	9561	1212	211985113	172714558	0.0714286	0.0961538
29364840_1239	CM021100.1	1	29364840	211983901	9561	1239	211985140	172714585	0.0535714	0.103774
29364840_1249	CM021100.1	1	29364840	211983901	9561	1249	211985150	172714595	0.0446429	0.121495
29364840_1259	CM021100.1	1	29364840	211983901	9561	1259	211985160	172714605	0.0446429	0.121495
29364840_1272	CM021100.1	1	29364840	211983901	9561	1272	211985173	172714618	0.0535714	0.132075
29364840_1277	CM021100.1	1	29364840	211983901	9561	1277	211985178	172714623	0.0535714	0.136792
29364840_1282	CM021100.1	1	29364840	211983901	9561	1282	211985183	172714628	0.0535714	0.141509
29364840_1302	CM021100.1	1	29364840	211983901	9561	1302	211985203	172714648	0.0535714	0.150943
29364840_1319	CM021100.1	1	29364840	211983901	9561	1319	211985220	172714665	0.0535714	0.183962
29364840_1342	CM021100.1	1	29364840	211983901	9561	1342	211985243	172714688	0.0625	0.171429
29360815_10002	CM021100.1	1	29360815	218043406	11178	10002	218053408	178782853	0.00892857	0.175676
29360815_10058	CM021100.1	1	29360815	218043406	11178	10058	218053464	178782909	0	0.160714
29360815_10061	CM021100.1	1	29360815	218043406	11178	10061	218053467	178782912	0	0.165179
29360815_10064	CM021100.1	1	29360815	218043406	11178	10064	218053470	178782915	0	0.165179
29360815_10095	CM021100.1	1	29360815	218043406	11178	10095	218053501	178782946	0	0.178571
29360815_10100	CM021100.1	1	29360815	218043406	11178	10100	218053506	178782951	0	0.165179
29360815_10155	CM021100.1	1	29360815	218043406	11178	10155	218053561	178783006	0	0.165179
29360815_10162	CM021100.1	1	29360815	218043406	11178	10162	218053568	178783013	0	0.160714
29370871_442343	CM021100.1	1	29370871	218040039	565056	442343	218482382	179211827	0.0267857	0.279817
29361940_12666	CM021100.1	1	29361940	226995802	15048	12666	227008468	187737913	0.0446429	0.0280374
29361940_12696	CM021100.1	1	29361940	226995802	15048	12696	227008498	187737943	0.0267857	0.33945
29361940_12770	CM021100.1	1	29361940	226995802	15048	12770	227008572	187738017	0.0267857	0.00917431
29378389_66049	CM021100.1	1	29378389	236313368	68035	66049	236379417	197108862	0.0357143	0.0740741
29378389_66080	CM021100.1	1	29378389	236313368	68035	66080	236379448	197108893	0.0267857	0.408257
29379874_57769	CM021100.1	1	29379874	246853282	4310334	57769	246911051	207640496	0.0178571	0.159091
29378890_211503	CM021100.1	1	29378890	246853282	5875511	211503	247064785	207794230	0	0.0446429
29378890_211509	CM021100.1	1	29378890	246853282	5875511	211509	247064791	207794236	0	0.0446429
29378890_211536	CM021100.1	1	29378890	246853282	5875511	211536	247064818	207794263	0.00892857	0.0405405
29378890_211548	CM021100.1	1	29378890	246853282	5875511	211548	247064830	207794275	0.00892857	0.0315315
29378890_211564	CM021100.1	1	29378890	246853282	5875511	211564	247064846	207794291	0.00892857	0.0405405
29378890_211685	CM021100.1	1	29378890	246853282	5875511	211685	247064967	207794412	0.0446429	0.0046729
29381482_357430	CM021100.1	1	29381482	246853282	2795624	357430	247210712	207940157	0	0.0848214
29381482_357448	CM021100.1	1	29381482	246853282	2795624	357448	247210730	207940175	0	0.0714286
29381482_357531	CM021100.1	1	29381482	246853282	2795624	357531	247210813	207940258	0.00892857	0.045045
29381482_362681	CM021100.1	1	29381482	246853282	2795624	362681	247215963	207945408	0.0267857	0.0779817
29379874_528586	CM021100.1	1	29379874	246853282	4310334	528586	247381868	208111313	0	0.357143
29379874_609819	CM021100.1	1	29379874	246853282	4310334	609819	247463101	208192546	0.0178571	0.172727
29378890_896247	CM021100.1	1	29378890	246853282	5875511	896247	247749529	208478974	0.0178571	0.440909
29378890_896250	CM021100.1	1	29378890	246853282	5875511	896250	247749532	208478977	0.0178571	0.436364
29378890_896269	CM021100.1	1	29378890	246853282	5875511	896269	247749551	208478996	0.0178571	0.422727
29378890_896283	CM021100.1	1	29378890	246853282	5875511	896283	247749565	208479010	0.00892857	0.436937
29378890_896342	CM021100.1	1	29378890	246853282	5875511	896342	247749624	208479069	0.0178571	0.427273
29378890_896398	CM021100.1	1	29378890	246853282	5875511	896398	247749680	208479125	0.0178571	0.436364
29378890_896465	CM021100.1	1	29378890	246853282	5875511	896465	247749747	208479192	0.0178571	0.440909
29378890_896480	CM021100.1	1	29378890	246853282	5875511	896480	247749762	208479207	0.0267857	0.449541
29378890_986583	CM021100.1	1	29378890	246853282	5875511	986583	247839865	208569310	0.0267857	0.449541
29378890_986618	CM021100.1	1	29378890	246853282	5875511	986618	247839900	208569345	0.0267857	0.426606
29378890_986662	CM021100.1	1	29378890	246853282	5875511	986662	247839944	208569389	0.0357143	0.449074
29378890_986690	CM021100.1	1	29378890	246853282	5875511	986690	247839972	208569417	0	0.455357
29378890_986693	CM021100.1	1	29378890	246853282	5875511	986693	247839975	208569420	0.00892857	0.405405
29378890_986715	CM021100.1	1	29378890	246853282	5875511	986715	247839997	208569442	0.0446429	0.429907
29378701_1042323	CM021100.1	1	29378701	246853278	1691844	1042323	247895601	208625046	0	0.272321
29378701_1042328	CM021100.1	1	29378701	246853278	1691844	1042328	247895606	208625051	0	0.276786
29378701_1042344	CM021100.1	1	29378701	246853278	1691844	1042344	247895622	208625067	0	0.276786
29378701_1042371	CM021100.1	1	29378701	246853278	1691844	1042371	247895649	208625094	0	0.00446429
29378701_1042426	CM021100.1	1	29378701	246853278	1691844	1042426	247895704	208625149	0.0178571	0.227273
29378701_1042472	CM021100.1	1	29378701	246853278	1691844	1042472	247895750	208625195	0.0267857	0.252294
29379874_1224028	CM021100.1	1	29379874	246853282	4310334	1224028	248077310	208806755	0.0267857	0.165138
29381482_1307041	CM021100.1	1	29381482	246853282	2795624	1307041	248160323	208889768	0.00892857	0.247748
29381482_1393773	CM021100.1	1	29381482	246853282	2795624	1393773	248247055	208976500	0.00892857	0.252252
29379874_1457701	CM021100.1	1	29379874	246853282	4310334	1457701	248310983	209040428	0.0178571	0.35
29379874_2012407	CM021100.1	1	29379874	246853282	4310334	2012407	248865689	209595134	0.0178571	0.0181818
29379874_2012473	CM021100.1	1	29379874	246853282	4310334	2012473	248865755	209595200	0.00892857	0.459459
29379666_2108509	CM021100.1	1	29379666	246853282	2380801	2108509	248961791	209691236	0.0267857	0.481651
29381482_2340665	CM021100.1	1	29381482	246853282	2795624	2340665	249193947	209923392	0.00892857	0.40991
29381482_2340685	CM021100.1	1	29381482	246853282	2795624	2340685	249193967	209923412	0.00892857	0.189189
29381482_2340751	CM021100.1	1	29381482	246853282	2795624	2340751	249194033	209923478	0.0178571	0.254545
29378890_2373026	CM021100.1	1	29378890	246853282	5875511	2373026	249226308	209955753	0.0178571	0.204545
29378890_2373723	CM021100.1	1	29378890	246853282	5875511	2373723	249227005	209956450	0.0178571	0.209091
29378890_2373756	CM021100.1	1	29378890	246853282	5875511	2373756	249227038	209956483	0.0178571	0.209091
29378890_2373830	CM021100.1	1	29378890	246853282	5875511	2373830	249227112	209956557	0.0178571	0.204545
29378890_2373913	CM021100.1	1	29378890	246853282	5875511	2373913	249227195	209956640	0	0.205357
29378890_2373959	CM021100.1	1	29378890	246853282	5875511	2373959	249227241	209956686	0.00892857	0.0225225
29381482_2412368	CM021100.1	1	29381482	246853282	2795624	2412368	249265650	209995095	0.00892857	0.279279
29378890_2667471	CM021100.1	1	29378890	246853282	5875511	2667471	249520753	210250198	0.0357143	0.0185185
29378890_2667507	CM021100.1	1	29378890	246853282	5875511	2667507	249520789	210250234	0.0357143	0.0231481
29378890_2667535	CM021100.1	1	29378890	246853282	5875511	2667535	249520817	210250262	0	0.147321
29378890_2667656	CM021100.1	1	29378890	246853282	5875511	2667656	249520938	210250383	0	0.147321
29378890_3202824	CM021100.1	1	29378890	246853282	5875511	3202824	250056106	210785551	0	0.15625
29378890_3202897	CM021100.1	1	29378890	246853282	5875511	3202897	250056179	210785624	0	0.0267857
29378890_3202915	CM021100.1	1	29378890	246853282	5875511	3202915	250056197	210785642	0	0.0178571
29378890_3487837	CM021100.1	1	29378890	246853282	5875511	3487837	250341119	211070564	0	0.151786
29378890_3487872	CM021100.1	1	29378890	246853282	5875511	3487872	250341154	211070599	0.0357143	0.277778
29378890_3487905	CM021100.1	1	29378890	246853282	5875511	3487905	250341187	211070632	0.0178571	0.3
29378890_3487953	CM021100.1	1	29378890	246853282	5875511	3487953	250341235	211070680	0.0178571	0.304545
29378890_3487985	CM021100.1	1	29378890	246853282	5875511	3487985	250341267	211070712	0.00892857	0.310811
29378890_3488022	CM021100.1	1	29378890	246853282	5875511	3488022	250341304	211070749	0.0267857	0.288991
29378890_3488101	CM021100.1	1	29378890	246853282	5875511	3488101	250341383	211070828	0.0267857	0.279817
29378890_3488105	CM021100.1	1	29378890	246853282	5875511	3488105	250341387	211070832	0	0.205357
29378890_3494757	CM021100.1	1	29378890	246853282	5875511	3494757	250348039	211077484	0	0.209821
29378890_3494762	CM021100.1	1	29378890	246853282	5875511	3494762	250348044	211077489	0.00892857	0.220721
29378890_3496250	CM021100.1	1	29378890	246853282	5875511	3496250	250349532	211078977	0.0267857	0.174312
29378890_3496256	CM021100.1	1	29378890	246853282	5875511	3496256	250349538	211078983	0	0.00446429
29379874_3530603	CM021100.1	1	29379874	246853282	4310334	3530603	250383885	211113330	0	0.491071
29379874_3530707	CM021100.1	1	29379874	246853282	4310334	3530707	250383989	211113434	0	0.339286
29379874_3530738	CM021100.1	1	29379874	246853282	4310334	3530738	250384020	211113465	0	0.3125
29344875_39069	CM021100.1	1	29344875	250491261	53325	39069	250530330	211259775	0.00892857	0.463964
29344875_39075	CM021100.1	1	29344875	250491261	53325	39075	250530336	211259781	0.00892857	0.472973
29344875_39143	CM021100.1	1	29344875	250491261	53325	39143	250530404	211259849	0	0.491071
29344875_39167	CM021100.1	1	29344875	250491261	53325	39167	250530428	211259873	0	0
29344875_39195	CM021100.1	1	29344875	250491261	53325	39195	250530456	211259901	0	0
29344875_39219	CM021100.1	1	29344875	250491261	53325	39219	250530480	211259925	0	0.375
29344875_39255	CM021100.1	1	29344875	250491261	53325	39255	250530516	211259961	0	0.352679
29344875_39261	CM021100.1	1	29344875	250491261	53325	39261	250530522	211259967	0	0.0491071
29344875_39301	CM021100.1	1	29344875	250491261	53325	39301	250530562	211260007	0.00892857	0.40991
29379874_3829220	CM021100.1	1	29379874	246853282	4310334	3829220	250682502	211411947	0	0.28125
29379874_3829268	CM021100.1	1	29379874	246853282	4310334	3829268	250682550	211411995	0	0.352679
29378890_3931119	CM021100.1	1	29378890	246853282	5875511	3931119	250784401	211513846	0.00892857	0.0135135
29378890_3931132	CM021100.1	1	29378890	246853282	5875511	3931132	250784414	211513859	0.00892857	0.0990991
29378890_3931149	CM021100.1	1	29378890	246853282	5875511	3931149	250784431	211513876	0.0357143	0.162037
29378890_3931199	CM021100.1	1	29378890	246853282	5875511	3931199	250784481	211513926	0.0267857	0.059633
29378890_4096908	CM021100.1	1	29378890	246853282	5875511	4096908	250950190	211679635	0.0178571	0.0590909
29378890_4096939	CM021100.1	1	29378890	246853282	5875511	4096939	250950221	211679666	0.00892857	0.220721
29378890_4096960	CM021100.1	1	29378890	246853282	5875511	4096960	250950242	211679687	0	0.214286
29378890_4171394	CM021100.1	1	29378890	246853282	5875511	4171394	251024676	211754121	0	0.00892857
29378890_4171395	CM021100.1	1	29378890	246853282	5875511	4171395	251024677	211754122	0.0267857	0.0550459
29378890_4171499	CM021100.1	1	29378890	246853282	5875511	4171499	251024781	211754226	0.0357143	0.189815
29378890_4183143	CM021100.1	1	29378890	246853282	5875511	4183143	251036425	211765870	0.0625	0.0809524
29378890_5469854	CM021100.1	1	29378890	246853282	5875511	5469854	252323136	213052581	0.0625	0.0809524
29378890_5469873	CM021100.1	1	29378890	246853282	5875511	5469873	252323155	213052600	0.0267857	0.233945
29378890_5469933	CM021100.1	1	29378890	246853282	5875511	5469933	252323215	213052660	0.0267857	0.169725
29378890_5469940	CM021100.1	1	29378890	246853282	5875511	5469940	252323222	213052667	0.00892857	0.18018
29378890_5471017	CM021100.1	1	29378890	246853282	5875511	5471017	252324299	213053744	0.00892857	0.216216
29378890_5471026	CM021100.1	1	29378890	246853282	5875511	5471026	252324308	213053753	0.00892857	0.225225
29378890_5485064	CM021100.1	1	29378890	246853282	5875511	5485064	252338346	213067791	0.00892857	0.243243
29378890_5485123	CM021100.1	1	29378890	246853282	5875511	5485123	252338405	213067850	0	0.410714
29378890_5485167	CM021100.1	1	29378890	246853282	5875511	5485167	252338449	213067894	0	0.151786
29378890_5502902	CM021100.1	1	29378890	246853282	5875511	5502902	252356184	213085629	0	0.40625
29378890_5502908	CM021100.1	1	29378890	246853282	5875511	5502908	252356190	213085635	0.0535714	0.443396
29378890_5502942	CM021100.1	1	29378890	246853282	5875511	5502942	252356224	213085669	0.0535714	0.438679
29378890_5502952	CM021100.1	1	29378890	246853282	5875511	5502952	252356234	213085679	0.0178571	0.45
29378890_5503051	CM021100.1	1	29378890	246853282	5875511	5503051	252356333	213085778	0.0178571	0.440909
29378890_5503072	CM021100.1	1	29378890	246853282	5875511	5503072	252356354	213085799	0.0178571	0.363636
29378890_5507848	CM021100.1	1	29378890	246853282	5875511	5507848	252361130	213090575	0.0178571	0.377273
29378890_5507927	CM021100.1	1	29378890	246853282	5875511	5507927	252361209	213090654	0	0.370536
29378890_5507983	CM021100.1	1	29378890	246853282	5875511	5507983	252361265	213090710	0	0.361607
29343946_6283	CM021100.1	1	29343946	267529556	20674	6283	267535839	228265284	0.0178571	0.00909091
29356580_142130	CM021100.1	1	29356580	267527281	278026	142130	267669411	228398856	0.0535714	0.122642
29356580_142153	CM021100.1	1	29356580	267527281	278026	142153	267669434	228398879	0.0357143	0.324074
29356580_142197	CM021100.1	1	29356580	267527281	278026	142197	267669478	228398923	0.0357143	0.342593
29356580_142223	CM021100.1	1	29356580	267527281	278026	142223	267669504	228398949	0.0267857	0.321101
29356580_176188	CM021100.1	1	29356580	267527281	278026	176188	267703469	228432914	0.0357143	0.319444
29356580_176223	CM021100.1	1	29356580	267527281	278026	176223	267703504	228432949	0.0178571	0.336364
29356580_176259	CM021100.1	1	29356580	267527281	278026	176259	267703540	228432985	0.0178571	0.331818
29356580_176290	CM021100.1	1	29356580	267527281	278026	176290	267703571	228433016	0	0.321429
29379486_57868	CM021100.1	1	29379486	276778027	602240	57868	276835895	237565340	0	0.0133929
29379486_57892	CM021100.1	1	29379486	276778027	602240	57892	276835919	237565364	0	0.223214
29379486_57933	CM021100.1	1	29379486	276778027	602240	57933	276835960	237565405	0	0.263393
29379486_57946	CM021100.1	1	29379486	276778027	602240	57946	276835973	237565418	0	0.00446429
29379486_58030	CM021100.1	1	29379486	276778027	602240	58030	276836057	237565502	0	0.15625
29379486_58135	CM021100.1	1	29379486	276778027	602240	58135	276836162	237565607	0	0.178571
29379486_58153	CM021100.1	1	29379486	276778027	602240	58153	276836180	237565625	0.00892857	0.292793
29379486_58177	CM021100.1	1	29379486	276778027	602240	58177	276836204	237565649	0.00892857	0.396396
29379486_58208	CM021100.1	1	29379486	276778027	602240	58208	276836235	237565680	0.0178571	0.463636
29379486_58224	CM021100.1	1	29379486	276778027	602240	58224	276836251	237565696	0.0178571	0.372727
29378955_132454	CM021100.1	1	29378955	276778027	2524568	132454	276910481	237639926	0.00892857	0.463964
29378955_132909	CM021100.1	1	29378955	276778027	2524568	132909	276910936	237640381	0	0.459821
29381445_136368	CM021100.1	1	29381445	276778027	2271468	136368	276914395	237643840	0.0446429	0.116822
29336622_142533	CM021100.1	1	29336622	276778261	323370	142533	276920794	237650239	0.0267857	0.330275
29336622_142553	CM021100.1	1	29336622	276778261	323370	142553	276920814	237650259	0.0267857	0.357798
29336622_142564	CM021100.1	1	29336622	276778261	323370	142564	276920825	237650270	0.0267857	0.321101
29336622_142630	CM021100.1	1	29336622	276778261	323370	142630	276920891	237650336	0.00892857	0.342342
29336622_142690	CM021100.1	1	29336622	276778261	323370	142690	276920951	237650396	0.00892857	0.288288
29336622_142908	CM021100.1	1	29336622	276778261	323370	142908	276921169	237650614	0	0.330357
29336622_142924	CM021100.1	1	29336622	276778261	323370	142924	276921185	237650630	0	0.339286
29336622_142938	CM021100.1	1	29336622	276778261	323370	142938	276921199	237650644	0	0.272321
29336622_142949	CM021100.1	1	29336622	276778261	323370	142949	276921210	237650655	0	0.267857
29336622_142950	CM021100.1	1	29336622	276778261	323370	142950	276921211	237650656	0	0.334821
29336622_142974	CM021100.1	1	29336622	276778261	323370	142974	276921235	237650680	0	0.3125
29336622_142979	CM021100.1	1	29336622	276778261	323370	142979	276921240	237650685	0	0.299107
29336622_142991	CM021100.1	1	29336622	276778261	323370	142991	276921252	237650697	0	0.316964
29336622_143035	CM021100.1	1	29336622	276778261	323370	143035	276921296	237650741	0	0.272321
29336622_143036	CM021100.1	1	29336622	276778261	323370	143036	276921297	237650742	0	0.272321
29336622_143053	CM021100.1	1	29336622	276778261	323370	143053	276921314	237650759	0	0.290179
29336622_143096	CM021100.1	1	29336622	276778261	323370	143096	276921357	237650802	0	0.28125
29336622_143163	CM021100.1	1	29336622	276778261	323370	143163	276921424	237650869	0.0267857	0.0412844
29337383_141391	CM021100.1	1	29337383	276780833	227894	141391	276922224	237651669	0.0267857	0.408257
29337383_141474	CM021100.1	1	29337383	276780833	227894	141474	276922307	237651752	0.0267857	0.463303
29336622_151895	CM021100.1	1	29336622	276778261	323370	151895	276930156	237659601	0.0267857	0.0458716
29379915_171725	CM021100.1	1	29379915	276781605	1471147	171725	276953330	237682775	0.0357143	0.328704
29379915_171772	CM021100.1	1	29379915	276781605	1471147	171772	276953377	237682822	0.0625	0.0285714
29379915_171774	CM021100.1	1	29379915	276781605	1471147	171774	276953379	237682824	0.0446429	0.341121
29379915_180371	CM021100.1	1	29379915	276781605	1471147	180371	276961976	237691421	0.00892857	0.333333
29378838_202850	CM021100.1	1	29378838	276780763	530158	202850	276983613	237713058	0	0.165179
29336622_261097	CM021100.1	1	29336622	276778261	323370	261097	277039358	237768803	0.0178571	0.440909
29336622_261098	CM021100.1	1	29336622	276778261	323370	261098	277039359	237768804	0.0178571	0.440909
29336622_261123	CM021100.1	1	29336622	276778261	323370	261123	277039384	237768829	0.00892857	0.45045
29336622_261147	CM021100.1	1	29336622	276778261	323370	261147	277039408	237768853	0.00892857	0.432432
29336622_286989	CM021100.1	1	29336622	276778261	323370	286989	277065250	237794695	0	0.424107
29379888_324759	CM021100.1	1	29379888	276778025	336330	324759	277102784	237832229	0.0357143	0.101852
29379888_324783	CM021100.1	1	29379888	276778025	336330	324783	277102808	237832253	0.0178571	0.0909091
29379888_324848	CM021100.1	1	29379888	276778025	336330	324848	277102873	237832318	0	0.0982143
29379888_324906	CM021100.1	1	29379888	276778025	336330	324906	277102931	237832376	0.0178571	0.1
29379888_324983	CM021100.1	1	29379888	276778025	336330	324983	277103008	237832453	0.0267857	0.087156
29379052_367299	CM021100.1	1	29379052	276778027	1776487	367299	277145326	237874771	0.00892857	0.27027
29378491_409245	CM021100.1	1	29378491	276778026	2642172	409245	277187271	237916716	0.0178571	0.4
29378491_409287	CM021100.1	1	29378491	276778026	2642172	409287	277187313	237916758	0.0178571	0.381818
29378491_409337	CM021100.1	1	29378491	276778026	2642172	409337	277187363	237916808	0.00892857	0.382883
29378491_409352	CM021100.1	1	29378491	276778026	2642172	409352	277187378	237916823	0	0.366071
29378491_409435	CM021100.1	1	29378491	276778026	2642172	409435	277187461	237916906	0	0.0133929
29378491_409454	CM021100.1	1	29378491	276778026	2642172	409454	277187480	237916925	0	0.321429
29378491_409897	CM021100.1	1	29378491	276778026	2642172	409897	277187923	237917368	0.00892857	0.324324
29378491_410980	CM021100.1	1	29378491	276778026	2642172	410980	277189006	237918451	0.0446429	0.406542
29378491_410994	CM021100.1	1	29378491	276778026	2642172	410994	277189020	237918465	0.0357143	0.277778
29378491_411007	CM021100.1	1	29378491	276778026	2642172	411007	277189033	237918478	0.0178571	0.145455
29378491_411045	CM021100.1	1	29378491	276778026	2642172	411045	277189071	237918516	0.0178571	0.381818
29378491_411129	CM021100.1	1	29378491	276778026	2642172	411129	277189155	237918600	0.0178571	0.113636
29378491_411163	CM021100.1	1	29378491	276778026	2642172	411163	277189189	237918634	0.00892857	0.481982
29378491_411250	CM021100.1	1	29378491	276778026	2642172	411250	277189276	237918721	0.00892857	0.0810811
29378491_463044	CM021100.1	1	29378491	276778026	2642172	463044	277241070	237970515	0.00892857	0.477477
29381445_556903	CM021100.1	1	29381445	276778027	2271468	556903	277334930	238064375	0.00892857	0.0045045
29378491_597166	CM021100.1	1	29378491	276778026	2642172	597166	277375192	238104637	0.0267857	0.344037
29378491_597193	CM021100.1	1	29378491	276778026	2642172	597193	277375219	238104664	0.00892857	0.265766
29378491_597209	CM021100.1	1	29378491	276778026	2642172	597209	277375235	238104680	0.00892857	0.265766
29378491_597252	CM021100.1	1	29378491	276778026	2642172	597252	277375278	238104723	0.0178571	0.231818
29378491_600656	CM021100.1	1	29378491	276778026	2642172	600656	277378682	238108127	0.0178571	0.363636
29378491_600690	CM021100.1	1	29378491	276778026	2642172	600690	277378716	238108161	0.0178571	0.136364
29378491_607341	CM021100.1	1	29378491	276778026	2642172	607341	277385367	238114812	0.0178571	0.136364
29378955_694980	CM021100.1	1	29378955	276778027	2524568	694980	277473007	238202452	0	0.138393
29378955_694999	CM021100.1	1	29378955	276778027	2524568	694999	277473026	238202471	0	0.129464
29378955_734547	CM021100.1	1	29378955	276778027	2524568	734547	277512574	238242019	0.00892857	0.117117
29378955_734639	CM021100.1	1	29378955	276778027	2524568	734639	277512666	238242111	0.00892857	0.112613
29379052_799242	CM021100.1	1	29379052	276778027	1776487	799242	277577269	238306714	0	0.272321
29377027_799344	CM021100.1	1	29377027	276778026	3829491	799344	277577370	238306815	0	0.285714
29377027_799354	CM021100.1	1	29377027	276778026	3829491	799354	277577380	238306825	0	0.116071
29377027_799360	CM021100.1	1	29377027	276778026	3829491	799360	277577386	238306831	0.0178571	0.113636
29379052_799361	CM021100.1	1	29379052	276778027	1776487	799361	277577388	238306833	0	0.272321
29377027_799372	CM021100.1	1	29377027	276778026	3829491	799372	277577398	238306843	0.00892857	0.441441
29377027_799381	CM021100.1	1	29377027	276778026	3829491	799381	277577407	238306852	0.00892857	0.490991
29377027_799382	CM021100.1	1	29377027	276778026	3829491	799382	277577408	238306853	0.00892857	0.463964
29377027_799387	CM021100.1	1	29377027	276778026	3829491	799387	277577413	238306858	0	0.3125
29377027_799479	CM021100.1	1	29377027	276778026	3829491	799479	277577505	238306950	0	0.196429
29377027_800105	CM021100.1	1	29377027	276778026	3829491	800105	277578131	238307576	0.00892857	0.477477
29377027_800146	CM021100.1	1	29377027	276778026	3829491	800146	277578172	238307617	0.00892857	0.00900901
29381445_813624	CM021100.1	1	29381445	276778027	2271468	813624	277591651	238321096	0.0267857	0.40367
29381445_813689	CM021100.1	1	29381445	276778027	2271468	813689	277591716	238321161	0.0178571	0.413636
29381445_813690	CM021100.1	1	29381445	276778027	2271468	813690	277591717	238321162	0.0178571	0.413636
29381445_813710	CM021100.1	1	29381445	276778027	2271468	813710	277591737	238321182	0.0178571	0.418182
29379052_856757	CM021100.1	1	29379052	276778027	1776487	856757	277634784	238364229	0	0.267857
29379052_856852	CM021100.1	1	29379052	276778027	1776487	856852	277634879	238364324	0.0178571	0.263636
29379052_857399	CM021100.1	1	29379052	276778027	1776487	857399	277635426	238364871	0.0178571	0.263636
29381445_903962	CM021100.1	1	29381445	276778027	2271468	903962	277681989	238411434	0.0535714	0.481132
29377027_940081	CM021100.1	1	29377027	276778026	3829491	940081	277718107	238447552	0	0.491071
29377027_945642	CM021100.1	1	29377027	276778026	3829491	945642	277723668	238453113	0.00892857	0.490991
29377027_945695	CM021100.1	1	29377027	276778026	3829491	945695	277723721	238453166	0	0.491071
29377027_945741	CM021100.1	1	29377027	276778026	3829491	945741	277723767	238453212	0.0446429	0.495327
29378491_1039404	CM021100.1	1	29378491	276778026	2642172	1039404	277817430	238546875	0.0625	0.314286
29379915_1173216	CM021100.1	1	29379915	276781605	1471147	1173216	277954821	238684266	0	0.03125
29379915_1173293	CM021100.1	1	29379915	276781605	1471147	1173293	277954898	238684343	0	0.174107
29379052_1205610	CM021100.1	1	29379052	276778027	1776487	1205610	277983637	238713082	0	0.205357
29379052_1205628	CM021100.1	1	29379052	276778027	1776487	1205628	277983655	238713100	0.00892857	0.184685
29379052_1205635	CM021100.1	1	29379052	276778027	1776487	1205635	277983662	238713107	0	0.00446429
29379052_1205673	CM021100.1	1	29379052	276778027	1776487	1205673	277983700	238713145	0.00892857	0.193694
29379052_1205745	CM021100.1	1	29379052	276778027	1776487	1205745	277983772	238713217	0.0714286	0.182692
29379052_1205835	CM021100.1	1	29379052	276778027	1776487	1205835	277983862	238713307	0.00892857	0.216216
29379052_1205867	CM021100.1	1	29379052	276778027	1776487	1205867	277983894	238713339	0.0178571	0.281818
29379052_1205892	CM021100.1	1	29379052	276778027	1776487	1205892	277983919	238713364	0.00892857	0.27027
29379052_1263856	CM021100.1	1	29379052	276778027	1776487	1263856	278041883	238771328	0.00892857	0.0045045
29379052_1263943	CM021100.1	1	29379052	276778027	1776487	1263943	278041970	238771415	0.00892857	0.265766
29378491_1330940	CM021100.1	1	29378491	276778026	2642172	1330940	278108966	238838411	0.0357143	0.305556
29378491_1330950	CM021100.1	1	29378491	276778026	2642172	1330950	278108976	238838421	0.0357143	0.296296
29378491_1330962	CM021100.1	1	29378491	276778026	2642172	1330962	278108988	238838433	0.0357143	0.351852
29378491_1334049	CM021100.1	1	29378491	276778026	2642172	1334049	278112075	238841520	0.0446429	0.242991
29378491_1334108	CM021100.1	1	29378491	276778026	2642172	1334108	278112134	238841579	0.0446429	0.261682
29378491_1334118	CM021100.1	1	29378491	276778026	2642172	1334118	278112144	238841589	0.0446429	0.0373832
29378491_1334132	CM021100.1	1	29378491	276778026	2642172	1334132	278112158	238841603	0.0357143	0.148148
29378491_1334225	CM021100.1	1	29378491	276778026	2642172	1334225	278112251	238841696	0.0357143	0.231481
29379915_1373415	CM021100.1	1	29379915	276781605	1471147	1373415	278155020	238884465	0	0.178571
29379915_1373437	CM021100.1	1	29379915	276781605	1471147	1373437	278155042	238884487	0.0178571	0.177273
29379915_1425555	CM021100.1	1	29379915	276781605	1471147	1425555	278207160	238936605	0.0178571	0.3
29381265_1558139	CM021100.1	1	29381265	276778027	1615509	1558139	278336166	239065611	0.00892857	0.103604
29381265_1558234	CM021100.1	1	29381265	276778027	1615509	1558234	278336261	239065706	0.0357143	0.087963
29378491_1588902	CM021100.1	1	29378491	276778026	2642172	1588902	278366928	239096373	0.0267857	0.146789
29378491_1588942	CM021100.1	1	29378491	276778026	2642172	1588942	278366968	239096413	0	0.0892857
29378491_1589002	CM021100.1	1	29378491	276778026	2642172	1589002	278367028	239096473	0	0.294643
29378491_1589011	CM021100.1	1	29378491	276778026	2642172	1589011	278367037	239096482	0	0.299107
29378491_1589055	CM021100.1	1	29378491	276778026	2642172	1589055	278367081	239096526	0.0625	0.0333333
29378491_1589070	CM021100.1	1	29378491	276778026	2642172	1589070	278367096	239096541	0.0357143	0.25463
29377027_1594082	CM021100.1	1	29377027	276778026	3829491	1594082	278372108	239101553	0.0267857	0.0412844
29377027_1611941	CM021100.1	1	29377027	276778026	3829491	1611941	278389967	239119412	0.0178571	0.0409091
29377027_1612118	CM021100.1	1	29377027	276778026	3829491	1612118	278390144	239119589	0.00892857	0.0405405
29377027_2159162	CM021100.1	1	29377027	276778026	3829491	2159162	278937188	239666633	0.00892857	0.0315315
29378955_2347146	CM021100.1	1	29378955	276778027	2524568	2347146	279125173	239854618	0	0.334821
29377027_2617395	CM021100.1	1	29377027	276778026	3829491	2617395	279395421	240124866	0.00892857	0.018018
29377027_2918349	CM021100.1	1	29377027	276778026	3829491	2918349	279696375	240425820	0.00892857	0.0225225
29377027_2918396	CM021100.1	1	29377027	276778026	3829491	2918396	279696422	240425867	0.00892857	0.0225225
29377027_2918703	CM021100.1	1	29377027	276778026	3829491	2918703	279696729	240426174	0	0.473214
29377027_2918721	CM021100.1	1	29377027	276778026	3829491	2918721	279696747	240426192	0.0446429	0.158879
29377027_2919932	CM021100.1	1	29377027	276778026	3829491	2919932	279697958	240427403	0.0357143	0.157407
29377027_3186680	CM021100.1	1	29377027	276778026	3829491	3186680	279964706	240694151	0.00892857	0.364865
29381182_207830	CM021100.1	1	29381182	282399276	706960	207830	282607106	243336551	0.00892857	0.0540541
29381182_207845	CM021100.1	1	29381182	282399276	706960	207845	282607121	243336566	0.00892857	0.0585586
29381182_207849	CM021100.1	1	29381182	282399276	706960	207849	282607125	243336570	0.0178571	0.0636364
29379422_540086	CM021100.1	1	29379422	282399272	2879589	540086	282939358	243668803	0.0178571	0.05
29379422_1357447	CM021100.1	1	29379422	282399272	2879589	1357447	283756719	244486164	0	0.169643
29379422_1357460	CM021100.1	1	29379422	282399272	2879589	1357460	283756732	244486177	0.0178571	0.136364
29379422_1357485	CM021100.1	1	29379422	282399272	2879589	1357485	283756757	244486202	0.0178571	0.140909
29379422_1357493	CM021100.1	1	29379422	282399272	2879589	1357493	283756765	244486210	0.0178571	0.0545455
29379422_1357511	CM021100.1	1	29379422	282399272	2879589	1357511	283756783	244486228	0.00892857	0.162162
29379422_1357514	CM021100.1	1	29379422	282399272	2879589	1357514	283756786	244486231	0.00892857	0.0945946
29379422_1357523	CM021100.1	1	29379422	282399272	2879589	1357523	283756795	244486240	0.00892857	0.0945946
29379422_1357530	CM021100.1	1	29379422	282399272	2879589	1357530	283756802	244486247	0	0.174107
29379422_1357553	CM021100.1	1	29379422	282399272	2879589	1357553	283756825	244486270	0	0.165179
29379422_1357609	CM021100.1	1	29379422	282399272	2879589	1357609	283756881	244486326	0	0.174107
29379422_1357617	CM021100.1	1	29379422	282399272	2879589	1357617	283756889	244486334	0	0.191964
29379422_1357668	CM021100.1	1	29379422	282399272	2879589	1357668	283756940	244486385	0	0.196429
29379422_1714807	CM021100.1	1	29379422	282399272	2879589	1714807	284114079	244843524	0.00892857	0.193694
29379422_2651961	CM021100.1	1	29379422	282399272	2879589	2651961	285051233	245780678	0.0446429	0.158879
29379422_2651965	CM021100.1	1	29379422	282399272	2879589	2651965	285051237	245780682	0.0178571	0.05
29379422_2651966	CM021100.1	1	29379422	282399272	2879589	2651966	285051238	245780683	0.0178571	0.0454545
29379422_2651969	CM021100.1	1	29379422	282399272	2879589	2651969	285051241	245780686	0.0178571	0.159091
29379422_2651976	CM021100.1	1	29379422	282399272	2879589	2651976	285051248	245780693	0.0178571	0.05
29381211_3096	CM021100.1	1	29381211	294126462	1814517	3096	294129558	254859003	0.00892857	0.0630631
29381211_3464	CM021100.1	1	29381211	294126462	1814517	3464	294129926	254859371	0.00892857	0.0855856
29381211_3510	CM021100.1	1	29381211	294126462	1814517	3510	294129972	254859417	0.0267857	0.0229358
29381211_13893	CM021100.1	1	29381211	294126462	1814517	13893	294140355	254869800	0.0178571	0.0863636
29381211_13944	CM021100.1	1	29381211	294126462	1814517	13944	294140406	254869851	0	0.191964
29381211_13956	CM021100.1	1	29381211	294126462	1814517	13956	294140418	254869863	0	0.111607
29381211_13993	CM021100.1	1	29381211	294126462	1814517	13993	294140455	254869900	0	0.205357
29377442_48353	CM021100.1	1	29377442	294106834	2389868	48353	294155187	254884632	0.0535714	0.183962
29377442_48361	CM021100.1	1	29377442	294106834	2389868	48361	294155195	254884640	0.0535714	0.174528
29377442_48366	CM021100.1	1	29377442	294106834	2389868	48366	294155200	254884645	0.0267857	0.486239
29377442_48381	CM021100.1	1	29377442	294106834	2389868	48381	294155215	254884660	0.0178571	0.486364
29381316_31652	CM021100.1	1	29381316	294128146	2394788	31652	294159798	254889243	0	0.495536
29377036_73908	CM021100.1	1	29377036	294125656	1126323	73908	294199564	254929009	0.00892857	0.328829
29377036_73913	CM021100.1	1	29377036	294125656	1126323	73913	294199569	254929014	0	0.303571
29377036_73920	CM021100.1	1	29377036	294125656	1126323	73920	294199576	254929021	0.00892857	0.477477
29377449_85582	CM021100.1	1	29377449	294130829	419828	85582	294216411	254945856	0.0178571	0.0545455
29377036_120322	CM021100.1	1	29377036	294125656	1126323	120322	294245978	254975423	0.0267857	0.440367
29377036_120428	CM021100.1	1	29377036	294125656	1126323	120428	294246084	254975529	0.0357143	0
29377036_122199	CM021100.1	1	29377036	294125656	1126323	122199	294247855	254977300	0.0357143	0.106481
29377036_122230	CM021100.1	1	29377036	294125656	1126323	122230	294247886	254977331	0	0.486607
29377036_140137	CM021100.1	1	29377036	294125656	1126323	140137	294265793	254995238	0.00892857	0.166667
29378414_207134	CM021100.1	1	29378414	294105695	4873643	207134	294312829	255042274	0	0.160714
29378414_207512	CM021100.1	1	29378414	294105695	4873643	207512	294313207	255042652	0	0.169643
29378414_207527	CM021100.1	1	29378414	294105695	4873643	207527	294313222	255042667	0	0.15625
29378414_207765	CM021100.1	1	29378414	294105695	4873643	207765	294313460	255042905	0	0.15625
29381568_199305	CM021100.1	1	29381568	294126241	495717	199305	294325546	255054991	0.0267857	0.43578
29381568_199376	CM021100.1	1	29381568	294126241	495717	199376	294325617	255055062	0.00892857	0.414414
29382326_202181	CM021100.1	1	29382326	294127533	644567	202181	294329714	255059159	0	0.125
29380405_238984	CM021100.1	1	29380405	294125632	1581957	238984	294364616	255094061	0.0446429	0.378505
29380405_238985	CM021100.1	1	29380405	294125632	1581957	238985	294364617	255094062	0.0357143	0.37963
29381568_249023	CM021100.1	1	29381568	294126241	495717	249023	294375264	255104709	0.0267857	0.0458716
29381568_249049	CM021100.1	1	29381568	294126241	495717	249049	294375290	255104735	0.0178571	0.45
29381568_249091	CM021100.1	1	29381568	294126241	495717	249091	294375332	255104777	0.0178571	0.445455
29382326_249424	CM021100.1	1	29382326	294127533	644567	249424	294376957	255106402	0	0.392857
29382326_251805	CM021100.1	1	29382326	294127533	644567	251805	294379338	255108783	0.00892857	0.468468
29381568_258248	CM021100.1	1	29381568	294126241	495717	258248	294384489	255113934	0.00892857	0.414414
29381568_258263	CM021100.1	1	29381568	294126241	495717	258263	294384504	255113949	0.00892857	0.414414
29381568_258270	CM021100.1	1	29381568	294126241	495717	258270	294384511	255113956	0.00892857	0.405405
29381568_258284	CM021100.1	1	29381568	294126241	495717	258284	294384525	255113970	0.0178571	0.395455
29381568_258285	CM021100.1	1	29381568	294126241	495717	258285	294384526	255113971	0.0178571	0.390909
29380452_287113	CM021100.1	1	29380452	294105695	1310940	287113	294392808	255122253	0.0178571	0.113636
29380452_313589	CM021100.1	1	29380452	294105695	1310940	313589	294419284	255148729	0	0.0535714
29382010_304094	CM021100.1	1	29382010	294127734	583877	304094	294431828	255161273	0.00892857	0.027027
29382010_304118	CM021100.1	1	29382010	294127734	583877	304118	294431852	255161297	0.00892857	0.0315315
29379781_337598	CM021100.1	1	29379781	294105695	1065847	337598	294443293	255172738	0.00892857	0.153153
29379086_350706	CM021100.1	1	29379086	294105695	1401016	350706	294456401	255185846	0.0178571	0.113636
29379086_352692	CM021100.1	1	29379086	294105695	1401016	352692	294458387	255187832	0.0267857	0.366972
29379162_381106	CM021100.1	1	29379162	294105696	4222843	381106	294486802	255216247	0.0178571	0.259091
29379162_381152	CM021100.1	1	29379162	294105696	4222843	381152	294486848	255216293	0.0178571	0.254545
29379162_381157	CM021100.1	1	29379162	294105696	4222843	381157	294486853	255216298	0.0178571	0.0545455
29379162_381162	CM021100.1	1	29379162	294105696	4222843	381162	294486858	255216303	0.0178571	0.0727273
29379162_381163	CM021100.1	1	29379162	294105696	4222843	381163	294486859	255216304	0.0267857	0.302752
29379162_381187	CM021100.1	1	29379162	294105696	4222843	381187	294486883	255216328	0.0267857	0.142202
29379162_381200	CM021100.1	1	29379162	294105696	4222843	381200	294486896	255216341	0.0446429	0.0186916
29379162_381215	CM021100.1	1	29379162	294105696	4222843	381215	294486911	255216356	0.00892857	0.243243
29378878_383711	CM021100.1	1	29378878	294118684	9517285	383711	294502395	255231840	0.0178571	0.140909
29377449_390172	CM021100.1	1	29377449	294130829	419828	390172	294521001	255250446	0.0714286	0.230769
29377449_390270	CM021100.1	1	29377449	294130829	419828	390270	294521099	255250544	0.00892857	0.400901
29377449_390322	CM021100.1	1	29377449	294130829	419828	390322	294521151	255250596	0.0178571	0.240909
29377802_423810	CM021100.1	1	29377802	294105691	1150533	423810	294529501	255258946	0.00892857	0.148649
29377802_423813	CM021100.1	1	29377802	294105691	1150533	423813	294529504	255258949	0.00892857	0.0405405
29377802_423833	CM021100.1	1	29377802	294105691	1150533	423833	294529524	255258969	0	0.0535714
29377802_423899	CM021100.1	1	29377802	294105691	1150533	423899	294529590	255259035	0.0446429	0.0607477
29377802_424010	CM021100.1	1	29377802	294105691	1150533	424010	294529701	255259146	0.0267857	0.0366972
29378878_459215	CM021100.1	1	29378878	294118684	9517285	459215	294577899	255307344	0.0178571	0.145455
29381150_468898	CM021100.1	1	29381150	294127043	4254960	468898	294595941	255325386	0.0178571	0.0181818
29380112_519939	CM021100.1	1	29380112	294105691	1384306	519939	294625630	255355075	0.0178571	0.313636
29380112_520146	CM021100.1	1	29380112	294105691	1384306	520146	294625837	255355282	0	0.303571
29381316_508040	CM021100.1	1	29381316	294128146	2394788	508040	294636186	255365631	0	0.397321
29381316_508179	CM021100.1	1	29381316	294128146	2394788	508179	294636325	255365770	0	0.151786
29382326_523552	CM021100.1	1	29382326	294127533	644567	523552	294651085	255380530	0.00892857	0.184685
29382326_523611	CM021100.1	1	29382326	294127533	644567	523611	294651144	255380589	0.00892857	0.162162
29380112_557561	CM021100.1	1	29380112	294105691	1384306	557561	294663252	255392697	0.00892857	0.27027
29382326_557659	CM021100.1	1	29382326	294127533	644567	557659	294685192	255414637	0.0178571	0.0681818
29382326_557684	CM021100.1	1	29382326	294127533	644567	557684	294685217	255414662	0	0.03125
29380735_605963	CM021100.1	1	29380735	294128992	629944	605963	294734955	255464400	0.0267857	0.0825688
29380735_605968	CM021100.1	1	29380735	294128992	629944	605968	294734960	255464405	0.0267857	0.0688073
29380735_605974	CM021100.1	1	29380735	294128992	629944	605974	294734966	255464411	0.0267857	0.0458716
29380171_638845	CM021100.1	1	29380171	294105695	1954934	638845	294744540	255473985	0.0446429	0.275701
29377802_673363	CM021100.1	1	29377802	294105691	1150533	673363	294779054	255508499	0.00892857	0.0315315
29377802_673506	CM021100.1	1	29377802	294105691	1150533	673506	294779197	255508642	0	0.0178571
29377802_673557	CM021100.1	1	29377802	294105691	1150533	673557	294779248	255508693	0	0.0133929
29377802_673578	CM021100.1	1	29377802	294105691	1150533	673578	294779269	255508714	0.0178571	0.295455
29377802_673609	CM021100.1	1	29377802	294105691	1150533	673609	294779300	255508745	0.0178571	0.0227273
29380405_686667	CM021100.1	1	29380405	294125632	1581957	686667	294812299	255541744	0.0357143	0.37963
29380405_686707	CM021100.1	1	29380405	294125632	1581957	686707	294812339	255541784	0.0267857	0.362385
29380405_686725	CM021100.1	1	29380405	294125632	1581957	686725	294812357	255541802	0.0267857	0.380734
29380405_686769	CM021100.1	1	29380405	294125632	1581957	686769	294812401	255541846	0.0357143	0.388889
29380171_709639	CM021100.1	1	29380171	294105695	1954934	709639	294815334	255544779	0	0.267857
29380171_709721	CM021100.1	1	29380171	294105695	1954934	709721	294815416	255544861	0	0.263393
29380171_724399	CM021100.1	1	29380171	294105695	1954934	724399	294830094	255559539	0	0.263393
29380171_724410	CM021100.1	1	29380171	294105695	1954934	724410	294830105	255559550	0	0.258929
29380171_724420	CM021100.1	1	29380171	294105695	1954934	724420	294830115	255559560	0	0.267857
29380171_724458	CM021100.1	1	29380171	294105695	1954934	724458	294830153	255559598	0.0178571	0.268182
29377442_735919	CM021100.1	1	29377442	294106834	2389868	735919	294842753	255572198	0	0.477679
29377442_735972	CM021100.1	1	29377442	294106834	2389868	735972	294842806	255572251	0.00892857	0.0405405
29377442_736105	CM021100.1	1	29377442	294106834	2389868	736105	294842939	255572384	0	0.46875
29377442_736144	CM021100.1	1	29377442	294106834	2389868	736144	294842978	255572423	0.00892857	0.486486
29377442_736224	CM021100.1	1	29377442	294106834	2389868	736224	294843058	255572503	0.0178571	0.477273
29377442_736349	CM021100.1	1	29377442	294106834	2389868	736349	294843183	255572628	0.0357143	0.472222
29377442_736385	CM021100.1	1	29377442	294106834	2389868	736385	294843219	255572664	0.0267857	0.00917431
29377442_736451	CM021100.1	1	29377442	294106834	2389868	736451	294843285	255572730	0.0267857	0.37156
29380405_723195	CM021100.1	1	29380405	294125632	1581957	723195	294848827	255578272	0.0267857	0.330275
29380171_773486	CM021100.1	1	29380171	294105695	1954934	773486	294879181	255608626	0.00892857	0.261261
29381906_756018	CM021100.1	1	29381906	294128182	1469055	756018	294884200	255613645	0.0267857	0.307339
29381906_756058	CM021100.1	1	29381906	294128182	1469055	756058	294884240	255613685	0.0178571	0.340909
29381906_756104	CM021100.1	1	29381906	294128182	1469055	756104	294884286	255613731	0.0178571	0.322727
29381906_756122	CM021100.1	1	29381906	294128182	1469055	756122	294884304	255613749	0.0178571	0.290909
29377802_780248	CM021100.1	1	29377802	294105691	1150533	780248	294885939	255615384	0.0267857	0.0688073
29381906_827694	CM021100.1	1	29381906	294128182	1469055	827694	294955876	255685321	0	0.357143
29381906_827753	CM021100.1	1	29381906	294128182	1469055	827753	294955935	255685380	0	0.321429
29381906_827799	CM021100.1	1	29381906	294128182	1469055	827799	294955981	255685426	0	0.34375
29378878_846980	CM021100.1	1	29378878	294118684	9517285	846980	294965664	255695109	0.0357143	0.0324074
29378878_847138	CM021100.1	1	29378878	294118684	9517285	847138	294965822	255695267	0.00892857	0.279279
29381906_842149	CM021100.1	1	29381906	294128182	1469055	842149	294970331	255699776	0.0267857	0.348624
29378251_845049	CM021100.1	1	29378251	294127961	1275088	845049	294973010	255702455	0.00892857	0.198198
29379994_901177	CM021100.1	1	29379994	294105696	3124861	901177	295006873	255736318	0.0267857	0.192661
29379994_901187	CM021100.1	1	29379994	294105696	3124861	901187	295006883	255736328	0.0178571	0.2
29381316_942953	CM021100.1	1	29381316	294128146	2394788	942953	295071099	255800544	0	0.0223214
29381316_943434	CM021100.1	1	29381316	294128146	2394788	943434	295071580	255801025	0.00892857	0.0585586
29381211_967760	CM021100.1	1	29381211	294126462	1814517	967760	295094222	255823667	0.00892857	0.0900901
29379539_1003587	CM021100.1	1	29379539	294105696	1357784	1003587	295109283	255838728	0.00892857	0.27027
29379539_1003625	CM021100.1	1	29379539	294105696	1357784	1003625	295109321	255838766	0.00892857	0.0135135
29379539_1003641	CM021100.1	1	29379539	294105696	1357784	1003641	295109337	255838782	0.00892857	0.121622
29382416_1004072	CM021100.1	1	29382416	294105695	8650246	1004072	295109767	255839212	0	0.03125
29382416_1004083	CM021100.1	1	29382416	294105695	8650246	1004083	295109778	255839223	0	0.0267857
29382416_1004120	CM021100.1	1	29382416	294105695	8650246	1004120	295109815	255839260	0	0.0535714
29382416_1004220	CM021100.1	1	29382416	294105695	8650246	1004220	295109915	255839360	0	0.0357143
29379162_1048338	CM021100.1	1	29379162	294105696	4222843	1048338	295154034	255883479	0.0357143	0.138889
29379162_1048340	CM021100.1	1	29379162	294105696	4222843	1048340	295154036	255883481	0.0357143	0.106481
29379162_1048388	CM021100.1	1	29379162	294105696	4222843	1048388	295154084	255883529	0.0357143	0.12037
29379162_1048443	CM021100.1	1	29379162	294105696	4222843	1048443	295154139	255883584	0.0267857	0.110092
29379162_1052632	CM021100.1	1	29379162	294105696	4222843	1052632	295158328	255887773	0.0267857	0.110092
29379162_1053249	CM021100.1	1	29379162	294105696	4222843	1053249	295158945	255888390	0.0267857	0.100917
29380434_1062874	CM021100.1	1	29380434	294105694	2914788	1062874	295168568	255898013	0.00892857	0.292793
29380434_1062896	CM021100.1	1	29380434	294105694	2914788	1062896	295168590	255898035	0	0.285714
29380434_1063016	CM021100.1	1	29380434	294105694	2914788	1063016	295168710	255898155	0.00892857	0.27027
29380434_1063970	CM021100.1	1	29380434	294105694	2914788	1063970	295169664	255899109	0.0267857	0.12844
29380434_1063990	CM021100.1	1	29380434	294105694	2914788	1063990	295169684	255899129	0.0178571	0.236364
29380434_1064022	CM021100.1	1	29380434	294105694	2914788	1064022	295169716	255899161	0.0178571	0.227273
29377802_1095460	CM021100.1	1	29377802	294105691	1150533	1095460	295201151	255930596	0.00892857	0.0405405
29378878_1165736	CM021100.1	1	29378878	294118684	9517285	1165736	295284420	256013865	0.00892857	0.18018
29378878_1165758	CM021100.1	1	29378878	294118684	9517285	1165758	295284442	256013887	0.00892857	0.211712
29378878_1168553	CM021100.1	1	29378878	294118684	9517285	1168553	295287237	256016682	0	0.191964
29378878_1169593	CM021100.1	1	29378878	294118684	9517285	1169593	295288277	256017722	0.0267857	0.192661
29378878_1178694	CM021100.1	1	29378878	294118684	9517285	1178694	295297378	256026823	0.00892857	0.121622
29378878_1178729	CM021100.1	1	29378878	294118684	9517285	1178729	295297413	256026858	0	0.325893
29378878_1178734	CM021100.1	1	29378878	294118684	9517285	1178734	295297418	256026863	0	0.245536
29378878_1178744	CM021100.1	1	29378878	294118684	9517285	1178744	295297428	256026873	0.0267857	0.261468
29378878_1178752	CM021100.1	1	29378878	294118684	9517285	1178752	295297436	256026881	0	0.232143
29378878_1178760	CM021100.1	1	29378878	294118684	9517285	1178760	295297444	256026889	0	0.15625
29378878_1178774	CM021100.1	1	29378878	294118684	9517285	1178774	295297458	256026903	0	0.165179
29378878_1178787	CM021100.1	1	29378878	294118684	9517285	1178787	295297471	256026916	0	0.1875
29378878_1178792	CM021100.1	1	29378878	294118684	9517285	1178792	295297476	256026921	0	0.227679
29378878_1178796	CM021100.1	1	29378878	294118684	9517285	1178796	295297480	256026925	0	0.0223214
29378878_1178817	CM021100.1	1	29378878	294118684	9517285	1178817	295297501	256026946	0	0.290179
29378878_1178839	CM021100.1	1	29378878	294118684	9517285	1178839	295297523	256026968	0	0.200893
29378878_1178850	CM021100.1	1	29378878	294118684	9517285	1178850	295297534	256026979	0	0.28125
29378878_1178862	CM021100.1	1	29378878	294118684	9517285	1178862	295297546	256026991	0	0.303571
29378878_1178863	CM021100.1	1	29378878	294118684	9517285	1178863	295297547	256026992	0	0.334821
29378878_1178866	CM021100.1	1	29378878	294118684	9517285	1178866	295297550	256026995	0	0.366071
29378878_1178886	CM021100.1	1	29378878	294118684	9517285	1178886	295297570	256027015	0	0.0223214
29378878_1179221	CM021100.1	1	29378878	294118684	9517285	1179221	295297905	256027350	0.00892857	0.18018
29381150_1183091	CM021100.1	1	29381150	294127043	4254960	1183091	295310134	256039579	0.0178571	0.0318182
29381150_1183106	CM021100.1	1	29381150	294127043	4254960	1183106	295310149	256039594	0.0446429	0.0700935
29381150_1183177	CM021100.1	1	29381150	294127043	4254960	1183177	295310220	256039665	0.0625	0.0619048
29381150_1185337	CM021100.1	1	29381150	294127043	4254960	1185337	295312380	256041825	0.0178571	0.0909091
29381150_1185343	CM021100.1	1	29381150	294127043	4254960	1185343	295312386	256041831	0	0.0848214
29381150_1187351	CM021100.1	1	29381150	294127043	4254960	1187351	295314394	256043839	0	0.0803571
29381150_1187360	CM021100.1	1	29381150	294127043	4254960	1187360	295314403	256043848	0.00892857	0.162162
29381150_1187376	CM021100.1	1	29381150	294127043	4254960	1187376	295314419	256043864	0.00892857	0.198198
29381150_1187377	CM021100.1	1	29381150	294127043	4254960	1187377	295314420	256043865	0.00892857	0.045045
29381150_1187380	CM021100.1	1	29381150	294127043	4254960	1187380	295314423	256043868	0.00892857	0.18018
29381150_1187384	CM021100.1	1	29381150	294127043	4254960	1187384	295314427	256043872	0.00892857	0.0405405
29381150_1187386	CM021100.1	1	29381150	294127043	4254960	1187386	295314429	256043874	0.00892857	0.045045
29381150_1187395	CM021100.1	1	29381150	294127043	4254960	1187395	295314438	256043883	0.00892857	0.207207
29381150_1187408	CM021100.1	1	29381150	294127043	4254960	1187408	295314451	256043896	0	0.0446429
29381150_1187409	CM021100.1	1	29381150	294127043	4254960	1187409	295314452	256043897	0.00892857	0.0585586
29381150_1187417	CM021100.1	1	29381150	294127043	4254960	1187417	295314460	256043905	0.00892857	0.130631
29381150_1187423	CM021100.1	1	29381150	294127043	4254960	1187423	295314466	256043911	0.00892857	0.400901
29381150_1187429	CM021100.1	1	29381150	294127043	4254960	1187429	295314472	256043917	0.00892857	0.31982
29381150_1187432	CM021100.1	1	29381150	294127043	4254960	1187432	295314475	256043920	0.00892857	0.045045
29381150_1187450	CM021100.1	1	29381150	294127043	4254960	1187450	295314493	256043938	0.00892857	0.337838
29381150_1187451	CM021100.1	1	29381150	294127043	4254960	1187451	295314494	256043939	0.00892857	0.198198
29381150_1187458	CM021100.1	1	29381150	294127043	4254960	1187458	295314501	256043946	0.00892857	0.234234
29378393_1214527	CM021100.1	1	29378393	294105695	2139931	1214527	295320222	256049667	0.0178571	0.35
29378393_1214571	CM021100.1	1	29378393	294105695	2139931	1214571	295320266	256049711	0	0.370536
29378393_1214588	CM021100.1	1	29378393	294105695	2139931	1214588	295320283	256049728	0	0.379464
29378393_1214608	CM021100.1	1	29378393	294105695	2139931	1214608	295320303	256049748	0	0.375
29378393_1214887	CM021100.1	1	29378393	294105695	2139931	1214887	295320582	256050027	0	0.375
29378857_1254310	CM021100.1	1	29378857	294105695	1286329	1254310	295360005	256089450	0.0803571	0.160194
29378015_1255416	CM021100.1	1	29378015	294105697	5895538	1255416	295361113	256090558	0.00892857	0.202703
29380434_1261631	CM021100.1	1	29380434	294105694	2914788	1261631	295367325	256096770	0.0267857	0.0183486
29380434_1261662	CM021100.1	1	29380434	294105694	2914788	1261662	295367356	256096801	0.0357143	0.25463
29380434_1276761	CM021100.1	1	29380434	294105694	2914788	1276761	295382455	256111900	0.0178571	0.245455
29380434_1276800	CM021100.1	1	29380434	294105694	2914788	1276800	295382494	256111939	0.00892857	0.117117
29380434_1276819	CM021100.1	1	29380434	294105694	2914788	1276819	295382513	256111958	0	0.25
29382416_1306253	CM021100.1	1	29382416	294105695	8650246	1306253	295411948	256141393	0.0178571	0.163636
29382416_1306254	CM021100.1	1	29382416	294105695	8650246	1306254	295411949	256141394	0.0178571	0.05
29380434_1308903	CM021100.1	1	29380434	294105694	2914788	1308903	295414597	256144042	0.0267857	0.256881
29380434_1317650	CM021100.1	1	29380434	294105694	2914788	1317650	295423344	256152789	0.0178571	0.259091
29380434_1317656	CM021100.1	1	29380434	294105694	2914788	1317656	295423350	256152795	0.0178571	0
29380434_1317693	CM021100.1	1	29380434	294105694	2914788	1317693	295423387	256152832	0.00892857	0.252252
29380434_1317702	CM021100.1	1	29380434	294105694	2914788	1317702	295423396	256152841	0.0178571	0.259091
29378878_1341440	CM021100.1	1	29378878	294118684	9517285	1341440	295460124	256189569	0.00892857	0.31982
29378878_1341471	CM021100.1	1	29378878	294118684	9517285	1341471	295460155	256189600	0.00892857	0.288288
29378878_1344707	CM021100.1	1	29378878	294118684	9517285	1344707	295463391	256192836	0.0267857	0.0550459
29378878_1374486	CM021100.1	1	29378878	294118684	9517285	1374486	295493170	256222615	0.0178571	0.263636
29378972_1494803	CM021100.1	1	29378972	294105696	2364877	1494803	295600499	256329944	0	0.263393
29378972_1494809	CM021100.1	1	29378972	294105696	2364877	1494809	295600505	256329950	0	0.267857
29378972_1494838	CM021100.1	1	29378972	294105696	2364877	1494838	295600534	256329979	0.00892857	0.288288
29378972_1494839	CM021100.1	1	29378972	294105696	2364877	1494839	295600535	256329980	0.00892857	0.288288
29378972_1494855	CM021100.1	1	29378972	294105696	2364877	1494855	295600551	256329996	0.00892857	0.279279
29378972_1494876	CM021100.1	1	29378972	294105696	2364877	1494876	295600572	256330017	0	0.272321
29378972_1494891	CM021100.1	1	29378972	294105696	2364877	1494891	295600587	256330032	0.00892857	0.288288
29378972_1494900	CM021100.1	1	29378972	294105696	2364877	1494900	295600596	256330041	0.00892857	0.279279
29378972_1495051	CM021100.1	1	29378972	294105696	2364877	1495051	295600747	256330192	0.0357143	0.0972222
29378972_1495121	CM021100.1	1	29378972	294105696	2364877	1495121	295600817	256330262	0.00892857	0.0630631
29382440_1509462	CM021100.1	1	29382440	294126068	4383832	1509462	295635530	256364975	0	0.258929
29381150_1540511	CM021100.1	1	29381150	294127043	4254960	1540511	295667554	256396999	0.00892857	0.387387
29381150_1540642	CM021100.1	1	29381150	294127043	4254960	1540642	295667685	256397130	0.0625	0.0666667
29382416_1562761	CM021100.1	1	29382416	294105695	8650246	1562761	295668456	256397901	0	0.0357143
29378393_1651651	CM021100.1	1	29378393	294105695	2139931	1651651	295757346	256486791	0.00892857	0.436937
29378393_1672502	CM021100.1	1	29378393	294105695	2139931	1672502	295778197	256507642	0.00892857	0.400901
29381150_1654428	CM021100.1	1	29381150	294127043	4254960	1654428	295781471	256510916	0	0.0758929
29382416_1697792	CM021100.1	1	29382416	294105695	8650246	1697792	295803487	256532932	0.0625	0.0333333
29382416_1697821	CM021100.1	1	29382416	294105695	8650246	1697821	295803516	256532961	0.0446429	0.252336
29379973_1680602	CM021100.1	1	29379973	294127335	6312542	1680602	295807937	256537382	0.0178571	0.295455
29380434_1722686	CM021100.1	1	29380434	294105694	2914788	1722686	295828380	256557825	0.0357143	0.25463
29380434_1722782	CM021100.1	1	29380434	294105694	2914788	1722782	295828476	256557921	0.0267857	0.252294
29378393_1739604	CM021100.1	1	29378393	294105695	2139931	1739604	295845299	256574744	0	0.441964
29378393_1745702	CM021100.1	1	29378393	294105695	2139931	1745702	295851397	256580842	0.0267857	0.454128
29378393_1745773	CM021100.1	1	29378393	294105695	2139931	1745773	295851468	256580913	0.00892857	0.454955
29378393_1745804	CM021100.1	1	29378393	294105695	2139931	1745804	295851499	256580944	0.0178571	0.404545
29378393_1777639	CM021100.1	1	29378393	294105695	2139931	1777639	295883334	256612779	0	0.455357
29378393_1777698	CM021100.1	1	29378393	294105695	2139931	1777698	295883393	256612838	0	0.446429
29378393_1778202	CM021100.1	1	29378393	294105695	2139931	1778202	295883897	256613342	0.0357143	0.421296
29378054_1799062	CM021100.1	1	29378054	294126927	1944618	1799062	295925989	256655434	0.0267857	0.192661
29378054_1799130	CM021100.1	1	29378054	294126927	1944618	1799130	295926057	256655502	0.0267857	0.197248
29378054_1903595	CM021100.1	1	29378054	294126927	1944618	1903595	296030522	256759967	0.0357143	0.157407
29378054_1903649	CM021100.1	1	29378054	294126927	1944618	1903649	296030576	256760021	0.0267857	0.155963
29378054_1903657	CM021100.1	1	29378054	294126927	1944618	1903657	296030584	256760029	0.0357143	0.162037
29379973_1919697	CM021100.1	1	29379973	294127335	6312542	1919697	296047032	256776477	0.0178571	0.0409091
29379973_1919744	CM021100.1	1	29379973	294127335	6312542	1919744	296047079	256776524	0.00892857	0.166667
29379973_1919813	CM021100.1	1	29379973	294127335	6312542	1919813	296047148	256776593	0.0178571	0.104545
29379973_1919816	CM021100.1	1	29379973	294127335	6312542	1919816	296047151	256776596	0.0178571	0.172727
29379973_1919850	CM021100.1	1	29379973	294127335	6312542	1919850	296047185	256776630	0.0357143	0.175926
29382440_1949405	CM021100.1	1	29382440	294126068	4383832	1949405	296075473	256804918	0	0.46875
29382440_1949660	CM021100.1	1	29382440	294126068	4383832	1949660	296075728	256805173	0.0267857	0.472477
29377442_2037041	CM021100.1	1	29377442	294106834	2389868	2037041	296143875	256873320	0.0714286	0.201923
29377442_2037058	CM021100.1	1	29377442	294106834	2389868	2037058	296143892	256873337	0.0625	0.190476
29381316_2034002	CM021100.1	1	29381316	294128146	2394788	2034002	296162148	256891593	0.00892857	0.468468
29381316_2034063	CM021100.1	1	29381316	294128146	2394788	2034063	296162209	256891654	0.00892857	0.418919
29381316_2034125	CM021100.1	1	29381316	294128146	2394788	2034125	296162271	256891716	0	0.459821
29378972_2058062	CM021100.1	1	29378972	294105696	2364877	2058062	296163758	256893203	0.0446429	0.0046729
29378015_2112706	CM021100.1	1	29378015	294105697	5895538	2112706	296218403	256947848	0.00892857	0.117117
29378015_2114192	CM021100.1	1	29378015	294105697	5895538	2114192	296219889	256949334	0.0357143	0.111111
29378015_2114319	CM021100.1	1	29378015	294105697	5895538	2114319	296220016	256949461	0.0267857	0.105505
29380206_2119026	CM021100.1	1	29380206	294126520	4345636	2119026	296245546	256974991	0.0446429	0.350467
29380206_2119045	CM021100.1	1	29380206	294126520	4345636	2119045	296245565	256975010	0.0267857	0.142202
29380206_2119126	CM021100.1	1	29380206	294126520	4345636	2119126	296245646	256975091	0.0178571	0.131818
29378015_2176697	CM021100.1	1	29378015	294105697	5895538	2176697	296282394	257011839	0	0.125
29382440_2177641	CM021100.1	1	29382440	294126068	4383832	2177641	296303709	257033154	0.00892857	0.490991
29379817_2226642	CM021100.1	1	29379817	294126474	4153867	2226642	296353116	257082561	0	0.441964
29379817_2228606	CM021100.1	1	29379817	294126474	4153867	2228606	296355080	257084525	0.00892857	0.472973
29379817_2228646	CM021100.1	1	29379817	294126474	4153867	2228646	296355120	257084565	0.0178571	0.00454545
29379817_2229125	CM021100.1	1	29379817	294126474	4153867	2229125	296355599	257085044	0.0357143	0.12037
29378015_2259849	CM021100.1	1	29378015	294105697	5895538	2259849	296365546	257094991	0	0.0982143
29378015_2260097	CM021100.1	1	29378015	294105697	5895538	2260097	296365794	257095239	0	0.111607
29378015_2260191	CM021100.1	1	29378015	294105697	5895538	2260191	296365888	257095333	0	0.111607
29379162_2297351	CM021100.1	1	29379162	294105696	4222843	2297351	296403047	257132492	0.0446429	0.11215
29379162_2297393	CM021100.1	1	29379162	294105696	4222843	2297393	296403089	257132534	0.0357143	0.106481
29379162_2297405	CM021100.1	1	29379162	294105696	4222843	2297405	296403101	257132546	0.0535714	0.0707547
29379162_2297406	CM021100.1	1	29379162	294105696	4222843	2297406	296403102	257132547	0.0357143	0.0740741
29379162_2297410	CM021100.1	1	29379162	294105696	4222843	2297410	296403106	257132551	0.0446429	0.0794393
29379162_2297433	CM021100.1	1	29379162	294105696	4222843	2297433	296403129	257132574	0.0267857	0.0733945
29379162_2297437	CM021100.1	1	29379162	294105696	4222843	2297437	296403133	257132578	0	0.142857
29379162_2297458	CM021100.1	1	29379162	294105696	4222843	2297458	296403154	257132599	0	0.142857
29379162_2297472	CM021100.1	1	29379162	294105696	4222843	2297472	296403168	257132613	0.0535714	0.212264
29379162_2297474	CM021100.1	1	29379162	294105696	4222843	2297474	296403170	257132615	0.0267857	0.46789
29379162_2297540	CM021100.1	1	29379162	294105696	4222843	2297540	296403236	257132681	0.0178571	0.0318182
29378015_2321687	CM021100.1	1	29378015	294105697	5895538	2321687	296427384	257156829	0.00892857	0.148649
29378015_2321695	CM021100.1	1	29378015	294105697	5895538	2321695	296427392	257156837	0.00892857	0.153153
29379162_2382185	CM021100.1	1	29379162	294105696	4222843	2382185	296487881	257217326	0.0178571	0.0181818
29382440_2391244	CM021100.1	1	29382440	294126068	4383832	2391244	296517312	257246757	0.0267857	0.362385
29382416_2426569	CM021100.1	1	29382416	294105695	8650246	2426569	296532264	257261709	0	0.401786
29382416_2426617	CM021100.1	1	29382416	294105695	8650246	2426617	296532312	257261757	0	0.138393
29382416_2426632	CM021100.1	1	29382416	294105695	8650246	2426632	296532327	257261772	0	0.129464
29378015_2452605	CM021100.1	1	29378015	294105697	5895538	2452605	296558302	257287747	0	0.120536
29378015_2452669	CM021100.1	1	29378015	294105697	5895538	2452669	296558366	257287811	0	0.129464
29378015_2452763	CM021100.1	1	29378015	294105697	5895538	2452763	296558460	257287905	0.00892857	0.126126
29380206_2447816	CM021100.1	1	29380206	294126520	4345636	2447816	296574336	257303781	0	0.46875
29380206_2448275	CM021100.1	1	29380206	294126520	4345636	2448275	296574795	257304240	0	0.348214
29380206_2448389	CM021100.1	1	29380206	294126520	4345636	2448389	296574909	257304354	0.0357143	0.12963
29378367_2586902	CM021100.1	1	29378367	294126645	9139559	2586902	296713547	257442992	0.0178571	0.118182
29379817_2659294	CM021100.1	1	29379817	294126474	4153867	2659294	296785768	257515213	0.0357143	0.305556
29379817_2675047	CM021100.1	1	29379817	294126474	4153867	2675047	296801521	257530966	0.0178571	0.404545
29379817_2675228	CM021100.1	1	29379817	294126474	4153867	2675228	296801702	257531147	0.00892857	0.13964
29382440_2758902	CM021100.1	1	29382440	294126068	4383832	2758902	296884970	257614415	0.00892857	0.391892
29382440_2758944	CM021100.1	1	29382440	294126068	4383832	2758944	296885012	257614457	0.00892857	0.373874
29382440_2758956	CM021100.1	1	29382440	294126068	4383832	2758956	296885024	257614469	0.00892857	0.373874
29382440_2772117	CM021100.1	1	29382440	294126068	4383832	2772117	296898185	257627630	0.00892857	0.364865
29382440_2772143	CM021100.1	1	29382440	294126068	4383832	2772143	296898211	257627656	0.00892857	0.387387
29382440_2772148	CM021100.1	1	29382440	294126068	4383832	2772148	296898216	257627661	0.0178571	0.0272727
29382440_2809248	CM021100.1	1	29382440	294126068	4383832	2809248	296935316	257664761	0.0357143	0.342593
29380434_2844766	CM021100.1	1	29380434	294105694	2914788	2844766	296950460	257679905	0.0178571	0.295455
29380434_2844773	CM021100.1	1	29380434	294105694	2914788	2844773	296950467	257679912	0.0267857	0.293578
29380434_2844823	CM021100.1	1	29380434	294105694	2914788	2844823	296950517	257679962	0.0178571	0.0454545
29380434_2844861	CM021100.1	1	29380434	294105694	2914788	2844861	296950555	257680000	0.00892857	0.301802
29380434_2844905	CM021100.1	1	29380434	294105694	2914788	2844905	296950599	257680044	0.00892857	0.288288
29380434_2844955	CM021100.1	1	29380434	294105694	2914788	2844955	296950649	257680094	0.0178571	0.0227273
29380434_2844967	CM021100.1	1	29380434	294105694	2914788	2844967	296950661	257680106	0.0357143	0.287037
29381150_2888785	CM021100.1	1	29381150	294127043	4254960	2888785	297015828	257745273	0.0357143	0.0740741
29382416_3056386	CM021100.1	1	29382416	294105695	8650246	3056386	297162081	257891526	0	0.290179
29380206_3257593	CM021100.1	1	29380206	294126520	4345636	3257593	297384113	258113558	0.00892857	0.171171
29380206_3257624	CM021100.1	1	29380206	294126520	4345636	3257624	297384144	258113589	0.00892857	0.234234
29380206_3257632	CM021100.1	1	29380206	294126520	4345636	3257632	297384152	258113597	0.00892857	0.0315315
29380206_3257646	CM021100.1	1	29380206	294126520	4345636	3257646	297384166	258113611	0.0178571	0.227273
29380206_3257666	CM021100.1	1	29380206	294126520	4345636	3257666	297384186	258113631	0.0178571	0.263636
29380206_3257667	CM021100.1	1	29380206	294126520	4345636	3257667	297384187	258113632	0.0178571	0.240909
29380206_3257676	CM021100.1	1	29380206	294126520	4345636	3257676	297384196	258113641	0.0178571	0.459091
29378878_3328999	CM021100.1	1	29378878	294118684	9517285	3328999	297447683	258177128	0	0.0714286
29378878_3329007	CM021100.1	1	29378878	294118684	9517285	3329007	297447691	258177136	0	0.258929
29378878_3329012	CM021100.1	1	29378878	294118684	9517285	3329012	297447696	258177141	0.00892857	0.252252
29378878_3329013	CM021100.1	1	29378878	294118684	9517285	3329013	297447697	258177142	0.00892857	0.166667
29378878_3329014	CM021100.1	1	29378878	294118684	9517285	3329014	297447698	258177143	0.0446429	0.0981308
29378878_3329033	CM021100.1	1	29378878	294118684	9517285	3329033	297447717	258177162	0.0267857	0.110092
29378878_3329050	CM021100.1	1	29378878	294118684	9517285	3329050	297447734	258177179	0.0267857	0.110092
29378878_3329061	CM021100.1	1	29378878	294118684	9517285	3329061	297447745	258177190	0.0267857	0.110092
29378878_3329074	CM021100.1	1	29378878	294118684	9517285	3329074	297447758	258177203	0.0267857	0.110092
29378878_3329100	CM021100.1	1	29378878	294118684	9517285	3329100	297447784	258177229	0.0178571	0.140909
29378878_3329124	CM021100.1	1	29378878	294118684	9517285	3329124	297447808	258177253	0.0178571	0.145455
29378878_3329133	CM021100.1	1	29378878	294118684	9517285	3329133	297447817	258177262	0.0178571	0.163636
29378878_3329145	CM021100.1	1	29378878	294118684	9517285	3329145	297447829	258177274	0.0178571	0.172727
29378878_3329147	CM021100.1	1	29378878	294118684	9517285	3329147	297447831	258177276	0.0178571	0.154545
29378878_3329160	CM021100.1	1	29378878	294118684	9517285	3329160	297447844	258177289	0.00892857	0.18018
29378878_3329161	CM021100.1	1	29378878	294118684	9517285	3329161	297447845	258177290	0.00892857	0.157658
29378878_3329174	CM021100.1	1	29378878	294118684	9517285	3329174	297447858	258177303	0.00892857	0.148649
29378878_3329179	CM021100.1	1	29378878	294118684	9517285	3329179	297447863	258177308	0.0178571	0.145455
29378015_3526975	CM021100.1	1	29378015	294105697	5895538	3526975	297632672	258362117	0.0178571	0.0136364
29378015_3526987	CM021100.1	1	29378015	294105697	5895538	3526987	297632684	258362129	0.0178571	0.304545
29378414_3581222	CM021100.1	1	29378414	294105695	4873643	3581222	297686917	258416362	0.0535714	0.325472
29378414_3642610	CM021100.1	1	29378414	294105695	4873643	3642610	297748305	258477750	0.0178571	0.490909
29378414_3642690	CM021100.1	1	29378414	294105695	4873643	3642690	297748385	258477830	0.00892857	0.112613
29378414_3642699	CM021100.1	1	29378414	294105695	4873643	3642699	297748394	258477839	0.0178571	0.345455
29378015_3650507	CM021100.1	1	29378015	294105697	5895538	3650507	297756204	258485649	0.00892857	0.486486
29378015_3650964	CM021100.1	1	29378015	294105697	5895538	3650964	297756661	258486106	0.00892857	0.495495
29378015_3651059	CM021100.1	1	29378015	294105697	5895538	3651059	297756756	258486201	0	0.482143
29378414_3652516	CM021100.1	1	29378414	294105695	4873643	3652516	297758211	258487656	0	0.486607
29378414_3652540	CM021100.1	1	29378414	294105695	4873643	3652540	297758235	258487680	0.00892857	0.0990991
29378414_3680370	CM021100.1	1	29378414	294105695	4873643	3680370	297786065	258515510	0.0178571	0.113636
29379817_3663391	CM021100.1	1	29379817	294126474	4153867	3663391	297789865	258519310	0.00892857	0.297297
29379817_3663446	CM021100.1	1	29379817	294126474	4153867	3663446	297789920	258519365	0.00892857	0.0045045
29379817_3663487	CM021100.1	1	29379817	294126474	4153867	3663487	297789961	258519406	0	0.303571
29379817_3663601	CM021100.1	1	29379817	294126474	4153867	3663601	297790075	258519520	0.00892857	0.288288
29379973_3668185	CM021100.1	1	29379973	294127335	6312542	3668185	297795520	258524965	0.0446429	0.140187
29379973_3668207	CM021100.1	1	29379973	294127335	6312542	3668207	297795542	258524987	0.0446429	0.448598
29379973_3668223	CM021100.1	1	29379973	294127335	6312542	3668223	297795558	258525003	0.0357143	0.449074
29379973_3668238	CM021100.1	1	29379973	294127335	6312542	3668238	297795573	258525018	0.0267857	0.0137615
29379973_3668245	CM021100.1	1	29379973	294127335	6312542	3668245	297795580	258525025	0.0267857	0.458716
29379973_3668266	CM021100.1	1	29379973	294127335	6312542	3668266	297795601	258525046	0.0446429	0.0420561
29378414_3752797	CM021100.1	1	29378414	294105695	4873643	3752797	297858492	258587937	0	0.5
29382416_3761110	CM021100.1	1	29382416	294105695	8650246	3761110	297866805	258596250	0.00892857	0.283784
29378015_3773988	CM021100.1	1	29378015	294105697	5895538	3773988	297879685	258609130	0.0178571	0.481818
29382416_3802881	CM021100.1	1	29382416	294105695	8650246	3802881	297908576	258638021	0.0446429	0.233645
29379817_3782835	CM021100.1	1	29379817	294126474	4153867	3782835	297909309	258638754	0.0714286	0.264423
29381150_3822916	CM021100.1	1	29381150	294127043	4254960	3822916	297949959	258679404	0.00892857	0.396396
29381150_3825725	CM021100.1	1	29381150	294127043	4254960	3825725	297952768	258682213	0.00892857	0.40991
29379973_3825594	CM021100.1	1	29379973	294127335	6312542	3825594	297952929	258682374	0.0357143	0.476852
29379973_3825654	CM021100.1	1	29379973	294127335	6312542	3825654	297952989	258682434	0.00892857	0.472973
29379973_3825689	CM021100.1	1	29379973	294127335	6312542	3825689	297953024	258682469	0	0.00446429
29379973_3825837	CM021100.1	1	29379973	294127335	6312542	3825837	297953172	258682617	0.0446429	0.46729
29382416_3855700	CM021100.1	1	29382416	294105695	8650246	3855700	297961395	258690840	0.0178571	0.277273
29382416_3892631	CM021100.1	1	29382416	294105695	8650246	3892631	297998326	258727771	0	0.258929
29379162_3896740	CM021100.1	1	29379162	294105696	4222843	3896740	298002436	258731881	0.0178571	0.0590909
29379162_3896917	CM021100.1	1	29379162	294105696	4222843	3896917	298002613	258732058	0	0.366071
29379162_3896971	CM021100.1	1	29379162	294105696	4222843	3896971	298002667	258732112	0.00892857	0.324324
29379162_3897012	CM021100.1	1	29379162	294105696	4222843	3897012	298002708	258732153	0.0267857	0.298165
29379162_3908245	CM021100.1	1	29379162	294105696	4222843	3908245	298013941	258743386	0	0.303571
29382416_4022936	CM021100.1	1	29382416	294105695	8650246	4022936	298128631	258858076	0.0178571	0.254545
29378015_4096550	CM021100.1	1	29378015	294105697	5895538	4096550	298202247	258931692	0	0.299107
29378015_4216712	CM021100.1	1	29378015	294105697	5895538	4216712	298322409	259051854	0.00892857	0.490991
29378015_4216745	CM021100.1	1	29378015	294105697	5895538	4216745	298322442	259051887	0.00892857	0.486486
29382416_4283782	CM021100.1	1	29382416	294105695	8650246	4283782	298389477	259118922	0.0178571	0.0136364
29382416_4283821	CM021100.1	1	29382416	294105695	8650246	4283821	298389516	259118961	0.0267857	0.266055
29382416_4287025	CM021100.1	1	29382416	294105695	8650246	4287025	298392720	259122165	0.0267857	0.261468
29378414_4330694	CM021100.1	1	29378414	294105695	4873643	4330694	298436389	259165834	0.0178571	0.390909
29378414_4330710	CM021100.1	1	29378414	294105695	4873643	4330710	298436405	259165850	0.00892857	0.391892
29378414_4411331	CM021100.1	1	29378414	294105695	4873643	4411331	298517026	259246471	0.0178571	0.422727
29378015_4684367	CM021100.1	1	29378015	294105697	5895538	4684367	298790064	259519509	0.0267857	0.0963303
29378015_4684469	CM021100.1	1	29378015	294105697	5895538	4684469	298790166	259519611	0.0267857	0.399083
29378414_4733634	CM021100.1	1	29378414	294105695	4873643	4733634	298839329	259568774	0	0.0178571
29378414_4733649	CM021100.1	1	29378414	294105695	4873643	4733649	298839344	259568789	0	0.196429
29378414_4735206	CM021100.1	1	29378414	294105695	4873643	4735206	298840901	259570346	0.0178571	0.0363636
29378414_4735532	CM021100.1	1	29378414	294105695	4873643	4735532	298841227	259570672	0.0267857	0.0412844
29378414_4737149	CM021100.1	1	29378414	294105695	4873643	4737149	298842844	259572289	0	0.0267857
29379512_4916460	CM021100.1	1	29379512	294126770	5058073	4916460	299043230	259772675	0.0267857	0.385321
29379512_4916484	CM021100.1	1	29379512	294126770	5058073	4916484	299043254	259772699	0.0267857	0.40367
29379512_4916517	CM021100.1	1	29379512	294126770	5058073	4916517	299043287	259772732	0.0267857	0.408257
29379512_4916531	CM021100.1	1	29379512	294126770	5058073	4916531	299043301	259772746	0.0267857	0
29379512_4916535	CM021100.1	1	29379512	294126770	5058073	4916535	299043305	259772750	0.0267857	0.0963303
29379512_4916604	CM021100.1	1	29379512	294126770	5058073	4916604	299043374	259772819	0.0267857	0.408257
29379512_4916646	CM021100.1	1	29379512	294126770	5058073	4916646	299043416	259772861	0.0446429	0.411215
29378015_5028339	CM021100.1	1	29378015	294105697	5895538	5028339	299134036	259863481	0.0178571	0.0772727
29378015_5028407	CM021100.1	1	29378015	294105697	5895538	5028407	299134104	259863549	0.0178571	0.0818182
29378878_5141035	CM021100.1	1	29378878	294118684	9517285	5141035	299259719	259989164	0.0267857	0.119266
29378878_5141057	CM021100.1	1	29378878	294118684	9517285	5141057	299259741	259989186	0.0267857	0.105505
29378878_5141077	CM021100.1	1	29378878	294118684	9517285	5141077	299259761	259989206	0.0267857	0.0825688
29378878_5141092	CM021100.1	1	29378878	294118684	9517285	5141092	299259776	259989221	0.00892857	0.0765766
29378878_5141097	CM021100.1	1	29378878	294118684	9517285	5141097	299259781	259989226	0.00892857	0.0495495
29378878_5141099	CM021100.1	1	29378878	294118684	9517285	5141099	299259783	259989228	0.00892857	0.351351
29378878_5141109	CM021100.1	1	29378878	294118684	9517285	5141109	299259793	259989238	0.00892857	0.0540541
29378878_5141116	CM021100.1	1	29378878	294118684	9517285	5141116	299259800	259989245	0.00892857	0.0495495
29378878_5141135	CM021100.1	1	29378878	294118684	9517285	5141135	299259819	259989264	0.00892857	0.045045
29378878_5141145	CM021100.1	1	29378878	294118684	9517285	5141145	299259829	259989274	0	0.0357143
29378878_5141148	CM021100.1	1	29378878	294118684	9517285	5141148	299259832	259989277	0	0.0580357
29378878_5141149	CM021100.1	1	29378878	294118684	9517285	5141149	299259833	259989278	0	0.0357143
29378878_5141174	CM021100.1	1	29378878	294118684	9517285	5141174	299259858	259989303	0	0.0401786
29378878_5141177	CM021100.1	1	29378878	294118684	9517285	5141177	299259861	259989306	0	0.0401786
29378878_5141188	CM021100.1	1	29378878	294118684	9517285	5141188	299259872	259989317	0	0.0357143
29378878_5141208	CM021100.1	1	29378878	294118684	9517285	5141208	299259892	259989337	0	0.0357143
29378878_5141234	CM021100.1	1	29378878	294118684	9517285	5141234	299259918	259989363	0.00892857	0.0405405
29378878_5141245	CM021100.1	1	29378878	294118684	9517285	5141245	299259929	259989374	0.0178571	0.0409091
29378878_5141251	CM021100.1	1	29378878	294118684	9517285	5141251	299259935	259989380	0.0267857	0.059633
29378878_5141276	CM021100.1	1	29378878	294118684	9517285	5141276	299259960	259989405	0.0267857	0.0550459
29378015_5350259	CM021100.1	1	29378015	294105697	5895538	5350259	299455956	260185401	0.00892857	0.355856
29378015_5391080	CM021100.1	1	29378015	294105697	5895538	5391080	299496777	260226222	0.00892857	0.369369
29378015_5450456	CM021100.1	1	29378015	294105697	5895538	5450456	299556153	260285598	0.00892857	0.36036
29378015_5480242	CM021100.1	1	29378015	294105697	5895538	5480242	299585939	260315384	0.00892857	0.378378
29378015_5480347	CM021100.1	1	29378015	294105697	5895538	5480347	299586044	260315489	0.00892857	0.387387
29378367_5686869	CM021100.1	1	29378367	294126645	9139559	5686869	299813514	260542959	0.0178571	0.25
29378015_5798567	CM021100.1	1	29378015	294105697	5895538	5798567	299904264	260633709	0.00892857	0.387387
29378015_5798638	CM021100.1	1	29378015	294105697	5895538	5798638	299904335	260633780	0.00892857	0.387387
29378015_5808618	CM021100.1	1	29378015	294105697	5895538	5808618	299914315	260643760	0.0267857	0.389908
29378878_6002167	CM021100.1	1	29378878	294118684	9517285	6002167	300120851	260850296	0.0267857	0.0642202
29378367_6383100	CM021100.1	1	29378367	294126645	9139559	6383100	300509745	261239190	0.0178571	0.486364
29382416_6537439	CM021100.1	1	29382416	294105695	8650246	6537439	300643134	261372579	0	0.267857
29382416_6582239	CM021100.1	1	29382416	294105695	8650246	6582239	300687934	261417379	0	0.28125
29382416_6582351	CM021100.1	1	29382416	294105695	8650246	6582351	300688046	261417491	0	0.276786
29382416_6768819	CM021100.1	1	29382416	294105695	8650246	6768819	300874514	261603959	0.0267857	0.247706
29382416_6768835	CM021100.1	1	29382416	294105695	8650246	6768835	300874530	261603975	0.0267857	0.261468
29382416_6768864	CM021100.1	1	29382416	294105695	8650246	6768864	300874559	261604004	0.0178571	0.245455
29382416_6768885	CM021100.1	1	29382416	294105695	8650246	6768885	300874580	261604025	0.0178571	0.25
29382416_6801562	CM021100.1	1	29382416	294105695	8650246	6801562	300907257	261636702	0	0.232143
29382416_6801638	CM021100.1	1	29382416	294105695	8650246	6801638	300907333	261636778	0	0.232143
29382416_6801742	CM021100.1	1	29382416	294105695	8650246	6801742	300907437	261636882	0	0.254464
29382416_6827524	CM021100.1	1	29382416	294105695	8650246	6827524	300933219	261662664	0.00892857	0.22973
29382416_6827540	CM021100.1	1	29382416	294105695	8650246	6827540	300933235	261662680	0.00892857	0.238739
29382416_6827944	CM021100.1	1	29382416	294105695	8650246	6827944	300933639	261663084	0.00892857	0.22973
29382416_6830343	CM021100.1	1	29382416	294105695	8650246	6830343	300936038	261665483	0.00892857	0.274775
29382416_6830345	CM021100.1	1	29382416	294105695	8650246	6830345	300936040	261665485	0.00892857	0.0135135
29382416_7341012	CM021100.1	1	29382416	294105695	8650246	7341012	301446707	262176152	0	0.258929
29382416_7341932	CM021100.1	1	29382416	294105695	8650246	7341932	301447627	262177072	0.00892857	0.018018
29382416_7341990	CM021100.1	1	29382416	294105695	8650246	7341990	301447685	262177130	0	0.267857
29382416_7342264	CM021100.1	1	29382416	294105695	8650246	7342264	301447959	262177404	0.0178571	0.0636364
29382416_7342295	CM021100.1	1	29382416	294105695	8650246	7342295	301447990	262177435	0.00892857	0.0225225
29382416_7342296	CM021100.1	1	29382416	294105695	8650246	7342296	301447991	262177436	0.00892857	0.0225225
29382416_7342298	CM021100.1	1	29382416	294105695	8650246	7342298	301447993	262177438	0.00892857	0.0225225
29382416_7342366	CM021100.1	1	29382416	294105695	8650246	7342366	301448061	262177506	0.00892857	0.238739
29382416_7342387	CM021100.1	1	29382416	294105695	8650246	7342387	301448082	262177527	0.00892857	0.247748
29382416_7356253	CM021100.1	1	29382416	294105695	8650246	7356253	301461948	262191393	0	0.254464
29382416_7356451	CM021100.1	1	29382416	294105695	8650246	7356451	301462146	262191591	0.0267857	0.252294
29382416_7356576	CM021100.1	1	29382416	294105695	8650246	7356576	301462271	262191716	0.00892857	0.243243
29382416_7358227	CM021100.1	1	29382416	294105695	8650246	7358227	301463922	262193367	0.0357143	0.277778
29382416_7358228	CM021100.1	1	29382416	294105695	8650246	7358228	301463923	262193368	0.0357143	0.282407
29382416_7433108	CM021100.1	1	29382416	294105695	8650246	7433108	301538803	262268248	0.0446429	0.242991
29382416_7433118	CM021100.1	1	29382416	294105695	8650246	7433118	301538813	262268258	0.0446429	0.242991
29382416_7433183	CM021100.1	1	29382416	294105695	8650246	7433183	301538878	262268323	0.00892857	0.265766
29382416_7433237	CM021100.1	1	29382416	294105695	8650246	7433237	301538932	262268377	0	0.254464
29382416_7433270	CM021100.1	1	29382416	294105695	8650246	7433270	301538965	262268410	0	0.25
29382416_7433274	CM021100.1	1	29382416	294105695	8650246	7433274	301538969	262268414	0	0.263393
29382416_7433295	CM021100.1	1	29382416	294105695	8650246	7433295	301538990	262268435	0	0.00446429
29378367_7863594	CM021100.1	1	29378367	294126645	9139559	7863594	301990239	262719684	0	0.424107
29378367_7894508	CM021100.1	1	29378367	294126645	9139559	7894508	302021153	262750598	0.00892857	0.103604
29378367_7894602	CM021100.1	1	29378367	294126645	9139559	7894602	302021247	262750692	0.0267857	0.385321
29382416_8149454	CM021100.1	1	29382416	294105695	8650246	8149454	302255149	262984594	0.0267857	0.353211
29378878_8197012	CM021100.1	1	29378878	294118684	9517285	8197012	302315696	263045141	0.0446429	0.0560748
29378878_8197201	CM021100.1	1	29378878	294118684	9517285	8197201	302315885	263045330	0.0178571	0.259091
29378878_8204330	CM021100.1	1	29378878	294118684	9517285	8204330	302323014	263052459	0.0178571	0.331818
29378878_8204419	CM021100.1	1	29378878	294118684	9517285	8204419	302323103	263052548	0.00892857	0.301802
29378367_8456330	CM021100.1	1	29378367	294126645	9139559	8456330	302582975	263312420	0.0178571	0.163636
29378367_8456331	CM021100.1	1	29378367	294126645	9139559	8456331	302582976	263312421	0.0178571	0.163636
29378367_8456370	CM021100.1	1	29378367	294126645	9139559	8456370	302583015	263312460	0.0178571	0.231818
29378367_8456394	CM021100.1	1	29378367	294126645	9139559	8456394	302583039	263312484	0.00892857	0.00900901
29378367_8456404	CM021100.1	1	29378367	294126645	9139559	8456404	302583049	263312494	0.0178571	0.00454545
29378878_8522640	CM021100.1	1	29378878	294118684	9517285	8522640	302641324	263370769	0.00892857	0.306306
29378878_8522720	CM021100.1	1	29378878	294118684	9517285	8522720	302641404	263370849	0.00892857	0.292793
29378878_8522851	CM021100.1	1	29378878	294118684	9517285	8522851	302641535	263370980	0.00892857	0.292793
29378878_8611917	CM021100.1	1	29378878	294118684	9517285	8611917	302730601	263460046	0.0267857	0.33945
29378878_8612001	CM021100.1	1	29378878	294118684	9517285	8612001	302730685	263460130	0.0357143	0.00925926
29378878_8613353	CM021100.1	1	29378878	294118684	9517285	8613353	302732037	263461482	0.00892857	0.301802
29378878_8613592	CM021100.1	1	29378878	294118684	9517285	8613592	302732276	263461721	0.00892857	0.117117
29378878_8620192	CM021100.1	1	29378878	294118684	9517285	8620192	302738876	263468321	0	0.25
29378367_8694494	CM021100.1	1	29378367	294126645	9139559	8694494	302821139	263550584	0.00892857	0.463964
29378367_8873336	CM021100.1	1	29378367	294126645	9139559	8873336	302999981	263729426	0.0625	0.0380952
29378367_8873447	CM021100.1	1	29378367	294126645	9139559	8873447	303000092	263729537	0.0535714	0.273585
29378367_8873449	CM021100.1	1	29378367	294126645	9139559	8873449	303000094	263729539	0.0535714	0.273585
29378367_9008389	CM021100.1	1	29378367	294126645	9139559	9008389	303135034	263864479	0.00892857	0.265766
29378367_9008417	CM021100.1	1	29378367	294126645	9139559	9008417	303135062	263864507	0	0.258929
29378367_9008453	CM021100.1	1	29378367	294126645	9139559	9008453	303135098	263864543	0	0.272321
29378367_9008472	CM021100.1	1	29378367	294126645	9139559	9008472	303135117	263864562	0	0.276786
29378367_9008570	CM021100.1	1	29378367	294126645	9139559	9008570	303135215	263864660	0.00892857	0.292793
29378367_9008606	CM021100.1	1	29378367	294126645	9139559	9008606	303135251	263864696	0.00892857	0.288288
29378367_9008622	CM021100.1	1	29378367	294126645	9139559	9008622	303135267	263864712	0.00892857	0.279279
29378878_9399718	CM021100.1	1	29378878	294118684	9517285	9399718	303518402	264247847	0.0178571	0.0181818
29378878_9399719	CM021100.1	1	29378878	294118684	9517285	9399719	303518403	264247848	0.0178571	0.0227273
29378878_9399720	CM021100.1	1	29378878	294118684	9517285	9399720	303518404	264247849	0.0178571	0.0181818
29378878_9399725	CM021100.1	1	29378878	294118684	9517285	9399725	303518409	264247854	0.0178571	0.0636364
29378878_9399737	CM021100.1	1	29378878	294118684	9517285	9399737	303518421	264247866	0.0178571	0.0772727
29378878_9399740	CM021100.1	1	29378878	294118684	9517285	9399740	303518424	264247869	0.00892857	0.036036
29378878_9399741	CM021100.1	1	29378878	294118684	9517285	9399741	303518425	264247870	0.00892857	0.0315315
29378878_9399758	CM021100.1	1	29378878	294118684	9517285	9399758	303518442	264247887	0.00892857	0.027027
29378878_9399793	CM021100.1	1	29378878	294118684	9517285	9399793	303518477	264247922	0.00892857	0.0585586
29378878_9399799	CM021100.1	1	29378878	294118684	9517285	9399799	303518483	264247928	0.00892857	0.0315315
29378878_9399800	CM021100.1	1	29378878	294118684	9517285	9399800	303518484	264247929	0.00892857	0.036036
29378878_9399801	CM021100.1	1	29378878	294118684	9517285	9399801	303518485	264247930	0.00892857	0.0495495
29378878_9399811	CM021100.1	1	29378878	294118684	9517285	9399811	303518495	264247940	0.00892857	0.103604
29378878_9399826	CM021100.1	1	29378878	294118684	9517285	9399826	303518510	264247955	0.00892857	0.0315315
29378878_9399829	CM021100.1	1	29378878	294118684	9517285	9399829	303518513	264247958	0.00892857	0.0585586
29378878_9399840	CM021100.1	1	29378878	294118684	9517285	9399840	303518524	264247969	0.00892857	0.31982
29378878_9399855	CM021100.1	1	29378878	294118684	9517285	9399855	303518539	264247984	0.00892857	0.0945946
29378878_9399857	CM021100.1	1	29378878	294118684	9517285	9399857	303518541	264247986	0.00892857	0.0135135
29378878_9399863	CM021100.1	1	29378878	294118684	9517285	9399863	303518547	264247992	0.00892857	0.0135135
29378878_9399870	CM021100.1	1	29378878	294118684	9517285	9399870	303518554	264247999	0	0.0178571
29378878_9399872	CM021100.1	1	29378878	294118684	9517285	9399872	303518556	264248001	0	0.0580357
29378878_9399885	CM021100.1	1	29378878	294118684	9517285	9399885	303518569	264248014	0.00892857	0.027027
29378878_9399893	CM021100.1	1	29378878	294118684	9517285	9399893	303518577	264248022	0.00892857	0.00900901
29378878_9399915	CM021100.1	1	29378878	294118684	9517285	9399915	303518599	264248044	0.00892857	0.0495495
29378878_9399928	CM021100.1	1	29378878	294118684	9517285	9399928	303518612	264248057	0.0267857	0.059633
29378878_9399941	CM021100.1	1	29378878	294118684	9517285	9399941	303518625	264248070	0.0267857	0.0321101
29378878_9399942	CM021100.1	1	29378878	294118684	9517285	9399942	303518626	264248071	0.0267857	0.0412844
29378878_9399943	CM021100.1	1	29378878	294118684	9517285	9399943	303518627	264248072	0.0267857	0.0412844
29378878_9400798	CM021100.1	1	29378878	294118684	9517285	9400798	303519482	264248927	0.0535714	0.00471698
29378878_9400801	CM021100.1	1	29378878	294118684	9517285	9400801	303519485	264248930	0.0535714	0.0235849
29378878_9400847	CM021100.1	1	29378878	294118684	9517285	9400847	303519531	264248976	0.0178571	0.172727
29378878_9400926	CM021100.1	1	29378878	294118684	9517285	9400926	303519610	264249055	0.0267857	0.270642
29378878_9400929	CM021100.1	1	29378878	294118684	9517285	9400929	303519613	264249058	0.0178571	0.272727
29378878_9400968	CM021100.1	1	29378878	294118684	9517285	9400968	303519652	264249097	0.0267857	0.284404
29378878_9422009	CM021100.1	1	29378878	294118684	9517285	9422009	303540693	264270138	0	0.294643
293504861_12358	CM021100.1	1	293504861	317779701	18889	12358	317792059	278521504	0.0267857	0.211009
293504861_12429	CM021100.1	1	293504861	317779701	18889	12429	317792130	278521575	0.0178571	0.236364
293504861_12461	CM021100.1	1	293504861	317779701	18889	12461	317792162	278521607	0.0267857	0.357798
29379902_445337	CM021100.1	1	29379902	327653819	530100	445337	328099156	288828601	0.00892857	0.189189
29379902_445338	CM021100.1	1	29379902	327653819	530100	445338	328099157	288828602	0.00892857	0.252252
29379902_494957	CM021100.1	1	29379902	327653819	530100	494957	328148776	288878221	0.0178571	0.1
29379902_494965	CM021100.1	1	29379902	327653819	530100	494965	328148784	288878229	0.0178571	0.127273
29379902_495015	CM021100.1	1	29379902	327653819	530100	495015	328148834	288878279	0.0178571	0.00909091
29349059_140174	CM021100.1	1	29349059	337046018	486210	140174	337186192	297915637	0.0178571	0.322727
29349059_140364	CM021100.1	1	29349059	337046018	486210	140364	337186382	297915827	0.0178571	0.340909
29347148_1339	CM021100.1	1	29347148	340183825	131342	1339	340185164	300914609	0	0.28125
29379077_50064	CM021100.1	1	29379077	340188939	3411761	50064	340239003	300968448	0.0357143	0.458333
29379077_50072	CM021100.1	1	29379077	340188939	3411761	50072	340239011	300968456	0.0267857	0.481651
29379077_50130	CM021100.1	1	29379077	340188939	3411761	50130	340239069	300968514	0.0357143	0.462963
29377264_63044	CM021100.1	1	29377264	340183824	457241	63044	340246868	300976313	0.0357143	0.337963
29377264_63052	CM021100.1	1	29377264	340183824	457241	63052	340246876	300976321	0.0178571	0.0318182
29377264_63102	CM021100.1	1	29377264	340183824	457241	63102	340246926	300976371	0.00892857	0.0315315
29377264_63122	CM021100.1	1	29377264	340183824	457241	63122	340246946	300976391	0	0.00892857
29377264_63484	CM021100.1	1	29377264	340183824	457241	63484	340247308	300976753	0	0.0848214
29377264_63542	CM021100.1	1	29377264	340183824	457241	63542	340247366	300976811	0	0.325893
29377264_63564	CM021100.1	1	29377264	340183824	457241	63564	340247388	300976833	0.00892857	0.288288
29377264_63617	CM021100.1	1	29377264	340183824	457241	63617	340247441	300976886	0.00892857	0.328829
29377264_63631	CM021100.1	1	29377264	340183824	457241	63631	340247455	300976900	0.0178571	0.131818
29377264_63676	CM021100.1	1	29377264	340183824	457241	63676	340247500	300976945	0.0714286	0.307692
29382140_71317	CM021100.1	1	29382140	340183825	974089	71317	340255142	300984587	0.0357143	0.175926
29378830_83122	CM021100.1	1	29378830	340183825	1126957	83122	340266947	300996392	0.0178571	0.154545
29378830_83173	CM021100.1	1	29378830	340183825	1126957	83173	340266998	300996443	0.0178571	0.213636
29378830_83175	CM021100.1	1	29378830	340183825	1126957	83175	340267000	300996445	0.0178571	0.0590909
29378830_83187	CM021100.1	1	29378830	340183825	1126957	83187	340267012	300996457	0.0178571	0.0636364
29378830_83197	CM021100.1	1	29378830	340183825	1126957	83197	340267022	300996467	0.0178571	0.318182
29378830_83227	CM021100.1	1	29378830	340183825	1126957	83227	340267052	300996497	0.00892857	0.193694
29381915_98470	CM021100.1	1	29381915	340183825	754017	98470	340282295	301011740	0	0.401786
29381915_98474	CM021100.1	1	29381915	340183825	754017	98474	340282299	301011744	0	0.401786
29381915_98492	CM021100.1	1	29381915	340183825	754017	98492	340282317	301011762	0	0.40625
29347148_99503	CM021100.1	1	29347148	340183825	131342	99503	340283328	301012773	0.00892857	0.400901
29382140_136300	CM021100.1	1	29382140	340183825	974089	136300	340320125	301049570	0	0.00446429
29382140_136325	CM021100.1	1	29382140	340183825	974089	136325	340320150	301049595	0.0357143	0.263889
29382140_136331	CM021100.1	1	29382140	340183825	974089	136331	340320156	301049601	0.0178571	0.245455
29382140_136333	CM021100.1	1	29382140	340183825	974089	136333	340320158	301049603	0.0178571	0.231818
29382140_136350	CM021100.1	1	29382140	340183825	974089	136350	340320175	301049620	0.0178571	0.231818
29382140_136354	CM021100.1	1	29382140	340183825	974089	136354	340320179	301049624	0.00892857	0.198198
29382140_136578	CM021100.1	1	29382140	340183825	974089	136578	340320403	301049848	0.00892857	0.189189
29382140_136674	CM021100.1	1	29382140	340183825	974089	136674	340320499	301049944	0.00892857	0.0135135
29381079_145800	CM021100.1	1	29381079	340187817	4912329	145800	340333617	301063062	0.0357143	0.0833333
29381079_145804	CM021100.1	1	29381079	340187817	4912329	145804	340333621	301063066	0.00892857	0.130631
29381079_145821	CM021100.1	1	29381079	340187817	4912329	145821	340333638	301063083	0.00892857	0.184685
29381079_145843	CM021100.1	1	29381079	340187817	4912329	145843	340333660	301063105	0.00892857	0.121622
29381079_145876	CM021100.1	1	29381079	340187817	4912329	145876	340333693	301063138	0.0267857	0.206422
29381079_145892	CM021100.1	1	29381079	340187817	4912329	145892	340333709	301063154	0.00892857	0.0810811
29381120_264703	CM021100.1	1	29381120	340183827	2533515	264703	340448530	301177975	0.00892857	0.130631
29381120_266881	CM021100.1	1	29381120	340183827	2533515	266881	340450708	301180153	0.00892857	0.126126
29381120_266935	CM021100.1	1	29381120	340183827	2533515	266935	340450762	301180207	0.0267857	0.0963303
29381120_266970	CM021100.1	1	29381120	340183827	2533515	266970	340450797	301180242	0.0357143	0.134259
29381120_267057	CM021100.1	1	29381120	340183827	2533515	267057	340450884	301180329	0.0357143	0.134259
29381120_267062	CM021100.1	1	29381120	340183827	2533515	267062	340450889	301180334	0.0267857	0.133028
29381120_289697	CM021100.1	1	29381120	340183827	2533515	289697	340473524	301202969	0.0178571	0.127273
29381120_289756	CM021100.1	1	29381120	340183827	2533515	289756	340473583	301203028	0.0446429	0.00934579
29381120_289763	CM021100.1	1	29381120	340183827	2533515	289763	340473590	301203035	0.0267857	0.293578
29381120_289767	CM021100.1	1	29381120	340183827	2533515	289767	340473594	301203039	0.0267857	0.284404
29381120_289869	CM021100.1	1	29381120	340183827	2533515	289869	340473696	301203141	0.00892857	0.283784
29381079_309567	CM021100.1	1	29381079	340187817	4912329	309567	340497384	301226829	0	0.236607
29381079_309677	CM021100.1	1	29381079	340187817	4912329	309677	340497494	301226939	0.0178571	0.181818
29381079_309678	CM021100.1	1	29381079	340187817	4912329	309678	340497495	301226940	0.0178571	0.177273
29381079_309709	CM021100.1	1	29381079	340187817	4912329	309709	340497526	301226971	0.0178571	0.177273
29381079_309764	CM021100.1	1	29381079	340187817	4912329	309764	340497581	301227026	0.0178571	0.177273
29381079_309811	CM021100.1	1	29381079	340187817	4912329	309811	340497628	301227073	0.00892857	0.184685
29381079_309867	CM021100.1	1	29381079	340187817	4912329	309867	340497684	301227129	0.00892857	0.342342
29381079_309881	CM021100.1	1	29381079	340187817	4912329	309881	340497698	301227143	0	0.191964
29381079_309935	CM021100.1	1	29381079	340187817	4912329	309935	340497752	301227197	0	0.200893
29381079_311788	CM021100.1	1	29381079	340187817	4912329	311788	340499605	301229050	0	0.1875
29381079_311913	CM021100.1	1	29381079	340187817	4912329	311913	340499730	301229175	0.0178571	0.195455
29381079_311980	CM021100.1	1	29381079	340187817	4912329	311980	340499797	301229242	0.0178571	0.0227273
29381079_314390	CM021100.1	1	29381079	340187817	4912329	314390	340502207	301231652	0.0178571	0.0227273
29381079_314420	CM021100.1	1	29381079	340187817	4912329	314420	340502237	301231682	0	0.151786
29381079_314454	CM021100.1	1	29381079	340187817	4912329	314454	340502271	301231716	0.0178571	0.209091
29381079_314531	CM021100.1	1	29381079	340187817	4912329	314531	340502348	301231793	0.00892857	0.31982
29380048_401025	CM021100.1	1	29380048	340183818	2079665	401025	340584843	301314288	0.0625	0.0857143
29379760_413515	CM021100.1	1	29379760	340183825	2368044	413515	340597340	301326785	0	0.245536
29379760_413601	CM021100.1	1	29379760	340183825	2368044	413601	340597426	301326871	0	0.258929
29379760_413657	CM021100.1	1	29379760	340183825	2368044	413657	340597482	301326927	0.0178571	0.240909
29378060_411655	CM021100.1	1	29378060	340187756	957621	411655	340599411	301328856	0	0.151786
29378556_415925	CM021100.1	1	29378556	340183823	3047852	415925	340599748	301329193	0.0357143	0.347222
29379760_427153	CM021100.1	1	29379760	340183825	2368044	427153	340610978	301340423	0.00892857	0.261261
29379760_427260	CM021100.1	1	29379760	340183825	2368044	427260	340611085	301340530	0.0178571	0.286364
29379760_427364	CM021100.1	1	29379760	340183825	2368044	427364	340611189	301340634	0.0267857	0.288991
29379760_435669	CM021100.1	1	29379760	340183825	2368044	435669	340619494	301348939	0.00892857	0.27027
29379760_435677	CM021100.1	1	29379760	340183825	2368044	435677	340619502	301348947	0.00892857	0.27027
29379760_435682	CM021100.1	1	29379760	340183825	2368044	435682	340619507	301348952	0.00892857	0.261261
29379760_437674	CM021100.1	1	29379760	340183825	2368044	437674	340621499	301350944	0.0178571	0.236364
29379760_437676	CM021100.1	1	29379760	340183825	2368044	437676	340621501	301350946	0.0178571	0.240909
29379760_438573	CM021100.1	1	29379760	340183825	2368044	438573	340622398	301351843	0	0.00446429
29379760_438616	CM021100.1	1	29379760	340183825	2368044	438616	340622441	301351886	0.0178571	0.254545
29379760_438629	CM021100.1	1	29379760	340183825	2368044	438629	340622454	301351899	0.0178571	0.254545
29377698_461683	CM021100.1	1	29377698	340187565	3925138	461683	340649248	301378693	0.0267857	0.275229
29378042_463362	CM021100.1	1	29378042	340186782	3291229	463362	340650144	301379589	0.0267857	0.169725
29381559_474715	CM021100.1	1	29381559	340186527	2273695	474715	340661242	301390687	0	0.125
29381559_474745	CM021100.1	1	29381559	340186527	2273695	474745	340661272	301390717	0.0357143	0.152778
29381559_474890	CM021100.1	1	29381559	340186527	2273695	474890	340661417	301390862	0	0.178571
29381120_491750	CM021100.1	1	29381120	340183827	2533515	491750	340675577	301405022	0.0178571	0.277273
29381120_491754	CM021100.1	1	29381120	340183827	2533515	491754	340675581	301405026	0	0.111607
29381120_491790	CM021100.1	1	29381120	340183827	2533515	491790	340675617	301405062	0	0.116071
29381120_491875	CM021100.1	1	29381120	340183827	2533515	491875	340675702	301405147	0.0357143	0.342593
29380468_525457	CM021100.1	1	29380468	340183820	3567115	525457	340709277	301438722	0.0178571	0.154545
29380468_525514	CM021100.1	1	29380468	340183820	3567115	525514	340709334	301438779	0.0178571	0.163636
29380468_525524	CM021100.1	1	29380468	340183820	3567115	525524	340709344	301438789	0.0178571	0.127273
29380468_525550	CM021100.1	1	29380468	340183820	3567115	525550	340709370	301438815	0.0178571	0.113636
29380468_525601	CM021100.1	1	29380468	340183820	3567115	525601	340709421	301438866	0.0178571	0.0909091
29380468_525614	CM021100.1	1	29380468	340183820	3567115	525614	340709434	301438879	0.0178571	0.0772727
29381079_542992	CM021100.1	1	29381079	340187817	4912329	542992	340730809	301460254	0	0.0982143
29381079_543260	CM021100.1	1	29381079	340187817	4912329	543260	340731077	301460522	0	0.00446429
29380468_562610	CM021100.1	1	29380468	340183820	3567115	562610	340746430	301475875	0.0178571	0.281818
29380468_562614	CM021100.1	1	29380468	340183820	3567115	562614	340746434	301475879	0.0178571	0.0727273
29380468_562671	CM021100.1	1	29380468	340183820	3567115	562671	340746491	301475936	0.0625	0.304762
29380468_562675	CM021100.1	1	29380468	340183820	3567115	562675	340746495	301475940	0.0803571	0.436893
29380414_631505	CM021100.1	1	29380414	340183826	1787180	631505	340815331	301544776	0.0446429	0.0607477
29377698_655727	CM021100.1	1	29377698	340187565	3925138	655727	340843292	301572737	0.0267857	0.142202
29380414_713111	CM021100.1	1	29380414	340183826	1787180	713111	340896937	301626382	0	0.419643
29380414_713262	CM021100.1	1	29380414	340183826	1787180	713262	340897088	301626533	0.00892857	0.454955
29380414_713297	CM021100.1	1	29380414	340183826	1787180	713297	340897123	301626568	0.00892857	0.463964
29380414_713349	CM021100.1	1	29380414	340183826	1787180	713349	340897175	301626620	0.0357143	0.476852
29378556_768884	CM021100.1	1	29378556	340183823	3047852	768884	340952707	301682152	0.0267857	0.357798
29378556_768961	CM021100.1	1	29378556	340183823	3047852	768961	340952784	301682229	0.0446429	0.336449
29381760_808390	CM021100.1	1	29381760	340183823	971913	808390	340992213	301721658	0.0178571	0.136364
29379760_833481	CM021100.1	1	29379760	340183825	2368044	833481	341017306	301746751	0.0357143	0.268519
29379760_833562	CM021100.1	1	29379760	340183825	2368044	833562	341017387	301746832	0.00892857	0.279279
29379760_833645	CM021100.1	1	29379760	340183825	2368044	833645	341017470	301746915	0.0178571	0.263636
29379760_889103	CM021100.1	1	29379760	340183825	2368044	889103	341072928	301802373	0.0178571	0.204545
29379760_889155	CM021100.1	1	29379760	340183825	2368044	889155	341072980	301802425	0.0178571	0.227273
29379760_889165	CM021100.1	1	29379760	340183825	2368044	889165	341072990	301802435	0.00892857	0.216216
29379760_889192	CM021100.1	1	29379760	340183825	2368044	889192	341073017	301802462	0.00892857	0.207207
29379760_889194	CM021100.1	1	29379760	340183825	2368044	889194	341073019	301802464	0.00892857	0.207207
29379760_889195	CM021100.1	1	29379760	340183825	2368044	889195	341073020	301802465	0.00892857	0.202703
29379760_889211	CM021100.1	1	29379760	340183825	2368044	889211	341073036	301802481	0.00892857	0.216216
29379760_889239	CM021100.1	1	29379760	340183825	2368044	889239	341073064	301802509	0.00892857	0.22973
29379760_889257	CM021100.1	1	29379760	340183825	2368044	889257	341073082	301802527	0.00892857	0.216216
29379760_889278	CM021100.1	1	29379760	340183825	2368044	889278	341073103	301802548	0.00892857	0.207207
29379760_889287	CM021100.1	1	29379760	340183825	2368044	889287	341073112	301802557	0.00892857	0.220721
29379760_889292	CM021100.1	1	29379760	340183825	2368044	889292	341073117	301802562	0.0178571	0.227273
29379760_889302	CM021100.1	1	29379760	340183825	2368044	889302	341073127	301802572	0.0178571	0.236364
29379760_889332	CM021100.1	1	29379760	340183825	2368044	889332	341073157	301802602	0.0178571	0.240909
29378830_893380	CM021100.1	1	29378830	340183825	1126957	893380	341077205	301806650	0.00892857	0.0540541
29382140_945288	CM021100.1	1	29382140	340183825	974089	945288	341129113	301858558	0	0.245536
29382140_945342	CM021100.1	1	29382140	340183825	974089	945342	341129167	301858612	0.00892857	0.0855856
29382140_945374	CM021100.1	1	29382140	340183825	974089	945374	341129199	301858644	0.0267857	0.238532
29381760_954527	CM021100.1	1	29381760	340183823	971913	954527	341138350	301867795	0.00892857	0.00900901
29381760_954606	CM021100.1	1	29381760	340183823	971913	954606	341138429	301867874	0.00892857	0.135135
29381760_954630	CM021100.1	1	29381760	340183823	971913	954630	341138453	301867898	0.0178571	0.136364
29381760_954705	CM021100.1	1	29381760	340183823	971913	954705	341138528	301867973	0.0446429	0.14486
29381559_974187	CM021100.1	1	29381559	340186527	2273695	974187	341160714	301890159	0.00892857	0.18018
29381559_974192	CM021100.1	1	29381559	340186527	2273695	974192	341160719	301890164	0	0.183036
29381559_974193	CM021100.1	1	29381559	340186527	2273695	974193	341160720	301890165	0	0.174107
29377698_1027540	CM021100.1	1	29377698	340187565	3925138	1027540	341215105	301944550	0.00892857	0.243243
29377698_1030378	CM021100.1	1	29377698	340187565	3925138	1030378	341217943	301947388	0.0178571	0.272727
29378830_1071657	CM021100.1	1	29378830	340183825	1126957	1071657	341255482	301984927	0.0178571	0.0545455
29378830_1071710	CM021100.1	1	29378830	340183825	1126957	1071710	341255535	301984980	0.0178571	0.213636
29377698_1120515	CM021100.1	1	29377698	340187565	3925138	1120515	341308080	302037525	0	0.495536
29377698_1120547	CM021100.1	1	29377698	340187565	3925138	1120547	341308112	302037557	0	0.486607
29377698_1120680	CM021100.1	1	29377698	340187565	3925138	1120680	341308245	302037690	0	0.5
29381120_1179414	CM021100.1	1	29381120	340183827	2533515	1179414	341363241	302092686	0.0357143	0.143519
29381559_1208328	CM021100.1	1	29381559	340186527	2273695	1208328	341394855	302124300	0.0625	0.0809524
29381079_1264799	CM021100.1	1	29381079	340187817	4912329	1264799	341452616	302182061	0.0267857	0.133028
29381079_1264818	CM021100.1	1	29381079	340187817	4912329	1264818	341452635	302182080	0.0267857	0.133028
29381079_1264823	CM021100.1	1	29381079	340187817	4912329	1264823	341452640	302182085	0.0267857	0.0917431
29381079_1264825	CM021100.1	1	29381079	340187817	4912329	1264825	341452642	302182087	0.0267857	0.137615
29381079_1264866	CM021100.1	1	29381079	340187817	4912329	1264866	341452683	302182128	0.0267857	0.165138
29381079_1264912	CM021100.1	1	29381079	340187817	4912329	1264912	341452729	302182174	0.0267857	0.0642202
29381079_1264915	CM021100.1	1	29381079	340187817	4912329	1264915	341452732	302182177	0.00892857	0.22973
29381079_1264956	CM021100.1	1	29381079	340187817	4912329	1264956	341452773	302182218	0.0267857	0.188073
29381079_1264958	CM021100.1	1	29381079	340187817	4912329	1264958	341452775	302182220	0.0267857	0.188073
29381079_1265002	CM021100.1	1	29381079	340187817	4912329	1265002	341452819	302182264	0.0178571	0.163636
29382073_1284738	CM021100.1	1	29382073	340186737	2884627	1284738	341471475	302200920	0	0.392857
29379665_1290929	CM021100.1	1	29379665	340183825	9345703	1290929	341474754	302204199	0	0.151786
29379665_1294454	CM021100.1	1	29379665	340183825	9345703	1294454	341478279	302207724	0	0.388393
29379665_1294503	CM021100.1	1	29379665	340183825	9345703	1294503	341478328	302207773	0	0.169643
29379665_1294863	CM021100.1	1	29379665	340183825	9345703	1294863	341478688	302208133	0.00892857	0.13964
29379665_1294870	CM021100.1	1	29379665	340183825	9345703	1294870	341478695	302208140	0.00892857	0.13964
29379665_1294924	CM021100.1	1	29379665	340183825	9345703	1294924	341478749	302208194	0	0.160714
29379665_1294954	CM021100.1	1	29379665	340183825	9345703	1294954	341478779	302208224	0.0267857	0.169725
29380048_1302257	CM021100.1	1	29380048	340183818	2079665	1302257	341486075	302215520	0	0.0982143
29380048_1302299	CM021100.1	1	29380048	340183818	2079665	1302299	341486117	302215562	0.00892857	0.153153
29380048_1302339	CM021100.1	1	29380048	340183818	2079665	1302339	341486157	302215602	0	0.0848214
29378042_1306047	CM021100.1	1	29378042	340186782	3291229	1306047	341492829	302222274	0.00892857	0.0720721
29381890_1396940	CM021100.1	1	29381890	340183827	3248810	1396940	341580767	302310212	0.0178571	0.122727
29381890_1397005	CM021100.1	1	29381890	340183827	3248810	1397005	341580832	302310277	0	0.401786
29381890_1397006	CM021100.1	1	29381890	340183827	3248810	1397006	341580833	302310278	0	0.0178571
29381120_1426674	CM021100.1	1	29381120	340183827	2533515	1426674	341610501	302339946	0	0.138393
29381120_1426675	CM021100.1	1	29381120	340183827	2533515	1426675	341610502	302339947	0	0.125
29381120_1426753	CM021100.1	1	29381120	340183827	2533515	1426753	341610580	302340025	0	0.125
29377698_1451040	CM021100.1	1	29377698	340187565	3925138	1451040	341638605	302368050	0	0.227679
29377698_1451735	CM021100.1	1	29377698	340187565	3925138	1451735	341639300	302368745	0.0178571	0.240909
29377698_1451765	CM021100.1	1	29377698	340187565	3925138	1451765	341639330	302368775	0.0178571	0.140909
29381120_1485679	CM021100.1	1	29381120	340183827	2533515	1485679	341669506	302398951	0.0178571	0.113636
29378042_1599585	CM021100.1	1	29378042	340186782	3291229	1599585	341786367	302515812	0.0267857	0.119266
29381559_1637842	CM021100.1	1	29381559	340186527	2273695	1637842	341824369	302553814	0.0267857	0.0825688
29381559_1637917	CM021100.1	1	29381559	340186527	2273695	1637917	341824444	302553889	0.0267857	0.059633
29379665_1673357	CM021100.1	1	29379665	340183825	9345703	1673357	341857182	302586627	0	0.151786
29379665_1676906	CM021100.1	1	29379665	340183825	9345703	1676906	341860731	302590176	0	0.357143
29382073_1689988	CM021100.1	1	29382073	340186737	2884627	1689988	341876725	302606170	0.0357143	0.0324074
29379665_1765271	CM021100.1	1	29379665	340183825	9345703	1765271	341949096	302678541	0.0625	0.166667
29379665_1765321	CM021100.1	1	29379665	340183825	9345703	1765321	341949146	302678591	0.0446429	0.168224
29381559_1763996	CM021100.1	1	29381559	340186527	2273695	1763996	341950523	302679968	0	0.325893
29381559_1764026	CM021100.1	1	29381559	340186527	2273695	1764026	341950553	302679998	0	0.125
29380468_1768995	CM021100.1	1	29380468	340183820	3567115	1768995	341952815	302682260	0	0.0758929
29380468_1769063	CM021100.1	1	29380468	340183820	3567115	1769063	341952883	302682328	0	0.0133929
29380468_1769119	CM021100.1	1	29380468	340183820	3567115	1769119	341952939	302682384	0	0.0714286
29380468_1776870	CM021100.1	1	29380468	340183820	3567115	1776870	341960690	302690135	0	0.0178571
29380468_1776940	CM021100.1	1	29380468	340183820	3567115	1776940	341960760	302690205	0	0.0580357
29380048_1799795	CM021100.1	1	29380048	340183818	2079665	1799795	341983613	302713058	0	0.142857
29380048_1799803	CM021100.1	1	29380048	340183818	2079665	1799803	341983621	302713066	0.0625	0.138095
29379665_1852511	CM021100.1	1	29379665	340183825	9345703	1852511	342036336	302765781	0.0267857	0.16055
29381079_1859830	CM021100.1	1	29381079	340187817	4912329	1859830	342047647	302777092	0.00892857	0.193694
29381079_1859875	CM021100.1	1	29381079	340187817	4912329	1859875	342047692	302777137	0.00892857	0.189189
29380468_1886765	CM021100.1	1	29380468	340183820	3567115	1886765	342070585	302800030	0	0.0625
29380468_1886810	CM021100.1	1	29380468	340183820	3567115	1886810	342070630	302800075	0.00892857	0.0765766
29380468_1888377	CM021100.1	1	29380468	340183820	3567115	1888377	342072197	302801642	0.00892857	0.0765766
29380468_1891632	CM021100.1	1	29380468	340183820	3567115	1891632	342075452	302804897	0.00892857	0.0720721
29380468_1891748	CM021100.1	1	29380468	340183820	3567115	1891748	342075568	302805013	0.00892857	0.0720721
29380468_1979819	CM021100.1	1	29380468	340183820	3567115	1979819	342163639	302893084	0.0357143	0.166667
29380468_1980126	CM021100.1	1	29380468	340183820	3567115	1980126	342163946	302893391	0.0178571	0.15
29380468_1980266	CM021100.1	1	29380468	340183820	3567115	1980266	342164086	302893531	0.0267857	0.142202
29380468_1980578	CM021100.1	1	29380468	340183820	3567115	1980578	342164398	302893843	0.00892857	0.166667
29380468_1980662	CM021100.1	1	29380468	340183820	3567115	1980662	342164482	302893927	0	0.183036
29380468_1980702	CM021100.1	1	29380468	340183820	3567115	1980702	342164522	302893967	0	0.401786
29379077_2107886	CM021100.1	1	29379077	340188939	3411761	2107886	342296825	303026270	0.0535714	0.150943
29379077_2107901	CM021100.1	1	29379077	340188939	3411761	2107901	342296840	303026285	0.0535714	0.386792
29379077_2107982	CM021100.1	1	29379077	340188939	3411761	2107982	342296921	303026366	0.0535714	0.108491
29381120_2214947	CM021100.1	1	29381120	340183827	2533515	2214947	342398774	303128219	0.0267857	0.110092
29381120_2214995	CM021100.1	1	29381120	340183827	2533515	2214995	342398822	303128267	0.0446429	0.116822
29378556_2232972	CM021100.1	1	29378556	340183823	3047852	2232972	342416795	303146240	0.0178571	0.1
29378556_2232994	CM021100.1	1	29378556	340183823	3047852	2232994	342416817	303146262	0	0.299107
29378556_2233081	CM021100.1	1	29378556	340183823	3047852	2233081	342416904	303146349	0.0267857	0.00458716
29378556_2233155	CM021100.1	1	29378556	340183823	3047852	2233155	342416978	303146423	0.0357143	0.148148
29381120_2457777	CM021100.1	1	29381120	340183827	2533515	2457777	342641604	303371049	0.0178571	0.131818
29379665_2573884	CM021100.1	1	29379665	340183825	9345703	2573884	342757709	303487154	0.00892857	0.0720721
29381890_2613740	CM021100.1	1	29381890	340183827	3248810	2613740	342797567	303527012	0.0714286	0.00480769
29381890_2613775	CM021100.1	1	29381890	340183827	3248810	2613775	342797602	303527047	0.0178571	0.231818
29381890_2613898	CM021100.1	1	29381890	340183827	3248810	2613898	342797725	303527170	0.00892857	0.162162
29381890_2613907	CM021100.1	1	29381890	340183827	3248810	2613907	342797734	303527179	0.0178571	0.172727
29381890_2613925	CM021100.1	1	29381890	340183827	3248810	2613925	342797752	303527197	0.0178571	0.168182
29381890_2613945	CM021100.1	1	29381890	340183827	3248810	2613945	342797772	303527217	0.0267857	0.188073
29381079_2719691	CM021100.1	1	29381079	340187817	4912329	2719691	342907508	303636953	0.0178571	0.190909
29381079_2733073	CM021100.1	1	29381079	340187817	4912329	2733073	342920890	303650335	0	0.120536
29377698_2982713	CM021100.1	1	29377698	340187565	3925138	2982713	343170278	303899723	0	0.138393
29377698_2982807	CM021100.1	1	29377698	340187565	3925138	2982807	343170372	303899817	0.00892857	0.148649
29377698_2982828	CM021100.1	1	29377698	340187565	3925138	2982828	343170393	303899838	0	0.0223214
29377698_2982838	CM021100.1	1	29377698	340187565	3925138	2982838	343170403	303899848	0	0.0401786
29377698_2982869	CM021100.1	1	29377698	340187565	3925138	2982869	343170434	303899879	0.00892857	0.0945946
29377698_2982881	CM021100.1	1	29377698	340187565	3925138	2982881	343170446	303899891	0.00892857	0.0495495
29377698_2982882	CM021100.1	1	29377698	340187565	3925138	2982882	343170447	303899892	0.00892857	0.0405405
29377698_2982904	CM021100.1	1	29377698	340187565	3925138	2982904	343170469	303899914	0.00892857	0.211712
29377698_2982913	CM021100.1	1	29377698	340187565	3925138	2982913	343170478	303899923	0.00892857	0.216216
29377698_2982915	CM021100.1	1	29377698	340187565	3925138	2982915	343170480	303899925	0.0178571	0.263636
29379665_2997611	CM021100.1	1	29379665	340183825	9345703	2997611	343181436	303910881	0.00892857	0.432432
29381079_3078736	CM021100.1	1	29381079	340187817	4912329	3078736	343266553	303995998	0.00892857	0.189189
29381079_3086553	CM021100.1	1	29381079	340187817	4912329	3086553	343274370	304003815	0.0178571	0.05
29381079_3086556	CM021100.1	1	29381079	340187817	4912329	3086556	343274373	304003818	0	0.25
29379665_3176867	CM021100.1	1	29379665	340183825	9345703	3176867	343360692	304090137	0.00892857	0.0225225
29381079_3275062	CM021100.1	1	29381079	340187817	4912329	3275062	343462879	304192324	0.0267857	0.0183486
29381079_3275134	CM021100.1	1	29381079	340187817	4912329	3275134	343462951	304192396	0.0267857	0.444954
29380468_3330000	CM021100.1	1	29380468	340183820	3567115	3330000	343513820	304243265	0	0.40625
29380468_3330043	CM021100.1	1	29380468	340183820	3567115	3330043	343513863	304243308	0	0.375
29380468_3330058	CM021100.1	1	29380468	340183820	3567115	3330058	343513878	304243323	0.0446429	0.369159
29380468_3330063	CM021100.1	1	29380468	340183820	3567115	3330063	343513883	304243328	0.0267857	0.376147
29380468_3330081	CM021100.1	1	29380468	340183820	3567115	3330081	343513901	304243346	0.00892857	0.238739
29380468_3330086	CM021100.1	1	29380468	340183820	3567115	3330086	343513906	304243351	0.00892857	0.0585586
29380468_3330096	CM021100.1	1	29380468	340183820	3567115	3330096	343513916	304243361	0	0.209821
29380468_3330117	CM021100.1	1	29380468	340183820	3567115	3330117	343513937	304243382	0.0178571	0.231818
29380468_3330119	CM021100.1	1	29380468	340183820	3567115	3330119	343513939	304243384	0	0.241071
29380468_3330123	CM021100.1	1	29380468	340183820	3567115	3330123	343513943	304243388	0	0.232143
29380468_3410072	CM021100.1	1	29380468	340183820	3567115	3410072	343593892	304323337	0.0267857	0.334862
29380468_3410089	CM021100.1	1	29380468	340183820	3567115	3410089	343593909	304323354	0.0267857	0.211009
29381079_3427426	CM021100.1	1	29381079	340187817	4912329	3427426	343615243	304344688	0	0.160714
29379665_4020252	CM021100.1	1	29379665	340183825	9345703	4020252	344204077	304933522	0	0.34375
29379665_4020286	CM021100.1	1	29379665	340183825	9345703	4020286	344204111	304933556	0	0.334821
29379665_4020290	CM021100.1	1	29379665	340183825	9345703	4020290	344204115	304933560	0.00892857	0.351351
29379665_4024370	CM021100.1	1	29379665	340183825	9345703	4024370	344208195	304937640	0.00892857	0.315315
29379665_4063676	CM021100.1	1	29379665	340183825	9345703	4063676	344247501	304976946	0.00892857	0.373874
29379665_4063738	CM021100.1	1	29379665	340183825	9345703	4063738	344247563	304977008	0.00892857	0.337838
29379665_4063762	CM021100.1	1	29379665	340183825	9345703	4063762	344247587	304977032	0.00892857	0.36036
29379665_4063795	CM021100.1	1	29379665	340183825	9345703	4063795	344247620	304977065	0.0178571	0.359091
29379665_4063803	CM021100.1	1	29379665	340183825	9345703	4063803	344247628	304977073	0.0178571	0.354545
29379665_4063815	CM021100.1	1	29379665	340183825	9345703	4063815	344247640	304977085	0.00892857	0.36036
29379665_4063819	CM021100.1	1	29379665	340183825	9345703	4063819	344247644	304977089	0.00892857	0.355856
29381079_4073224	CM021100.1	1	29381079	340187817	4912329	4073224	344261041	304990486	0	0.169643
29381079_4073334	CM021100.1	1	29381079	340187817	4912329	4073334	344261151	304990596	0.0446429	0.168224
29381079_4073652	CM021100.1	1	29381079	340187817	4912329	4073652	344261469	304990914	0.00892857	0.112613
29379665_4113964	CM021100.1	1	29379665	340183825	9345703	4113964	344297789	305027234	0.0178571	0.0136364
29379665_4114002	CM021100.1	1	29379665	340183825	9345703	4114002	344297827	305027272	0.0178571	0.368182
29379665_4114003	CM021100.1	1	29379665	340183825	9345703	4114003	344297828	305027273	0.0178571	0.368182
29379665_4114013	CM021100.1	1	29379665	340183825	9345703	4114013	344297838	305027283	0.00892857	0.369369
29379665_4114380	CM021100.1	1	29379665	340183825	9345703	4114380	344298205	305027650	0.00892857	0.328829
29379665_4114404	CM021100.1	1	29379665	340183825	9345703	4114404	344298229	305027674	0.0178571	0.331818
29379665_4164159	CM021100.1	1	29379665	340183825	9345703	4164159	344347984	305077429	0.00892857	0.328829
29379665_4164189	CM021100.1	1	29379665	340183825	9345703	4164189	344348014	305077459	0.00892857	0.333333
29379665_4164240	CM021100.1	1	29379665	340183825	9345703	4164240	344348065	305077510	0.0178571	0.309091
29379665_4164271	CM021100.1	1	29379665	340183825	9345703	4164271	344348096	305077541	0.00892857	0.310811
29379665_4164348	CM021100.1	1	29379665	340183825	9345703	4164348	344348173	305077618	0.00892857	0.315315
29379665_4220183	CM021100.1	1	29379665	340183825	9345703	4220183	344404008	305133453	0.00892857	0.342342
29379665_4220214	CM021100.1	1	29379665	340183825	9345703	4220214	344404039	305133484	0.00892857	0.355856
29379665_4220230	CM021100.1	1	29379665	340183825	9345703	4220230	344404055	305133500	0.00892857	0.355856
29379665_4558001	CM021100.1	1	29379665	340183825	9345703	4558001	344741826	305471271	0.0535714	0.0849057
29379665_4558012	CM021100.1	1	29379665	340183825	9345703	4558012	344741837	305471282	0.0446429	0.088785
29379665_4636586	CM021100.1	1	29379665	340183825	9345703	4636586	344820411	305549856	0.00892857	0.0675676
29379665_4636624	CM021100.1	1	29379665	340183825	9345703	4636624	344820449	305549894	0.00892857	0.0675676
29379665_4637951	CM021100.1	1	29379665	340183825	9345703	4637951	344821776	305551221	0	0.0758929
29379665_4639676	CM021100.1	1	29379665	340183825	9345703	4639676	344823501	305552946	0.0267857	0.0779817
29379665_4639744	CM021100.1	1	29379665	340183825	9345703	4639744	344823569	305553014	0.0535714	0.0707547
29379665_4639933	CM021100.1	1	29379665	340183825	9345703	4639933	344823758	305553203	0.0178571	0.0590909
29381079_4770799	CM021100.1	1	29381079	340187817	4912329	4770799	344958616	305688061	0.0357143	0.037037
29381079_4770805	CM021100.1	1	29381079	340187817	4912329	4770805	344958622	305688067	0.0267857	0.0963303
29381079_4770863	CM021100.1	1	29381079	340187817	4912329	4770863	344958680	305688125	0	0.00446429
29379665_4931724	CM021100.1	1	29379665	340183825	9345703	4931724	345115549	305844994	0.00892857	0.117117
29379665_4931843	CM021100.1	1	29379665	340183825	9345703	4931843	345115668	305845113	0.0178571	0.1
29379665_4931969	CM021100.1	1	29379665	340183825	9345703	4931969	345115794	305845239	0	0.107143
29379665_5543908	CM021100.1	1	29379665	340183825	9345703	5543908	345727733	306457178	0.00892857	0.121622
29379665_6306240	CM021100.1	1	29379665	340183825	9345703	6306240	346490065	307219510	0.0178571	0.0318182
29379665_6328246	CM021100.1	1	29379665	340183825	9345703	6328246	346512071	307241516	0.00892857	0.0315315
29379665_6507074	CM021100.1	1	29379665	340183825	9345703	6507074	346690899	307420344	0.00892857	0.310811
29379665_6748459	CM021100.1	1	29379665	340183825	9345703	6748459	346932284	307661729	0	0.120536
29379665_6885268	CM021100.1	1	29379665	340183825	9345703	6885268	347069093	307798538	0	0.482143
29379665_8850317	CM021100.1	1	29379665	340183825	9345703	8850317	349034142	309763587	0.0178571	0.445455
29379665_8850328	CM021100.1	1	29379665	340183825	9345703	8850328	349034153	309763598	0.0178571	0.495455
29379665_8866375	CM021100.1	1	29379665	340183825	9345703	8866375	349050200	309779645	0	0.5
29379665_8867042	CM021100.1	1	29379665	340183825	9345703	8867042	349050867	309780312	0.00892857	0.472973
29377331_20561	CM021100.1	1	29377331	356149198	229043	20561	356169759	316899204	0	0.299107
29366518_51161	CM021100.1	1	29366518	356149469	111619	51161	356200630	316930075	0.00892857	0.18018
29366518_51163	CM021100.1	1	29366518	356149469	111619	51163	356200632	316930077	0.00892857	0.0720721
29366518_51189	CM021100.1	1	29366518	356149469	111619	51189	356200658	316930103	0.00892857	0.0045045
29366518_51198	CM021100.1	1	29366518	356149469	111619	51198	356200667	316930112	0.00892857	0.351351
29379296_56266	CM021100.1	1	29379296	356149197	673210	56266	356205463	316934908	0.0178571	0.0181818
29379296_56268	CM021100.1	1	29379296	356149197	673210	56268	356205465	316934910	0.0178571	0.268182
29379296_56283	CM021100.1	1	29379296	356149197	673210	56283	356205480	316934925	0.0267857	0.0504587
29379296_56417	CM021100.1	1	29379296	356149197	673210	56417	356205614	316935059	0.00892857	0.00900901
29379296_56425	CM021100.1	1	29379296	356149197	673210	56425	356205622	316935067	0.00892857	0.00900901
29379296_56459	CM021100.1	1	29379296	356149197	673210	56459	356205656	316935101	0.00892857	0.148649
29379296_56474	CM021100.1	1	29379296	356149197	673210	56474	356205671	316935116	0	0.183036
29379296_56505	CM021100.1	1	29379296	356149197	673210	56505	356205702	316935147	0.00892857	0.153153
29380116_137875	CM021100.1	1	29380116	356149624	2979582	137875	356287499	317016944	0.00892857	0.306306
29380116_137905	CM021100.1	1	29380116	356149624	2979582	137905	356287529	317016974	0	0.0669643
29377430_155253	CM021100.1	1	29377430	356149202	1461542	155253	356304455	317033900	0.00892857	0.018018
29377430_155331	CM021100.1	1	29377430	356149202	1461542	155331	356304533	317033978	0	0.0223214
29377430_155453	CM021100.1	1	29377430	356149202	1461542	155453	356304655	317034100	0	0.25
29377430_155458	CM021100.1	1	29377430	356149202	1461542	155458	356304660	317034105	0.00892857	0.018018
29377286_178422	CM021100.1	1	29377286	356149202	696153	178422	356327624	317057069	0.00892857	0.0630631
29377286_178465	CM021100.1	1	29377286	356149202	696153	178465	356327667	317057112	0.0178571	0.395455
29377286_178471	CM021100.1	1	29377286	356149202	696153	178471	356327673	317057118	0.0178571	0.386364
29377286_197496	CM021100.1	1	29377286	356149202	696153	197496	356346698	317076143	0.00892857	0.36036
29377286_197832	CM021100.1	1	29377286	356149202	696153	197832	356347034	317076479	0	0.4375
29342805_224741	CM021100.1	1	29342805	356149215	368000	224741	356373956	317103401	0.0535714	0.212264
29342805_224762	CM021100.1	1	29342805	356149215	368000	224762	356373977	317103422	0.0357143	0.212963
29342805_224799	CM021100.1	1	29342805	356149215	368000	224799	356374014	317103459	0.0267857	0.211009
29342805_224857	CM021100.1	1	29342805	356149215	368000	224857	356374072	317103517	0.0178571	0.131818
29342805_224877	CM021100.1	1	29342805	356149215	368000	224877	356374092	317103537	0.0178571	0.213636
29342805_224880	CM021100.1	1	29342805	356149215	368000	224880	356374095	317103540	0.0178571	0.213636
29342805_224906	CM021100.1	1	29342805	356149215	368000	224906	356374121	317103566	0.00892857	0.220721
29342805_224916	CM021100.1	1	29342805	356149215	368000	224916	356374131	317103576	0.00892857	0.216216
29342805_224938	CM021100.1	1	29342805	356149215	368000	224938	356374153	317103598	0.0178571	0.204545
29378330_242673	CM021100.1	1	29378330	356149409	947237	242673	356392082	317121527	0.0446429	0.102804
29378330_242711	CM021100.1	1	29378330	356149409	947237	242711	356392120	317121565	0.0357143	0.00925926
29378330_242713	CM021100.1	1	29378330	356149409	947237	242713	356392122	317121567	0.0357143	0.00925926
29378330_242715	CM021100.1	1	29378330	356149409	947237	242715	356392124	317121569	0.0357143	0.0555556
29378330_242718	CM021100.1	1	29378330	356149409	947237	242718	356392127	317121572	0.0357143	0.138889
29378330_242719	CM021100.1	1	29378330	356149409	947237	242719	356392128	317121573	0.0357143	0.134259
29378330_242720	CM021100.1	1	29378330	356149409	947237	242720	356392129	317121574	0.0357143	0.0694444
29378330_242726	CM021100.1	1	29378330	356149409	947237	242726	356392135	317121580	0.0357143	0.134259
29378330_242759	CM021100.1	1	29378330	356149409	947237	242759	356392168	317121613	0.0178571	0.327273
29378330_242778	CM021100.1	1	29378330	356149409	947237	242778	356392187	317121632	0.00892857	0.0855856
29378330_242783	CM021100.1	1	29378330	356149409	947237	242783	356392192	317121637	0.00892857	0.108108
29378330_242796	CM021100.1	1	29378330	356149409	947237	242796	356392205	317121650	0	0.290179
29378330_242807	CM021100.1	1	29378330	356149409	947237	242807	356392216	317121661	0	0.272321
29378330_242818	CM021100.1	1	29378330	356149409	947237	242818	356392227	317121672	0	0.0892857
29378330_242821	CM021100.1	1	29378330	356149409	947237	242821	356392230	317121675	0	0.28125
29378330_242840	CM021100.1	1	29378330	356149409	947237	242840	356392249	317121694	0	0.276786
29378330_242841	CM021100.1	1	29378330	356149409	947237	242841	356392250	317121695	0	0.28125
29378330_242853	CM021100.1	1	29378330	356149409	947237	242853	356392262	317121707	0	0.308036
29378330_242866	CM021100.1	1	29378330	356149409	947237	242866	356392275	317121720	0	0.0223214
29378330_242869	CM021100.1	1	29378330	356149409	947237	242869	356392278	317121723	0	0.308036
29378330_242870	CM021100.1	1	29378330	356149409	947237	242870	356392279	317121724	0	0.308036
29378330_242897	CM021100.1	1	29378330	356149409	947237	242897	356392306	317121751	0	0.0133929
29378330_242898	CM021100.1	1	29378330	356149409	947237	242898	356392307	317121752	0	0.0178571
29378330_242912	CM021100.1	1	29378330	356149409	947237	242912	356392321	317121766	0.00892857	0.202703
29378330_242915	CM021100.1	1	29378330	356149409	947237	242915	356392324	317121769	0.00892857	0.0945946
29378330_242926	CM021100.1	1	29378330	356149409	947237	242926	356392335	317121780	0.00892857	0.108108
29378330_242987	CM021100.1	1	29378330	356149409	947237	242987	356392396	317121841	0.0357143	0.467593
29378330_243868	CM021100.1	1	29378330	356149409	947237	243868	356393277	317122722	0.0535714	0.108491
29378330_243869	CM021100.1	1	29378330	356149409	947237	243869	356393278	317122723	0.0535714	0.113208
29378330_243883	CM021100.1	1	29378330	356149409	947237	243883	356393292	317122737	0.0535714	0.240566
29378330_243889	CM021100.1	1	29378330	356149409	947237	243889	356393298	317122743	0.0446429	0.0280374
29378330_243903	CM021100.1	1	29378330	356149409	947237	243903	356393312	317122757	0.0357143	0.0185185
29378330_243904	CM021100.1	1	29378330	356149409	947237	243904	356393313	317122758	0.0357143	0.0416667
29378330_243911	CM021100.1	1	29378330	356149409	947237	243911	356393320	317122765	0.0357143	0.305556
29378330_243917	CM021100.1	1	29378330	356149409	947237	243917	356393326	317122771	0.0267857	0.0366972
29378330_243921	CM021100.1	1	29378330	356149409	947237	243921	356393330	317122775	0.0357143	0.37963
29378330_243923	CM021100.1	1	29378330	356149409	947237	243923	356393332	317122777	0.0267857	0.394495
29378330_243944	CM021100.1	1	29378330	356149409	947237	243944	356393353	317122798	0.0178571	0.0636364
29378330_243945	CM021100.1	1	29378330	356149409	947237	243945	356393354	317122799	0.0178571	0.0227273
29378330_243969	CM021100.1	1	29378330	356149409	947237	243969	356393378	317122823	0	0.0491071
29378330_244000	CM021100.1	1	29378330	356149409	947237	244000	356393409	317122854	0	0.0267857
29378330_244016	CM021100.1	1	29378330	356149409	947237	244016	356393425	317122870	0	0.160714
29378330_244080	CM021100.1	1	29378330	356149409	947237	244080	356393489	317122934	0.00892857	0.0225225
29378330_244097	CM021100.1	1	29378330	356149409	947237	244097	356393506	317122951	0.00892857	0.0495495
29378330_244103	CM021100.1	1	29378330	356149409	947237	244103	356393512	317122957	0.00892857	0.306306
29378330_244116	CM021100.1	1	29378330	356149409	947237	244116	356393525	317122970	0.00892857	0.0630631
29379296_299647	CM021100.1	1	29379296	356149197	673210	299647	356448844	317178289	0	0.0133929
29379296_299666	CM021100.1	1	29379296	356149197	673210	299666	356448863	317178308	0	0.433036
29379296_299693	CM021100.1	1	29379296	356149197	673210	299693	356448890	317178335	0	0.361607
29379296_300386	CM021100.1	1	29379296	356149197	673210	300386	356449583	317179028	0	0.401786
29379296_300463	CM021100.1	1	29379296	356149197	673210	300463	356449660	317179105	0	0.00446429
29380116_569157	CM021100.1	1	29380116	356149624	2979582	569157	356718781	317448226	0.00892857	0.0405405
29380116_569176	CM021100.1	1	29380116	356149624	2979582	569176	356718800	317448245	0	0.0223214
29380116_569296	CM021100.1	1	29380116	356149624	2979582	569296	356718920	317448365	0.0178571	0.186364
29380116_579325	CM021100.1	1	29380116	356149624	2979582	579325	356728949	317458394	0.0267857	0.174312
29379296_626330	CM021100.1	1	29379296	356149197	673210	626330	356775527	317504972	0.00892857	0.13964
29379296_626361	CM021100.1	1	29379296	356149197	673210	626361	356775558	317505003	0.00892857	0.153153
29379296_626365	CM021100.1	1	29379296	356149197	673210	626365	356775562	317505007	0.00892857	0.153153
29379296_626408	CM021100.1	1	29379296	356149197	673210	626408	356775605	317505050	0.0178571	0.163636
29379296_626465	CM021100.1	1	29379296	356149197	673210	626465	356775662	317505107	0.0446429	0.149533
29379296_626469	CM021100.1	1	29379296	356149197	673210	626469	356775666	317505111	0.0446429	0.149533
29381823_747087	CM021100.1	1	29381823	356149644	909303	747087	356896731	317626176	0	0.196429
29381722_1115914	CM021100.1	1	29381722	356149202	2955368	1115914	357265116	317994561	0	0.272321
29381722_1115990	CM021100.1	1	29381722	356149202	2955368	1115990	357265192	317994637	0	0.0178571
29380116_1215872	CM021100.1	1	29380116	356149624	2979582	1215872	357365496	318094941	0	0.303571
29381722_1558994	CM021100.1	1	29381722	356149202	2955368	1558994	357708196	318437641	0.00892857	0.103604
29381722_1559075	CM021100.1	1	29381722	356149202	2955368	1559075	357708277	318437722	0.00892857	0.0990991
29381722_1634658	CM021100.1	1	29381722	356149202	2955368	1634658	357783860	318513305	0.00892857	0.0945946
29381722_1634821	CM021100.1	1	29381722	356149202	2955368	1634821	357784023	318513468	0	0.0848214
29381722_1634874	CM021100.1	1	29381722	356149202	2955368	1634874	357784076	318513521	0.00892857	0.0900901
29381722_1665275	CM021100.1	1	29381722	356149202	2955368	1665275	357814477	318543922	0.00892857	0.243243
29381722_1665310	CM021100.1	1	29381722	356149202	2955368	1665310	357814512	318543957	0	0
29381722_1665499	CM021100.1	1	29381722	356149202	2955368	1665499	357814701	318544146	0	0.107143
29381722_1665581	CM021100.1	1	29381722	356149202	2955368	1665581	357814783	318544228	0	0.120536
29381722_1665601	CM021100.1	1	29381722	356149202	2955368	1665601	357814803	318544248	0	0.142857
29381722_1690545	CM021100.1	1	29381722	356149202	2955368	1690545	357839747	318569192	0	0.120536
29381722_1756452	CM021100.1	1	29381722	356149202	2955368	1756452	357905654	318635099	0.0714286	0.100962
29381722_1756493	CM021100.1	1	29381722	356149202	2955368	1756493	357905695	318635140	0.0267857	0.114679
29381722_1756570	CM021100.1	1	29381722	356149202	2955368	1756570	357905772	318635217	0	0.116071
29381722_1756578	CM021100.1	1	29381722	356149202	2955368	1756578	357905780	318635225	0	0.116071
29381722_1756813	CM021100.1	1	29381722	356149202	2955368	1756813	357906015	318635460	0.0267857	0.119266
29381722_1919719	CM021100.1	1	29381722	356149202	2955368	1919719	358068921	318798366	0.00892857	0.108108
29381722_1919782	CM021100.1	1	29381722	356149202	2955368	1919782	358068984	318798429	0	0.107143
29381722_1919783	CM021100.1	1	29381722	356149202	2955368	1919783	358068985	318798430	0	0.107143
29381722_2033792	CM021100.1	1	29381722	356149202	2955368	2033792	358182994	318912439	0.0267857	0.0688073
29381722_2033870	CM021100.1	1	29381722	356149202	2955368	2033870	358183072	318912517	0	0.0892857
29381722_2033998	CM021100.1	1	29381722	356149202	2955368	2033998	358183200	318912645	0.0178571	0.109091
29380116_2168889	CM021100.1	1	29380116	356149624	2979582	2168889	358318513	319047958	0	0.200893
29381722_2284711	CM021100.1	1	29381722	356149202	2955368	2284711	358433913	319163358	0	0.0848214
29381722_2368135	CM021100.1	1	29381722	356149202	2955368	2368135	358517337	319246782	0.0357143	0.0972222
29381722_2368184	CM021100.1	1	29381722	356149202	2955368	2368184	358517386	319246831	0.0267857	0.165138
29381722_2439376	CM021100.1	1	29381722	356149202	2955368	2439376	358588578	319318023	0.00892857	0.18018
29381722_2439442	CM021100.1	1	29381722	356149202	2955368	2439442	358588644	319318089	0.0178571	0.177273
29381722_2439515	CM021100.1	1	29381722	356149202	2955368	2439515	358588717	319318162	0.0178571	0.0818182
29381722_2669933	CM021100.1	1	29381722	356149202	2955368	2669933	358819135	319548580	0.0357143	0.412037
29381722_2669959	CM021100.1	1	29381722	356149202	2955368	2669959	358819161	319548606	0.00892857	0.279279
29381722_2669964	CM021100.1	1	29381722	356149202	2955368	2669964	358819166	319548611	0.00892857	0.283784
29381722_2670029	CM021100.1	1	29381722	356149202	2955368	2670029	358819231	319548676	0.00892857	0.247748
29381722_2670074	CM021100.1	1	29381722	356149202	2955368	2670074	358819276	319548721	0.0267857	0.165138
29381722_2670077	CM021100.1	1	29381722	356149202	2955368	2670077	358819279	319548724	0.0178571	0.159091
29381722_2751354	CM021100.1	1	29381722	356149202	2955368	2751354	358900556	319630001	0.00892857	0.189189
29381722_2751417	CM021100.1	1	29381722	356149202	2955368	2751417	358900619	319630064	0.00892857	0.193694
29381722_2809898	CM021100.1	1	29381722	356149202	2955368	2809898	358959100	319688545	0.0357143	0.0833333
29381722_2809911	CM021100.1	1	29381722	356149202	2955368	2809911	358959113	319688558	0.0357143	0.162037
29381722_2929219	CM021100.1	1	29381722	356149202	2955368	2929219	359078421	319807866	0	0.00446429
29381722_2929226	CM021100.1	1	29381722	356149202	2955368	2929226	359078428	319807873	0	0.0892857
29381722_2929227	CM021100.1	1	29381722	356149202	2955368	2929227	359078429	319807874	0	0.00446429
29381722_2929252	CM021100.1	1	29381722	356149202	2955368	2929252	359078454	319807899	0	0.00446429
29381722_2929284	CM021100.1	1	29381722	356149202	2955368	2929284	359078486	319807931	0.0178571	0.00909091
29381722_2929318	CM021100.1	1	29381722	356149202	2955368	2929318	359078520	319807965	0.0267857	0.00917431
29381722_2929330	CM021100.1	1	29381722	356149202	2955368	2929330	359078532	319807977	0.0535714	0.0801887
29382384_260679	CM021100.1	1	29382384	361010323	812781	260679	361271002	322000447	0.0267857	0.0733945
29382384_260693	CM021100.1	1	29382384	361010323	812781	260693	361271016	322000461	0.0178571	0.0954545
29382384_260760	CM021100.1	1	29382384	361010323	812781	260760	361271083	322000528	0.0178571	0.0545455
29382384_417577	CM021100.1	1	29382384	361010323	812781	417577	361427900	322157345	0.0357143	0.472222
29382384_609149	CM021100.1	1	29382384	361010323	812781	609149	361619472	322348917	0	0.147321
29381447_356858	CM021100.1	1	29381447	362095652	984302	356858	362452510	323181955	0.00892857	0.481982
29381447_892475	CM021100.1	1	29381447	362095652	984302	892475	362988127	323717572	0.00892857	0.328829
29381447_899744	CM021100.1	1	29381447	362095652	984302	899744	362995396	323724841	0.0178571	0.159091
29382344_2423	CM021100.1	1	29382344	391369844	1339885	2423	391372267	352101712	0.00892857	0.166667
29382344_2440	CM021100.1	1	29382344	391369844	1339885	2440	391372284	352101729	0.00892857	0.166667
29382344_2509	CM021100.1	1	29382344	391369844	1339885	2509	391372353	352101798	0.0178571	0.0545455
29382344_2524	CM021100.1	1	29382344	391369844	1339885	2524	391372368	352101813	0.00892857	0.153153
29382344_2529	CM021100.1	1	29382344	391369844	1339885	2529	391372373	352101818	0	0.165179
29378984_11318	CM021100.1	1	29378984	391372097	527109	11318	391383415	352112860	0.0267857	0.449541
29378984_11371	CM021100.1	1	29378984	391372097	527109	11371	391383468	352112913	0.0267857	0.0917431
29378984_11375	CM021100.1	1	29378984	391372097	527109	11375	391383472	352112917	0.0267857	0.00917431
29380441_45324	CM021100.1	1	29380441	391368641	1021982	45324	391413965	352143410	0.00892857	0.441441
29379740_45307	CM021100.1	1	29379740	391369828	2576580	45307	391415135	352144580	0.0357143	0.0277778
29382191_63610	CM021100.1	1	29382191	391368639	4071273	63610	391432249	352161694	0.00892857	0.315315
29379740_72277	CM021100.1	1	29379740	391369828	2576580	72277	391442105	352171550	0.0357143	0.199074
29379740_72415	CM021100.1	1	29379740	391369828	2576580	72415	391442243	352171688	0.0535714	0.113208
29381283_74581	CM021100.1	1	29381283	391368638	282953	74581	391443219	352172664	0.00892857	0.108108
29379740_103476	CM021100.1	1	29379740	391369828	2576580	103476	391473304	352202749	0.0535714	0.216981
29379740_103508	CM021100.1	1	29379740	391369828	2576580	103508	391473336	352202781	0.00892857	0.207207
29379740_109509	CM021100.1	1	29379740	391369828	2576580	109509	391479337	352208782	0	0.200893
29379740_109553	CM021100.1	1	29379740	391369828	2576580	109553	391479381	352208826	0.0178571	0.222727
29381360_157174	CM021100.1	1	29381360	391368638	557398	157174	391525812	352255257	0	0.209821
29381360_157206	CM021100.1	1	29381360	391368638	557398	157206	391525844	352255289	0	0.15625
29381360_157296	CM021100.1	1	29381360	391368638	557398	157296	391525934	352255379	0.0535714	0.0471698
29378358_164740	CM021100.1	1	29378358	391368639	5057157	164740	391533379	352262824	0	0.133929
29379596_192457	CM021100.1	1	29379596	391369291	315330	192457	391561748	352291193	0	0.0133929
29379596_192495	CM021100.1	1	29379596	391369291	315330	192495	391561786	352291231	0.00892857	0.027027
29379596_192505	CM021100.1	1	29379596	391369291	315330	192505	391561796	352291241	0.00892857	0.0945946
29379596_192515	CM021100.1	1	29379596	391369291	315330	192515	391561806	352291251	0.00892857	0.342342
29379740_382885	CM021100.1	1	29379740	391369828	2576580	382885	391752713	352482158	0	0.0133929
29379740_382889	CM021100.1	1	29379740	391369828	2576580	382889	391752717	352482162	0	0.21875
29378984_397481	CM021100.1	1	29378984	391372097	527109	397481	391769578	352499023	0.0446429	0.17757
29378984_397485	CM021100.1	1	29378984	391372097	527109	397485	391769582	352499027	0.0446429	0.186916
29378984_397506	CM021100.1	1	29378984	391372097	527109	397506	391769603	352499048	0.0446429	0
29378984_397638	CM021100.1	1	29378984	391372097	527109	397638	391769735	352499180	0.0357143	0.037037
29381672_414339	CM021100.1	1	29381672	391368868	680804	414339	391783207	352512652	0	0.111607
29379495_453456	CM021100.1	1	29379495	391368638	4102953	453456	391822094	352551539	0	0.0758929
29379495_453515	CM021100.1	1	29379495	391368638	4102953	453515	391822153	352551598	0.0178571	0.0681818
29378984_507136	CM021100.1	1	29378984	391372097	527109	507136	391879233	352608678	0.0357143	0.12037
29378358_576369	CM021100.1	1	29378358	391368639	5057157	576369	391945008	352674453	0.0357143	0.037037
29379016_584162	CM021100.1	1	29379016	391369333	1117227	584162	391953495	352682940	0	0.34375
29379016_584353	CM021100.1	1	29379016	391369333	1117227	584353	391953686	352683131	0.00892857	0.0810811
29379016_584366	CM021100.1	1	29379016	391369333	1117227	584366	391953699	352683144	0	0.375
29379016_584368	CM021100.1	1	29379016	391369333	1117227	584368	391953701	352683146	0	0.15625
29378528_589453	CM021100.1	1	29378528	391368641	931559	589453	391958094	352687539	0.0357143	0.412037
29379016_594102	CM021100.1	1	29379016	391369333	1117227	594102	391963435	352692880	0.0357143	0.199074
29377975_685620	CM021100.1	1	29377975	391368638	1102910	685620	392054258	352783703	0.0178571	0.227273
29377975_685660	CM021100.1	1	29377975	391368638	1102910	685660	392054298	352783743	0	0.308036
29378410_700257	CM021100.1	1	29378410	391368641	3771656	700257	392068898	352798343	0.0178571	0.0318182
29378410_700375	CM021100.1	1	29378410	391368641	3771656	700375	392069016	352798461	0.0178571	0.0272727
29378410_700379	CM021100.1	1	29378410	391368641	3771656	700379	392069020	352798465	0.0178571	0.0954545
29378410_700385	CM021100.1	1	29378410	391368641	3771656	700385	392069026	352798471	0.0178571	0.490909
29378410_700389	CM021100.1	1	29378410	391368641	3771656	700389	392069030	352798475	0.0267857	0.087156
29378410_700400	CM021100.1	1	29378410	391368641	3771656	700400	392069041	352798486	0	0.00446429
29378410_700402	CM021100.1	1	29378410	391368641	3771656	700402	392069043	352798488	0	0.477679
29382344_706403	CM021100.1	1	29382344	391369844	1339885	706403	392076247	352805692	0.0535714	0.00471698
29380441_738849	CM021100.1	1	29380441	391368641	1021982	738849	392107490	352836935	0.0267857	0.486239
29380441_739056	CM021100.1	1	29380441	391368641	1021982	739056	392107697	352837142	0.00892857	0.414414
29377975_779978	CM021100.1	1	29377975	391368638	1102910	779978	392148616	352878061	0	0.477679
29377975_780007	CM021100.1	1	29377975	391368638	1102910	780007	392148645	352878090	0	0.151786
29377975_780020	CM021100.1	1	29377975	391368638	1102910	780020	392148658	352878103	0.00892857	0.306306
29379495_796842	CM021100.1	1	29379495	391368638	4102953	796842	392165480	352894925	0.0267857	0.100917
29379495_796989	CM021100.1	1	29379495	391368638	4102953	796989	392165627	352895072	0.0267857	0.059633
29379495_797065	CM021100.1	1	29379495	391368638	4102953	797065	392165703	352895148	0.0178571	0.0681818
29382344_798559	CM021100.1	1	29382344	391369844	1339885	798559	392168403	352897848	0.00892857	0.171171
29382344_802665	CM021100.1	1	29382344	391369844	1339885	802665	392172509	352901954	0	0.160714
29382344_803562	CM021100.1	1	29382344	391369844	1339885	803562	392173406	352902851	0.00892857	0.0315315
29380441_819614	CM021100.1	1	29380441	391368641	1021982	819614	392188255	352917700	0.0446429	0.490654
29380441_819644	CM021100.1	1	29380441	391368641	1021982	819644	392188285	352917730	0.0357143	0.490741
29380441_819645	CM021100.1	1	29380441	391368641	1021982	819645	392188286	352917731	0.0357143	0.490741
29380441_819686	CM021100.1	1	29380441	391368641	1021982	819686	392188327	352917772	0.00892857	0.495495
29380441_820412	CM021100.1	1	29380441	391368641	1021982	820412	392189053	352918498	0	0.169643
29380441_820459	CM021100.1	1	29380441	391368641	1021982	820459	392189100	352918545	0	0.267857
29380441_820522	CM021100.1	1	29380441	391368641	1021982	820522	392189163	352918608	0.00892857	0.369369
29380441_820542	CM021100.1	1	29380441	391368641	1021982	820542	392189183	352918628	0.00892857	0.405405
29380441_820544	CM021100.1	1	29380441	391368641	1021982	820544	392189185	352918630	0	0.15625
29380441_820566	CM021100.1	1	29380441	391368641	1021982	820566	392189207	352918652	0	0.09375
29380441_821116	CM021100.1	1	29380441	391368641	1021982	821116	392189757	352919202	0.0357143	0.310185
29380441_821138	CM021100.1	1	29380441	391368641	1021982	821138	392189779	352919224	0.0267857	0.256881
29380441_821139	CM021100.1	1	29380441	391368641	1021982	821139	392189780	352919225	0.0267857	0.252294
29380441_821191	CM021100.1	1	29380441	391368641	1021982	821191	392189832	352919277	0.0267857	0.146789
29380441_821195	CM021100.1	1	29380441	391368641	1021982	821195	392189836	352919281	0.0267857	0.16055
29377975_867688	CM021100.1	1	29377975	391368638	1102910	867688	392236326	352965771	0.00892857	0.315315
29378946_867691	CM021100.1	1	29378946	391368641	3380405	867691	392236332	352965777	0.00892857	0.0675676
29379752_870336	CM021100.1	1	29379752	391368637	2150970	870336	392238973	352968418	0	0.160714
29379495_936382	CM021100.1	1	29379495	391368638	4102953	936382	392305020	353034465	0	0.0982143
29378946_965604	CM021100.1	1	29378946	391368641	3380405	965604	392334245	353063690	0	0.227679
29378946_965796	CM021100.1	1	29378946	391368641	3380405	965796	392334437	353063882	0	0.21875
29378946_965799	CM021100.1	1	29378946	391368641	3380405	965799	392334440	353063885	0.00892857	0.373874
29378946_965805	CM021100.1	1	29378946	391368641	3380405	965805	392334446	353063891	0.00892857	0.22973
29378946_965838	CM021100.1	1	29378946	391368641	3380405	965838	392334479	353063924	0.00892857	0.238739
29378946_1035543	CM021100.1	1	29378946	391368641	3380405	1035543	392404184	353133629	0.0357143	0.00925926
29378946_1035593	CM021100.1	1	29378946	391368641	3380405	1035593	392404234	353133679	0	0.263393
29378946_1035597	CM021100.1	1	29378946	391368641	3380405	1035597	392404238	353133683	0	0.205357
29378946_1035650	CM021100.1	1	29378946	391368641	3380405	1035650	392404291	353133736	0	0.0580357
29377975_1061316	CM021100.1	1	29377975	391368638	1102910	1061316	392429954	353159399	0.00892857	0.328829
29377975_1061379	CM021100.1	1	29377975	391368638	1102910	1061379	392430017	353159462	0	0.325893
29377975_1061443	CM021100.1	1	29377975	391368638	1102910	1061443	392430081	353159526	0.00892857	0.00900901
29377975_1061472	CM021100.1	1	29377975	391368638	1102910	1061472	392430110	353159555	0.00892857	0.288288
29377975_1061498	CM021100.1	1	29377975	391368638	1102910	1061498	392430136	353159581	0.0178571	0.0590909
29377975_1061531	CM021100.1	1	29377975	391368638	1102910	1061531	392430169	353159614	0	0.285714
29377975_1081452	CM021100.1	1	29377975	391368638	1102910	1081452	392450090	353179535	0.0178571	0.35
29377975_1081467	CM021100.1	1	29377975	391368638	1102910	1081467	392450105	353179550	0.00892857	0.256757
29382344_1108686	CM021100.1	1	29382344	391369844	1339885	1108686	392478530	353207975	0.0357143	0.0694444
29382344_1108891	CM021100.1	1	29382344	391369844	1339885	1108891	392478735	353208180	0.0357143	0.0694444
29379495_1116909	CM021100.1	1	29379495	391368638	4102953	1116909	392485547	353214992	0.00892857	0.108108
29379920_1120317	CM021100.1	1	29379920	391369326	2522892	1120317	392489643	353219088	0.0178571	0.259091
29379920_1120818	CM021100.1	1	29379920	391369326	2522892	1120818	392490144	353219589	0.00892857	0.252252
29379920_1120820	CM021100.1	1	29379920	391369326	2522892	1120820	392490146	353219591	0.00892857	0.252252
29382344_1123462	CM021100.1	1	29382344	391369844	1339885	1123462	392493306	353222751	0.0535714	0.0707547
29382344_1123557	CM021100.1	1	29382344	391369844	1339885	1123557	392493401	353222846	0.0535714	0.0660377
29382344_1211236	CM021100.1	1	29382344	391369844	1339885	1211236	392581080	353310525	0.0625	0.0714286
29382344_1211283	CM021100.1	1	29382344	391369844	1339885	1211283	392581127	353310572	0.00892857	0.171171
29382191_1224750	CM021100.1	1	29382191	391368639	4071273	1224750	392593389	353322834	0.00892857	0.0945946
29382191_1224843	CM021100.1	1	29382191	391368639	4071273	1224843	392593482	353322927	0.00892857	0.351351
29378946_1232579	CM021100.1	1	29378946	391368641	3380405	1232579	392601220	353330665	0	0.267857
29378946_1232709	CM021100.1	1	29378946	391368641	3380405	1232709	392601350	353330795	0	0.0580357
29378946_1232743	CM021100.1	1	29378946	391368641	3380405	1232743	392601384	353330829	0.0267857	0.0504587
29378946_1232772	CM021100.1	1	29378946	391368641	3380405	1232772	392601413	353330858	0	0.0446429
29379752_1360596	CM021100.1	1	29379752	391368637	2150970	1360596	392729233	353458678	0.0178571	0.277273
29379752_1361034	CM021100.1	1	29379752	391368637	2150970	1361034	392729671	353459116	0.00892857	0.130631
29379752_1361232	CM021100.1	1	29379752	391368637	2150970	1361232	392729869	353459314	0	0.263393
29382191_1393662	CM021100.1	1	29382191	391368639	4071273	1393662	392762301	353491746	0.00892857	0.342342
29382191_1393916	CM021100.1	1	29382191	391368639	4071273	1393916	392762555	353492000	0.00892857	0.355856
29382191_1394020	CM021100.1	1	29382191	391368639	4071273	1394020	392762659	353492104	0	0.366071
29378358_1441462	CM021100.1	1	29378358	391368639	5057157	1441462	392810101	353539546	0	0.441964
29379740_1551917	CM021100.1	1	29379740	391369828	2576580	1551917	392921745	353651190	0	0.227679
29379752_1575846	CM021100.1	1	29379752	391368637	2150970	1575846	392944483	353673928	0.0267857	0.293578
29379752_1576063	CM021100.1	1	29379752	391368637	2150970	1576063	392944700	353674145	0.0267857	0.334862
29379752_1576078	CM021100.1	1	29379752	391368637	2150970	1576078	392944715	353674160	0	0.316964
29379752_1576168	CM021100.1	1	29379752	391368637	2150970	1576168	392944805	353674250	0	0.325893
29379752_1576171	CM021100.1	1	29379752	391368637	2150970	1576171	392944808	353674253	0	0.383929
29378358_1646704	CM021100.1	1	29378358	391368639	5057157	1646704	393015343	353744788	0.00892857	0.153153
29381885_1672312	CM021100.1	1	29381885	391368637	7406020	1672312	393040949	353770394	0	0.3125
29379495_1765459	CM021100.1	1	29379495	391368638	4102953	1765459	393134097	353863542	0	0.107143
29379495_1766206	CM021100.1	1	29379495	391368638	4102953	1766206	393134844	353864289	0.0535714	0.108491
29378358_1790543	CM021100.1	1	29378358	391368639	5057157	1790543	393159182	353888627	0	0.450893
29378358_1790566	CM021100.1	1	29378358	391368639	5057157	1790566	393159205	353888650	0.0178571	0.313636
29378358_1790577	CM021100.1	1	29378358	391368639	5057157	1790577	393159216	353888661	0	0.0446429
29378358_1790579	CM021100.1	1	29378358	391368639	5057157	1790579	393159218	353888663	0.00892857	0.045045
29378358_1790664	CM021100.1	1	29378358	391368639	5057157	1790664	393159303	353888748	0	0.0401786
29378358_1790697	CM021100.1	1	29378358	391368639	5057157	1790697	393159336	353888781	0.00892857	0.279279
29378358_1790707	CM021100.1	1	29378358	391368639	5057157	1790707	393159346	353888791	0.0178571	0.309091
29378358_1790719	CM021100.1	1	29378358	391368639	5057157	1790719	393159358	353888803	0.0267857	0.0321101
29378358_1790724	CM021100.1	1	29378358	391368639	5057157	1790724	393159363	353888808	0.0357143	0.0277778
29378358_1790732	CM021100.1	1	29378358	391368639	5057157	1790732	393159371	353888816	0.0357143	0.0231481
29379752_1814180	CM021100.1	1	29379752	391368637	2150970	1814180	393182817	353912262	0	0.379464
29379752_1878037	CM021100.1	1	29379752	391368637	2150970	1878037	393246674	353976119	0.0178571	0.427273
29381885_2006828	CM021100.1	1	29381885	391368637	7406020	2006828	393375465	354104910	0.0178571	0.0636364
29381885_2006951	CM021100.1	1	29381885	391368637	7406020	2006951	393375588	354105033	0.0267857	0.495413
29381885_2017254	CM021100.1	1	29381885	391368637	7406020	2017254	393385891	354115336	0.00892857	0.5
29381885_2018181	CM021100.1	1	29381885	391368637	7406020	2018181	393386818	354116263	0.0267857	0.137615
29381885_2018188	CM021100.1	1	29381885	391368637	7406020	2018188	393386825	354116270	0.0267857	0.0458716
29381885_2018189	CM021100.1	1	29381885	391368637	7406020	2018189	393386826	354116271	0.0267857	0.183486
29381885_2018190	CM021100.1	1	29381885	391368637	7406020	2018190	393386827	354116272	0.0267857	0.123853
29381885_2018195	CM021100.1	1	29381885	391368637	7406020	2018195	393386832	354116277	0.0357143	0.0462963
29381885_2018196	CM021100.1	1	29381885	391368637	7406020	2018196	393386833	354116278	0.0267857	0.178899
29381885_2018197	CM021100.1	1	29381885	391368637	7406020	2018197	393386834	354116279	0.0267857	0.137615
29381885_2018202	CM021100.1	1	29381885	391368637	7406020	2018202	393386839	354116284	0.0178571	0.163636
29381885_2018204	CM021100.1	1	29381885	391368637	7406020	2018204	393386841	354116286	0.00892857	0.0225225
29381885_2018209	CM021100.1	1	29381885	391368637	7406020	2018209	393386846	354116291	0.0178571	0.0636364
29381885_2018213	CM021100.1	1	29381885	391368637	7406020	2018213	393386850	354116295	0.00892857	0.0315315
29378946_2076566	CM021100.1	1	29378946	391368641	3380405	2076566	393445207	354174652	0	0.0535714
29378946_2077001	CM021100.1	1	29378946	391368641	3380405	2077001	393445642	354175087	0	0.0580357
29378946_2077015	CM021100.1	1	29378946	391368641	3380405	2077015	393445656	354175101	0.00892857	0.274775
29378946_2077038	CM021100.1	1	29378946	391368641	3380405	2077038	393445679	354175124	0.0178571	0.272727
29382191_2088225	CM021100.1	1	29382191	391368639	4071273	2088225	393456864	354186309	0.0267857	0.0733945
29382191_2088233	CM021100.1	1	29382191	391368639	4071273	2088233	393456872	354186317	0.0178571	0
29382191_2088325	CM021100.1	1	29382191	391368639	4071273	2088325	393456964	354186409	0.0178571	0.118182
29382191_2088328	CM021100.1	1	29382191	391368639	4071273	2088328	393456967	354186412	0	0.125
29382191_2210599	CM021100.1	1	29382191	391368639	4071273	2210599	393579238	354308683	0	0.125
29382191_2210622	CM021100.1	1	29382191	391368639	4071273	2210622	393579261	354308706	0	0.160714
29382191_2210669	CM021100.1	1	29382191	391368639	4071273	2210669	393579308	354308753	0	0.0625
29378946_2268825	CM021100.1	1	29378946	391368641	3380405	2268825	393637466	354366911	0.0267857	0.247706
29378946_2269189	CM021100.1	1	29378946	391368641	3380405	2269189	393637830	354367275	0.0535714	0.0660377
29378946_2269259	CM021100.1	1	29378946	391368641	3380405	2269259	393637900	354367345	0.0535714	0.240566
29378946_2269298	CM021100.1	1	29378946	391368641	3380405	2269298	393637939	354367384	0	0.28125
29378946_2269321	CM021100.1	1	29378946	391368641	3380405	2269321	393637962	354367407	0	0.00446429
29378946_2269331	CM021100.1	1	29378946	391368641	3380405	2269331	393637972	354367417	0	0.0535714
29378946_2269354	CM021100.1	1	29378946	391368641	3380405	2269354	393637995	354367440	0.0178571	0.0227273
29378946_2302813	CM021100.1	1	29378946	391368641	3380405	2302813	393671454	354400899	0.00892857	0.0225225
29382191_2303070	CM021100.1	1	29382191	391368639	4071273	2303070	393671709	354401154	0.0357143	0.166667
29382191_2303087	CM021100.1	1	29382191	391368639	4071273	2303087	393671726	354401171	0.0267857	0.12844
29378946_2351582	CM021100.1	1	29378946	391368641	3380405	2351582	393720223	354449668	0.00892857	0.018018
29378946_2351631	CM021100.1	1	29378946	391368641	3380405	2351631	393720272	354449717	0.00892857	0.018018
29378946_2351652	CM021100.1	1	29378946	391368641	3380405	2351652	393720293	354449738	0.00892857	0.225225
29378946_2351714	CM021100.1	1	29378946	391368641	3380405	2351714	393720355	354449800	0.00892857	0.234234
29378946_2391688	CM021100.1	1	29378946	391368641	3380405	2391688	393760329	354489774	0.0178571	0.0181818
29378946_2391760	CM021100.1	1	29378946	391368641	3380405	2391760	393760401	354489846	0.0178571	0.227273
29381885_2494190	CM021100.1	1	29381885	391368637	7406020	2494190	393862827	354592272	0	0.370536
29379495_2554106	CM021100.1	1	29379495	391368638	4102953	2554106	393922744	354652189	0.00892857	0.0945946
29379495_2554120	CM021100.1	1	29379495	391368638	4102953	2554120	393922758	354652203	0.00892857	0.0945946
29378946_2559427	CM021100.1	1	29378946	391368641	3380405	2559427	393928068	354657513	0	0.236607
29378946_2559660	CM021100.1	1	29378946	391368641	3380405	2559660	393928301	354657746	0	0.232143
29378946_2559733	CM021100.1	1	29378946	391368641	3380405	2559733	393928374	354657819	0	0.232143
29378946_2565017	CM021100.1	1	29378946	391368641	3380405	2565017	393933658	354663103	0	0.232143
29378946_2565023	CM021100.1	1	29378946	391368641	3380405	2565023	393933664	354663109	0.0267857	0.155963
29378410_2875231	CM021100.1	1	29378410	391368641	3771656	2875231	394243872	354973317	0	0.34375
29378410_2875234	CM021100.1	1	29378410	391368641	3771656	2875234	394243875	354973320	0.0178571	0.190909
29378410_2875235	CM021100.1	1	29378410	391368641	3771656	2875235	394243876	354973321	0.0357143	0.199074
29378410_2875288	CM021100.1	1	29378410	391368641	3771656	2875288	394243929	354973374	0.0357143	0.217593
29378410_2875298	CM021100.1	1	29378410	391368641	3771656	2875298	394243939	354973384	0.0357143	0.217593
29378410_2875356	CM021100.1	1	29378410	391368641	3771656	2875356	394243997	354973442	0.0357143	0.277778
29378410_2875364	CM021100.1	1	29378410	391368641	3771656	2875364	394244005	354973450	0.0357143	0.282407
29378410_2875370	CM021100.1	1	29378410	391368641	3771656	2875370	394244011	354973456	0.0178571	0.154545
29378410_2875409	CM021100.1	1	29378410	391368641	3771656	2875409	394244050	354973495	0.0178571	0.118182
29378410_2875537	CM021100.1	1	29378410	391368641	3771656	2875537	394244178	354973623	0.0178571	0.172727
29382191_2946427	CM021100.1	1	29382191	391368639	4071273	2946427	394315066	355044511	0.0178571	0.127273
29382191_2946469	CM021100.1	1	29382191	391368639	4071273	2946469	394315108	355044553	0	0.334821
29379495_3011803	CM021100.1	1	29379495	391368638	4102953	3011803	394380441	355109886	0.00892857	0.126126
29379495_3011863	CM021100.1	1	29379495	391368638	4102953	3011863	394380501	355109946	0	0.102679
29379495_3011864	CM021100.1	1	29379495	391368638	4102953	3011864	394380502	355109947	0.0178571	0.00454545
29379495_3011917	CM021100.1	1	29379495	391368638	4102953	3011917	394380555	355110000	0.0446429	0.17757
29378410_3042930	CM021100.1	1	29378410	391368641	3771656	3042930	394411571	355141016	0	0.205357
29378410_3042957	CM021100.1	1	29378410	391368641	3771656	3042957	394411598	355141043	0	0.142857
29378410_3042959	CM021100.1	1	29378410	391368641	3771656	3042959	394411600	355141045	0	0.174107
29378410_3042962	CM021100.1	1	29378410	391368641	3771656	3042962	394411603	355141048	0	0.0401786
29378410_3043117	CM021100.1	1	29378410	391368641	3771656	3043117	394411758	355141203	0	0.15625
29378410_3043896	CM021100.1	1	29378410	391368641	3771656	3043896	394412537	355141982	0	0.15625
29378410_3043899	CM021100.1	1	29378410	391368641	3771656	3043899	394412540	355141985	0.0267857	0.169725
29378410_3043913	CM021100.1	1	29378410	391368641	3771656	3043913	394412554	355141999	0.0267857	0.16055
29378410_3043921	CM021100.1	1	29378410	391368641	3771656	3043921	394412562	355142007	0.00892857	0.162162
29378410_3043929	CM021100.1	1	29378410	391368641	3771656	3043929	394412570	355142015	0.00892857	0.166667
29378410_3043935	CM021100.1	1	29378410	391368641	3771656	3043935	394412576	355142021	0.00892857	0.162162
29378410_3043937	CM021100.1	1	29378410	391368641	3771656	3043937	394412578	355142023	0	0.03125
29378410_3043952	CM021100.1	1	29378410	391368641	3771656	3043952	394412593	355142038	0.0178571	0.0909091
29378410_3043967	CM021100.1	1	29378410	391368641	3771656	3043967	394412608	355142053	0.0178571	0.0590909
29378410_3044001	CM021100.1	1	29378410	391368641	3771656	3044001	394412642	355142087	0.0178571	0.231818
29378410_3044032	CM021100.1	1	29378410	391368641	3771656	3044032	394412673	355142118	0.0178571	0.286364
29378410_3044044	CM021100.1	1	29378410	391368641	3771656	3044044	394412685	355142130	0.0178571	0.05
29378410_3044055	CM021100.1	1	29378410	391368641	3771656	3044055	394412696	355142141	0.0178571	0.290909
29382191_3197785	CM021100.1	1	29382191	391368639	4071273	3197785	394566424	355295869	0	0.339286
29382191_3197798	CM021100.1	1	29382191	391368639	4071273	3197798	394566437	355295882	0.00892857	0.324324
29379495_3444851	CM021100.1	1	29379495	391368638	4102953	3444851	394813489	355542934	0	0.0758929
29381885_3720443	CM021100.1	1	29381885	391368637	7406020	3720443	395089080	355818525	0.0178571	0.227273
29381885_3720506	CM021100.1	1	29381885	391368637	7406020	3720506	395089143	355818588	0.0178571	0.245455
29381885_3721829	CM021100.1	1	29381885	391368637	7406020	3721829	395090466	355819911	0.0357143	0.222222
29378410_3722836	CM021100.1	1	29378410	391368641	3771656	3722836	395091477	355820922	0.0178571	0.140909
29378410_3722878	CM021100.1	1	29378410	391368641	3771656	3722878	395091519	355820964	0.0178571	0.477273
29381885_3724882	CM021100.1	1	29381885	391368637	7406020	3724882	395093519	355822964	0.0446429	0.0186916
29381885_3724946	CM021100.1	1	29381885	391368637	7406020	3724946	395093583	355823028	0.0357143	0.217593
29381885_3724987	CM021100.1	1	29381885	391368637	7406020	3724987	395093624	355823069	0.0446429	0.247664
29381885_3725392	CM021100.1	1	29381885	391368637	7406020	3725392	395094029	355823474	0.0446429	0.252336
29381885_3725394	CM021100.1	1	29381885	391368637	7406020	3725394	395094031	355823476	0.0357143	0.25463
29381885_3725399	CM021100.1	1	29381885	391368637	7406020	3725399	395094036	355823481	0.0357143	0.240741
29381885_3725410	CM021100.1	1	29381885	391368637	7406020	3725410	395094047	355823492	0.0178571	0.00454545
29381885_3725413	CM021100.1	1	29381885	391368637	7406020	3725413	395094050	355823495	0.0267857	0.247706
29381885_3725414	CM021100.1	1	29381885	391368637	7406020	3725414	395094051	355823496	0.0267857	0.00458716
29381885_3725451	CM021100.1	1	29381885	391368637	7406020	3725451	395094088	355823533	0	0.0982143
29381885_3725504	CM021100.1	1	29381885	391368637	7406020	3725504	395094141	355823586	0	0.196429
29381885_3725525	CM021100.1	1	29381885	391368637	7406020	3725525	395094162	355823607	0	0.142857
29381885_3725528	CM021100.1	1	29381885	391368637	7406020	3725528	395094165	355823610	0	0.142857
29381885_3725544	CM021100.1	1	29381885	391368637	7406020	3725544	395094181	355823626	0.00892857	0.13964
29381885_3725591	CM021100.1	1	29381885	391368637	7406020	3725591	395094228	355823673	0.00892857	0.135135
29381885_3725606	CM021100.1	1	29381885	391368637	7406020	3725606	395094243	355823688	0.0178571	0.122727
[truncated: 39,938 more rows]
