# Supplementary material for: The western redcedar genome reveals low genetic diversity in a self-compatible conifer
Source: Genome Res. 2022 Oct;32(10):1952–64. doi: 10.1101/gr.276358.121 (PMC9712635; doi:10.1101/gr.276358.121)
Supplement: Supplemental Material [file supp_gr.276358.121_Supplemental_Code5_correct.tar.gz]

Archive with 47 entries (46 files):
- Code_S5-S_line_genotype_correction
- Code_S5-S_line_genotype_correction/Line_10_samples.012
- Code_S5-S_line_genotype_correction/Line_10_samples.012.indv
- Code_S5-S_line_genotype_correction/Line_10_samples.012.pos
- Code_S5-S_line_genotype_correction/Line_13_samples.012
- Code_S5-S_line_genotype_correction/Line_13_samples.012.indv
- Code_S5-S_line_genotype_correction/Line_13_samples.012.pos
- Code_S5-S_line_genotype_correction/Line_16_samples.012
- Code_S5-S_line_genotype_correction/Line_16_samples.012.indv
- Code_S5-S_line_genotype_correction/Line_16_samples.012.pos
- Code_S5-S_line_genotype_correction/Line_17_samples.012
- Code_S5-S_line_genotype_correction/Line_17_samples.012.indv
- Code_S5-S_line_genotype_correction/Line_17_samples.012.pos
- Code_S5-S_line_genotype_correction/Line_19_samples.012
- Code_S5-S_line_genotype_correction/Line_19_samples.012.indv
- Code_S5-S_line_genotype_correction/Line_19_samples.012.pos
- Code_S5-S_line_genotype_correction/Line_1_samples.012
- Code_S5-S_line_genotype_correction/Line_1_samples.012.indv
- Code_S5-S_line_genotype_correction/Line_1_samples.012.pos
- Code_S5-S_line_genotype_correction/Line_20_samples.012
- Code_S5-S_line_genotype_correction/Line_20_samples.012.indv
- Code_S5-S_line_genotype_correction/Line_20_samples.012.pos
- Code_S5-S_line_genotype_correction/Line_21_samples.012
- Code_S5-S_line_genotype_correction/Line_21_samples.012.indv
- Code_S5-S_line_genotype_correction/Line_21_samples.012.pos
- Code_S5-S_line_genotype_correction/Line_23_samples.012
- Code_S5-S_line_genotype_correction/Line_23_samples.012.indv
- Code_S5-S_line_genotype_correction/Line_23_samples.012.pos
- Code_S5-S_line_genotype_correction/Line_26_samples.012
- Code_S5-S_line_genotype_correction/Line_26_samples.012.indv
- Code_S5-S_line_genotype_correction/Line_26_samples.012.pos
- Code_S5-S_line_genotype_correction/Line_27_samples.012
- Code_S5-S_line_genotype_correction/Line_27_samples.012.indv
- Code_S5-S_line_genotype_correction/Line_27_samples.012.pos
- Code_S5-S_line_genotype_correction/Line_29_samples.012
- Code_S5-S_line_genotype_correction/Line_29_samples.012.indv
- Code_S5-S_line_genotype_correction/Line_29_samples.012.pos
- Code_S5-S_line_genotype_correction/Line_6_samples.012
- Code_S5-S_line_genotype_correction/Line_6_samples.012.indv
- Code_S5-S_line_genotype_correction/Line_6_samples.012.pos
- Code_S5-S_line_genotype_correction/Line_7_samples.012
- Code_S5-S_line_genotype_correction/Line_7_samples.012.indv
- Code_S5-S_line_genotype_correction/Line_7_samples.012.pos
- Code_S5-S_line_genotype_correction/Line_8_samples.012
- Code_S5-S_line_genotype_correction/Line_8_samples.012.indv
- Code_S5-S_line_genotype_correction/Line_8_samples.012.pos
- Code_S5-S_line_genotype_correction/S_line_genotype_correction.R
