# Supplementary material for: The western redcedar genome reveals low genetic diversity in a self-compatible conifer
Source: Genome Res. 2022 Oct;32(10):1952–64. doi: 10.1101/gr.276358.121 (PMC9712635; doi:10.1101/gr.276358.121)
Supplement: Supplemental Material [file supp_gr.276358.121_Supplemental_Code5_correct.tar.gz › Code_S5-S_line_genotype_correction/Line_10_samples.012.indv]

1022-113-S5
10_2-F
1056-4-S2
1056-S1
1022-113-S4
10_5-F
1022-S1
1022-1-S2
1011-121-S4
1056-454-S4
1011-S1
10_1-F
