# Supplementary material for: The western redcedar genome reveals low genetic diversity in a self-compatible conifer
Source: Genome Res. 2022 Oct;32(10):1952–64. doi: 10.1101/gr.276358.121 (PMC9712635; doi:10.1101/gr.276358.121)
Supplement: Supplemental Material [file supp_gr.276358.121_Supplemental_Code5_correct.tar.gz › Code_S5-S_line_genotype_correction/Line_10_samples.012.pos]

10037734	70
10037734	187
10037734	193
10067478	194
10067478	247
10067478	280
10744769	347
10744769	415
10744769	420
10744769	496
10744769	556
10744769	562
10744769	580
11940064	213
12006811	276
12006811	314
1203429	535
12092238	417
12092238	439
12092238	454
12092238	488
12378141	88
1238669	2457
1238669	2540
1238669	2557
1238669	2591
12697123	387
12697123	404
12697123	485
12955242	339
12955242	389
12955242	405
1297298	3008
1297298	3066
13088301	250
13088301	259
13088301	261
13088301	290
13088301	316
13088301	349
13200464	367
13200464	401
13200464	448
13200464	466
13425917	74
13425917	78
13425917	83
137057	5371
137057	5384
137057	5386
137057	5393
137057	5404
137057	5431
137057	5440
137057	5450
137057	5452
137057	5458
13777658	143
13777658	154
13777658	174
13777658	176
13777658	177
13777658	185
13777658	210
13777658	213
13777658	215
13777658	235
13777658	248
13777658	249
13777658	267
13777658	286
13777658	287
13777658	292
13777658	299
13777658	394
13777658	422
13777658	434
13923025	139
13923025	165
13923025	169
13923025	174
13923025	179
13923025	186
13923025	193
13923025	195
13923025	217
13923025	243
13923025	258
13923025	270
13923025	282
14099780	128
14099780	220
14099780	228
1441214	2511
1441214	2530
1441214	2562
1441214	2619
1441214	2634
14485987	171
14485987	172
14485987	175
14485987	182
14485987	188
14485987	200
14485987	203
14485987	221
14808049	151
14808049	154
14808049	164
14808049	228
14808049	229
14808049	262
14808049	273
14808049	274
15090513	298
15090513	318
15090513	347
15240933	286
15240933	294
15240933	298
15240933	304
15240933	316
15240933	328
15240933	343
15240937	111
15240937	177
15389861	126
15389861	131
15389861	176
15389861	201
15389861	204
15419711	499
15419711	517
15419711	521
15419711	523
15419711	534
15419711	568
15419711	596
15462443	611
15462443	612
15462443	671
15462443	713
1558924	1376
15901180	338
1615033	488
1615033	496
1615033	500
1615033	558
1615033	575
1615033	628
1615033	681
1615033	725
1615033	758
1615033	785
1615033	789
1615033	791
1615033	792
1615033	794
16168833	95
16323825	96
16323825	111
16323825	112
16323825	114
16323825	118
16323825	126
16323825	127
16323825	128
16323825	134
16323825	139
16323825	140
16323825	147
16323825	241
16323825	291
16323825	298
16323825	303
16323825	312
16323825	319
16323825	322
16323825	323
16323825	336
16323825	341
16323825	343
16323825	349
16323825	361
16323825	363
16323825	367
16323825	370
16323825	372
16323825	379
16323825	380
16323825	387
16323825	393
16323825	395
16323825	402
16323825	412
16323825	420
16323825	421
16323825	429
16323825	433
16323825	442
16323825	445
16323825	447
16323825	454
16323825	461
16323825	472
16553979	135
16553979	144
16553979	151
16553979	165
16553979	204
16553979	206
16553979	381
170704	219
17094313	124
17094313	144
17094313	152
17094313	168
17094313	189
17094313	194
17094313	208
17094313	217
17094313	218
17094313	220
17094313	236
17094313	239
17094313	249
17094313	252
17094313	278
17372574	255
17372574	318
17372574	356
17372574	391
17372574	449
1769240	184
1769240	255
1769240	266
1776611	334
1776611	369
1776611	377
17898864	119
17898864	120
17983281	143
17983281	171
17983281	233
17983281	238
17983281	263
17983281	267
17983281	273
17983281	329
17983281	374
17983281	376
18150287	169
18491939	68
18491939	69
18491939	74
18491939	76
18491939	78
18530056	131
18530056	180
18530056	182
18530056	203
19039973	215
19039973	222
19196369	265
19196369	268
19196369	306
19196369	361
19196369	362
1946607	79
1946607	92
1946607	93
1946607	94
1946607	99
1946607	103
1946607	114
1946607	118
1946607	124
1946607	126
1946607	128
1946607	131
1946607	139
1946607	141
1946607	143
1946607	165
1946607	173
1946607	193
20066919	81
20066919	116
21533801	233
21533801	253
21533801	279
21533801	292
21533801	293
21533801	295
21533801	324
21533801	329
21533801	343
21533801	359
21533801	362
21533806	205
21533806	257
21533806	299
21533806	313
21533806	355
21533806	357
21533806	359
21533806	393
21533806	415
21533806	425
2231860	229
2231860	287
2231860	334
2231860	364
2231860	414
2310012	408
2310012	415
2310012	417
2310012	425
2310012	431
2310012	445
2310012	446
2310012	447
2310012	448
2310012	449
2310012	450
2310012	471
2310012	474
2310012	476
23369181	217
23369181	222
23369181	224
23369181	226
23369181	235
23369181	236
23369181	237
23369181	238
23369181	241
23369181	272
2425235	128
2425235	134
2425235	135
2425235	189
2425235	197
2463178	3049
2463178	3051
2463178	3055
2463178	3058
2463178	3078
2463178	3092
2463178	3093
2463178	3101
2463178	3103
2463178	3196
2463178	3209
2463178	3238
2483091	2120
24893276	385
24893276	399
2499965	205
2709928	3783
2709928	3838
2709928	3841
2709928	3842
2709928	3848
2709928	3856
2709928	3891
2709928	3893
2709928	3898
2709928	3910
2709928	3916
2709928	3928
2709928	3951
2709928	3956
2709928	3985
2709928	3987
2709928	4016
2788774	707
2788774	733
2788774	769
2788774	772
2788774	776
2788774	777
2788774	793
2788774	818
2788774	827
2788774	828
2788774	835
2788774	855
2788774	860
2788774	862
2788774	863
2788774	865
28134526	2510
28134598	200
28135302	592
28135302	619
28135302	625
28135302	635
28135302	652
28135302	706
28135869	189
28135869	330
28137071	1295
28137071	1359
28137071	1470
28137572	3637
28137572	3722
28137572	3742
28137572	3768
28137572	3772
28137572	3774
28137572	3783
28138317	165
28138317	246
28138317	272
28138351	5375
28138351	5415
28139210	128
28139210	199
28139210	255
28139210	333
28139328	1127
28139328	1230
28139713	70
28139713	71
28139713	79
28139713	91
28139713	92
28139713	121
28139713	148
28139713	160
28139713	203
28139713	219
28139713	220
28139713	223
28139713	225
28139713	236
28140702	484
28140702	489
28140702	490
28140702	491
28140702	529
28140702	531
28140702	532
28140702	537
28140702	545
28140702	553
28140702	571
28140702	581
28140702	586
28140702	612
28140702	632
28140702	637
28141228	3013
2814320	533
28143895	956
28143895	1004
28144677	2692
28144677	2696
28144677	2717
28145705	5676
28145947	719
28149078	4214
28149078	4244
28149078	4296
28149078	4344
28149078	4409
28150842	758
28152325	411
28152325	452
28152325	475
28152975	2759
28152975	2760
28152975	2794
28152975	2803
28152975	2811
28152975	2851
28152975	2853
28152975	2854
28152975	2860
28152975	2861
28152975	2873
28152975	2880
28152975	2884
28152975	2891
28152975	2893
28152975	2898
28152975	2899
28152975	2903
28152975	2907
28152975	2908
28152975	2919
28152975	2924
28152975	2928
28152975	2929
28153607	182
28153607	207
28153863	4300
28153863	4539
28154626	133
28154626	222
28154626	326
28154626	338
28154626	3509
28154626	3513
28154626	3525
28154626	3569
28154626	3598
28154626	3606
28154976	181
28155185	4505
28155185	4601
28155185	4618
28155185	4654
28155185	4662
28155185	4677
28155185	4708
28155190	441
28155190	443
28155190	447
28155190	461
28155190	462
28155190	480
28155190	499
28155190	532
28155190	552
28155190	555
28155190	564
28155190	572
28155190	589
28155190	593
28155190	599
28155190	605
28155190	606
28155190	616
28155190	637
28155190	653
28155190	679
28155190	683
28155190	698
28155318	331
28155318	391
28155318	395
28155318	400
28155318	419
28155318	425
28155318	426
28155318	475
28155318	476
28155318	503
28155318	510
28155370	383
28155370	386
28155370	398
28155370	412
28155711	595
28155711	611
28155711	672
28155711	870
28155711	879
28155711	887
28155711	1017
28156791	792
28156791	804
28156791	944
28156791	977
28158048	447
28158048	449
28158048	450
28158048	503
28158258	79
28159089	148
28159089	150
28159089	229
28159089	236
28159089	268
28159089	271
28159089	315
28159089	398
28159089	399
28162055	941
28162055	952
28162055	958
28162055	960
28162055	965
28162055	1003
28162055	1053
28163155	1004
28164259	2495
28164259	2504
28164259	2506
28164259	2512
28164259	2619
28164259	2649
28164259	2650
28165285	403
28165285	510
28165285	545
28165285	553
28165285	576
28165285	620
28165285	628
28165285	638
28165285	644
28165285	653
28165285	655
28165552	514
28165552	516
28165823	1377
28165862	339
28165862	409
28166317	963
28166317	969
28166317	1056
28168451	381
28169166	894
28169166	1094
28169166	1157
28172411	1974
28172411	1975
28172411	2045
28172901	199
28173112	1790
28174220	1890
28175193	2593
28175193	2632
28175193	2654
28175193	2664
28175193	2671
28175193	2672
28175193	2674
28175193	2680
28175193	2687
28175193	2710
28175193	2723
28176026	544
28176026	564
28176026	627
28176026	696
28176026	726
28176026	728
28176831	494
28176831	552
28176831	556
28176831	563
28176831	585
28178873	161
28178873	231
28178873	271
28182045	500
28182045	553
28182045	557
28183414	496
28183414	504
28183414	695
28185651	5063
28185651	5181
28186833	99
28186833	151
28186833	170
28186905	353
28186905	395
28186905	396
28186905	437
28187955	1023
28187955	1070
28187955	1108
28187955	1110
28187955	1163
28187955	1220
28187955	1267
28189582	726
28189582	766
28189712	529
28189712	530
28189712	567
28189712	615
28189804	527
28189804	545
28189804	546
28189804	578
28189804	582
28189804	598
28189804	623
28189804	627
28189804	633
28189804	636
28189804	655
28189804	691
28190152	3542
28191375	115
28191375	198
28191375	217
28191386	6048
28191386	6086
28191386	6100
28191386	6145
28191386	6238
28191386	6246
28191386	6259
28191386	6269
28191386	6294
28192406	163
28192406	219
28192406	274
28192406	275
28192759	455
28192759	503
28192759	531
28192759	553
28192759	591
28192759	609
28192759	651
28193251	335
28193251	342
28193251	350
28193251	354
28193251	359
28193251	408
28193251	443
28193251	447
28193867	1275
28193867	1323
28193867	1329
28193867	1389
28194901	400
28194901	466
28194901	472
28194901	488
28194901	498
28194901	551
28194901	571
28194901	576
28194901	616
28194901	619
28194901	633
28194901	651
28199523	183
28200142	914
28200142	943
28200142	965
28200142	989
28200142	999
28201521	724
28202325	434
28202325	529
28202325	533
28202331	579
28203107	526
28203765	2838
28203765	2877
28203765	2918
28203765	2920
28208394	1908
28208394	2111
28209353	291
28209353	316
28209708	1046
28209708	1128
28210049	285
28210095	649
28210095	734
28210095	777
28210095	853
28210418	6944
28211226	1176
28211226	1295
28211226	1296
28211890	429
28211890	443
28211890	450
28211890	467
28211890	476
28211890	481
28211890	519
28211890	529
28211890	531
28211890	542
28211890	588
28211890	665
28211890	667
28211890	687
28211890	690
28211890	698
28211890	707
28211890	740
28211890	770
28211890	791
28212607	434
28212607	435
28212607	453
28212607	456
28212607	458
28212607	465
28212607	470
28212607	471
28212607	475
28212607	479
28212607	485
28212607	486
28212607	488
28212607	492
28212607	495
28212607	500
28212607	518
28212607	522
28212607	535
28212607	539
28212607	544
28212607	545
28212607	551
28212607	552
28212607	557
28212607	575
28212607	583
28212607	584
28212607	589
28212607	591
28212607	595
28212607	624
28212607	629
28212607	673
28212607	687
28212607	734
28213126	917
28219388	1316
28219388	1317
28219388	1377
28219388	1459
28219388	1476
28221113	4389
28221113	4411
28221113	4458
28221113	4466
28221113	4471
28221113	4474
28221113	4475
28221113	4502
28221113	4515
28221113	4519
28221113	4527
28221113	4549
28221113	4566
28221113	4608
28221113	4645
28221113	4664
28221113	4666
28221911	2747
28221911	2826
28221911	2840
28221911	2841
28221911	2865
28221911	2878
28222015	403
28222015	409
28222015	413
28222015	417
28222015	462
28222015	468
28222015	469
28222015	520
28222015	531
28222015	556
28222015	569
28222015	573
28222015	610
28222015	680
28222015	693
28222015	703
28222105	4529
28222105	4646
28223716	456
28223716	503
28223716	598
28225927	2454
28225927	2464
28225927	2507
28225927	2517
28225927	2561
28225927	2579
28225927	2600
28225927	2609
28225927	2623
28225927	2657
28229852	4693
28229852	4712
28230922	525
28230922	563
28230922	597
28230922	600
28230922	602
28230922	627
28231171	1349
28231171	1377
28231171	1460
28235015	148
28311128	2464
28311128	2514
28311128	2572
28317569	5060
28317569	5069
28317569	5146
28317569	5277
28317569	5653
28317569	5675
28317569	5681
28320050	15383
28320050	15418
28322358	2328
28322358	2329
28322358	2348
28322358	2349
28322358	2371
28322358	2377
28322358	2395
28322358	2397
28322358	2406
28322358	2416
28322358	2426
28322358	2449
28322358	2452
28322358	2467
28322772	943
28328279	5032
28328279	5042
28328279	5050
28328279	5065
28328279	5069
28328279	5071
28328279	5081
28328279	5108
28335906	383
28335906	406
28335906	417
28335906	440
28335906	461
28335906	472
28335906	490
28335906	495
28335906	505
28337450	6501
28337450	6549
28337450	6585
28341080	5826
28341080	5835
28343736	6351
28344428	2515
28353033	5773
28358534	518
28358534	557
28358534	559
28363539	2496
28363539	2645
28364013	6515
28364013	6566
28364013	6585
28364013	6588
28364013	6589
28365538	6207
28365538	6216
28365538	6219
28365538	6229
28365538	6230
28365538	6235
28365538	6254
28365538	6298
28365538	6310
28365538	6311
28365538	6327
28365538	6337
28365538	6348
28367983	508
28367983	560
28367983	576
28381674	2555
28381674	2564
28381674	2590
28381674	2599
28381674	2601
28384057	2555
283892801	3931
283892801	3938
28390819	2898
28392660	517
28392660	631
28406179	585
28412054	428
28412054	434
28412054	478
28412054	500
28412054	501
28412054	516
28412054	522
28412054	542
28412054	549
28412054	552
28412054	570
28412054	589
28414616	2362
28414616	2638
28414616	2654
28414616	2664
28414616	2688
28414616	2692
28415762	6706
28415762	6733
28421154	7869
28421154	7937
28421154	7951
28421154	7989
28421931	500
28421931	501
28421931	512
28421931	516
28421931	591
28422837	2402
28422837	2414
28422837	2438
28422837	2441
28422837	2452
28422837	2470
28422837	2471
28422837	2476
28422837	2477
28422837	2480
28422837	2527
28422837	2554
28422837	2566
28422837	2570
28422837	2576
28422837	2579
28422837	2603
28422837	2605
28422837	2626
28422837	2635
28422837	2637
28422837	2653
28422837	2659
28429502	412
28429502	414
28429502	425
28429502	503
28429502	527
28429502	558
28430478	3086
28430478	3091
28430478	3094
28430478	3130
28430478	3143
28430478	3235
28430478	3329
28432194	2199
28438600	2571
28438600	2615
28439869	4503
28439869	4516
28439869	4518
28439869	4523
28439869	4525
28439869	4569
28439869	4577
28439869	4583
28439869	4584
28439869	4594
28439869	4603
28439869	4623
28439869	4624
28439869	4632
28439869	4666
28439869	4669
28439869	4694
28439869	4700
28446824	1085
28446824	1108
28446824	1109
28446824	1123
28446824	1132
28446824	1149
28446824	1154
28446824	1162
28446824	1188
28446824	1207
28446824	1212
28446824	1218
28453941	1441
28453941	1463
28453941	1477
28453941	1493
28453941	1495
28453941	1503
28453941	1508
28453941	1512
28453941	1513
28453941	1528
28453941	1534
28453941	1553
28453941	1554
28453941	1556
28453941	1558
28453941	1560
28453941	1587
28453941	1642
28453941	1643
28453941	1661
28453941	1664
28453941	1667
28453941	1681
28453941	1683
28454432	894
28454832	6791
28454832	6792
28454832	6808
28454832	6894
28454832	6926
28454832	6973
28455147	1166
28455147	1178
28455147	1194
28455147	1210
28455147	1213
28455147	1256
28455147	1260
28455147	1269
28455147	1286
28455147	1287
28455147	1309
28455147	1377
28455147	1381
28455147	1393
28455147	1399
28455147	1405
28455147	1420
28455147	1422
28455147	1424
28455147	1431
28458922	2457
28458922	2471
28458922	2472
28458922	2485
28458922	2496
28458922	2501
28458922	2506
28458922	2511
28458922	2516
28458922	2549
28458922	2550
28458922	2558
28458922	2562
28458922	2568
28458922	2594
28458922	2604
28458922	2613
28459035	1480
28462371	4609
28462815	6452
28462815	6509
28462815	6543
28462815	6563
28462815	6588
28472335	3403
28472335	3411
28472335	3474
28477215	4960
28477215	5030
284791983	1677
284791983	1678
284791983	1695
28481182	2601
28482775	1181
28483315	5419
28483315	5460
28483315	5465
28483315	5482
28483315	5484
28483315	5486
28483315	5514
28486405	464
28486405	481
28486405	493
28486405	580
28486405	607
28486405	632
28486405	651
28486405	704
28486405	706
28488778	2323
28488778	2358
28488778	2461
28488778	2466
28492035	559
28496243	4016
28496243	4021
28496243	4031
28496243	4037
28496243	4038
28496243	4039
28496911	6520
28496911	6585
28496911	6635
28496911	6720
28499031	2843
28499031	2844
28503057	5664
28503057	5736
28503057	6317
28503057	6335
28508237	6868
28508237	6870
28508237	6871
28508237	6881
28508237	6902
28516380	7127
28516380	7150
28516708	2139
28528639	694
28528639	726
28528639	923
28535157	6452
28536438	991
28536438	1000
28536438	1011
28541923	4915
28541923	5072
28541923	5077
28545283	4411
28545283	4412
28545283	4417
28545283	4421
28545283	4423
28545283	4431
28545283	4440
28545283	4442
28545283	4460
28545283	4462
28545283	4469
28545283	4473
28545283	4484
28545283	4494
28545283	4500
28545283	4512
28545283	4518
28545283	4521
28545283	4525
28545283	4536
28545283	4597
28545283	4627
28545283	4634
28545283	4644
28545283	4647
28545283	4654
28545283	4655
28545283	4668
28545283	4669
28545283	4675
28545283	4694
28545283	4706
28545283	4709
28545283	4711
28545283	4715
28545283	4723
28545283	4728
28545283	4738
28545283	4742
28545283	4747
28545283	4748
28545283	4751
28545283	4766
28546760	2330
28546760	2356
28546760	2358
28546760	2379
28546760	2386
28546760	2406
28546760	2422
28546760	2430
28546760	2457
28546760	2483
28548805	5411
28549730	2555
28550782	6686
28550782	6706
28552192	3502
28553960	250
28555865	4676
28563923	2965
28563923	2968
28563923	2974
28563923	2984
28563923	2988
28563923	2990
28563923	3006
28563923	3012
28563923	3069
28563923	3091
28565143	4175
28565143	4306
28570372	2363
28570372	2483
28570372	2487
28570372	2554
28573260	2569
28573260	2593
28573260	2599
28573260	2604
28573260	2605
28580047	2219
28581233	1507
28581233	1517
28581233	1527
28581233	1548
28581233	1566
28581233	1567
28581233	2151
28581233	2248
28581233	2329
28582694	5556
28585555	2867
28585555	2921
28585555	2980
28585555	3002
28585555	3044
28585555	3097
28585555	3100
28604918	6861
28604918	6885
28604918	6907
28604918	6949
28610758	7361
28610758	7365
28610758	7423
28610989	543
28610989	581
28610989	587
28610989	604
28610989	619
28611099	7072
28611099	7078
28611099	7079
28611099	7087
28611099	7088
28611099	7090
28611099	7091
28611099	7123
28611099	7125
28611099	7129
28611099	7132
28611099	7139
28611099	7149
28611099	7171
28611099	7172
28611099	7201
28611099	7210
28611099	7256
28611099	7289
28612003	8123
28612003	8124
28612003	8135
28612003	8176
28612003	8180
28612003	8215
28623147	528
28623147	535
28624944	2735
28628206	4156
28628206	4195
28628206	4197
28628206	4210
28628206	4216
28628206	4233
28628206	4234
28637309	3125
28640187	2505
28640187	2530
28640187	2569
28640187	2583
28640187	2594
28641128	10103
28641128	10343
28641128	10364
28641128	10377
28641128	10393
28650929	3693
28650929	3764
28650929	3867
28662839	1945
28662839	1971
28662839	1973
28662839	1977
28662839	1993
28662839	1995
28662839	2128
28662839	2147
28662839	2149
28664203	6461
28664203	6462
28664203	6466
28664203	6469
28664203	6522
28664203	6558
28664203	6562
28664203	6724
28668574	533
28668574	652
28668574	654
28668574	655
28668574	656
28671596	843
28671596	891
28671596	995
28671596	996
28671596	1032
28671596	1035
28671596	1069
28671596	1090
28675799	1044
28675799	1062
28675799	1086
28675799	1153
28675799	1159
28675799	1192
28678665	1048
28680087	502
28680087	561
28680637	8145
28682723	791
28682723	814
28682723	900
28682875	998
28682875	1033
28682875	1062
28682875	1091
28682875	1092
28682875	1107
28682875	1166
28682875	1282
28682875	1290
28682875	1349
28682875	1398
28682875	1414
28682875	1432
28682875	1434
28682875	1452
28682875	1745
28682875	1767
28682875	1773
28682875	1774
28682875	1825
28682875	1853
28682875	1856
28682875	1891
28682875	1928
28682875	1949
28682875	1976
28682875	1986
28683721	2129
28683721	2161
28687736	4589
28687758	4529
28694473	626
28695874	5272
28697513	9774
28697513	9840
28697513	9862
28699912	2631
28702104	6194
28702104	6243
28702104	6283
28702104	6289
28702104	6305
28702104	6317
28702104	6332
28702104	6350
28702104	6357
28704765	2580
28711267	2457
28711267	2459
28711267	2465
28711267	2472
28711267	2474
28711267	2515
28711267	2516
28711267	2521
28711349	2561
28711349	2577
28711349	2586
28711358	5188
28711358	5229
28711358	5236
28711358	5329
28711358	5343
287141251	1389
287141251	1476
287141251	1485
287141251	1496
287141251	1706
287141251	1846
287141251	1877
28720981	4034
28720981	4120
28720981	4128
28720981	4183
28720981	4187
28724429	958
28724429	1108
28727121	732
28727121	743
28727121	785
28727121	791
28727121	796
28727121	834
28727121	861
28730041	8535
28730041	8577
28730041	8605
28730802	636
28734945	619
28734945	634
28734945	641
28734945	645
28734945	646
28734945	665
28734945	691
28737940	871
28737940	1000
28738383	4861
28747967	7354
28747967	7389
28747967	7404
28747967	7415
28747967	7429
28747967	7445
28747967	7458
28747967	7472
28747967	7479
28747967	7485
28758155	5097
28758155	5168
28765283	1252
28765283	1269
28765283	1281
28765283	1289
28765283	1294
28765283	1297
28765283	1300
28765283	1304
28765283	1308
28765283	1314
28765283	1334
28765283	1335
28765283	1338
28765283	1353
28769454	8753
28769454	8787
28769454	8802
28769454	8804
28769454	8828
28769454	8829
28769454	8848
28769454	8850
28769454	8869
28769454	8895
28769454	8928
28769454	8939
28774788	6497
28774788	6516
28774788	6604
28774788	6634
28777453	2773
28777453	2817
28777453	2826
28777453	2833
28777453	2843
28777453	2896
28777453	2913
28777453	2916
28777453	2922
28777453	2938
28777453	2964
28777453	3064
28777453	3081
28777453	3118
28792426	8779
28801238	6525
28801584	2329
28801584	2346
28801584	2400
28801584	2416
28801584	2436
28801584	2440
28801584	2484
28802725	2632
28807472	2579
28807472	2611
28808277	3044
28808277	3069
28808277	3071
28808277	3112
28808277	3153
28808277	3188
28808277	3223
28810525	5401
28810837	5258
28810837	5337
28810837	5341
28810837	5352
28810837	5387
28812475	2426
28812475	2442
28812475	2466
28812475	2488
28812475	2596
28814400	2492
28814400	2510
28814400	2654
28814400	2712
28819086	14181
28819086	14252
28819086	14276
28819086	14300
28819086	14315
28819086	14316
28819086	14356
28821625	3389
28821625	3402
28821625	3414
28821625	3430
28821625	3438
28821625	3439
28821625	3443
28821625	3524
28821625	3553
28833999	4531
28833999	4575
28833999	4576
28844154	719
28844154	769
28845908	6481
28845908	6519
28845908	6530
28845908	6535
28845908	6601
28845908	6645
28861118	4683
28861118	4749
28874492	821
28880246	2572
28881045	10191
28882902	4639
28886216	3543
28891653	3243
28891653	3245
28891653	3248
28891653	3259
28891653	3278
28891653	3282
28891653	3283
28891653	3288
28891653	3293
28891653	3296
28891653	3301
28891653	3304
28891653	3313
28891653	3314
28891653	3319
28891653	3320
28893556	2428
28893556	2474
28893556	2528
28893556	2529
28893556	2532
28893556	2537
28893556	2539
28894541	4633
28894541	4854
28894541	4897
28894541	5161
28894541	5163
28894541	5207
28894541	7905
28894541	7909
28894541	7913
28894541	7920
28894541	7924
28894541	7933
28894541	7938
28894541	7944
28894541	7959
28894541	7967
28894541	7968
28894541	7995
28894541	8000
28894541	8028
28894541	8049
28894541	8067
28894541	8074
28894541	8085
28896294	4554
28896294	4595
28902006	4276
28902006	4303
28902006	4306
28902006	4372
28902006	4374
28902006	4376
28902006	4394
28902006	4397
28902006	4411
28902006	4418
28902006	4427
28902006	4428
28902006	4429
28902006	4431
28902006	4457
28902006	4510
28902006	4552
28902006	4554
28907044	7342
28907044	7374
28907044	7395
28907044	7397
28907044	7411
28907044	7412
28907044	7423
28907044	7445
28907044	7452
28907044	7461
28907044	7485
28907044	7500
28907044	7501
28907044	7512
28907044	7513
28907044	7526
28907044	7571
28907044	7596
28908215	6861
28908215	6979
28908215	6992
28908215	6993
28908215	7018
28908215	7021
28908215	7023
28908215	7098
28914517	3491
28920448	4636
28920448	4658
28920448	4660
28920448	4717
28920448	4724
28920448	4760
28920448	4793
28930956	2620
28933362	2467
28933362	2508
28933362	2580
28951204	6147
28951204	6154
28951204	6177
28951204	6246
28951204	6257
28951204	6269
28951204	6337
28951204	6354
28961701	685
28961701	782
28966013	1441
28967841	2799
28967841	2805
28967841	2832
28967841	2849
28971711	2575
28971711	2593
28971913	6597
28985533	4616
28999681	4471
28999681	4638
29004223	2844
29004223	2845
29004223	2871
29004223	2918
29004223	2921
29004223	2925
29004223	2936
29004223	2948
29004223	2966
29005091	2495
29005091	2627
29005091	2647
29007797	339
29007797	383
29007797	438
29007797	462
29007797	468
29007797	475
29007797	494
29007797	496
29007797	516
29013940	2410
29013940	2424
29013940	2439
29013940	2442
29013940	2494
29013940	2522
29013940	2533
29015806	4825
29015806	4893
29017501	6016
29017501	6021
29017501	6048
29024438	866
29024438	877
29024438	886
29024438	889
29025249	1322
29025249	1345
29025249	1363
29025249	1400
29025249	1445
29025249	1457
29025249	1477
29025249	1502
29025249	1507
29025249	1522
29025249	1523
29025249	1553
29025249	1603
29027277	8909
29028590	3654
29028590	3666
29040782	2576
29042690	418
29042690	585
29044609	1455
29044609	2483
29049877	277
29056728	2522
29056728	2527
29056728	2555
29056728	2558
29059015	1060
29059015	1261
29064445	4674
290703361	180
290703361	211
290703361	252
290703361	263
290703361	274
290703361	341
290703361	359
29074663	5784
29074663	5855
2908517	432
2908517	515
2908517	516
2908517	533
2908517	534
2908517	556
2908517	586
2908517	638
2908517	643
2908517	675
2908517	676
29088261	740
29088261	744
29088261	746
29088261	757
29088261	801
29088261	802
29088261	860
29096239	4104
29099783	2517
29099783	2519
29101419	4780
29104748	2781
29104748	2909
29104748	2928
29104748	2951
29104748	2953
29104748	2962
29104748	2974
29109334	2507
29109334	2668
29113108	5044
29114257	2639
29114849	6668
29114849	6677
29114849	6700
29114849	6803
29126773	4129
29126773	4320
29130248	3240
29130248	3255
29130248	3277
29130248	3364
29130248	3369
29136051	2434
29136051	2516
29136051	2572
29136114	10541
29136114	10542
29136377	1941
29137914	8919
29140063	2556
29149092	1430
29151026	2552
29151026	2602
29155460	1925
29155460	1949
29155460	1950
29155649	3716
29155649	3748
29155649	3787
29155649	3819
29155649	3830
29155649	3831
29155649	3888
29155649	3890
29155649	3947
29155649	3983
29155649	3994
29157070	1354
29157070	1378
29157070	1387
29157070	1454
29161972	6944
29161972	7049
29162197	1020
29162197	1021
29162197	1022
29162197	1044
29162197	1045
29162197	1049
29162197	1052
29162197	1065
29162197	1078
29162197	1103
29162197	1114
29166838	6443
29166838	6464
29167589	804
29167589	816
29173818	2568
29173818	2709
29173818	2772
29174845	4691
29174845	4692
29174845	4704
29174845	4706
29174845	4707
29174845	4713
29174845	4733
29174845	4736
29174845	4740
29174845	4752
29174845	4776
29174845	4778
29174845	4791
29174845	4832
29174845	4835
29174845	4842
29174845	4855
29174845	4859
29174845	4873
29174845	4874
29174845	4876
29174845	4941
29174845	4957
29174845	4958
29174845	4959
29180378	6177
29180378	6243
29180378	6313
29180378	6319
29180378	6320
29180378	6346
29181264	6486
29181264	6583
29181264	6588
29181264	6677
29181264	6681
29181264	6682
29181264	6684
29181264	6688
29181264	6693
29181264	6716
29181666	2459
29181666	2564
29181666	2599
29181716	3977
29181716	4013
29181716	4046
29181716	4051
29181716	4103
29181716	4107
29181716	4135
29181914	477
29181914	510
29181914	558
29181914	561
29181914	676
29182178	7314
[truncated: 49,638 more rows]
