# Supplementary material for: The western redcedar genome reveals low genetic diversity in a self-compatible conifer
Source: Genome Res. 2022 Oct;32(10):1952–64. doi: 10.1101/gr.276358.121 (PMC9712635; doi:10.1101/gr.276358.121)
Supplement: Supplemental Material [file supp_gr.276358.121_Supplemental_Code5_correct.tar.gz › Code_S5-S_line_genotype_correction/Line_13_samples.012.indv]

1345-544-S4
1323-211-S4
1332-111-S4
1332-S1
1345-54-S3
13_4-F
1345-S1
1345-5-S2
1332-1-S2
13_2-F
13_3-F
1323-S1
