# Supplementary material for: The western redcedar genome reveals low genetic diversity in a self-compatible conifer
Source: Genome Res. 2022 Oct;32(10):1952–64. doi: 10.1101/gr.276358.121 (PMC9712635; doi:10.1101/gr.276358.121)
Supplement: Supplemental Material [file supp_gr.276358.121_Supplemental_Code5_correct.tar.gz › Code_S5-S_line_genotype_correction/Line_16_samples.012.indv]

1654-454-S5
1611-211-S4
1621-221-S4
1654-454-S4
1611-21-S3
1654-4-S2
16_1-F
1611-2-S2
1621-S1
1611-S1
16_5-F
1654-S1
16_2-F
