# Supplementary material for: The western redcedar genome reveals low genetic diversity in a self-compatible conifer
Source: Genome Res. 2022 Oct;32(10):1952–64. doi: 10.1101/gr.276358.121 (PMC9712635; doi:10.1101/gr.276358.121)
Supplement: Supplemental Material [file supp_gr.276358.121_Supplemental_Code5_correct.tar.gz › Code_S5-S_line_genotype_correction/Line_17_samples.012]

16	1	0	0	2	2	2	0	0	2	2	2	2	0	2	0	0	2	0	0	0	1	0	0	0	0	0	0	0	0	0	0	0	0	0	1	1	1	1	0	1	0	0	0	0	0	0	1	1	1	1	0	1	1	0	0	0	1	0	0	0	0	0	0	0	1	0	0	0	0	0	1	1	1	1	1	1	0	0	1	1	1	1	0	1	0	1	1	0	1	0	0	0	0	0	0	0	0	0	0	0	0	0	0	0	0	0	0	0	1	0	1	0	0	0	1	0	1	0	0	0	0	0	0	0	0	0	-1	-1	-1	-1	-1	2	2	2	2	2	2	0	0	0	0	0	2	0	2	2	2	2	2	2	2	1	0	1	0	0	0	0	2	0	0	0	0	0	0	0	1	1	0	0	1	1	0	1	1	0	0	0	1	1	0	0	0	0	0	1	1	0	1	0	0	1	0	1	0	0	0	0	0	0	0	0	0	0	1	0	0	0	0	0	0	0	-1	0	0	0	0	0	0	0	0	0	0	0	0	0	0	0	0	0	0	0	0	2	0	0	0	0	0	0	0	0	0	0	0	0	0	0	0	0	0	0	0	0	1	0	0	0	0	0	1	0	0	0	0	0	0	0	0	0	0	1	1	0	1	0	1	1	1	0	0	1	1	0	0	1	0	0	0	0	0	0	0	1	0	1	0	0	0	0	2	0	0	0	0	0	0	0	0	1	1	1	0	0	2	0	1	2	0	0	0	0	1	0	1	0	1	1	0	0	0	0	1	2	0	2	2	2	1	1	1	1	1	0	0	0	0	0	0	0	0	0	0	0	0	0	2	2	0	1	0	0	0	0	0	0	0	0	0	0	1	1	1	1	1	0	2	0	0	1	2	0	0	0	0	0	0	0	0	0	0	0	2	0	0	1	1	1	0	1	2	0	0	1	0	0	0	0	0	0	0	0	0	0	0	0	0	0	2	1	0	0	1	0	0	0	0	0	0	0	1	1	0	1	0	1	0	1	1	0	0	0	0	0	0	1	0	1	1	1	0	0	0	1	0	0	0	0	0	0	0	2	1	1	0	1	1	1	1	1	1	-1	-1	2	2	2	2	0	2	0	0	2	2	0	0	2	2	2	0	0	2	2	0	0	2	1	0	1	0	0	0	0	1	1	0	1	1	0	1	0	1	0	1	1	1	0	0	2	0	0	0	2	0	0	0	0	0	0	0	0	0	0	0	2	0	0	2	0	0	0	0	0	0	0	1	0	0	1	1	0	1	0	1	0	0	2	2	2	0	0	2	1	0	0	0	0	0	0	0	0	1	2	0	2	2	2	2	2	0	2	1	1	1	1	1	1	1	0	2	2	2	2	0	0	0	1	1	1	0	0	0	0	0	0	0	0	0	0	0	1	1	1	1	0	0	1	1	0	1	1	0	0	0	0	1	1	0	1	2	0	1	0	1	0	0	0	1	0	1	1	0	0	0	0	0	0	1	1	1	1	1	1	0	0	1	1	1	0	0	1	1	0	0	1	2	2	0	0	0	0	0	2	0	0	0	0	0	2	1	1	1	1	2	1	1	0	0	1	1	1	1	1	0	2	0	0	0	1	0	0	0	1	1	0	1	1	0	0	1	0	0	0	0	0	0	0	0	0	0	0	0	2	0	1	1	0	1	0	1	0	1	0	1	1	1	0	1	0	1	1	1	0	1	0	0	0	0	0	0	1	1	1	1	0	2	1	1	0	1	2	1	1	1	1	0	1	1	1	0	0	0	1	0	0	0	1	0	1	0	0	1	0	1	1	0	0	0	0	1	0	0	0	2	1	0	0	1	0	0	1	0	1	1	0	0	1	1	0	1	0	0	1	0	1	0	0	1	0	0	0	0	0	0	0	1	1	1	2	1	0	0	2	0	0	0	0	0	0	0	0	2	0	2	0	2	0	0	0	0	0	0	1	0	0	0	1	1	0	1	1	2	1	0	0	0	0	0	0	1	0	1	1	0	1	1	1	1	1	1	1	0	1	0	1	2	0	0	0	0	0	0	0	0	0	2	2	0	0	0	2	2	0	2	2	2	2	1	1	1	1	1	1	1	1	1	1	1	1	1	1	1	1	0	0	0	1	0	1	1	1	1	1	1	1	2	2	1	1	0	1	0	2	0	0	0	0	0	1	0	2	2	2	0	0	0	0	0	0	0	0	0	0	0	0	0	0	0	0	1	0	1	2	2	2	0	0	0	0	0	2	0	1	2	0	0	0	0	0	0	0	2	0	0	0	0	0	0	0	2	2	2	0	2	-1	0	0	1	1	1	0	0	0	0	0	0	1	1	1	1	1	1	1	1	1	1	1	1	1	0	1	0	1	2	1	1	1	0	1	0	0	0	0	0	0	0	0	0	0	0	0	1	0	2	0	0	1	0	1	0	1	0	0	0	0	1	0	0	1	0	0	0	0	0	0	2	2	2	1	2	0	0	0	2	0	1	1	0	1	0	0	0	1	2	0	0	1	2	0	1	1	1	1	2	1	1	0	1	0	2	0	0	0	0	0	0	0	1	1	1	1	0	1	0	1	1	0	0	1	0	1	1	1	1	0	1	2	1	1	0	2	2	0	2	1	1	2	1	2	2	1	1	2	0	0	0	0	0	2	2	0	0	0	0	0	0	0	1	0	0	1	1	1	1	1	1	0	0	0	0	0	0	0	0	0	0	0	0	0	0	0	0	2	0	2	0	0	0	0	0	2	1	1	0	0	0	0	1	1	0	1	0	0	0	1	0	0	0	0	2	2	0	0	0	0	0	0	0	0	0	1	0	0	0	0	0	0	0	0	0	0	0	0	0	0	0	1	1	1	1	1	1	1	0	0	0	0	1	1	0	1	0	1	1	1	0	1	1	0	0	1	0	0	0	1	1	1	0	0	0	1	1	2	2	0	0	0	0	0	0	0	0	0	0	0	0	0	0	0	0	0	2	2	0	0	0	0	0	0	0	1	1	2	2	2	2	0	0	0	0	0	0	0	0	0	0	0	0	0	1	0	0	2	0	0	0	0	0	0	1	0	0	0	0	0	0	0	0	0	0	0	0	0	1	1	1	0	0	0	0	0	0	0	2	0	0	0	0	0	0	1	0	0	0	0	0	0	0	2	0	0	0	0	0	0	0	0	0	0	0	0	0	0	0	1	0	1	1	1	1	1	2	0	0	0	0	0	0	0	0	0	0	0	0	1	0	0	0	0	0	0	2	2	0	0	0	0	0	1	1	1	1	1	1	1	1	1	1	1	1	1	1	1	1	0	0	1	1	1	1	1	1	1	1	1	-1	-1	0	0	2	0	0	0	0	0	2	0	0	2	2	2	2	2	2	2	0	0	0	0	0	0	0	0	0	0	0	2	2	0	2	2	0	0	0	2	0	0	0	1	2	1	1	1	0	0	2	2	0	2	2	2	2	0	0	2	1	0	0	0	0	0	0	0	0	0	0	0	0	0	0	0	0	0	0	0	0	1	1	1	0	0	0	0	0	0	0	0	0	0	0	0	0	1	1	1	1	1	1	1	1	1	1	1	1	0	0	0	0	0	0	0	0	0	0	0	0	0	0	0	0	0	0	1	0	0	0	0	0	0	0	0	0	0	0	1	1	1	0	1	1	0	0	0	0	0	0	0	0	0	0	0	0	0	0	0	2	2	2	2	2	1	1	2	1	1	1	1	1	1	1	0	1	0	0	0	2	2	0	1	1	1	1	1	1	1	0	0	0	1	0	1	0	0	0	1	1	1	0	0	0	1	0	0	0	0	1	0	1	1	1	1	1	0	0	0	0	0	0	0	1	1	0	0	1	1	1	1	0	0	0	1	0	1	1	1	1	1	0	0	0	0	0	0	0	0	0	0	0	0	0	0	0	0	0	0	0	0	1	1	1	1	1	1	1	1	0	0	0	0	0	0	0	0	1	1	0	1	1	1	1	1	1	0	0	1	0	0	0	0	0	0	0	0	0	0	0	2	2	0	2	0	0	0	0	0	2	2	2	2	2	0	0	0	0	0	0	1	0	0	0	0	0	1	2	1	0	0	0	1	1	0	0	0	0	1	1	1	1	1	0	0	1	1	1	1	1	0	0	0	2	2	2	2	1	1	0	0	1	1	1	1	0	1	1	0	1	0	0	0	0	0	0	0	0	0	2	2	2	2	2	0	0	1	1	1	1	1	1	0	0	0	0	0	0	0	0	0	0	0	0	0	0	0	0	0	0	0	2	0	1	0	0	0	0	0	0	0	0	0	0	0	0	0	0	2	2	2	2	0	0	2	2	2	0	0	0	0	0	0	0	1	0	0	0	0	2	1	1	1	0	0	0	0	2	2	0	0	0	2	2	0	0	0	0	0	1	0	0	0	0	0	0	0	0	0	0	0	0	0	2	2	0	0	0	1	1	1	1	1	1	1	1	1	1	1	1	0	1	2	1	1	0	2	0	2	2	0	0	0	0	0	0	0	0	2	1	0	1	0	0	0	0	0	0	0	-1	-1	-1	0	0	0	0	0	0	0	0	0	0	0	0	0	0	1	1	0	0	0	2	0	2	0	0	0	0	0	0	0	0	0	0	0	0	0	2	0	0	0	0	1	0	1	0	0	0	0	0	0	0	1	0	1	0	2	0	2	0	0	0	0	0	0	0	2	0	0	0	0	0	0	1	0	0	0	1	1	1	0	1	1	0	0	0	0	0	0	0	0	0	0	0	0	0	0	0	0	0	1	0	0	0	0	0	0	0	0	0	0	1	0	1	1	1	1	0	0	0	0	0	0	1	1	0	0	0	0	0	0	0	0	0	0	0	0	0	0	0	0	0	1	0	1	1	0	0	1	1	0	1	0	0	1	1	1	0	1	2	2	0	2	2	0	0	0	0	0	0	2	2	2	0	0	0	0	1	1	1	1	1	1	0	0	0	0	1	0	0	0	1	1	1	1	1	1	0	1	0	1	0	1	1	0	0	1	0	1	0	0	1	1	1	1	0	0	1	0	0	2	2	0	1	1	0	1	0	0	0	0	0	0	0	0	1	0	0	0	0	0	0	0	0	0	0	1	1	2	2	2	0	0	2	0	0	0	0	0	2	2	2	0	0	0	0	1	0	0	1	0	0	1	0	0	1	0	0	0	0	0	0	0	0	0	0	2	1	1	1	1	0	0	1	1	0	1	0	0	0	0	0	0	0	0	0	0	0	0	1	0	1	0	0	0	1	2	2	0	1	1	1	1	1	0	0	0	1	0	1	0	1	1	0	2	1	1	1	1	1	0	1	0	0	0	0	0	0	0	0	1	1	1	0	1	0	0	1	0	0	1	1	1	1	0	0	0	1	0	1	1	1	1	0	1	0	0	0	0	0	0	0	1	1	0	0	0	0	0	0	1	1	1	1	1	0	1	2	1	1	1	0	1	1	1	1	1	1	1	1	0	1	1	1	1	0	0	0	1	1	1	0	1	1	0	1	0	1	0	1	0	0	0	0	0	0	0	0	2	0	0	0	0	0	0	0	0	0	0	0	2	2	1	0	0	1	1	1	1	0	1	1	0	1	0	1	1	1	1	1	1	0	0	2	0	2	2	0	2	0	0	0	2	1	1	0	1	2	1	0	1	1	1	0	1	1	1	1	2	2	1	1	1	0	0	0	1	1	1	0	0	0	0	0	0	0	0	0	0	0	0	0	0	0	0	0	0	0	0	0	0	2	2	2	1	2	2	0	0	0	0	0	0	2	2	0	0	0	2	0	1	1	1	1	1	1	1	0	1	1	1	0	0	0	1	1	1	0	0	0	0	1	1	1	0	0	0	0	1	0	1	1	1	1	1	0	0	1	0	0	0	0	1	0	0	0	0	0	0	0	0	0	0	0	0	0	0	1	0	0	0	1	0	0	0	0	0	0	0	0	0	0	0	0	0	0	0	0	0	0	0	0	0	0	0	0	0	0	0	0	0	0	0	0	0	2	2	2	2	2	1	1	0	1	0	2	1	1	1	1	1	2	1	0	0	-1	1	1	0	1	1	0	1	1	1	1	1	1	1	1	2	2	1	1	2	1	2	0	0	0	0	0	0	0	0	0	2	2	2	0	1	0	0	0	0	0	0	0	1	1	0	0	0	0	0	0	0	0	0	0	2	2	2	2	2	2	2	2	2	0	0	0	0	0	1	1	1	1	1	1	1	1	1	1	1	1	1	1	1	1	0	0	0	0	0	0	0	0	0	0	0	0	0	0	0	0	0	0	0	0	0	0	0	0	0	0	0	0	0	0	0	0	0	0	0	1	1	0	0	0	0	0	0	0	0	1	1	1	1	1	1	1	1	1	1	1	1	1	1	1	1	1	1	0	2	2	2	1	2	0	0	0	0	0	0	0	0	0	0	1	1	1	1	0	1	1	0	0	0	0	0	0	0	0	0	0	0	0	0	0	0	0	0	0	0	0	0	0	0	0	0	0	0	0	0	0	1	0	0	0	1	2	2	1	1	1	1	0	2	0	0	2	2	1	0	0	0	0	0	0	0	0	0	2	0	0	0	0	0	0	0	1	0	0	1	0	1	0	0	0	0	0	0	0	2	0	0	0	0	0	0	0	0	0	0	0	0	0	0	1	1	1	1	1	0	0	1	0	0	0	0	0	0	0	0	0	0	0	0	0	0	0	0	0	0	0	0	0	0	0	0	0	0	0	0	0	0	0	0	0	0	2	2	1	0	0	0	0	0	0	0	0	0	0	0	0	2	0	0	0	0	0	0	0	0	0	0	0	0	0	0	0	0	0	0	0	0	0	0	0	2	2	0	2	2	0	0	1	1	0	0	1	0	1	1	1	1	0	2	2	2	0	1	0	0	0	0	0	0	0	0	0	2	0	0	0	0	0	0	0	0	0	0	0	0	0	0	0	0	1	0	1	1	1	1	1	0	0	1	1	0	0	0	0	0	0	0	0	0	0	0	2	2	0	0	2	2	2	0	0	0	2	2	2	0	0	0	0	0	0	0	2	2	2	0	0	0	0	0	0	2	1	0	2	1	0	0	1	1	1	0	0	1	1	1	0	1	2	0	0	0	0	0	0	0	0	2	0	0	0	0	0	0	2	0	0	0	0	0	2	0	1	0	1	1	1	1	1	1	1	0	0	1	1	1	1	1	1	1	1	0	0	0	2	0	0	0	0	0	0	0	0	0	0	0	0	0	0	2	0	0	1	0	1	1	1	0	0	0	0	0	0	0	0	0	0	0	0	0	0	0	0	0	0	0	0	0	0	0	0	0	0	0	0	0	0	2	0	2	0	2	2	0	0	0	0	0	0	0	0	0	0	0	1	1	0	1	1	1	1	1	1	1	0	1	1	1	1	1	1	1	1	2	1	1	1	0	1	1	1	1	1	1	0	0	0	0	0	0	0	0	0	1	0	0	0	0	1	1	1	1	1	1	0	0	0	0	0	2	1	1	2	2	2	2	0	2	2	2	2	2	2	2	2	0	0	0	0	0	0	0	0	0	0	0	1	1	1	0	0	0	0	0	0	1	0	0	1	0	0	0	0	0	0	0	0	0	0	0	0	1	0	0	0	0	0	2	0	0	1	0	1	1	1	1	1	1	1	1	1	1	0	0	0	1	0	1	0	0	0	0	0	0	0	0	0	0	0	0	0	0	2	0	0	0	0	0	0	0	0	1	0	0	0	0	0	0	0	0	0	1	2	0	0	1	0	0	0	0	0	0	0	0	0	0	0	0	0	0	0	0	0	0	0	0	0	0	0	2	0	0	0	0	0	1	1	1	0	0	0	0	1	1	1	1	1	1	0	0	1	1	1	1	1	2	1	1	1	0	0	0	0	1	0	0	1	0	0	1	1	0	1	1	1	1	1	1	0	1	1	2	2	2	0	0	0	0	0	0	0	0	0	0	0	0	0	0	0	0	0	0	0	2	2	2	2	2	2	2	2	0	0	0	0	0	0	0	0	0	0	0	0	0	2	0	2	0	0	1	1	1	1	1	0	0	1	1	1	1	1	1	1	1	1	1	1	1	1	1	1	0	0	0	1	1	1	0	1	0	0	1	1	0	1	0	0	0	0	0	2	2	2	2	2	2	2	2	2	2	0	0	0	0	0	0	2	2	2	2	2	2	0	1	1	0	0	0	0	0	0	0	0	0	0	0	0	0	0	0	0	0	0	1	1	0	0	0	0	0	0	0	0	0	0	0	0	0	0	1	1	1	1	0	0	0	0	0	0	0	0	0	0	1	1	2	0	0	0	0	0	0	0	0	0	1	1	1	0	1	1	1	1	1	1	1	1	1	1	1	1	1	0	0	0	2	0	0	0	0	0	0	0	0	0	0	2	2	0	2	2	0	1	1	1	0	0	0	0	0	0	0	0	0	0	0	0	0	0	0	0	0	2	0	2	2	2	2	2	0	0	0	0	0	0	0	0	0	0	0	0	2	2	0	2	2	0	0	0	2	0	2	0	1	1	0	1	1	0	2	1	1	1	2	2	2	2	0	2	0	0	0	0	0	0	0	0	0	0	0	0	0	0	0	1	0	0	0	0	1	0	0	0	0	0	0	0	0	0	0	0	0	0	0	0	0	0	0	0	0	0	0	0	0	0	0	1	0	0	0	0	0	0	1	0	0	0	0	0	0	0	0	0	0	0	0	0	0	0	0	0	0	1	1	1	0	0	0	0	0	0	0	0	0	0	0	1	0	1	2	2	2	0	0	0	0	0	0	0	0	0	0	0	0	0	0	0	0	0	0	0	0	0	0	0	0	0	0	0	0	0	0	0	0	0	0	0	0	0	0	0	0	0	0	0	0	0	0	0	0	0	0	0	0	0	0	0	0	0	0	0	0	0	0	0	0	0	0	0	0	0	0	0	0	0	1	1	1	1	1	0	0	0	0	0	0	0	0	0	0	0	0	1	1	1	0	1	1	0	0	0	0	0	0	0	0	0	0	0	0	2	1	1	1	1	1	1	1	1	1	1	1	1	1	1	1	1	1	1	1	1	1	2	2	2	2	2	0	0	0	1	1	1	0	1	0	0	1	1	1	0	1	0	0	0	0	2	0	2	0	0	2	2	0	2	2	0	2	2	2	2	2	2	2	2	2	2	2	2	2	2	0	0	0	0	0	0	0	0	0	0	0	2	2	0	2	2	2	2	2	2	2	2	0	0	1	1	1	1	1	1	0	2	0	2	0	0	0	0	0	1	2	0	0	0	0	0	0	0	0	2	0	2	2	0	0	0	0	0	0	0	2	2	2	0	0	0	0	0	0	1	0	0	0	1	2	0	0	0	0	0	0	0	2	0	0	0	2	0	0	0	0	0	0	0	0	0	0	0	0	0	2	2	2	2	0	2	2	2	2	2	2	1	1	1	1	0	0	2	2	2	2	0	0	0	2	2	2	2	2	2	2	-1	-1	-1	-1	-1	-1	-1	0	0	1	2	0	0	0	0	0	0	0	0	0	0	0	0	0	0	0	0	0	0	0	0	0	0	0	0	0	0	0	2	2	2	1	0	0	0	0	1	1	1	0	0	0	0	0	0	0	2	2	2	0	0	0	2	2	0	2	2	2	0	0	0	0	0	0	0	2	0	2	2	0	0	0	2	0	0	0	1	1	1	0	0	0	0	0	0	0	0	0	0	0	0	0	0	0	0	0	0	0	0	0	0	0	0	0	0	0	0	0	2	2	2	2	0	0	0	0	0	0	0	0	0	0	0	0	0	0	2	2	2	2	0	2	2	2	0	0	0	0	0	0	0	0	0	0	0	0	0	0	0	0	0	0	0	0	0	0	0	0	0	0	2	0	0	0	0	0	0	0	0	0	0	0	0	0	0	2	2	2	2	2	2	2	2	2	2	2	0	1	1	1	1	1	1	0	1	1	0	0	1	0	0	1	1	0	0	1	1	0	0	0	1	0	1	1	0	1	0	1	1	1	0	0	1	1	1	1	0	1	0	0	0	0	0	0	0	0	0	0	0	0	0	0	0	0	0	0	1	0	0	1	0	1	0	0	0	0	0	0	0	0	0	0	0	0	0	0	0	0	0	0	0	0	0	0	0	0	0	0	0	0	0	0	0	0	0	2	0	2	0	0	0	0	0	0	0	2	2	0	0	0	0	0	0	0	0	0	0	0	0	0	0	0	0	0	0	0	0	0	0	0	0	0	0	0	0	0	0	0	0	0	0	0	2	0	0	0	0	0	0	0	0	0	0	0	0	-1	0	0	0	1	0	0	0	0	0	0	0	0	0	0	0	0	0	-1	0	0	0	0	0	0	0	0	0	0	0	0	0	1	1	1	1	1	0	1	1	1	1	0	1	0	0	0	0	0	0	0	2	0	2	2	2	0	0	0	0	2	0	2	2	0	1	1	0	1	1	2	1	1	1	1	1	1	2	0	2	2	0	0	0	0	0	0	0	0	0	2	0	1	1	1	0	1	0	0	0	1	0	0	0	0	0	0	0	0	0	0	0	0	0	0	0	0	0	0	0	0	0	0	0	0	0	0	0	0	0	0	0	0	0	0	0	2	2	2	2	0	0	0	0	0	0	0	0	0	0	0	0	0	0	0	0	1	1	2	2	2	2	2	2	2	2	0	0	0	0	0	0	0	0	0	0	2	2	0	0	0	0	1	1	0	2	2	0	1	0	0	1	1	1	1	1	1	1	0	0	0	0	0	1	1	0	0	1	0	1	1	0	1	1	1	1	1	1	0	1	0	0	1	1	0	1	0	0	0	1	0	0	0	0	0	2	0	0	1	0	0	0	0	0	0	0	0	0	0	0	0	0	1	1	1	1	0	1	0	0	0	2	0	0	0	2	2	0	0	0	1	2	0	2	0	0	0	0	0	1	0	1	0	0	0	1	1	1	0	0	0	0	0	0	0	0	0	0	0	1	0	1	1	2	2	0	0	0	0	2	0	0	0	0	2	0	2	0	0	0	0	0	2	2	2	2	0	2	1	1	0	1	0	0	2	0	1	0	2	0	0	1	0	0	1	1	0	0	1	0	1	1	1	1	0	1	1	1	1	1	1	1	1	0	1	1	1	0	1	1	2	0	1	1	2	1	1	1	1	0	0	0	0	0	0	0	0	0	0	0	0	0	0	0	0	2	0	2	2	0	0	2	2	0	0	0	0	0	0	0	0	0	0	2	2	2	2	2	0	0	0	1	0	0	1	0	1	1	0	0	1	0	1	1	0	0	-1	0	-1	0	0	0	2	2	2	2	2	0	0	1	1	1	1	1	0	1	1	1	1	1	0	0	0	0	0	0	1	0	0	0	0	0	0	2	2	2	2	0	2	2	2	0	0	0	2	2	0	0	0	0	2	2	2	2	2	0	0	0	0	2	2	0	0	0	0	0	1	0	1	1	1	1	1	0	0	1	0	1	0	1	0	0	0	1	1	1	0	2	0	2	2	2	2	0	0	0	0	0	0	0	0	0	0	0	0	0	0	0	0	0	0	0	0	0	0	0	0	2	0	0	0	2	2	2	2	2	2	2	0	0	2	0	0	0	0	1	1	1	1	1	1	1	1	1	1	0	0	1	0	0	1	1	1	1	1	1	1	1	0	2	1	1	1	0	1	2	0	0	0	1	1	1	1	0	1	0	0	0	0	0	0	2	0	2	0	2	2	2	2	0	0	0	0	0	0	0	0	0	0	2	0	2	0	0	0	2	0	1	1	0	0	0	0	0	0	1	1	1	1	1	1	1	1	1	1	1	0	0	0	0	0	0	0	0	0	0	0	0	0	0	0	0	0	0	0	0	0	0	0	0	0	0	0	0	0	0	0	2	0	0	0	2	2	2	0	2	1	0	0	0	0	2	0	0	1	0	1	0	0	0	0	0	0	0	0	0	0	0	1	0	0	1	0	0	0	0	0	0	0	0	0	1	1	1	0	0	0	0	0	2	0	0	0	1	0	0	0	0	0	0	0	0	0	0	0	0	0	0	0	0	0	0	0	0	0	0	0	0	0	0	0	0	0	0	0	0	2	0	0	0	0	0	1	1	0	0	1	1	1	1	1	1	1	1	1	1	1	1	1	1	0	1	1	1	1	1	1	1	1	0	0	1	0	1	0	0	0	0	1	0	0	0	0	0	0	0	0	0	0	0	0	0	0	0	0	0	0	0	0	0	0	0	2	0	0	2	2	2	0	0	0	0	0	1	1	1	0	1	1	1	1	0	0	2	0	0	0	0	0	0	0	0	0	1	0	0	0	0	0	0	0	0	0	0	0	0	0	0	0	0	0	0	0	0	0	0	0	0	0	0	0	0	0	0	0	0	0	0	0	0	0	0	0	0	0	0	0	2	0	0	2	0	2	2	2	2	2	2	2	2	2	2	0	2	2	2	0	0	0	0	0	0	0	0	0	0	0	0	0	0	0	0	0	0	0	0	0	0	0	0	0	0	0	0	0	0	0	0	0	0	0	0	0	0	0	0	1	1	0	0	0	0	0	0	0	0	0	0	0	0	0	0	0	2	1	1	2	2	0	1	0	0	0	0	1	1	1	1	1	1	1	0	0	2	2	2	2	2	2	2	2	2	2	0	0	0	2	2	2	2	2	0	0	0	0	0	0	0	0	0	0	2	2	2	2	0	2	2	0	2	2	2	0	2	0	2	2	0	2	0	0	0	2	2	2	2	2	2	2	2	0	1	0	2	1	2	0	1	0	0	1	1	1	1	1	0	1	0	1	1	1	1	1	0	1	0	0	1	1	1	0	0	0	0	0	0	0	0	1	0	0	0	0	0	0	1	1	0	0	1	0	0	1	0	1	0	2	0	1	1	0	1	1	0	2	0	2	2	2	0	2	2	1	0	0	1	0	0	0	0	1	1	1	1	1	0	1	1	0	1	1	1	0	1	0	1	1	0	2	2	2	2	0	0	2	0	0	2	0	0	0	2	0	0	2	0	0	1	0	2	0	0	0	2	2	2	2	0	0	2	1	0	0	0	0	1	2	2	2	2	0	0	0	2	2	0	2	2	2	0	0	0	0	1	1	0	1	1	0	0	0	0	0	2	1	0	0	0	0	2	2	2	2	2	2	2	0	0	0	0	0	0	2	2	2	0	2	2	0	2	2	2	0	0	0	0	0	0	0	0	0	0	0	0	0	0	0	0	2	0	0	0	2	2	2	0	2	0	0	0	0	0	0	2	2	2	2	2	0	0	1	0	0	1	1	0	1	0	0	0	0	0	0	0	0	2	2	2	2	2	2	2	0	0	2	2	2	2	2	2	2	0	0	2	0	2	2	2	2	2	2	2	0	2	2	0	2	0	0	0	0	0	0	0	0	0	0	0	0	1	0	1	1	1	1	1	0	1	1	1	1	1	1	1	1	1	1	0	1	0	0	0	0	0	0	0	0	0	0	0	2	0	2	2	0	2	1	2	2	2	2	2	2	2	2	2	2	2	2	2	2	2	2	2	2	2	2	2	2	2	2	2	2	2	0	2	0	0	0	0	0	0	0	0	0	0	0	0	0	0	0	0	0	0	0	0	0	0	0	0	0	0	0	0	0	0	0	0	0	0	0	0	1	1	1	1	1	1	1	1	1	1	0	0	0	1	0	1	0	0	0	0	0	0	0	0	0	0	0	0	0	0	0	0	1	1	0	1	1	1	2	0	0	0	0	0	0	0	0	0	0	0	0	0	1	0	0	0	0	0	0	0	0	0	0	0	0	0	0	0	1	1	1	1	1	1	1	1	0	1	1	1	1	0	1	1	0	0	1	0	0	0	0	0	0	0	0	0	0	0	2	0	0	0	0	0	0	0	2	2	2	0	2	2	0	0	0	0	0	0	0	0	0	0	0	0	0	0	1	1	0	1	1	1	1	1	0	1	0	0	1	0	1	0	0	0	0	0	0	0	0	0	0	0	0	2	2	0	2	0	0	0	2	0	0	2	2	0	0	0	0	1	0	0	1	0	0	2	0	0	0	0	2	0	0	0	2	2	0	1	1	1	1	0	1	0	1	0	0	1	0	1	0	1	1	1	1	0	1	1	1	0	1	0	0	2	0	0	0	0	2	0	0	0	0	0	0	0	0	0	0	0	0	0	0	1	1	1	0	0	2	0	0	0	0	0	0	0	0	0	0	0	0	0	0	0	0	0	0	0	0	0	0	0	0	0	0	0	0	0	0	0	0	0	2	0	1	0	0	0	0	1	0	0	1	1	1	1	0	1	1	0	2	0	0	0	0	0	2	2	0	2	2	0	0	0	2	0	0	0	0	2	2	2	2	2	2	2	2	2	2	2	2	2	2	2	0	0	0	0	0	0	0	0	0	0	0	2	0	0	0	0	0	0	0	0	0	0	0	0	0	2	2	2	2	1	2	2	2	2	2	2	2	2	2	2	2	2	2	2	0	2	2	2	2	2	2	2	2	2	2	2	2	0	0	0	2	2	2	2	2	2	2	2	2	2	2	2	2	2	2	2	2	0	0	0	0	0	0	0	0	0	2	2	2	2	0	2	2	2	2	0	0	0	0	0	0	0	0	1	1	1	1	1	1	2	0	0	1	1	1	1	1	0	0	1	0	0	0	0	0	0	0	0	0	0	0	2	2	2	0	0	0	0	0	0	0	2	0	2	2	0	2	0	0	0	0	0	0	0	0	2	0	2	2	2	2	2	0	0	1	0	0	1	1	0	0	1	0	0	0	0	0	0	0	0	0	0	0	0	0	0	0	0	2	0	2	2	2	2	0	0	2	2	0	0	0	0	0	0	0	0	0	0	0	0	0	0	0	0	0	0	0	2	2	2	2	2	0	2	0	0	0	0	2	0	2	0	0	0	2	2	0	2	2	2	2	2	2	2	0	0	0	0	0	0	0	0	0	0	0	0	0	0	0	0	1	1	1	1	1	0	0	1	1	0	2	2	2	2	0	2	2	2	2	2	0	2	0	1	1	0	1	1	1	1	1	1	1	1	1	0	0	0	0	2	0	0	0	0	0	0	0	0	2	0	2	2	0	0	0	0	2	0	0	0	2	2	0	0	0	0	0	2	0	0	0	2	2	2	0	0	0	0	0	0	2	0	2	0	0	0	0	0	0	0	0	0	0	0	2	1	0	1	0	0	0	0	0	0	0	0	0	0	0	0	0	0	0	0	0	0	0	0	0	0	0	2	0	0	0	0	1	0	1	1	1	0	0	0	0	0	0	0	0	0	0	0	0	0	0	0	2	2	0	0	2	0	0	0	0	0	1	0	0	0	0	0	2	0	0	0	0	0	0	0	0	0	0	0	0	0	0	0	0	1	0	0	0	0	0	0	0	0	0	0	0	0	0	0	0	0	0	0	0	0	1	1	1	0	0	0	0	0	0	0	0	0	0	0	0	0	0	0	0	0	0	0	0	0	0	0	0	0	0	0	0	2	0	0	2	0	0	0	0	0	0	0	0	0	0	0	0	0	0	0	0	0	0	0	0	0	0	1	1	1	1	1	0	1	1	1	1	1	0	1	0	1	0	0	0	0	0	0	0	0	0	0	0	0	0	0	0	0	0	0	1	0	0	0	0	0	0	0	0	0	0	0	2	0	0	0	0	0	0	0	0	0	2	2	2	2	2	2	2	2	2	1	1	1	1	0	0	0	0	2	0	2	0	0	0	1	0	0	0	0	0	0	0	0	0	0	0	0	0	0	0	0	0	0	0	0	0	0	0	0	0	1	1	0	0	0	2	2	2	0	0	0	0	0	0	0	0	0	0	0	0	0	0	0	0	0	0	0	0	0	0	0	0	0	0	0	0	0	0	0	1	0	1	1	1	0	1	1	0	0	0	1	0	0	0	0	0	2	1	1	1	1	1	1	1	1	1	0	1	0	0	1	2	2	0	2	2	2	2	2	2	2	0	0	2	0	0	0	0	0	0	0	0	0	0	0	0	0	0	0	0	0	0	0	0	0	0	0	0	0	2	0	0	0	0	0	0	0	0	0	0	0	2	0	0	0	0	0	0	1	1	1	1	1	1	0	0	0	0	0	0	0	0	0	0	2	0	2	2	2	2	2	2	2	2	1	0	1	1	1	1	1	0	1	1	1	1	1	1	0	2	0	0	0	0	0	0	0	0	0	0	0	0	1	0	0	0	1	1	1	1	1	1	0	1	0	1	1	0	1	0	0	0	0	0	0	0	0	0	0	0	0	0	0	0	0	0	0	0	0	0	0	0	0	0	0	0	0	0	0	0	0	0	0	0	0	0	2	2	2	2	2	2	0	0	0	0	0	0	0	0	0	0	0	0	0	0	0	0	2	2	2	0	1	0	1	0	0	0	0	0	0	2	0	0	0	0	2	0	0	0	0	0	0	0	0	0	0	1	2	1	0	1	0	0	1	0	0	0	0	0	0	0	0	0	0	0	0	0	0	0	0	0	0	0	0	0	0	0	0	0	0	0	2	2	2	2	0	2	2	2	0	2	2	2	2	2	2	2	0	2	2	0	2	0	0	0	0	0	0	0	0	0	0	0	0	0	0	2	0	0	0	0	0	0	0	0	0	0	0	0	0	0	0	0	0	0	0	0	0	0	0	0	0	0	0	0	0	0	0	0	0	0	0	2	0	2	2	2	0	0	0	0	0	0	0	0	0	0	0	0	0	0	0	0	0	0	0	0	0	0	0	0	0	2	0	0	0	0	0	0	0	1	0	0	0	0	0	0	0	0	0	0	0	0	0	0	0	0	0	0	0	0	0	0	0	0	2	0	0	0	0	2	0	0	0	0	0	0	0	0	0	0	0	0	0	0	0	2	0	0	0	0	0	0	0	0	0	0	0	0	0	0	0	0	0	0	0	2	0	2	2	0	2	2	2	2	2	2	2	2	2	2	2	2	2	2	2	2	2	2	2	0	2	2	2	2	2	0	2	2	0	2	2	0	0	0	0	0	0	0	2	2	0	2	0	0	2	0	0	0	0	0	0	0	2	0	0	0	0	0	0	0	0	0	0	0	0	0	0	0	0	0	2	1	1	0	1	1	1	1	1	1	0	1	1	1	1	1	1	1	1	1	1	1	1	1	0	0	0	0	0	0	0	2	2	0	0	0	0	0	0	2	1	0	2	2	2	2	2	2	2	2	0	0	0	0	1	1	0	0	0	1	1	1	0	1	1	1	1	1	0	0	1	0	0	1	1	1	1	1	1	1	1	1	1	0	0	0	0	0	0	0	0	0	0	0	2	0	0	2	0	0	0	2	2	1	1	0	1	1	0	2	0	0	0	0	0	0	1	2	0	2	0	0	0	0	0	1	0	1	1	1	1	1	0	1	1	1	0	1	1	0	0	1	2	2	1	2	2	2	2	2	2	2	2	2	2	2	2	2	2	2	1	1	1	2	2	2	0	2	2	2	2	0	0	0	2	2	2	2	2	2	2	2	0	0	0	0	0	0	0	0	0	0	2	0	2	2	2	2	2	0	2	0	2	0	0	0	0	0	0	0	0	0	0	0	0	0	0	0	0	0	0	0	0	0	0	0	0	0	0	0	0	0	0	0	0	0	0	0	0	0	0	0	0	0	0	0	0	0	0	2	2	2	0	0	0	0	0	0	0	0	0	0	0	0	0	0	0	0	0	0	0	0	0	0	0	2	0	0	0	0	0	0	0	0	0	0	2	0	2	0	0	0	0	0	0	0	2	0	0	0	2	2	0	2	2	2	2	2	2	2	2	2	2	2	0	0	0	0	0	1	1	0	0	0	1	0	0	0	0	0	1	0	0	0	0	0	0	0	0	0	0	2	2	0	2	2	1	1	1	0	0	0	0	0	0	0	0	0	0	2	0	0	0	2	0	2	2	0	2	0	0	0	2	2	0	2	0	0	2	2	2	2	2	2	1	0	0	0	1	1	1	1	2	1	1	1	1	2	2	0	0	0	0	0	0	0	0	0	0	0	0	0	0	0	0	0	0	0	1	0	1	1	0	0	0	1	1	0	1	0	2	0	2	2	0	0	0	0	0	0	0	0	0	0	0	0	0	2	0	0	1	0	0	0	0	0	0	0	0	0	0	0	0	0	0	0	0	0	0	0	0	0	0	0	0	0	0	0	0	0	0	0	0	0	0	0	0	0	0	0	0	2	2	0	0	0	0	0	1	0	2	2	2	2	2	2	2	0	2	2	0	2	0	2	0	2	2	2	2	2	2	2	2	0	0	0	0	0	0	0	0	0	0	0	0	0	0	0	0	0	0	0	0	0	0	0	1	0	0	1	0	0	0	0	0	0	0	0	0	0	0	0	0	0	0	0	0	0	0	0	0	0	0	0	0	0	0	0	0	0	0	0	0	0	0	2	0	2	2	2	2	2	2	2	2	2	2	2	2	0	0	0	0	0	0	0	0	0	0	0	0	0	0	2	1	1	1	1	1	1	1	1	1	0	1	1	1	0	1	1	1	1	1	0	1	1	1	1	1	1	1	1	0	0	0	0	0	0	0	0	2	2	0	2	0	0	0	1	1	0	0	0	0	0	0	0	0	0	0	0	0	0	1	1	0	0	0	0	0	0	0	0	0	0	0	0	0	0	0	0	0	0	0	0	0	0	0	0	0	0	0	0	2	2	2	0	0	0	0	0	0	2	0	0	2	0	0	0	0	0	0	0	0	0	0	0	0	0	0	0	0	0	0	0	0	0	0	0	2	2	2	0	2	0	2	0	0	0	0	1	1	1	1	1	1	1	1	1	1	1	1	2	2	2	0	0	0	2	2	2	2	2	2	2	0	2	2	2	2	2	0	0	1	0	0	0	0	0	0	0	0	0	2	2	2	2	2	2	2	2	2	2	2	0	0	0	0	2	2	0	0	0	0	2	0	0	0	0	0	0	0	2	2	1	1	1	2	2	0	0	0	0	0	0	1	1	0	1	1	1	2	1	0	0	1	0	1	1	1	2	0	0	0	0	1	0	0	2	0	0	0	0	0	0	1	0	2	2	2	2	2	2	0	0	0	0	0	0	0	0	0	0	0	0	0	0	0	0	2	2	2	2	2	2	1	2	2	2	2	0	2	2	2	2	2	2	0	0	0	0	0	0	0	0	0	0	2	2	2	0	0	2	2	2	2	2	0	1	0	1	1	0	0	1	0	0	1	0	0	0	0	1	0	0	0	0	0	0	0	2	2	0	2	0	0	0	0	0	0	0	0	0	0	0	0	0	0	2	2	2	0	2	1	0	2	2	0	2	2	2	2	2	2	1	0	0	0	0	0	0	0	0	0	0	0	0	0	0	0	0	0	0	0	0	0	0	0	0	0	0	0	0	0	0	0	0	0	0	2	0	0	2	2	2	0	1	2	2	2	2	2	2	0	2	2	2	0	0	0	0	0	0	0	0	0	0	0	0	0	2	0	0	0	0	0	0	0	0	0	0	0	0	0	2	0	0	2	0	0	0	0	1	1	1	1	1	1	1	1	1	1	1	1	0	1	1	1	0	0	0	0	0	0	0	0	0	0	2	0	0	0	0	0	0	0	0	0	2	0	0	0	0	0	0	0	2	0	0	0	0	0	0	0	0	0	0	0	0	0	0	0	0	0	2	0	0	1	0	0	2	2	0	2	0	0	0	0	2	2	2	2	2	2	2	2	0	0	0	0	0	0	0	2	0	2	2	2	2	2	2	0	2	2	2	2	2	2	0	2	2	2	2	2	2	2	2	2	2	2	2	2	2	0	2	2	2	2	2	2	2	2	2	1	1	1	1	1	1	1	2	2	2	2	2	2	2	0	2	0	2	2	1	0	0	0	2	0	0	2	2	2	2	2	2	2	0	0	1	1	1	1	0	0	0	1	1	1	0	2	0	0	2	2	2	2	0	2	2	2	2	2	2	0	0	0	0	2	2	1	1	1	1	0	2	2	2	0	0	0	1	0	0	1	1	0	1	0	0	0	0	0	0	0	1	1	0	0	1	1	1	0	0	0	1	0	0	0	0	0	0	0	0	0	0	0	2	0	0	0	0	0	0	0	0	0	0	2	1	0	2	0	0	0	0	0	0	0	0	0	0	0	1	0	1	0	1	1	0	0	0	0	0	2	2	2	0	0	0	0	0	0	0	0	0	0	0	0	0	0	0	0	0	0	0	0	0	0	0	0	0	0	0	0	0	0	0	0	0	0	0	0	0	0	0	0	0	0	0	0	0	0	0	0	0	0	0	0	0	0	0	0	0	0	0	0	0	0	0	0	0	0	0	0	0	0	0	2	0	0	0	0	0	2	2	0	2	2	2	2	0	0	2	1	0	1	1	1	1	1	1	0	0	0	1	1	1	0	1	1	1	1	1	1	1	1	0	0	1	1	1	1	1	2	0	1	1	1	1	0	0	0	0	0	0	0	2	2	2	2	0	2	2	0	2	2	2	0	2	2	2	2	2	2	1	1	0	1	0	1	0	0	1	0	1	1	1	1	0	1	1	0	0	0	0	2	2	2	2	0	0	0	0	2	2	0	2	2	2	2	2	2	2	2	2	2	2	1	0	2	1	1	0	2	1	0	2	2	2	0	0	0	0	0	0	0	0	0	0	0	0	0	0	0	0	1	0	0	2	2	2	2	2	2	2	0	0	0	0	0	0	2	2	2	2	2	2	2	2	2	2	2	2	2	2	0	0	0	0	0	2	0	2	2	2	0	2	2	0	0	2	0	2	0	0	0	0	0	0	2	0	0	0	0	0	2	0	1	0	1	1	0	0	0	0	0	0	2	2	0	2	2	2	0	0	0	0	0	0	0	2	0	2	0	0	0	2	0	2	0	0	0	0	0	0	0	2	2	2	2	0	0	0	0	0	0	0	0	0	0	2	2	0	0	0	0	0	2	0	0	0	0	0	0	0	0	0	0	0	0	0	0	0	2	2	0	0	0	2	2	0	2	0	1	1	1	1	1	1	1	1	1	0	1	1	0	0	0	0	2	2	0	0	0	0	0	0	0	0	0	0	0	2	2	2	2	0	0	0	0	0	0	0	0	0	1	1	1	1	0	1	1	1	1	1	1	1	0	1	0	1	1	2	2	0	0	0	0	0	0	0	0	0	0	0	0	0	0	2	2	0	0	0	0	1	0	1	0	0	0	0	0	0	0	0	0	0	2	2	0	0	0	0	2	2	2	2	2	0	0	0	0	0	0	0	0	0	0	0	0	0	0	2	0	0	0	0	0	0	0	0	0	2	0	0	0	0	0	0	0	0	0	0	0	0	0	0	0	2	0	0	0	0	0	0	0	2	0	2	2	0	2	0	2	0	2	2	2	2	1	1	0	1	0	1	2	2	2	2	2	0	2	0	0	0	0	0	0	0	0	0	0	0	0	0	0	0	2	2	2	2	2	2	2	2	0	0	0	0	2	0	0	0	0	0	0	0	0	0	1	0	0	0	0	0	0	0	0	0	0	0	0	0	0	0	0	0	0	0	1	0	0	1	1	1	0	1	0	1	0	1	0	0	1	1	0	1	1	0	1	1	1	1	1	0	0	2	2	2	2	2	2	2	0	1	2	2	2	2	2	2	0	2	2	2	2	2	2	2	2	2	2	2	2	2	2	0	2	0	2	2	1	1	1	2	2	0	0	0	0	2	2	0	0	0	0	0	0	0	0	0	0	0	0	0	0	0	0	0	0	0	0	0	0	0	0	0	0	0	0	0	0	0	0	0	0	0	0	0	0	0	2	2	2	0	0	2	2	2	2	0	0	2	0	0	0	0	0	0	2	0	0	2	0	0	1	1	1	0	0	0	0	0	2	2	2	2	2	2	2	2	0	0	0	0	0	0	0	0	0	2	2	2	0	0	0	0	0	0	0	0	0	0	0	0	1	1	1	0	0	0	0	0	1	0	1	0	0	0	0	0	0	0	0	0	1	2	0	0	0	0	0	0	0	0	0	0	0	0	0	2	0	0	2	0	0	0	0	0	0	0	0	0	0	0	0	0	0	0	0	0	0	0	0	0	0	0	0	0	0	0	2	0	2	2	0	0	0	0	2	2	0	0	1	1	1	1	1	0	0	0	0	0	0	0	0	0	0	0	0	0	0	0	0	0	0	0	0	0	1	0	1	1	1	0	0	0	0	0	0	0	0	0	0	0	0	0	0	0	0	0	0	0	0	0	0	0	0	0	0	0	0	0	0	0	0	0	0	0	0	0	0	0	0	0	0	0	0	0	0	0	0	0	0	0	1	1	1	0	0	0	1	1	0	1	1	1	1	1	1	1	1	1	1	1	0	2	2	2	2	2	2	2	2	1	0	0	0	1	1	1	1	1	1	1	0	1	1	1	0	1	1	0	1	1	0	1	1	2	1	0	1	1	1	1	1	1	1	1	1	0	2	1	1	1	0	1	0	1	0	0	0	0	0	0	0	0	0	0	0	0	0	0	0	0	0	0	0	0	0	0	0	0	0	0	0	0	0	0	0	2	0	2	0	0	0	2	0	1	1	1	0	1	1	0	1	1	1	1	1	1	1	1	1	1	1	1	1	1	2	1	2	2	2	2	2	2	2	2	2	2	0	0	0	0	0	0	0	0	0	0	0	0	0	0	0	0	0	0	0	2	0	2	2	2	2	2	0	2	0	2	0	0	0	0	0	2	0	0	0	0	0	2	1	0	0	0	0	0	1	0	0	0	0	0	0	0	0	0	0	1	0	1	0	1	0	0	0	0	0	0	0	0	0	0	0	0	0	0	2	0	0	0	0	0	0	0	0	0	0	0	0	0	0	0	0	0	0	0	0	0	0	0	0	0	0	0	0	0	0	0	0	0	0	0	0	0	0	0	0	0	0	0	0	0	0	0	2	0	0	0	0	0	0	0	2	0	0	0	0	0	0	2	0	0	0	2	0	0	0	0	0	0	0	0	0	2	2	2	0	2	0	2	2	1	1	1	1	1	1	1	1	2	2	2	2	2	2	2	2	2	2	2	0	0	0	1	1	0	0	0	0	0	0	0	0	2	2	2	2	2	2	2	2	2	2	2	2	2	2	2	2	2	2	0	2	2	0	0	0	0	0	0	0	0	0	0	0	0	0	0	0	0	0	0	0	0	0	0	0	0	0	0	0	0	0	0	0	0	0	0	0	0	0	0	0	0	0	0	0	0	0	0	0	0	0	0	0	0	0	0	0	0	2	2	2	2	2	0	0	0	0	0	0	0	0	1	1	1	1	1	1	0	1	1	1	0	0	1	0	0	0	0	0	0	0	1	1	0	0	1	1	0	0	0	0	0	0	0	2	0	0	0	0	0	0	0	0	0	0	0	0	0	0	0	0	0	0	0	0	0	0	0	0	0	0	0	0	0	0	1	0	1	0	0	0	1	0	0	0	0	0	0	0	0	2	2	0	2	0	0	0	0	0	0	0	0	2	2	0	0	0	0	0	0	0	0	0	0	0	0	0	0	0	0	0	0	0	0	0	0	0	0	0	0	0	0	-1	-1	2	2	2	2	2	0	0	2	0	0	2	0	0	0	2	2	2	2	2	2	0	0	0	0	0	0	0	0	0	0	0	0	0	0	0	2	0	0	0	0	0	2	0	2	0	0	0	0	0	0	0	0	0	0	0	0	0	0	0	0	0	2	0	0	2	0	0	2	2	2	2	1	0	1	1	0	0	0	0	0	2	2	2	0	2	0	2	0	2	1	1	1	1	1	1	1	1	1	1	1	0	0	0	2	0	0	0	0	1	1	1	1	1	0	1	1	1	1	1	1	1	1	1	1	0	1	1	1	1	0	1	0	0	0	0	0	0	0	0	0	1	0	2	2	2	2	2	2	2	2	2	2	2	0	2	2	2	2	2	2	2	2	0	2	2	2	2	2	0	0	0	0	0	0	0	0	0	0	0	0	0	0	0	0	0	0	0	0	0	0	0	0	0	0	0	0	0	0	0	0	0	0	0	0	0	0	2	2	2	0	0	0	0	0	0	0	0	0	0	2	2	0	0	0	0	1	1	1	1	1	1	1	1	1	1	1	1	1	1	1	1	1	0	0	0	0	0	0	0	0	0	0	0	0	0	0	0	0	0	0	0	1	0	1	0	1	0	0	0	1	0	0	1	0	1	1	1	1	1	0	1	1	0	1	1	2	0	0	0	0	1	1	1	1	0	0	1	0	0	1	1	0	0	0	0	0	2	2	0	2	0	0	0	0	0	0	0	0	0	0	0	0	0	0	0	0	0	2	0	0	0	0	0	0	0	2	0	2	0	2	2	0	0	0	0	0	0	0	2	2	0	2	2	2	0	0	2	0	0	0	0	0	0	0	0	0	0	0	0	1	1	1	1	1	1	1	1	1	0	0	0	0	0	0	0	0	0	0	0	0	0	0	0	2	2	2	2	2	2	0	2	2	2	2	2	0	0	0	0	1	1	0	1	0	0	0	1	1	1	0	0	0	0	0	0	0	0	0	2	0	2	2	2	0	2	2	0	0	0	0	0	0	0	0	0	0	0	1	0	0	0	0	0	0	0	0	1	0	2	0	1	0	1	0	0	1	0	1	0	0	0	0	1	1	0	0	1	0	0	0	0	0	1	0	0	0	0	0	0	0	2	2	2	0	2	0	2	2	0	0	0	0	0	1	1	2	1	1	1	2	1	2	0	1	1	1	0	0	1	1	1	0	1	0	0	1	1	0	0	1	0	0	1	1	0	1	0	1	1	1	1	0	0	0	0	0	0	0	0	0	0	0	0	0	0	0	0	0	0	0	0	2	0	0	0	0	0	0	0	0	0	0	0	0	0	2	2	2	0	2	0	0	2	0	0	0	0	0	0	0	0	0	0	0	0	0	0	0	0	0	0	0	0	1	1	1	1	1	1	0	1	0	0	0	0	0	0	0	0	0	0	1	2	2	2	2	0	0	0	0	0	0	1	0	0	0	0	0	0	0	0	0	0	0	0	0	0	0	0	0	0	0	2	0	0	2	2	0	2	2	0	0	0	0	0	0	0	0	0	0	0	0	0	0	0	2	2	2	2	0	0	0	0	0	0	0	0	0	0	0	0	0	0	0	0	0	0	0	0	0	0	0	0	0	0	0	0	0	0	0	0	0	1	1	1	0	1	1	2	0	1	0	1	0	0	0	0	2	2	0	0	0	0	0	0	0	0	0	0	0	0	0	2	1	0	0	0	0	2	2	2	2	2	1	1	2	0	0	0	2	2	2	2	2	2	2	2	0	0	0	0	0	0	0	0	0	0	0	2	2	2	2	0	0	0	0	0	0	1	0	0	0	0	0	0	1	0	0	1	0	1	0	0	0	1	0	0	0	0	1	0	1	0	0	1	0	0	1	0	0	0	0	0	0	0	0	0	0	1	0	0	0	1	1	0	0	0	0	0	0	0	0	0	0	0	0	0	0	0	0	0	0	0	0	0	0	0	0	0	0	0	0	0	0	0	0	0	0	0	0	0	0	2	0	0	0	0	0	0	0	0	0	0	1	0	1	0	1	1	1	1	0	1	1	1	1	0	0	0	0	0	0	0	0	1	0	0	1	1	1	0	1	1	0	1	0	2	0	0	0	0	0	0	0	0	0	0	0	0	0	0	0	2	2	2	2	2	2	0	0	0	0	2	2	2	2	0	2	0	0	0	0	0	0	0	0	0	0	0	0	0	0	0	0	0	0	0	0	0	0	0	0	0	0	0	0	0	2	0	0	2	0	0	0	0	2	2	2	0	2	0	0	1	1	1	0	0	0	0	1	0	1	1	1	1	1	1	0	0	2	0	2	0	2	2	0	0	2	2	2	0	2	2	0	2	0	0	2	0	0	2	0	2	0	0	2	0	0	0	0	0	1	0	1	1	1	0	2	0	0	0	0	0	0	0	2	2	2	0	2	1	2	2	2	2	2	0	0	1	0	0	0	0	0	0	0	0	1	0	1	0	0	0	0	0	0	0	0	0	0	0	0	0	0	0	0	0	0	0	0	0	0	0	0	0	0	0	0	0	0	0	0	1	0	2	0	0	0	0	2	0	0	0	0	0	0	0	1	1	0	0	0	0	0	0	0	0	0	0	0	0	0	0	0	0	0	1	1	0	0	0	0	0	0	0	0	0	0	0	0	0	0	0	0	0	0	0	0	0	0	2	0	1	1	1	1	0	0	0	0	0	1	1	1	1	0	0	2	0	0	0	0	2	0	0	2	2	0	2	0	2	2	1	0	0	0	0	0	0	0	0	1	0	1	1	0	0	0	2	0	2	0	2	2	0	0	0	0	0	0	0	2	0	0	0	0	0	0	0	2	2	0	2	0	0	2	2	2	2	2	2	2	2	2	0	0	0	0	0	0	0	0	0	0	0	0	0	0	0	0	0	0	0	0	0	0	0	0	0	1	0	0	0	0	0	0	1	0	0	0	0	0	0	0	0	0	0	0	0	0	0	0	0	0	0	0	0	0	0	0	0	0	0	0	2	0	0	0	0	0	0	0	0	0	0	0	2	0	0	0	1	0	0	0	0	0	2	2	0	0	0	0	0	0	0	0	0	0	0	0	0	0	0	0	0	0	0	0	2	0	0	0	0	0	0	0	0	0	0	0	0	0	0	1	0	0	2	2	0	0	0	0	0	0	0	2	2	2	0	0	0	2	2	0	0	0	0	2	2	2	0	0	0	0	0	0	0	0	0	0	0	0	0	0	0	0	0	0	0	0	0	0	0	0	0	0	0	0	0	2	0	0	0	0	0	0	0	0	0	0	0	0	0	0	0	0	0	0	0	0	0	0	0	2	0	0	0	0	2	0	1	0	0	0	2	2	0	0	0	2	0	0	0	0	0	0	0	0	0	0	0	0	0	0	0	0	0	0	0	0	0	0	0	0	2	2	2	0	0	0	0	0	0	0	1	0	0	0	0	1	1	1	0	0	0	0	0	0	0	0	0	0	0	0	0	0	0	0	0	0	0	2	0	1	1	1	1	1	1	0	0	0	0	0	0	0	0	0	0	2	2	2	0	0	0	0	0	0	0	0	0	2	0	0	0	0	0	0	0	0	0	0	0	0	0	1	0	1	0	0	0	0	0	0	0	0	0	0	0	0	0	0	0	0	0	2	1	1	0	1	1	1	1	1	1	0	0	0	0	0	0	0	0	0	0	0	0	0	0	0	0	0	0	0	0	0	0	0	0	0	0	0	0	0	0	0	2	0	0	0	0	0	0	0	0	0	0	0	0	0	0	0	0	0	0	2	2	2	2	2	0	0	0	0	0	0	0	2	2	0	2	2	0	0	0	0	0	0	0	0	0	2	0	2	0	1	1	0	1	1	0	1	1	0	1	1	0	0	2	0	2	0	0	0	0	0	0	0	0	2	2	2	0	0	2	0	0	0	0	0	0	2	2	0	0	0	0	0	2	2	2	2	2	2	2	2	2	1	2	0	2	0	2	2	0	2	0	2	2	2	0	0	0	0	2	2	2	2	2	0	2	0	0	2	0	0	2	0	0	0	0	2	0	0	0	0	0	0	0	0	0	0	2	0	0	0	0	0	0	0	0	2	0	2	0	0	2	2	2	2	0	0	0	0	0	0	0	0	0	0	0	0	2	2	2	0	2	0	2	2	0	2	2	2	0	0	2	0	0	0	0	0	0	0	0	0	0	0	2	2	2	2	2	0	0	0	0	0	0	0	0	0	0	0	0	0	0	0	0	0	0	0	0	0	0	0	0	0	0	0	0	0	0	0	0	0	0	0	0	0	0	0	0	0	0	0	0	0	0	0	0	0	0	0	0	0	0	2	2	2	0	0	2	2	2	2	1	1	0	0	0	0	0	0	0	0	0	0	0	0	0	0	0	2	0	1	0	2	0	0	2	0	0	1	0	1	1	1	0	0	0	0	0	2	0	0	0	2	0	0	2	2	0	2	2	2	2	0	0	0	0	2	0	2	2	2	2	0	0	0	0	0	0	2	0	0	0	0	0	1	0	2	0	0	0	0	0	0	0	0	0	0	2	2	2	0	2	0	0	0	2	1	2	0	0	2	0	2	0	0	0	0	0	0	0	0	0	0	0	0	0	0	2	0	0	0	2	2	2	2	0	0	0	0	0	0	0	0	0	0	0	0	0	0	0	0	0	0	0	0	0	0	0	0	0	0	0	0	0	0	0	0	0	2	0	0	0	0	0	0	0	0	0	0	0	0	0	0	0	0	0	0	0	0	0	0	0	0	0	0	0	0	0	0	2	0	0	0	0	0	0	0	0	0	0	0	2	0	0	0	1	0	0	1	0	0	0	0	0	0	0	0	0	0	0	0	1	0	1	1	0	0	1	1	1	0	0	0	0	0	0	0	0	2	0	0	1	0	0	0	0	0	0	2	0	2	2	2	2	0	0	0	0	0	0	0	0	0	0	0	0	0	2	2	0	2	2	2	0	2	2	0	0	0	0	0	0	0	0	0	0	0	0	0	0	0	0	0	0	0	0	0	0	2	2	2	0	0	0	0	0	0	0	0	0	0	0	0	0	0	0	0	0	0	0	0	2	2	2	2	0	0	0	0	0	0	0	2	0	2	2	0	0	0	2	0	0	0	0	2	0	0	0	0	0	2	2	2	0	2	2	0	0	2	2	0	2	2	2	0	0	2	0	0	0	0	0	0	0	0	0	0	0	0	0	0	2	2	2	0	2	0	0	0	2	0	0	0	0	0	0	1	0	0	0	1	1	1	0	0	0	0	0	0	1	1	1	0	0	0	0	1	0	0	0	0	0	0	0	0	0	0	0	0	2	0	0	0	0	2	1	0	1	0	1	0	1	1	0	0	1	1	2	1	0	0	0	0	0	2	2	0	0	2	2	2	2	2	2	2	2	2	2	0	2	2	2	0	2	2	2	2	2	2	2	2	2	2	2	2	2	2	2	2	0	2	2	0	1	1	1	1	1	1	0	1	1	0	1	1	0	0	0	1	0	0	0	0	0	0	0	0	0	0	0	0	0	0	0	0	0	0	0	0	0	0	0	0	2	0	0	0	0	0	0	0	0	2	0	0	0	0	0	0	0	0	0	1	1	1	0	1	1	1	0	1	1	1	0	1	1	1	1	2	2	0	0	0	0	0	0	0	0	0	0	0	0	0	0	0	0	0	2	2	2	2	0	1	0	0	0	0	0	0	0	0	2	0	0	0	2	2	2	2	2	0	0	0	2	0	0	0	0	2	2	2	0	0	0	0	0	0	0	0	0	2	2	2	2	0	0	0	0	0	0	0	0	0	0	2	2	2	2	2	2	2	2	2	0	2	2	2	2	2	2	0	0	1	1	0	0	0	0	2	2	1	1	1	1	0	0	0	0	1	1	0	0	0	2	0	0	0	0	0	0	0	0	2	0	2	0	0	0	0	0	0	0	0	0	0	0	0	0	0	0	0	0	0	0	1	0	-1	0	2	2	2	2	1	1	1	1	1	1	1	1	2	1	1	0	0	0	0	0	0	0	0	0	0	0	0	0	0	0	0	0	0	0	0	0	0	0	0	0	0	0	0	0	0	1	0	0	0	0	2	2	0	2	2	2	2	0	0	0	0	0	0	0	0	0	0	0	0	0	0	0	0	0	0	0	0	0	0	0	2	2	2	2	2	2	0	2	0	2	0	2	2	0	2	0	0	0	0	0	0	0	0	0	0	0	0	0	0	0	0	2	0	0	0	2	2	2	2	2	2	0	0	0	0	0	1	0	1	1	0	0	0	0	0	0	1	1	0	0	0	0	0	0	0	0	0	0	0	0	0	0	0	0	0	0	0	1	0	1	1	0	2	0	0	0	0	0	0	0	0	0	2	0	1	0	0	0	1	1	0	1	1	0	0	0	0	1	0	1	1	1	1	1	0	1	0	2	0	0	2	0	1	0	0	2	1	2	1	1	1	1	1	1	2	0	0	0	0	0	0	0	0	0	0	0	0	0	0	0	0	0	0	0	2	0	1	0	1	0	0	0	0	1	1	1	1	1	1	1	1	1	1	0	1	1	1	1	1	1	0	2	2	2	2	0	0	2	0	0	0	0	0	0	2	2	0	2	2	2	2	2	2	2	2	2	0	0	0	0	0	0	0	0	0	0	2	0	0	0	0	0	0	0	0	0	0	0	1	1	1	1	1	0	0	0	0	0	0	0	0	1	0	0	0	0	0	0	0	0	0	0	2	0	0	0	0	0	2	0	2	2	2	0	0	0	0	0	0	0	0	2	2	0	0	0	0	2	2	2	2	2	2	2	2	2	2	2	0	0	0	0	2	0	0	0	0	0	0	0	0	0	0	0	0	0	0	0	0	0	0	0	0	0	0	0	0	0	2	0	0	2	0	1	0	1	1	1	1	0	1	1	1	2	1	1	1	1	1	0	1	1	1	1	1	1	1	1	1	1	1	1	0	0	0	0	0	0	0	0	0	0	0	0	2	2	2	0	1	1	0	1	0	1	0	1	1	0	1	1	0	0	0	0	0	1	0	1	0	1	0	0	0	0	0	0	0	0	0	0	0	0	0	2	0	1	1	2	0	0	0	0	0	0	0	2	0	0	2	0	0	0	0	1	0	0	0	0	0	0	0	0	0	0	0	0	0	2	0	2	2	2	0	0	0	0	0	0	0	0	0	2	0	0	0	0	0	0	0	0	0	0	0	0	2	0	0	0	0	0	0	0	0	0	0	0	0	0	0	0	0	0	1	0	0	1	1	0	0	0	0	2	2	2	2	2	2	2	2	2	2	0	0	0	0	0	0	0	0	0	0	0	0	0	0	0	0	0	0	0	0	0	0	0	0	0	0	0	0	0	0	0	0	0	0	0	0	0	0	0	0	0	0	0	0	0	0	0	0	0	0	0	0	0	0	0	0	2	2	2	2	2	2	2	2	2	2	0	2	0	0	2	2	2	2	2	2	2	2	2	2	2	2	2	2	0	0	0	0	0	0	0	0	0	0	0	0	0	0	0	0	0	0	0	0	0	0	0	0	0	0	0	0	0	0	1	1	0	0	0	0	1	1	1	0	0	1	0	0	0	0	0	0	0	0	0	0	0	0	0	0	0	0	1	1	1	1	1	1	1	1	1	1	1	1	1	1	0	1	0	0	0	0	0	0	0	2	0	2	2	2	0	0	0	0	0	0	0	0	0	0	0	0	0	0	0	1	0	0	0	0	0	1	0	0	0	1	1	0	0	0	1	0	2	2	0	2	2	0	0	0	0	0	0	0	0	0	0	0	0	2	2	2	2	0	0	0	2	0	1	1	1	1	1	1	1	1	1	0	0	1	1	1	1	1	0	0	1	0	0	0	0	0	0	0	0	0	0	1	0	0	1	0	1	0	0	0	0	0	0	0	0	0	0	0	0	2	2	2	2	2	2	2	0	2	0	0	0	1	0	0	0	0	0	0	0	0	0	0	0	0	2	1	0	0	0	1	1	1	1	1	1	1	1	1	1	1	1	1	1	1	0	0	1	1	1	1	0	1	1	0	0	0	0	1	0	0	0	1	1	1	0	0	1	0	1	1	1	0	1	1	1	1	1	1	1	1	1	0	1	1	1	0	0	2	1	2	0	0	0	0	0	0	0	0	0	1	1	0	1	1	1	0	0	0	1	1	1	1	1	1	0	1	0	0	0	0	0	0	0	0	0	0	0	0	0	0	0	0	0	0	0	0	0	0	0	0	0	0	0	0	0	0	0	0	2	2	2	0	2	2	2	2	2	2	2	0	0	0	2	0	0	0	2	0	0	0	0	0	2	2	0	2	2	2	2	2	0	0	0	0	0	0	0	2	0	0	0	0	0	0	0	0	0	0	0	0	0	0	0	0	0	0	0	0	0	0	0	0	0	0	0	0	0	0	0	0	0	0	0	0	0	0	0	0	0	0	0	0	0	0	0	0	0	0	0	0	0	0	0	0	0	0	0	0	0	0	0	0	0	0	0	0	0	0	0	0	0	0	0	0	0	0	0	0	0	0	0	0	0	0	0	0	0	0	0	0	0	0	0	0	0	0	0	0	0	0	0	0	0	0	0	0	0	0	0	1	0	0	0	0	0	2	2	2	2	2	2	2	2	2	0	2	0	0	0	0	0	0	0	0	0	0	0	0	0	0	0	0	0	0	0	0	0	0	0	0	0	0	1	1	1	1	0	1	1	1	1	0	0	2	2	2	2	1	2	2	0	1	0	1	0	0	2	0	2	2	2	2	2	0	2	0	0	0	0	0	0	0	0	0	0	0	0	0	0	0	0	0	0	0	0	0	0	0	0	1	1	0	1	1	1	1	1	0	0	0	0	0	0	0	0	0	0	0	0	0	-1	-1	-1	-1	-1	-1	-1	0	0	2	2	2	2	2	0	2	2	0	0	0	0	0	0	0	0	0	0	0	0	0	0	0	0	1	2	0	0	0	2	0	0	2	0	0	2	0	0	0	0	2	0	0	0	0	0	0	0	0	2	0	0	2	2	1	1	2	2	1	1	1	0	2	2	2	1	2	2	2	2	2	2	2	2	2	2	2	2	2	2	2	2	2	2	2	0	0	0	0	0	0	0	0	2	0	0	0	1	0	0	0	0	0	0	0	0	0	0	0	0	0	0	0	0	0	0	0	0	0	0	0	0	0	0	0	0	0	0	0	0	0	0	0	2	2	2	2	2	0	0	2	2	2	2	2	2	2	2	2	2	2	0	0	2	2	2	2	2	0	0	0	0	0	2	1	2	2	2	2	2	2	2	0	2	2	2	2	2	1	1	1	0	2	2	0	2	2	2	2	2	0	2	0	2	0	2	0	2	2	0	0	0	0	0	0	0	0	0	2	2	2	2	0	0	0	0	0	0	2	0	0	0	0	0	0	0	0	0	0	0	0	0	0	0	0	0	0	0	0	0	0	0	2	2	2	0	2	1	1	2	1	1	1	1	1	1	1	1	1	0	1	1	2	2	2	1	0	2	0	2	0	2	2	0	0	0	0	0	0	0	0	0	0	0	0	0	0	0	0	0	1	1	0	0	0	0	0	0	0	2	0	1	1	0	0	0	2	1	2	2	1	1	1	0	2	2	0	0	0	0	0	0	0	0	0	0	0	0	0	0	0	0	0	0	0	0	0	0	0	0	0	0	0	0	0	0	0	0	0	0	0	0	1	1	0	2	2	0	0	0	0	0	0	0	0	2	2	0	0	2	2	2	2	0	2	2	0	2	2	2	2	0	2	2	2	0	2	2	2	2	0	0	0	0	0	0	0	0	0	0	0	0	0	0	0	0	0	0	0	0	0	0	0	0	0	0	0	0	0	0	0	0	0	0	2	2	0	0	0	0	0	0	2	2	0	0	2	2	2	0	2	2	1	1	1	1	1	0	0	0	0	0	0	0	0	0	0	0	0	0	0	0	0	0	0	0	0	0	0	0	0	0	0	0	0	0	0	1	1	1	0	1	1	1	1	1	1	0	1	1	0	0	0	0	0	0	0	0	0	0	0	0	0	0	0	0	0	0	0	0	0	0	0	0	0	2	0	0	0	0	0	0	0	0	0	0	0	1	1	1	1	1	1	1	1	0	0	0	0	0	0	0	0	0	0	0	0	0	2	2	0	0	0	0	0	0	0	0	0	0	0	0	0	0	0	0	0	0	0	0	0	0	0	0	0	0	0	0	0	1	0	0	0	0	0	0	0	0	0	0	0	0	0	0	0	0	0	0	0	0	0	0	0	0	0	0	0	0	0	0	0	0	0	1	1	1	0	0	2	2	2	0	2	2	0	0	0	2	2	2	0	2	2	2	2	2	0	2	2	0	0	2	0	0	0	0	2	0	0	2	2	2	1	1	0	0	1	1	0	0	2	0	0	0	0	0	0	1	0	0	0	2	2	2	0	0	0	0	2	0	2	2	2	2	2	0	2	2	2	2	2	2	0	0	0	0	0	0	0	1	0	1	1	1	1	1	1	1	1	0	1	0	0	2	2	0	0	0	0	1	1	0	0	0	0	1	1	0	0	0	0	0	0	0	0	0	0	0	0	0	0	0	0	0	0	0	0	0	0	0	1	1	0	0	0	0	0	1	0	0	0	1	1	2	0	0	0	0	0	0	0	2	0	0	2	0	0	0	0	0	0	0	0	0	0	0	0	2	0	0	0	0	0	0	0	0	0	0	0	0	0	0	0	0	0	0	0	0	0	0	0	0	0	0	0	0	0	0	0	0	0	0	0	0	0	0	2	2	2	2	1	2	0	0	0	0	0	0	0	0	0	0	0	0	0	0	0	0	0	1	0	1	1	1	1	1	0	2	0	2	2	2	0	0	1	0	0	1	1	0	0	0	0	0	1	0	0	0	0	0	0	0	0	0	0	0	0	0	0	0	0	2	2	2	0	0	0	0	2	2	2	2	2	2	2	0	2	0	0	0	2	2	2	2	2	1	2	1	0	0	0	0	0	0	0	0	0	0	0	0	0	0	0	0	0	0	0	0	0	0	0	0	0	0	2	2	1	2	1	1	1	1	1	0	0	0	0	0	1	0	0	2	0	0	0	0	0	0	0	0	0	0	0	0	1	0	0	2	2	2	2	2	2	2	2	0	2	2	0	2	0	2	2	2	2	2	2	2	0	2	2	2	2	2	2	0	0	2	2	0	0	0	2	0	0	0	0	0	0	0	0	0	0	0	0	0	0	0	0	0	0	0	0	0	0	0	0	0	0	0	0	0	0	0	0	0	0	0	0	0	0	0	0	0	0	0	0	0	0	0	0	0	0	0	0	0	0	0	0	0	0	0	0	0	0	0	0	0	0	0	0	0	0	1	1	1	1	1	1	1	1	1	0	0	0	0	0	0	0	0	0	0	0	0	0	0	0	1	0	0	0	0	0	0	0	0	0	0	0	0	0	0	0	2	2	0	2	0	0	0	0	0	0	0	0	0	0	0	0	0	0	0	0	0	0	0	0	0	0	1	1	1	1	1	1	0	0	0	0	2	2	2	2	2	2	2	0	2	0	2	0	0	0	2	2	2	0	0	0	0	0	2	0	2	2	1	2	2	2	0	2	2	2	1	2	2	2	2	2	0	0	2	2	2	2	2	0	0	0	2	2	0	2	0	0	0	0	0	0	0	0	0	0	0	0	1	0	0	0	0	1	1	1	1	1	1	1	1	0	0	0	0	0	0	0	0	0	0	0	0	0	0	0	0	0	0	0	0	0	0	0	0	0	0	0	0	0	0	0	0	0	0	0	0	0	0	0	0	0	0	0	0	0	0	0	0	0	0	0	0	0	0	0	0	0	0	0	0	0	0	0	0	0	0	0	0	0	0	0	0	0	0	0	0	0	0	2	2	0	2	2	0	2	2	2	2	2	2	2	0	0	0	0	1	1	1	0	0	0	0	0	0	0	0	1	0	0	0	0	0	0	0	0	0	0	0	0	0	0	0	0	1	0	1	1	1	0	1	1	1	1	1	1	1	1	0	0	0	0	0	0	0	0	0	0	0	0	0	1	1	1	0	2	0	0	0	0	0	0	0	0	0	0	0	0	2	2	0	2	0	0	0	0	0	0	0	2	0	0	0	0	0	0	0	0	0	0	0	0	0	0	0	0	0	0	0	2	0	0	0	0	0	0	0	0	1	1	1	1	1	1	0	0	0	0	0	0	0	0	0	0	0	0	0	0	0	0	0	0	0	0	0	0	0	0	0	0	0	0	0	0	2	2	2	2	0	2	0	0	0	0	0	0	0	1	1	1	1	1	1	0	0	0	2	0	0	0	0	0	0	0	0	2	2	0	2	2	2	2	2	2	0	0	0	0	2	2	2	2	2	2	0	0	0	0	0	0	0	2	2	2	0	2	2	2	2	2	2	0	2	2	0	0	0	0	0	0	0	0	0	0	0	0	0	0	0	0	0	0	0	0	0	0	2	2	2	2	0	2	2	2	0	0	0	0	1	1	1	1	1	1	1	1	1	1	1	1	0	0	0	0	1	0	0	0	2	0	0	0	0	0	0	0	0	0	0	0	0	0	0	0	0	0	0	0	0	0	0	0	0	0	0	0	0	0	0	0	0	0	0	0	0	0	0	0	0	0	0	0	0	1	0	0	0	0	0	0	0	0	0	0	0	0	0	0	0	0	0	0	0	0	0	0	0	0	0	0	0	0	0	0	0	0	0	0	0	0	0	0	0	0	0	0	0	0	0	0	0	0	0	0	0	0	0	0	0	0	0	0	0	0	0	0	0	0	0	0	0	0	0	0	0	2	0	0	0	0	0	0	0	1	1	0	0	1	1	0	1	0	0	0	0	0	0	2	2	2	2	2	2	2	2	2	2	1	0	0	0	0	0	0	0	2	0	0	1	0	1	1	1	0	1	1	0	1	1	1	1	1	1	1	1	1	1	1	0	0	2	2	2	2	0	0	2	2	0	0	2	0	0	0	0	2	2	2	2	2	0	2	0	0	0	0	0	0	0	0	0	0	0	0	0	0	1	0	0	0	2	2	1	0	0	1	1	1	1	1	0	1	1	0	0	0	2	2	2	2	1	1	1	1	1	1	0	0	0	0	0	0	0	0	0	0	0	0	0	0	0	0	0	0	0	0	0	0	0	0	0	2	2	2	2	2	2	0	0	0	0	0	0	0	0	0	0	0	0	0	0	0	0	0	0	0	2	0	0	2	2	2	2	0	0	0	0	0	0	0	0	0	0	0	0	1	0	1	0	0	1	1	0	0	0	0	1	0	0	0	1	0	0	0	0	0	0	0	0	0	0	0	0	0	0	0	0	1	0	0	0	1	1	1	1	1	1	1	1	1	1	1	0	0	0	0	0	0	2	0	0	0	0	0	0	0	0	0	0	0	0	0	0	0	0	0	0	0	0	0	0	0	0	0	0	0	0	0	0	0	0	0	0	0	0	0	0	0	0	0	0	0	0	0	0	0	0	0	0	0	1	0	0	0	2	2	0	0	0	0	0	0	0	0	0	0	0	0	2	2	2	0	2	2	2	2	0	2	2	2	0	0	0	0	2	2	2	2	2	2	2	0	0	0	2	0	0	0	0	0	0	0	0	0	0	0	0	0	0	0	0	0	0	0	0	0	0	0	0	0	0	2	0	0	0	0	0	0	0	0	0	0	0	0	0	0	0	0	0	0	1	0	0	0	0	0	0	0	0	0	2	2	2	2	2	2	2	2	2	2	0	0	0	2	2	2	2	2	2	2	2	0	1	1	0	0	2	0	0	0	2	0	0	2	0	2	0	0	2	2	2	2	2	2	2	2	2	0	2	2	2	2	2	2	2	2	2	0	2	2	2	2	2	2	2	2	2	2	2	0	0	0	0	0	0	0	0	0	0	1	0	0	2	2	2	2	2	0	2	0	0	0	0	0	0	2	2	0	2	2	1	0	0	0	0	0	0	0	0	2	0	0	0	0	0	0	2	0	0	0	0	0	2	0	2	2	2	2	2	0	2	0	2	2	2	2	2	2	0	0	2	0	1	1	1	0	0	0	0	0	0	0	0	0	0	0	2	2	2	0	0	0	0	0	0	0	0	0	0	0	0	0	0	0	0	0	0	0	0	0	0	0	0	0	0	0	0	0	0	2	2	2	0	0	0	0	0	2	2	1	2	2	2	2	2	2	0	2	2	2	2	2	0	2	0	0	0	0	0	0	0	0	0	2	2	2	2	0	0	0	0	0	0	0	0	0	0	0	0	0	0	0	2	0	0	1	1	0	0	1	1	1	1	0	1	1	0	0	2	2	0	0	2	0	0	0	0	0	0	0	0	0	0	0	0	0	1	1	1	1	1	1	1	1	1	1	1	0	0	0	0	0	0	0	0	0	0	0	0	0	0	0	0	0	0	0	0	0	0	0	0	0	0	2	2	2	0	0	0	0	0	0	0	0	0	0	0	0	0	0	0	0	0	0	0	0	0	0	0	0	0	0	0	0	2	2	2	0	0	0	0	0	0	0	0	0	0	0	0	0	0	0	0	0	0	2	2	0	2	2	2	2	0	0	0	0	1	0	1	0	0	1	0	0	0	0	0	0	0	0	0	0	0	1	0	0	0	0	0	1	0	0	0	0	0	0	0	0	0	0	0	0	0	0	0	0	0	0	0	0	2	2	2	0	0	0	0	1	1	0	1	1	1	0	0	1	1	0	0	0	0	0	0	0	0	1	1	1	1	1	1	1	1	0	1	1	0	0	0	1	1	0	2	0	0	0	0	0	0	0	0	0	0	0	0	0	0	0	0	0	0	0	0	0	0	1	0	1	0	1	0	0	0	0	0	0	0	2	2	2	2	2	2	2	0	0	0	0	2	0	2	0	2	0	1	1	1	1	1	1	1	1	1	1	1	0	0	0	2	2	0	0	2	2	2	2	2	0	0	0	0	0	0	0	2	2	2	0	2	2	2	2	0	2	1	0	0	0	1	1	1	1	0	1	1	1	1	1	1	1	1	1	1	1	0	1	1	0	1	0	1	1	1	0	0	0	0	0	1	0	0	1	1	0	0	1	0	1	1	0	1	0	0	1	0	0	0	0	0	1	0	2	0	0	0	0	0	0	0	0	0	0	0	0	1	1	0	0	0	0	0	0	1	1	1	1	1	1	1	1	1	1	1	1	1	1	1	1	1	1	1	1	1	0	0	0	0	0	0	0	0	2	0	0	0	0	0	2	2	0	2	2	2	2	2	2	2	2	2	2	0	2	2	0	0	0	0	2	2	2	0	0	0	0	0	0	0	0	0	1	0	1	1	2	0	0	2	0	0	0	0	0	0	0	2	2	2	2	2	2	2	2	1	1	0	2	2	0	0	0	0	0	0	0	0	0	0	0	0	0	0	0	0	0	0	2	2	2	0	2	0	2	2	2	2	2	2	2	0	0	0	1	0	0	0	0	2	0	0	0	0	0	0	0	0	0	0	0	0	0	1	2	0	0	0	1	0	0	0	1	1	0	0	0	0	0	0	0	2	0	0	1	1	0	0	0	0	1	1	1	1	1	1	1	1	1	1	1	0	0	2	0	2	1	2	2	2	0	2	0	2	0	2	0	2	2	0	0	0	0	0	2	0	2	0	0	0	0	0	0	0	0	0	0	0	0	0	0	0	0	0	0	0	0	0	0	0	0	0	0	0	0	0	0	0	0	0	2	0	0	0	0	0	0	0	0	0	0	0	0	0	0	0	0	2	2	0	0	0	0	2	1	2	2	2	2	2	0	0	0	2	0	0	1	1	1	1	1	1	0	0	2	2	2	2	0	2	0	0	0	2	2	2	0	0	0	0	2	2	0	2	2	2	2	0	2	2	2	2	2	2	2	2	0	2	2	2	2	2	2	2	2	2	2	2	2	2	2	2	2	2	2	2	2	2	2	2	2	2	2	2	2	2	2	2	2	2	2	2	2	0	1	0	0	0	0	0	0	0	0	0	2	0	2	2	2	0	0	0	0	0	0	2	0	1	2	2	0	1	0	1	1	1	1	1	0	0	0	2	0	0	2	2	2	2	0	0	2	-1	2	0	2	2	0	2	0	0	0	0	0	0	0	2	0	0	0	0	0	0	0	0	0	0	0	0	0	0	0	0	0	0	0	0	0	0	1	0	-1	-1	-1	-1	-1	-1	-1	0	1	1	1	0	0	0	0	0	0	0	0	0	0	0	0	0	1	1	0	0	2	0	0	0	0	0	2	2	0	0	2	2	2	2	0	0	0	0	0	0	0	0	0	0	0	0	0	0	0	0	0	0	0	0	0	0	0	0	0	0	0	0	0	0	0	0	0	0	0	0	0	0	0	0	0	0	0	0	0	0	0	0	0	0	0	0	0	0	0	1	1	0	0	0	1	1	1	1	1	1	0	1	0	1	1	0	1	1	1	1	0	0	0	0	0	0	0	0	0	0	0	0	0	1	0	1	0	1	0	0	0	1	0	0	2	0	0	0	0	0	0	0	0	0	0	2	2	0	2	2	2	2	2	2	2	0	2	2	2	2	0	0	0	0	0	2	0	0	0	2	0	0	0	2	0	0	0	2	2	2	2	2	2	2	2	2	0	0	0	0	0	0	0	0	1	1	0	1	0	0	0	0	0	0	0	0	0	0	0	1	0	0	0	0	0	0	0	0	1	0	0	0	0	0	0	2	0	2	0	0	0	0	2	2	2	2	2	2	2	2	0	2	2	2	2	0	2	0	2	0	1	0	0	1	1	1	1	0	0	0	0	0	0	0	0	0	0	0	0	0	0	0	0	0	0	0	0	0	0	0	0	0	0	0	0	0	0	0	0	0	0	0	0	0	0	0	0	1	1	0	0	1	1	1	1	1	1	1	0	1	1	0	1	0	1	1	0	2	2	2	0	0	0	2	0	0	0	0	0	0	0	0	0	0	0	0	0	0	0	0	0	0	0	0	0	0	0	0	0	0	2	2	1	1	1	1	1	1	1	1	1	2	2	2	2	2	2	2	2	2	0	0	0	2	2	0	0	0	0	0	0	0	0	0	0	0	0	2	2	0	0	0	0	0	2	2	0	0	0	2	0	0	2	0	0	2	0	0	2	0	0	0	0	1	1	0	0	1	2	0	0	1	1	1	0	1	1	1	0	1	0	0	1	0	0	0	1	1	1	1	1	0	0	1	1	1	1	1	1	1	0	0	1	1	0	0	0	0	0	0	0	0	0	0	0	0	0	0	0	0	0	0	0	0	0	0	0	0	0	0	0	0	0	0	0	0	0	0	0	0	0	0	0	0	0	0	0	1	1	1	0	0	0	0	0	0	1	1	0	0	1	1	0	0	0	0	0	0	1	0	0	0	0	0	0	0	0	0	0	0	0	0	0	0	0	0	0	0	0	0	0	0	0	0	0	0	0	0	0	0	0	0	0	0	0	0	0	0	0	0	0	0	0	0	0	0	0	0	0	0	0	0	0	0	0	0	0	0	0	0	0	0	0	0	0	0	0	0	0	0	0	0	0	2	0	2	0	0	0	0	0	0	0	0	0	0	2	0	2	2	0	0	0	0	2	0	0	0	0	0	0	0	0	0	0	0	0	0	0	0	0	0	0	0	0	0	0	0	0	0	0	0	0	0	0	0	0	0	0	0	0	0	0	0	0	0	0	2	0	2	0	0	0	0	0	0	0	0	2	2	2	2	2	0	0	0	0	0	0	0	0	0	0	0	0	0	2	0	0	2	2	2	2	0	2	0	0	0	0	0	0	0	0	0	0	0	0	2	0	1	1	1	0	0	0	0	0	0	0	0	0	0	0	0	0	0	0	2	2	2	2	2	0	2	0	0	0	0	0	0	0	0	1	0	1	1	1	0	0	0	0	0	0	0	0	0	0	0	0	0	0	0	0	0	0	0	0	0	0	0	0	0	0	0	0	0	0	0	0	0	0	0	0	2	0	0	0	0	0	0	0	0	2	0	2	2	2	2	0	0	0	0	0	2	0	1	1	1	1	1	1	1	2	2	2	0	2	2	2	2	2	0	0	0	0	0	0	0	0	0	2	2	2	1	2	0	0	2	2	2	2	2	2	0	2	2	2	2	2	2	2	0	0	0	0	0	0	0	0	0	0	0	0	0	0	0	0	0	0	0	0	0	0	0	0	0	2	2	2	2	2	0	0	0	2	2	0	2	2	0	0	2	2	0	2	0	2	2	2	0	0	0	0	2	0	2	0	0	0	0	0	0	0	0	2	0	0	1	0	0	0	0	0	0	0	0	0	0	0	0	0	0	0	0	0	0	0	0	0	0	0	2	0	1	0	0	0	0	0	2	0	0	0	0	2	0	0	0	0	0	0	0	0	2	2	2	2	2	2	0	0	2	0	0	2	2	0	0	0	0	1	2	0	0	2	2	0	0	0	0	0	0	0	0	0	0	0	1	1	1	1	1	0	0	1	1	1	0	1	1	1	0	0	0	0	0	0	0	0	0	0	0	0	0	0	0	0	0	0	0	0	0	0	0	0	0	0	0	1	2	2	1	1	2	1	1	1	1	0	2	0	0	0	0	0	0	0	0	0	0	0	0	0	0	0	0	0	0	0	0	0	0	0	0	0	0	0	0	2	0	2	2	2	2	2	2	1	2	2	2	2	2	2	2	1	0	1	1	2	2	0	0	2	0	0	2	0	0	0	0	0	0	0	0	0	0	0	0	0	0	0	2	2	2	2	2	0	0	0	0	0	0	2	0	0	0	2	0	0	0	0	0	0	0	0	0	0	0	1	1	1	1	1	2	1	1	1	1	1	2	2	2	2	2	2	2	0	0	0	0	0	0	0	0	0	0	0	2	0	0	0	0	0	0	0	0	0	0	0	0	0	0	0	0	0	0	0	0	0	0	0	0	0	0	0	0	0	0	0	0	0	0	0	0	0	0	0	2	0	0	2	2	2	2	2	2	0	0	0	0	0	0	0	0	0	0	1	0	0	1	0	1	1	1	1	1	1	0	1	1	1	0	1	1	1	1	1	1	1	1	1	1	1	1	0	1	0	1	0	0	1	1	0	0	2	0	0	0	0	1	1	1	1	0	1	1	1	0	0	0	0	0	0	0	0	1	2	1	1	0	1	1	1	1	0	0	0	2	2	2	2	0	0	0	0	0	0	0	0	0	0	0	2	0	0	0	0	0	0	0	0	0	0	0	0	0	0	0	0	0	0	0	1	0	0	0	0	0	0	0	0	0	0	0	0	0	0	0	0	0	1	0	0	1	1	0	0	0	0	0	0	1	0	0	0	0	0	0	1	0	1	0	0	0	0	0	0	0	0	0	0	0	0	0	0	0	0	2	1	1	0	1	1	0	0	0	0	0	0	0	0	0	0	0	0	0	0	0	0	0	0	0	0	0	0	0	0	0	0	0	0	0	0	0	0	0	0	0	0	0	0	0	1	2	2	2	0	2	2	2	2	2	1	0	0	2	0	0	2	0	0	0	0	2	0	0	0	0	0	0	0	2	2	2	2	2	2	2	2	2	2	2	2	2	2	2	2	2	2	1	0	1	0	0	0	0	0	0	0	0	0	0	0	0	0	0	0	0	0	0	0	0	0	0	0	0	0	0	0	0	0	0	0	2	0	0	0	0	0	0	0	0	0	0	0	0	0	0	0	0	0	0	0	0	0	0	0	0	2	2	2	2	2	0	0	0	0	0	0	0	0	0	0	0	0	0	0	0	0	0	0	0	0	0	0	0	0	0	0	0	0	0	0	0	0	0	0	0	2	2	0	0	0	0	0	0	2	2	2	0	0	2	2	0	0	2	2	0	0	0	0	0	0	0	0	0	0	0	0	0	0	0	0	0	0	1	1	1	1	2	2	0	0	0	0	0	0	0	0	0	0	0	0	0	0	0	0	0	1	0	0	0	0	0	0	0	0	0	0	0	0	0	0	0	0	0	0	0	0	0	1	1	0	1	0	1	1	1	1	1	0	1	0	0	0	1	0	0	0	0	0	1	0	0	0	0	0	0	0	0	0	0	0	0	0	0	0	0	0	0	2	0	0	0	0	0	0	0	0	0	0	0	2	2	2	2	2	0	2	2	0	2	2	2	2	2	0	2	0	0	0	0	2	2	2	0	0	0	0	0	0	0	0	0	0	0	0	0	0	0	0	0	0	0	0	0	0	1	0	0	1	1	2	0	2	2	2	2	2	2	2	2	2	2	0	2	2	2	2	2	2	2	2	2	0	0	0	0	0	0	0	0	0	0	0	0	0	0	0	0	0	0	0	0	0	0	0	0	2	0	0	0	0	0	0	2	0	0	0	2	2	2	2	2	2	2	2	2	2	2	2	2	2	2	2	0	0	0	1	1	1	1	0	0	1	2	2	2	0	0	0	0	0	0	0	0	0	0	0	0	0	0	0	1	1	1	1	1	1	1	0	0	0	0	0	0	0	0	0	0	0	0	0	0	0	0	0	0	0	0	0	0	0	0	0	0	0	0	0	0	0	0	0	0	0	0	0	0	0	0	0	0	0	0	-1	-1	-1	-1	0	0	1	1	1	1	1	1	1	0	1	0	0	0	0	0	0	0	0	0	0	0	0	0	0	0	0	0	0	0	0	0	2	0	0	1	1	0	1	1	1	0	1	1	1	1	1	1	1	0	0	0	0	0	0	1	1	1	1	1	1	1	1	1	1	1	1	1	1	1	1	1	1	1	1	1	1	1	1	0	0	0	0	0	0	0	0	0	0	0	0	0	1	1	1	1	1	1	2	2	0	0	2	0	0	0	0	0	0	0	-1	0	0	0	2	2	2	2	0	0	0	2	0	0	0	0	1	0	0	0	0	0	0	1	0	1	0	1	2	0	2	2	2	2	0	0	2	0	2	2	0	2	2	0	0	0	0	0	0	0	0	0	2	2	0	0	0	0	0	0	0	2	2	0	2	0	0	0	0	0	0	0	0	0	0	2	0	2	2	0	1	1	1	1	0	0	0	0	0	0	0	0	2	2	2	0	0	0	0	2	2	2	2	0	0	0	0	2	0	2	2	0	0	0	0	2	2	0	2	0	2	2	0	2	2	2	0	2	0	0	0	0	2	0	0	0	0	0	0	0	1	1	0	0	0	0	2	0	2	0	0	0	0	0	0	0	0	0	0	0	0	0	0	0	0	0	0	0	0	0	0	0	0	0	0	0	0	0	0	0	0	0	0	0	0	0	2	2	2	2	2	2	2	2	2	0	2	0	0	2	0	2	2	2	2	2	0	0	0	0	2	2	0	0	0	0	0	2	0	0	0	2	0	0	2	2	2	2	2	2	1	1	1	1	1	1	0	0	0	0	0	0	0	0	0	0	0	0	0	1	1	1	1	1	1	1	2	0	2	2	0	0	0	0	0	0	0	0	0	0	2	2	2	2	2	0	0	0	2	0	1	1	1	2	2	2	2	2	2	2	2	0	0	0	0	0	0	1	0	0	0	0	0	0	0	1	0	1	0	0	0	0	0	0	1	1	0	0	0	0	0	1	0	1	0	0	1	0	1	0	0	0	0	2	0	0	0	0	1	0	0	0	0	0	0	0	0	0	0	0	0	0	0	0	0	0	0	0	2	1	1	0	1	1	2	2	0	2	2	2	0	2	0	2	0	2	0	2	0	2	2	0	0	0	0	0	0	0	0	0	0	0	0	0	1	1	0	0	1	0	1	1	0	0	1	0	0	1	0	1	0	0	0	1	0	0	0	0	0	0	0	0	0	0	0	0	0	0	0	0	0	0	0	0	0	0	0	2	2	2	2	0	0	0	0	0	2	2	0	2	2	0	0	0	0	0	0	0	0	0	0	0	0	2	0	2	2	2	0	0	0	2	2	2	0	2	0	1	0	0	0	0	0	0	0	0	0	0	0	0	0	0	0	0	0	0	0	0	0	0	0	0	0	0	0	0	0	0	0	0	0	0	0	0	0	0	0	0	0	0	0	0	0	0	0	0	0	0	0	0	0	0	2	2	0	0	0	0	0	0	0	0	0	0	0	2	2	2	0	0	0	0	0	0	0	0	0	0	0	1	1	0	1	0	0	0	0	0	0	0	0	0	0	0	0	0	0	0	0	0	0	0	1	1	1	1	1	1	1	1	0	0	0	0	0	0	0	0	0	0	0	0	0	0	0	0	0	0	0	0	0	0	1	0	1	0	1	0	0	0	0	0	0	0	0	0	0	0	0	0	0	0	0	0	0	0	0	0	0	0	0	1	1	0	2	0	1	0	0	0	2	2	2	2	2	2	2	2	2	2	0	0	0	0	0	0	0	0	0	0	0	0	1	2	2	2	2	2	0	2	2	2	0	2	0	0	0	0	0	0	0	0	0	0	0	0	0	0	0	0	2	2	2	2	2	0	0	0	2	2	0	0	0	0	0	0	0	0	0	0	0	0	0	0	0	0	0	0	0	2	2	2	2	2	2	2	2	0	2	0	0	0	0	0	0	0	0	0	0	0	0	0	0	0	0	0	0	0	2	2	2	2	2	2	2	2	0	2	2	2	0	0	0	0	2	0	1	1	0	0	0	0	0	0	0	0	0	0	0	0	2	2	2	2	0	0	0	0	0	0	0	0	1	0	0	1	0	2	2	0	2	2	0	0	0	0	0	0	0	0	2	2	2	2	0	0	0	0	0	0	1	0	0	2	0	0	0	0	0	0	0	0	0	0	0	0	0	0	0	0	0	0	0	0	0	0	0	0	0	0	0	0	0	0	0	0	0	0	0	0	0	0	0	0	0	0	0	0	0	0	0	0	0	0	0	0	0	0	0	0	0	0	0	0	0	0	0	0	0	0	0	0	0	0	0	0	0	0	0	0	0	0	0	0	0	0	0	0	0	0	0	0	0	0	0	0	0	0	0	0	0	0	0	0	0	0	0	0	0	0	0	0	0	0	0	0	0	0	0	0	0	0	0	0	0	0	0	1	0	0	2	0	0	0	0	0	0	0	2	2	2	2	2	2	2	2	2	2	2	2	2	0	0	2	0	0	0	0	0	0	0	0	0	0	2	2	2	0	0	0	0	0	0	0	0	0	0	0	0	0	0	0	2	0	0	0	0	0	0	0	0	0	0	0	0	0	0	0	0	0	0	0	0	0	0	0	0	0	0	0	0	1	1	0	0	1	0	1	0	0	0	0	0	0	0	0	0	0	0	0	0	0	0	0	0	0	0	0	0	0	0	1	0	0	0	0	0	0	0	0	0	0	0	2	0	2	0	2	2	2	0	2	2	1	1	1	1	0	0	0	0	0	0	0	0	0	0	0	0	0	0	0	0	2	0	0	0	0	0	0	0	0	0	0	0	0	0	0	0	0	0	0	0	0	0	2	2	0	2	2	2	0	1	1	1	0	1	1	0	2	0	0	0	0	0	0	0	0	0	0	0	0	0	0	0	0	0	0	0	0	0	0	0	2	0	0	0	0	0	0	0	0	0	0	0	0	0	0	2	2	2	2	0	0	0	0	0	0	0	0	0	0	0	0	0	0	0	0	0	0	0	0	0	0	0	0	0	2	0	2	2	0	0	0	0	0	0	2	1	1	1	1	1	1	1	2	1	1	0	0	1	0	0	1	1	1	1	0	0	0	0	0	0	0	0	0	0	0	0	0	0	0	0	1	1	0	1	0	1	0	0	0	0	1	1	1	1	1	1	0	0	0	1	1	1	1	0	1	1	0	0	0	2	2	2	2	0	2	2	2	0	0	0	0	2	0	0	0	0	0	0	0	0	0	0	0	0	0	0	0	0	0	0	0	0	0	0	0	0	0	0	0	2	2	2	2	2	2	2	2	2	2	2	2	2	2	0	0	0	0	0	0	1	0	0	0	0	1	0	0	2	0	0	0	0	0	0	0	0	0	0	2	0	2	2	2	2	2	2	2	2	2	2	0	0	2	0	0	0	2	2	2	0	0	2	2	2	2	2	2	2	2	2	2	0	0	0	0	0	0	0	0	2	0	2	2	0	2	2	1	1	0	0	0	0	0	0	2	0	1	0	0	0	0	0	0	0	2	0	0	0	2	0	0	0	0	2	0	0	0	0	0	0	0	2	0	0	0	2	0	0	0	0	0	0	0	0	0	0	0	0	0	0	0	0	0	0	0	0	0	0	0	0	0	0	0	0	0	0	0	0	0	0	0	2	2	2	0	0	0	0	0	0	0	0	0	0	0	0	0	0	0	0	0	0	0	0	0	0	0	0	0	0	0	1	1	1	1	1	0	2	2	2	2	0	0	0	0	0	0	0	0	0	0	0	0	1	0	0	0	0	2	2	0	0	0	0	0	0	0	0	0	0	0	0	0	0	0	0	0	0	0	2	0	0	0	0	0	0	0	0	1	1	0	0	0	1	1	1	1	1	1	2	2	0	0	0	0	0	0	0	0	0	0	0	0	0	1	1	1	0	1	1	1	1	1	1	1	1	0	0	0	0	0	1	1	1	0	1	1	1	1	1	1	0	0	0	0	1	1	0	1	0	0	0	0	0	2	0	0	0	2	0	0	0	0	0	0	0	0	0	0	0	0	0	0	0	0	0	0	0	0	0	0	0	0	0	0	0	0	0	0	0	0	0	0	0	0	0	0	1	0	0	0	0	0	0	0	0	0	0	2	2	2	1	2	2	2	2	2	2	2	2	0	0	2	2	2	0	0	2	2	2	2	2	2	2	2	0	0	0	0	0	0	0	2	0	0	0	0	0	0	0	0	0	0	0	0	0	0	0	0	0	2	0	1	0	0	0	0	0	0	0	0	0	0	0	0	0	0	0	0	0	0	2	0	0	2	0	0	0	0	0	0	0	0	0	0	0	0	0	0	0	0	0	0	0	0	0	0	0	0	0	0	0	0	0	0	0	2	0	0	0	0	0	0	0	0	0	2	0	0	0	0	0	0	0	0	0	1	1	1	0	0	0	0	0	0	0	0	0	0	0	2	0	0	0	0	0	2	2	0	0	0	0	0	0	0	0	0	0	0	0	0	0	0	0	2	1	1	2	0	2	0	0	2	2	2	2	2	2	2	0	0	0	0	0	0	2	2	0	0	1	1	1	0	0	0	1	1	0	1	1	0	0	1	0	0	1	0	0	0	0	0	2	0	0	0	0	0	0	0	0	0	0	2	0	0	0	0	0	0	0	0	0	0	0	0	0	0	0	0	2	2	2	1	1	1	1	1	1	0	0	1	1	1	1	1	0	0	2	0	0	0	2	0	2	2	2	0	1	1	1	1	1	1	1	1	1	1	0	0	0	0	0	0	0	0	0	0	1	1	1	0	1	1	1	0	0	0	0	0	0	0	0	1	1	1	1	1	1	0	2	0	0	0	0	0	0	0	0	0	0	0	0	1	0	1	1	1	1	0	1	1	1	1	1	1	1	1	1	1	1	1	1	1	1	1	1	1	0	1	1	0	0	0	0	0	0	0	0	0	0	0	0	0	0	0	0	0	1	1	0	0	0	0	1	0	0	0	0	0	1	2	2	2	0	0	0	0	0	0	0	2	0	0	0	0	0	0	0	0	0	0	0	2	2	0	0	0	0	0	0	0	0	0	0	0	0	0	0	0	0	0	0	0	0	0	0	0	0	0	0	0	0	0	0	0	0	0	0	0	0	0	0	0	0	0	0	0	0	0	0	0	0	0	0	0	0	0	0	0	0	0	0	0	0	0	0	0	0	0	0	0	0	0	0	0	0	0	0	0	0	2	0	0	0	0	0	0	0	0	0	0	0	0	0	0	0	0	0	0	0	0	0	0	0	0	0	0	0	0	0	0	0	0	0	0	0	0	0	0	2	0	0	0	0	0	0	0	0	0	0	0	0	0	0	0	0	0	0	0	0	0	0	2	2	2	2	2	2	2	2	2	0	0	0	0	2	2	0	0	0	0	0	2	2	2	2	2	2	2	1	0	1	0	2	0	0	0	0	0	2	0	0	0	0	0	0	0	2	0	0	0	0	0	0	0	0	0	0	0	0	0	2	0	0	2	0	0	0	0	0	0	0	0	0	0	0	0	1	1	1	1	1	1	0	1	0	1	1	0	0	0	0	0	0	0	0	2	2	2	2	2	0	0	2	0	2	0	0	0	0	0	1	1	0	0	0	0	0	1	0	1	0	0	0	0	0	0	0	0	1	1	0	1	1	0	1	1	0	1	0	1	1	0	0	0	1	1	2	2	2	0	0	0	0	0	0	0	0	0	2	2	0	2	0	2	1	0	0	1	0	0	0	1	1	1	0	0	0	1	0	0	2	2	2	2	2	2	0	0	0	2	0	0	0	0	0	0	0	0	0	0	0	0	0	0	0	0	0	0	0	0	0	0	0	0	0	0	0	0	0	0	0	0	0	0	0	0	0	0	0	0	0	0	0	0	0	0	0	0	0	0	0	0	0	0	0	0	0	0	0	0	0	0	0	0	0	0	0	0	0	2	2	2	2	2	2	2	2	2	2	2	2	2	2	2	0	2	2	0	0	2	0	0	0	0	0	0	0	0	0	0	0	0	0	0	0	0	0	0	0	2	0	0	0	0	0	0	0	0	0	0	0	0	0	0	2	2	2	2	0	0	0	0	0	0	0	0	0	0	0	0	2	2	2	2	2	1	1	1	2	2	0	0	2	1	2	2	0	1	0	2	0	0	0	0	2	2	2	2	2	2	2	2	2	2	2	1	1	2	-1	-1	1	0	0	0	1	1	1	1	1	1	1	0	0	0	0	0	0	0	0	0	0	0	0	2	0	2	0	2	2	2	2	0	0	0	0	0	0	0	0	0	0	0	0	0	0	0	0	0	0	0	0	0	0	0	0	0	0	0	0	2	2	0	2	0	0	0	0	0	0	0	0	0	0	0	1	0	0	0	0	0	0	0	0	0	0	0	0	0	0	0	0	0	0	0	2	1	1	1	1	1	1	1	1	1	0	0	0	0	0	0	0	0	0	0	0	0	0	0	0	0	0	0	0	0	0	0	0	0	0	0	0	0	0	0	1	1	0	0	0	2	1	1	0	1	1	0	0	1	1	1	1	1	1	0	0	0	0	0	0	0	0	0	0	0	0	0	0	0	0	0	1	0	0	0	0	0	0	0	0	0	0	0	0	0	0	0	0	0	0	0	0	0	0	0	0	0	0	0	0	0	0	0	1	1	0	0	0	0	0	0	0	0	0	1	1	1	1	0	0	0	0	0	0	0	0	0	0	0	0	0	0	0	0	0	0	0	0	0	0	0	0	0	0	0	0	0	0	0	0	0	0	0	0	0	0	0	0	0	0	0	0	0	0	0	0	0	0	0	0	2	2	0	1	1	0	1	0	0	1	0	0	1	1	0	1	1	0	1	1	2	2	0	2	2	2	2	0	2	2	0	0	2	2	2	2	0	2	0	2	2	2	2	2	2	0	0	0	0	0	0	0	0	0	0	0	1	0	0	0	0	0	0	0	0	0	0	0	0	0	0	1	1	0	1	1	0	0	0	0	0	0	0	0	0	0	0	0	0	0	0	0	0	0	1	2	0	2	2	2	2	2	0	2	2	2	2	2	2	2	0	2	0	0	0	0	0	0	0	0	0	0	0	0	0	0	0	0	0	2	0	2	0	0	0	0	0	2	0	2	2	2	2	2	2	2	2	2	2	2	2	1	2	0	1	0	1	1	0	0	1	1	0	0	0	0	0	0	1	0	0	0	0	0	0	0	0	0	0	0	0	0	0	0	0	0	0	1	1	0	1	1	0	0	0	1	0	0	1	0	0	0	0	1	1	0	0	0	0	2	0	2	2	2	2	1	2	2	2	2	2	2	0	2	2	2	2	2	1	0	1	0	1	0	1	0	1	0	0	0	0	0	0	0	0	0	0	1	1	1	1	1	1	1	1	0	0	0	0	0	0	2	0	0	2	2	2	2	0	0	2	2	0	0	0	0	2	0	2	0	2	0	0	0	0	0	0	0	1	2	0	0	0	0	0	0	0	2	0	0	0	0	0	0	0	0	0	0	1	0	1	1	1	0	1	1	2	0	1	1	1	1	1	0	1	1	1	1	2	2	2	0	2	2	2	0	2	0	1	2	2	2	2	0	0	0	0	1	1	0	1	0	0	0	0	0	0	0	0	0	0	0	0	0	0	0	0	0	2	1	1	1	0	0	0	0	1	1	1	0	0	0	0	2	2	0	0	0	0	0	0	0	0	0	0	0	0	0	0	0	2	0	0	0	0	0	0	0	0	0	0	0	0	0	0	0	0	0	0	0	0	0	0	0	0	0	0	0	0	0	1	0	0	0	0	0	0	0	0	0	0	0	0	0	0	1	0	0	0	0	0	0	0	0	0	0	0	0	0	0	0	0	0	0	0	0	0	0	0	0	0	0	0	0	0	0	2	0	2	0	0	0	0	0	0	0	0	0	0	0	0	0	0	0	0	0	0	0	0	0	0	0	0	0	0	0	0	1	0	0	0	0	0	0	0	0	0	0	0	0	0	0	0	0	0	0	0	0	0	0	0	0	0	0	0	0	0	0	0	0	0	0	0	0	0	0	0	0	0	0	0	0	0	0	0	0	0	0	0	0	0	0	0	0	0	0	0	0	0	0	0	0	0	0	0	0	0	0	0	0	0	0	0	0	0	2	0	0	0	1	0	0	1	0	0	0	1	0	0	1	1	0	0	0	1	1	1	1	1	1	0	0	0	0	0	0	0	2	2	2	2	0	2	2	0	0	2	2	2	0	0	0	2	0	0	0	0	0	0	2	0	2	0	0	0	2	0	0	0	0	2	2	0	2	2	0	2	0	0	0	0	0	0	0	0	0	0	0	0	0	0	1	0	0	1	1	1	2	2	0	0	0	0	0	0	0	0	0	0	0	2	2	2	0	0	0	0	0	0	2	0	0	0	2	0	0	1	0	1	0	0	0	1	1	0	0	0	0	0	0	0	0	0	0	0	0	0	0	2	0	0	0	0	0	0	0	0	0	0	0	1	1	2	0	0	0	0	0	1	0	0	2	0	0	0	0	0	0	0	0	0	0	0	0	0	0	0	0	0	0	0	0	0	2	0	0	0	0	0	0	0	0	0	0	0	0	0	0	0	0	0	0	0	0	0	0	0	0	0	0	0	0	0	1	1	1	0	2	0	0	0	0	0	0	0	0	0	0	0	0	0	0	0	0	0	0	0	0	0	0	0	0	0	0	0	0	0	0	0	0	0	0	0	0	0	0	0	0	0	0	0	0	0	0	0	0	0	0	0	0	0	2	2	2	0	0	0	0	0	0	0	0	0	0	0	0	0	0	0	0	0	0	0	0	0	0	0	0	0	0	0	0	0	0	0	0	0	0	0	0	0	1	2	0	2	2	0	2	0	0	0	0	0	1	0	0	0	0	0	0	0	0	0	0	0	0	0	0	0	2	0	2	2	0	2	0	2	0	0	2	2	1	2	-1	-1	2	2	2	0	2	0	0	0	0	0	0	1	0	0	0	1	1	1	1	1	0	1	0	1	0	1	0	0	1	1	1	1	1	1	1	1	0	0	0	0	0	0	0	0	0	0	0	0	0	0	0	0	0	0	0	0	1	1	1	1	1	1	1	1	1	1	0	1	1	1	1	1	0	0	0	0	0	0	2	0	0	0	0	0	0	0	0	0	0	0	0	0	2	0	0	0	0	0	0	0	0	0	1	1	1	1	1	1	1	0	1	2	0	0	0	0	0	0	0	0	0	0	0	0	0	0	0	0	0	0	0	0	0	0	0	2	2	2	2	2	2	0	0	0	0	0	0	0	0	0	0	2	2	1	1	2	2	2	2	2	2	2	2	2	2	0	0	0	0	0	0	1	0	0	0	0	0	0	0	0	0	0	0	0	0	0	0	0	0	0	0	0	0	0	0	0	0	0	0	0	0	0	0	1	0	1	1	1	0	0	0	0	0	0	0	0	0	0	0	0	0	0	0	0	0	0	0	0	0	0	2	0	0	0	1	0	0	0	0	0	0	0	2	0	0	0	0	0	0	0	0	0	0	0	0	0	1	1	0	0	0	0	1	0	1	0	0	0	0	0	0	1	1	1	0	0	0	0	2	0	0	0	0	0	2	2	0	1	1	1	1	0	0	0	1	1	1	1	0	0	0	0	1	1	0	1	1	1	1	2	0	2	1	0	0	0	0	2	2	2	2	0	2	2	2	2	2	2	2	2	2	0	0	0	0	0	0	0	0	0	0	0	0	0	0	0	0	0	0	0	0	0	0	0	0	0	0	0	0	0	0	0	0	0	0	2	0	0	0	2	0	0	2	2	0	2	0	2	2	2	2	2	2	2	0	2	0	0	0	0	0	0	0	0	0	0	0	0	0	0	0	0	0	0	0	0	0	0	0	0	0	0	0	0	0	0	0	0	0	0	0	0	0	0	0	0	0	0	0	0	0	0	0	0	0	2	0	2	2	0	0	0	0	0	0	0	0	0	0	0	0	0	0	1	1	0	0	0	0	0	0	0	0	0	0	0	0	0	2	0	0	0	0	0	0	0	0	0	0	0	0	0	0	0	0	0	0	0	0	0	2	2	2	0	0	0	0	0	0	0	0	0	0	0	0	0	0	0	0	0	0	0	0	0	0	0	0	0	0	0	0	0	0	0	0	0	0	0	0	0	0	0	0	0	0	0	1	1	1	0	1	1	1	1	1	1	1	1	1	1	1	1	1	1	0	0	0	1	1	1	0	1	1	1	0	0	0	0	0	0	0	0	0	2	0	0	0	2	0	2	2	2	2	2	2	0	2	0	2	0	0	0	0	0	2	0	2	2	2	2	1	1	1	1	1	1	1	1	1	1	1	1	1	1	2	1	1	0	0	1	1	1	1	1	1	1	1	2	0	0	2	-1	2	2	0	0	0	0	0	0	1	0	0	0	1	1	0	0	0	0	0	2	2	2	2	0	0	2	2	2	2	2	0	2	0	0	0	0	0	2	0	0	0	0	0	0	0	0	0	0	0	0	2	2	2	0	1	0	0	1	0	0	1	0	2	0	0	0	0	0	0	0	0	0	0	0	0	2	0	0	0	0	0	0	0	0	0	0	0	0	0	0	0	0	0	0	0	0	0	0	0	0	0	0	0	0	2	2	0	0	0	0	0	0	0	0	2	2	2	0	2	2	2	0	2	2	2	2	2	0	1	1	2	2	2	2	2	2	0	0	2	2	2	2	2	2	2	2	2	0	2	2	2	0	2	2	0	0	0	0	0	0	0	0	0	0	0	2	0	0	0	0	0	0	0	0	0	0	0	0	0	0	0	0	0	0	2	2	0	0	2	2	0	1	2	1	0	2	0	0	0	0	0	0	0	0	0	0	0	2	0	0	0	2	0	0	0	0	0	0	0	0	0	0	0	0	2	0	2	0	0	0	0	2	0	0	2	2	0	0	0	2	0	0	0	0	0	0	0	0	0	0	0	0	0	0	0	0	0	0	0	0	0	0	0	0	0	0	0	2	2	2	2	2	0	0	2	0	2	2	2	2	2	2	2	2	2	2	2	2	2	0	0	0	0	0	0	1	1	0	0	2	0	0	1	0	0	0	0	2	2	2	2	2	2	2	2	0	0	0	0	0	0	0	0	0	0	0	0	0	0	0	0	0	0	0	0	0	0	0	0	0	0	0	0	0	0	0	0	0	0	0	0	0	0	0	0	0	0	0	0	1	1	1	1	0	0	0	0	1	1	1	0	0	1	1	1	0	0	0	0	0	0	0	0	0	0	0	0	0	0	0	0	0	0	0	0	0	0	0	0	0	0	0	0	0	0	0	1	1	1	1	1	0	0	0	0	1	1	1	1	1	1	1	0	1	1	0	0	0	0	0	0	0	0	0	0	0	0	0	0	1	0	0	1	1	0	1	1	0	0	1	0	1	0	0	0	1	0	0	1	0	0	1	0	0	1	0	1	1	1	0	0	0	0	0	2	0	2	2	0	0	0	0	0	0	0	0	0	0	0	0	0	0	0	0	0	0	0	0	0	0	0	2	0	0	2	0	0	0	0	0	0	0	0	0	0	0	0	0	0	0	0	0	0	0	0	0	0	0	0	0	0	1	0	0	0	0	0	0	0	0	0	0	0	0	0	0	0	0	0	0	0	0	0	0	0	0	0	0	0	0	0	0	0	1	1	0	1	1	1	0	0	1	1	0	0	1	1	1	1	0	1	1	0	0	0	0	0	0	0	0	0	0	0	0	0	0	0	0	0	0	0	0	0	0	0	0	0	0	0	0	0	0	0	1	0	1	0	0	0	0	0	0	0	0	0	1	0	0	0	0	0	0	0	1	0	0	1	0	0	1	1	0	1	0	1	1	1	0	0	0	0	0	0	0	0	0	0	0	0	0	0	0	0	2	0	0	2	0	2	2	0	0	0	0	2	1	1	0	0	0	0	0	0	0	0	2	0	0	0	2	2	2	2	0	2	0	2	2	2	2	2	2	1	2	2	2	2	2	2	0	0	0	0	0	0	0	0	0	0	0	0	0	0	0	0	0	0	0	0	2	0	0	0	0	0	2	0	2	2	2	2	0	0	2	2	2	2	0	2	2	2	2	2	0	2	2	0	0	2	2	2	2	2	2	2	2	2	2	2	2	2	0	0	0	0	0	0	0	0	0	0	0	0	0	0	2	2	2	2	2	0	2	0	0	0	0	0	0	0	1	0	0	0	0	0	0	0	0	0	0	0	0	0	1	1	1	1	0	1	1	1	1	1	1	1	1	2	1	1	0	1	0	0	0	0	0	0	0	0	0	0	0	0	0	0	0	0	0	0	0	0	0	0	0	0	0	0	0	0	0	0	0	0	0	0	0	0	0	0	0	0	0	0	0	0	0	0	0	2	2	0	0	0	0	0	0	0	0	1	1	0	2	2	0	2	2	2	2	2	0	2	2	0	2	0	0	1	1	1	1	0	1	1	1	1	0	2	0	0	0	0	1	0	1	1	0	0	0	1	0	1	1	1	2	2	2	0	2	2	2	2	2	2	2	0	2	0	0	0	0	0	0	0	0	0	0	0	0	2	0	0	0	0	0	0	0	0	2	0	0	0	2	0	2	0	0	0	0	0	1	1	1	0	0	0	0	0	0	0	0	0	0	0	0	0	0	0	0	0	0	0	0	0	0	0	0	0	0	0	0	0	2	2	0	0	0	2	2	0	0	0	0	2	0	2	1	1	1	1	0	0	0	0	0	0	0	0	0	0	0	0	0	0	0	0	0	0	0	0	0	0	0	2	2	0	0	0	0	0	0	0	0	0	0	0	0	0	0	0	0	2	0	0	0	0	2	2	2	2	2	2	0	1	1	0	0	0	0	0	0	0	0	0	0	1	0	0	0	0	0	0	0	2	2	2	2	0	2	0	0	0	0	0	0	0	0	0	0	0	0	0	0	0	0	0	2	0	0	0	2	2	2	0	0	0	0	0	0	2	0	0	2	2	2	2	2	2	2	2	1	2	1	2	2	2	2	2	2	2	2	2	2	2	2	2	2	2	2	2	2	2	2	0	2	0	0	2	2	2	0	0	0	0	0	0	1	2	0	0	2	0	0	0	0	0	0	0	0	0	0	1	1	0	1	1	1	1	0	0	0	0	0	0	0	0	1	0	0	0	0	2	2	0	2	2	0	0	0	2	2	0	0	0	0	0	1	1	0	1	0	0	1	0	0	0	0	0	0	0	0	0	0	0	0	0	0	0	0	0	0	0	0	0	0	0	0	0	0	0	0	2	2	2	2	2	0	0	2	2	2	2	2	2	2	2	2	0	2	0	2	0	2	2	2	0	0	0	2	0	0	0	2	2	2	0	0	2	0	2	2	2	0	0	0	0	2	2	0	1	1	1	1	1	1	1	1	1	1	0	0	0	2	0	2	2	0	2	2	2	2	0	0	0	0	0	0	0	0	0	0	0	0	2	0	0	0	0	2	2	2	2	2	0	0	2	0	0	0	0	0	0	2	0	0	0	2	0	2	0	2	0	0	0	0	0	0	2	2	2	0	2	2	1	0	0	1	1	0	1	1	0	0	2	2	2	0	0	0	0	0	0	0	0	2	2	2	0	2	0	2	2	2	2	0	0	2	2	2	2	2	2	2	0	0	0	0	0	2	2	2	2	0	2	0	0	0	1	1	1	1	1	1	0	0	0	0	0	0	0	0	0	0	0	0	0	0	0	1	1	1	1	1	1	1	1	1	1	0	1	1	0	0	0	0	0	0	0	0	0	0	0	0	0	0	0	0	0	0	0	0	0	0	0	0	0	0	0	2	0	2	2	2	0	2	2	0	0	0	0	2	0	2	2	2	0	2	0	2	0	0	0	0	0	0	0	0	0	0	0	0	0	0	0	0	0	0	0	0	0	0	0	0	0	0	0	0	0	0	0	0	0	0	0	0	0	0	0	0	0	0	0	0	0	0	0	0	0	0	0	0	2	2	2	0	0	0	2	0	0	0	0	0	0	0	0	0	0	0	0	0	0	0	0	0	0	0	0	0	0	0	0	0	0	0	0	0	0	0	0	0	0	0	0	0	0	0	0	0	0	0	0	0	0	1	0	0	0	0	1	0	0	0	0	0	1	0	1	1	1	0	1	0	1	0	0	0	0	1	1	0	1	1	0	2	1	1	0	0	0	0	0	0	0	2	2	0	0	0	0	0	0	0	1	0	0	0	0	1	0	0	2	0	0	0	0	0	0	0	0	0	1	0	0	0	0	0	0	0	0	0	0	0	0	0	0	0	0	0	0	0	0	1	1	1	1	1	1	1	1	1	1	1	1	1	2	0	0	0	0	0	0	0	0	0	0	0	0	0	0	0	0	0	0	0	0	0	0	0	0	2	1	0	0	0	0	0	0	0	0	0	0	0	0	0	0	0	0	0	0	2	2	0	2	0	0	0	0	0	0	0	0	0	0	0	0	0	0	0	0	0	0	0	0	2	1	0	0	0	0	2	2	2	2	0	2	2	2	2	2	1	1	0	0	1	2	2	2	2	2	2	2	2	2	2	0	0	2	2	2	2	2	2	2	2	2	2	2	2	2	2	2	2	2	0	2	2	0	2	2	2	0	0	0	0	0	0	0	0	0	0	0	0	0	0	0	0	0	0	0	0	0	0	0	0	0	0	0	0	1	1	1	2	1	1	0	1	1	1	2	1	2	1	2	1	1	1	2	2	2	1	0	2	1	1	0	2	1	2	0	2	2	0	2	2	0	2	2	2	2	1	0	0	0	0	0	0	0	0	2	0	2	2	2	0	0	2	2	0	0	0	2	0	2	2	0	2	0	0	0	0	0	0	2	0	0	0	2	2	0	0	0	2	2	0	2	2	2	2	0	2	1	1	1	1	1	0	0	0	0	0	0	0	0	2	0	2	2	0	2	2	2	2	2	2	2	2	1	1	1	0	0	0	0	0	0	0	0	0	0	0	0	0	0	0	0	0	0	0	0	0	2	0	0	0	0	0	0	0	0	0	0	0	2	2	0	0	0	0	0	0	0	0	0	0	1	0	0	0	0	0	0	0	2	2	2	2	2	2	2	2	2	2	2	2	2	2	2	2	2	2	2	2	2	2	2	0	0	2	0	0	2	0	0	0	0	0	0	0	0	0	0	0	0	0	0	0	0	0	0	0	0	0	0	0	0	0	0	0	0	0	0	0	0	0	1	0	0	1	0	1	2	2	2	2	0	2	2	2	2	1	1	1	0	0	0	0	2	0	0	0	0	0	0	2	2	0	0	1	1	1	1	1	1	1	1	1	1	0	0	0	2	0	2	2	0	0	0	0	2	0	0	0	2	0	2	0	2	0	2	0	0	0	0	0	0	0	2	2	0	2	2	2	2	2	2	0	2	0	2	2	2	2	0	0	0	0	2	2	2	0	2	0	1	1	2	2	2	2	2	0	0	0	0	0	0	0	0	2	2	0	0	0	0	0	0	0	0	0	0	0	1	1	0	1	0	1	0	0	1	0	0	0	0	0	0	0	0	0	0	0	0	0	2	2	2	0	0	1	1	1	1	1	0	1	1	0	0	0	0	1	0	1	1	0	1	1	0	0	1	1	0	1	0	0	0	1	0	0	0	0	0	0	0	0	0	0	0	1	1	0	0	0	0	0	0	0	0	0	0	0	0	0	0	0	0	0	0	0	0	0	0	0	0	0	0	0	0	0	0	0	0	0	0	0	0	0	0	0	0	0	0	0	0	0	0	0	0	0	0	0	0	0	0	0	0	0	0	0	0	1	0	0	0	0	0	0	0	0	0	0	0	0	0	0	0	0	0	0	0	0	0	0	0	0	0	0	0	0	0	0	0	0	0	1	1	1	1	1	1	1	1	1	1	0	2	2	2	2	1	1	2	0	0	0	1	1	1	1	1	1	1	0	1	1	1	1	1	1	0	0	0	0	0	0	0	0	0	0	0	0	0	0	0	0	0	0	0	0	0	2	2	2	2	2	2	0	2	0	0	0	0	0	0	0	0	2	2	2	2	0	0	0	0	0	0	0	0	0	0	0	0	0	0	0	0	0	2	0	0	0	2	0	0	0	0	0	0	0	0	1	0	0	2	2	0	0	0	2	2	0	0	2	0	2	2	0	2	2	2	0	0	2	0	1	1	1	1	1	1	1	0	0	1	0	0	2	2	0	0	0	2	2	0	0	0	0	2	2	2	2	2	0	2	0	0	0	0	2	0	0	0	0	0	0	0	0	0	0	0	0	0	0	0	0	0	0	0	0	0	0	0	0	2	0	2	2	2	0	0	0	0	0	0	0	0	0	0	0	2	0	0	2	0	0	0	2	2	2	2	2	2	2	2	2	2	1	2	2	2	2	0	2	0	2	0	0	0	0	0	0	0	0	0	0	0	0	0	0	0	0	0	0	0	0	0	0	0	0	0	0	0	0	0	2	2	1	1	2	1	0	1	2	0	2	0	0	0	0	0	0	0	0	0	1	1	1	1	1	1	0	1	0	1	1	1	1	1	0	0	1	0	1	0	1	1	1	1	1	1	1	1	1	1	1	1	1	1	0	1	1	1	1	1	1	1	1	1	1	1	1	1	1	1	1	0	0	0	0	0	2	0	0	0	0	0	0	0	0	0	0	0	0	0	0	0	2	2	0	0	0	0	2	2	2	0	0	0	1	0	0	0	0	0	0	0	0	0	0	0	0	0	0	0	0	0	0	0	0	0	0	0	0	0	0	0	0	0	0	0	0	0	0	0	0	0	0	0	0	0	0	0	0	0	0	0	0	0	0	0	0	0	0	0	0	0	0	0	0	0	0	0	0	0	0	0	0	0	0	0	0	0	0	0	2	1	1	0	1	1	0	0	0	1	0	1	1	1	1	0	1	1	0	0	0	0	0	0	0	0	0	0	0	0	0	0	0	0	0	0	0	0	1	1	1	1	1	1	1	1	1	1	1	1	1	1	1	1	1	1	1	1	1	2	0	2	2	2	0	2	0	2	2	2	2	2	2	2	2	2	2	2	2	2	2	2	2	2	2	2	2	2	2	2	2	2	2	2	0	0	0	0	0	0	0	0	0	0	0	0	0	0	0	0	0	0	0	0	0	0	2	2	0	0	0	0	0	0	0	0	0	0	0	0	0	0	0	0	0	0	0	2	0	0	0	2	2	2	0	2	0	0	0	0	0	0	0	0	0	0	2	0	0	0	0	0	0	0	0	0	0	0	0	0	0	0	0	0	0	0	0	0	0	0	0	0	2	0	0	2	0	2	2	0	0	0	0	0	0	2	0	0	0	1	1	1	1	0	1	1	1	0	0	1	1	1	1	0	1	1	1	0	0	0	0	0	2	2	2	0	0	2	2	0	2	2	2	0	2	2	2	0	0	0	0	0	2	2	2	2	2	0	2	2	0	0	0	0	0	0	0	0	0	0	0	0	0	0	0	0	0	1	0	0	0	0	0	1	0	2	0	2	0	0	2	2	0	0	1	2	2	0	0	0	0	0	0	0	0	0	0	0	0	0	0	0	0	0	0	0	0	0	0	0	0	0	0	0	1	0	0	1	1	1	0	2	1	2	0	1	1	2	2	0	2	1	0	0	0	0	0	0	1	1	1	1	0	0	1	0	1	0	2	0	2	0	0	0	0	0	0	0	0	0	0	0	0	0	0	0	0	0	0	0	0	0	0	0	0	0	1	0	1	1	0	1	1	2	2	2	2	2	2	2	2	2	2	2	2	2	2	0	2	2	0	2	0	0	0	0	0	2	2	0	1	1	1	1	0	1	1	1	1	2	0	2	0	0	0	0	0	0	0	0	0	0	2	2	0	0	2	0	1	1	1	2	2	2	0	0	0	0	0	0	0	0	0	0	2	0	0	0	0	0	0	2	2	2	2	0	2	2	2	2	2	2	2	2	2	2	2	2	2	2	2	0	2	1	1	1	1	1	1	1	1	1	1	1	0	0	0	0	0	0	0	0	0	0	0	0	0	2	2	2	0	2	1	0	0	0	0	0	0	1	2	0	0	0	2	0	2	2	2	2	2	2	0	0	0	0	0	1	0	0	0	0	0	0	0	0	0	0	0	0	0	0	0	0	0	0	0	0	0	1	1	0	0	2	0	2	2	0	0	2	2	0	2	2	2	2	2	2	2	1	1	1	0	1	0	0	2	0	2	0	0	0	2	2	0	0	0	0	2	0	0	0	0	0	0	0	0	0	0	0	0	0	0	0	2	2	2	2	1	1	1	2	1	1	1	1	1	1	0	0	2	2	2	2	0	0	0	0	0	0	0	0	0	0	0	0	0	0	0	0	0	0	0	0	0	0	0	0	0	0	0	0	0	0	0	0	0	0	0	0	0	0	0	0	0	0	2	0	0	0	0	0	0	0	0	0	0	2	2	2	2	2	2	0	2	2	2	2	0	2	0	0	0	0	0	0	0	0	0	0	0	0	0	0	0	0	0	0	0	0	0	0	0	0	0	0	0	0	0	0	0	0	2	2	2	0	0	0	2	0	0	0	0	0	0	0	0	0	0	2	2	0	0	0	2	0	2	0	0	0	0	0	0	0	0	0	0	0	0	0	1	0	0	0	0	0	0	0	0	0	1	2	1	1	1	1	1	1	0	0	0	0	0	0	0	0	0	0	2	2	2	2	2	2	2	2	0	2	0	2	0	0	0	0	0	0	0	2	0	1	0	0	0	0	0	0	0	0	0	0	0	1	0	1	0	0	0	0	1	1	0	2	2	2	0	2	2	2	0	2	2	2	2	2	2	2	2	2	2	2	2	2	2	0	2	2	2	2	2	2	2	2	2	2	2	0	2	2	2	2	2	2	0	0	0	0	0	0	0	0	0	0	0	0	1	0	1	0	0	0	0	0	0	0	0	0	0	1	1	1	1	1	1	1	1	2	2	2	1	2	2	2	0	2	0	0	0	0	0	0	0	2	2	2	2	1	0	0	0	0	0	0	0	0	0	0	0	0	2	2	2	2	2	0	0	0	0	0	1	1	1	1	1	2	0	0	0	0	0	0	0	0	0	0	0	0	0	0	0	0	0	0	0	0	0	2	2	1	0	1	1	1	0	0	0	1	1	0	1	1	1	1	1	2	2	0	0	0	0	0	0	0	2	1	1	1	0	0	0	0	0	0	0	0	0	2	0	0	0	0	0	1	1	2	0	0	0	2	2	0	2	0	2	0	2	2	2	2	2	2	2	2	2	2	2	0	0	0	0	0	0	2	0	2	0	0	0	0	0	2	0	0	0	0	0	0	2	0	0	2	0	0	0	0	0	0	2	2	2	2	0	2	2	2	0	2	2	2	0	0	2	2	2	0	2	2	2	0	0	1	0	0	0	2	0	2	0	0	0	0	2	0	1	1	1	1	1	1	1	1	0	0	0	0	0	0	0	0	0	0	0	0	0	1	2	1	2	2	1	1	2	2	2	1	1	1	2	2	1	1	2	1	1	1	2	2	1	1	2	0	0	0	0	0	0	0	0	0	2	2	2	0	2	0	0	0	0	0	0	0	0	0	0	0	0	0	0	2	2	0	2	2	2	2	2	2	0	0	0	0	0	0	0	2	0	0	0	0	0	0	0	1	0	2	1	2	0	0	0	0	1	1	1	1	1	1	1	1	1	1	1	1	0	0	0	0	0	0	0	0	0	0	0	2	0	0	0	0	2	0	2	0	2	2	0	2	0	2	0	2	2	0	0	0	0	0	0	2	0	2	2	2	2	2	2	0	2	0	0	0	0	0	0	0	0	0	0	0	0	0	0	0	0	0	0	0	0	0	0	0	0	0	0	0	0	0	0	0	0	0	0	0	0	0	0	0	0	0	0	0	2	0	0	2	2	0	0	0	0	0	0	0	0	0	0	0	0	0	0	0	0	0	0	0	0	0	0	0	0	0	0	0	0	0	0	0	0	0	0	0	0	0	0	0	0	0	0	0	0	0	0	0	0	0	0	0	0	0	0	0	0	0	0	1	1	1	1	0	1	0	0	0	0	0	2	0	0	0	2	0	0	0	0	0	0	0	0	0	0	0	0	0	0	0	0	0	0	0	0	0	0	0	0	0	0	0	0	0	0	0	0	0	0	0	0	0	0	0	0	0	0	0	0	1	0	0	0	0	0	0	0	0	0	0	0	0	0	0	0	0	0	0	0	0	0	0	0	0	0	0	0	0	0	0	0	0	0	0	0	0	2	2	2	2	2	2	0	0	2	0	2	0	2	2	0	0	2	2	2	2	2	2	2	2	0	2	0	0	0	0	0	0	0	0	2	0	0	0	2	2	2	2	2	2	0	2	2	2	2	2	2	2	2	0	0	0	0	0	0	0	0	0	0	0	2	0	0	0	0	0	0	0	0	0	0	0	0	0	1	1	1	1	2	0	0	0	0	0	2	2	0	0	0	0	0	0	0	0	0	0	0	0	0	0	0	0	0	0	0	0	0	0	0	0	0	0	0	0	0	0	0	0	0	0	0	0	0	0	2	0	0	0	0	0	0	0	0	2	2	0	0	2	0	2	2	2	0	1	1	1	1	1	1	1	2	1	1	1	0	1	1	1	1	1	1	1	1	1	0	1	1	1	1	1	1	1	1	1	2	1	2	1	1	1	1	1	1	1	1	1	1	2	1	2	2	1	1	1	0	1	1	1	2	1	2	1	2	0	2	0	0	0	0	0	0	0	0	0	2	0	0	0	0	0	0	0	0	0	0	0	0	0	2	2	2	2	2	0	0	0	0	0	0	0	0	0	0	0	-1	-1	-1	-1	-1	-1	-1	-1	-1	-1	-1	0	1	0	0	0	0	0	0	0	0	0	0	0	0	0	0	0	2	0	0	0	0	0	0	2	0	0	0	0	0	0	0	0	0	0	0	0	0	0	0	2	0	0	0	0	0	0	0	2	1	1	0	1	1	0	0	0	2	2	2	0	2	2	2	2	2	2	2	2	1	1	0	0	2	0	0	0	0	0	2	2	2	2	2	0	0	0	0	0	0	0	0	2	0	0	0	0	0	0	0	0	0	0	0	0	0	0	0	0	0	0	2	0	0	0	0	0	0	0	0	0	0	0	0	1	0	0	0	0	1	1	1	1	1	0	0	1	0	1	0	0	0	0	0	0	0	0	0	0	0	0	0	0	0	1	0	0	0	0	0	0	0	0	0	0	2	0	2	2	0	2	0	0	2	2	0	0	0	0	0	2	0	0	2	2	0	0	1	1	1	1	0	0	0	1	1	1	1	1	1	1	1	1	1	1	0	2	2	2	2	0	0	0	0	0	2	0	0	0	1	1	1	1	1	1	0	0	0	0	0	0	0	1	0	0	0	1	1	0	1	1	1	0	0	0	0	0	0	0	0	0	0	0	1	1	0	0	0	1	0	1	0	1	0	0	0	1	0	0	0	0	1	2	1	1	1	1	0	1	2	0	2	0	0	0	0	0	0	0	0	0	0	0	0	0	0	0	0	0	0	0	0	0	0	0	0	0	0	0	0	2	0	0	0	0	0	0	0	0	0	0	0	0	0	0	0	0	0	0	0	0	0	0	0	0	0	0	1	1	0	0	0	0	0	0	0	0	0	0	0	0	0	0	0	0	0	2	0	0	0	0	0	0	0	0	0	0	0	0	0	0	0	0	0	0	0	0	0	0	0	0	0	0	0	0	0	0	0	0	0	0	0	0	0	0	0	0	0	2	0	0	0	0	0	0	0	0	0	0	0	0	0	0	0	0	0	0	0	0	0	0	0	0	2	0	0	0	0	0	0	0	0	0	0	0	0	0	0	2	0	2	0	0	0	2	2	2	2	0	2	2	2	0	0	2	2	2	0	0	0	0	0	0	0	0	0	0	2	2	2	0	2	0	2	0	2	2	2	0	0	0	0	0	0	2	2	0	2	2	2	0	0	0	0	1	0	1	0	1	0	0	1	0	1	0	2	0	1	0	0	0	0	0	0	0	0	0	0	0	0	0	0	0	0	0	0	0	0	0	1	0	1	0	0	1	1	1	0	2	2	2	0	2	2	2	2	0	0	0	0	0	0	0	0	0	0	0	0	0	0	0	0	0	0	0	0	0	0	2	0	0	0	0	2	2	2	0	2	0	0	0	0	0	0	0	0	0	0	0	2	2	2	2	0	0	2	0	0	0	0	2	0	0	2	2	2	2	1	1	1	1	1	1	1	1	1	1	1	1	2	2	1	0	0	0	0	0	0	0	0	0	0	0	0	0	0	0	1	1	0	0	1	1	1	1	1	1	1	0	0	0	2	0	0	0	0	0	0	0	0	0	0	0	0	0	0	0	0	0	0	0	0	0	0	0	0	0	0	0	1	1	1	1	1	2	2	0	2	2	2	0	0	2	0	2	0	0	0	0	0	2	0	0	0	0	1	0	1	1	0	1	1	0	0	0	2	2	2	2	2	0	2	0	0	0	0	0	0	0	0	0	0	0	0	0	0	0	0	0	0	0	0	0	0	0	0	0	0	0	0	1	1	1	1	1	1	1	1	1	1	1	1	1	0	1	1	1	1	1	1	1	1	0	0	0	0	0	0	0	0	0	0	0	0	0	0	0	0	0	0	0	0	0	0	0	0	0	2	2	2	2	2	2	2	2	2	0	2	2	0	0	0	0	2	2	2	2	0	0	0	0	2	2	2	2	0	2	2	2	0	2	0	2	0	2	2	2	2	0	0	2	0	2	0	2	0	2	0	0	2	0	2	2	0	2	0	2	0	0	2	2	0	0	0	0	0	2	2	2	2	2	0	2	2	0	0	0	0	0	0	0	0	0	0	0	0	0	0	0	0	1	0	0	0	0	0	0	2	2	0	0	0	0	0	0	0	0	0	0	0	1	1	0	1	1	1	1	0	0	0	0	2	0	0	0	0	0	0	0	2	0	0	0	2	2	0	0	0	0	0	0	0	0	1	1	1	0	1	0	0	1	0	0	0	1	1	1	1	1	0	0	0	0	0	0	0	2	0	0	0	0	0	0	0	0	0	0	0	0	0	0	0	0	0	0	0	0	0	0	0	0	0	0	0	0	0	0	0	2	0	0	0	2	0	0	0	0	0	1	1	0	1	1	0	1	0	1	1	1	2	2	2	2	0	0	0	2	0	0	0	0	2	2	0	0	0	0	0	0	2	0	0	0	0	0	0	2	0	0	0	0	0	0	0	0	2	0	0	0	0	0	2	0	2	2	0	0	0	0	0	0	0	0	0	0	0	0	0	0	0	1	1	0	1	0	0	1	0	0	0	0	0	0	0	0	0	0	2	2	1	1	1	0	1	1	1	1	1	2	1	2	0	0	2	2	0	0	0	0	0	0	0	0	0	0	0	0	0	0	0	0	0	0	0	0	0	0	0	0	0	0	0	0	0	0	1	2	2	2	2	2	2	2	2	2	2	0	2	2	1	1	0	1	2	2	0	2	2	0	0	0	0	0	0	0	2	0	0	1	1	1	0	0	1	1	2	2	0	0	1	1	1	1	1	0	0	1	1	1	0	0	0	0	2	0	0	0	2	2	0	0	0	0	0	0	0	0	0	0	0	0	0	0	0	0	0	0	0	0	0	0	0	0	0	0	0	0	0	0	0	2	2	0	2	2	2	1	0	0	0	0	0	0	0	0	0	0	1	0	2	2	0	2	0	0	0	0	0	0	0	0	0	0	0	2	2	2	2	2	0	0	0	0	0	0	0	0	0	2	0	2	2	0	2	0	0	2	0	1	1	1	1	1	1	1	0	0	2	0	0	0	1	2	0	0	0	2	2	2	2	2	2	2	2	0	2	0	0	0	2	0	0	0	0	0	0	0	0	0	0	0	0	0	0	0	0	0	0	0	1	1	0	1	0	0	0	0	0	0	0	0	0	0	2	0	0	0	0	0	0	0	0	0	0	0	0	0	0	0	1	1	1	1	0	1	1	1	1	1	1	1	0	1	0	0	1	1	0	0	0	0	0	0	2	0	0	0	0	0	1	0	0	1	1	0	1	0	0	2	2	0	2	2	2	2	2	2	2	0	2	0	0	0	2	2	0	2	2	2	2	0	0	0	0	0	0	0	0	0	0	0	0	0	0	0	0	2	2	0	0	2	0	0	0	0	0	0	0	0	0	0	0	0	0	0	0	0	0	0	0	0	0	0	0	0	0	0	0	0	0	0	2	2	2	0	0	0	0	2	2	2	2	0	2	0	0	0	2	2	0	2	2	2	2	0	0	0	0	0	0	0	0	0	0	0	2	0	2	2	0	0	0	0	0	0	0	0	0	0	2	0	0	1	0	0	0	1	0	0	2	0	0	0	0	0	0	2	-1	0	2	0	2	0	0	0	0	0	0	0	0	0	0	0	0	0	0	0	0	0	0	0	0	0	0	0	0	0	0	0	0	0	2	2	2	2	1	1	1	0	0	1	0	1	1	1	1	1	1	0	1	1	1	1	1	1	0	0	0	0	0	0	0	0	0	0	0	0	0	0	0	0	0	0	0	0	0	0	0	0	0	0	0	0	0	0	0	0	0	0	0	0	0	0	0	0	0	0	0	0	0	2	0	0	2	2	0	0	0	0	0	1	1	1	1	1	1	1	1	1	1	0	0	0	0	0	0	0	0	0	0	0	0	0	0	0	0	0	0	0	2	0	2	0	0	0	0	0	0	0	0	0	0	0	2	2	2	2	2	2	0	0	0	0	0	0	0	2	2	0	2	0	2	2	2	0	0	0	0	0	0	0	0	0	0	0	0	0	1	2	2	2	2	2	2	0	0	0	0	0	0	0	0	0	2	2	2	2	2	0	0	0	0	0	0	0	0	0	0	0	0	0	0	0	0	0	0	0	0	0	0	0	0	0	0	0	0	0	0	0	0	0	0	0	0	0	0	0	0	0	0	0	0	0	0	0	0	0	0	0	0	0	0	0	0	0	0	2	2	2	0	0	0	0	0	0	0	2	0	0	0	0	0	0	0	0	0	0	0	0	0	0	0	0	0	0	0	2	0	0	2	2	2	2	2	2	2	2	2	2	2	0	0	-1	-1	2	-1	0	2	2	2	2	2	2	2	2	2	2	2	0	2	2	2	2	0	2	0	0	0	0	0	0	0	0	0	0	0	0	0	0	0	0	2	2	2	2	2	2	2	2	2	2	2	2	0	2	0	0	0	0	2	0	1	1	1	1	1	1	1	1	0	0	0	0	2	0	0	0	0	0	0	0	0	0	0	1	1	1	1	1	1	1	1	1	0	0	0	0	0	0	2	0	0	2	2	2	2	2	0	0	0	0	0	0	0	2	0	0	0	0	0	0	0	0	0	0	0	0	0	0	0	0	1	0	0	0	0	0	0	0	0	0	2	2	2	2	2	2	2	2	2	0	0	0	0	0	1	1	2	1	1	1	1	1	1	2	2	2	2	2	2	2	2	2	2	2	2	2	2	2	0	0	0	0	2	2	2	2	2	2	0	0	2	2	2	0	0	2	2	0	1	2	1	1	1	2	2	2	0	2	2	2	2	2	2	0	0	0	0	2	0	2	2	2	2	2	2	2	0	0	0	0	0	0	0	0	0	0	0	0	0	0	0	0	0	0	0	0	0	0	0	0	1	0	0	0	0	0	0	0	0	1	0	0	0	0	0	0	0	1	0	1	0	0	0	0	1	0	2	2	2	2	0	2	2	2	2	0	1	0	2	2	2	2	1	1	1	1	1	1	1	1	1	2	2	2	0	0	0	0	0	0	0	0	0	0	2	0	2	2	2	2	2	2	2	2	2	2	2	2	2	2	1	0	0	0	0	1	1	1	1	1	1	1	1	1	1	1	1	1	1	1	0	1	1	1	1	1	1	1	1	1	0	1	1	0	0	1	0	1	0	0	1	1	1	0	1	1	1	1	1	1	0	0	0	0	0	0	0	0	0	0	0	0	0	0	0	0	0	0	0	0	0	0	0	2	0	0	0	0	0	0	0	0	0	0	0	0	0	1	1	1	1	1	1	1	0	1	1	1	0	1	1	1	1	1	1	0	0	0	0	0	0	0	0	0	0	2	2	2	2	2	2	0	2	0	2	1	0	0	0	2	2	2	2	2	0	0	2	2	2	2	2	2	0	2	2	2	0	0	0	0	2	0	2	0	2	2	0	0	2	2	2	0	0	0	2	2	2	2	2	1	2	2	2	2	2	2	2	2	2	2	2	0	0	2	0	2	2	2	2	2	0	0	0	0	0	0	0	0	0	0	0	0	0	0	0	0	0	0	0	0	0	0	1	0	0	0	0	0	2	0	0	2	0	0	1	1	1	1	0	0	0	0	0	0	0	0	0	1	0	0	1	0	0	0	1	0	1	1	1	1	1	0	0	0	0	0	0	0	0	0	0	0	0	0	0	0	0	0	0	0	0	0	0	0	0	0	0	0	0	0	2	0	0	2	0	0	2	2	2	2	0	0	0	0	0	2	0	0	0	0	0	0	2	2	0	0	0	0	0	0	0	0	0	0	0	0	0	0	0	0	0	0	0	0	2	0	0	0	0	0	0	0	0	0	0	0	0	0	0	0	0	0	0	0	0	0	0	0	0	2	0	0	0	1	1	1	1	1	1	1	1	0	0	0	0	0	0	0	0	0	1	1	1	0	1	1	0	0	0	0	0	0	0	0	0	1	0	0	0	1	0	0	0	0	0	2	0	2	2	2	0	2	2	2	2	2	2	2	2	2	2	2	0	2	2	0	2	2	2	2	0	2	0	2	0	0	0	2	2	2	2	2	2	2	0	2	2	0	0	0	0	0	0	0	0	0	0	0	0	0	0	0	0	0	2	0	0	0	2	2	2	0	2	2	2	0	0	2	1	0	0	0	2	0	0	0	0	1	1	1	0	1	1	2	1	0	2	2	2	2	0	0	1	0	0	0	0	0	0	0	0	0	0	0	0	0	0	0	0	0	0	0	0	2	0	2	2	2	1	0	0	0	0	1	0	1	2	0	2	1	0	0	1	0	0	0	0	1	0	0	0	1	1	0	1	0	0	1	1	1	1	0	0	0	1	1	1	0	0	0	0	0	0	0	0	0	2	0	0	0	2	0	0	0	0	0	0	2	0	2	0	2	2	0	0	0	0	0	0	0	1	0	2	0	0	0	0	0	0	0	0	1	0	0	0	0	0	0	0	0	1	2	0	0	0	0	0	0	0	0	0	0	0	0	2	0	0	0	0	0	0	0	0	0	0	2	0	0	0	0	0	0	0	0	0	0	0	0	0	0	0	0	0	0	0	0	0	0	0	0	0	0	0	1	1	1	1	1	1	1	1	1	1	0	0	0	0	0	0	0	0	0	0	0	0	0	2	0	2	0	0	0	0	0	0	0	0	0	0	0	0	0	0	0	0	0	0	0	0	0	0	0	0	0	0	0	0	0	0	0	0	0	0	0	0	0	0	0	0	0	0	2	2	0	0	0	0	0	0	0	0	0	0	0	0	0	0	0	0	0	0	0	0	0	0	0	0	0	0	0	0	0	0	0	0	0	0	0	0	1	0	1	0	0	0	0	0	0	0	0	0	0	2	2	0	0	2	2	2	2	0	0	2	2	2	2	2	0	2	2	0	0	0	0	0	1	0	0	0	0	0	0	0	0	1	0	0	1	0	0	0	0	0	0	0	0	0	0	0	0	0	0	0	0	0	0	0	0	0	0	0	0	0	0	0	0	0	0	0	0	0	0	0	0	0	0	0	0	0	0	0	0	0	0	0	2	0	0	2	0	2	0	0	0	0	0	2	0	0	0	0	2	0	0	0	0	0	0	0	0	0	0	2	2	2	1	0	0	0	0	0	0	0	2	0	2	0	0	0	0	0	0	1	0	0	0	0	0	0	0	0	0	0	0	0	0	0	0	0	0	0	2	0	0	0	0	0	2	2	2	2	2	2	2	0	0	0	0	0	2	2	2	2	2	2	2	1	2	2	2	2	2	2	2	2	2	2	0	0	0	0	0	0	0	0	0	0	0	2	0	0	2	2	2	2	2	2	0	2	2	2	2	2	0	2	2	0	0	2	2	0	0	0	0	0	2	2	2	2	2	2	2	2	2	2	2	2	2	2	2	2	2	0	0	0	0	0	0	2	1	1	2	2	2	2	2	2	0	2	2	2	2	2	0	0	0	0	0	0	0	0	0	0	0	0	0	0	0	1	0	0	1	1	1	1	1	1	1	1	1	1	0	0	0	0	2	2	0	0	0	0	0	0	0	0	0	0	0	0	0	0	0	0	0	2	0	0	0	0	0	0	0	2	0	2	2	2	2	0	0	0	0	0	2	2	1	1	0	0	0	0	0	0	0	0	0	0	0	0	0	0	0	0	0	0	0	0	0	0	0	0	0	0	0	0	0	0	0	0	0	0	0	0	0	0	2	2	0	2	2	2	0	2	2	2	2	2	2	2	2	0	2	2	2	2	0	2	2	0	2	2	2	2	2	1	0	0	0	2	2	2	2	0	2	2	0	0	0	0	0	0	1	1	1	0	0	0	1	0	1	0	0	1	1	0	0	0	0	0	0	0	0	0	0	0	0	0	0	0	0	0	0	0	0	0	0	0	0	0	0	0	0	0	0	0	0	2	0	1	0	0	1	0	0	0	0	2	0	2	0	0	0	0	0	0	0	0	2	2	2	2	2	2	2	2	2	0	1	0	0	0	1	0	0	0	0	0	1	1	1	1	1	1	1	1	0	0	0	0	0	0	0	0	0	0	0	0	0	1	2	2	0	0	0	0	0	0	0	0	2	0	0	0	0	0	2	0	0	0	0	0	0	0	0	0	0	0	0	2	0	1	1	1	1	1	1	1	1	1	0	1	0	1	1	1	0	0	1	0	1	1	2	2	0	2	0	0	0	0	0	0	0	0	0	0	0	0	0	0	0	0	0	0	0	0	0	0	0	0	0	0	2	0	0	1	1	0	1	1	1	1	1	1	1	1	1	1	1	0	2	0	2	2	0	0	0	0	0	0	2	0	2	2	0	0	2	0	0	0	0	0	0	0	0	0	0	2	0	0	0	0	0	0	1	1	1	1	1	0	1	1	1	0	2	2	2	0	2	0	0	0	2	2	0	2	2	2	0	1	0	0	0	2	0	0	0	0	0	0	0	0	0	2	0	0	0	0	0	0	0	0	0	0	0	2	0	0	0	0	2	2	0	0	0	0	0	0	1	1	1	0	0	1	0	1	0	1	0	1	1	0	1	0	0	0	0	0	0	0	0	0	0	0	0	0	0	0	0	0	0	0	0	0	0	0	0	0	0	0	0	0	0	0	0	0	0	0	0	0	0	0	0	0	0	0	0	0	0	0	0	0	0	0	0	0	0	0	0	0	0	0	0	0	0	0	0	0	0	0	0	0	2	2	0	2	0	0	0	0	0	0	0	0	0	0	0	0	0	0	0	0	0	0	0	0	0	0	2	0	2	2	2	2	2	2	2	2	2	2	0	2	1	0	0	0	1	0	0	0	1	0	0	1	0	1	0	2	0	0	0	0	0	0	1	0	0	0	0	0	0	0	0	0	0	0	0	0	0	0	0	0	0	0	0	0	0	0	0	0	2	0	0	0	0	0	0	0	0	0	0	0	0	0	0	0	0	1	1	0	1	1	0	0	0	1	1	1	0	1	1	0	0	0	0	0	0	0	0	0	0	0	0	0	0	0	0	0	0	0	0	0	0	0	0	0	0	0	0	0	0	0	0	0	0	0	0	0	0	0	0	0	0	0	0	1	1	1	1	2	2	2	2	2	0	0	0	0	0	0	0	0	0	0	0	0	0	0	0	0	0	0	0	0	0	0	0	0	2	2	0	0	1	1	0	0	1	1	1	0	1	1	0	1	1	1	1	0	1	1	1	2	1	0	0	1	0	2	2	0	0	0	0	0	0	0	0	0	0	0	0	0	0	0	0	0	0	0	0	0	0	0	0	0	2	0	0	0	0	0	0	0	0	0	0	0	0	0	0	0	0	0	0	0	2	2	2	2	2	2	2	2	2	2	2	2	2	2	2	2	2	2	2	1	1	2	2	2	2	2	2	0	2	2	2	2	2	2	2	2	0	2	2	2	2	2	2	2	2	2	2	2	2	2	2	2	2	2	2	2	2	0	0	0	0	0	0	0	0	0	0	0	0	0	0	0	0	0	0	0	0	0	0	0	0	0	0	0	2	0	0	0	0	0	0	0	0	1	1	1	1	1	1	1	0	0	0	0	0	0	0	0	0	0	0	0	0	0	0	0	0	0	0	0	0	0	0	0	0	0	0	0	0	0	0	0	0	0	0	0	0	0	0	0	2	0	2	1	1	1	0	0	2	0	0	0	0	0	0	0	0	0	0	0	0	0	0	0	0	0	0	0	0	0	0	0	0	0	0	1	0	0	1	1	0	0	0	0	0	0	0	0	0	0	0	0	0	0	0	0	0	0	0	0	0	0	0	0	0	0	2	2	2	2	2	2	2	2	2	2	2	2	2	2	2	2	2	2	2	2	2	2	2	2	2	2	2	2	2	1	0	0	0	1	1	0	1	1	1	1	1	1	1	1	1	1	0	1	0	1	1	1	0	2	0	2	2	0	0	0	0	0	0	0	0	0	0	2	2	0	1	1	1	0	1	0	1	0	1	1	0	1	0	1	1	1	1	1	1	1	0	0	0	0	0	0	0	0	0	0	0	0	0	1	0	0	0	0	0	0	0	0	0	0	2	0	0	2	0	0	0	0	0	0	0	1	0	0	0	0	0	0	0	0	0	1	0	1	0	0	0	0	0	0	0	1	1	1	0	1	1	0	0	0	0	0	0	0	0	0	0	0	0	0	0	0	2	2	2	0	0	2	2	0	2	2	0	2	2	2	2	0	0	0	0	0	0	0	1	1	0	1	1	2	1	0	1	1	1	0	0	0	0	0	0	0	0	0	0	0	0	0	0	0	0	2	0	2	2	0	0	0	0	2	0	0	0	0	0	0	0	0	0	0	0	0	0	2	2	0	0	2	1	1	2	2	0	0	0	0	2	0	0	0	2	0	0	0	0	0	0	2	0	2	0	2	0	0	0	2	0	2	1	2	0	0	0	0	0	0	0	0	0	0	0	0	0	0	0	0	0	0	0	2	0	0	0	0	0	0	0	0	2	0	1	1	1	1	0	1	1	2	1	2	1	1	1	2	0	2	0	0	0	0	2	0	0	2	0	2	0	0	0	0	0	0	0	0	0	0	0	0	0	0	0	0	0	0	0	0	2	2	2	2	2	2	2	2	2	2	2	1	0	0	0	0	0	0	0	0	0	0	0	0	0	0	0	0	0	0	0	2	2	2	2	2	2	2	2	2	2	2	0	0	0	0	0	0	0	0	0	0	0	0	0	0	0	0	0	0	0	0	0	0	0	0	0	0	0	0	0	0	2	2	0	0	0	0	0	0	0	0	0	0	0	0	0	2	0	0	2	2	2	2	0	2	0	0	0	0	1	1	0	0	2	0	0	0	0	0	0	0	0	0	0	0	0	0	0	0	0	0	1	0	1	0	0	0	0	0	0	0	0	0	0	0	0	0	0	0	0	0	0	0	0	0	2	0	2	0	0	0	0	0	2	0	0	2	0	0	0	2	2	2	2	2	0	2	2	0	0	0	0	0	0	1	0	2	2	0	0	0	0	0	0	0	0	0	2	0	0	0	0	0	0	0	0	0	0	0	0	0	0	0	2	2	2	2	2	2	2	2	0	0	0	0	1	2	2	2	0	2	2	2	2	2	2	2	2	0	2	2	2	2	2	2	2	2	2	0	0	0	0	2	2	2	0	2	2	2	2	2	2	2	2	2	2	2	0	0	0	0	0	1	1	0	1	1	1	0	1	0	1	1	0	1	0	0	0	0	0	0	0	0	0	0	0	0	0	0	0	0	0	0	0	0	0	0	0	0	0	0	0	0	0	0	2	2	2	2	2	2	0	0	0	0	0	0	0	0	0	0	0	0	0	0	0	0	0	0	0	0	0	0	0	0	0	0	0	0	0	0	0	0	0	0	0	0	0	0	0	0	0	2	2	2	2	0	2	0	0	0	2	0	2	2	2	2	2	2	2	2	2	2	2	2	2	0	2	0	0	2	0	0	0	0	0	0	0	0	2	0	0	0	0	0	0	0	0	0	0	0	0	0	0	1	1	0	0	1	1	1	1	1	0	1	1	0	1	0	0	1	0	0	1	0	0	0	0	0	0	0	0	0	0	0	0	0	0	0	0	0	0	0	0	0	0	0	0	0	0	0	0	0	0	0	0	0	0	0	1	1	0	0	0	0	0	1	1	0	0	0	0	0	0	1	0	0	0	0	0	0	0	0	0	0	0	0	0	0	0	0	0	0	0	0	0	0	0	0	0	1	0	0	2	2	0	0	2	2	2	2	2	2	0	0	2	2	2	2	0	0	0	2	0	2	2	1	1	2	1	1	1	1	1	2	2	2	2	2	2	2	0	0	0	0	0	0	1	0	0	0	0	0	0	0	0	0	0	0	0	0	0	0	0	0	0	2	2	2	1	0	1	1	0	0	0	2	2	0	0	0	0	1	0	0	0	0	0	0	0	0	0	0	0	0	0	0	0	0	0	0	0	2	2	0	0	1	1	1	1	0	1	0	1	2	2	2	0	0	2	2	2	0	0	0	0	0	0	0	0	0	0	0	0	0	0	0	0	0	0	0	0	0	0	0	0	0	0	0	0	0	0	1	1	1	1	0	1	1	1	1	1	0	0	0	0	0	0	0	0	0	0	1	1	1	1	1	0	0	0	0	2	0	0	0	0	0	0	0	0	0	0	0	0	0	0	0	2	2	0	0	0	0	2	2	1	1	1	2	0	2	2	2	0	2	2	0	0	2	2	0	0	2	2	0	2	2	2	2	2	2	2	2	2	2	0	2	2	2	2	2	2	2	2	2	2	2	0	2	2	2	2	2	0	0	0	0	0	0	1	1	1	1	0	0	2	0	2	2	2	2	2	0	2	2	2	2	0	0	2	2	2	2	2	2	0	2	2	2	0	2	2	0	0	2	0	2	2	2	2	2	2	2	2	2	2	2	2	2	2	2	2	2	0	2	2	1	0	1	1	1	1	1	1	1	1	1	2	0	0	0	2	2	0	0	1	0	0	1	0	0	0	0	1	1	1	0	1	0	1	1	0	0	0	1	0	0	0	0	0	2	2	0	2	0	2	2	0	0	0	0	0	2	2	0	0	0	2	2	0	0	0	0	0	0	0	0	2	2	2	2	2	2	0	0	0	0	0	0	0	0	1	0	1	0	0	0	0	1	0	1	0	0	1	1	2	2	2	2	0	0	0	0	0	0	0	0	0	0	0	0	1	1	1	1	1	1	1	1	1	1	1	1	1	1	1	1	1	1	0	0	2	2	0	0	0	0	0	0	0	0	0	0	0	2	2	0	0	2	0	0	0	0	0	0	0	0	0	0	0	0	2	2	2	0	0	0	0	1	0	1	1	0	0	2	0	0	0	0	0	0	0	0	0	1	1	1	1	0	1	0	0	0	1	0	0	2	1	1	1	0	0	1	0	0	2	2	0	0	0	0	0	0	0	0	0	0	0	0	0	0	0	0	0	0	0	1	1	1	0	1	0	0	0	0	0	0	0	1	2	1	1	1	1	1	1	2	1	2	2	0	0	2	2	0	2	2	2	2	2	2	0	0	2	0	0	0	0	0	0	0	2	0	2	0	2	0	0	0	0	2	0	0	0	0	0	0	0	0	2	2	2	2	0	0	0	0	0	0	0	0	0	2	0	0	0	0	0	0	0	0	0	0	0	0	0	0	0	0	0	0	0	0	0	0	0	0	0	0	0	0	0	0	0	0	2	0	0	0	0	0	0	0	2	2	0	0	0	0	0	0	1	1	2	2	2	2	2	2	2	0	2	0	2	2	0	2	2	2	2	2	1	1	1	1	0	1	1	1	1	1	1	1	2	1	2	0	2	2	2	2	2	2	2	0	2	0	0	0	0	0	0	0	0	0	2	2	0	2	2	0	2	0	2	2	2	2	2	2	2	0	1	1	1	1	1	0	2	0	0	0	0	0	2	2	2	2	0	0	0	0	0	0	0	0	0	0	0	0	0	0	0	0	0	2	0	0	0	0	0	1	1	1	1	1	0	0	1	1	0	2	0	0	0	2	0	0	0	2	0	0	0	0	2	0	2	0	0	2	2	2	2	2	0	0	2	2	0	0	0	0	2	0	0	0	2	2	2	2	2	2	2	0	0	0	0	0	0	0	0	0	0	0	0	0	0	0	0	2	0	0	0	0	0	0	0	0	0	0	0	0	0	0	2	0	2	2	2	2	2	2	0	0	0	0	2	0	0	2	0	2	2	2	2	2	0	1	1	1	1	1	1	2	2	0	0	2	0	0	0	2	2	2	2	2	2	2	1	1	1	1	1	1	1	1	1	1	1	1	1	0	2	1	1	1	2	2	0	0	0	0	0	0	0	0	0	0	0	2	2	0	0	2	2	2	2	2	1	1	0	1	1	0	0	1	1	0	1	2	2	2	2	0	2	2	0	0	2	0	0	0	2	0	2	2	2	2	2	2	2	2	2	2	2	2	2	2	2	0	0	0	0	0	2	0	2	2	2	2	2	0	0	0	0	2	0	0	0	0	0	0	0	0	1	1	1	1	0	1	1	1	1	1	1	1	1	1	0	0	0	0	0	0	0	0	0	0	0	0	0	0	0	0	0	0	0	0	0	0	0	0	0	0	0	0	0	0	0	0	0	1	0	0	0	0	0	0	0	0	2	2	2	2	2	0	0	0	0	0	0	0	0	0	0	0	0	0	0	0	0	0	0	0	0	0	0	0	0	0	0	0	0	0	0	0	0	0	0	0	0	0	0	0	0	0	0	0	0	0	0	0	0	0	0	0	0	0	0	0	0	0	0	0	0	0	0	0	0	0	0	0	0	0	0	0	0	0	0	0	0	0	0	0	0	0	0	0	0	2	0	0	0	0	0	0	0	0	0	0	2	0	0	2	2	2	0	0	0	2	2	2	2	1	1	1	1	1	1	1	2	1	1	1	1	0	2	2	2	2	0	2	2	2	2	2	2	2	2	2	2	2	2	2	2	2	2	2	2	2	2	2	2	2	2	0	2	2	2	2	0	0	0	0	0	0	0	0	0	0	0	0	0	0	0	0	0	0	0	0	0	0	0	0	0	0	0	0	0	0	0	0	0	0	0	0	0	0	0	0	0	0	0	0	0	0	0	0	2	0	0	0	0	0	0	2	0	0	0	0	0	2	2	0	0	2	2	2	2	2	0	0	0	0	0	0	0	0	0	0	0	0	0	0	0	0	0	0	0	0	0	0	0	0	0	0	0	2	0	2	2	0	0	2	2	2	0	2	2	0	0	0	0	0	0	0	0	0	0	0	0	0	0	0	0	0	0	0	0	0	2	2	0	2	2	2	2	2	2	0	0	0	0	0	0	0	0	0	0	0	0	0	0	0	0	0	0	0	0	0	0	0	0	0	0	0	0	0	0	0	0	0	0	0	0	0	0	0	0	2	0	0	0	0	0	0	0	0	0	2	0	0	0	0	0	0	0	0	0	0	0	0	1	1	0	1	1	1	1	1	1	1	1	0	0	0	0	0	0	2	0	2	2	2	2	2	2	0	0	0	0	0	0	0	0	0	0	0	0	0	0	0	0	0	0	0	0	0	0	0	0	2	2	2	2	2	0	0	0	0	0	0	0	1	1	1	1	1	1	1	1	0	1	1	1	2	0	2	0	0	0	2	2	2	0	0	0	0	0	0	0	0	0	0	0	0	0	0	0	0	0	0	0	0	0	2	0	0	0	0	0	0	0	0	0	0	0	0	0	0	0	0	0	0	0	0	0	0	0	0	0	0	0	0	0	0	2	2	0	0	0	0	0	0	0	0	0	0	0	0	0	0	0	0	0	0	0	0	0	0	0	0	0	0	0	2	0	0	0	0	0	0	0	0	0	0	0	0	0	0	0	0	0	0	0	0	0	1	1	1	1	2	1	1	1	1	1	1	0	0	0	0	0	0	2	2	0	2	2	0	0	1	0	2	0	0	0	0	0	0	0	2	2	2	2	0	0	0	0	0	0	0	0	0	2	2	2	2	2	0	0	0	0	0	0	1	1	0	0	0	0	0	0	2	0	0	0	0	0	2	0	0	0	0	2	0	0	0	0	0	0	0	0	0	0	0	0	0	0	0	0	0	0	0	0	0	0	0	0	0	0	0	0	0	0	0	0	0	1	0	0	0	0	0	0	0	0	2	1	2	2	2	1	1	2	1	0	0	0	0	0	0	0	0	0	0	0	0	0	1	1	0	1	0	1	0	1	1	1	0	0	1	0	1	0	2	0	1	1	0	0	2	2	2	2	2	2	2	2	0	2	2	2	2	0	0	2	0	0	0	0	0	0	2	0	0	0	0	0	0	0	0	0	0	0	0	0	0	2	2	0	0	0	1	0	0	2	2	2	0	0	2	0	0	0	0	0	2	2	0	0	0	1	1	1	1	1	1	1	1	0	2	2	2	2	2	2	2	2	2	0	0	0	0	0	0	0	0	0	0	0	0	0	2	0	0	0	2	0	2	2	2	2	2	2	2	2	2	2	2	2	2	2	2	2	2	2	2	2	0	2	2	2	0	0	0	0	0	0	0	0	0	0	0	0	0	0	0	0	2	2	2	2	2	2	0	0	0	0	0	2	2	0	0	2	2	2	2	2	0	0	2	2	0	2	2	2	2	2	2	2	0	0	0	0	0	0	0	0	0	0	0	0	1	0	0	0	0	0	2	0	0	0	0	0	0	0	0	0	0	0	2	2	1	1	1	1	2	1	1	1	2	2	2	2	2	2	0	0	0	0	0	0	0	0	0	0	0	0	0	0	0	0	2	2	2	2	2	2	0	0	2	2	2	0	2	0	0	0	0	0	0	0	0	0	0	0	0	0	0	0	0	0	0	0	0	0	0	0	0	0	0	0	0	0	0	0	0	0	0	0	0	0	0	0	0	0	0	0	0	0	0	0	0	0	1	0	0	0	0	0	0	0	0	0	1	1	1	1	1	2	0	2	0	2	0	0	2	0	0	0	0	2	0	0	0	0	0	0	0	0	0	0	0	0	0	0	0	0	0	0	0	0	0	0	0	0	2	2	2	0	0	0	2	0	0	2	2	0	0	0	0	0	0	0	0	0	2	2	2	0	0	0	0	2	0	2	2	2	0	2	0	2	2	2	0	0	0	0	0	0	0	0	0	0	2	0	0	0	0	0	2	2	0	0	0	2	2	2	2	2	2	0	0	0	2	2	0	2	2	2	2	2	2	2	2	2	0	2	2	2	2	2	2	0	2	2	0	0	0	0	0	0	0	0	0	0	0	0	0	0	0	0	0	0	0	0	0	0	0	0	0	0	1	1	1	0	1	0	0	0	0	2	2	0	0	1	1	0	0	0	0	0	2	2	2	2	2	2	2	0	2	2	0	0	0	2	0	0	0	1	1	0	0	0	0	0	0	1	0	0	1	1	0	0	0	0	0	0	0	0	0	0	0	0	1	1	0	1	0	0	1	1	1	1	0	0	0	0	0	2	0	0	0	0	0	0	0	0	2	2	2	0	0	2	0	0	0	0	0	0	1	0	1	0	0	0	0	0	0	0	0	0	0	0	0	0	0	0	0	0	0	0	0	0	0	0	0	0	2	2	1	1	1	1	1	2	0	0	0	0	0	0	0	1	0	1	1	1	1	1	1	1	1	0	1	1	0	1	0	1	0	1	1	0	0	0	0	0	0	0	0	0	0	0	0	0	0	0	0	0	0	0	0	2	2	2	2	2	2	2	2	2	0	2	2	2	2	0	0	0	0	0	0	0	0	0	0	0	0	0	0	0	0	0	0	2	0	0	0	0	0	0	0	0	0	0	0	0	0	0	0	0	2	2	0	0	0	0	0	0	0	0	0	0	0	0	0	2	0	0	0	0	0	0	0	0	0	0	0	0	0	0	2	0	0	0	0	2	2	2	2	2	2	0	2	2	2	0	0	2	2	2	0	0	0	0	0	0	0	0	0	2	0	2	2	2	2	0	0	2	2	2	0	2	0	2	2	2	0	2	0	0	0	0	0	0	0	0	0	0	0	1	0	1	1	1	0	0	0	0	0	0	0	0	0	0	0	0	0	0	0	0	0	0	0	2	0	0	0	1	1	1	1	1	1	0	1	1	2	0	0	0	2	0	0	0	0	0	0	0	1	1	1	0	1	1	1	0	0	0	0	1	1	0	1	1	0	2	2	2	2	0	0	1	1	1	1	2	0	0	0	0	2	2	2	2	2	0	0	0	0	0	1	0	0	0	0	0	0	0	0	0	0	2	2	0	0	0	0	0	0	1	0	0	0	0	0	0	0	0	0	0	0	0	1	1	1	1	0	0	0	0	0	0	1	0	0	0	0	0	0	0	0	0	0	0	0	0	0	2	0	0	0	0	0	0	0	0	0	2	2	2	0	0	0	2	0	0	0	0	0	0	0	0	2	2	2	0	0	2	2	2	2	2	2	2	1	1	1	0	1	0	1	0	0	0	0	0	0	2	2	0	0	0	0	0	0	0	0	0	0	0	0	0	0	0	0	0	0	0	0	0	0	0	0	0	0	0	0	0	0	0	0	0	0	0	0	0	0	0	0	0	0	0	0	0	0	0	0	0	0	0	0	0	0	0	0	0	0	0	0	1	1	1	1	1	1	0	0	2	0	2	2	2	0	0	0	0	0	0	0	0	0	0	0	0	0	0	0	0	0	0	0	0	0	1	0	0	0	0	0	0	1	0	0	1	1	0	1	1	1	1	1	0	0	1	0	0	0	0	0	0	0	0	0	0	0	0	0	0	2	0	0	0	0	0	0	0	0	0	0	2	0	0	0	0	0	0	0	0	2	2	2	2	2	2	0	2	0	2	2	2	2	-1	-1	-1	-1	2	2	0	2	2	2	2	2	2	2	0	2	2	2	2	2	0	0	0	0	2	0	2	2	2	0	2	2	0	2	2	0	0	0	0	0	0	0	0	0	0	0	0	0	0	0	0	0	0	0	0	0	0	0	0	0	0	0	0	0	0	0	0	0	0	2	0	2	0	0	0	2	2	0	0	0	0	0	0	0	0	0	0	0	0	0	0	0	2	0	0	0	0	0	0	2	0	0	0	0	0	0	0	0	0	0	0	0	0	0	2	0	2	2	2	2	2	0	2	0	2	2	2	2	2	2	2	0	2	2	2	2	2	1	1	2	2	2	2	2	2	2	2	2	2	2	2	2	0	0	0	0	0	0	0	0	0	0	0	2	0	0	0	2	2	0	0	0	0	0	0	0	0	0	0	0	0	0	0	0	0	0	0	0	0	0	0	0	0	0	0	0	0	0	1	1	1	1	1	0	0	0	0	0	0	0	0	0	0	0	0	0	0	0	0	0	0	0	0	0	0	0	0	2	0	0	0	0	0	0	0	0	0	0	0	0	0	0	0	0	0	0	0	0	0	0	0	0	1	0	0	0	0	0	0	0	0	0	0	0	0	0	0	0	0	1	0	0	0	0	0	0	0	0	0	0	0	0	2	0	0	0	0	0	0	0	0	0	0	0	0	0	0	0	2	0	2	2	2	2	2	0	0	0	0	0	2	0	0	2	0	2	2	2	2	2	0	0	0	0	0	2	2	0	0	0	0	0	0	0	0	0	0	0	0	0	0	0	0	0	0	2	0	0	0	0	2	2	0	0	0	0	1	0	0	0	0	0	0	0	0	0	1	0	0	0	0	0	0	0	0	0	0	0	0	0	1	0	1	0	2	0	1	0	1	1	0	0	1	0	1	2	0	2	2	2	2	2	2	0	2	0	2	0	0	2	2	2	2	2	2	2	2	2	2	2	2	2	2	2	2	2	2	0	2	0	0	2	0	0	0	0	0	2	0	0	0	0	0	0	2	0	2	0	0	0	0	2	0	2	2	2	0	0	0	2	2	2	2	2	0	2	2	2	0	0	0	0	0	2	0	0	0	0	0	0	0	0	0	0	0	0	0	0	0	0	0	0	0	0	0	0	0	0	0	1	0	0	0	0	0	0	0	0	0	0	0	0	0	1	1	1	1	1	0	0	0	0	0	0	1	2	0	1	0	0	0	0	0	0	0	0	0	0	0	0	0	2	0	0	0	2	0	0	2	1	0	1	1	1	1	1	1	1	1	1	1	0	1	1	1	1	1	1	0	1	0	1	1	1	1	1	2	0	2	0	0	0	0	0	0	0	0	0	0	0	0	2	2	0	2	2	1	0	0	0	0	0	0	0	0	0	0	0	0	0	0	0	0	0	0	1	0	0	0	0	2	2	0	2	0	0	2	0	0	1	1	1	0	0	1	1	0	1	0	1	1	0	1	1	0	2	2	2	2	2	2	2	1	0	2	1	1	0	2	0	0	1	1	1	1	1	1	1	1	1	0	0	0	1	2	0	0	0	0	1	0	0	0	0	1	0	1	0	0	0	0	1	0	0	0	2	2	0	0	0	2	2	2	2	2	2	2	0	2	2	2	2	0	0	0	0	0	0	0	0	0	0	2	0	0	0	0	0	0	0	0	0	0	0	0	0	0	0	0	0	0	0	0	1	1	1	1	0	2	0	0	2	2	2	2	2	2	2	2	2	2	2	2	2	2	2	2	0	0	0	0	0	0	0	0	1	1	0	1	1	1	0	1	1	0	1	1	1	1	1	1	1	0	0	0	1	1	1	0	1	0	0	1	0	2	0	2	2	2	2	2	2	2	2	2	2	2	0	0	0	0	0	0	0	0	0	0	0	0	0	0	0	0	0	0	0	0	0	0	1	1	1	1	1	0	0	1	0	0	0	0	0	0	0	0	0	0	0	0	0	0	0	0	0	0	0	0	0	0	0	0	1	1	1	0	0	0	0	0	0	0	0	0	0	0	0	0	0	0	0	0	1	1	1	1	0	2	2	2	1	0	2	0	0	0	0	2	2	2	2	2	2	2	2	2	2	2	2	2	2	0	0	0	2	2	0	2	2	0	0	0	0	0	0	0	2	0	2	0	0	1	1	0	2	2	0	2	2	2	2	2	0	0	0	0	2	0	2	2	1	1	1	0	0	0	0	0	0	0	0	0	0	0	0	0	0	0	0	0	0	0	0	0	0	0	0	0	0	0	0	0	0	0	2	2	0	2	0	0	2	2	0	0	0	0	0	0	0	0	0	0	0	0	0	0	0	0	0	0	0	1	0	0	0	0	0	0	0	0	0	0	0	0	0	0	0	0	0	0	0	0	0	0	0	0	0	0	0	0	0	0	0	0	0	0	0	0	0	0	0	0	0	0	0	0	0	0	0	0	0	0	0	0	0	0	0	0	0	0	2	0	0	0	0	1	0	0	1	1	0	1	1	0	1	0	0	0	1	1	1	1	1	0	0	1	0	0	1	0	0	2	2	2	2	2	0	1	0	0	2	0	0	0	0	0	0	0	0	0	0	1	0	0	0	0	0	0	0	0	2	2	0	0	0	0	0	0	0	0	0	0	0	0	0	0	0	0	0	0	0	2	0	2	1	2	1	2	2	0	0	2	0	0	0	0	0	0	0	1	2	0	2	2	2	2	2	2	2	2	2	0	0	1	1	1	1	1	1	1	1	2	0	0	0	0	0	0	0	0	0	0	2	2	2	2	0	2	0	0	0	2	2	0	2	0	0	2	0	0	2	0	0	0	0	0	0	0	0	0	0	1	1	1	1	1	1	0	1	1	0	1	0	0	1	1	0	0	0	0	0	0	0	0	0	2	2	2	2	2	2	2	2	2	2	2	2	1	1	1	1	1	1	1	2	0	0	0	0	0	0	0	0	0	0	2	0	0	2	0	2	0	0	0	0	0	0	1	1	1	1	1	0	0	0	0	0	0	0	0	0	0	0	0	0	0	0	0	2	2	2	2	2	2	2	2	2	2	0	2	2	0	2	2	2	0	2	0	0	2	2	0	0	0	0	0	0	0	0	0	0	1	1	0	0	0	0	0	0	0	0	1	0	1	0	0	0	0	0	0	0	0	0	0	0	0	0	0	1	0	0	0	0	0	0	0	0	0	0	0	0	0	0	0	0	0	0	0	0	0	0	0	0	0	0	0	0	0	0	0	0	0	0	0	0	0	0	0	0	0	2	2	2	0	2	2	2	0	0	0	0	0	0	0	0	0	0	0	0	0	2	2	0	0	0	0	0	0	0	0	0	0	0	0	0	0	0	0	0	0	0	0	0	0	0	0	0	0	0	1	1	1	0	1	1	1	1	0	0	2	0	0	0	0	0	0	0	0	2	2	0	2	2	0	0	0	0	0	2	0	0	0	0	2	0	0	0	0	0	2	2	0	0	2	0	2	0	0	0	0	0	0	0	0	0	0	2	2	0	0	0	0	0	0	0	0	0	0	0	2	2	1	2	2	2	0	0	2	0	0	0	0	0	0	0	0	0	0	0	0	0	2	2	2	0	2	1	2	2	0	0	0	2	2	2	2	2	2	2	2	0	1	1	1	1	1	0	0	2	0	2	0	0	0	0	2	0	0	0	0	0	2	0	2	2	0	2	2	2	0	0	2	2	2	0	0	0	0	0	2	0	2	2	0	0	0	0	0	0	0	0	0	0	0	0	0	0	0	0	0	0	2	2	0	0	0	0	0	0	2	0	0	2	0	2	2	0	0	0	0	0	0	0	0	0	0	0	0	0	0	0	1	0	0	0	0	0	0	0	2	0	2	0	0	0	0	1	0	0	0	2	2	0	2	0	2	1	0	2	2	2	2	2	0	0	0	2	2	2	2	2	2	2	2	0	1	0	1	0	0	0	1	0	0	0	0	0	0	0	0	0	0	0	2	0	0	0	0	0	0	0	0	0	2	2	2	0	2	2	2	0	2	2	2	0	2	1	1	2	0	2	2	0	0	0	0	0	0	2	2	0	0	0	0	0	0	0	0	0	0	0	0	0	0	0	0	0	0	0	0	0	0	0	0	0	0	0	0	0	0	0	0	0	0	0	0	0	0	0	0	0	0	2	2	2	0	2	2	2	0	2	2	2	0	2	2	1	0	0	0	2	2	0	2	2	0	0	0	2	0	2	2	0	0	0	0	0	0	0	0	0	0	2	2	2	2	0	0	2	0	1	1	1	1	1	1	0	1	1	0	0	1	0	2	0	0	1	1	2	1	0	0	0	0	0	2	2	2	2	0	0	1	2	2	2	0	2	2	0	0	2	2	0	0	0	0	0	1	2	1	0	1	1	1	0	0	0	0	0	1	0	1	1	0	1	0	0	1	1	0	0	1	1	2	2	0	0	0	2	0	1	1	1	0	0	0	0	0	0	0	0	0	0	0	0	0	0	0	0	0	0	0	0	0	0	0	0	0	0	2	0	2	0	0	0	2	0	0	0	1	0	1	0	0	1	0	0	0	0	0	0	0	0	0	0	0	0	0	0	0	0	0	0	0	0	0	0	0	0	0	0	0	0	0	0	0	0	0	0	0	0	0	2	0	2	0	0	0	0	0	0	1	1	0	0	0	1	0	2	2	2	2	0	2	2	0	2	2	2	0	1	1	2	0	0	0	0	0	0	0	0	0	0	0	0	0	0	1	1	1	0	0	0	0	1	1	1	1	0	0	0	0	0	0	1	0	2	1	0	0	0	0	0	0	1	0	1	1	2	2	2	2	0	2	0	2	2	2	2	0	0	0	0	0	1	0	0	1	0	1	1	0	0	0	0	0	2	0	0	0	0	0	0	0	0	0	0	0	0	2	0	0	0	0	0	0	0	0	0	0	1	1	0	0	1	1	1	2	0	2	2	2	0	0	0	0	0	0	0	0	0	0	0	0	0	0	0	0	0	0	0	0	0	0	0	0	0	0	0	0	0	0	0	0	0	0	0	0	2	0	0	0	0	1	0	1	0	0	0	0	0	0	0	1	0	0	0	0	0	2	2	2	0	1	1	0	1	2	1	2	2	0	1	1	2	0	2	0	0	0	0	0	0	0	0	0	2	2	0	0	0	2	0	2	0	2	2	2	2	2	2	2	0	2	2	2	2	2	0	0	0	0	0	0	0	0	0	0	0	0	0	0	0	0	0	0	0	0	0	0	0	0	0	1	1	0	0	1	1	0	0	0	1	0	0	0	1	1	0	0	0	0	0	0	0	1	1	0	1	0	1	1	1	1	0	1	1	0	1	1	1	1	0	0	0	0	0	0	0	0	0	0	0	0	0	0	2	0	0	0	0	0	0	0	0	0	0	0	0	0	0	0	-1	0	1	1	1	1	1	2	2	2	0	2	2	2	2	0	2	2	2	0	2	0	2	2	2	2	0	2	2	0	2	2	2	2	2	0	2	2	2	0	0	0	2	0	0	0	0	0	0	0	0	0	0	0	0	0	0	0	0	0	0	0	0	0	0	0	0	0	0	2	0	0	0	1	1	1	1	0	0	2	0	0	0	1	1	0	2	0	0	0	2	0	1	0	0	1	2	0	2	2	2	2	2	1	0	1	0	0	0	2	2	2	2	2	2	2	2	0	1	1	1	0	0	2	1	1	1	1	0	0	0	0	0	0	0	0	2	2	2	2	0	2	2	2	2	0	0	0	0	0	0	0	0	0	0	0	0	0	2	2	2	1	1	2	0	0	0	0	0	1	0	2	0	0	0	0	2	0	0	0	0	0	0	2	0	0	0	0	0	0	2	2	2	2	2	0	0	0	1	0	0	0	1	0	1	1	1	0	1	1	1	1	0	1	0	0	2	0	0	0	0	0	0	0	0	2	1	1	1	0	0	0	0	2	2	0	0	0	0	0	0	0	0	0	0	0	0	0	0	1	0	0	0	0	1	1	0	0	1	0	0	1	0	0	1	1	1	0	0	0	0	0	0	0	2	2	2	2	2	2	2	2	2	2	2	2	2	0	0	0	0	0	0	0	0	0	2	0	0	0	0	0	0	0	0	0	0	0	0	0	0	0	1	1	0	0	0	0	1	0	0	0	0	0	1	0	2	2	0	2	2	0	1	0	1	0	0	0	0	0	1	0	1	0	1	0	1	1	1	1	1	0	1	1	0	1	1	1	0	0	0	0	0	0	0	0	1	1	1	1	1	1	1	1	1	1	1	1	1	0	0	0	0	0	0	0	0	0	0	0	0	0	0	0	0	0	0	0	0	0	0	0	0	0	0	0	0	0	0	0	0	0	0	0	2	0	0	0	0	0	0	0	0	0	0	0	0	0	0	0	0	0	2	2	2	2	0	0	0	0	0	0	0	0	0	0	0	0	0	0	0	0	0	0	0	0	0	0	0	0	0	0	0	0	0	0	0	0	0	0	0	0	0	0	0	0	0	0	0	1	1	0	0	1	0	0	0	0	0	0	0	0	0	0	0	0	0	0	0	-1	0	0	0	0	0	2	2	0	2	0	2	0	0	0	2	0	2	0	0	0	0	2	0	2	2	0	2	0	0	0	0	0	0	0	0	0	2	2	2	0	2	2	2	2	2	2	2	2	2	2	2	2	2	2	2	2	2	2	2	2	2	2	2	2	0	0	0	0	0	0	2	1	0	0	0	1	1	1	0	2	2	0	1	0	1	0	1	1	1	0	1	1	1	2	2	2	2	2	0	0	0	0	0	0	0	0	0	2	2	0	0	0	0	0	2	2	0	0	0	0	0	0	0	0	0	0	1	0	1	1	1	0	1	1	1	1	1	1	1	2	1	1	1	1	1	0	2	0	0	2	2	0	0	2	1	0	0	0	1	0	0	0	1	0	1	0	1	1	2	2	0	0	0	2	2	2	2	2	0	2	0	0	0	2	2	0	1	0	0	0	2	2	0	0	0	0	0	1	1	1	0	0	0	0	0	0	0	0	0	0	0	0	0	0	0	0	0	0	0	0	0	0	0	0	0	0	0	0	0	0	0	0	0	0	0	0	0	0	0	0	0	0	0	0	0	0	0	0	1	1	0	1	0	1	0	1	1	1	0	1	0	1	1	1	1	1	1	0	1	1	1	0	0	0	2	2	2	2	2	0	2	0	0	1	2	2	2	2	2	2	0	2	2	2	2	2	2	2	2	2	1	1	1	1	1	2	2	2	2	0	0	0	2	2	2	2	2	2	2	2	2	2	2	2	2	0	0	0	2	0	0	2	0	0	0	0	0	0	0	2	0	0	0	0	0	0	0	0	0	0	0	0	1	0	0	1	1	1	1	1	1	1	1	0	0	0	0	0	0	0	0	0	0	0	2	0	0	1	1	1	1	0	2	0	2	1	1	1	2	1	0	1	1	1	1	1	2	1	1	1	2	2	0	0	0	0	0	2	1	0	0	2	0	2	2	0	0	0	2	2	2	2	0	0	0	0	0	0	2	2	2	2	0	0	2	2	2	2	0	0	0	0	0	0	0	0	0	0	0	0	0	0	0	0	0	0	0	0	0	0	0	0	0	0	0	0	0	0	1	1	0	1	1	0	1	1	1	1	0	0	0	0	0	0	0	2	0	2	2	2	2	2	2	0	2	0	2	0	2	0	2	2	2	2	2	2	2	2	2	2	2	2	2	2	2	2	2	2	2	2	0	0	0	0	0	0	0	0	0	0	0	0	0	0	0	0	0	0	0	0	0	0	0	0	0	0	0	0	0	0	0	0	0	0	0	0	0	0	0	0	0	0	0	0	0	0	0	0	0	0	0	0	2	2	0	0	0	0	0	0	0	2	2	0	0	0	0	0	0	0	0	0	0	1	1	0	1	1	1	1	1	1	1	1	0	1	1	0	0	0	0	1	0	0	0	0	2	0	0	0	2	2	2	2	2	2	2	2	2	1	1	1	1	1	1	1	1	1	0	0	0	0	0	2	2	2	2	2	2	2	2	2	0	0	0	0	0	0	0	0	0	0	0	1	1	1	0	1	1	1	1	1	1	1	0	0	0	0	0	0	0	0	2	0	0	2	0	0	0	0	0	0	0	0	0	0	0	0	0	0	0	0	0	0	0	0	0	0	0	0	0	0	0	0	0	0	0	0	0	0	0	0	0	0	0	2	2	2	2	0	0	0	2	2	2	2	0	2	0	0	0	0	0	0	0	0	0	0	2	0	0	2	2	2	2	0	0	0	0	0	0	0	2	2	2	0	2	2	2	2	2	2	2	2	2	2	2	2	0	0	0	0	0	0	0	0	0	0	0	0	0	0	0	0	0	0	0	0	0	0	0	0	0	0	0	0	0	0	0	0	2	0	0	0	0	0	0	1	0	0	1	0	0	1	2	1	0	0	0	2	2	2	2	0	2	0	0	0	0	0	0	0	0	0	0	0	0	0	0	0	0	0	0	0	0	0	0	0	0	0	0	2	0	1	0	0	0	1	0	0	0	0	0	0	0	0	0	0	0	1	0	0	1	1	2	2	2	2	0	0	0	0	0	2	0	2	0	0	2	2	0	0	2	0	2	0	2	0	0	0	0	0	0	0	0	0	0	0	0	0	0	0	2	0	2	2	2	2	0	2	0	0	2	2	2	2	2	2	0	0	0	2	0	2	0	0	2	0	0	0	0	0	0	2	0	0	0	0	0	0	0	0	0	0	0	0	0	0	0	0	0	0	0	0	0	0	0	0	1	1	0	0	0	0	0	0	0	0	0	0	0	0	0	0	0	0	0	0	0	0	0	2	0	2	0	0	0	0	1	1	1	1	1	1	1	1	1	0	0	0	0	0	0	0	0	0	0	0	1	1	1	0	1	0	0	1	1	0	1	0	0	0	0	0	0	0	0	0	0	0	0	0	0	2	2	2	2	2	2	2	0	2	0	0	0	0	0	0	0	0	2	0	0	0	0	1	1	0	0	0	1	1	1	1	1	0	0	0	0	0	0	0	0	0	0	0	0	0	0	0	0	0	0	0	2	0	0	0	0	0	0	0	0	0	0	0	0	0	0	0	0	0	0	0	0	0	0	0	0	0	0	0	0	0	0	0	0	0	0	0	0	0	0	0	0	0	0	0	0	0	0	0	2	2	0	0	0	2	2	2	2	2	2	1	2	1	0	0	0	2	0	2	0	2	2	2	0	0	0	0	0	0	0	0	0	2	2	0	1	1	0	-1	0	0	0	0	0	0	0	2	1	0	1	0	1	1	1	0	1	1	1	1	1	1	1	0	0	0	0	0	0	0	0	0	0	0	0	0	0	0	0	0	1	1	0	0	1	1	1	1	1	1	0	0	0	0	0	0	0	0	0	0	2	0	2	0	0	0	0	0	1	0	0	0	1	1	1	1	0	0	0	0	0	0	0	0	0	0	0	0	0	2	0	0	0	2	2	2	2	2	2	2	2	0	2	1	0	0	1	1	0	0	0	0	2	0	0	0	0	0	0	0	0	0	0	0	0	0	0	0	0	0	0	0	0	0	0	0	0	0	0	0	0	0	0	0	0	0	0	0	0	0	0	0	0	0	0	0	0	0	1	0	1	1	0	1	1	0	1	1	0	1	0	0	0	0	0	0	2	2	2	0	0	0	0	0	0	0	0	1	1	1	0	1	1	0	0	2	0	0	0	0	0	0	0	0	0	0	0	0	2	0	0	0	1	1	1	1	1	1	1	1	1	1	0	0	0	0	0	0	0	0	0	0	0	0	0	0	0	0	0	0	0	0	0	0	0	0	0	0	0	0	0	1	0	0	0	0	2	2	0	2	2	2	2	0	2	2	2	0	2	0	2	2	2	2	2	2	2	0	2	2	0	0	2	2	0	0	2	2	2	2	2	2	2	2	2	2	2	2	2	1	0	1	1	1	1	1	0	1	0	1	1	1	0	0	0	1	0	1	1	0	0	0	2	2	2	2	2	2	2	0	1	1	2	0	2	0	0	0	2	0	0	2	2	2	2	2	2	2	2	2	2	2	2	2	0	2	2	0	2	2	2	2	0	0	0	0	0	0	0	0	0	0	0	0	1	1	1	0	1	0	1	1	0	1	1	1	1	1	0	1	1	1	1	1	2	2	2	2	0	0	0	0	2	2	0	0	0	0	0	0	0	2	0	0	0	0	0	0	0	0	0	0	0	0	0	0	0	0	2	2	2	2	2	2	1	2	2	0	1	2	0	0	0	0	0	0	1	1	0	0	0	0	2	2	0	2	0	2	2	2	2	2	2	2	2	2	2	2	0	0	0	0	2	0	0	0	0	0	0	0	0	0	0	0	0	0	0	0	2	2	2	2	2	2	2	2	2	2	2	2	0	1	0	2	2	2	2	0	0	1	1	1	1	1	1	1	1	1	1	0	0	0	0	0	0	2	2	0	0	0	0	0	0	0	0	0	0	0	2	0	2	0	0	2	0	0	2	0	2	2	0	1	1	1	1	1	1	1	1	1	0	1	1	0	1	1	0	0	0	0	0	0	2	0	0	0	0	0	0	0	0	0	0	0	0	0	0	0	0	0	2	2	2	2	2	2	2	2	2	2	2	2	2	2	2	2	1	2	2	2	2	0	2	0	2	2	0	0	2	0	0	0	0	0	0	0	0	0	2	2	2	2	2	0	0	0	0	0	1	1	1	1	1	1	1	1	1	1	1	0	0	0	0	0	0	1	1	0	0	1	0	0	0	1	2	0	0	0	0	0	0	0	0	0	0	0	1	1	0	0	0	0	0	0	0	0	0	0	0	0	0	0	0	0	0	0	0	0	0	0	0	0	0	0	0	0	0	0	0	0	0	0	0	0	0	0	0	0	0	0	0	0	0	0	0	0	0	0	0	0	0	0	0	0	0	0	0	0	0	0	0	0	0	0	0	0	0	0	2	2	0	0	0	0	0	2	0	0	2	2	2	2	0	0	0	0	0	0	0	0	0	0	0	0	0	0	0	0	0	2	2	0	2	0	0	2	2	2	2	0	0	0	0	0	0	1	2	0	2	2	1	0	0	0	0	0	0	0	0	0	0	0	0	2	0	0	2	0	1	0	1	0	1	1	1	0	1	0	0	1	1	0	0	0	2	0	0	0	0	0	0	0	0	0	0	0	0	0	0	0	0	0	0	0	0	0	0	0	0	0	0	0	0	0	0	0	0	0	0	1	0	0	1	1	0	1	1	0	2	0	1	1	0	0	1	1	1	1	1	2	2	0	0	2	0	2	2	2	0	1	0	1	1	1	1	1	1	1	1	0	1	1	1	1	1	0	2	0	0	0	1	2	2	2	0	0	2	0	0	2	0	2	2	2	0	0	2	2	2	0	2	2	2	2	2	0	0	0	0	0	0	0	0	0	0	0	0	0	2	2	0	2	2	2	2	2	2	2	2	2	2	0	2	2	2	2	2	2	2	2	2	2	0	0	2	2	2	2	2	2	2	2	0	2	2	0	2	2	0	1	1	1	0	1	0	0	1	1	1	1	1	1	1	0	1	0	0	0	1	1	0	0	0	0	0	0	0	0	0	0	0	0	1	1	0	1	2	0	0	0	0	2	2	0	2	2	2	0	0	0	0	0	0	0	0	0	0	0	0	0	0	0	1	1	0	0	0	0	0	0	0	0	0	0	0	0	0	0	0	0	0	0	0	0	0	0	0	0	0	0	0	0	1	0	0	1	1	0	0	2	2	2	2	2	2	0	2	2	2	2	2	2	2	2	2	2	2	0	0	0	0	0	0	0	0	0	0	0	0	0	0	0	0	0	0	0	0	0	0	0	0	0	0	0	0	0	0	0	0	0	0	0	0	0	0	2	0	2	0	2	0	2	0	0	0	2	0	0	0	0	0	0	0	0	0	0	0	0	0	0	0	0	0	0	0	0	0	0	0	0	0	0	0	0	0	0	0	0	0	0	0	0	0	0	0	0	0	1	1	1	1	0	0	0	2	2	2	2	2	2	2	2	0	2	0	0	2	0	0	2	2	2	2	2	0	0	2	2	2	2	2	0	2	2	0	0	0	0	0	0	0	0	1	1	1	1	1	1	1	1	1	0	1	1	1	0	1	1	1	1	1	1	1	1	1	1	1	1	1	1	1	1	1	2	1	1	1	1	1	1	1	1	1	1	1	0	1	1	1	1	0	0	1	1	1	1	1	1	1	1	1	1	1	1	1	0	1	1	1	1	1	0	1	0	0	0	1	0	0	0	2	0	1	1	1	0	0	1	1	0	1	1	0	0	1	1	1	0	1	1	1	0	1	0	0	0	0	0	1	0	1	0	1	0	0	0	0	0	0	0	2	2	2	2	2	0	0	0	1	1	1	1	0	1	1	1	0	1	1	0	1	1	1	1	0	1	0	0	0	2	0	0	0	0	2	0	0	0	0	0	0	0	0	0	0	0	0	0	0	2	0	0	0	0	0	0	0	0	0	0	1	1	1	1	1	1	1	1	1	1	0	0	0	0	1	1	0	1	1	0	0	1	0	1	1	1	1	1	1	1	1	1	1	0	0	0	0	0	0	0	2	0	0	0	2	0	0	0	0	0	0	0	2	2	2	0	1	2	0	0	0	0	0	0	2	2	2	2	2	2	2	2	0	2	2	0	0	1	2	0	2	2	2	0	0	0	0	2	2	2	2	2	2	2	2	2	0	2	0	2	0	2	0	0	2	2	2	2	2	0	0	0	0	0	0	0	0	0	0	0	0	0	0	0	0	0	0	0	1	0	0	1	0	0	0	0	0	0	0	0	0	0	0	1	0	0	0	0	0	0	1	1	1	1	1	1	1	1	1	1	1	1	1	1	1	1	1	1	1	1	1	1	0	0	0	0	0	0	0	0	0	0	0	0	0	0	0	0	0	0	0	0	0	0	0	0	0	0	0	0	0	0	0	0	0	0	0	0	2	0	1	1	1	1	0	0	2	0	0	0	0	0	1	1	1	0	1	1	0	0	1	1	0	0	0	0	0	0	0	0	0	1	0	0	0	0	0	0	0	1	0	0	1	1	0	0	0	0	1	1	1	0	0	0	0	0	0	0	0	0	2	0	2	2	0	2	2	2	2	2	0	2	0	2	2	0	0	2	0	0	0	0	0	0	0	0	0	0	0	0	0	0	1	1	1	1	1	1	1	0	0	1	1	1	1	1	1	1	1	1	1	1	1	1	1	1	1	1	1	1	0	1	0	0	1	0	0	0	0	0	0	0	0	1	1	0	0	1	1	1	1	0	1	1	1	1	1	1	0	0	0	0	0	0	0	0	0	0	0	0	0	0	0	0	0	0	0	1	0	2	0	0	0	0	0	2	2	2	0	0	0	0	0	0	0	0	0	0	0	0	0	0	0	0	0	0	0	2	0	2	0	0	0	1	1	0	1	1	0	0	2	0	2	0	1	1	0	1	1	1	1	1	1	1	1	2	0	0	0	0	2	0	2	0	2	0	0	0	0	0	0	0	0	0	0	0	0	0	0	2	0	0	0	0	0	0	0	0	2	0	2	0	0	0	0	0	0	0	0	2	0	0	0	0	0	0	0	0	0	0	0	0	0	0	0	0	0	0	0	0	0	0	0	0	0	0	0	0	0	0	2	2	2	0	0	2	2	0	2	2	2	2	2	2	2	0	2	2	2	0	0	0	0	0	1	2	0	1	1	1	0	1	1	1	0	1	1	2	2	0	2	2	2	0	2	2	0	0	0	0	0	0	0	0	0	0	0	0	0	0	0	2	2	2	2	0	0	1	1	0	0	0	1	0	1	1	0	1	0	0	0	1	0	0	0	0	1	1	1	1	1	1	1	1	1	1	1	1	1	1	0	2	0	2	2	2	0	0	0	0	0	2	0	0	0	0	0	2	2	0	2	2	2	2	2	0	0	2	0	2	2	2	2	0	1	0	0	2	0	2	0	2	0	2	2	2	0	2	2	2	2	2	2	2	2	0	0	2	2	0	0	0	0	0	0	0	0	2	0	0	0	2	0	0	0	0	0	0	0	0	0	0	0	0	0	0	0	0	0	0	0	2	2	2	2	0	0	0	0	1	1	1	1	0	0	1	1	0	0	0	0	1	0	0	0	2	2	2	2	2	2	0	2	2	0	0	0	2	0	0	2	2	2	2	2	2	2	0	0	0	0	0	0	0	0	0	2	0	0	0	1	1	-1	-1	-1	-1	0	2	2	2	0	1	0	0	1	1	1	1	1	1	0	1	1	0	1	1	1	1	0	1	1	1	1	0	1	1	1	1	0	0	0	1	0	1	0	1	-1	2	2	2	2	2	2	2	0	2	2	2	1	0	0	2	0	0	0	0	0	0	0	0	0	0	0	0	0	0	2	0	2	2	2	2	2	2	0	0	2	2	0	0	1	0	0	0	0	0	0	1	0	0	1	0	0	0	0	0	0	0	0	0	0	2	2	2	0	0	0	0	0	0	0	2	0	0	2	2	0	0	0	0	2	0	0	0	0	0	0	0	0	0	0	0	0	0	0	0	0	0	0	0	0	0	0	0	0	0	0	2	2	0	0	0	0	2	0	2	2	2	0	2	2	2	2	2	0	2	0	2	2	2	2	0	0	0	0	0	1	1	1	1	1	1	1	1	1	1	1	1	1	1	0	0	0	0	0	0	0	0	0	0	0	0	0	0	2	2	0	2	2	0	0	0	0	2	1	1	1	1	1	1	0	0	0	0	0	1	0	0	1	0	0	0	0	0	0	0	0	0	0	0	0	0	0	0	0	2	0	0	0	0	0	2	2	2	2	2	2	2	2	2	2	2	2	0	2	2	0	0	2	0	0	0	0	0	0	0	0	0	0	0	0	0	0	0	0	2	0	0	0	0	0	0	0	0	0	0	0	2	2	2	2	2	2	2	2	0	0	0	0	0	0	0	0	0	0	0	0	0	0	0	0	0	1	0	0	0	0	0	0	0	0	0	0	0	0	0	0	0	0	0	0	0	0	0	0	0	0	0	0	0	0	0	1	1	0	1	1	1	0	0	1	0	0	0	0	0	0	0	0	0	0	0	0	0	0	0	0	0	0	0	0	0	0	0	0	0	0	0	0	0	1	1	0	1	0	0	0	0	0	0	0	0	0	0	0	0	0	0	0	0	0	0	0	0	0	0	1	0	0	0	0	0	2	2	0	1	2	2	2	2	2	0	2	0	0	0	0	0	0	0	0	0	0	0	0	0	0	0	0	1	1	1	1	1	0	0	0	0	1	1	1	1	1	1	1	0	1	0	0	1	1	0	1	1	1	0	1	0	1	0	0	0	0	0	0	0	0	0	0	0	0	0	0	0	0	2	2	0	2	2	0	2	0	0	0	0	0	0	0	0	0	0	0	0	0	0	0	0	0	1	1	1	1	1	1	1	1	0	0	2	2	2	2	2	2	2	2	2	0	2	2	0	0	0	0	0	0	0	0	1	1	1	2	2	2	2	2	0	1	1	1	1	1	1	0	1	1	0	0	0	0	0	0	0	0	0	0	0	0	2	0	1	0	0	0	0	2	2	2	0	2	2	0	0	0	0	0	0	0	0	0	0	0	0	0	0	1	1	1	1	0	0	0	0	0	0	0	0	0	0	0	0	0	0	0	0	0	0	0	0	0	0	0	0	0	2	0	2	0	0	1	1	1	1	2	2	2	2	0	0	0	0	0	0	0	0	0	0	0	0	0	0	0	0	0	0	0	0	0	0	0	0	0	0	2	0	2	2	2	2	2	2	2	2	0	2	0	0	2	2	2	0	2	2	2	2	2	2	2	0	2	2	2	2	2	0	0	0	1	0	1	0	1	2	1	0	1	0	0	0	1	1	1	2	1	1	0	1	2	1	2	2	1	0	0	0	1	0	1	1	1	1	1	0	1	1	1	1	1	2	2	2	2	2	2	2	0	0	0	0	2	0	2	0	2	2	0	0	0	2	0	2	0	2	2	2	2	1	1	0	0	0	1	1	0	1	1	1	1	1	0	0	0	0	1	0	1	0	1	0	0	0	0	1	1	0	0	0	0	1	1	0	1	0	0	0	2	2	2	2	2	2	2	2	2	2	2	2	0	0	0	0	0	0	0	0	0	0	0	0	0	0	0	1	1	0	0	0	0	0	0	1	1	1	1	0	1	0	0	0	1	1	0	1	1	0	0	0	1	1	1	1	1	1	1	1	1	1	1	1	0	0	0	0	0	0	0	0	0	0	0	0	0	0	0	0	0	0	0	1	0	0	0	1	0	1	1	2	1	0	0	0	0	0	0	0	0	0	0	0	0	0	0	0	0	0	0	0	0	0	0	2	0	0	2	0	0	0	2	2	0	2	0	0	0	0	0	0	0	0	0	0	0	0	0	0	0	0	0	0	0	0	0	2	2	2	2	2	2	2	2	2	2	2	2	2	2	2	2	2	2	2	2	0	0	0	0	0	0	0	0	0	0	0	0	0	0	0	0	0	0	0	0	0	0	0	0	0	0	0	0	0	0	0	0	0	0	0	0	0	0	0	0	2	2	2	2	2	2	2	0	2	2	2	2	2	2	0	2	2	0	2	2	2	0	2	0	2	0	0	0	0	0	0	0	0	2	0	0	0	0	0	0	0	0	0	0	0	2	2	2	0	2	0	2	2	1	0	2	2	2	2	2	0	0	0	2	2	0	2	0	2	0	0	0	0	0	0	0	2	0	0	0	0	0	0	0	0	0	2	2	2	2	0	2	0	0	0	0	0	1	0	1	0	2	2	2	2	2	2	2	0	2	2	2	2	2	2	2	2	1	0	0	0	0	0	0	0	0	0	0	0	2	2	0	0	0	0	0	0	0	0	0	0	0	1	0	0	0	0	0	0	0	0	0	0	0	0	0	0	0	0	0	0	0	0	0	0	0	0	0	0	0	0	0	0	0	1	0	1	0	0	0	0	0	0	2	2	2	2	2	2	2	0	0	0	0	0	0	0	0	0	0	0	0	0	1	0	0	1	2	0	2	0	2	2	2	0	0	0	0	1	1	1	1	1	1	1	1	1	0	1	1	0	0	2	0	0	2	2	0	1	1	0	0	2	0	1	1	1	1	1	0	1	1	1	1	0	0	0	0	1	1	0	1	0	0	0	0	0	0	0	2	2	2	-1	0	0	0	0	0	0	0	0	0	2	1	0	0	0	1	1	1	1	1	1	2	1	1	1	2	2	2	2	2	0	0	0	0	0	0	0	1	2	0	0	0	0	0	0	0	0	0	0	0	0	0	0	0	0	2	0	0	1	0	1	1	0	1	0	1	0	1	1	1	1	1	0	2	0	0	2	2	2	2	2	2	2	2	2	2	2	1	0	0	0	0	0	0	0	0	0	0	0	0	0	1	1	2	2	2	2	1	0	1	1	1	1	1	0	0	0	0	0	0	0	0	0	0	2	0	0	0	2	0	0	0	0	0	0	0	0	0	0	0	0	0	0	0	0	0	2	2	2	2	2	2	2	0	0	0	0	0	0	2	2	1	2	0	0	0	0	0	0	0	0	0	0	0	0	0	0	0	0	0	0	0	0	0	0	0	0	0	0	0	0	0	0	0	0	0	0	0	0	0	0	0	0	1	0	1	0	0	0	1	0	0	0	0	0	0	0	0	0	0	0	0	0	0	0	0	0	0	0	0	0	0	0	0	0	1	1	1	1	0	1	2	0	2	0	2	0	0	0	0	0	0	0	0	0	0	0	0	0	0	0	0	0	2	2	0	0	0	0	0	0	0	0	0	0	0	0	0	0	0	0	0	0	0	0	0	0	0	0	0	0	0	0	0	0	0	0	0	0	0	0	0	0	0	0	0	0	0	0	0	0	1	0	2	2	2	2	2	2	2	2	2	2	2	2	2	1	1	0	0	0	0	0	0	0	0	1	1	1	1	1	1	1	1	0	0	0	1	0	0	2	2	0	0	0	0	0	0	0	0	0	2	2	0	2	0	0	0	0	0	0	0	0	0	0	0	0	0	0	0	0	2	2	0	0	0	0	0	0	0	2	2	0	2	2	2	2	0	0	0	0	0	0	0	0	2	2	0	2	0	0	2	0	0	0	0	0	1	0	0	0	0	0	0	0	0	0	0	0	0	0	0	0	0	0	0	0	0	0	0	0	0	0	0	0	0	0	0	0	0	1	1	0	0	0	0	0	0	0	0	0	0	0	0	0	0	0	2	2	2	2	2	2	2	2	2	2	2	2	2	2	2	2	2	0	0	1	0	2	0	0	0	0	0	2	1	2	2	1	0	1	1	2	1	1	1	2	1	1	2	2	2	2	0	0	0	0	0	0	0	0	0	0	2	1	1	1	2	1	0	2	2	2	1	1	1	1	1	1	0	1	1	0	1	1	1	1	1	1	1	1	1	0	0	2	1	1	2	0	2	2	2	2	0	2	0	0	0	0	0	0	1	0	0	1	1	1	0	0	0	1	0	0	0	0	0	2	1	2	0	1	0	0	0	0	0	0	0	0	0	0	0	0	2	0	0	0	0	0	0	0	0	0	0	2	0	0	0	0	0	0	0	0	0	0	0	0	0	0	0	0	0	0	0	0	0	0	0	0	0	0	0	0	0	0	0	0	0	2	1	0	0	0	0	0	0	0	0	0	0	0	0	0	0	0	0	0	0	0	0	0	0	0	0	0	0	2	0	2	0	2	2	2	2	2	2	2	0	2	0	0	0	0	0	0	0	0	0	0	0	0	0	0	2	0	0	0	0	2	2	2	0	2	2	2	2	2	2	2	2	2	2	2	2	2	2	0	2	2	2	2	2	2	2	0	2	0	0	1	0	1	0	1	0	0	1	1	0	1	0	1	1	1	1	1	1	1	1	0	0	1	0	0	1	1	1	0	0	0	0	0	0	0	0	0	0	0	0	0	0	0	0	0	0	0	2	0	0	0	0	0	0	0	0	0	0	0	0	0	0	0	0	0	0	0	0	0	0	0	0	0	0	0	0	0	0	2	0	0	2	0	0	2	0	2	2	2	2	2	2	2	0	0	0	0	0	0	0	0	0	0	0	0	0	0	0	0	0	0	2	0	0	0	2	0	0	0	0	0	0	0	0	0	0	0	0	0	0	0	0	0	0	0	0	1	1	1	1	0	0	0	0	0	0	0	0	0	0	0	0	0	0	0	0	0	0	0	0	0	0	2	0	0	0	0	0	0	0	2	0	0	0	0	0	0	0	0	0	0	0	0	0	0	0	0	0	0	0	0	0	0	0	0	0	0	0	0	0	0	0	0	0	0	0	0	0	0	0	0	0	0	0	2	1	1	1	1	0	1	1	0	0	0	0	0	0	0	0	0	0	0	0	0	0	0	0	0	0	0	0	0	0	0	0	0	0	0	0	0	0	0	0	0	0	0	0	0	0	0	0	2	0	2	0	2	2	2	2	2	0	-1	-1	-1	-1	-1	-1	0	0	0	0	0	0	0	0	0	2	0	2	2	0	2	2	2	2	2	2	2	2	2	2	2	2	2	0	0	0	0	0	0	0	0	0	0	0	0	2	0	1	1	1	1	0	1	1	0	1	1	1	1	1	0	1	0	1	1	0	0	0	0	0	0	0	0	0	0	0	0	0	0	0	0	0	0	0	0	0	0	0	0	0	0	0	0	0	0	0	0	0	0	0	0	0	0	0	2	0	0	1	1	1	0	0	0	1	0	1	1	1	0	0	0	0	2	0	2	2	0	0	0	2	0	0	0	0	0	0	2	0	0	0	0	2	2	2	2	2	0	0	2	1	2	0	2	2	2	2	2	2	2	2	0	2	2	2	2	2	2	0	0	2	1	0	1	1	1	1	1	1	1	1	1	1	2	2	2	0	2	2	0	2	2	2	2	2	0	2	2	0	0	0	0	0	0	0	0	0	0	0	0	0	1	1	0	1	1	1	1	1	1	0	0	0	0	0	0	0	0	0	0	0	0	0	0	0	0	0	0	0	0	0	0	0	0	0	0	0	0	0	0	0	0	2	0	2	2	2	0	0	2	2	2	2	0	2	2	0	0	0	0	0	0	0	0	0	0	0	0	0	0	0	0	0	0	0	0	0	0	0	0	0	0	0	2	2	0	2	2	2	2	2	2	0	2	2	0	2	0	0	2	0	0	0	0	0	0	0	0	0	0	0	0	0	0	0	0	0	0	0	0	0	2	0	0	0	0	0	0	0	2	0	1	1	0	1	0	0	0	0	0	0	2	0	0	0	0	0	0	0	2	0	0	0	0	2	0	2	0	2	2	0	0	0	0	0	0	0	0	0	0	0	0	0	0	0	0	0	0	0	0	0	0	0	0	0	0	0	0	0	0	0	0	0	0	0	0	0	0	0	0	2	2	2	2	2	2	2	0	0	0	0	0	0	0	0	0	2	0	0	1	1	1	0	1	0	0	0	1	0	0	1	1	0	0	1	0	0	0	1	0	1	0	0	2	0	0	0	0	0	0	0	0	0	0	0	0	0	0	0	0	0	0	0	0	0	0	0	0	0	0	0	0	0	0	0	0	0	0	0	0	0	0	0	0	0	0	0	0	0	0	0	0	0	0	0	0	0	0	1	1	1	0	0	0	0	1	1	0	0	1	0	0	1	0	0	1	1	1	0	1	1	0	0	1	0	0	0	0	0	0	0	0	0	0	0	0	2	2	2	2	0	2	2	2	2	2	2	2	2	2	2	2	2	1	2	2	2	0	0	0	0	0	0	0	0	0	0	0	0	0	0	0	2	0	2	0	1	0	1	1	1	0	1	1	0	0	1	1	1	1	1	0	0	0	0	0	0	2	2	0	0	0	0	0	0	0	0	0	0	0	0	0	0	0	2	2	2	2	2	2	2	2	0	2	0	2	2	0	0	2	0	0	0	0	0	0	2	2	2	2	0	2	2	2	2	0	2	0	2	0	0	0	0	0	0	0	0	0	0	0	0	0	0	0	0	0	0	0	0	2	0	0	2	0	2	0	1	1	1	1	1	1	2	2	2	2	2	2	2	0	2	2	2	2	2	2	2	2	2	2	2	2	2	2	2	0	0	2	2	2	0	2	0	0	2	2	2	2	0	2	2	0	2	2	2	2	2	0	0	0	0	0	0	0	0	0	0	0	0	0	0	0	0	0	0	0	0	0	0	0	0	0	0	0	0	0	0	0	0	0	0	2	0	2	0	0	0	0	0	0	0	0	0	0	0	0	0	0	0	0	0	0	0	0	0	0	0	0	0	0	2	0	0	0	0	0	2	0	0	2	0	0	0	0	0	0	0	0	0	0	0	0	0	0	0	0	0	0	0	0	0	0	0	0	0	0	0	0	0	0	0	0	0	0	0	0	0	0	1	1	0	0	0	0	0	0	0	0	0	0	0	0	0	0	0	0	0	0	0	0	0	0	0	0	0	0	0	0	2	0	0	2	0	2	2	0	2	2	2	2	2	0	2	2	0	0	0	0	0	0	0	0	0	0	2	-1	-1	-1	0	2	2	2	2	0	2	0	0	0	0	0	0	0	0	0	0	0	0	0	0	2	2	2	2	0	0	0	2	0	0	0	0	0	0	0	0	0	0	0	0	0	0	2	0	2	2	2	2	2	2	2	2	1	0	1	1	1	0	1	0	1	0	0	1	1	1	2	2	2	2	2	2	2	0	0	0	0	1	1	1	1	1	1	1	0	2	2	0	0	0	0	0	0	0	0	0	0	0	2	2	2	2	2	2	2	0	0	0	0	0	0	0	0	0	0	0	0	2	2	2	2	2	0	0	0	0	0	0	1	1	1	1	0	0	1	1	0	1	0	1	0	0	0	0	1	0	0	1	0	0	1	1	0	0	0	0	0	1	0	1	0	1	0	0	2	0	2	0	0	0	0	0	0	2	2	2	2	2	2	2	0	0	2	1	0	0	0	0	0	0	1	0	1	0	0	0	1	0	0	0	1	0	0	0	1	1	1	0	1	0	0	0	0	0	0	0	0	2	2	2	0	2	0	0	0	2	0	0	0	0	0	0	0	0	0	0	0	0	0	0	0	0	0	2	0	0	2	2	0	0	0	0	0	0	2	2	2	2	2	2	2	2	2	2	2	2	2	0	0	0	1	1	1	1	1	0	1	0	0	0	0	0	0	0	2	2	2	2	2	2	0	2	2	2	2	0	2	2	1	0	0	0	0	1	0	1	1	0	0	0	0	0	0	0	1	1	1	1	1	0	1	1	0	0	0	0	0	1	1	1	1	1	1	1	0	0	0	0	0	0	2	2	2	2	2	2	2	2	2	2	2	2	2	0	0	0	0	0	0	0	0	0	2	0	0	2	2	2	2	0	2	2	2	0	2	2	2	2	2	0	0	2	0	0	0	0	0	0	0	0	0	0	2	0	0	0	0	0	1	0	1	0	0	0	1	0	0	0	1	0	0	0	0	0	0	1	0	0	1	0	0	0	0	0	0	0	2	2	2	0	0	2	2	2	2	2	0	2	0	0	0	1	1	1	1	1	1	1	1	1	2	0	2	0	2	2	0	2	0	0	0	0	0	0	0	2	0	0	0	0	0	0	0	0	0	0	0	0	2	0	2	0	0	0	0	0	0	0	0	0	0	0	0	0	0	2	2	2	2	2	2	2	2	2	2	1	1	0	0	0	0	0	0	0	0	0	0	0	0	0	0	0	0	0	0	0	0	0	0	0	0	0	0	0	0	0	0	0	0	0	0	0	0	0	2	2	2	0	2	2	2	2	2	0	2	1	0	2	0	0	2	2	2	2	0	1	1	1	1	1	1	1	1	0	0	0	0	0	0	0	0	1	2	0	1	1	1	2	2	0	0	0	0	0	0	0	0	2	2	2	2	2	2	2	2	2	2	0	0	0	0	0	0	0	0	0	0	0	0	0	0	0	0	0	0	0	0	0	0	0	0	0	0	0	0	0	0	-1	0	0	2	2	2	2	0	2	2	2	2	0	2	2	2	0	0	2	1	0	0	2	0	0	2	2	2	2	2	2	2	2	2	2	2	2	2	2	2	0	0	0	0	0	0	0	0	0	0	0	0	0	0	0	0	0	0	0	0	0	0	0	0	0	0	0	2	2	2	2	1	1	2	2	2	2	2	2	2	2	2	2	2	2	2	2	2	2	2	2	2	2	2	2	2	2	2	2	0	0	0	0	0	0	0	0	0	0	0	0	0	0	1	1	1	0	0	0	0	0	0	0	0	0	0	0	0	0	0	0	0	0	0	2	2	0	2	0	0	0	0	0	0	0	0	0	0	0	0	0	0	0	0	0	0	0	0	0	1	0	0	0	1	0	0	1	0	0	0	0	0	0	0	0	0	0	0	0	0	0	0	0	0	0	0	1	0	0	0	0	1	0	1	1	1	0	1	0	0	0	0	0	0	0	0	0	0	1	1	1	0	0	0	0	0	0	0	2	2	2	2	0	0	2	2	2	2	2	2	0	0	0	2	0	0	0	0	2	0	0	0	0	0	0	0	1	1	1	1	0	1	0	0	0	0	0	0	0	0	0	0	0	0	0	0	0	0	0	0	0	0	0	2	0	0	0	0	0	0	0	0	2	0	2	2	2	2	2	0	0	0	2	2	2	0	2	0	0	0	0	0	0	0	0	0	0	0	0	0	0	0	0	0	0	0	0	0	0	0	0	0	0	0	0	0	0	0	0	0	0	0	0	0	0	0	0	0	0	0	0	0	0	0	0	0	0	0	0	0	0	0	0	0	0	0	0	0	2	2	2	2	2	2	1	2	2	2	0	2	2	2	0	2	0	2	2	0	0	0	0	0	0	0	0	0	0	0	0	0	0	0	0	0	0	0	0	0	0	2	2	2	2	2	1	1	0	0	1	0	0	2	0	2	0	0	2	0	0	0	2	0	2	0	0	2	2	2	2	2	0	0	0	0	0	0	0	0	0	0	0	0	2	2	1	1	1	1	1	1	1	2	2	0	0	0	0	0	0	0	0	0	0	0	0	0	0	0	0	0	0	0	0	2	1	1	0	0	0	0	0	0	0	0	0	0	1	1	1	0	1	0	0	0	1	0	1	1	1	0	0	0	0	0	0	0	0	0	0	0	0	0	0	0	0	0	0	0	0	0	0	0	2	0	2	0	2	0	2	2	2	0	0	2	2	0	2	2	0	2	0	0	1	1	0	0	0	0	0	0	0	1	1	1	0	1	1	0	1	0	0	0	1	0	1	0	1	0	0	1	1	1	0	0	1	0	0	0	0	0	2	0	0	0	0	0	0	0	0	0	0	0	2	0	0	2	0	0	0	2	0	0	0	0	0	0	0	0	0	0	1	0	1	2	1	0	0	1	0	1	1	0	0	0	2	0	0	0	0	2	0	1	0	0	2	2	2	2	0	2	2	2	2	2	2	2	2	1	0	1	1	2	2	0	2	2	0	0	1	1	0	1	1	1	1	1	0	0	0	0	0	0	0	0	2	2	2	2	2	2	2	0	0	0	0	0	0	2	0	0	0	1	0	0	0	1	0	0	1	0	1	0	0	0	0	0	0	0	0	1	0	0	0	0	0	0	2	2	2	2	0	2	1	2	2	0	0	2	2	2	0	2	0	1	1	1	1	1	1	1	1	1	1	1	0	0	0	0	0	0	0	0	0	0	0	0	0	0	0	0	0	0	0	0	2	2	2	2	0	2	0	2	2	2	0	2	2	2	0	0	0	0	0	0	0	2	2	0	2	2	2	2	2	2	2	2	2	0	0	0	2	2	2	2	2	2	0	2	2	2	2	2	2	2	2	2	2	2	2	2	2	2	2	2	2	2	2	2	2	2	2	2	2	2	2	2	2	2	2	2	2	2	0	0	2	0	0	0	2	2	2	2	1	1	2	1	2	2	2	2	2	2	2	2	2	2	2	2	0	2	0	2	2	0	2	2	2	0	2	2	0	2	2	2	2	2	2	0	2	2	2	2	2	2	2	2	2	2	2	2	0	2	2	0	2	2	2	2	1	1	1	1	0	0	0	0	0	0	0	0	0	0	0	0	0	0	0	0	0	1	0	0	0	0	0	0	0	0	0	0	0	0	0	0	0	0	0	0	0	0	0	0	0	0	0	0	0	0	0	0	0	0	0	0	0	1	1	1	1	1	1	1	1	0	1	1	1	1	1	1	0	0	0	0	0	1	0	0	1	1	1	0	0	1	0	0	2	2	2	2	0	2	2	2	0	0	2	0	0	0	0	0	0	0	0	0	0	2	2	2	2	2	0	0	2	2	2	0	2	2	2	2	2	0	2	0	2	2	0	2	0	0	0	2	2	2	2	2	2	0	0	0	0	0	0	0	0	0	0	0	0	0	0	0	0	0	0	0	0	0	0	0	1	0	1	0	1	1	1	1	1	1	0	0	0	0	0	0	0	1	0	0	1	1	1	1	1	1	1	1	1	1	1	0	1	0	1	0	0	0	0	0	0	0	2	0	0	2	0	0	0	2	2	0	0	0	0	0	0	0	0	0	0	0	0	1	1	1	1	1	1	1	1	1	1	0	0	0	0	0	0	0	0	0	0	0	0	0	2	2	2	2	2	2	2	2	0	0	0	0	0	0	0	0	0	0	0	0	0	0	0	0	0	0	0	0	0	0	0	0	0	1	1	0	1	1	0	1	1	1	1	1	1	1	1	0	0	0	0	0	0	0	0	0	0	0	0	0	0	0	0	0	0	0	0	0	0	0	0	2	2	2	2	2	2	0	0	0	0	1	1	1	0	1	0	0	0	0	0	0	0	0	0	0	0	0	0	0	0	0	0	0	0	0	0	0	0	0	0	2	1	1	0	0	1	1	1	1	1	1	0	1	0	0	1	1	1	1	1	0	2	2	2	0	0	2	0	0	2	0	0	1	0	0	0	0	0	0	0	0	0	0	0	0	0	0	0	0	0	0	0	1	0	1	0	1	0	0	0	0	1	1	0	0	0	0	0	0	0	0	0	0	0	0	0	0	0	0	0	0	0	0	0	0	0	0	0	0	0	0	0	0	2	2	0	2	0	0	0	0	0	0	2	2	2	2	0	0	0	0	2	2	0	2	2	0	2	2	0	0	0	0	0	0	0	0	0	0	0	0	0	0	0	0	0	0	0	0	0	0	0	0	0	0	0	0	0	0	0	0	0	2	2	2	2	2	2	0	0	2	0	0	2	0	0	2	2	2	2	2	2	2	2	2	0	2	2	2	0	0	0	0	0	0	0	0	2	2	2	0	0	0	2	2	2	2	0	0	0	0	0	0	0	0	0	2	2	2	0	0	0	0	0	0	2	0	0	0	0	0	0	1	0	0	0	0	1	1	1	1	0	0	1	1	1	0	0	2	0	0	0	0	0	0	0	0	0	1	0	0	0	0	0	0	0	0	0	2	2	2	2	0	0	2	2	2	2	2	2	2	0	0	0	0	0	0	0	0	0	0	0	2	0	0	2	0	0	0	0	0	2	2	2	0	0	0	0	0	0	0	1	1	1	1	1	0	0	0	0	0	0	0	0	0	0	0	0	0	0	0	0	0	0	0	0	0	0	0	0	0	0	0	2	0	2	0	2	2	2	2	2	2	2	2	0	0	0	0	0	0	0	2	0	2	0	0	2	0	0	0	0	0	0	0	0	0	0	0	0	0	0	0	0	0	0	1	0	1	1	0	0	0	0	0	0	0	0	0	1	1	1	1	1	1	1	1	0	0	0	0	0	0	0	2	2	0	0	0	0	0	0	0	0	0	0	0	0	0	0	0	0	2	2	0	2	0	0	0	0	0	0	0	0	0	0	0	0	0	0	0	0	0	0	0	0	0	0	0	0	0	0	0	0	0	0	0	0	0	0	0	0	0	0	0	0	0	0	0	0	0	0	0	0	0	0	0	0	0	0	0	0	0	0	0	0	0	0	0	0	0	0	2	2	2	2	0	2	1	1	0	1	0	0	0	0	0	0	0	0	1	0	0	0	0	0	0	0	0	0	0	0	0	0	0	0	0	0	0	0	0	0	0	0	0	0	0	0	0	0	0	0	2	2	2	2	2	1	1	0	1	1	1	0	1	0	0	0	0	0	0	0	0	0	0	0	0	0	0	0	0	0	0	0	0	0	0	0	0	2	0	0	0	2	0	0	0	0	0	0	0	0	0	0	1	2	2	2	2	2	0	0	0	0	1	0	1	1	1	1	1	1	2	2	2	0	0	0	0	2	0	0	0	0	0	0	0	0	0	0	0	0	0	0	0	0	0	0	0	0	0	1	0	0	0	2	0	0	0	0	2	2	2	2	0	2	2	0	1	1	1	1	1	1	1	1	1	1	1	0	0	0	0	0	0	0	0	0	0	0	0	0	0	0	0	0	0	0	0	0	0	0	0	0	0	0	0	0	0	0	0	0	0	0	2	0	0	0	0	2	2	2	2	2	2	0	2	0	2	0	0	0	0	0	0	0	0	2	2	2	2	2	2	2	0	0	2	2	2	2	1	1	1	1	1	1	1	1	1	1	1	1	0	1	0	1	1	1	0	0	0	0	1	1	1	1	1	1	1	1	1	1	0	0	0	0	0	1	1	0	1	0	0	0	2	2	2	2	0	0	0	0	0	0	2	2	0	0	0	0	0	1	0	0	0	0	0	0	0	0	0	0	0	0	0	1	1	1	1	1	1	0	1	0	1	1	0	0	2	0	2	2	0	2	2	0	0	0	0	0	0	0	0	0	0	0	0	0	0	0	0	0	0	0	0	0	0	0	0	0	0	2	1	2	2	2	2	0	2	2	0	0	0	0	0	0	0	0	2	2	0	2	0	2	1	2	2	2	2	0	0	0	0	0	0	0	0	0	0	0	0	0	1	0	0	0	0	0	0	0	0	0	0	0	0	0	0	2	0	0	0	0	0	0	0	0	0	1	1	0	0	2	2	2	2	0	2	2	2	2	2	2	2	2	2	2	2	2	2	2	2	0	2	0	0	2	2	1	1	1	1	1	0	0	0	0	0	2	1	0	1	0	1	1	1	2	2	2	2	2	2	0	2	0	0	0	0	0	0	0	2	2	2	2	0	2	1	1	2	2	0	0	0	2	0	0	2	0	0	0	0	0	0	0	0	0	0	0	0	0	0	0	0	0	0	0	0	0	2	2	0	2	2	2	2	0	2	2	1	1	0	2	2	2	0	2	2	0	0	0	0	0	0	0	0	0	0	0	0	0	0	0	0	0	0	0	0	0	0	0	0	0	0	0	0	0	0	0	0	0	0	0	0	0	0	0	0	0	0	0	0	0	0	0	0	0	0	2	2	2	2	2	2	2	2	2	2	2	2	2	2	2	2	2	0	-1	-1	2	0	0	0	0	0	0	0	0	0	0	0	2	2	0	0	0	0	0	0	0	0	0	0	0	1	1	1	1	1	1	1	1	1	1	0	1	1	0	0	0	0	0	0	1	1	1	0	0	0	0	0	0	0	0	0	0	0	0	0	2	2	0	0	2	2	2	2	0	0	0	0	0	0	1	0	1	1	1	1	0	0	1	1	1	1	0	0	1	0	0	0	0	1	0	0	1	0	1	0	1	0	1	0	0	1	1	1	1	0	0	2	2	0	0	0	0	0	0	0	0	0	0	0	0	0	0	0	0	0	0	0	0	0	0	0	0	0	1	0	1	1	1	0	0	1	1	1	1	0	1	0	1	1	1	1	1	0	1	0	0	0	0	0	0	2	2	0	2	2	0	0	2	0	0	0	0	0	0	0	0	0	0	0	0	0	0	0	0	0	0	0	0	0	0	1	1	1	1	1	1	1	1	1	0	1	0	0	0	0	0	0	0	0	0	0	0	0	0	0	0	0	0	0	0	0	0	0	0	0	1	0	0	0	2	0	0	0	1	0	0	0	0	0	0	0	0	0	2	2	2	2	0	0	0	0	0	0	0	0	0	0	0	0	0	0	0	0	0	0	0	0	0	0	0	0	0	0	0	0	0	0	0	0	0	0	0	2	0	0	0	0	0	0	0	0	0	0	0	0	0	0	0	0	0	0	0	0	0	0	0	0	0	0	0	0	0	0	0	0	0	0	0	0	0	0	1	2	2	1	1	1	1	0	2	1	2	0	0	0	0	0	0	0	0	0	2	0	0	0	0	0	1	0	0	0	0	0	0	0	0	2	2	2	2	2	0	0	0	0	2	0	2	2	2	2	2	2	0	2	1	1	0	1	0	0	0	1	0	1	0	1	1	0	0	0	1	1	1	0	0	1	1	0	1	1	0	1	1	0	0	1	1	1	1	1	0	1	1	1	1	0	0	0	0	0	0	0	0	0	0	0	0	0	0	0	0	0	0	0	0	2	2	2	2	2	2	2	2	1	1	1	0	1	1	1	1	2	2	2	2	1	0	0	0	0	0	0	1	1	0	1	1	1	1	0	1	0	0	0	0	0	0	0	0	0	0	0	0	0	0	0	0	0	0	0	0	0	0	0	0	0	0	2	2	0	0	0	0	0	0	0	0	0	0	0	0	0	0	0	0	0	0	0	2	0	1	1	1	1	0	0	0	1	2	2	2	2	2	2	2	2	0	0	0	0	0	0	1	1	0	1	0	0	0	0	1	1	0	0	0	0	1	0	0	1	1	1	1	0	0	1	0	1	0	2	0	0	0	0	1	0	0	0	0	0	0	0	0	0	0	1	1	0	1	0	0	0	0	1	0	0	1	0	0	0	0	0	1	0	0	0	0	0	0	0	0	0	0	0	0	0	0	0	0	0	0	0	0	0	0	0	0	0	0	0	0	0	2	0	2	0	0	0	0	0	0	0	0	0	0	0	2	0	0	0	0	0	0	0	0	0	0	0	0	0	0	0	0	0	0	0	0	0	0	0	0	0	0	0	0	0	0	0	0	0	0	0	0	0	0	0	0	0	0	0	0	0	0	0	0	0	0	0	2	1	0	0	0	0	0	0	0	0	0	0	0	0	0	0	0	0	0	1	1	1	1	1	0	1	1	0	0	0	0	0	0	0	0	0	0	0	0	0	0	0	0	0	0	0	0	0	0	1	1	1	1	1	1	1	2	1	2	0	0	2	2	2	2	2	2	2	2	2	0	0	0	2	0	2	2	0	0	0	0	0	0	0	0	0	1	0	1	1	1	1	1	1	1	0	1	1	0	1	1	2	0	0	0	1	0	1	0	1	0	0	1	0	1	1	1	1	0	0	1	1	1	1	1	0	1	1	1	1	1	1	0	0	0	0	0	0	0	0	0	2	2	0	0	0	0	0	0	0	0	2	0	0	0	0	0	0	0	0	0	0	0	0	0	2	0	2	0	0	0	0	0	0	2	2	2	0	2	2	2	2	2	2	2	2	2	0	2	0	0	0	0	0	0	0	2	2	2	0	2	2	2	2	2	2	2	2	2	2	2	2	2	2	2	0	0	0	0	0	0	0	0	0	0	0	0	0	0	0	0	0	0	2	2	2	2	2	2	2	2	2	2	2	2	2	2	0	2	0	0	2	2	0	0	2	2	0	0	0	2	0	2	0	1	1	1	1	1	1	1	1	0	1	1	1	1	1	1	1	1	1	0	0	0	1	1	0	0	0	0	0	0	0	0	0	0	0	0	0	0	0	0	0	0	0	0	0	2	0	0	2	2	0	0	0	0	0	0	0	0	0	0	0	0	0	0	0	0	0	2	0	0	0	0	0	2	2	2	2	2	2	0	2	2	2	2	2	2	2	0	0	0	0	0	0	0	0	0	0	0	0	0	0	0	0	1	0	0	2	2	2	2	2	0	0	0	0	0	0	0	0	0	1	1	0	1	1	1	0	0	0	1	2	1	1	0	1	1	1	1	1	1	1	1	0	0	0	0	0	0	2	0	0	0	0	2	2	2	0	0	2	0	2	2	0	0	2	0	0	0	2	0	2	0	0	0	1	0	1	1	0	2	0	0	0	0	0	1	0	1	1	0	0	0	0	0	0	0	0	0	0	0	0	0	0	0	0	0	0	0	0	0	1	1	0	1	1	0	1	0	0	0	0	0	0	0	0	0	0	2	0	1	0	0	0	0	0	1	0	1	1	1	1	0	0	0	2	0	0	2	2	2	2	2	2	2	2	0	0	0	0	0	0	0	0	0	0	0	0	0	0	0	2	0	0	0	0	0	1	0	0	0	1	1	1	1	1	1	1	1	1	1	1	1	0	1	1	1	1	0	0	1	1	2	1	1	1	1	1	1	1	1	1	2	2	2	2	2	2	0	2	0	0	0	0	0	0	0	0	0	0	0	0	0	0	0	0	0	0	2	2	2	2	0	2	0	0	0	0	0	1	0	0	0	0	1	0	0	0	0	0	2	2	2	2	2	2	2	2	2	2	2	2	2	2	2	2	2	2	2	2	2	2	2	2	2	2	2	2	2	2	2	2	2	2	2	0	0	0	2	0	2	0	0	0	0	0	0	0	1	0	0	1	0	0	0	0	0	0	0	0	0	0	0	0	0	0	0	0	0	0	0	0	2	2	2	0	0	0	0	0	0	0	0	0	0	1	1	1	0	1	0	0	1	0	0	0	0	0	0	0	0	0	0	1	1	0	1	0	1	0	0	1	1	0	0	1	1	1	0	1	1	0	0	0	0	1	1	1	0	1	1	1	1	0	0	1	1	0	0	0	0	0	0	0	0	0	0	0	0	0	0	2	1	0	0	2	2	2	1	1	1	1	1	1	1	1	1	0	0	0	0	0	0	0	0	0	0	0	0	0	0	0	0	2	0	0	0	0	0	0	0	0	0	0	0	0	2	0	0	0	0	0	0	0	0	0	0	0	0	0	0	0	0	0	0	0	0	0	0	0	0	0	0	0	0	0	0	0	0	0	0	0	0	0	0	0	0	0	0	0	0	0	0	0	0	2	0	0	0	0	0	0	0	0	0	0	0	0	0	0	0	0	2	0	0	0	0	0	0	0	0	0	0	0	0	0	0	0	0	0	0	0	0	0	0	0	0	0	0	0	0	2	2	2	2	0	2	2	2	2	2	2	2	2	2	0	0	0	0	0	0	0	0	0	0	0	0	0	0	0	0	0	0	0	0	0	0	1	1	1	0	1	1	0	0	1	1	0	1	0	0	0	0	0	0	0	0	0	0	0	0	0	0	0	0	0	1	0	0	0	0	0	0	0	0	0	2	0	2	0	0	0	0	0	0	0	0	0	0	0	0	0	0	0	0	0	0	2	0	0	0	0	0	2	2	2	2	2	2	0	2	0	0	0	2	2	0	0	0	0	0	0	1	0	0	2	2	2	2	2	0	2	2	2	2	2	2	2	2	2	2	2	2	2	0	0	0	2	2	2	2	2	0	0	0	0	0	0	0	0	0	0	0	0	0	0	0	0	0	0	0	0	0	0	0	0	0	0	0	0	0	0	0	0	0	0	0	0	0	0	1	1	0	1	0	0	1	0	0	1	1	1	1	1	1	1	0	2	0	0	0	0	0	0	0	0	0	0	0	0	0	0	0	0	0	0	0	0	0	0	0	0	0	0	0	0	0	0	0	0	0	0	0	0	2	0	0	2	2	0	0	0	0	0	2	0	0	2	0	2	0	2	2	0	1	1	1	1	1	1	1	0	2	2	0	0	0	0	0	1	1	0	2	0	0	2	2	2	0	0	0	0	0	0	0	0	0	0	2	2	0	0	0	2	0	2	2	0	0	0	0	0	0	0	0	0	0	0	0	0	0	0	0	0	0	0	0	0	0	0	0	1	2	1	1	1	0	1	1	1	2	0	0	0	0	0	1	1	1	1	1	1	1	1	0	1	1	1	1	0	1	1	1	1	0	1	1	1	0	0	0	0	0	0	1	1	0	1	0	1	1	1	0	0	0	0	0	0	0	0	1	1	1	0	1	0	1	0	1	0	0	1	0	0	1	1	0	0	1	0	0	0	0	1	0	1	0	1	1	0	0	0	0	0	0	0	0	0	0	0	0	0	0	0	0	0	0	0	0	0	0	0	0	0	0	0	0	0	0	0	0	0	0	0	0	0	0	0	0	0	0	0	0	0	0	0	0	0	0	0	0	0	0	0	0	0	0	0	0	0	0	0	0	0	0	0	0	0	0	0	2	2	2	2	0	0	0	0	0	0	0	2	0	2	0	0	0	0	0	0	0	0	0	0	0	0	0	0	0	2	2	2	2	0	2	0	0	1	1	1	1	2	0	0	0	0	2	2	2	0	0	0	0	0	0	0	0	0	-1	2	2	2	2	2	2	1	1	2	2	2	2	2	2	2	2	2	2	2	2	2	2	2	2	2	2	2	2	2	1	1	0	0	0	0	0	0	0	0	0	0	0	2	0	0	0	1	1	1	0	0	0	0	0	0	0	1	1	1	1	0	1	1	0	0	0	1	0	0	2	0	0	0	0	0	0	0	0	0	0	0	0	0	0	1	1	1	1	1	1	1	1	0	0	0	0	0	0	0	0	0	0	1	0	1	1	2	2	2	2	2	2	2	1	2	1	1	1	0	0	2	1	0	0	1	1	1	1	1	1	0	0	0	0	0	0	0	0	0	0	0	0	0	0	0	0	0	0	0	0	0	0	0	0	0	0	0	0	0	0	0	0	0	0	2	0	0	0	0	0	0	0	0	0	0	0	0	0	0	0	0	2	0	0	0	0	0	0	0	0	2	1	1	1	1	1	1	0	1	1	1	0	0	1	0	0	1	0	1	1	0	1	1	0	0	0	0	0	0	0	0	0	1	1	-1	-1	-1	0	0	0	0	0	0	0	2	2	1	0	1	1	0	0	0	0	0	0	0	0	1	1	0	0	1	0	0	1	0	0	0	0	0	0	0	1	1	1	1	0	0	0	0	0	0	0	0	0	0	2	1	0	0	1	1	1	0	1	1	0	1	1	1	1	0	0	0	0	0	0	0	1	1	0	1	1	0	0	0	1	0	0	1	1	0	0	2	0	0	0	2	0	0	1	0	0	0	0	0	0	0	0	0	2	0	0	0	0	2	2	2	2	2	0	2	2	2	2	2	2	0	2	2	2	2	2	2	0	2	2	2	2	2
27	0	0	0	2	2	1	-1	0	2	2	2	2	0	2	0	0	0	2	0	2	2	2	0	0	0	0	0	0	0	0	0	0	0	0	1	1	1	2	0	1	0	0	0	0	0	0	0	1	1	1	1	1	1	0	0	0	1	0	0	0	0	0	0	1	1	1	1	0	1	1	1	1	2	2	2	2	0	0	0	1	1	1	0	0	0	1	1	0	1	0	2	2	2	0	0	0	0	0	0	0	0	0	0	0	0	0	0	0	0	0	0	0	0	0	1	1	0	0	0	0	0	0	0	0	0	0	-1	-1	-1	-1	-1	2	2	2	2	2	2	0	0	0	0	0	2	0	2	2	2	2	2	2	2	0	0	1	0	1	0	0	0	0	0	0	0	0	0	0	0	0	1	0	0	1	0	0	0	0	0	0	0	1	0	0	0	0	0	0	1	0	1	1	0	0	0	0	0	0	0	0	0	1	0	0	0	0	0	0	0	0	0	0	0	0	0	0	0	0	0	0	0	0	0	0	0	0	0	0	1	0	0	0	0	0	0	2	0	0	0	0	0	0	0	1	0	0	0	0	1	1	0	0	0	0	0	0	1	0	0	0	0	0	1	2	2	1	1	0	0	0	0	0	0	0	1	0	1	0	0	1	2	0	0	1	1	1	1	1	0	0	0	0	0	0	0	2	0	2	2	0	0	0	-1	-1	-1	-1	-1	-1	-1	-1	2	1	0	0	0	0	1	1	1	1	0	1	0	0	1	0	1	0	1	0	1	0	0	0	0	0	0	1	0	0	0	0	0	0	0	0	0	0	0	0	0	0	0	0	0	0	0	0	2	2	0	0	0	0	0	0	0	0	0	0	1	1	1	1	0	0	0	0	0	1	0	0	1	1	1	0	0	1	0	0	0	0	0	0	0	0	0	1	1	1	0	1	2	0	0	1	1	0	0	0	0	0	0	0	0	1	0	0	0	0	2	1	0	0	1	0	0	0	0	0	0	0	1	1	0	1	0	1	1	1	1	0	0	0	0	0	0	1	0	1	1	1	1	0	0	1	0	0	0	0	0	0	0	2	1	1	0	1	1	1	1	1	1	0	0	2	2	2	-1	-1	-1	-1	-1	-1	-1	-1	-1	-1	-1	-1	-1	-1	-1	-1	0	0	2	1	0	0	0	0	0	0	1	1	0	1	1	0	1	0	1	0	1	1	1	0	0	0	0	0	1	0	1	0	0	1	1	1	1	1	1	0	1	1	1	0	1	1	0	0	0	0	0	0	1	0	0	1	1	0	1	1	1	1	0	0	0	0	1	0	0	0	0	0	0	0	1	1	1	0	1	2	0	2	2	2	2	2	0	2	1	1	0	1	1	1	1	0	1	1	1	1	0	1	1	0	1	1	0	0	0	0	0	0	1	0	0	0	0	1	1	1	1	0	2	1	1	0	1	1	0	0	0	0	1	1	1	1	1	0	1	0	1	0	0	0	1	0	1	1	0	1	0	2	0	2	0	1	1	1	1	1	0	0	1	1	1	0	0	0	0	1	0	1	1	0	1	0	1	0	0	2	0	0	0	0	0	2	0	0	0	1	2	1	0	0	0	1	1	1	1	0	0	2	0	0	0	1	0	0	0	1	1	0	1	1	0	0	1	0	1	0	0	0	0	0	0	0	0	0	0	2	0	1	1	0	1	0	0	0	0	0	0	0	1	1	0	1	1	1	1	0	1	0	0	2	2	0	0	1	0	2	2	0	2	1	1	0	1	0	1	1	1	1	0	1	1	1	0	0	0	1	0	0	0	1	0	1	0	0	1	0	1	1	0	0	0	0	1	0	0	0	1	1	0	0	0	0	0	1	0	1	1	0	0	1	1	1	1	0	0	1	0	0	1	0	0	0	0	0	1	0	0	1	0	0	0	2	1	0	1	2	1	1	1	1	1	1	1	2	2	1	2	1	2	1	1	1	1	1	0	0	0	0	0	1	1	0	1	1	1	0	0	0	0	0	0	0	0	0	1	1	0	1	1	1	1	1	1	1	0	1	0	1	1	1	0	0	0	0	0	0	0	0	0	2	0	0	0	2	2	0	2	2	2	2	0	0	1	1	0	0	0	0	0	0	0	0	0	0	1	0	-1	1	1	0	0	1	1	1	2	1	0	1	2	2	1	2	0	1	0	2	0	0	0	2	0	1	0	2	2	2	0	0	0	0	0	0	0	0	0	0	0	0	0	0	0	0	0	0	0	2	2	2	0	0	0	0	0	0	0	0	2	0	0	0	0	0	1	1	1	1	1	1	1	1	1	0	0	0	0	0	0	0	0	0	1	1	1	0	0	0	0	0	0	1	1	1	0	1	0	0	0	0	0	0	0	0	0	1	1	1	1	1	1	1	0	1	2	2	2	2	2	2	0	0	1	0	0	0	0	0	0	0	0	0	0	0	0	0	0	0	0	0	1	0	0	1	0	0	0	0	0	0	1	1	1	0	1	1	1	0	0	0	0	0	0	0	0	0	0	0	0	0	0	0	0	0	0	0	0	0	0	0	0	0	0	0	2	0	0	0	0	0	0	0	1	1	1	1	0	1	1	1	1	1	0	0	0	1	1	1	1	0	1	2	0	0	0	-1	2	0	2	0	2	2	0	2	2	0	0	2	0	0	0	0	0	2	2	2	2	2	0	0	0	0	0	0	2	0	0	0	0	0	0	0	2	2	2	2	2	2	0	2	2	0	0	0	0	2	0	2	0	1	0	0	2	2	2	0	0	0	0	0	0	0	0	0	0	0	0	0	0	1	1	0	0	1	0	0	0	0	0	0	0	1	1	0	0	2	0	0	0	0	0	0	0	0	1	0	0	1	0	0	0	1	0	0	1	0	1	1	0	0	0	0	0	0	0	0	0	0	0	0	0	1	0	1	1	1	0	0	0	0	0	0	0	0	0	1	1	0	2	0	0	0	0	0	0	0	0	0	0	0	0	0	0	0	0	0	2	2	0	0	0	0	0	0	0	0	0	0	0	0	0	2	1	1	0	1	0	0	0	0	0	0	0	0	1	0	0	0	0	0	0	0	0	1	1	0	0	0	0	0	1	0	0	0	0	0	0	0	0	0	1	1	0	0	0	0	0	0	2	0	0	0	0	0	0	0	0	0	0	0	0	0	0	2	0	0	0	1	1	0	0	0	0	0	0	0	0	0	0	0	0	0	0	0	1	1	2	0	0	0	0	0	0	0	0	1	0	1	0	0	0	2	0	0	0	2	0	2	0	0	0	0	0	1	1	1	1	1	1	1	1	1	1	1	1	1	1	1	1	0	0	1	0	1	0	1	0	1	1	1	0	-1	0	0	2	0	2	2	2	0	2	0	0	1	1	1	2	1	1	2	0	0	0	0	0	0	0	0	0	0	0	0	0	0	0	0	2	0	0	0	0	2	0	0	1	0	0	0	-1	-1	2	2	0	2	0	2	0	0	0	2	0	1	1	1	1	1	1	0	0	0	0	0	0	0	0	1	1	1	1	1	1	1	1	0	0	0	0	0	0	0	0	0	0	0	0	0	0	1	1	1	1	1	1	1	1	1	1	1	1	0	0	0	0	0	0	0	0	0	0	0	0	0	0	0	0	0	0	0	0	2	2	2	2	2	2	2	0	0	0	1	1	1	0	1	1	0	0	0	2	2	2	2	0	0	0	0	0	0	0	0	0	0	0	0	0	0	0	0	1	1	1	1	1	1	1	0	1	0	0	2	0	0	1	1	1	1	1	1	1	1	2	0	0	1	0	1	1	0	0	1	1	1	0	1	1	0	0	0	1	0	0	0	0	0	0	0	0	0	0	0	0	0	0	0	1	1	0	0	1	1	0	0	0	0	0	0	0	1	1	1	1	1	0	0	0	1	1	0	0	0	0	0	0	0	1	0	0	0	0	0	0	0	1	1	1	1	1	1	1	1	1	0	0	0	0	0	0	0	1	1	0	1	1	1	1	1	0	0	0	1	0	0	0	0	0	0	0	0	0	0	0	1	1	0	1	0	0	0	0	0	2	0	0	0	0	0	0	0	0	0	0	1	0	0	1	1	1	1	2	1	0	0	0	0	1	0	0	1	0	1	1	1	0	0	0	0	0	0	0	0	0	0	0	0	2	2	2	2	1	1	0	0	1	0	1	1	0	0	1	0	0	0	2	2	0	0	0	0	0	0	2	2	2	2	2	0	2	1	0	0	0	0	0	0	0	0	0	0	0	0	0	0	0	0	0	0	0	0	0	0	0	0	2	0	1	0	0	0	0	0	0	0	0	0	0	0	0	0	0	0	0	0	0	0	0	2	2	2	0	0	0	0	2	2	2	0	0	0	0	0	2	1	1	1	0	0	0	0	1	1	0	0	0	1	1	0	0	0	0	0	1	0	0	0	0	0	0	0	0	0	0	0	0	0	2	2	0	0	0	0	0	0	1	0	0	0	0	0	0	0	0	1	0	1	1	0	0	1	0	1	1	0	0	0	0	0	0	0	0	0	1	0	1	0	0	0	0	0	0	0	0	0	0	1	2	0	0	1	1	1	2	2	1	1	1	0	1	1	1	0	0	0	0	0	0	0	0	0	0	0	0	0	0	0	0	0	0	0	2	1	0	0	0	1	0	2	0	0	0	0	0	0	0	0	0	1	0	0	0	2	0	0	0	0	0	0	0	1	1	0	2	2	0	-1	2	0	0	0	1	1	1	1	1	1	0	0	0	0	0	0	0	0	0	1	0	0	1	1	0	1	0	0	1	0	0	0	0	0	0	0	0	0	0	1	0	0	0	1	1	0	0	0	0	0	0	0	2	2	2	0	0	0	0	0	0	0	0	0	0	0	0	0	0	1	0	1	1	0	0	1	1	0	1	0	0	1	1	1	0	1	0	0	0	0	0	0	0	2	2	2	0	2	0	0	0	0	0	0	1	1	2	1	1	1	0	0	0	0	1	0	0	0	1	1	1	1	1	1	0	1	0	1	0	0	0	0	0	0	0	1	0	0	0	0	0	0	0	0	1	0	0	0	0	0	0	0	0	0	0	0	0	0	0	0	0	0	1	1	1	0	0	0	0	0	0	0	0	1	1	1	2	2	0	0	2	0	0	0	0	0	2	2	2	0	1	1	0	1	0	0	0	0	0	0	0	0	0	0	0	0	2	0	0	0	0	0	0	2	1	1	1	1	0	0	1	1	0	1	1	0	0	0	0	0	0	0	0	1	1	0	0	0	0	0	0	1	0	0	0	0	0	1	1	1	0	0	0	0	0	0	0	0	1	1	2	0	1	1	1	1	1	1	1	0	0	0	0	0	0	2	2	1	1	1	0	1	1	1	1	0	0	1	1	1	1	0	0	0	1	0	0	0	0	1	0	1	0	0	0	0	0	0	0	1	1	0	0	0	0	0	0	1	1	1	1	1	0	1	1	2	2	0	0	1	0	0	0	2	2	1	0	0	0	0	1	0	0	0	0	0	1	0	1	1	1	1	1	1	1	0	0	0	0	0	0	0	0	0	0	0	0	0	0	0	0	0	0	0	0	0	0	0	0	1	1	1	0	0	0	0	0	1	1	1	1	0	1	1	1	1	1	1	0	0	1	0	1	2	0	1	0	0	0	2	0	0	1	1	1	0	0	0	1	1	0	0	0	0	0	0	0	0	0	1	0	1	1	1	1	1	1	1	0	0	0	0	0	0	0	0	0	0	0	0	0	0	0	0	0	0	0	0	2	2	0	0	0	0	0	0	0	0	0	0	0	0	0	0	0	0	0	1	1	0	1	1	1	1	0	1	1	1	0	0	0	1	1	1	0	0	0	0	1	1	1	2	2	2	2	1	0	0	1	1	1	1	0	0	1	0	0	0	0	0	2	0	0	0	0	0	1	1	1	0	1	1	1	1	0	0	0	0	1	0	0	0	0	0	0	1	0	0	0	0	0	0	0	0	0	0	1	0	0	0	0	0	0	0	0	0	0	0	0	0	0	0	0	0	0	0	2	0	0	0	0	0	0	0	0	0	0	0	0	2	0	0	0	0	0	0	1	0	1	1	0	0	1	0	1	1	0	1	1	0	0	1	1	2	0	0	0	0	0	0	0	0	0	2	2	2	2	0	0	0	0	0	0	0	1	1	1	0	0	0	0	0	0	0	0	0	2	2	2	2	2	2	2	2	2	0	0	0	0	0	0	0	0	0	0	0	0	0	0	0	0	0	0	0	0	0	0	0	0	2	2	0	0	0	0	0	0	0	0	0	0	0	0	0	1	0	0	0	0	0	0	0	0	0	0	0	0	0	0	0	0	0	0	0	0	0	0	0	0	0	0	0	1	1	1	1	1	1	1	1	1	1	1	1	1	1	1	1	1	0	0	2	2	2	2	2	0	0	0	0	0	0	0	0	1	1	1	0	1	1	0	1	0	0	1	1	1	1	1	0	1	1	1	1	1	1	1	1	1	1	1	1	1	1	1	1	1	1	1	0	0	0	0	1	0	0	0	1	0	0	0	0	0	0	0	2	2	0	0	0	2	0	0	0	0	0	0	0	0	0	2	0	0	0	0	0	0	0	1	0	0	1	0	1	1	0	1	1	0	0	0	2	0	0	0	0	0	0	0	0	0	0	0	1	0	0	1	1	1	0	1	0	0	0	0	0	0	0	0	0	0	0	0	2	0	2	2	2	0	0	0	0	0	0	0	0	0	0	0	0	0	0	0	0	2	2	0	2	2	2	1	0	0	0	0	0	0	0	0	0	0	0	0	2	0	0	0	0	0	0	0	0	0	0	0	0	0	0	0	0	0	0	0	0	0	0	0	2	2	0	2	2	0	0	1	1	1	0	1	0	1	1	1	0	1	1	1	1	0	1	0	0	0	0	0	0	0	0	0	2	0	2	2	0	0	0	0	0	0	0	0	0	0	0	0	0	0	0	0	0	0	0	0	0	0	0	0	0	0	0	0	0	0	2	0	0	1	0	2	2	0	0	2	2	0	0	0	0	0	0	1	0	0	0	0	0	0	0	1	1	1	0	0	0	0	0	1	2	0	0	1	0	0	0	0	0	0	0	0	0	0	0	0	0	2	0	0	0	0	0	0	0	0	2	0	0	0	0	0	0	0	0	0	0	0	0	0	0	0	0	0	0	0	0	0	1	0	0	0	0	1	1	0	0	0	0	1	0	0	0	2	0	0	0	0	0	0	0	0	0	0	0	0	0	0	2	2	0	1	0	1	1	1	0	0	0	0	0	0	0	0	0	0	0	0	2	2	0	2	2	0	0	2	0	2	0	2	0	0	0	0	0	0	0	0	0	0	0	0	0	0	0	0	0	0	0	0	0	0	0	0	0	0	1	1	1	0	1	0	0	0	1	0	0	0	0	0	0	0	0	1	0	1	0	0	0	0	0	0	0	0	0	0	0	0	0	0	0	0	1	0	0	0	0	1	1	1	1	1	1	0	0	0	0	0	1	1	1	1	1	1	1	1	1	1	1	1	1	2	2	2	0	0	0	0	0	0	2	2	0	1	0	1	1	1	0	0	0	0	0	0	1	0	0	1	0	0	0	0	0	0	0	0	0	0	0	0	1	0	0	0	0	0	0	0	0	1	0	0	0	0	0	0	0	0	0	0	0	0	0	0	0	0	0	0	0	0	0	0	0	0	0	0	0	0	0	0	0	2	0	0	0	0	0	0	0	0	1	0	0	0	0	0	0	0	0	0	1	0	0	0	1	0	0	0	0	0	0	0	0	0	0	0	0	0	0	0	0	0	0	0	0	0	0	0	2	0	0	0	0	0	1	1	1	0	0	1	1	0	1	0	0	0	0	0	0	0	1	1	1	1	0	1	1	1	0	0	0	0	0	0	0	0	0	0	0	0	0	0	0	0	0	1	0	0	1	1	2	2	2	0	0	0	0	0	0	0	2	0	0	0	0	0	0	0	0	0	0	0	2	2	2	2	2	2	2	0	0	0	0	0	0	0	0	0	0	0	0	0	0	0	2	0	0	0	0	1	1	1	0	0	0	1	1	1	1	1	1	1	1	1	1	1	1	1	1	1	0	0	0	1	1	1	0	1	0	0	1	0	0	0	0	0	0	2	2	0	0	0	0	0	0	0	0	0	0	0	2	2	2	0	0	0	0	0	0	0	0	2	0	0	0	2	2	2	2	0	0	0	0	0	0	0	0	0	0	0	0	0	0	0	0	2	2	0	0	0	2	0	0	0	0	0	0	0	1	1	0	0	0	0	0	0	0	0	0	0	2	0	0	1	0	0	0	0	0	0	0	0	0	0	0	0	0	0	0	0	0	0	0	0	0	0	0	0	0	0	0	0	0	0	2	0	0	0	0	0	0	0	0	0	2	0	0	0	0	0	0	1	2	1	0	0	0	0	0	0	0	0	0	0	0	0	0	0	0	0	0	2	0	2	2	2	2	2	0	0	0	0	0	0	0	0	0	0	0	0	2	2	0	0	0	0	2	1	0	0	0	0	0	0	0	0	0	0	1	1	1	0	0	0	0	0	0	0	2	2	2	2	2	2	2	2	2	2	2	2	2	0	0	1	0	0	0	0	1	0	0	0	0	0	0	0	0	0	0	0	0	0	0	0	0	0	0	0	0	0	0	0	0	0	0	2	0	0	0	0	0	0	0	0	0	0	0	2	2	2	2	2	2	2	2	2	2	0	0	0	0	0	1	1	1	0	1	0	1	1	1	0	0	0	0	0	0	0	1	1	1	0	0	0	0	0	0	0	0	0	0	0	0	0	0	0	0	0	0	0	0	0	0	0	0	0	0	0	0	0	0	0	0	0	0	0	0	0	0	0	0	0	0	0	0	2	2	2	2	0	0	0	0	0	0	0	0	0	0	0	0	0	0	0	0	0	0	2	0	0	0	0	0	0	0	0	0	0	0	0	0	0	0	0	0	0	0	0	0	0	0	1	1	1	0	1	0	0	0	0	0	0	0	0	0	0	0	0	0	0	1	1	1	1	1	1	1	1	1	1	0	0	0	0	0	0	0	0	0	0	0	2	2	2	2	2	0	0	0	0	0	0	0	0	0	0	1	1	0	0	0	0	0	0	0	2	0	0	0	0	0	0	0	0	0	0	0	0	0	2	2	0	2	2	2	0	0	0	0	0	1	1	1	0	1	0	0	2	0	0	0	0	0	0	0	0	0	0	0	0	0	0	0	0	0	0	0	0	0	0	2	0	0	2	0	0	0	0	0	0	0	0	0	0	0	0	0	0	0	2	0	2	2	0	0	0	0	0	0	0	2	0	0	0	0	0	0	0	0	1	0	0	0	1	0	0	0	0	0	0	0	0	0	0	0	0	0	0	0	0	0	0	0	0	0	0	0	0	0	0	2	2	2	2	0	2	2	2	2	2	2	2	0	2	0	0	0	2	2	2	2	2	2	2	0	0	0	0	0	0	0	0	0	0	0	0	0	1	0	0	2	0	0	0	0	0	0	0	0	0	0	0	0	0	0	0	1	1	1	1	1	1	0	1	1	1	1	1	1	1	1	1	0	0	0	0	0	0	0	0	0	0	0	1	0	2	2	2	2	2	0	0	1	0	0	2	2	2	2	0	0	0	0	0	0	0	0	0	0	0	2	1	0	0	1	0	0	1	0	1	0	0	0	0	0	1	0	0	0	1	1	1	1	2	0	0	2	1	0	0	1	1	0	0	1	1	1	1	1	2	2	2	2	0	0	0	0	0	0	0	0	0	0	0	0	0	0	2	2	2	2	0	2	2	2	0	0	0	0	0	0	0	0	0	0	0	0	0	0	0	0	0	0	0	0	0	0	0	0	0	0	2	0	0	0	0	0	0	0	0	0	0	0	0	0	0	2	2	2	2	2	2	2	2	2	2	2	1	0	1	1	1	1	1	0	0	0	0	0	0	0	0	0	0	0	0	1	0	0	0	0	0	0	0	1	0	1	0	0	0	0	0	0	1	0	1	0	0	0	0	0	0	0	0	0	0	0	0	0	0	0	0	0	0	0	0	0	0	0	0	1	0	2	1	1	1	1	2	2	2	0	0	0	0	0	0	0	0	0	0	0	0	0	0	0	0	0	0	0	0	0	0	0	0	0	0	2	0	2	0	2	2	2	0	0	0	2	2	1	1	0	0	0	0	0	1	1	1	0	1	0	0	0	0	0	0	0	0	0	0	0	0	0	0	0	0	0	0	0	0	0	0	0	0	0	0	0	0	0	0	0	0	0	0	0	0	2	0	0	0	0	0	0	0	0	2	2	0	2	2	2	2	0	0	-1	-1	-1	0	2	2	2	0	2	2	2	2	2	0	1	1	1	1	1	0	1	1	1	1	0	0	0	0	0	0	0	0	0	2	0	2	2	2	2	2	2	1	0	0	0	0	0	0	0	0	0	0	0	0	0	0	0	0	0	0	0	0	0	0	0	0	0	0	2	2	2	2	0	0	1	1	1	1	1	0	1	1	0	0	0	0	0	0	0	0	0	0	0	0	0	0	0	0	0	0	0	2	0	0	0	0	0	0	0	0	2	0	0	2	0	0	0	2	2	2	2	2	0	0	0	0	2	-1	-1	-1	-1	-1	0	-1	2	2	2	0	0	0	0	0	0	0	0	0	0	0	0	0	0	0	0	0	0	0	0	0	0	0	0	0	0	0	1	0	0	0	0	0	0	0	0	1	0	1	0	1	1	1	0	0	0	0	0	0	0	0	0	0	0	0	0	0	0	0	0	0	0	0	0	0	0	0	1	1	0	1	1	0	0	0	0	0	0	0	0	0	0	0	1	1	0	0	0	0	0	0	0	0	0	0	0	0	2	2	2	2	0	2	0	0	0	0	2	2	0	2	2	0	0	0	0	2	0	2	0	0	0	0	1	1	0	0	0	0	1	1	1	1	0	0	0	0	0	0	0	0	0	0	0	1	0	1	1	2	2	0	0	0	0	2	0	0	0	0	0	0	0	0	0	0	0	2	2	2	2	2	1	2	1	1	1	1	0	0	2	0	1	0	1	0	1	0	1	1	1	1	0	1	0	0	0	0	1	1	1	0	0	0	0	0	0	0	0	0	0	0	0	0	0	0	0	0	0	0	0	0	0	0	0	0	0	0	0	0	0	2	0	0	0	1	1	1	1	1	1	2	0	0	0	0	0	0	0	0	1	1	0	0	1	1	1	0	1	1	1	1	1	1	0	0	0	1	0	0	0	0	1	1	0	0	0	0	1	1	0	0	0	0	0	0	0	0	2	2	2	2	0	0	0	1	1	0	0	1	0	1	1	0	0	0	0	0	0	0	0	0	1	0	0	0	0	0	1	0	0	0	2	0	2	2	2	0	0	0	2	2	0	2	0	2	0	0	0	0	0	0	0	0	0	2	2	0	2	0	0	0	2	1	1	2	2	1	1	1	1	2	0	1	1	1	1	0	1	1	1	1	0	2	0	2	2	2	2	0	0	0	0	0	0	0	0	0	0	0	0	0	2	0	0	0	0	0	0	0	0	0	0	0	0	2	2	2	2	2	2	2	0	0	0	0	2	0	2	2	2	1	1	1	1	1	1	1	1	1	0	0	0	0	0	0	0	0	0	0	0	1	1	1	0	2	0	1	1	0	0	1	0	0	0	1	1	1	1	0	1	0	0	0	0	0	0	2	0	2	0	2	2	2	2	0	0	0	0	2	2	0	0	0	0	2	0	2	0	0	0	0	0	2	1	0	0	0	0	0	0	0	1	0	0	0	0	0	2	2	2	2	2	0	0	0	0	0	0	0	0	0	0	0	0	0	0	0	0	0	0	0	0	0	0	0	0	0	0	0	0	0	0	2	0	0	0	2	2	2	0	2	0	0	0	0	0	2	0	0	1	0	1	0	2	0	0	0	0	0	0	0	0	0	1	0	0	1	0	0	0	0	0	0	0	0	0	1	1	1	0	0	0	0	0	2	0	0	0	0	0	0	0	0	0	0	0	0	0	0	0	0	0	0	0	0	0	0	0	0	0	0	0	0	0	0	0	0	0	0	0	0	0	2	2	0	0	0	0	0	0	0	0	0	0	0	0	1	1	1	1	1	1	1	1	1	0	1	0	0	0	0	0	0	0	0	0	0	0	1	0	0	0	0	0	0	0	0	0	0	0	0	0	0	0	0	0	0	0	0	0	0	0	0	0	0	0	0	2	0	0	2	2	2	0	0	0	0	0	1	1	1	0	1	1	1	1	0	2	0	2	2	2	2	2	0	0	0	0	0	0	0	2	2	0	0	0	2	0	2	0	0	1	0	0	2	2	0	0	2	0	0	2	2	2	0	0	0	0	0	0	0	2	0	2	2	2	2	0	0	0	0	0	2	0	0	2	0	2	2	2	2	2	2	2	2	1	1	0	2	2	2	0	0	0	0	0	0	0	0	0	0	0	2	2	2	2	2	2	2	2	0	2	2	1	1	0	0	1	1	1	0	0	0	1	1	1	0	2	0	0	0	2	2	2	2	0	0	0	0	0	2	0	0	0	0	0	0	0	2	-1	-1	-1	-1	-1	-1	0	0	0	0	1	1	1	1	1	1	1	0	0	2	2	2	2	2	2	2	2	2	2	0	0	0	2	2	2	2	2	0	0	0	0	0	0	0	0	0	0	0	0	0	0	2	0	0	1	0	0	0	0	0	2	0	2	0	0	0	0	0	0	0	0	0	0	0	0	0	0	0	0	0	0	1	0	0	1	1	0	0	1	1	1	0	1	0	1	1	0	1	1	0	2	0	1	2	1	1	0	0	0	0	0	0	0	0	1	0	0	0	0	0	0	1	1	0	0	0	0	0	0	0	0	0	1	0	0	0	0	0	1	0	0	0	0	0	0	0	0	0	0	0	0	0	0	0	0	0	0	0	0	0	0	0	0	0	0	0	0	0	0	0	0	1	0	0	2	1	1	1	0	0	1	0	0	1	0	0	0	1	0	0	1	0	0	1	0	1	0	0	0	2	2	2	2	0	0	2	2	0	0	0	0	2	2	2	2	2	0	0	0	2	2	0	1	1	1	0	0	0	0	2	2	0	1	1	0	0	0	0	0	2	0	0	0	0	0	2	2	2	2	2	2	2	0	2	2	2	2	0	2	2	2	0	2	2	0	2	2	2	0	0	0	0	0	0	0	0	0	0	0	0	0	0	0	0	2	0	0	0	2	2	2	0	0	2	0	2	2	2	2	0	0	0	2	2	0	0	1	0	0	1	0	0	0	0	0	0	0	0	0	0	0	2	2	2	2	0	0	0	0	0	0	0	0	0	2	0	2	0	0	2	0	2	2	2	2	0	0	0	0	0	0	0	0	0	0	0	0	0	0	0	0	0	0	0	0	0	0	0	0	0	0	0	0	1	1	1	1	1	1	1	1	1	1	0	1	0	0	0	0	0	0	0	0	0	0	0	2	0	0	0	0	0	0	0	0	0	0	0	0	0	0	0	0	0	0	0	0	0	0	0	0	0	2	2	2	2	2	2	2	2	0	2	0	0	0	0	0	0	0	2	0	0	0	0	0	0	0	0	0	0	0	0	0	0	0	0	0	0	0	0	0	0	0	0	0	0	0	1	0	0	0	0	0	0	0	0	0	0	0	0	0	0	0	0	0	0	1	0	0	1	0	0	0	0	0	0	0	0	0	0	2	2	0	0	0	0	2	0	0	0	0	0	0	0	0	0	0	0	0	0	0	0	0	0	0	0	0	0	0	0	0	0	0	0	0	0	1	1	0	0	0	0	0	0	0	1	0	0	1	0	1	1	0	0	1	0	0	0	0	0	0	0	0	0	0	0	2	0	0	0	0	0	0	0	2	2	2	0	2	2	0	0	0	0	2	2	2	2	2	2	0	0	0	0	1	1	0	0	0	0	0	0	0	0	0	0	0	0	0	0	1	0	0	0	0	1	1	1	1	1	1	2	1	0	0	0	1	0	0	0	0	2	2	0	0	1	1	1	1	1	1	1	2	2	0	0	0	0	0	0	2	0	0	0	0	1	1	1	1	0	1	0	1	0	1	1	0	1	0	1	1	1	1	0	1	1	1	1	1	0	0	2	0	0	0	0	0	0	0	0	0	0	0	0	0	0	0	0	0	0	0	1	1	1	1	1	0	0	0	0	2	2	2	2	2	2	2	2	2	2	2	0	2	2	2	0	2	2	0	0	0	2	2	2	0	0	0	0	2	2	0	2	0	0	0	1	1	0	0	0	0	0	1	1	0	1	1	0	0	0	0	0	0	0	2	2	0	2	2	0	0	0	2	0	0	0	0	2	2	2	2	2	2	2	2	2	2	2	2	2	2	2	0	0	0	0	0	0	0	0	0	0	0	2	0	0	0	0	0	0	0	0	0	0	0	0	0	0	0	0	0	0	0	0	0	0	0	0	0	0	0	0	0	0	0	0	0	0	0	0	0	0	0	0	0	0	0	0	0	0	0	0	0	0	0	0	0	0	0	0	0	0	0	0	0	0	0	0	0	2	2	2	2	2	2	0	2	2	2	2	2	2	0	2	2	2	2	0	0	0	0	0	0	0	0	1	0	0	0	0	0	0	0	0	1	1	1	1	0	0	0	0	0	0	0	0	0	0	0	0	0	0	0	2	2	2	0	0	0	0	0	0	0	2	0	2	2	0	2	0	0	0	0	0	0	0	0	2	0	2	2	2	2	2	0	0	1	0	0	0	0	1	0	0	0	0	0	0	0	0	0	0	0	0	0	0	0	0	0	0	2	0	2	0	0	0	0	0	2	2	0	0	0	0	0	0	0	0	0	0	0	0	0	0	0	0	0	0	0	2	2	2	2	2	0	2	0	0	0	0	2	0	0	2	0	2	2	2	0	2	0	0	0	0	0	0	2	0	2	2	2	2	2	0	2	2	2	2	2	2	2	2	0	2	1	1	1	0	0	1	2	0	2	2	2	2	0	2	2	2	2	2	0	2	2	1	1	0	1	1	1	2	1	1	0	0	0	0	0	0	0	0	0	0	0	0	0	0	0	0	0	0	2	2	0	0	0	0	2	0	0	0	2	2	0	0	0	0	0	2	0	0	0	2	2	2	0	0	0	0	0	0	2	0	2	0	0	0	0	0	0	0	0	0	0	0	2	2	0	0	0	0	0	0	0	0	0	0	0	0	0	0	1	0	0	0	0	0	0	0	0	0	0	2	0	0	1	0	1	0	0	0	0	0	0	0	1	0	0	0	0	0	0	0	0	0	0	0	2	2	0	0	2	0	0	0	0	0	0	0	0	0	0	0	2	0	0	0	2	2	2	0	0	0	0	0	0	0	0	0	0	0	0	0	0	0	0	0	0	0	0	0	0	0	0	0	0	0	0	0	0	0	1	1	1	0	0	0	0	0	0	0	0	0	0	0	0	0	0	0	0	0	0	0	0	0	0	0	0	0	0	0	0	2	0	0	2	0	0	0	2	0	0	0	0	0	0	0	0	0	0	0	2	0	0	0	0	0	0	0	0	0	0	0	0	0	0	0	0	0	0	0	0	0	0	0	0	0	0	0	0	0	0	0	0	0	0	0	0	0	0	0	2	0	0	0	0	0	0	0	0	0	0	0	2	1	1	1	1	1	0	0	0	0	2	2	2	2	2	2	2	2	2	1	1	1	1	0	0	0	0	0	0	0	0	0	0	2	2	2	0	2	2	2	1	2	2	0	0	0	0	0	0	2	2	0	0	0	0	0	0	0	0	0	0	0	0	0	1	1	1	0	0	0	0	0	0	0	0	0	0	0	0	0	0	0	0	0	0	0	0	0	0	0	0	0	0	0	0	0	0	0	2	1	0	0	1	0	1	0	0	0	0	0	0	0	0	0	0	2	2	0	2	0	0	0	0	1	1	0	1	0	1	1	2	2	0	2	2	2	2	2	2	2	0	0	2	0	0	0	0	0	0	0	0	0	0	0	0	0	0	0	0	0	0	0	0	0	0	0	0	0	2	0	0	0	0	0	0	0	0	0	0	0	2	0	0	0	0	0	0	0	0	0	1	1	1	0	0	0	0	0	0	0	0	0	0	2	0	2	2	2	2	2	2	2	2	1	0	1	1	1	1	1	0	1	1	0	2	0	0	0	2	0	0	2	1	1	1	1	1	1	1	1	0	1	0	0	0	1	0	1	1	0	1	0	1	0	1	1	0	0	1	0	0	0	0	0	0	0	0	0	0	0	0	0	0	0	0	2	2	0	0	0	0	0	0	0	0	0	0	0	0	0	0	0	0	0	0	2	2	2	2	2	2	0	0	0	0	0	0	0	0	0	0	0	0	0	0	0	0	2	2	2	0	0	0	0	2	1	1	2	1	1	0	0	0	0	0	0	0	0	0	0	0	0	0	0	0	0	1	2	1	0	1	0	0	1	0	0	0	0	0	0	0	0	0	0	0	0	0	0	0	0	0	0	0	0	0	0	0	0	0	0	0	2	2	2	2	0	2	2	2	0	2	2	2	2	2	2	2	0	2	2	0	2	0	0	0	0	0	0	0	0	0	0	2	2	0	2	0	2	0	0	0	0	0	0	0	0	0	0	0	0	0	0	0	0	0	0	0	0	0	0	0	0	0	0	0	0	0	0	0	0	0	0	2	0	2	2	0	0	0	0	0	0	0	0	0	0	0	0	0	0	0	0	0	0	0	0	0	0	0	0	0	0	2	0	0	2	0	0	0	0	0	0	0	2	0	0	2	0	0	0	0	0	0	0	0	0	0	0	0	0	0	0	0	0	0	0	0	0	0	0	2	0	0	0	0	0	0	0	0	0	0	0	0	0	0	0	0	0	0	0	0	0	0	0	0	0	0	0	0	0	0	0	0	0	0	0	2	2	2	2	0	2	2	2	2	2	2	2	2	2	2	2	2	2	2	0	0	0	0	0	0	0	0	0	0	0	0	0	0	0	0	0	0	0	0	0	0	0	0	2	0	0	0	0	2	2	2	0	0	0	0	1	1	2	2	0	0	0	0	0	0	0	0	0	0	0	0	0	0	0	0	1	0	0	0	0	0	0	0	0	0	1	0	0	0	1	1	1	1	1	1	1	1	1	1	0	0	0	0	0	0	0	2	2	0	0	0	0	0	0	2	0	0	2	2	2	2	2	2	2	2	0	0	0	0	1	1	0	0	0	1	1	1	0	1	1	1	1	1	0	0	1	0	0	1	1	0	1	0	1	1	1	1	1	0	0	0	0	0	0	0	0	0	0	0	0	0	2	0	2	2	2	0	0	0	0	0	0	0	2	2	2	2	2	0	0	0	1	0	0	0	0	0	0	0	0	0	0	1	0	0	1	1	1	1	0	1	0	1	0	1	1	1	2	2	1	2	2	2	2	2	2	2	2	2	2	2	2	2	2	2	2	2	2	2	2	2	0	2	2	2	2	0	0	0	2	2	2	2	2	2	2	2	2	2	2	2	2	2	1	2	2	2	0	0	0	0	0	0	0	0	2	0	2	0	0	0	0	0	0	0	0	0	0	0	0	0	0	0	0	0	0	0	0	0	0	0	0	0	0	0	0	0	0	0	0	0	0	0	0	0	0	0	0	0	0	0	0	0	0	1	1	1	0	0	0	0	0	0	0	0	0	0	0	0	0	0	0	0	0	0	0	0	0	0	0	2	0	0	0	0	0	0	0	0	0	0	0	0	0	0	0	0	0	0	0	0	0	0	0	0	0	0	0	0	0	0	0	2	2	2	2	2	2	2	2	2	0	2	0	2	0	0	0	2	2	2	2	2	2	2	0	2	2	2	2	0	2	2	2	2	2	2	2	0	2	2	0	0	0	0	2	2	2	2	2	2	2	2	0	0	0	2	2	2	0	2	2	0	2	2	2	2	2	2	0	2	0	0	2	2	2	2	2	2	0	0	0	0	0	0	0	0	2	0	0	0	0	2	2	0	0	0	0	0	0	0	0	0	0	0	0	0	0	0	0	0	0	0	1	0	0	0	0	0	0	1	0	0	0	0	1	0	0	0	0	0	0	0	0	0	0	0	0	0	0	0	0	2	0	0	2	0	0	0	0	0	0	0	0	0	0	0	0	0	0	0	0	0	0	0	0	0	0	0	0	2	0	0	0	0	0	0	0	2	0	0	0	0	0	2	0	2	2	0	0	0	1	0	0	0	0	0	0	0	0	0	0	0	0	0	0	0	0	0	0	0	2	2	2	2	2	2	2	0	0	0	0	0	0	0	0	0	0	0	0	0	0	0	0	0	0	0	0	0	0	0	2	0	0	0	0	0	0	0	0	0	0	0	0	0	0	0	0	1	0	0	0	0	0	0	0	0	1	1	1	1	0	0	1	1	0	1	1	0	0	0	0	2	2	2	2	2	2	2	2	2	2	2	2	0	0	0	0	0	0	0	0	0	0	0	0	0	0	0	0	0	0	0	0	0	0	0	0	0	0	0	0	0	0	0	0	0	0	0	0	0	0	1	1	0	1	1	0	1	0	1	1	1	1	0	2	2	0	2	0	0	1	1	1	0	0	0	0	0	0	0	0	0	0	0	0	0	0	0	0	0	0	0	0	0	0	0	0	0	0	0	0	0	0	0	0	0	0	0	0	0	0	0	0	0	0	0	2	2	2	0	0	0	2	2	0	2	0	0	2	0	2	2	2	0	0	2	0	0	0	0	0	0	0	0	0	0	0	2	0	0	2	0	2	2	2	0	2	0	2	0	0	0	0	0	0	0	0	0	2	0	0	0	0	0	0	2	2	2	0	0	0	2	2	0	0	0	0	0	2	0	2	2	2	2	2	0	1	0	0	0	0	0	0	0	0	0	2	2	2	2	2	2	2	2	2	2	2	0	0	0	0	2	2	0	0	0	0	0	2	0	0	0	0	0	0	0	0	0	0	0	0	0	0	2	0	0	0	2	1	1	0	1	1	1	1	1	0	1	0	1	0	0	0	0	2	0	0	0	2	0	0	0	2	0	0	0	0	0	1	1	2	2	2	2	2	2	0	0	0	0	0	0	0	0	0	0	0	0	0	0	0	0	2	2	2	2	2	2	2	2	2	2	2	0	0	0	0	0	0	2	0	0	0	0	0	0	0	0	0	0	2	2	2	0	0	2	2	2	2	2	0	2	0	1	1	0	0	1	0	0	1	0	0	0	0	0	0	0	0	0	0	0	0	2	2	0	2	0	0	0	0	0	0	0	0	0	0	0	0	0	0	2	2	2	0	2	2	0	0	0	0	0	0	2	2	2	2	1	0	0	0	0	0	0	0	0	0	0	0	0	0	0	0	0	0	0	0	0	0	0	0	0	0	0	0	0	0	0	0	0	0	0	0	0	0	2	2	2	0	0	2	2	2	2	2	2	0	2	2	2	0	0	0	0	1	1	0	0	0	0	0	0	0	2	0	0	0	0	0	0	0	0	0	0	0	0	0	2	0	0	2	0	0	0	0	0	0	0	0	0	0	0	0	0	0	0	0	0	0	0	0	0	0	0	0	0	0	0	0	0	0	2	0	0	0	0	0	0	0	0	0	2	0	0	0	0	0	0	0	2	0	0	0	0	0	0	0	0	0	0	0	0	0	0	0	0	0	0	0	0	2	2	1	2	2	0	2	0	0	0	0	2	2	2	2	2	2	2	2	2	2	2	2	2	2	-1	0	0	0	0	0	0	0	0	0	0	0	0	0	0	0	0	0	0	0	0	0	0	0	0	0	0	0	0	0	0	0	0	0	0	0	0	0	0	0	1	0	0	0	0	0	0	0	0	0	0	0	0	0	0	0	2	0	0	0	1	1	1	0	1	0	0	2	2	2	2	2	2	2	0	0	1	1	1	1	0	0	0	0	0	0	0	0	0	0	0	0	0	0	0	0	0	0	0	0	0	0	0	0	0	0	0	0	0	0	0	0	0	0	0	0	0	0	0	0	0	2	2	0	2	0	0	0	0	0	0	0	1	1	0	0	2	2	1	1	0	0	2	0	0	0	0	0	0	0	0	0	0	0	2	0	0	0	0	0	0	0	0	0	0	2	0	0	0	0	0	0	0	0	0	0	0	0	0	0	0	0	0	0	0	0	0	0	1	1	1	2	2	2	0	0	0	0	0	0	0	2	2	0	2	0	2	2	2	2	2	2	2	2	2	0	2	2	2	2	2	2	2	2	2	2	2	2	2	2	2	2	2	2	2	2	2	2	0	0	0	0	0	2	0	0	0	0	0	0	0	0	0	0	0	0	0	0	0	0	0	0	0	0	0	2	0	0	0	0	0	2	2	0	2	2	2	2	0	0	2	1	1	1	1	1	1	1	1	1	1	0	0	0	0	0	0	0	0	0	0	0	1	0	0	0	0	0	1	1	1	2	0	1	1	1	1	0	0	0	0	0	0	0	2	0	0	0	0	0	0	0	0	0	0	0	0	0	0	0	0	0	1	1	0	1	0	1	0	0	1	0	1	1	1	0	0	0	0	0	0	0	0	2	2	2	2	0	0	0	0	2	2	0	2	2	2	2	2	2	2	2	2	2	2	0	0	2	0	1	0	2	1	0	2	2	2	0	1	0	0	0	0	0	0	0	0	0	0	0	0	0	1	1	0	0	0	0	0	0	0	0	0	0	0	0	0	0	0	0	0	0	0	0	0	0	0	0	0	0	0	0	0	0	0	0	2	2	0	0	0	0	0	0	0	0	0	0	0	2	0	0	0	0	0	0	0	2	0	0	0	0	0	2	0	0	0	0	0	0	0	0	0	2	2	2	0	2	0	2	2	0	0	0	2	2	2	2	2	2	0	0	2	0	2	0	0	0	0	0	0	0	0	0	0	0	0	0	0	0	0	0	0	0	0	0	0	0	0	0	0	0	0	0	0	0	0	0	0	0	0	0	0	0	0	0	0	0	0	0	0	0	0	2	0	0	0	0	2	0	0	1	1	1	1	1	1	1	1	1	1	1	0	0	0	0	0	1	1	0	0	0	0	0	0	0	0	0	0	0	1	1	1	1	0	0	0	0	0	0	0	0	0	0	0	0	0	0	1	0	0	1	1	1	1	0	1	0	0	1	1	1	0	0	0	0	0	0	0	0	0	0	0	0	0	0	2	2	0	0	0	0	0	0	0	0	0	0	0	0	0	0	0	0	0	2	2	0	0	0	0	2	2	2	2	2	0	0	0	0	0	0	0	0	0	0	0	0	0	0	2	2	0	0	0	0	0	0	0	0	2	0	0	0	0	2	2	2	2	2	2	2	0	2	0	2	0	0	0	0	0	0	0	0	0	0	0	0	0	0	0	0	0	0	0	0	0	2	2	0	2	0	2	2	2	0	0	0	2	2	2	2	2	0	2	0	0	0	0	0	0	0	0	0	0	2	0	0	0	0	0	0	0	0	0	0	0	2	0	0	0	0	0	0	0	0	0	2	0	0	0	0	0	0	0	0	0	0	0	0	0	0	0	0	0	0	0	2	0	0	2	1	1	0	1	0	1	1	0	0	0	1	1	0	0	0	0	2	2	2	2	1	0	0	2	2	2	2	2	2	2	2	0	0	0	0	0	0	0	0	0	0	0	0	0	0	0	2	2	2	2	2	0	0	0	0	0	0	0	0	1	1	0	0	0	0	0	0	2	2	0	0	0	0	0	0	0	0	0	0	0	0	0	0	0	0	0	0	0	0	0	0	0	0	0	0	0	0	0	0	0	0	0	0	0	0	0	0	0	0	0	0	0	0	0	0	0	0	0	0	0	0	0	0	0	0	0	0	2	0	0	0	0	1	1	1	0	0	2	2	2	0	0	0	0	0	0	0	0	0	0	0	0	0	0	0	0	0	0	2	2	0	0	0	0	0	0	0	0	0	0	0	0	0	0	0	0	0	0	0	0	0	0	0	0	0	0	0	0	0	0	0	0	2	2	0	0	0	0	0	0	0	0	0	0	0	0	0	2	0	0	2	0	0	0	0	0	0	0	0	0	0	0	0	0	0	0	0	0	0	0	0	0	0	0	0	0	0	0	2	0	2	2	0	0	0	0	2	2	0	2	0	0	0	0	0	2	2	0	0	0	0	0	0	0	0	0	0	0	0	0	0	0	0	0	0	0	0	0	0	0	1	0	0	0	0	0	0	0	0	0	0	0	0	0	0	0	0	0	0	0	0	0	0	0	0	0	0	0	0	0	0	0	0	0	0	0	0	0	0	0	0	0	0	0	0	0	0	0	0	0	0	0	2	0	2	0	2	2	0	0	0	0	0	0	0	0	0	0	0	0	0	0	0	2	2	2	2	2	2	2	2	1	0	0	0	0	0	0	0	0	0	0	0	0	0	0	0	0	0	0	0	0	0	0	0	0	0	0	0	0	0	0	0	0	0	0	0	2	2	2	0	0	0	2	0	2	0	0	0	0	0	0	0	0	0	0	0	0	0	0	0	0	0	0	0	0	0	0	0	0	0	0	0	0	0	0	0	2	0	2	0	0	0	2	0	1	0	1	0	0	1	0	0	1	1	1	1	0	1	0	0	0	1	1	1	1	1	1	2	2	2	2	2	2	2	2	2	0	0	0	0	0	0	0	0	0	0	0	0	0	0	0	0	0	0	0	0	1	0	1	1	1	2	2	0	2	0	2	0	0	0	0	0	2	0	0	0	0	0	2	0	0	0	0	0	0	2	0	0	0	0	0	0	0	0	0	0	0	0	1	0	1	0	0	0	0	0	0	0	0	0	0	0	0	0	0	2	0	0	0	0	0	0	0	1	1	1	1	0	0	0	0	0	0	0	0	0	0	0	0	0	0	0	0	0	0	0	0	2	2	2	2	2	2	2	0	2	2	2	2	2	2	2	2	0	0	0	0	0	0	0	0	0	0	0	0	0	0	0	2	0	0	0	2	0	0	0	0	0	0	0	0	0	2	2	2	0	2	0	2	2	1	0	0	0	1	0	0	1	2	2	2	2	2	2	2	2	2	2	2	0	0	0	1	1	0	0	0	0	0	0	0	0	0	2	2	2	2	2	2	2	2	2	2	2	2	2	2	2	2	2	0	2	2	0	0	0	0	0	0	0	0	0	0	0	0	0	0	0	0	0	0	0	0	0	0	0	0	0	0	0	0	0	0	0	0	0	0	0	0	0	0	0	0	0	0	0	0	0	0	0	0	0	0	0	0	0	0	0	0	1	1	1	1	1	0	0	0	0	0	0	0	0	1	1	1	1	1	1	0	0	0	1	0	0	0	1	1	1	1	1	0	0	1	0	0	0	0	0	0	0	0	0	0	0	0	0	0	0	2	2	0	0	0	0	0	0	0	0	0	0	0	0	0	0	0	0	0	0	0	0	0	0	0	0	0	1	1	1	1	1	1	1	1	0	0	0	0	0	0	0	0	2	2	0	2	0	0	0	0	0	0	0	0	2	2	0	0	0	0	0	2	0	0	0	0	0	0	0	0	0	0	0	0	0	0	0	0	0	0	0	0	0	0	2	2	2	2	2	2	2	0	0	2	0	0	2	0	0	0	2	2	2	2	2	2	0	0	0	0	0	0	0	0	0	0	0	0	0	0	0	2	0	0	0	0	0	2	0	2	0	0	0	0	0	0	0	0	0	0	0	0	0	0	0	0	0	2	0	0	2	0	0	0	0	0	1	1	0	0	0	0	0	0	0	0	0	0	0	0	0	0	0	0	0	1	1	1	0	1	1	0	0	0	0	0	0	0	0	2	0	0	0	0	0	0	0	0	0	0	0	0	0	0	0	0	0	0	0	0	0	0	0	0	0	0	1	0	0	0	0	0	0	0	0	0	2	2	0	0	0	0	0	0	0	0	0	0	0	0	0	0	0	0	0	0	0	0	0	0	0	0	0	0	0	0	0	2	2	0	0	0	0	0	0	0	0	0	0	0	0	0	0	0	0	0	0	0	0	0	0	0	0	0	0	0	0	0	0	0	0	0	2	2	2	0	0	0	0	0	0	0	0	0	0	2	2	0	0	0	0	1	1	1	1	1	1	1	1	1	1	1	1	0	0	0	0	0	0	0	0	0	0	0	0	0	0	0	0	0	0	0	1	0	0	1	0	1	0	1	1	1	0	0	1	1	0	0	1	0	1	1	1	0	0	2	0	0	0	0	0	2	0	0	0	0	0	0	0	1	0	0	1	0	0	1	1	0	0	0	0	0	0	2	0	0	2	0	0	0	0	0	0	0	0	0	0	0	0	0	0	0	0	2	0	0	0	0	0	0	0	2	0	2	0	2	2	0	0	0	0	0	0	0	2	2	0	2	2	2	0	0	2	0	0	0	0	1	1	1	1	1	1	1	1	1	1	1	1	1	1	0	1	1	0	0	0	0	0	0	0	0	0	0	0	0	0	0	0	2	2	2	2	2	2	0	2	1	2	2	1	1	0	0	0	1	1	0	1	0	1	0	0	1	0	0	0	0	0	0	1	0	1	0	2	0	2	2	2	0	2	2	0	0	0	0	1	1	1	0	0	0	0	1	0	0	0	0	0	0	0	0	1	0	0	-1	1	0	1	1	0	1	0	1	1	1	0	1	1	1	0	0	0	0	0	0	0	0	0	2	2	0	0	2	2	2	2	2	2	0	2	0	2	2	0	0	0	0	0	0	0	0	0	0	0	0	0	0	0	0	0	0	0	1	1	1	1	0	0	0	0	1	1	0	0	0	0	0	1	1	0	1	0	1	1	0	1	0	0	0	0	0	0	0	1	1	2	2	2	2	0	0	0	0	0	0	0	2	0	0	0	0	0	0	0	0	0	0	0	0	0	1	1	0	0	0	0	0	2	0	1	0	0	0	0	0	0	0	0	0	0	0	0	0	0	0	0	0	0	0	0	0	0	2	2	0	2	0	0	0	0	0	0	0	0	0	0	2	2	2	2	2	1	1	1	1	0	0	1	0	1	1	0	0	1	0	0	0	0	0	0	0	0	0	0	0	0	0	0	0	0	0	0	0	2	2	0	0	0	0	0	0	0	0	0	0	0	0	0	0	0	2	2	2	2	0	0	0	0	0	0	0	0	0	0	0	0	0	0	0	0	0	0	0	0	0	0	0	0	0	0	0	0	0	0	0	0	0	2	2	2	0	2	2	2	0	2	0	2	0	0	0	0	2	2	0	0	0	0	0	0	0	0	0	0	0	0	0	2	0	1	1	1	1	1	1	1	1	0	0	0	0	0	0	0	0	0	0	0	0	0	0	0	0	2	2	0	0	0	0	2	0	0	0	2	2	2	2	0	0	1	1	1	0	0	0	0	0	0	0	0	0	0	0	1	0	1	0	0	0	0	0	0	0	0	1	0	1	0	0	0	1	0	1	0	0	0	0	0	0	0	1	1	0	0	1	0	0	0	0	0	0	0	0	0	0	0	0	0	0	0	0	0	0	0	0	0	0	0	2	2	0	0	0	0	0	0	0	0	0	0	0	0	2	2	0	0	0	2	0	0	2	2	0	2	0	0	1	1	1	0	1	1	1	1	1	1	1	1	1	1	1	0	1	1	0	0	1	0	1	1	0	0	1	1	1	0	1	1	0	1	0	2	2	2	2	2	0	2	2	2	2	0	2	0	2	2	2	0	0	0	0	0	0	0	0	0	0	0	0	0	0	0	0	0	0	0	0	0	0	0	0	0	0	0	0	0	0	0	0	0	0	0	0	0	0	0	0	0	0	0	0	0	2	0	0	2	0	0	0	0	1	1	1	0	0	1	0	1	1	1	0	0	0	0	1	0	0	1	1	1	1	1	0	0	0	0	2	0	2	2	0	0	2	2	2	0	2	2	0	2	0	0	2	0	0	2	0	2	0	2	2	0	0	0	0	0	1	0	1	1	0	0	2	0	0	2	0	2	2	2	2	2	2	0	2	2	2	2	2	2	2	0	0	0	0	0	0	0	0	0	0	0	0	0	0	0	0	1	0	0	0	0	0	0	0	2	1	0	1	1	1	1	1	1	1	1	2	2	0	1	1	1	1	1	1	1	1	0	1	2	0	0	0	0	2	0	0	1	1	1	0	1	1	1	0	0	0	0	0	2	0	0	0	0	0	0	1	0	1	1	1	1	1	0	0	0	0	0	0	0	0	2	2	2	2	0	0	0	0	0	0	0	0	0	0	2	0	0	1	1	1	0	0	0	0	0	0	0	0	0	0	0	0	0	0	0	0	2	0	0	2	2	0	2	0	2	2	0	0	0	0	0	0	0	0	0	0	0	0	0	0	0	0	2	0	2	0	2	2	0	2	2	2	2	2	2	0	2	2	2	2	2	2	0	2	2	0	2	0	0	2	2	2	2	2	2	2	2	2	0	0	0	0	0	0	0	0	0	0	0	0	0	0	0	0	0	0	0	0	0	0	0	0	0	1	0	0	0	0	0	0	0	0	0	0	0	0	0	0	0	0	0	0	0	0	0	0	0	0	0	0	0	0	0	0	0	0	0	0	2	2	2	0	0	0	0	0	0	0	0	0	2	0	0	0	2	0	0	0	0	0	2	2	0	0	0	0	0	0	0	0	0	0	0	0	0	0	0	0	0	0	0	0	2	0	0	0	0	0	0	0	0	0	0	0	0	0	0	1	0	0	2	2	0	0	0	0	0	0	0	2	2	2	0	0	0	2	2	0	0	0	0	2	2	2	0	0	0	0	0	0	0	0	0	0	0	0	0	0	0	0	0	0	2	2	2	2	2	2	2	0	0	2	2	0	0	1	0	2	2	2	2	2	0	2	2	2	2	0	0	0	0	0	0	0	0	0	0	0	0	0	0	0	0	0	0	0	0	0	0	0	0	0	0	2	0	0	0	0	0	0	0	0	0	0	0	0	0	0	0	0	0	0	0	0	0	0	0	0	2	2	2	0	0	0	0	0	0	0	1	0	0	1	1	1	1	1	0	0	0	0	0	0	0	0	0	0	0	0	0	0	0	0	0	0	2	2	2	0	0	0	0	0	0	0	0	0	0	0	0	0	0	0	0	0	0	0	2	0	0	0	0	0	0	0	0	2	0	0	0	2	2	2	2	2	2	2	2	2	2	1	0	1	1	0	1	1	1	1	1	0	2	2	2	2	2	2	2	2	0	2	0	0	0	0	0	1	0	0	0	0	0	0	0	0	0	0	2	2	2	0	2	0	0	0	0	0	0	2	2	2	0	0	0	0	0	0	0	0	0	0	2	0	0	0	0	0	0	0	0	0	0	0	0	0	0	0	2	2	0	2	2	2	2	2	0	0	0	0	0	0	0	2	2	0	0	2	0	0	0	0	0	0	0	0	0	2	0	2	0	0	0	0	0	0	0	0	1	0	0	0	1	1	2	0	2	0	0	0	0	0	0	0	2	0	2	2	0	2	0	2	0	2	2	0	0	0	0	0	0	0	0	0	2	2	2	2	2	2	2	2	2	1	2	0	0	2	2	0	2	2	2	2	0	2	0	2	2	2	2	2	2	2	0	2	2	2	2	2	2	2	0	2	2	2	0	0	2	2	2	2	2	0	0	2	2	2	2	0	0	0	0	0	0	0	1	1	1	2	0	0	1	2	1	2	1	1	1	0	1	0	1	1	0	1	2	0	2	2	2	0	2	0	2	2	0	2	1	2	0	0	2	0	1	1	1	1	0	1	1	1	1	1	2	2	2	2	2	0	0	0	0	0	0	0	0	0	0	0	0	0	0	0	0	0	0	0	0	0	0	0	0	0	0	0	0	0	0	0	0	2	0	0	0	0	0	2	0	0	0	0	0	0	2	0	0	0	0	0	0	0	0	2	2	2	0	0	2	2	2	2	2	2	0	0	0	0	0	0	0	0	0	0	0	0	0	0	0	2	0	0	0	2	0	0	2	0	0	0	0	2	0	0	0	0	0	1	1	1	0	1	0	1	0	0	1	1	0	1	1	1	1	1	1	1	1	2	0	2	2	2	2	0	0	0	0	0	0	2	0	0	0	0	0	0	0	2	0	0	0	0	0	0	0	0	0	0	2	2	2	0	2	0	0	0	2	2	2	0	0	2	0	2	0	0	0	0	1	0	1	1	1	1	1	0	0	0	2	0	0	0	0	0	0	0	0	0	0	0	0	0	0	0	0	0	0	0	0	0	0	0	0	0	0	0	0	0	0	0	0	0	0	0	0	0	0	0	0	2	0	0	0	0	0	0	0	0	0	0	0	0	0	0	0	0	0	0	0	0	0	0	0	0	0	0	0	0	0	0	2	0	0	0	0	0	0	0	0	0	0	0	2	0	0	0	1	0	0	1	0	0	0	0	0	0	0	0	0	0	0	0	0	0	0	0	0	0	0	1	1	1	0	1	0	0	1	0	0	2	0	0	0	0	0	0	0	0	0	2	0	2	2	2	2	0	0	0	0	0	0	0	0	0	0	0	0	0	2	2	0	2	2	2	0	2	2	-1	-1	-1	0	0	0	0	0	0	2	0	0	0	0	0	0	0	0	0	0	0	0	2	2	2	0	0	0	0	0	0	0	0	0	0	0	0	0	0	0	0	0	0	0	0	0	0	0	0	0	0	0	0	0	0	0	0	0	0	0	2	2	2	0	2	2	2	2	0	2	2	2	0	0	2	2	2	0	2	2	0	0	2	2	0	2	2	2	0	0	0	0	0	0	0	0	0	0	0	0	0	0	0	0	0	2	2	2	0	2	2	2	0	0	2	0	0	0	0	0	1	1	0	0	0	0	1	0	0	0	0	0	0	1	0	1	0	0	0	0	0	0	2	2	2	2	2	2	2	2	0	0	0	0	1	1	1	0	1	0	0	0	0	1	0	0	0	0	0	0	0	1	0	0	0	0	0	0	0	2	0	0	2	2	2	2	2	2	2	2	2	2	0	2	2	2	0	2	2	2	0	0	0	0	0	0	0	0	0	0	0	0	0	0	0	2	0	1	1	1	1	1	1	0	1	1	0	0	1	0	0	0	0	0	0	0	0	0	0	0	0	0	0	0	0	0	0	0	0	0	0	0	0	0	0	0	0	2	0	0	0	0	0	0	0	0	2	0	0	0	0	0	0	0	2	0	1	1	1	0	1	1	1	0	1	1	1	0	1	1	1	1	2	2	0	0	0	0	0	0	0	0	0	0	0	0	0	0	0	0	0	2	2	2	2	0	2	0	0	2	0	2	2	2	2	2	2	2	2	2	2	2	2	2	2	0	0	0	0	0	0	0	0	0	2	0	0	0	0	0	0	0	0	0	2	2	2	2	1	0	0	0	0	0	0	0	2	0	0	0	0	0	0	0	0	0	0	0	0	0	0	0	0	0	0	0	1	1	0	0	0	0	2	2	0	0	0	0	0	0	0	0	1	1	1	1	0	2	0	0	0	2	2	2	2	2	2	2	0	2	2	0	0	0	0	0	0	0	0	0	0	0	0	0	0	0	0	0	1	0	-1	0	2	2	2	2	2	0	2	0	0	0	0	0	2	0	0	0	0	0	0	0	0	0	0	0	0	0	0	0	0	0	0	0	0	0	0	0	0	0	0	0	0	0	0	0	0	0	0	0	0	0	2	2	0	2	2	2	1	0	0	0	0	0	0	0	0	0	0	0	0	0	0	0	0	0	0	0	0	0	0	0	2	2	2	2	2	2	0	2	0	2	0	2	2	0	2	0	1	0	0	1	1	1	1	2	1	1	1	1	1	0	1	1	1	0	0	2	2	2	2	2	2	0	0	0	0	0	0	0	0	0	0	0	0	0	0	0	0	0	0	0	0	0	0	0	0	0	0	0	0	0	0	0	0	1	0	0	0	0	0	0	0	0	2	0	2	2	2	2	2	2	0	0	2	1	0	1	1	1	0	0	0	0	0	0	0	2	0	0	0	0	0	0	0	0	0	2	0	2	0	0	0	0	0	0	0	0	1	2	1	1	1	0	1	1	1	0	0	0	0	0	0	0	0	0	0	0	0	0	2	2	0	0	2	2	0	0	1	0	1	0	0	0	0	1	1	1	1	1	1	1	1	1	0	0	0	0	0	0	0	0	0	2	2	2	2	0	0	2	0	1	1	0	1	1	2	2	0	2	2	2	2	2	2	2	2	2	2	2	2	0	0	0	0	0	0	0	0	0	0	0	0	0	0	0	0	0	0	0	1	1	1	1	2	0	2	0	0	0	0	0	0	0	0	0	0	0	0	0	0	0	0	0	0	1	0	0	0	0	0	0	0	0	0	0	0	0	0	0	0	0	0	2	2	0	0	0	0	2	2	2	2	2	2	2	2	2	2	2	0	0	0	0	2	0	0	0	0	0	0	0	0	0	0	0	0	0	0	0	0	0	0	0	0	0	0	0	0	0	2	0	2	2	0	1	0	1	0	0	1	0	1	1	1	2	1	1	1	1	1	0	1	1	1	1	1	0	0	1	1	1	1	1	0	0	0	0	0	0	0	0	0	0	0	0	0	2	2	0	0	1	0	0	0	1	0	1	1	0	0	1	0	0	0	0	0	0	0	0	0	0	0	0	0	0	0	0	0	0	0	0	0	0	0	0	0	0	0	0	0	0	0	0	0	0	0	1	0	0	0	0	0	0	0	0	0	0	0	0	0	0	0	0	0	0	2	0	0	2	2	0	2	0	0	0	0	0	0	0	2	0	0	0	0	0	0	2	0	0	0	0	0	0	0	0	1	0	0	0	0	0	0	0	0	0	0	0	0	0	0	0	0	0	1	0	0	1	1	0	0	0	0	2	2	2	2	2	2	2	2	2	2	0	0	0	0	0	0	0	0	0	0	0	0	0	0	0	0	0	0	0	0	0	0	0	0	0	0	0	0	0	0	0	0	0	0	0	0	0	0	0	0	0	0	0	2	0	0	0	0	0	0	0	0	0	0	0	0	2	2	2	2	2	2	2	2	2	2	0	2	0	0	2	2	2	2	2	2	2	2	2	2	2	2	2	2	0	0	0	0	0	0	0	0	0	0	0	0	2	2	2	0	0	0	0	0	0	0	0	0	0	0	0	0	0	0	0	1	0	0	0	0	0	1	1	0	0	1	0	0	2	0	2	0	0	0	0	0	0	0	0	0	0	0	0	1	0	0	0	0	0	0	0	1	1	1	1	1	0	1	0	0	0	0	0	0	0	2	2	2	0	0	0	0	0	0	0	0	0	0	0	2	0	0	0	0	0	0	0	0	0	0	0	0	0	0	0	0	0	0	0	0	2	0	0	0	0	0	0	0	1	0	0	0	0	0	0	0	0	0	0	2	2	2	2	0	0	0	0	0	1	1	1	1	1	1	1	1	1	0	1	1	1	1	1	1	0	0	0	0	0	2	2	0	2	0	2	0	2	0	0	0	1	0	1	0	1	0	0	0	0	0	0	0	0	2	2	2	2	2	2	2	2	2	0	2	0	0	0	1	0	0	0	1	0	0	0	0	0	1	1	0	2	2	0	0	0	2	1	0	0	0	0	0	0	0	1	1	0	1	1	1	0	0	0	1	1	1	0	0	1	0	0	1	0	1	0	0	0	1	1	1	0	1	1	0	2	2	2	0	0	0	0	0	0	0	0	0	0	0	0	0	2	0	0	2	2	2	0	0	0	0	0	0	0	0	0	1	1	1	1	1	1	1	1	0	1	1	1	1	1	0	0	0	0	0	0	0	0	0	0	0	0	0	0	0	0	0	0	2	0	0	0	0	0	0	0	0	0	0	0	0	0	0	2	0	0	0	0	0	0	0	0	0	0	0	0	2	2	2	0	0	0	0	2	2	0	0	0	0	0	0	0	0	0	2	2	2	0	0	0	0	1	1	1	1	2	0	0	0	0	0	0	0	0	0	2	2	2	2	2	2	2	2	2	2	2	2	2	0	0	0	0	0	0	0	0	0	0	0	0	2	0	0	0	0	0	0	0	0	0	0	0	0	0	0	0	0	0	0	0	0	0	0	0	0	0	0	0	0	0	0	0	0	0	0	0	0	0	0	0	0	0	0	0	0	0	0	0	0	0	0	0	0	0	0	0	0	0	0	0	0	0	0	0	0	0	0	0	0	0	0	0	0	0	0	0	0	0	0	0	0	0	2	2	2	2	2	2	2	2	0	0	0	0	0	0	0	0	0	0	0	0	0	0	0	0	0	0	0	0	0	0	0	0	0	0	0	0	0	1	0	1	1	0	0	0	0	1	0	0	2	2	2	2	2	2	2	0	1	0	0	0	0	2	0	2	2	2	2	2	0	2	0	0	0	0	0	0	0	0	0	0	0	0	0	0	0	0	0	0	0	0	0	0	0	0	1	1	0	1	1	1	1	1	0	0	0	0	0	0	0	2	2	0	2	0	0	-1	-1	-1	0	0	0	-1	2	2	0	0	2	2	2	0	2	2	2	1	0	1	1	1	1	1	2	0	2	0	0	0	0	0	2	2	0	0	0	2	0	0	0	0	0	0	0	2	2	2	0	0	0	0	0	0	0	0	0	0	0	0	0	0	0	0	0	0	1	1	1	0	-1	-1	2	1	2	2	2	2	2	2	2	2	2	2	2	2	2	2	2	2	2	2	2	0	0	0	0	0	0	0	0	2	0	0	2	0	0	0	0	0	0	0	1	1	0	0	0	0	0	0	0	0	0	0	0	0	0	2	0	0	0	0	0	0	0	0	0	0	0	0	0	0	0	0	0	0	0	0	2	2	2	2	2	2	2	2	2	2	2	0	0	2	2	2	2	2	0	0	0	0	0	2	2	2	2	2	2	2	2	2	0	2	2	2	2	2	2	2	2	0	2	2	0	2	2	2	2	2	0	2	0	2	0	2	0	2	2	0	0	0	0	0	0	0	0	0	2	2	2	2	0	0	0	0	0	0	2	0	2	2	2	0	0	0	0	0	0	0	0	0	0	0	0	0	0	0	0	0	0	0	0	0	0	1	0	1	1	2	1	1	1	2	2	2	2	1	2	2	2	2	2	2	0	2	0	2	0	2	0	2	2	0	0	0	0	2	0	2	2	2	2	2	2	2	2	2	0	2	2	2	1	0	2	0	0	2	2	0	0	0	0	0	0	2	1	0	1	1	1	1	0	0	0	0	0	0	0	0	0	0	0	0	0	0	0	0	0	0	0	0	0	0	0	0	0	0	0	0	2	2	2	2	2	2	0	0	0	0	0	0	0	0	0	1	0	0	0	0	0	0	0	0	0	2	2	0	0	2	2	2	1	0	2	2	0	2	2	2	2	0	2	2	2	0	2	2	2	2	0	0	0	0	0	0	0	0	0	0	0	0	0	0	0	0	0	0	0	0	0	0	0	0	0	0	0	0	0	0	0	1	0	1	2	2	0	0	0	0	0	0	2	0	0	0	1	0	1	0	0	0	0	1	1	1	1	0	0	0	0	0	0	0	0	0	0	0	0	0	0	0	0	0	0	0	2	2	0	0	0	0	0	0	2	0	0	0	0	1	0	0	0	0	1	0	0	0	0	0	0	0	0	2	0	0	0	1	1	1	0	0	0	0	0	0	0	0	0	0	0	1	1	1	1	1	1	1	1	1	1	1	0	0	0	0	0	0	1	1	1	1	1	1	1	0	0	2	0	2	0	0	0	2	0	0	0	0	2	2	0	0	0	0	0	0	0	0	0	0	0	0	0	0	0	0	0	0	0	0	0	0	0	0	0	0	0	0	0	2	0	0	0	0	0	0	0	0	0	0	0	0	0	0	0	0	0	0	0	0	0	0	0	0	0	0	0	0	0	0	0	0	0	1	1	1	0	0	2	2	2	0	2	2	2	0	2	0	0	0	0	0	0	0	0	0	2	2	0	0	0	2	0	0	0	0	2	0	0	0	0	0	0	0	0	0	0	0	0	0	2	0	0	0	0	0	0	2	0	0	0	2	2	2	0	0	0	0	2	0	2	2	2	2	2	0	2	2	2	2	2	2	0	0	0	0	0	0	0	2	0	0	0	0	0	0	0	0	0	0	1	1	0	2	2	0	0	0	0	1	1	0	0	0	0	1	0	0	0	0	0	0	0	0	0	0	0	0	0	0	0	0	0	0	0	0	0	0	0	0	1	1	0	0	0	0	0	1	0	0	0	1	0	2	0	0	0	0	0	0	0	1	0	0	1	0	0	0	0	0	0	0	0	0	0	0	2	2	0	2	2	2	2	0	2	2	0	0	2	2	2	0	0	0	0	1	0	0	0	0	0	0	0	0	0	0	0	0	0	0	0	0	0	0	0	0	2	2	2	2	1	2	0	0	0	0	0	0	0	0	0	0	0	0	0	0	0	0	0	1	0	1	1	1	1	1	0	0	0	0	0	0	0	0	0	0	1	1	0	0	1	1	0	0	1	1	0	0	0	2	2	2	0	2	0	0	0	0	0	0	0	2	2	2	0	1	0	0	2	2	2	2	2	2	2	0	1	1	0	0	2	2	2	2	1	0	2	1	0	0	0	0	2	2	2	2	2	2	2	0	0	0	0	0	0	0	0	0	0	0	0	0	0	0	0	0	0	0	0	0	0	0	0	0	0	0	0	0	0	0	0	0	0	0	0	0	0	0	0	0	0	0	0	0	0	0	2	0	2	2	2	2	2	2	2	0	2	2	0	2	0	0	0	2	2	2	2	2	0	2	2	2	2	2	2	0	2	2	2	0	0	0	2	0	0	0	0	0	0	0	0	0	0	0	0	0	0	2	2	0	2	2	2	2	0	0	2	2	2	2	2	0	2	2	2	0	0	2	2	2	0	2	2	0	0	0	0	0	0	0	0	0	0	0	0	0	0	0	0	0	0	0	0	0	0	0	0	0	0	0	0	0	0	0	0	0	0	0	0	0	0	0	0	0	0	0	0	0	0	0	0	0	0	0	0	0	0	0	0	0	0	0	0	0	0	0	0	0	0	0	0	0	0	1	1	0	1	0	0	0	0	2	2	2	0	0	0	0	0	0	0	0	0	0	0	0	1	1	1	0	1	1	1	1	1	0	0	0	0	0	0	0	0	0	0	0	0	0	0	0	0	0	0	0	0	0	0	0	0	0	0	0	0	0	0	0	0	0	0	0	0	0	0	0	0	0	0	0	0	0	0	0	0	0	0	1	1	1	1	1	0	0	0	0	0	0	0	0	0	0	0	0	0	0	0	0	0	0	0	0	0	0	0	0	0	0	0	0	0	0	0	0	0	0	0	0	0	0	0	0	0	0	0	0	0	0	0	0	0	0	0	0	0	0	0	0	0	0	0	0	0	0	0	0	0	0	0	0	0	0	0	0	0	0	0	0	0	0	0	0	0	0	0	0	0	0	0	0	0	0	0	0	0	0	0	0	0	0	0	0	0	0	0	0	0	0	0	0	0	0	0	0	0	0	0	0	0	0	0	2	0	0	0	2	0	0	2	0	0	2	0	0	0	0	0	0	0	0	0	0	0	0	0	0	0	0	0	0	0	0	0	1	0	1	1	1	0	1	1	1	1	1	1	1	1	0	0	0	0	0	0	0	0	0	0	0	0	0	1	0	0	0	2	0	0	0	0	0	0	0	0	0	0	0	0	2	2	0	2	0	0	0	0	0	0	0	0	0	0	0	0	0	0	0	0	0	0	0	0	0	0	0	0	0	0	0	0	0	0	0	0	0	0	0	0	0	0	0	0	0	0	0	0	0	0	0	0	0	0	0	0	0	0	0	0	0	0	0	0	0	0	0	0	0	0	0	0	2	0	0	0	0	0	0	0	2	0	0	0	0	0	0	0	0	0	0	0	0	0	0	0	0	0	0	0	0	0	0	0	0	0	1	0	0	0	0	0	0	0	0	0	0	0	0	0	0	0	0	0	0	0	0	0	0	0	0	0	0	2	2	2	0	2	2	2	2	2	2	0	2	2	0	0	0	0	0	0	0	0	0	0	0	0	0	0	0	0	0	0	0	0	0	0	0	0	0	0	0	0	0	0	0	0	0	0	0	0	0	0	0	0	0	1	1	1	1	1	1	0	1	1	1	1	2	0	0	2	0	0	0	2	2	2	2	2	2	0	2	2	2	0	0	1	0	0	1	0	0	0	0	0	0	1	1	0	0	1	0	0	1	1	0	0	1	0	1	0	2	2	0	0	2	0	2	2	2	1	1	1	0	0	1	1	2	1	1	2	1	0	2	1	1	1	1	1	1	1	1	1	0	2	0	2	2	2	2	2	2	2	2	0	0	0	0	0	0	2	0	0	2	0	2	0	0	2	0	0	0	0	0	0	0	0	0	0	2	0	0	0	0	0	0	2	0	0	0	0	0	0	0	1	1	0	0	1	1	0	1	0	0	0	0	0	0	2	2	2	2	2	2	2	2	2	1	0	0	0	0	0	0	0	0	0	0	0	0	0	1	1	1	0	1	1	0	1	1	1	1	1	1	1	1	1	1	1	0	0	0	0	0	0	0	0	0	0	1	1	0	1	0	1	1	0	0	0	2	2	0	2	2	2	2	2	0	0	0	2	2	2	0	0	0	2	0	0	0	2	2	2	1	0	0	1	1	1	1	1	0	1	1	0	0	0	2	1	2	2	0	0	0	0	0	0	0	0	0	0	0	0	0	0	0	0	0	0	0	0	0	0	0	0	0	0	0	0	0	0	0	2	2	2	2	2	2	0	0	0	0	0	0	0	0	0	0	0	0	0	0	0	0	0	0	0	0	0	0	2	2	2	2	2	0	2	0	0	2	2	2	0	2	0	1	0	0	0	1	1	1	0	0	0	0	0	0	0	0	1	1	0	2	2	2	2	2	2	2	2	2	2	0	0	0	0	0	0	0	0	0	0	0	0	1	1	1	1	1	1	1	1	0	0	0	0	0	0	1	1	1	1	1	1	1	1	1	1	1	1	1	1	1	1	1	1	1	0	0	0	0	0	0	0	0	0	0	0	0	0	0	0	0	0	0	0	0	0	1	1	2	0	0	0	2	2	2	0	0	0	0	0	0	0	2	2	0	0	0	0	0	2	0	0	0	0	0	0	0	0	0	2	2	2	2	2	0	2	2	2	0	0	2	0	2	2	2	2	2	2	2	0	0	0	2	0	0	0	0	0	0	0	0	0	0	0	0	0	0	0	0	0	0	0	0	0	0	0	0	0	0	2	0	0	0	0	0	0	0	0	0	0	0	0	0	0	0	0	0	0	0	0	0	0	0	1	0	0	0	0	2	2	2	2	2	2	2	2	2	2	0	0	0	0	0	0	0	0	0	0	0	0	1	1	0	0	2	0	0	0	1	0	0	1	0	1	0	0	1	1	1	1	2	1	1	1	1	0	1	1	1	1	1	1	1	1	1	0	1	0	1	1	1	1	1	1	1	1	1	0	2	0	2	0	0	0	2	2	2	2	0	0	0	0	0	0	0	0	0	0	0	0	0	0	2	2	2	0	2	2	2	2	2	2	2	2	0	0	0	2	0	0	0	0	0	0	2	0	0	0	0	0	2	0	2	2	2	2	2	0	2	0	2	2	2	2	2	2	0	0	2	0	0	0	0	0	0	0	0	0	0	0	0	0	0	0	2	2	2	0	0	0	0	0	0	0	0	0	0	0	0	0	0	0	0	0	0	0	0	0	0	0	0	0	0	0	0	0	0	2	2	2	0	0	0	0	0	2	2	2	2	2	2	2	2	2	0	2	2	2	2	2	0	2	0	0	0	0	0	0	0	0	0	2	2	2	2	0	0	0	0	0	0	0	0	0	0	0	0	0	0	0	0	0	0	1	1	0	0	2	2	2	0	0	2	2	0	0	0	0	0	0	0	0	0	0	0	0	0	0	0	0	0	0	0	0	0	0	0	0	0	0	0	0	0	0	0	0	0	0	0	0	0	0	0	0	0	0	0	0	0	0	0	0	0	0	0	0	0	0	0	0	0	2	2	2	2	2	2	2	2	2	0	2	2	0	0	0	0	0	0	0	2	2	2	2	0	0	0	0	0	0	0	0	0	0	0	0	0	0	0	0	0	0	0	0	0	0	0	0	0	0	0	0	0	2	2	0	2	2	2	2	0	0	0	0	0	0	0	0	0	0	0	0	0	0	0	0	0	0	0	0	0	0	0	0	0	0	0	0	0	0	0	1	1	1	1	2	2	2	2	2	2	2	2	2	2	2	2	2	2	2	2	0	0	0	0	1	1	0	0	1	0	0	0	1	1	0	1	0	0	0	0	0	0	0	1	1	1	1	0	0	0	0	0	0	0	0	0	0	0	0	2	0	0	0	0	0	0	0	0	0	2	0	0	0	0	0	0	0	1	0	0	0	0	1	0	0	0	1	0	0	0	0	0	0	0	2	2	2	2	2	2	2	0	0	0	0	2	0	2	0	2	0	0	0	0	0	0	0	0	0	0	0	0	0	0	1	2	2	0	0	2	2	2	2	2	0	0	0	0	0	0	0	0	0	0	0	0	0	2	2	0	2	1	0	0	0	1	0	0	1	0	0	0	0	0	0	0	0	0	0	0	0	0	0	0	0	0	0	1	0	0	0	1	0	0	0	1	0	0	1	0	0	0	1	0	1	1	0	0	0	0	0	0	0	0	0	0	1	0	2	0	0	0	0	0	0	2	2	0	0	0	0	1	1	0	0	0	0	0	0	0	0	0	0	0	0	0	0	0	0	0	0	0	0	0	0	0	0	0	0	0	0	0	0	0	0	0	0	0	2	0	0	0	0	0	0	2	0	2	2	2	2	2	2	2	2	2	2	0	2	2	0	0	0	0	0	0	0	0	0	0	0	0	0	0	0	0	1	0	1	1	1	0	0	2	0	0	0	0	0	0	0	2	2	2	2	2	2	2	2	0	1	0	2	2	0	0	0	0	0	0	0	0	0	0	0	0	0	0	0	0	0	0	0	0	0	0	2	0	2	2	2	2	2	2	2	0	0	0	2	2	2	2	2	2	0	0	0	0	0	0	0	0	0	0	0	0	0	0	2	0	0	0	1	0	0	0	1	1	0	0	0	0	0	0	0	2	1	0	1	1	0	2	2	2	0	0	0	0	0	0	0	0	0	0	0	0	0	0	1	1	0	0	0	0	0	0	0	0	0	0	0	0	0	0	2	2	0	0	2	0	0	0	0	0	0	0	0	2	0	2	2	2	2	2	2	0	2	2	2	2	2	2	2	2	2	0	0	0	0	0	0	0	0	0	2	0	0	0	0	0	0	0	0	0	0	0	0	0	0	0	0	2	2	0	0	0	0	0	0	0	0	0	0	0	0	1	1	0	0	0	1	1	1	1	1	0	0	1	0	2	2	2	0	2	0	2	0	2	2	2	0	0	0	0	0	0	0	0	0	0	0	0	0	0	0	0	0	0	0	0	0	0	0	0	0	0	0	0	0	0	0	0	0	0	0	0	0	0	0	0	0	0	0	0	0	0	0	0	0	0	0	0	0	0	0	0	0	1	1	2	0	0	0	0	0	0	0	0	2	0	2	2	2	0	0	0	0	0	0	2	0	2	2	1	0	1	0	1	0	0	0	0	0	0	0	2	0	0	2	2	2	2	-1	0	2	2	2	0	1	1	1	1	0	0	0	0	0	0	0	2	0	0	0	0	0	0	0	0	0	0	0	0	0	0	0	0	0	0	0	0	0	0	-1	-1	-1	-1	-1	-1	-1	-1	-1	0	1	1	1	0	0	0	0	0	0	0	0	0	0	0	0	0	1	1	0	0	2	0	0	0	0	0	2	2	0	0	2	2	2	2	0	0	2	2	2	2	0	2	2	0	2	2	0	0	2	0	2	2	2	2	2	0	0	0	0	0	0	0	0	0	0	0	0	0	0	0	0	0	0	0	0	0	0	0	0	0	0	0	0	0	2	0	0	0	0	2	0	0	0	0	0	0	0	0	0	0	0	0	0	0	0	0	0	0	0	0	2	0	0	0	0	0	0	0	0	0	0	0	0	0	0	1	0	1	0	0	0	1	0	0	0	0	0	0	0	0	0	0	0	0	0	0	0	0	0	0	0	0	0	0	0	0	0	2	2	2	0	0	0	0	0	2	0	0	0	0	0	0	0	0	0	0	0	2	2	2	2	2	2	2	2	2	0	0	2	2	0	0	0	2	1	1	0	0	0	2	2	0	2	2	2	0	0	0	0	1	0	1	0	0	0	0	0	1	1	0	0	0	0	0	0	0	0	0	0	0	0	0	0	0	0	0	0	0	0	0	0	0	2	2	2	0	2	0	2	0	2	0	0	2	1	1	1	0	0	0	2	0	0	0	2	0	0	0	0	0	0	0	0	0	0	0	0	0	0	0	0	0	0	0	2	2	2	2	1	0	0	2	2	0	2	2	0	0	0	0	0	0	0	0	1	1	1	1	0	1	1	0	1	0	0	0	0	2	2	2	0	0	0	2	0	0	0	0	0	0	0	0	0	0	0	0	0	0	0	0	0	0	0	0	0	0	0	0	0	0	2	2	0	0	0	0	0	0	0	0	0	2	2	2	2	2	2	2	2	1	2	2	2	2	0	0	0	0	2	0	0	0	2	1	2	2	2	0	0	0	0	0	0	0	2	2	0	0	0	2	0	0	2	0	0	0	0	0	0	0	0	0	0	1	1	0	0	1	1	0	0	1	1	0	1	1	1	1	0	0	0	0	1	0	0	0	0	0	0	0	0	0	0	0	0	0	0	0	0	0	0	0	1	1	0	0	0	0	0	0	0	0	0	0	0	0	0	0	0	0	0	0	0	0	0	0	0	0	0	0	0	0	0	0	0	0	0	0	0	0	0	0	0	0	0	2	2	0	0	2	0	0	0	0	2	0	0	0	0	0	0	0	0	0	0	0	0	1	0	0	0	0	0	0	0	2	2	2	2	0	0	0	2	2	2	2	2	2	2	2	2	2	2	2	0	2	2	1	2	2	2	2	2	2	2	2	2	2	2	2	2	2	2	2	2	2	2	2	2	2	2	2	2	2	2	0	0	0	2	2	2	2	2	2	2	2	2	0	2	2	2	0	0	0	0	0	0	0	0	0	0	0	0	0	0	0	0	0	0	0	0	0	0	0	0	0	0	0	0	0	0	0	0	0	0	0	0	0	0	0	1	0	0	0	0	0	0	0	0	0	0	0	0	0	0	0	0	0	0	0	0	0	0	0	0	0	0	0	0	0	0	0	0	0	0	0	1	0	2	2	2	2	2	0	0	0	0	0	0	0	0	0	0	0	0	0	2	0	0	2	2	2	2	0	2	0	0	0	0	0	0	0	0	0	0	0	0	2	0	0	0	2	1	0	1	1	1	1	1	1	0	0	1	1	0	0	0	2	0	0	0	0	0	0	0	0	0	0	0	0	0	0	0	0	0	0	1	0	0	0	0	0	0	0	0	0	0	0	0	0	0	0	0	0	0	0	0	0	0	0	0	0	0	0	0	0	0	0	0	0	0	0	0	2	0	0	0	0	0	0	0	0	2	0	2	2	2	2	0	0	0	0	0	0	0	1	0	0	0	0	0	0	0	0	0	0	0	0	0	0	0	0	0	0	0	0	0	0	0	0	2	1	2	2	2	0	0	2	2	2	2	2	2	0	2	2	2	2	2	2	2	0	2	2	2	2	0	0	0	0	0	0	0	2	2	2	2	2	0	2	2	2	2	2	2	2	0	2	2	2	2	2	1	2	2	2	2	0	0	2	2	0	2	2	0	2	0	2	0	2	2	0	2	2	0	2	0	0	0	0	0	0	0	0	2	0	0	0	0	0	0	0	0	0	0	0	0	0	0	0	0	0	0	0	0	0	0	0	0	0	0	2	0	2	0	0	2	0	0	2	0	0	0	0	2	0	0	0	0	0	0	0	0	2	2	2	2	2	2	0	0	2	0	0	2	2	0	0	0	0	0	0	0	0	0	0	0	0	0	0	0	0	0	0	0	0	0	0	1	1	1	0	1	0	0	0	0	1	0	0	0	0	0	0	0	0	0	0	0	0	0	0	0	0	0	0	0	0	0	0	0	0	0	0	0	0	0	0	1	2	2	1	1	2	1	1	1	0	0	0	2	2	2	0	0	2	0	0	2	0	2	0	0	0	0	0	0	0	0	0	0	0	0	0	0	0	0	0	2	2	0	0	0	0	0	0	0	0	0	0	0	0	0	0	0	0	0	0	0	2	2	2	0	2	2	2	0	0	0	0	0	0	0	0	0	0	0	0	0	0	0	2	2	2	2	2	0	0	0	0	0	0	2	0	0	0	2	0	0	0	0	0	0	0	0	0	0	0	0	1	1	1	1	2	1	1	1	1	1	2	2	2	2	2	2	2	0	0	0	0	0	0	0	0	0	0	0	0	0	0	0	0	0	0	0	0	0	0	0	0	0	0	1	1	1	1	0	0	1	1	1	1	1	0	0	0	0	1	0	0	1	0	0	1	1	2	2	2	0	0	2	2	2	2	2	2	0	0	0	0	0	0	0	2	0	0	0	0	0	0	0	0	0	0	0	0	0	0	2	2	2	0	2	2	2	2	2	2	2	2	2	2	2	2	0	2	0	2	0	0	2	2	0	0	2	0	0	0	0	1	0	0	0	0	0	0	0	0	0	0	0	0	0	0	0	1	2	0	0	0	0	0	0	0	0	0	0	2	2	2	2	0	2	2	0	0	2	0	0	2	0	2	0	0	0	0	0	0	0	0	0	0	0	0	0	0	0	0	0	0	0	0	1	0	0	0	0	0	0	0	0	0	0	0	0	0	0	0	0	0	1	0	0	1	1	0	0	0	0	0	2	2	0	0	0	0	2	0	2	0	0	2	0	0	0	0	2	0	0	0	0	2	2	2	2	2	2	2	1	1	1	1	0	2	2	2	0	2	2	2	0	2	2	2	2	0	0	2	2	2	0	2	2	2	2	2	2	2	0	2	0	2	0	0	0	2	0	2	2	2	2	2	2	2	2	2	0	2	2	2	2	2	2	0	0	0	0	0	0	0	0	0	0	0	0	0	0	0	0	0	0	2	2	2	2	2	2	2	2	2	2	2	2	2	2	2	2	2	2	2	0	0	0	1	1	1	0	0	0	0	0	1	1	1	0	0	0	0	0	0	0	0	0	0	0	0	0	0	0	0	0	0	0	2	0	0	0	0	0	0	0	0	0	0	0	0	0	0	0	0	0	0	0	0	0	0	0	0	2	2	2	2	2	0	0	0	0	0	0	0	0	0	0	0	0	0	0	0	0	0	0	0	0	0	0	0	0	0	0	0	0	0	0	0	0	0	0	0	2	0	2	0	1	2	2	2	0	0	0	0	1	0	0	0	0	0	0	2	0	0	0	0	0	0	0	0	0	0	0	0	0	0	0	0	1	1	1	1	1	0	0	0	0	0	0	0	0	0	0	0	0	0	0	0	0	0	0	0	0	0	0	0	0	0	0	0	0	0	0	0	0	0	0	0	0	0	0	0	0	0	0	0	1	0	1	0	0	0	0	0	1	1	1	0	0	1	0	0	0	0	0	0	0	0	0	0	0	0	0	0	0	0	0	0	0	0	0	0	0	0	0	2	2	2	2	0	2	2	2	2	1	1	0	0	0	0	0	0	0	0	0	0	0	0	0	0	0	2	0	0	0	0	2	2	2	0	0	0	0	0	0	0	2	2	2	2	2	2	0	0	2	0	0	0	0	0	0	0	0	0	0	0	0	0	2	2	2	2	2	2	2	2	2	2	0	2	2	2	2	2	2	0	2	2	0	0	0	0	0	0	0	0	0	0	0	0	0	0	0	0	0	0	0	0	0	0	0	0	2	0	0	0	0	0	0	2	0	0	0	2	2	2	2	2	2	0	0	0	0	0	0	0	0	0	0	0	1	1	1	1	1	1	0	0	1	2	2	2	0	0	0	0	0	0	0	0	0	0	0	0	0	0	0	0	0	0	0	0	0	0	0	0	0	2	2	2	2	2	2	2	2	2	0	0	0	0	2	2	2	0	1	1	0	2	0	2	0	0	0	0	0	0	0	0	0	1	2	0	0	2	2	2	2	0	0	0	0	0	0	0	1	1	1	1	1	1	1	1	1	0	0	0	0	0	0	0	0	0	0	0	0	0	0	0	0	0	0	0	0	0	0	0	0	0	1	0	0	0	0	0	0	0	0	0	0	0	0	0	0	0	0	0	0	2	2	2	2	2	2	2	2	2	2	2	2	2	2	2	2	2	2	2	2	2	2	2	2	0	0	0	0	0	0	0	0	0	0	0	0	0	2	2	2	2	2	2	0	0	0	0	0	0	0	0	0	0	0	2	-1	0	0	0	2	2	2	2	0	0	0	2	0	0	0	0	1	0	0	0	0	0	0	1	0	1	1	0	2	0	2	2	2	2	0	0	2	2	0	0	0	2	0	0	0	0	0	0	0	0	0	0	2	2	0	0	0	0	0	0	0	0	2	0	2	2	2	2	0	0	0	0	0	0	0	2	0	2	2	1	1	1	1	1	1	1	1	1	1	1	0	0	2	2	2	0	0	0	0	2	2	2	0	0	0	0	0	0	0	0	0	0	0	0	0	2	2	0	2	0	2	2	0	2	2	2	0	2	0	0	0	0	2	0	2	2	2	2	2	0	1	1	2	0	0	0	0	0	0	0	0	0	0	0	0	0	0	0	0	0	0	0	0	0	0	0	0	0	0	0	0	0	0	0	0	2	0	2	0	1	1	1	1	1	1	1	0	0	0	0	0	0	0	0	0	0	0	0	0	0	0	2	0	0	0	0	0	0	0	0	0	0	0	0	0	0	0	0	0	0	0	0	0	0	2	2	2	2	2	0	0	0	1	1	1	1	0	0	1	2	0	0	0	0	0	0	0	0	0	0	0	0	0	0	0	0	2	0	2	2	0	0	0	0	0	0	0	0	0	2	0	0	0	2	2	2	0	0	0	0	0	0	0	0	0	0	0	0	0	0	0	0	0	0	0	0	0	2	0	0	0	0	1	0	0	1	0	1	0	0	0	0	0	0	0	1	0	0	0	0	0	1	0	1	0	0	1	1	1	1	0	0	0	2	0	0	0	0	0	0	0	0	2	0	0	0	0	0	0	0	0	0	0	0	0	0	0	0	0	1	1	0	1	1	2	2	0	2	2	2	0	2	0	0	0	0	0	0	0	0	0	0	0	0	0	0	0	0	0	0	0	2	2	0	0	1	1	1	1	0	0	1	0	0	1	0	0	1	0	1	1	0	0	2	0	0	0	0	0	0	0	0	0	0	0	0	0	0	0	0	0	0	0	0	0	0	0	2	2	2	2	0	0	0	0	0	2	2	0	2	2	0	0	0	0	0	0	0	0	0	0	0	0	0	0	0	0	0	0	0	0	0	0	0	0	0	0	0	0	0	2	2	2	0	0	0	0	0	0	0	0	0	0	0	0	0	0	0	0	0	0	0	0	0	0	0	0	0	0	2	2	2	0	0	0	0	0	0	0	0	0	0	2	2	2	2	2	0	2	2	2	2	0	0	1	2	0	0	0	0	0	0	2	0	0	0	0	2	0	0	0	0	0	0	0	0	0	0	0	0	0	0	0	0	0	0	0	0	0	0	0	0	0	0	0	0	2	2	2	2	2	2	1	1	1	0	0	0	1	0	0	0	0	0	0	0	0	0	0	0	0	0	0	0	0	0	0	0	0	0	0	0	1	0	1	0	1	0	0	0	0	0	0	1	0	0	1	0	0	0	0	0	0	0	0	0	0	0	0	0	0	2	2	0	2	0	1	0	0	0	2	2	2	1	0	0	0	0	1	2	0	0	0	0	0	0	0	0	0	0	0	0	2	2	2	2	2	2	0	2	2	2	0	2	0	0	0	0	0	0	0	0	0	0	0	0	0	0	0	0	2	2	2	0	2	2	2	2	2	2	2	2	0	0	0	0	2	2	0	2	2	0	2	0	0	0	0	0	0	2	2	2	2	2	2	2	2	0	2	0	0	0	0	0	0	0	0	0	2	0	0	0	2	0	0	0	0	0	0	0	0	0	0	0	0	0	0	0	0	0	0	0	0	2	2	0	1	1	0	0	1	0	1	0	0	0	0	0	0	0	2	2	2	2	0	0	0	1	0	0	1	0	1	0	1	1	0	2	2	0	2	2	0	0	0	0	0	0	0	0	2	2	2	2	0	0	0	0	0	0	0	0	0	2	0	0	0	0	0	0	0	0	0	0	0	0	0	0	0	0	0	0	0	0	0	0	0	0	0	0	0	0	0	2	0	0	0	0	2	2	2	0	2	0	0	2	0	0	0	0	0	2	0	0	0	0	0	0	2	2	0	0	0	2	0	0	0	0	0	0	0	0	0	0	0	0	0	0	0	0	0	0	0	0	0	0	0	0	0	0	0	0	0	0	0	0	0	0	0	0	0	0	0	0	0	0	0	0	0	0	0	0	0	0	0	0	0	0	0	0	0	0	0	0	2	2	2	0	0	0	0	0	0	0	0	2	2	2	2	0	2	0	2	2	2	2	2	2	2	2	0	0	0	0	0	0	0	0	0	0	0	0	0	0	2	2	2	0	0	0	0	0	0	0	0	0	0	0	0	0	0	0	0	0	0	0	0	2	0	0	0	0	0	0	0	0	0	0	0	0	0	0	0	0	0	0	0	0	0	0	0	0	0	0	0	1	0	1	0	0	0	2	2	2	2	0	0	0	0	0	2	2	2	0	0	2	2	0	0	0	2	2	2	2	2	2	2	2	2	2	2	2	2	2	0	2	0	2	2	2	0	2	2	0	0	0	0	0	0	0	0	0	0	0	0	0	0	0	0	0	0	0	0	2	1	2	0	2	2	2	2	2	2	2	2	0	2	0	0	0	0	0	0	0	0	0	0	2	0	0	0	0	1	1	1	1	1	1	0	2	2	2	2	2	0	0	0	0	0	0	0	0	0	0	0	0	0	0	0	0	0	0	0	2	0	0	0	0	0	0	0	0	0	0	0	0	0	0	2	2	2	0	2	0	0	0	2	2	2	2	2	2	0	2	2	2	2	2	2	2	0	0	2	0	1	1	1	2	1	2	2	2	2	2	2	2	0	2	0	0	0	0	0	0	0	2	1	1	0	0	1	0	0	1	1	1	1	0	0	0	1	0	1	1	1	1	1	0	1	1	0	0	0	0	0	0	1	0	0	0	0	0	1	0	0	1	1	0	0	0	0	0	0	1	0	1	0	0	0	0	0	0	0	0	0	0	0	0	0	1	0	1	1	1	0	1	0	1	1	1	1	0	0	1	1	0	0	0	0	0	0	0	0	0	0	0	0	0	0	0	0	0	2	2	2	2	2	2	2	2	2	2	2	2	2	2	2	2	2	0	0	0	1	0	0	0	0	2	0	0	2	0	0	0	0	0	0	0	0	2	0	2	0	0	0	0	0	0	0	0	0	0	0	0	0	0	0	0	0	2	2	2	0	0	0	0	0	0	0	0	0	0	0	0	0	0	0	0	0	0	0	0	0	0	0	0	0	2	2	0	0	0	0	0	0	0	0	0	0	1	1	1	1	1	1	1	1	2	0	0	0	0	0	0	0	0	2	0	0	0	0	0	0	0	0	0	0	0	0	0	0	0	0	0	2	2	2	0	2	0	2	2	2	2	0	2	0	2	0	0	0	0	0	0	0	0	0	0	0	0	0	0	2	2	0	0	2	2	0	0	1	0	0	0	0	0	0	0	0	0	0	0	0	0	0	0	0	0	0	0	0	0	0	0	0	0	0	0	1	0	2	2	2	2	0	0	0	0	0	0	0	0	0	0	0	0	1	1	0	0	0	2	2	0	0	0	0	0	0	0	0	0	0	0	0	0	0	0	0	0	0	0	0	2	0	0	0	0	0	0	0	1	1	0	0	0	0	0	0	0	2	0	0	0	0	0	0	0	0	0	0	0	0	0	0	0	0	0	0	0	0	0	0	0	0	0	0	0	0	0	0	0	0	0	0	0	0	0	0	0	0	0	0	0	0	0	0	0	0	0	0	0	0	0	0	0	0	0	2	2	2	0	2	2	2	2	2	2	2	2	2	2	2	0	2	2	2	0	2	2	2	2	2	2	0	0	2	1	1	1	1	1	1	0	0	0	0	0	0	0	0	0	0	0	0	0	0	0	0	1	1	0	0	0	0	0	0	0	0	0	0	0	0	0	0	0	0	0	0	0	0	0	0	0	0	0	0	0	0	0	0	0	0	0	0	1	0	0	0	0	0	0	0	0	0	0	0	0	0	0	0	0	0	0	0	1	2	2	2	2	0	0	0	0	0	0	0	0	0	0	0	0	0	0	2	0	0	2	0	0	0	0	0	0	0	0	0	0	0	0	0	0	0	0	0	0	0	0	0	0	0	0	0	0	0	2	2	2	0	1	1	1	1	1	1	1	1	1	1	1	1	1	1	1	1	1	0	0	0	1	1	0	2	2	2	2	2	2	0	2	2	2	2	0	0	0	0	2	2	2	2	0	0	0	0	0	0	0	0	0	0	0	0	0	0	0	0	2	1	0	2	0	2	0	0	2	2	2	2	2	2	2	0	0	0	0	0	0	2	2	0	0	1	0	1	1	1	0	1	1	0	1	1	0	0	1	0	0	1	0	0	0	0	0	0	0	0	0	0	0	0	0	0	0	0	2	0	0	0	0	0	0	0	0	0	0	0	0	0	0	0	0	2	2	2	0	0	0	0	0	0	0	0	1	1	0	0	1	0	0	2	0	0	0	2	0	2	2	2	0	0	0	0	0	0	0	0	0	1	1	1	1	1	1	1	1	0	0	0	0	0	0	0	0	0	0	0	0	0	0	0	0	0	0	0	0	0	0	0	0	0	0	2	0	0	0	0	0	0	0	0	0	0	0	0	1	1	1	1	1	1	1	1	1	0	0	1	1	0	1	1	1	0	0	0	1	0	0	1	1	0	1	1	0	0	0	0	0	0	0	2	0	0	2	-1	-1	-1	-1	-1	0	1	1	0	0	0	0	1	0	0	0	0	0	1	2	2	2	0	0	0	0	0	0	2	0	0	0	0	0	0	0	0	0	0	0	0	2	2	0	0	0	0	0	0	0	0	0	0	0	2	2	0	0	0	0	0	0	0	0	0	0	0	0	0	0	0	0	0	0	0	0	0	0	0	0	0	0	0	0	0	0	0	0	0	0	0	0	0	0	0	0	0	0	0	0	0	0	0	0	0	0	0	0	0	0	0	0	0	0	1	1	1	2	2	0	2	2	2	2	2	2	2	2	2	2	2	2	2	2	2	2	2	2	2	2	2	2	2	0	0	0	0	0	0	0	0	0	0	0	0	0	0	0	0	0	0	0	0	0	0	0	0	0	0	0	2	2	2	2	2	2	0	2	2	0	2	2	1	1	1	1	0	1	1	1	0	0	1	1	2	2	0	0	0	0	0	2	2	2	2	2	2	2	1	0	1	0	2	0	0	0	0	0	1	0	0	0	0	0	0	0	1	0	0	0	1	0	0	0	0	0	0	0	0	0	1	0	0	1	0	0	0	0	0	0	1	0	0	1	1	0	0	1	1	1	1	1	0	1	0	1	1	2	0	1	1	1	1	1	0	2	2	2	2	2	0	0	2	0	2	0	0	1	1	1	0	0	0	0	0	0	0	1	0	1	0	0	0	0	0	0	0	0	0	0	0	0	1	0	0	0	0	0	0	0	0	0	0	0	1	1	2	2	2	0	0	0	0	0	0	0	0	0	2	2	0	2	0	2	2	0	0	0	0	0	0	0	0	1	0	0	0	1	0	0	2	2	2	2	2	0	0	0	0	2	0	0	0	0	0	0	0	0	0	0	0	0	0	0	0	0	0	0	0	0	0	0	0	0	0	0	0	0	0	0	0	0	0	0	0	0	0	0	0	0	0	0	0	0	0	0	0	0	0	0	0	0	0	0	0	0	0	0	0	0	0	0	0	0	0	0	0	0	2	0	0	0	0	0	0	0	2	2	2	2	2	2	2	2	0	0	0	0	0	0	0	0	0	0	0	0	0	0	0	0	0	0	0	0	0	0	0	0	0	2	0	0	0	0	0	0	0	0	0	0	0	0	0	0	2	2	2	2	0	0	0	0	0	0	0	0	0	0	0	0	0	0	0	0	0	0	0	0	0	0	0	0	0	0	0	0	0	0	0	0	0	0	0	0	0	0	0	0	0	0	0	0	0	0	0	0	0	1	1	1	0	1	0	0	0	0	0	0	0	0	0	0	0	0	0	0	0	0	0	0	0	0	0	2	0	2	0	2	2	2	0	2	0	0	2	0	2	2	2	0	2	0	2	0	2	0	0	0	0	0	0	0	2	0	0	0	0	0	0	0	0	0	0	0	0	0	0	2	2	1	1	1	1	0	1	0	0	0	2	2	2	2	0	2	0	0	2	0	0	2	0	0	0	0	0	0	0	0	0	0	0	0	0	0	0	0	0	0	0	0	0	0	0	0	0	0	0	0	0	0	0	0	0	0	0	0	0	0	0	0	0	1	0	0	1	1	0	1	0	2	1	0	0	1	1	0	0	0	1	1	1	1	1	0	0	0	0	0	0	0	0	0	0	0	0	0	0	0	0	0	0	0	0	0	0	1	0	0	0	0	0	0	0	0	0	0	0	0	0	0	0	0	0	0	0	0	0	0	0	0	0	1	1	1	0	0	0	0	0	0	0	0	0	0	0	0	0	0	0	0	0	0	0	0	0	0	0	0	0	1	0	1	0	2	2	0	2	0	0	0	0	0	1	1	1	1	2	2	0	0	0	0	0	0	2	2	0	2	2	2	2	2	0	0	2	2	2	2	2	0	0	0	1	0	0	1	0	0	1	0	0	1	1	0	0	0	0	1	0	0	1	0	0	1	0	0	0	0	0	2	2	2	0	0	0	0	2	0	2	2	2	2	2	2	0	0	0	0	0	0	0	0	0	0	0	2	0	0	0	0	0	0	0	0	0	0	1	0	0	0	1	1	0	0	0	0	0	0	0	0	0	0	0	0	0	0	0	0	0	0	0	0	0	0	2	0	2	2	2	2	2	0	2	2	2	2	2	2	2	0	2	0	0	2	0	2	2	2	0	2	2	0	2	2	2	2	0	2	2	0	2	0	0	0	2	2	1	0	1	1	1	1	2	2	2	2	0	2	2	2	1	2	0	1	0	1	1	0	0	0	1	0	0	0	0	0	0	1	0	0	0	0	0	0	0	0	0	0	0	0	0	0	0	0	0	0	0	0	0	0	0	0	0	0	0	0	0	0	0	0	0	0	0	0	0	0	0	2	0	0	0	0	0	0	0	0	0	0	0	0	0	0	2	2	2	2	2	2	0	2	0	2	0	2	0	2	0	0	0	0	0	0	0	0	0	0	1	1	1	1	1	1	1	1	0	0	0	0	0	0	2	0	0	2	2	2	2	0	0	2	2	0	0	0	0	2	0	2	0	2	0	0	0	0	0	0	0	0	0	0	0	2	0	0	0	0	0	0	0	0	0	0	0	0	0	0	0	1	1	0	1	1	0	0	0	1	0	1	1	1	0	1	0	0	0	1	0	2	2	2	0	2	2	2	0	2	0	2	2	2	2	2	2	2	2	2	1	1	1	1	1	0	2	2	2	2	2	2	0	0	0	0	0	0	0	2	0	0	0	0	0	0	0	0	0	1	1	0	0	0	0	0	2	1	0	0	0	0	0	0	0	0	0	0	0	0	0	-1	-1	-1	-1	-1	-1	2	2	2	2	2	2	2	0	2	2	2	2	2	2	2	0	2	2	2	2	2	2	2	2	2	2	2	2	2	2	2	2	2	2	2	2	0	2	2	2	0	0	0	0	0	0	0	0	2	2	2	2	0	0	0	0	0	0	0	0	0	0	0	2	2	2	2	2	2	2	2	2	0	2	0	0	2	2	0	0	0	0	2	2	2	0	2	2	1	1	2	1	1	1	1	1	1	1	1	2	0	0	2	2	2	2	2	0	2	0	0	0	2	2	0	0	0	0	0	0	0	0	0	0	0	0	0	0	0	0	0	0	0	0	0	0	0	0	0	0	0	0	0	0	0	0	0	0	0	0	0	0	0	0	0	0	0	0	0	0	0	0	0	0	0	0	0	0	0	0	0	0	0	0	0	0	0	0	0	0	0	2	2	0	0	0	0	0	0	0	0	0	0	0	0	1	1	0	0	0	0	0	0	0	1	0	0	0	0	0	0	0	0	2	2	2	1	1	2	1	1	1	1	2	2	0	0	0	2	0	0	0	0	0	1	2	1	2	0	0	0	2	0	0	0	0	2	2	0	2	2	0	2	0	0	0	0	0	0	0	0	0	0	0	0	0	0	1	0	0	1	1	1	2	2	0	0	0	0	0	0	0	0	0	0	0	2	2	2	0	0	0	0	0	0	2	0	0	0	2	0	0	1	0	1	0	0	0	1	1	0	0	0	0	0	0	0	0	0	0	0	0	0	0	0	0	0	0	0	0	0	0	0	0	0	0	1	0	2	0	-1	-1	0	0	0	0	0	0	0	0	0	0	0	0	0	0	0	0	0	0	0	0	0	0	0	0	0	0	0	2	0	0	2	0	0	0	0	0	2	2	2	0	0	0	0	2	2	0	0	2	0	0	0	2	0	0	0	0	0	0	0	0	0	0	0	0	0	0	0	0	0	0	0	0	0	0	0	2	2	2	2	2	2	2	0	0	0	0	0	2	2	2	2	2	2	2	2	2	2	2	0	0	0	0	0	0	0	0	0	0	0	0	0	0	0	0	0	1	0	2	0	0	0	0	0	0	0	0	0	0	0	0	0	0	0	0	0	0	0	0	0	0	0	0	0	0	0	0	0	0	0	0	0	0	0	0	0	2	2	0	2	2	0	0	0	0	0	0	0	1	0	0	0	0	0	0	0	0	0	0	0	0	0	0	0	0	0	0	0	0	0	0	0	0	0	2	2	2	2	2	-1	2	2	2	0	2	0	0	0	0	0	0	0	0	0	0	1	1	0	0	1	0	1	0	1	0	1	0	0	1	1	1	1	0	1	1	1	0	0	0	0	0	0	0	0	0	0	0	0	0	0	0	0	0	0	0	0	0	1	0	0	0	0	0	0	0	0	0	0	0	0	0	0	0	0	0	0	0	0	0	0	0	0	0	0	0	0	0	2	0	0	0	0	0	0	0	0	0	0	0	0	0	0	0	1	1	1	1	1	1	0	0	2	0	0	1	2	0	0	0	0	2	2	2	2	2	2	2	2	2	2	0	0	0	0	0	2	2	2	2	2	2	0	0	0	0	0	0	0	0	0	0	0	0	0	0	1	0	0	0	0	0	0	0	0	0	0	0	0	0	0	0	0	0	0	0	0	0	0	0	0	0	0	0	0	0	0	0	0	0	0	0	0	0	0	0	0	0	0	0	0	0	0	0	0	0	1	1	1	0	0	0	0	0	0	0	0	0	0	0	0	0	0	0	0	0	0	0	0	1	0	0	2	2	2	2	0	0	2	0	0	2	0	2	0	0	0	0	0	0	0	0	0	0	0	0	0	0	1	0	0	0	1	0	0	1	0	1	2	0	0	0	1	1	1	1	0	0	1	0	1	1	0	0	0	1	1	0	2	2	2	2	0	0	0	2	2	2	2	0	0	0	0	2	2	0	0	0	0	0	2	0	0	1	0	0	0	0	2	2	2	2	0	2	2	2	2	2	2	2	2	2	0	1	1	0	0	0	0	0	0	0	0	2	2	2	2	2	0	0	0	2	2	2	1	1	1	1	1	1	1	2	2	2	0	2	2	0	2	0	2	0	0	2	0	0	0	0	2	2	0	2	2	2	2	0	2	0	2	0	2	2	0	0	2	2	2	2	0	0	0	0	0	0	0	0	0	0	0	0	0	0	0	0	0	0	0	0	0	0	0	0	0	0	0	0	0	0	0	0	0	0	0	0	0	0	2	0	2	2	0	0	0	0	0	0	0	0	0	1	1	1	1	0	0	1	0	0	0	0	0	0	0	0	0	0	0	0	0	2	0	0	0	0	0	0	0	0	0	0	0	0	0	0	0	0	0	0	2	2	2	0	0	0	0	0	0	0	2	0	0	2	2	0	2	2	2	0	2	2	2	2	2	2	2	2	2	2	2	2	0	0	0	0	0	0	0	0	0	0	0	0	0	0	0	0	0	2	2	2	0	2	2	2	2	1	2	2	0	0	0	0	0	0	0	0	0	0	0	0	0	0	0	0	0	0	0	0	0	0	0	0	0	0	2	0	0	0	2	0	2	2	2	2	2	2	0	2	0	2	0	0	0	0	0	2	0	2	2	2	2	0	0	0	0	0	0	0	0	0	0	0	0	0	0	2	0	0	0	0	0	0	0	0	0	0	1	1	-1	-1	-1	-1	-1	-1	-1	-1	0	0	0	0	2	2	2	2	2	1	1	0	0	0	0	0	2	2	2	2	0	0	2	2	2	2	2	0	2	0	0	0	0	0	2	0	0	0	0	0	0	0	0	0	0	0	0	1	0	1	0	0	0	0	1	0	0	1	0	2	0	0	0	2	2	2	2	2	0	0	0	0	0	0	0	0	0	0	0	0	0	0	0	0	0	0	0	0	0	0	0	0	0	0	0	0	0	0	0	0	0	0	2	0	0	0	0	0	0	0	0	0	0	0	2	0	0	0	0	0	0	0	0	0	0	0	0	0	0	0	0	0	0	2	2	0	0	0	0	0	0	0	0	0	0	0	0	0	0	0	0	0	0	0	0	0	0	0	0	0	0	0	2	0	0	0	0	0	0	0	0	0	0	0	0	0	0	0	0	0	0	0	1	1	0	1	1	1	1	1	1	0	0	0	0	0	0	0	0	2	2	2	2	2	2	0	0	0	2	0	0	0	0	0	0	0	0	0	0	0	0	2	0	2	0	0	0	0	2	0	0	2	2	0	0	0	2	0	0	1	0	1	0	1	0	0	0	2	2	2	2	2	2	2	2	2	2	0	0	0	0	0	0	0	0	0	0	0	0	0	0	2	0	2	2	2	2	2	2	2	2	0	2	2	2	2	0	0	0	0	0	0	1	1	0	0	0	0	0	0	0	0	0	0	0	0	0	0	0	0	0	0	0	0	0	0	0	0	0	0	0	0	0	0	0	0	0	0	0	0	0	0	0	0	0	0	0	0	0	0	0	0	0	0	0	0	0	0	0	0	0	0	0	0	0	0	0	0	0	0	0	0	0	0	1	1	1	0	0	1	1	1	0	0	0	0	0	0	0	0	0	0	0	0	0	0	0	0	0	0	0	0	0	0	0	0	0	0	0	0	0	0	0	0	0	0	0	0	0	0	0	0	0	0	0	0	0	0	0	0	0	0	0	0	0	0	0	0	0	0	0	0	0	0	0	0	2	0	0	0	1	1	0	1	0	0	1	0	1	0	0	0	1	0	0	1	0	0	1	0	0	2	0	0	1	1	0	0	0	2	2	2	0	2	2	0	0	0	0	0	0	0	0	0	0	0	0	0	0	0	0	0	0	0	2	2	2	2	0	0	0	2	0	0	0	0	0	0	0	0	0	0	0	0	0	0	0	0	0	0	0	0	0	0	0	0	0	0	0	0	0	0	0	0	0	1	0	0	0	0	0	0	0	0	0	0	0	0	0	0	0	0	0	0	0	0	1	0	0	0	1	1	0	1	0	0	2	2	0	0	2	0	0	0	0	1	0	1	1	0	0	0	0	0	0	0	0	0	0	0	0	0	0	0	0	0	0	0	0	0	0	0	0	0	0	0	0	0	0	0	1	0	0	0	0	0	0	0	0	0	0	0	1	0	0	0	0	0	0	0	0	0	0	1	0	0	0	1	0	1	0	1	1	0	0	0	0	0	0	0	0	0	0	0	0	0	0	0	0	0	2	0	0	2	0	0	0	1	0	0	0	2	2	2	0	0	0	0	0	0	0	0	0	0	0	0	0	0	0	0	0	0	0	0	2	2	2	2	2	2	2	2	2	2	2	2	0	0	0	0	0	0	0	0	0	0	0	0	0	0	0	0	0	0	0	0	2	0	0	0	0	2	2	0	2	2	2	2	0	0	2	2	0	0	0	0	0	0	0	0	0	0	0	0	0	0	0	0	2	2	2	2	2	2	2	2	2	2	0	0	0	0	0	0	0	0	0	0	0	0	0	0	2	2	2	2	2	0	2	0	0	0	0	0	2	0	0	0	0	0	0	0	0	0	0	0	0	0	0	0	0	0	0	0	0	0	0	1	0	0	0	0	1	1	1	1	0	1	0	0	0	0	0	0	0	0	0	0	0	0	0	0	0	0	0	0	0	0	0	0	0	0	0	0	0	0	0	0	0	0	0	0	0	0	0	0	0	0	0	0	0	0	0	0	0	2	2	0	0	0	0	0	0	0	0	2	2	0	2	2	0	2	2	2	2	2	0	2	2	0	2	0	0	1	1	1	1	0	1	0	1	1	0	1	0	0	0	0	1	0	1	1	0	0	0	1	0	1	1	1	2	2	2	0	2	2	2	2	2	2	2	0	2	0	0	0	0	0	0	0	0	0	0	0	0	0	0	0	0	0	0	0	0	0	2	0	0	0	2	0	0	0	0	0	0	0	1	0	0	0	0	0	0	0	0	0	0	0	0	0	0	0	0	0	0	0	0	0	0	0	0	0	0	0	0	0	0	0	2	2	0	0	0	2	2	0	0	0	0	2	0	2	0	0	0	0	0	0	0	0	0	0	0	0	0	0	0	0	0	0	0	0	0	0	0	0	0	0	0	0	0	0	0	0	0	0	0	0	0	0	0	0	0	0	0	0	0	2	0	0	0	0	2	2	2	2	2	1	0	0	0	0	0	0	0	0	0	0	0	0	0	0	0	0	0	0	0	0	0	2	2	2	2	0	2	0	0	0	0	0	0	0	0	0	0	0	0	0	0	0	0	0	2	0	0	0	2	2	2	0	0	1	1	0	1	2	0	2	0	0	0	0	0	0	0	0	0	0	0	0	0	0	0	0	0	0	0	0	0	0	0	0	0	0	0	0	0	0	0	0	0	0	0	0	0	0	0	0	0	0	2	0	0	0	0	0	2	0	0	0	0	0	0	0	0	0	0	2	2	0	2	2	0	0	2	0	0	0	2	2	2	2	0	0	0	0	0	2	2	0	2	2	0	0	0	2	2	0	0	0	0	0	1	0	1	0	0	0	2	0	0	0	2	2	0	2	2	2	2	2	2	0	0	0	0	0	0	0	0	0	0	0	0	0	0	0	0	0	0	0	0	0	0	0	2	2	2	2	2	2	2	2	2	0	2	0	2	0	2	2	2	2	2	2	2	2	0	0	2	2	2	0	0	2	0	2	0	0	0	2	0	2	0	0	0	0	0	0	0	0	0	0	0	0	0	0	0	0	2	0	2	2	0	2	2	2	2	0	0	0	0	0	0	0	0	0	0	0	0	0	0	0	0	0	2	2	2	2	2	0	0	0	0	1	0	1	1	1	0	0	1	1	0	1	0	0	0	0	0	0	0	0	0	2	2	2	0	2	2	0	0	0	2	2	0	2	2	0	0	0	0	0	0	0	0	0	0	0	0	0	2	2	2	0	2	0	2	2	2	2	1	1	2	2	2	2	2	0	0	0	0	0	0	0	2	2	2	2	0	2	0	0	0	0	0	1	1	1	1	0	0	0	0	0	0	1	0	0	0	0	0	0	0	0	1	1	1	1	1	1	1	1	1	1	0	1	1	0	0	0	2	2	0	0	0	0	0	0	0	0	0	0	0	0	0	0	0	0	0	2	0	0	0	2	2	0	2	2	2	0	0	0	2	0	0	2	0	2	0	0	2	2	2	0	0	0	2	0	0	0	0	0	0	0	0	0	0	0	0	0	0	0	0	0	0	0	0	0	0	0	0	0	0	0	0	0	0	0	0	0	0	0	0	0	0	0	0	0	0	0	0	0	0	0	0	0	0	2	2	2	0	0	0	2	0	0	0	0	0	0	0	0	0	0	0	0	0	0	0	0	0	0	0	0	0	0	0	0	0	0	0	0	0	0	0	0	0	0	0	0	0	0	0	0	0	0	0	0	0	0	1	0	0	0	0	1	0	0	0	0	0	0	0	1	2	0	0	1	0	2	0	0	1	0	1	0	0	1	1	0	2	0	1	0	0	0	0	0	0	0	2	0	0	0	0	0	0	0	0	2	2	1	1	0	1	0	0	1	0	0	0	0	1	0	0	0	0	2	0	0	0	0	0	0	0	0	0	0	0	0	0	0	0	0	0	0	0	0	1	1	1	1	1	1	1	1	1	0	1	1	0	0	0	0	0	0	0	0	0	0	0	0	0	0	0	0	0	0	0	0	0	0	0	0	0	0	0	0	0	0	0	0	0	0	0	0	0	0	0	0	0	0	0	0	0	0	2	2	0	2	0	0	0	0	0	0	0	0	0	0	0	0	0	0	2	0	0	0	0	0	2	2	0	0	0	0	2	2	2	2	0	2	2	2	2	2	0	0	0	0	1	2	2	2	2	2	2	2	2	2	2	0	0	2	2	2	2	2	2	2	2	2	2	2	2	2	2	2	2	2	0	2	2	0	2	2	2	0	0	0	0	0	0	0	0	0	0	0	0	0	0	0	0	0	0	0	0	0	0	0	0	0	0	0	1	0	0	0	0	0	0	0	0	0	0	0	0	0	0	0	0	0	0	0	0	0	0	0	0	0	0	2	0	0	0	0	0	0	0	0	0	0	0	0	0	0	0	0	0	0	0	0	0	0	0	0	0	0	0	0	0	0	0	0	0	0	0	2	0	1	2	0	2	0	0	0	0	0	0	2	0	0	0	2	2	0	0	0	2	0	0	0	0	0	0	0	2	0	0	0	0	0	0	0	0	0	0	0	0	0	2	0	2	2	0	2	2	2	2	2	2	2	2	1	1	1	0	0	0	1	0	0	0	0	0	0	0	0	0	0	0	0	0	0	0	0	0	0	0	0	0	0	0	0	2	2	0	0	0	0	0	2	0	2	2	0	2	0	2	2	1	2	1	2	2	2	2	2	2	2	2	2	2	2	2	2	2	2	2	2	2	2	2	2	2	2	2	2	2	2	2	2	0	0	2	0	0	2	0	0	0	0	0	0	0	0	0	0	0	0	0	0	0	0	0	0	0	0	0	0	0	0	0	0	0	0	0	0	0	0	0	0	0	0	1	0	1	2	2	2	2	0	2	0	0	0	0	0	0	2	2	2	0	2	2	2	2	0	0	0	2	2	0	0	1	1	1	1	1	1	1	1	1	1	1	1	0	2	0	2	2	0	0	0	0	2	0	0	0	2	0	2	0	2	0	2	0	0	0	0	0	0	0	2	2	0	2	2	2	2	2	1	0	2	0	2	2	2	2	0	0	0	0	2	2	2	0	2	0	0	1	2	2	1	2	2	0	0	0	0	0	0	0	0	2	2	0	0	0	0	0	0	0	0	0	0	0	0	1	0	0	0	0	0	0	0	0	0	0	0	0	0	0	0	0	0	0	0	0	2	2	2	0	0	0	1	1	1	1	0	1	1	0	0	0	0	0	0	0	1	0	1	1	0	0	1	1	0	0	0	0	0	0	0	0	0	0	0	2	0	0	0	2	2	2	1	1	0	0	0	0	0	0	0	0	0	0	0	0	0	0	0	0	0	0	0	0	0	2	1	0	1	1	0	1	1	1	1	1	1	2	2	2	2	0	0	2	0	0	2	0	0	0	0	0	0	0	0	0	2	2	1	2	2	2	2	2	2	2	2	0	2	2	2	2	2	2	2	2	2	2	2	2	2	0	2	2	2	2	2	2	2	2	2	2	2	2	2	2	0	2	1	1	1	1	1	2	1	1	2	0	2	2	2	2	2	2	2	0	2	2	0	0	2	0	0	0	0	0	0	0	0	0	0	0	0	0	0	2	2	2	2	0	0	0	0	0	0	0	2	0	2	0	2	2	2	2	2	2	2	2	2	0	2	0	0	0	0	0	0	0	0	2	2	2	2	2	0	0	0	0	0	0	0	0	0	0	0	0	0	0	0	0	0	0	0	0	2	0	0	0	0	0	0	0	0	2	0	0	2	2	0	0	0	2	2	0	0	2	0	2	2	0	2	0	0	0	0	2	0	0	0	0	0	0	0	0	0	0	1	0	0	0	0	0	0	0	0	0	0	0	0	0	0	0	0	0	0	0	0	0	0	0	0	0	0	0	0	0	0	0	0	0	0	0	0	0	0	0	0	0	0	0	0	0	0	0	0	2	2	2	0	0	0	0	0	2	0	2	2	2	2	2	2	2	0	0	0	2	0	0	0	0	0	0	2	2	2	2	2	2	2	1	2	2	2	2	0	2	0	2	0	0	0	0	0	0	0	0	0	0	0	0	0	0	0	2	2	0	2	2	2	2	2	2	2	2	2	2	2	2	2	2	2	2	2	0	0	2	0	2	0	0	0	0	0	0	0	0	0	1	1	1	1	1	1	1	1	0	1	1	1	1	1	0	0	1	0	1	0	1	1	1	1	1	1	1	0	0	0	0	0	0	0	0	1	1	1	1	1	1	1	1	1	1	1	1	1	1	1	1	0	0	0	0	0	2	0	0	0	0	0	0	0	0	0	0	0	0	0	0	0	2	2	0	0	0	0	2	2	2	2	2	0	2	0	0	2	2	2	2	2	2	2	2	2	0	2	2	2	0	2	0	2	2	2	2	0	2	2	2	2	0	0	0	0	0	0	0	0	0	0	0	0	0	0	0	0	0	0	0	0	0	0	0	0	0	0	2	0	0	0	0	0	0	0	0	0	0	0	0	0	0	0	0	0	0	0	0	0	0	0	0	0	0	1	0	0	0	0	0	0	1	0	0	0	1	0	0	0	0	0	0	0	0	0	0	0	0	0	0	0	0	0	0	0	0	0	1	1	1	1	1	1	1	2	1	1	1	1	1	1	1	0	0	0	0	0	0	2	0	2	2	2	0	2	0	2	2	2	2	2	2	2	2	2	2	2	2	2	2	2	2	2	2	2	2	2	2	2	2	2	2	2	0	0	0	0	0	0	0	0	0	0	0	0	2	0	0	0	0	0	2	0	0	0	2	2	0	2	2	2	2	2	2	0	2	2	0	0	0	0	0	0	0	0	0	2	0	0	0	0	0	0	0	0	0	0	0	0	0	0	0	0	0	0	0	0	0	0	0	0	0	0	0	0	0	0	0	0	0	0	0	0	0	0	0	0	0	0	0	0	0	0	0	0	0	0	0	0	0	0	0	0	0	0	0	0	0	0	0	0	0	0	0	0	0	0	0	1	1	1	0	0	1	0	0	0	0	0	0	0	2	2	2	0	0	2	2	2	0	2	2	2	2	2	0	0	2	2	0	0	2	2	2	2	2	0	2	2	2	2	2	0	0	1	1	1	1	0	0	0	0	1	0	0	0	1	0	0	0	0	0	1	0	2	0	2	0	0	2	2	0	0	0	2	0	2	2	2	2	2	2	2	2	2	2	2	2	2	2	2	2	0	2	2	0	2	2	0	2	0	0	0	1	1	1	2	1	1	0	2	1	2	1	1	1	2	2	0	2	1	0	0	0	0	0	0	2	0	2	2	0	0	0	0	1	0	2	0	2	0	0	0	0	0	0	0	0	0	0	0	0	0	2	2	2	2	2	2	2	2	2	0	0	0	1	0	0	0	0	0	1	0	0	0	0	0	0	0	0	0	0	0	0	0	0	0	0	0	2	0	0	0	0	0	0	2	2	0	1	0	1	1	0	1	1	1	0	0	0	0	0	0	0	0	0	0	0	0	0	0	2	0	2	0	0	0	1	2	0	0	0	0	2	0	2	2	2	2	2	2	2	0	0	0	0	2	2	0	0	2	2	2	2	0	2	2	2	2	2	2	2	2	2	0	2	2	2	2	2	0	2	0	0	0	0	0	0	0	1	1	0	0	0	0	0	0	0	0	0	0	0	0	0	0	0	2	2	2	0	2	0	0	0	0	0	0	0	0	0	0	0	0	0	0	0	0	0	0	0	0	0	0	1	1	1	2	2	1	2	0	0	0	2	0	2	0	0	2	0	0	0	0	0	0	0	0	0	1	1	0	0	2	0	2	2	0	0	0	0	0	0	0	0	0	0	0	0	1	1	1	0	1	0	2	2	2	0	2	0	2	0	0	2	2	2	0	0	0	0	0	0	0	0	0	0	0	0	0	0	0	0	0	2	2	2	2	1	1	1	2	1	1	1	2	0	0	0	0	1	1	1	1	0	2	0	0	0	0	0	0	0	0	0	0	0	0	0	0	0	0	0	0	0	0	0	0	0	0	0	0	0	0	0	0	0	0	0	0	0	0	0	0	0	0	2	0	0	0	0	0	0	0	0	0	0	0	0	0	0	0	0	0	0	0	0	0	0	2	0	0	0	0	0	0	0	0	0	0	0	0	0	0	0	0	0	2	0	2	2	2	2	2	0	0	0	0	0	0	0	0	2	2	2	0	0	0	2	0	0	0	0	0	0	0	0	0	0	2	2	0	0	0	2	2	0	0	0	0	0	0	0	0	0	0	0	0	0	0	0	0	0	0	0	0	0	0	1	1	1	2	1	1	1	1	1	1	2	2	2	2	2	2	0	2	2	2	0	0	0	0	0	0	0	0	0	0	0	0	2	0	0	0	0	0	0	2	0	0	0	1	1	0	0	0	0	0	0	0	0	0	0	1	0	0	0	0	0	0	0	0	0	0	0	0	0	0	0	2	2	2	2	2	2	2	2	2	2	2	2	2	2	0	2	2	2	2	2	2	2	2	2	2	2	2	2	2	2	2	2	2	2	2	2	2	2	2	2	2	0	0	0	0	1	0	1	0	0	0	0	0	2	0	0	0	0	1	1	0	0	0	0	0	0	1	1	1	1	1	1	1	0	1	0	0	2	2	2	0	0	2	2	0	0	2	0	0	0	0	0	0	0	0	0	2	0	0	2	2	2	2	2	0	0	0	0	0	0	0	0	0	0	2	0	0	0	0	0	0	0	0	0	0	0	0	0	0	0	0	0	0	0	0	2	2	2	0	0	0	0	0	0	0	0	0	0	0	0	0	0	0	0	2	2	0	0	0	0	0	0	0	2	0	0	0	0	0	0	0	0	2	0	0	0	2	0	0	0	0	0	1	1	2	0	0	0	2	2	0	2	0	2	0	2	2	2	2	2	2	2	2	2	2	2	0	0	0	0	0	0	2	0	2	0	0	0	0	0	0	0	0	0	0	0	0	2	1	1	1	0	1	1	1	0	0	2	2	2	2	0	2	2	2	0	2	2	2	0	0	2	2	2	0	2	2	2	2	0	0	0	2	2	0	2	0	2	0	0	0	0	0	0	0	0	0	0	0	0	0	0	0	0	0	0	0	0	0	0	0	0	0	0	2	2	2	2	2	2	2	2	2	2	2	2	2	2	2	2	2	2	2	2	2	2	2	2	2	2	0	0	0	0	0	0	0	0	0	2	2	2	0	2	0	0	0	0	0	0	0	0	0	0	0	0	0	0	2	0	0	0	0	0	0	0	0	0	0	0	0	0	0	0	2	0	0	0	0	0	0	0	0	0	0	0	0	0	0	0	0	0	1	1	1	1	1	1	1	1	1	1	1	0	0	0	0	0	0	0	0	0	0	0	0	0	0	0	2	2	0	2	0	2	2	0	1	0	2	0	2	2	0	0	0	0	0	0	0	0	0	0	0	0	0	0	2	0	2	2	2	0	2	0	2	2	2	2	2	2	2	2	2	2	2	0	2	2	2	2	2	2	2	2	2	2	2	2	2	2	2	0	0	0	0	0	0	2	2	2	2	0	0	0	0	2	2	2	0	0	0	0	2	0	0	0	0	0	0	0	0	0	0	0	0	0	0	0	0	2	2	0	0	0	0	0	0	0	0	0	0	0	0	0	0	0	0	0	0	0	0	0	0	0	0	0	0	0	0	0	0	0	1	1	1	0	0	0	0	0	0	0	0	0	0	2	0	0	0	0	0	0	0	0	0	0	0	0	0	0	2	2	2	2	2	0	0	0	2	2	2	2	2	2	2	2	2	2	2	2	2	2	2	2	2	2	2	2	2	0	2	2	2	2	2	2	2	2	2	2	2	2	2	2	2	2	2	2	2	2	2	2	2	0	0	0	0	1	0	0	0	0	2	0	0	0	0	0	0	0	0	0	0	0	0	0	0	0	0	2	2	0	2	0	0	0	0	0	0	0	0	0	2	2	2	0	2	0	2	0	2	2	0	2	0	0	1	0	0	0	0	0	0	0	0	0	0	0	0	0	0	0	0	0	0	0	0	0	0	0	0	0	0	0	0	2	0	0	0	0	0	0	0	0	0	0	0	0	0	2	0	0	0	2	0	0	0	0	0	2	2	2	2	2	2	2	2	2	2	2	0	2	2	2	1	1	1	0	1	1	0	2	2	2	2	0	0	0	0	0	0	0	0	0	0	0	0	0	2	2	0	0	0	0	0	0	0	0	0	0	0	0	0	0	2	2	2	0	0	0	1	1	1	1	0	2	1	0	1	0	0	1	0	1	1	0	1	1	1	0	1	1	1	1	1	1	1	1	1	2	1	2	1	1	1	1	1	1	0	1	1	1	2	1	2	2	1	1	1	0	1	1	1	2	1	2	1	2	0	2	2	2	0	0	2	2	2	2	2	0	0	2	2	2	0	0	0	0	0	0	0	0	0	1	1	2	2	2	0	0	0	0	0	0	0	0	0	0	0	1	2	2	2	1	2	0	2	0	1	0	0	0	0	0	0	0	0	0	0	1	0	0	0	0	0	0	1	0	0	0	0	0	0	0	0	0	0	0	0	0	0	0	0	0	0	0	0	0	0	0	2	0	0	0	0	0	0	0	2	1	1	0	1	1	0	0	0	0	0	0	0	0	0	0	0	0	0	0	0	0	0	0	0	0	0	0	0	0	0	0	0	0	0	0	0	0	0	0	0	0	0	0	0	2	2	2	2	2	0	2	0	2	0	0	0	0	0	0	0	0	0	2	0	0	0	0	0	0	0	0	0	0	0	0	0	0	0	0	0	1	0	0	1	1	0	0	0	0	0	0	0	0	0	0	0	0	0	0	0	0	0	0	0	0	0	0	0	0	0	0	0	0	0	0	0	0	0	0	0	0	0	0	0	0	0	0	0	0	0	0	2	0	0	2	2	1	0	1	0	0	1	0	0	0	1	1	1	1	1	0	0	0	0	1	1	0	2	0	2	2	0	0	0	0	0	2	0	0	0	2	2	2	2	2	2	0	1	1	1	1	1	1	2	1	1	1	2	2	0	2	2	2	0	0	0	0	0	0	0	0	0	0	0	0	0	0	0	0	1	0	1	0	1	0	0	0	1	0	0	1	0	0	2	2	2	2	2	0	2	0	2	0	0	0	0	0	0	0	0	0	0	0	0	0	0	0	0	0	0	0	0	0	0	0	0	0	0	0	0	0	2	0	0	0	0	0	0	0	0	0	0	0	0	0	0	0	0	0	0	0	0	0	0	0	0	0	1	1	1	0	0	0	0	0	0	0	0	0	0	0	0	0	0	0	0	0	1	0	0	0	0	0	0	0	0	0	0	0	1	0	0	0	0	0	0	0	0	0	0	0	0	0	0	0	0	0	0	0	0	0	0	0	0	0	0	0	0	0	0	0	0	0	0	0	0	0	0	0	0	0	0	0	0	0	0	0	0	0	0	0	0	0	0	0	0	0	0	0	0	0	0	0	2	2	2	2	2	2	2	2	2	2	2	2	0	0	0	0	2	0	0	0	0	0	0	2	2	0	0	0	0	0	0	0	0	0	0	0	0	0	0	0	0	0	0	0	0	0	0	0	0	0	0	0	0	0	0	0	0	2	2	0	0	1	1	0	1	0	0	0	1	1	0	0	0	2	1	1	0	0	0	0	0	0	0	0	0	0	0	0	0	0	0	0	0	0	0	0	0	1	0	1	0	0	1	1	1	0	2	2	2	0	2	2	2	0	0	2	0	0	2	2	2	2	2	2	2	2	1	0	2	2	1	0	2	0	2	0	2	0	2	0	2	0	0	0	0	2	0	0	0	0	0	0	0	0	0	0	0	2	2	2	2	0	0	2	0	0	0	0	2	2	2	0	0	0	0	0	0	0	0	0	0	0	0	0	0	0	0	0	0	0	2	2	2	1	1	1	1	1	1	1	2	1	1	0	2	1	1	1	1	2	1	1	0	1	0	0	0	0	0	0	0	0	0	0	0	0	0	0	0	2	0	0	0	0	0	0	0	0	0	0	0	0	0	0	0	0	0	0	0	0	0	0	0	0	0	0	0	0	0	0	0	0	0	0	0	0	0	0	0	0	0	0	0	0	0	0	0	0	2	0	0	0	0	2	2	2	2	2	0	2	0	0	0	0	0	0	0	0	0	0	0	0	0	0	0	0	0	0	0	0	0	0	0	0	0	0	0	0	0	0	0	0	0	0	0	0	0	0	0	0	0	0	0	0	0	0	0	0	0	0	0	0	0	0	0	0	0	0	0	0	0	0	0	0	0	0	0	0	0	0	0	0	0	0	0	0	0	2	2	2	2	2	2	2	0	2	2	0	0	0	0	2	2	2	2	0	0	0	0	0	2	2	2	0	2	2	2	0	2	0	2	0	2	2	2	2	0	0	2	0	2	0	2	0	2	0	0	2	0	2	2	0	2	0	2	0	0	2	2	0	0	0	0	2	0	0	0	0	0	0	0	0	0	0	0	0	0	0	0	0	0	0	0	0	0	0	0	0	0	0	0	1	0	0	0	0	0	0	0	0	1	1	1	1	1	1	1	1	1	1	0	1	1	1	1	1	1	0	1	0	0	0	0	0	0	0	0	0	0	0	0	0	0	0	0	0	0	0	0	0	0	0	0	0	0	0	0	0	0	0	0	0	1	0	1	1	0	0	0	0	0	0	0	0	2	0	0	0	0	0	0	0	0	0	0	0	0	0	0	0	0	0	0	0	0	0	0	0	0	0	0	0	0	0	0	0	0	0	0	2	2	0	0	0	0	0	0	0	0	0	0	0	0	0	0	0	0	2	2	2	0	2	0	0	2	2	2	2	2	0	2	2	2	0	0	0	0	2	0	0	0	0	0	0	2	0	0	0	0	0	0	0	0	2	0	0	0	0	0	0	0	2	2	0	0	0	0	0	0	0	0	0	0	0	0	0	0	0	1	1	0	0	0	0	0	0	0	0	0	0	0	0	0	0	0	2	2	0	0	0	0	0	0	0	0	0	2	2	2	0	0	2	2	0	0	0	0	0	0	0	0	0	0	0	0	0	0	0	0	0	0	0	0	0	0	0	0	2	2	2	2	2	2	0	0	0	0	0	0	0	0	0	0	0	0	0	0	0	0	0	0	0	0	2	2	2	2	2	2	2	0	0	0	2	0	0	0	1	1	0	1	1	1	0	0	0	0	1	1	1	1	1	0	0	1	1	1	0	0	0	0	0	0	0	0	2	0	0	2	0	0	0	2	0	0	0	0	0	0	0	0	0	0	0	0	0	0	0	0	0	0	0	0	0	0	0	0	0	0	0	0	0	0	0	0	0	0	0	0	0	0	0	0	0	0	1	0	2	2	0	2	0	0	0	0	0	0	0	0	0	0	0	0	0	0	1	1	0	0	0	0	0	0	0	0	0	2	0	2	2	0	2	0	0	2	0	0	0	0	0	0	0	0	0	0	2	2	2	0	2	2	2	2	0	0	0	2	0	0	0	0	0	2	0	0	0	0	0	0	0	0	0	0	0	0	0	0	0	0	0	0	0	0	0	0	0	0	0	0	0	0	0	0	1	1	1	0	0	0	0	0	0	0	0	0	0	0	0	0	0	0	0	0	0	0	0	0	1	1	1	1	0	0	0	1	1	1	0	0	0	0	0	0	1	1	0	2	2	2	0	2	0	0	0	0	0	0	0	0	0	2	2	0	2	0	0	0	0	0	0	0	0	0	0	0	0	0	2	0	0	0	0	0	0	0	2	2	2	0	0	0	0	0	0	0	0	0	0	0	0	0	0	0	0	2	2	0	0	0	0	2	0	0	0	0	0	2	2	2	0	0	0	2	0	0	2	2	0	2	0	2	2	0	2	2	2	2	2	2	2	2	2	0	0	0	0	2	2	2	2	0	2	2	0	2	2	0	0	2	2	2	2	0	0	0	0	0	0	0	0	0	0	0	2	0	2	2	0	0	2	2	2	2	2	2	2	0	0	2	0	0	0	0	0	0	0	0	2	0	0	1	1	1	1	0	-1	2	2	0	0	1	1	1	0	1	1	1	1	1	0	0	0	0	0	0	0	2	2	2	2	2	0	0	0	0	0	0	0	0	2	2	2	2	0	0	0	0	0	1	0	1	1	1	1	1	1	0	1	1	1	1	1	1	0	0	0	0	0	0	0	1	0	0	0	0	0	0	0	0	0	0	0	0	0	0	0	0	0	0	0	0	0	0	0	0	0	0	0	0	0	0	0	0	0	0	0	0	0	2	0	0	2	2	0	0	0	0	0	1	1	1	1	1	1	1	1	1	1	0	0	0	0	0	0	0	0	0	0	0	0	0	0	0	0	0	0	0	0	0	2	0	0	2	2	2	2	0	2	2	2	2	0	0	0	2	2	2	0	0	0	0	0	0	0	2	2	0	2	0	1	1	1	0	0	0	0	0	0	0	2	0	0	0	0	0	2	2	2	2	0	0	0	0	2	0	0	0	0	0	0	0	2	0	0	0	0	0	0	0	0	0	0	0	0	0	0	0	0	0	0	0	0	0	0	0	0	0	0	0	0	0	0	0	0	0	0	0	0	0	0	0	0	0	0	0	0	0	0	0	0	0	0	0	0	0	0	0	0	0	0	0	0	0	0	2	2	2	0	0	0	0	0	0	0	2	0	0	0	0	0	0	0	0	0	0	0	0	0	0	0	0	0	0	0	1	0	0	0	0	0	0	0	0	0	0	2	0	0	0	0	0	0	0	2	0	2	2	2	2	2	2	0	2	2	2	2	0	2	2	2	2	0	2	0	0	0	0	0	0	0	0	0	0	0	0	0	0	0	0	0	2	2	2	2	2	2	2	2	2	2	2	0	2	0	0	0	0	2	0	1	0	1	0	0	0	0	0	0	0	0	0	2	0	0	0	2	0	0	0	0	0	0	0	0	0	2	0	0	0	0	0	2	0	0	0	0	0	2	0	0	2	2	2	2	2	2	2	2	2	2	0	0	2	0	0	0	0	0	0	0	0	0	0	0	0	0	0	0	0	0	0	0	0	0	0	0	0	0	0	2	2	2	2	2	2	2	2	2	0	0	0	0	0	0	0	2	0	0	0	0	0	0	2	2	2	2	2	2	2	2	2	2	2	2	2	1	1	0	0	0	0	2	2	2	2	2	2	0	0	2	2	2	0	0	2	2	0	1	2	1	1	1	2	2	2	0	2	2	2	2	2	2	0	0	0	0	0	0	1	1	1	1	1	1	1	0	0	0	0	0	0	0	0	0	0	0	0	0	0	0	0	0	0	0	0	0	0	0	0	0	0	0	0	0	0	0	0	0	1	0	0	0	0	0	0	0	1	0	1	0	0	0	0	1	0	2	2	2	2	0	2	2	2	2	0	1	1	2	2	2	2	1	0	0	0	1	1	1	1	2	2	2	2	0	0	0	0	0	0	0	1	1	1	1	1	1	1	1	0	0	0	0	0	0	0	0	0	0	0	0	0	0	0	0	0	0	0	0	0	0	0	0	0	0	0	0	0	0	0	0	0	0	0	0	0	0	0	0	0	0	2	2	0	0	1	0	1	0	0	1	1	1	0	1	1	1	1	1	1	0	0	0	0	0	0	0	0	0	0	0	0	0	0	0	0	0	0	0	0	0	0	0	2	0	0	0	0	0	0	0	0	0	0	0	0	0	0	0	0	0	0	1	1	0	1	1	1	0	1	0	0	0	0	0	2	0	0	0	0	2	2	2	2	2	0	0	0	0	0	0	0	0	0	0	0	0	0	0	0	0	0	0	0	0	0	0	0	0	0	0	0	2	2	2	0	2	0	0	0	2	0	2	0	2	2	0	0	2	2	0	0	0	0	0	0	0	0	0	0	0	0	0	0	0	0	0	0	0	2	2	0	0	2	0	2	2	2	2	2	0	0	0	0	0	0	0	0	0	0	0	0	0	0	0	0	0	0	0	0	0	0	0	0	0	0	0	0	2	0	0	2	0	0	0	0	0	0	0	0	0	0	0	0	0	0	0	1	0	0	1	0	0	0	0	0	1	0	0	0	0	0	0	0	0	0	0	0	0	0	0	0	0	0	0	0	2	2	2	2	2	2	0	0	0	0	0	0	0	0	2	0	0	2	0	0	2	2	2	2	0	0	0	0	1	1	0	1	1	1	0	0	1	2	0	0	0	0	0	0	0	0	0	0	0	0	0	0	0	0	0	0	0	0	2	0	0	0	0	0	0	0	0	0	0	0	0	0	0	0	0	0	0	0	0	0	0	0	0	2	0	0	0	1	1	0	1	1	1	1	0	0	0	0	0	0	0	0	0	0	1	1	1	1	0	0	0	0	0	0	0	1	0	0	0	0	0	0	0	1	1	0	0	0	0	2	0	2	2	2	0	2	2	2	2	2	2	2	2	0	0	0	0	0	0	0	0	0	0	0	0	0	0	0	0	0	0	0	0	0	0	0	0	0	0	0	0	2	0	0	0	0	0	0	0	0	0	0	0	0	0	2	2	2	2	2	2	2	2	2	2	0	2	2	2	2	2	2	0	2	2	2	2	2	2	0	2	0	1	1	0	0	0	0	0	0	0	0	0	0	0	0	0	0	0	0	0	0	0	0	0	0	0	0	0	0	0	0	0	0	0	0	0	0	0	0	0	0	0	0	0	0	0	0	0	0	0	0	0	0	0	0	1	0	0	0	0	0	0	0	0	1	1	0	1	0	0	1	1	1	0	0	0	0	1	1	1	0	0	0	0	0	0	0	0	0	0	0	0	0	0	0	0	0	0	0	0	2	0	2	0	2	2	0	0	0	0	0	0	0	1	0	2	0	0	0	0	1	0	0	0	0	0	0	0	0	0	0	0	0	0	0	0	0	0	0	0	0	0	0	0	0	0	0	2	0	0	0	0	0	0	0	0	2	0	0	0	0	0	0	0	0	0	0	0	0	0	0	0	0	0	0	0	0	0	0	0	0	0	2	2	2	2	0	1	1	1	1	2	1	1	1	0	0	0	0	0	0	2	2	0	0	0	0	0	0	2	0	2	0	0	0	0	0	0	0	0	0	0	0	0	0	0	0	0	0	0	0	0	0	0	1	0	0	0	0	0	0	0	0	0	0	0	0	0	0	0	0	0	0	0	2	2	0	0	0	0	0	0	0	0	0	0	0	0	0	0	0	0	0	0	0	0	0	0	0	0	0	0	0	0	0	0	0	0	0	0	0	0	0	0	0	0	0	0	0	0	0	0	0	0	0	0	0	0	0	0	0	0	0	0	0	2	2	2	2	2	0	2	2	0	0	0	0	0	0	0	0	0	0	0	0	0	0	1	0	0	1	1	0	0	0	0	0	0	2	0	2	0	0	0	0	0	0	0	0	0	0	0	0	0	0	0	0	2	2	2	2	2	0	2	2	2	2	0	0	0	2	2	2	0	0	0	0	0	2	0	0	2	0	2	0	0	0	0	0	2	0	0	0	0	1	0	0	0	0	0	0	0	0	0	0	0	1	1	1	2	0	0	0	0	0	0	2	0	2	0	0	0	0	0	2	2	2	0	0	0	0	0	1	1	1	1	1	1	1	1	1	0	0	0	2	1	0	1	0	1	2	2	2	2	2	2	2	0	0	0	0	0	2	0	2	2	2	2	2	0	2	0	0	0	0	0	0	0	0	0	0	0	0	0	0	0	0	0	0	2	2	2	0	0	2	2	2	2	2	2	0	2	2	2	2	2	0	2	2	0	0	2	1	0	0	0	0	0	2	2	2	2	2	2	2	2	2	2	2	2	2	2	2	2	2	0	0	0	0	0	0	2	0	0	2	2	2	2	2	2	0	2	2	2	2	2	0	0	0	0	0	0	0	0	0	0	0	0	0	0	0	0	0	0	0	0	0	1	1	1	0	1	1	1	0	0	0	0	2	2	0	0	0	0	0	0	0	0	0	0	0	0	0	0	0	0	0	0	0	0	0	0	0	0	0	2	0	2	0	2	2	0	0	0	0	0	2	2	0	0	0	0	0	0	0	0	0	0	0	0	0	0	0	1	1	0	1	1	1	1	0	1	1	1	1	1	1	1	1	0	1	1	1	1	1	0	1	0	0	0	1	0	0	2	0	2	2	2	2	2	2	2	2	0	2	2	2	2	0	0	0	0	0	0	0	0	0	0	0	0	0	0	0	2	0	0	0	0	0	0	0	0	0	0	1	0	1	0	0	0	0	0	1	0	0	1	1	0	0	0	0	0	0	0	0	0	0	0	0	0	0	0	0	0	0	0	0	0	0	0	0	0	0	0	0	0	0	0	0	2	0	0	0	0	1	0	0	0	0	2	0	2	0	0	0	0	0	0	0	0	0	0	0	0	0	0	0	0	0	0	0	0	0	0	2	0	0	0	0	0	1	1	1	1	1	1	1	1	1	1	1	0	0	1	0	0	0	1	1	0	0	2	0	0	0	0	0	0	0	0	0	0	2	0	0	0	0	0	2	2	2	2	2	2	2	2	2	2	0	0	0	0	1	1	1	0	0	1	1	1	1	0	1	1	0	1	0	0	0	0	0	0	1	0	0	0	0	2	0	0	0	0	0	0	1	0	0	0	0	0	0	0	0	0	0	0	0	0	0	0	0	0	0	0	2	0	0	0	0	0	0	0	1	0	1	0	1	0	1	1	1	1	2	0	2	2	0	0	0	0	0	0	2	0	0	0	0	0	2	0	2	2	2	2	2	2	2	2	2	2	2	2	0	0	0	0	0	0	0	0	0	0	0	0	0	0	2	2	2	0	0	2	2	0	2	2	0	2	2	2	0	1	0	0	0	2	0	0	0	0	0	0	0	0	0	2	0	0	0	0	0	0	0	0	0	0	0	2	0	0	0	0	2	2	0	0	0	0	0	0	1	1	1	0	0	1	0	1	0	1	0	1	1	0	0	0	0	0	0	0	0	0	0	0	0	0	0	0	0	0	0	0	0	0	0	0	0	0	0	0	0	0	0	0	0	0	0	0	0	0	0	0	0	0	0	0	0	0	0	0	0	0	0	0	0	0	0	0	0	0	0	0	0	0	0	0	0	0	0	0	0	0	1	0	2	2	0	2	0	0	0	0	0	0	0	0	0	0	0	0	0	0	0	0	0	0	0	0	0	0	0	0	2	2	2	2	2	2	2	2	2	2	0	2	1	0	0	1	1	0	0	0	1	0	0	0	0	1	0	2	0	0	0	0	0	0	1	0	0	0	0	0	0	0	0	0	0	0	0	0	0	0	0	0	0	0	0	0	0	0	0	0	2	0	0	0	0	0	0	0	0	0	0	0	0	0	0	0	0	0	0	0	0	0	0	0	0	1	0	1	0	1	1	0	0	0	2	2	2	2	2	0	2	2	2	0	2	0	2	0	0	0	0	0	0	0	0	2	0	2	0	2	0	2	0	0	0	2	2	0	2	2	2	2	2	2	2	0	0	0	2	0	0	0	0	0	0	0	0	0	0	0	0	0	0	0	0	0	0	0	0	0	1	0	0	0	0	0	0	0	0	0	0	0	0	0	0	0	0	0	0	0	0	0	0	0	0	0	0	0	0	1	1	2	0	0	0	0	0	0	0	0	2	0	0	0	0	0	0	0	0	0	0	0	0	0	0	0	2	0	0	0	0	2	0	0	0	0	0	0	0	0	0	0	0	0	0	2	2	2	2	2	2	2	2	0	2	2	2	2	2	2	2	2	2	2	2	2	2	1	2	2	2	2	1	1	1	2	2	2	2	1	2	0	2	2	2	2	2	2	2	2	0	2	2	2	2	2	2	2	2	2	2	2	2	2	2	2	2	2	2	2	2	0	0	0	0	0	0	0	0	0	0	0	0	0	0	0	0	0	0	0	0	0	0	0	0	0	0	0	0	2	2	0	2	0	2	2	0	1	1	1	1	1	1	1	0	0	0	0	0	0	0	0	0	0	0	0	0	0	0	0	0	0	0	0	0	0	0	0	0	0	0	0	0	0	0	0	0	0	0	0	0	0	0	0	2	0	2	1	1	1	0	0	2	0	0	0	0	0	0	0	0	0	0	0	0	0	0	0	0	0	0	0	0	0	0	0	0	0	0	1	0	0	1	1	1	0	0	0	0	2	2	2	2	0	1	0	2	0	2	2	2	2	0	0	0	0	0	0	0	0	2	2	2	2	2	2	2	2	2	2	2	2	2	2	2	2	2	2	2	2	2	2	2	2	2	2	2	2	2	0	0	0	0	0	0	0	1	0	1	1	1	1	1	1	1	1	0	1	0	1	1	1	1	2	0	0	0	0	0	0	0	0	0	0	0	0	0	0	0	0	1	0	1	0	1	0	1	1	1	0	0	1	0	1	0	0	0	0	0	0	2	1	0	0	2	1	1	0	0	0	0	0	0	0	0	0	0	0	0	0	0	0	0	1	2	0	0	0	0	0	0	0	0	0	0	1	0	1	0	0	1	0	0	0	0	2	0	0	0	0	0	0	0	0	0	0	2	2	0	2	2	2	0	2	2	0	2	0	0	0	0	0	0	0	0	1	1	1	0	1	1	1	2	1	1	1	0	1	0	0	0	0	0	0	2	0	0	0	0	0	0	0	1	2	0	0	1	1	0	0	2	2	0	0	0	0	0	0	0	0	0	0	0	0	0	2	0	2	2	0	0	0	0	2	0	0	0	0	0	0	0	0	0	0	0	0	0	2	2	0	0	2	0	0	2	2	0	0	0	0	2	0	0	0	2	0	0	0	0	0	0	2	0	2	0	2	0	0	0	-1	-1	-1	-1	2	0	0	0	0	0	0	0	0	0	0	0	0	0	0	0	0	0	0	0	0	0	0	0	0	0	0	0	0	2	0	1	1	1	1	0	1	1	2	1	2	1	1	1	2	0	2	0	0	0	0	2	0	0	2	0	2	0	0	0	0	0	0	0	0	0	0	0	0	0	0	0	0	0	0	0	0	2	2	2	2	2	2	2	2	2	2	2	2	0	0	0	0	0	0	0	0	0	0	0	0	0	0	0	0	0	0	0	0	0	0	0	0	0	0	0	0	0	0	0	0	0	1	0	0	0	0	0	0	0	0	0	0	1	0	1	0	0	0	0	1	0	1	0	1	0	0	0	1	0	0	2	2	0	2	0	0	0	0	0	0	0	0	0	0	0	0	0	0	0	0	0	0	0	0	0	0	1	0	1	0	2	0	0	0	0	0	0	0	0	0	0	0	0	0	0	0	0	0	1	0	1	0	0	2	1	1	1	1	0	0	0	0	0	0	0	0	0	0	0	0	0	0	1	1	2	0	0	0	0	0	2	0	0	1	0	0	1	0	1	1	2	1	0	1	1	0	0	0	0	0	0	0	0	1	0	2	2	0	2	2	0	0	0	0	0	1	1	1	1	1	1	1	1	0	0	0	0	0	0	0	2	2	2	2	2	2	0	0	0	0	2	0	0	0	0	0	0	0	0	0	0	0	0	0	0	0	0	0	0	0	0	0	0	0	0	0	0	0	0	0	0	0	0	0	0	0	0	0	0	0	0	0	0	0	2	0	0	0	0	1	0	0	0	0	0	0	0	0	0	0	0	0	0	0	0	0	0	0	0	0	0	0	0	0	0	0	0	0	0	0	0	0	0	0	0	0	1	0	0	0	0	0	0	0	0	0	0	0	0	0	2	0	0	0	0	0	0	0	0	0	0	0	0	0	0	0	0	0	2	2	2	0	0	2	0	0	0	0	0	0	0	0	0	0	0	0	0	0	0	2	2	2	2	0	2	0	0	0	2	0	2	2	2	2	2	2	2	2	2	2	2	2	2	0	2	0	0	2	0	0	0	0	0	0	0	0	2	0	0	2	2	2	2	1	0	0	1	0	1	1	0	2	2	0	0	0	2	0	0	2	1	2	2	0	2	2	0	0	0	0	0	2	2	0	1	2	2	0	2	0	2	0	0	0	0	0	0	0	0	0	0	0	0	0	0	0	2	2	2	0	2	0	0	0	0	2	0	1	0	0	0	0	0	1	1	0	0	0	2	0	0	0	0	0	0	0	0	0	0	0	0	2	2	2	2	2	2	2	2	0	2	2	2	0	2	2	2	0	0	0	2	2	0	0	2	2	2	2	2	2	1	0	2	2	2	2	0	0	0	2	0	2	2	0	2	2	1	1	0	0	0	2	2	2	2	2	2	2	1	0	0	0	0	0	1	0	0	0	0	0	0	0	0	0	0	0	0	0	0	0	0	0	0	2	2	2	0	0	1	1	0	0	0	2	2	0	0	0	0	0	0	0	0	0	0	0	0	0	0	0	0	0	0	0	0	0	0	0	0	1	1	0	0	0	0	0	0	0	0	0	0	0	0	0	0	0	2	2	2	0	0	0	0	0	0	0	0	0	0	0	0	0	2	0	0	0	0	0	0	0	0	0	0	0	0	0	0	0	0	0	0	0	0	0	0	0	0	0	0	0	2	2	2	2	0	2	0	0	2	0	0	0	0	2	2	2	2	0	2	0	0	0	0	0	0	0	0	0	0	0	0	0	0	0	0	0	0	0	0	0	2	2	2	2	2	2	0	2	2	2	0	2	2	0	0	2	2	0	0	2	2	0	2	2	2	2	2	2	2	2	2	2	0	2	2	2	2	2	2	2	2	2	2	2	0	2	2	2	2	2	0	0	0	0	0	1	0	0	0	0	0	0	2	0	2	2	2	2	2	0	2	2	2	2	0	0	2	2	2	2	2	2	0	0	0	0	0	0	0	0	0	0	0	0	0	0	0	0	0	0	0	0	0	0	0	0	0	0	0	0	0	2	2	2	0	2	2	0	0	0	0	0	0	0	2	2	0	0	2	2	0	0	1	0	1	1	0	0	0	0	0	0	1	0	1	0	0	0	0	0	0	1	0	0	0	0	0	0	0	0	0	0	0	0	0	1	0	0	0	0	0	0	0	0	0	0	0	0	0	0	0	0	0	0	0	0	0	0	0	2	0	0	0	0	1	0	0	1	1	1	1	1	0	0	0	0	0	0	0	0	0	0	1	1	1	1	0	0	1	0	0	0	0	0	0	0	0	0	0	0	0	0	0	0	0	0	0	0	0	1	0	0	0	0	0	0	0	0	2	2	0	0	0	0	0	0	0	0	0	0	0	2	2	0	0	2	0	0	0	0	0	0	0	0	0	0	0	0	2	2	2	0	0	0	0	0	0	1	1	0	0	2	0	0	0	0	0	0	0	0	0	1	1	1	1	0	1	1	1	0	1	0	0	2	0	0	0	0	0	0	0	0	2	2	0	0	0	0	0	0	0	0	0	0	0	0	0	0	0	0	0	0	0	0	0	0	0	0	0	0	0	0	0	2	2	0	0	0	0	0	0	0	0	0	0	0	0	0	0	0	0	0	2	0	0	0	0	0	0	0	0	0	0	0	0	0	0	0	0	0	0	0	0	0	0	0	0	0	0	0	0	0	0	2	0	0	2	2	2	2	2	2	2	2	2	2	2	0	0	2	2	0	2	2	2	2	2	2	0	1	1	0	1	1	1	1	0	0	0	0	0	0	0	0	0	0	0	0	0	0	0	0	1	1	0	0	0	0	0	0	2	2	0	0	0	0	0	0	0	0	2	2	2	2	2	2	2	0	2	0	2	2	0	2	2	2	2	2	1	1	1	1	0	1	1	1	1	1	1	2	2	1	2	0	2	2	2	2	2	2	2	0	2	2	0	0	0	0	0	0	0	0	0	0	0	0	0	0	0	2	2	2	2	2	2	2	2	0	0	0	0	0	0	0	2	2	2	0	0	0	2	2	1	1	0	0	0	0	1	0	0	0	0	0	0	0	0	0	1	1	1	2	0	0	1	1	1	1	1	0	0	1	1	1	1	1	1	2	1	0	0	1	0	0	0	1	0	0	0	0	2	2	0	2	0	0	0	2	0	0	0	0	0	0	0	0	2	0	0	0	0	2	0	0	0	0	0	0	0	0	0	0	0	0	0	0	0	0	0	0	0	0	0	0	0	0	0	0	0	0	0	0	2	0	0	0	0	0	0	0	0	0	0	0	0	0	0	0	0	0	0	0	2	0	0	2	0	2	2	2	2	2	0	1	1	1	1	1	1	2	1	0	1	1	0	0	0	0	0	0	0	0	0	0	1	1	1	1	1	1	1	0	1	0	0	0	0	0	0	0	0	0	0	0	0	0	0	0	0	0	0	0	0	0	0	0	0	0	0	0	0	0	0	0	0	0	0	0	0	0	0	0	0	0	1	2	2	2	2	0	2	2	0	0	2	0	0	0	2	0	2	2	2	2	2	2	2	2	2	2	2	2	2	2	2	0	0	0	0	0	2	0	2	2	2	2	2	0	0	0	0	2	0	0	0	0	0	0	0	0	1	1	0	1	0	1	0	0	0	0	0	0	0	0	0	0	0	0	0	0	0	0	0	0	0	0	0	0	0	0	0	0	0	0	0	0	0	0	0	0	0	0	0	0	0	0	0	1	0	0	0	0	0	0	0	0	0	0	0	0	0	0	0	0	0	0	0	0	0	0	0	0	0	0	0	0	0	0	0	0	0	0	0	0	0	0	0	0	0	0	0	0	0	0	0	0	0	0	0	0	0	0	0	0	0	0	0	0	0	0	0	0	0	0	0	0	0	0	0	0	0	0	0	0	0	0	0	0	0	0	0	0	0	0	0	0	0	0	0	0	0	1	0	0	0	2	1	0	1	1	1	1	1	1	1	0	1	0	0	2	2	2	0	0	0	2	1	1	1	0	1	1	1	1	1	1	1	1	1	1	1	0	1	1	1	1	0	1	1	1	1	1	1	1	1	1	1	1	1	1	1	1	1	1	1	1	1	1	1	1	1	0	1	1	1	1	2	2	2	0	2	2	0	2	2	0	2	2	2	0	2	2	0	0	2	2	0	2	2	0	2	0	1	0	0	0	1	0	1	1	0	1	0	1	0	1	0	0	0	0	0	1	1	1	1	1	1	0	1	0	0	2	1	0	1	0	0	2	2	0	0	2	2	2	2	2	0	0	0	0	0	0	2	0	2	2	1	1	1	1	0	0	0	1	1	1	1	0	1	1	1	1	0	2	0	2	2	0	0	2	2	2	0	0	0	0	0	0	0	0	0	0	0	0	0	0	0	0	0	0	0	0	0	0	0	0	2	2	0	2	2	2	2	2	2	0	0	0	0	0	0	0	0	0	0	0	0	0	0	0	0	0	0	0	0	0	0	0	0	0	0	0	0	0	0	0	0	0	0	0	0	0	0	0	0	2	0	0	0	0	0	0	0	0	0	2	0	0	0	0	0	0	0	0	0	0	2	0	0	0	0	0	0	0	0	0	1	1	1	0	0	0	0	0	0	0	0	0	0	0	0	0	0	0	0	0	0	0	0	0	0	0	0	0	0	0	0	0	0	0	0	0	0	0	0	1	1	2	2	2	2	2	1	1	0	1	1	1	1	1	1	1	1	1	0	0	1	0	0	0	0	1	0	0	0	0	0	0	0	2	0	0	0	0	0	0	0	0	0	0	0	0	2	2	2	2	2	2	2	2	0	0	0	0	0	0	0	0	0	0	0	0	0	0	0	0	0	0	0	0	0	0	0	0	0	0	0	0	0	0	0	0	0	0	0	0	0	0	0	0	0	0	0	0	0	0	0	0	0	0	0	0	0	0	0	0	0	0	0	0	0	2	0	0	2	0	0	0	0	0	0	0	0	0	0	0	0	0	0	0	0	0	0	1	0	1	1	2	1	1	1	1	1	0	2	2	0	0	2	2	2	2	0	2	2	0	0	1	2	0	0	0	0	0	0	0	0	2	2	2	2	0	0	0	0	0	0	0	0	0	2	2	2	2	2	0	0	0	0	0	0	0	0	0	2	2	0	0	0	2	0	0	0	0	0	2	0	0	0	0	2	0	0	0	0	0	0	0	0	0	0	0	0	0	0	0	0	0	0	0	0	0	0	0	0	0	0	0	0	0	0	0	0	0	0	0	0	0	0	0	0	0	0	0	0	0	0	0	0	0	0	0	1	0	1	1	2	0	0	2	1	0	0	0	0	0	0	0	0	1	0	1	0	1	0	0	0	1	1	1	0	0	0	0	0	0	0	2	2	2	2	2	2	2	2	0	2	2	2	2	0	0	2	1	1	0	0	2	0	0	0	0	0	0	0	0	0	0	0	0	0	0	0	0	1	1	0	0	0	1	0	0	1	1	0	0	0	0	0	0	0	0	0	2	2	0	0	0	0	1	1	1	1	1	1	1	1	0	0	0	0	0	0	0	0	0	0	0	0	0	0	0	0	0	0	0	0	0	0	2	0	0	0	2	0	2	2	2	2	2	2	2	2	2	2	2	2	2	2	2	2	2	2	2	2	0	2	2	2	0	0	0	0	0	0	0	0	0	0	0	0	0	0	0	2	0	0	0	0	0	0	0	0	0	0	0	2	1	1	1	1	1	1	1	2	0	1	1	2	1	1	1	1	1	1	1	1	0	0	0	0	0	0	0	0	0	0	0	0	0	0	0	0	0	0	0	0	0	0	0	0	0	0	0	0	0	0	2	2	2	2	2	2	2	1	1	1	1	1	1	1	1	1	0	0	0	0	0	0	0	0	0	0	0	0	0	0	0	0	2	2	2	2	2	2	0	0	2	0	0	0	2	0	0	0	0	0	0	0	0	0	0	0	1	1	1	1	1	1	0	1	1	1	1	1	1	1	1	1	1	1	1	1	1	1	1	1	1	1	1	1	1	1	1	1	1	1	1	0	0	0	0	0	0	0	0	0	0	0	0	0	2	2	2	2	2	2	0	2	0	2	2	0	0	0	0	0	0	2	2	0	0	2	0	0	0	0	0	0	0	0	2	2	2	2	2	1	0	1	0	2	2	2	2	2	2	0	0	0	2	0	0	2	2	0	0	0	0	0	0	0	0	0	2	2	2	0	0	0	0	0	0	2	2	2	0	2	0	2	2	2	2	2	2	2	2	2	-1	2	2	2	0	2	2	2	2	2	0	2	0	2	2	2	2	2	2	2	2	2	0	0	0	0	0	0	0	0	0	0	0	0	0	0	1	0	0	0	0	0	0	0	0	0	0	0	0	0	0	0	0	0	0	0	0	0	0	0	0	0	0	0	0	0	0	0	0	0	0	2	0	0	1	1	1	2	2	2	2	2	0	0	0	1	1	0	0	0	0	2	2	2	2	0	0	0	0	0	0	0	2	0	2	0	2	1	1	2	2	0	0	2	2	2	0	2	0	0	2	2	0	0	0	0	0	0	0	0	0	0	0	0	1	1	0	1	0	1	1	0	1	0	1	0	2	0	0	0	0	0	0	0	0	0	0	0	2	2	2	0	0	2	0	0	0	0	0	0	2	2	2	0	0	0	0	0	0	0	0	0	0	0	0	0	0	0	0	0	0	0	0	0	0	0	0	0	2	2	1	1	1	0	1	0	0	0	0	0	0	0	0	1	0	1	1	0	0	0	0	0	0	0	1	0	0	0	0	1	0	0	1	0	0	1	0	1	1	1	0	1	0	1	0	0	0	0	0	0	0	0	0	2	2	2	2	2	2	2	2	2	0	2	2	2	2	0	0	0	0	0	0	0	0	0	0	0	0	0	0	0	0	0	0	2	0	0	0	0	0	0	0	0	0	0	0	0	0	0	0	0	2	2	0	0	0	0	2	0	0	0	0	2	2	0	2	0	0	0	0	2	2	2	2	2	2	2	0	2	2	2	0	0	0	0	0	0	0	0	0	0	0	1	2	2	0	0	2	2	2	2	0	0	0	0	0	0	0	0	0	0	0	0	0	0	0	0	0	0	0	0	2	0	0	0	0	0	0	2	0	0	0	0	0	0	0	0	0	0	0	1	0	1	1	1	0	2	2	2	2	2	0	0	0	0	0	0	0	0	0	0	0	0	0	0	0	0	0	0	0	0	0	0	0	0	0	0	2	0	0	0	2	0	0	0	0	0	0	0	0	0	0	0	0	0	0	0	0	0	0	0	0	0	0	0	0	2	2	2	2	0	0	0	0	0	0	2	0	0	0	0	2	2	2	2	2	0	0	0	0	0	2	0	0	0	0	0	0	0	0	0	0	2	2	0	0	0	0	0	0	0	2	2	2	2	2	2	2	2	2	2	2	2	1	1	1	1	0	0	0	0	0	0	0	0	0	0	0	0	1	0	0	0	0	0	0	2	0	2	0	0	0	0	0	0	0	0	0	2	2	2	0	0	0	2	0	0	0	0	0	0	0	0	1	1	1	0	0	1	1	1	1	1	1	1	1	1	1	0	1	1	1	0	0	0	0	0	0	1	1	0	0	0	0	0	0	0	0	0	0	0	0	0	0	0	0	0	0	0	0	0	0	0	0	0	0	0	0	0	0	0	0	0	0	0	0	0	0	0	0	0	0	0	0	0	0	0	0	0	0	0	0	0	0	0	0	0	0	0	0	0	0	0	0	0	0	2	2	0	0	0	0	0	2	0	0	0	0	0	2	0	0	0	0	0	0	0	0	0	2	0	0	0	0	1	0	0	0	0	0	0	2	0	0	0	0	0	1	0	0	2	0	0	0	0	0	0	0	0	0	0	0	0	2	2	2	2	2	2	0	0	0	0	0	0	0	0	0	0	0	2	0	0	0	0	0	0	0	0	2	2	2	2	2	2	0	2	0	2	2	2	2	-1	-1	-1	-1	2	1	0	0	0	0	0	0	0	0	0	0	0	0	0	0	0	0	0	0	0	0	0	0	0	0	0	0	0	1	1	0	0	0	0	0	0	0	0	0	0	2	2	2	2	2	1	1	1	1	1	1	1	1	2	1	2	2	2	2	0	0	0	0	2	0	0	0	0	0	0	0	0	0	0	0	0	0	0	0	0	0	0	0	0	0	0	0	0	0	0	0	0	0	0	0	0	0	0	0	0	2	0	0	0	0	0	0	0	0	0	0	0	0	0	0	0	0	0	0	0	0	0	0	0	0	0	0	2	2	2	2	2	2	2	2	2	2	2	2	2	2	2	2	2	2	2	2	2	2	2	2	2	2	0	0	2	2	0	2	0	0	0	0	0	0	0	0	0	0	0	0	0	0	0	0	0	0	0	0	0	0	0	0	0	0	0	0	0	0	1	1	1	1	1	1	1	1	1	0	0	0	0	0	0	0	0	0	0	0	0	0	0	0	0	0	0	0	0	0	0	0	0	2	0	0	0	0	0	0	0	0	0	0	0	0	0	0	0	0	0	0	0	0	0	0	0	0	0	0	0	0	0	0	0	0	0	0	0	0	0	0	0	0	0	1	2	2	0	0	0	0	0	0	0	0	0	0	2	0	0	0	0	0	0	0	0	0	0	0	0	0	0	0	2	0	0	0	0	0	0	0	0	0	0	0	2	0	0	2	0	2	2	2	2	2	2	0	2	0	0	0	0	0	0	0	2	2	2	2	2	2	2	2	2	2	2	2	2	2	0	2	0	0	0	0	2	0	0	0	0	0	0	0	0	0	0	0	0	0	0	0	0	0	0	0	0	0	0	0	0	0	0	0	0	0	0	0	0	2	0	1	1	0	0	0	1	0	0	0	0	0	0	0	0	2	2	2	0	2	0	2	2	2	2	0	0	0	0	0	0	0	0	0	0	0	0	0	0	0	0	0	0	0	0	0	0	1	1	1	0	0	0	0	0	0	0	0	0	0	2	0	2	0	2	2	2	0	0	0	0	2	2	2	2	0	0	0	0	0	0	0	0	0	2	2	2	2	0	0	0	2	2	2	0	0	0	0	0	0	0	0	0	0	0	0	0	0	0	0	0	0	0	0	0	0	0	0	0	0	0	0	0	0	0	0	0	0	0	0	0	0	0	0	0	0	0	0	0	0	0	2	1	1	0	0	0	0	0	0	0	0	0	0	0	0	0	2	0	0	0	2	0	0	2	0	0	0	0	1	1	1	1	1	0	1	1	0	0	0	1	1	0	1	0	1	0	1	1	0	1	0	1	0	1	0	0	0	0	1	0	0	0	0	0	0	0	0	0	0	0	0	0	0	0	0	0	2	2	2	0	0	2	2	2	2	0	2	2	2	2	0	0	0	0	0	2	2	0	0	0	0	0	0	0	1	0	1	0	0	1	0	0	1	0	1	1	0	1	1	0	2	2	2	2	2	2	2	1	0	2	0	1	0	2	0	0	0	0	0	0	0	0	0	0	0	0	0	0	0	1	0	0	0	0	1	0	0	0	0	1	0	0	0	0	0	0	0	0	1	0	1	1	0	0	0	1	1	1	1	1	1	1	0	0	2	2	2	0	0	0	0	0	0	0	0	0	0	2	0	0	0	0	0	0	0	1	1	1	1	1	1	1	1	0	0	0	0	0	2	2	2	2	0	2	0	0	2	2	2	2	2	2	2	2	2	2	2	2	2	2	2	2	0	0	0	0	0	0	0	0	1	1	0	1	1	1	0	1	1	0	1	1	1	0	1	0	1	0	0	0	0	1	1	0	1	0	0	0	0	2	0	2	2	2	2	2	2	2	2	2	2	2	2	0	0	0	0	0	0	2	0	0	0	0	0	0	0	0	0	0	0	0	0	0	0	0	0	1	1	0	0	2	1	0	0	1	0	0	1	0	1	1	1	0	0	1	1	0	1	0	1	1	0	0	0	0	0	0	0	0	0	0	0	0	0	0	0	0	0	0	0	0	0	2	2	0	0	1	1	1	2	2	2	2	2	0	0	0	0	0	0	2	2	2	2	2	2	2	2	2	2	2	2	2	2	0	0	0	1	1	0	0	0	0	0	0	0	0	0	0	0	2	2	0	0	2	1	0	0	2	0	2	2	2	2	2	0	0	0	0	2	0	2	2	0	1	1	0	0	0	0	0	0	0	0	0	0	0	0	0	0	0	0	0	0	0	0	0	0	0	0	0	0	0	0	0	0	0	2	2	0	2	0	0	2	0	0	0	2	0	0	0	0	0	0	0	0	0	0	0	0	0	0	0	1	0	0	0	0	0	0	0	0	0	0	0	0	0	0	0	0	0	0	0	0	0	0	0	0	0	0	0	0	0	0	0	0	0	0	0	0	0	0	0	0	0	0	0	0	0	0	0	0	0	0	0	0	0	0	0	0	0	0	0	2	0	0	0	0	1	0	0	1	0	0	1	0	0	1	1	0	0	0	1	1	0	1	0	0	0	0	0	0	0	0	2	2	2	2	2	0	2	0	0	2	0	0	0	0	0	0	0	0	0	0	1	0	1	1	1	0	0	0	0	2	2	0	0	0	0	0	0	0	0	0	0	0	0	0	0	0	0	0	0	0	2	2	2	2	2	0	2	2	2	2	0	0	0	2	2	2	0	2	2	2	0	2	2	2	2	2	2	2	2	2	0	0	1	1	1	1	1	1	1	1	2	0	0	0	0	0	0	0	0	0	0	0	0	0	0	0	0	0	0	2	2	2	0	2	0	0	2	0	2	2	0	0	0	0	0	0	0	0	0	1	1	1	1	0	0	1	1	1	0	0	1	0	0	1	1	0	0	0	0	0	0	0	0	0	2	2	2	2	2	2	2	2	2	2	2	2	0	0	0	0	0	0	0	2	0	0	0	2	0	0	2	2	2	0	0	2	0	0	0	2	2	1	0	0	0	0	2	0	0	2	0	0	0	0	0	0	0	0	0	0	0	0	0	0	0	0	0	2	2	2	2	2	2	2	2	0	2	0	0	0	0	0	0	0	0	1	0	0	1	1	0	0	0	0	0	0	0	0	1	1	1	1	1	1	0	0	1	1	1	0	1	0	1	0	0	0	1	1	1	1	1	0	0	0	0	0	0	0	0	1	2	2	1	0	0	0	0	0	2	2	2	0	2	2	0	0	0	0	0	0	0	0	0	0	0	0	0	0	0	0	0	0	0	0	0	0	0	0	0	0	0	0	0	0	0	0	0	0	0	0	0	0	0	0	0	0	0	0	0	2	2	0	0	0	0	0	0	0	0	0	0	0	0	0	0	0	0	0	0	0	0	0	0	0	0	0	0	0	1	1	1	0	1	1	1	1	0	2	2	0	0	0	0	0	1	1	1	1	1	0	1	1	0	0	0	0	0	1	0	0	0	0	1	0	0	0	0	0	1	1	0	0	1	0	1	0	1	0	0	0	1	1	1	1	1	0	0	0	0	0	0	0	0	0	0	0	0	0	2	2	2	2	2	2	0	0	0	0	0	2	0	0	2	2	0	0	0	0	0	0	2	2	2	0	2	2	2	2	0	0	0	2	2	1	1	1	1	1	1	0	1	1	0	1	1	0	0	1	0	2	0	0	0	0	1	0	0	0	0	0	1	0	1	1	0	1	1	1	0	0	1	1	1	0	0	0	0	0	1	0	1	1	0	0	0	0	0	0	0	0	0	0	0	0	0	0	0	0	0	0	2	2	0	0	0	0	0	0	2	0	0	2	0	2	2	0	0	0	0	0	0	0	0	0	0	0	0	0	0	0	0	0	0	0	0	0	0	1	2	1	2	0	0	2	0	1	0	0	0	0	0	0	0	0	0	0	0	0	0	0	0	0	0	0	0	0	0	0	0	0	0	0	0	0	1	0	1	0	0	0	0	1	0	0	0	0	0	0	0	0	0	0	0	0	0	0	0	0	0	0	0	0	2	0	0	0	0	0	0	0	0	0	0	0	0	0	0	0	0	0	0	0	2	0	0	0	0	0	0	0	0	0	0	0	0	0	0	0	0	0	0	0	0	0	0	0	0	0	0	0	0	0	0	0	0	0	0	0	0	0	0	0	0	0	0	0	0	0	0	0	0	0	0	0	0	0	0	0	0	0	0	0	0	2	2	2	0	0	2	2	2	0	2	2	0	0	0	0	0	0	0	0	0	0	0	0	0	0	0	0	0	2	2	2	2	0	0	2	0	0	1	1	1	1	1	1	1	1	0	0	1	0	2	0	0	0	1	2	2	0	0	0	0	0	0	2	2	2	0	0	2	2	2	2	0	2	2	0	0	2	2	0	0	0	0	0	2	2	1	0	0	0	0	0	0	1	1	0	1	0	0	0	0	1	0	0	1	1	0	0	1	1	2	2	0	0	0	2	0	1	1	1	0	0	0	0	0	0	0	0	0	0	0	0	0	0	0	0	0	0	0	0	0	0	0	0	2	2	0	0	0	0	0	0	0	0	0	1	1	0	1	1	0	1	1	0	0	0	0	0	0	0	0	0	0	0	0	0	0	0	0	0	0	0	0	0	0	0	0	0	0	0	0	0	0	0	0	0	0	0	0	0	0	0	0	0	0	0	0	0	1	1	0	0	0	1	0	2	2	2	2	0	2	2	0	2	2	-1	-1	0	2	2	0	0	0	0	0	0	0	0	0	2	0	0	0	0	0	1	1	0	0	0	0	1	0	0	1	0	0	0	0	0	0	1	0	1	0	1	0	1	0	0	0	1	0	0	0	0	0	0	0	0	0	0	0	0	0	0	0	0	-1	-1	-1	2	0	0	2	2	1	1	0	0	0	0	0	0	0	0	0	0	0	0	0	0	0	0	0	0	0	0	0	0	0	0	0	0	0	0	0	1	1	1	1	1	2	1	2	0	2	2	2	0	0	0	0	0	0	1	1	1	1	1	1	1	0	0	0	1	1	0	2	0	2	2	2	2	2	2	2	2	2	2	2	0	0	0	0	1	1	0	0	0	1	1	1	0	1	0	0	0	0	1	1	0	0	0	0	2	0	0	0	0	1	0	0	0	0	0	0	1	0	0	0	0	0	2	0	0	0	0	0	0	1	0	0	0	0	0	0	0	0	0	0	0	0	0	0	0	0	0	0	0	0	0	0	0	0	0	2	2	2	2	0	0	0	2	2	0	0	0	0	0	2	0	0	0	0	0	0	0	0	0	0	0	0	0	1	0	0	0	0	0	0	0	0	0	0	0	0	0	0	0	0	1	1	1	1	1	0	1	1	1	1	0	1	1	0	0	1	1	1	1	0	0	0	0	0	0	1	0	0	0	0	0	0	2	0	0	0	0	0	0	0	0	0	0	0	0	0	0	0	0	0	0	0	0	0	0	0	0	0	0	0	0	0	0	0	0	0	0	0	0	0	0	0	0	2	0	0	2	0	2	2	2	2	2	0	2	2	2	2	0	0	2	0	0	0	0	0	0	0	0	0	0	0	0	0	0	0	0	0	0	0	0	0	0	0	0	0	0	0	0	0	0	0	0	0	0	0	0	0	0	0	0	0	1	0	2	0	0	0	2	0	1	0	0	1	2	0	2	2	2	2	2	1	0	1	0	0	0	2	2	2	2	2	2	2	2	0	1	1	1	0	2	0	0	0	0	0	0	0	0	0	0	0	0	2	0	0	0	0	0	0	0	0	0	0	0	0	0	0	0	0	0	0	0	0	0	0	2	2	2	1	1	2	0	0	0	0	0	0	2	0	0	2	2	0	0	2	2	0	0	0	0	2	0	0	0	0	0	0	1	1	1	1	1	0	0	0	1	0	0	0	1	0	1	1	1	0	1	1	1	1	0	1	0	0	0	0	0	0	0	0	0	0	0	2	1	1	1	0	0	0	0	0	0	0	0	0	0	0	0	0	0	0	0	0	0	2	0	0	0	0	0	0	1	0	0	0	1	0	0	1	1	0	1	1	0	0	0	0	0	0	0	0	2	2	2	2	2	2	2	2	2	2	2	2	2	0	0	0	0	0	0	0	0	0	0	0	0	0	0	0	0	0	0	0	0	0	0	0	0	0	1	1	0	0	0	0	1	0	0	0	0	0	1	0	2	2	0	2	2	1	1	0	0	0	0	0	0	0	1	0	1	0	1	0	1	1	1	1	0	0	0	0	0	0	0	1	0	0	0	0	2	0	0	0	0	0	0	1	0	0	0	0	0	2	2	2	0	0	0	0	0	0	0	0	0	0	0	0	0	0	0	0	0	0	0	0	0	0	0	0	0	0	0	0	0	0	0	0	0	0	0	0	2	0	0	0	0	0	0	0	0	0	0	0	0	0	0	0	0	0	2	2	2	2	0	0	0	0	0	0	0	0	0	0	0	0	0	0	0	0	0	0	0	0	0	0	0	0	0	0	0	0	0	0	0	0	0	0	0	0	0	0	0	0	0	0	0	0	1	0	1	1	0	1	0	0	0	0	0	0	0	0	0	0	0	0	0	1	0	0	0	0	0	1	1	0	1	0	1	0	0	1	0	1	0	0	0	1	0	2	0	2	2	0	2	0	0	0	0	0	0	0	0	0	2	2	2	0	2	2	2	2	2	2	2	2	2	2	2	2	2	2	2	2	2	2	2	2	2	2	2	2	0	0	0	0	0	0	2	2	0	0	0	1	1	1	0	2	2	0	0	0	0	0	0	2	1	0	1	1	1	2	2	2	2	2	0	0	0	0	0	0	0	0	0	1	1	0	0	0	0	0	1	0	0	0	0	0	0	0	0	0	0	0	0	0	0	0	0	0	0	0	0	0	0	0	0	0	0	0	0	0	0	0	2	0	0	2	2	0	0	2	2	1	0	0	0	0	0	0	0	0	1	0	1	1	2	2	0	0	0	0	0	0	0	0	0	0	0	2	0	0	0	0	0	0	0	0	0	0	0	0	0	0	0	0	0	0	0	0	0	0	0	0	0	0	0	0	0	0	0	0	0	0	0	0	0	0	0	0	0	0	0	0	0	0	0	0	0	0	0	0	0	0	0	0	0	0	0	0	0	0	0	0	0	0	1	1	0	1	1	0	0	1	1	1	0	1	0	1	0	0	0	0	0	0	0	0	0	0	0	0	2	0	0	0	0	2	2	0	0	0	2	0	0	0	0	0	0	0	0	0	0	0	0	0	0	0	0	0	0	0	0	0	0	0	0	0	0	0	0	0	0	0	0	0	0	0	0	0	0	0	0	0	0	0	0	0	0	0	0	0	0	0	0	0	0	0	0	0	0	0	0	0	0	0	0	0	0	0	0	0	0	0	0	0	0	0	0	0	0	0	0	1	1	0	0	0	0	0	0	0	1	0	0	0	0	0	0	1	0	1	0	0	0	0	1	0	0	1	1	1	1	1	1	1	1	0	1	1	0	1	0	1	0	1	1	1	1	1	1	0	0	0	2	2	2	2	2	2	0	2	2	0	0	0	0	0	0	0	0	0	0	0	0	0	0	0	0	0	0	0	0	0	0	0	0	0	0	0	0	0	0	0	0	0	0	0	0	0	0	0	0	0	0	0	1	1	0	1	1	0	0	0	0	0	0	0	0	0	0	0	0	2	0	2	0	0	0	0	2	0	2	0	2	0	2	0	2	2	0	0	0	0	0	0	0	0	0	0	0	0	0	0	0	0	0	2	0	0	0	0	0	0	0	0	0	0	0	0	0	0	0	2	0	0	0	0	0	0	0	0	0	0	0	0	0	0	0	0	0	0	0	0	0	0	0	0	0	0	0	0	0	0	0	0	0	0	0	0	0	0	0	0	0	0	0	0	0	2	2	0	0	0	0	0	0	0	0	0	0	0	0	0	0	0	0	0	0	1	1	1	0	1	1	0	0	0	0	1	0	0	1	1	2	1	1	0	2	2	2	2	2	2	2	2	2	2	0	1	1	1	1	1	1	1	1	1	1	1	1	2	2	2	2	2	2	2	2	2	0	0	0	0	0	0	0	0	0	0	0	1	1	1	0	1	1	1	1	1	1	1	0	0	0	0	0	0	0	0	2	0	0	2	0	0	0	0	0	0	0	0	0	0	0	0	0	0	0	0	0	0	0	0	0	0	0	0	0	0	0	0	0	0	0	0	0	0	0	0	0	0	0	2	2	2	2	0	0	2	2	2	2	2	0	2	0	0	0	0	0	0	0	0	0	0	2	0	0	2	2	2	2	0	0	0	0	0	0	0	2	2	2	0	2	2	2	2	2	2	2	2	2	2	2	2	0	0	0	0	0	0	0	0	0	0	0	0	0	0	0	0	0	0	0	0	0	0	0	0	0	0	0	0	0	0	0	0	0	0	0	0	0	0	0	0	0	0	0	0	0	1	2	1	0	0	0	0	0	0	0	2	0	0	0	0	0	0	0	0	0	0	0	0	0	0	0	0	0	0	0	0	0	0	0	0	0	0	0	0	0	0	0	0	0	0	0	0	0	0	0	0	0	0	0	0	0	0	0	0	0	0	2	2	2	2	0	0	0	0	0	0	0	2	2	0	0	2	2	2	0	2	0	2	2	2	2	0	0	0	0	0	0	0	0	0	0	0	0	0	2	0	2	2	2	2	0	2	0	0	2	2	2	2	2	2	0	0	0	2	0	2	0	0	2	0	0	0	0	0	0	2	0	0	0	0	0	0	0	0	0	0	0	0	0	0	0	0	0	0	0	0	0	0	0	0	0	0	2	2	0	2	2	2	2	2	1	2	2	2	2	2	2	2	2	2	2	2	2	0	0	2	0	0	0	0	1	0	0	0	0	0	0	0	0	0	0	0	2	2	0	0	0	0	0	0	1	1	0	1	0	1	1	0	0	1	1	1	0	1	1	1	1	0	0	0	0	0	0	0	0	2	2	2	2	2	2	2	0	2	0	0	0	0	0	0	0	0	2	0	0	0	0	1	1	1	0	1	1	1	1	0	0	0	0	0	0	0	0	0	0	0	0	0	0	0	0	0	0	0	0	0	2	0	0	0	0	0	0	0	0	0	0	0	0	0	0	0	0	0	0	0	0	0	0	0	0	0	0	0	0	0	0	0	0	0	0	0	0	0	0	0	0	0	2	2	2	0	2	2	0	0	0	0	0	0	0	0	0	0	0	0	0	0	0	0	2	0	0	0	0	0	0	0	2	2	2	0	2	2	2	2	2	2	0	0	2	0	2	2	0	0	0	0	0	0	0	0	1	0	1	0	1	1	1	0	1	1	1	1	1	0	1	0	0	0	0	0	0	0	0	0	0	0	0	0	0	0	0	0	0	0	0	0	1	1	1	1	1	1	0	0	0	0	0	0	0	0	0	0	2	0	2	0	0	0	0	0	0	0	0	0	0	0	0	0	0	0	0	0	0	0	0	0	0	0	0	0	0	2	0	0	2	0	0	0	0	0	0	0	0	0	0	1	0	0	1	1	0	0	0	0	2	0	0	0	0	0	0	0	0	0	0	0	0	0	0	0	0	0	0	0	0	0	0	0	0	2	0	0	2	0	0	0	0	0	0	0	0	0	0	0	0	0	0	0	0	0	0	0	0	0	0	1	1	0	1	1	0	1	2	0	2	0	0	0	2	2	2	2	0	2	0	2	2	2	0	0	0	1	0	1	1	0	1	2	2	2	2	2	2	2	0	2	2	2	2	0	0	0	0	0	0	0	0	0	0	0	0	0	0	0	0	0	0	0	0	0	0	0	0	0	0	2	2	2	2	2	2	2	2	2	2	2	2	2	0	0	0	0	0	1	0	0	0	0	2	2	2	2	2	2	2	0	2	2	2	0	2	0	2	2	2	2	2	2	2	0	2	2	0	0	2	2	0	2	2	2	2	2	2	2	2	2	2	2	2	2	2	0	0	1	1	1	1	1	0	1	0	1	1	1	0	0	0	1	0	0	1	2	0	0	2	2	2	2	2	2	2	0	0	2	2	0	2	0	0	0	2	0	0	2	2	2	2	2	2	2	2	2	2	2	2	2	0	2	2	0	2	2	2	2	0	0	0	0	0	0	0	0	0	0	0	0	1	1	1	0	1	0	1	0	0	1	1	0	0	1	0	1	0	1	1	1	0	0	0	0	0	0	0	0	0	0	0	0	0	0	0	0	0	0	0	0	0	0	0	0	0	0	0	0	0	0	0	0	0	0	2	2	2	2	2	2	2	2	0	0	0	2	0	0	0	0	0	0	0	0	0	0	2	2	0	0	0	0	2	0	0	0	0	0	0	0	0	0	0	0	1	1	1	1	1	1	0	0	1	1	0	1	1	1	1	1	2	1	0	1	2	2	2	2	2	2	2	2	2	2	2	2	0	0	0	0	0	0	2	0	0	0	0	0	0	0	0	1	1	0	0	0	1	1	1	0	0	2	2	0	0	0	1	1	0	0	0	0	0	0	2	0	2	0	0	2	0	0	2	0	2	2	0	0	0	0	0	0	0	1	1	1	1	1	1	1	1	1	0	0	0	2	0	0	0	2	0	0	0	0	0	0	0	0	0	0	0	0	0	0	0	0	0	0	0	0	0	0	0	0	0	0	0	0	0	0	0	0	0	0	0	0	0	0	0	0	0	0	0	0	0	0	2	0	2	0	2	2	0	2	0	0	0	0	0	0	0	0	0	0	1	1	0	1	1	1	1	1	1	1	1	2	0	2	2	0	0	1	1	0	0	1	0	0	0	0	0	0	0	0	0	0	0	0	0	2	2	2	2	0	0	0	0	0	0	0	0	0	0	0	0	0	2	0	0	2	2	2	2	2	2	0	0	0	0	0	0	0	0	0	0	0	0	0	0	0	0	0	0	0	0	0	0	0	0	0	0	0	0	0	0	0	0	0	0	0	0	0	0	0	0	0	0	0	0	0	0	0	0	0	2	2	0	0	0	0	0	0	2	2	0	0	0	0	0	0	0	0	0	0	0	0	0	0	0	0	0	2	2	2	2	0	0	0	0	0	0	0	0	0	0	0	0	0	0	0	0	0	2	2	2	2	2	2	2	2	2	0	0	0	0	0	0	0	0	0	2	2	2	0	1	0	1	1	1	1	1	0	1	0	0	1	0	0	0	0	0	0	1	1	1	0	0	0	0	0	0	0	0	0	0	0	0	0	0	0	0	0	0	0	0	0	0	0	0	0	0	0	0	0	0	1	0	0	1	1	0	1	1	0	2	0	0	1	0	0	0	0	0	1	0	2	2	0	0	2	0	2	2	2	0	1	0	1	1	0	1	1	1	2	2	0	2	2	2	2	2	0	2	0	0	0	0	0	0	0	2	2	0	2	2	2	0	0	0	0	0	0	0	0	0	2	0	0	0	0	2	0	0	0	2	2	2	2	2	2	2	2	2	0	0	0	0	0	0	0	0	0	0	0	0	0	0	0	0	0	0	0	0	0	0	0	0	0	0	0	0	0	0	0	0	0	0	0	0	2	2	0	2	2	0	1	1	1	0	1	0	1	1	1	1	1	1	1	1	0	1	0	0	0	0	1	0	0	0	0	0	0	0	0	0	0	0	0	1	1	0	2	2	0	0	0	0	2	2	0	2	2	2	2	0	2	0	0	0	0	0	0	0	0	0	0	0	0	2	0	0	0	0	0	0	0	0	0	0	0	0	0	0	0	0	0	0	0	0	0	0	0	0	0	0	0	0	2	0	0	0	0	0	0	0	1	2	1	1	1	2	0	2	2	2	2	2	2	2	2	2	2	2	0	0	0	0	0	0	0	0	0	0	0	0	0	0	0	0	0	0	0	0	0	0	0	0	0	0	0	0	0	0	0	0	0	0	0	0	0	0	0	0	0	0	0	0	0	0	0	0	0	0	0	0	0	0	0	0	0	0	0	0	0	0	0	0	0	0	0	0	0	0	0	0	0	0	2	2	2	2	2	2	2	2	2	2	2	2	2	2	0	0	1	1	1	1	0	0	0	2	2	2	2	2	2	2	2	0	0	0	0	0	0	0	0	0	0	0	0	0	0	2	2	2	2	2	0	2	2	0	0	2	2	0	0	0	0	0	0	0	0	0	0	0	0	0	0	0	0	0	0	0	0	0	0	0	0	0	0	0	0	0	0	0	1	0	0	0	2	0	0	0	0	0	0	0	0	0	0	0	0	0	0	0	0	0	0	0	0	0	0	0	0	0	0	0	0	0	0	0	0	2	1	0	0	2	0	0	0	0	0	0	0	0	0	0	0	0	1	1	0	1	1	1	0	1	1	1	0	1	1	1	0	2	1	1	0	1	0	0	0	0	2	2	0	2	0	2	0	0	0	0	0	0	0	2	2	2	2	2	0	0	0	1	1	1	1	0	0	2	2	0	0	0	0	0	1	1	0	1	0	1	0	0	2	0	0	0	0	2	0	0	0	2	0	2	2	2	0	2	2	0	2	2	0	0	0	0	0	0	0	0	0	0	0	0	0	0	0	0	0	0	0	0	0	2	2	0	2	0	0	0	1	0	0	0	1	0	1	1	0	0	1	0	0	0	1	1	0	0	0	0	0	0	0	0	0	0	0	0	0	0	0	0	0	0	0	2	2	2	0	2	2	0	0	0	2	0	0	2	2	2	2	2	2	2	2	0	2	2	0	0	0	2	0	0	2	2	0	0	0	0	2	2	2	2	2	2	2	2	2	0	2	0	2	0	2	0	0	0	0	0	0	0	0	0	0	0	0	0	0	0	0	0	0	0	0	0	0	0	0	0	0	1	0	0	0	0	0	0	0	0	0	1	1	1	2	0	0	0	0	0	0	0	0	0	0	0	0	0	0	0	0	0	0	0	0	0	0	0	0	0	0	0	0	0	0	0	0	0	0	0	0	0	0	0	0	0	0	0	0	0	0	0	0	0	0	0	0	0	0	0	0	0	0	0	0	0	0	0	0	0	0	2	0	2	0	0	0	0	0	2	0	0	0	2	0	0	0	0	0	2	0	0	0	0	0	0	0	0	0	2	0	2	2	0	2	1	2	2	0	0	0	0	1	0	0	0	0	0	0	0	0	0	0	0	0	0	0	0	0	0	0	0	2	0	0	0	0	0	2	2	2	2	2	0	2	0	2	2	0	0	2	0	0	0	0	0	0	0	0	0	0	0	0	0	0	0	0	0	0	0	1	1	1	0	1	0	0	0	0	0	0	0	0	2	2	2	2	2	1	2	2	2	2	0	2	0	0	0	0	0	0	0	0	0	0	0	0	0	1	1	1	1	1	1	0	1	1	1	1	1	0	0	2	2	2	2	2	0	0	2	2	0	0	0	0	0	0	0	0	0	0	0	2	0	0	0	0	0	1	1	2	0	0	0	0	0	0	0	0	0	0	0	0	0	0	0	0	0	0	0	2	0	2	0	0	0	1	1	0	0	0	0	0	2	0	2	0	2	2	0	0	0	0	0	0	0	0	0	1	0	0	0	0	1	0	2	1	1	0	0	0	0	0	0	0	0	1	0	2	2	2	2	2	2	2	2	0	0	0	0	0	0	0	0	0	0	0	0	0	0	0	0	0	0	0	0	0	0	0	0	0	0	0	0	0	0	0	0	0	0	0	0	0	0	0	0	0	0	0	0	0	0	0	2	2	2	0	0	2	2	0	2	2	2	0	0	0	0	0	0	0	0	0	0	0	0	0	0	2	0	0	0	1	1	0	0	1	0	0	1	2	2	0	2	2	2	0	1	1	0	0	0	0	0	0	0	0	0	0	0	0	0	0	0	2	2	2	2	0	1	1	1	0	0	0	1	0	1	1	0	1	0	1	0	1	0	0	0	0	1	1	1	1	1	1	1	1	0	1	1	1	1	1	0	2	0	2	2	2	0	0	0	0	0	2	0	0	0	0	0	2	2	2	2	2	2	2	2	0	0	2	0	2	2	2	2	0	0	0	0	2	0	2	0	2	0	2	2	2	2	0	0	0	0	0	0	0	0	2	0	0	0	0	0	0	0	0	0	0	0	0	0	0	2	0	2	0	2	0	0	0	0	0	0	0	2	2	2	2	2	2	2	2	2	2	2	2	2	0	0	0	0	0	0	0	1	0	0	1	1	0	0	0	1	1	0	0	0	2	2	2	2	2	2	0	2	2	0	0	0	0	0	0	2	2	2	2	2	2	2	0	0	0	0	0	0	0	0	0	0	0	2	0	0	0	0	0	0	0	0	0	0	0	0	0	0	0	0	0	0	0	0	0	0	2	0	0	0	0	1	1	0	1	1	0	0	0	0	0	0	0	0	0	0	0	0	0	0	0	-1	2	2	2	2	2	2	2	0	2	2	2	2	0	0	2	0	0	0	0	0	0	0	0	0	0	1	1	1	0	2	0	2	2	2	2	2	2	0	0	2	2	0	0	0	0	0	0	0	0	0	1	0	0	1	2	0	2	0	2	2	0	2	2	2	2	2	2	2	0	0	0	0	0	2	2	0	0	2	2	0	0	0	0	2	0	0	0	0	0	0	0	0	0	0	0	0	0	0	0	0	0	0	0	0	0	0	0	0	0	0	2	2	0	0	0	0	2	0	2	2	2	0	2	2	2	2	2	0	2	0	2	2	2	2	0	0	0	0	0	0	0	0	0	0	0	0	0	0	0	0	0	0	0	2	2	2	2	2	0	2	2	2	0	0	0	0	0	2	2	0	2	2	0	0	0	0	0	1	1	1	1	1	1	0	1	1	1	1	1	1	1	1	0	0	0	0	0	0	0	2	2	2	2	2	2	2	0	2	2	0	2	0	0	2	2	2	2	2	2	2	2	2	2	2	2	2	0	2	2	0	0	0	0	0	0	0	0	0	0	0	0	0	0	0	0	0	0	0	2	0	0	0	0	0	0	0	0	0	0	0	0	1	1	1	1	1	1	1	0	0	0	0	0	0	0	0	0	0	0	0	0	2	2	0	2	0	2	2	2	2	0	2	2	2	2	2	0	2	2	2	2	0	2	1	0	2	2	2	2	0	0	0	0	0	0	0	2	0	0	0	0	0	0	1	0	0	0	0	2	0	0	0	0	0	0	0	0	0	0	0	2	0	0	2	0	0	0	0	0	0	2	1	0	2	1	0	0	0	0	0	0	0	0	0	0	0	0	0	0	0	0	2	0	0	2	2	2	2	0	2	2	2	2	2	0	2	2	0	2	2	2	2	2	2	0	2	0	0	0	0	0	0	0	2	0	0	0	2	2	2	2	2	1	1	1	0	0	2	2	2	2	0	1	1	1	1	2	1	0	1	0	0	0	1	1	0	1	0	1	1	0	0	0	0	0	0	0	0	2	1	0	0	1	1	0	0	1	1	0	0	0	0	0	0	1	0	1	0	0	0	0	0	2	0	2	0	0	2	2	0	0	0	0	0	1	1	0	1	0	0	0	0	0	0	0	2	0	2	2	2	2	0	2	2	0	0	0	0	0	0	0	0	1	1	1	2	2	2	2	2	0	1	1	1	0	0	0	0	0	0	0	0	0	0	0	0	0	0	0	0	0	0	0	0	0	0	0	0	0	0	0	0	0	0	2	0	2	2	0	0	0	0	0	0	0	2	2	0	0	1	1	0	1	1	0	0	0	0	0	0	0	0	0	0	0	0	0	0	0	0	0	0	0	0	0	0	0	0	2	0	2	0	1	1	0	0	0	2	2	2	2	0	0	0	0	0	0	0	0	0	0	0	0	0	0	0	0	0	0	0	0	0	0	0	0	0	0	2	0	2	2	2	2	2	2	2	2	0	2	0	0	2	2	2	0	2	2	2	2	2	2	2	0	2	2	2	2	2	0	0	0	0	0	1	0	1	2	2	0	1	0	0	0	2	0	0	2	2	0	0	0	2	2	2	2	0	0	0	0	2	0	2	1	1	1	1	1	0	0	0	0	0	2	2	2	2	2	2	2	0	0	0	2	2	2	0	0	2	0	2	2	0	2	0	2	0	2	2	2	2	1	1	0	0	0	1	0	0	0	1	0	0	0	0	0	1	0	0	0	1	0	1	0	0	1	0	1	1	0	0	0	0	1	1	0	1	0	0	0	2	2	2	2	2	2	2	2	2	2	2	2	0	0	0	0	0	0	0	0	0	0	0	0	0	0	0	1	1	0	1	1	0	1	1	1	1	1	1	1	1	1	0	0	1	1	0	0	1	0	2	0	0	0	0	0	0	0	0	0	0	0	0	0	2	2	2	0	2	0	0	0	0	0	0	0	0	0	0	0	0	0	0	0	0	0	0	2	0	0	0	2	0	0	0	0	0	0	0	0	0	0	0	0	0	0	0	0	0	0	0	0	0	0	0	2	0	0	2	0	0	0	2	2	0	2	0	0	0	0	0	0	0	0	0	0	0	0	0	0	0	2	2	1	1	2	2	2	2	2	2	2	2	2	2	2	2	2	2	2	2	2	2	2	2	2	2	0	0	0	0	0	0	0	0	0	0	0	0	0	0	0	0	0	0	0	0	0	0	0	0	0	0	0	0	0	0	0	0	0	0	0	0	0	0	0	0	2	2	2	2	2	2	2	0	2	2	2	2	2	2	0	2	2	0	2	2	2	0	2	0	2	0	0	0	0	0	0	0	0	2	0	0	0	0	0	0	0	0	0	0	0	0	0	0	0	0	0	0	0	0	0	0	0	0	0	0	0	0	0	0	0	0	0	0	0	0	0	0	0	0	0	0	0	0	2	0	0	0	0	0	0	0	2	0	0	0	0	0	2	2	2	2	2	1	0	0	2	2	2	2	2	2	2	2	0	2	2	2	2	2	2	2	2	2	2	2	2	2	2	2	2	2	2	2	0	2	2	0	0	0	0	0	0	0	0	0	0	0	1	0	0	0	0	0	0	0	0	0	0	0	0	0	0	0	0	0	0	0	0	0	0	0	0	0	0	0	0	0	0	0	1	0	1	0	0	0	0	0	0	2	2	2	2	2	2	2	0	0	0	0	0	0	0	0	0	0	0	0	0	2	0	0	2	2	0	2	0	2	2	2	0	0	0	0	2	2	2	2	2	2	2	2	2	0	2	2	0	0	2	0	0	0	0	0	1	1	0	0	1	0	1	0	0	0	0	0	1	1	0	0	0	0	0	0	0	0	0	1	0	0	0	0	0	0	0	2	2	2	-1	0	0	0	1	0	0	1	0	0	2	2	0	0	0	0	0	0	0	0	0	2	0	0	0	2	2	2	2	2	0	0	0	0	0	0	0	0	0	0	0	0	0	0	0	0	0	0	0	0	0	0	0	0	0	0	2	2	0	0	0	0	0	0	0	0	0	0	0	0	0	0	0	0	0	2	2	2	2	2	2	2	2	2	2	2	2	0	0	0	0	0	0	0	0	0	0	0	0	0	0	0	0	0	0	0	0	1	0	1	1	1	1	1	0	1	1	1	1	1	1	1	1	1	1	1	1	0	2	0	1	1	0	1	2	2	2	2	2	2	2	2	2	2	2	2	2	2	0	0	0	0	2	0	0	0	0	0	0	1	1	0	0	0	0	0	0	0	0	0	0	0	0	0	0	0	0	0	0	0	0	0	0	0	0	0	0	0	0	0	0	0	0	1	0	0	0	0	0	0	0	0	0	1	0	0	0	0	0	1	0	0	0	0	0	0	0	0	0	0	0	0	0	0	0	0	0	0	0	0	0	0	0	0	0	1	1	1	1	0	1	0	0	0	0	0	2	2	2	2	2	2	2	2	2	2	2	2	2	2	2	2	2	0	0	2	2	2	2	2	2	2	2	2	2	2	2	2	2	2	2	0	0	0	2	0	2	2	0	2	0	2	0	0	0	2	2	2	0	2	2	2	0	0	0	1	1	1	1	1	1	2	0	2	2	2	2	2	2	2	2	2	2	2	1	2	0	0	0	0	0	1	0	0	0	0	0	0	0	0	0	0	0	0	0	0	0	1	0	0	1	1	0	0	0	0	0	0	0	0	0	1	1	0	1	0	0	0	0	0	0	0	0	0	0	0	0	0	0	0	0	0	0	0	0	0	0	0	0	0	2	2	0	2	2	2	2	0	0	0	0	0	0	0	0	2	2	0	2	0	0	2	0	0	0	2	0	0	0	0	0	0	0	0	0	0	0	0	0	0	0	0	0	0	0	0	0	0	0	0	0	0	0	0	0	0	0	0	0	0	0	0	0	0	0	0	0	0	0	0	0	0	0	0	0	2	0	0	0	0	0	0	0	0	0	0	0	0	0	0	2	0	0	1	0	0	0	0	0	0	0	0	0	0	0	0	0	0	0	0	0	0	0	0	0	0	0	0	0	0	0	0	0	0	0	2	2	2	2	2	0	0	0	2	2	2	2	2	2	0	2	2	2	2	2	2	2	2	2	2	2	1	0	1	2	1	2	2	2	2	1	2	0	0	1	1	1	1	0	1	1	2	2	0	2	0	0	2	2	2	1	2	0	0	0	0	0	0	1	0	1	0	1	0	0	1	0	0	0	0	0	0	0	0	0	0	0	0	2	2	2	2	2	2	0	0	2	0	0	0	0	2	0	0	0	2	0	2	2	2	0	2	0	2	2	2	2	2	0	2	2	0	2	0	0	0	0	0	0	0	0	0	0	0	0	0	0	0	2	2	2	0	0	2	0	0	2	2	0	0	2	2	0	0	0	0	0	0	0	0	0	0	0	0	0	0	0	0	0	0	0	0	0	0	0	0	0	0	0	2	2	2	2	0	2	2	2	2	2	2	2	2	2	0	2	1	2	2	0	0	0	0	0	0	0	0	0	0	0	0	0	0	0	0	0	0	0	0	0	0	0	0	0	0	0	0	2	0	1	0	1	0	0	0	0	1	1	0	1	0	1	1	1	1	1	1	1	1	0	0	1	0	0	1	1	1	0	0	0	0	0	0	0	0	0	0	0	0	0	0	2	2	1	2	0	2	2	2	0	2	2	0	0	2	2	2	0	2	2	2	2	0	0	0	0	0	0	0	0	2	2	2	2	0	0	0	2	0	0	2	0	0	2	0	2	2	2	2	2	2	2	0	0	0	0	0	0	0	0	0	0	0	2	0	0	0	0	0	0	0	0	0	0	0	0	0	0	0	0	0	0	0	0	0	0	0	0	0	0	0	0	0	0	0	1	1	1	1	0	0	0	0	0	0	0	0	0	0	0	0	0	0	2	2	0	0	2	0	2	0	2	0	0	0	0	0	0	0	2	0	0	0	0	0	0	2	0	2	2	0	2	2	2	0	2	2	0	0	0	2	2	2	0	2	0	0	2	0	2	2	0	0	1	0	2	0	0	2	2	0	0	2	0	1	1	1	1	1	1	1	0	0	1	2	2	2	2	0	0	0	0	2	0	0	0	0	0	0	0	0	2	2	0	0	2	2	2	2	2	0	2	2	0	2	-1	2	2	0	0	0	0	2	0	0	0	0	0	0	0	0	2	0	0	0	2	2	1	2	1	0	1	0	0	2	0	0	0	0	0	0	0	0	0	2	2	2	2	2	2	2	2	2	2	0	0	0	0	0	0	0	0	0	0	0	0	2	0	0	1	1	1	0	1	1	0	1	1	1	1	1	0	0	0	0	0	0	0	0	0	0	0	0	0	0	0	0	0	0	0	0	0	0	0	0	0	0	0	0	0	0	0	0	0	0	0	0	0	0	0	0	2	0	0	0	2	0	0	1	1	1	0	0	1	1	0	1	1	1	1	0	1	1	0	0	2	2	0	0	0	2	0	0	0	0	0	0	2	0	0	0	0	2	2	2	1	2	0	0	2	2	2	0	2	2	2	2	2	2	2	2	0	2	2	2	2	2	2	0	0	2	2	0	2	2	2	2	2	2	2	2	2	2	1	1	1	0	1	1	0	1	1	0	1	1	0	1	1	1	0	1	0	1	1	1	0	0	1	1	0	0	1	1	0	0	0	0	0	0	0	0	0	0	0	0	0	0	0	0	0	0	0	0	0	0	0	0	0	0	0	0	0	0	0	0	2	2	2	2	2	2	2	-1	2	0	0	0	0	0	0	0	0	0	0	0	0	2	2	2	2	2	2	2	2	2	2	2	0	0	2	2	2	2	2	2	2	2	2	2	2	2	2	2	2	2	0	2	2	2	2	2	2	0	2	2	0	2	0	0	2	0	0	0	0	0	0	0	0	0	0	0	0	0	0	0	0	0	0	0	0	0	0	0	0	0	2	0	0	0	0	0	1	1	0	1	0	0	0	0	0	0	0	2	0	0	0	0	0	0	2	0	0	0	0	2	0	2	0	2	2	0	0	0	0	0	0	0	2	2	2	2	2	2	2	2	2	1	1	1	1	1	1	2	2	2	2	2	2	2	2	2	2	2	2	2	2	2	2	2	2	0	0	0	0	0	0	0	0	0	0	0	0	0	0	0	0	0	0	0	1	1	0	0	0	1	0	0	1	0	0	0	1	0	0	1	1	0	0	1	0	1	0	0	0	0	0	0	0	0	0	0	0	0	0	0	0	0	0	0	0	0	0	0	0	0	0	0	0	0	0	0	0	0	0	0	0	0	0	0	0	0	0	0	0	0	0	0	0	0	0	0	0	0	0	0	0	0	0	0	1	1	0	0	0	0	0	0	0	0	1	0	0	0	0	0	1	1	0	0	0	1	0	0	0	0	0	0	0	0	0	0	0	0	0	0	0	2	2	2	2	0	2	2	2	2	2	2	2	2	2	2	2	2	2	2	2	1	0	0	0	0	0	0	0	0	0	0	0	0	0	0	0	2	0	2	0	0	0	1	1	1	1	1	1	1	0	1	1	1	1	1	1	0	1	1	0	1	1	1	0	1	1	0	0	1	1	1	1	1	1	0	0	0	0	1	1	1	1	1	1	0	1	0	1	0	1	0	0	0	0	0	0	0	0	0	0	0	0	0	0	1	0	0	0	0	0	0	0	2	0	2	0	0	0	0	0	0	0	0	0	0	2	0	0	0	0	0	0	0	2	0	0	1	0	1	0	1	1	1	1	1	1	1	1	1	1	1	1	1	0	1	1	1	1	1	1	1	0	1	1	1	2	2	2	2	0	0	2	2	2	0	2	0	0	0	0	0	0	0	0	0	0	0	0	0	0	0	0	2	2	0	2	2	2	0	0	0	0	0	0	2	0	0	0	0	0	0	0	0	0	0	0	0	0	0	0	0	0	0	0	0	2	0	2	0	0	0	0	0	0	0	0	0	0	0	0	0	0	0	0	0	0	0	0	0	0	0	0	0	0	2	2	2	0	2	2	2	0	0	2	0	0	0	0	0	0	0	0	0	0	0	0	0	0	0	0	0	0	0	0	0	0	0	0	0	0	0	0	0	0	0	0	0	0	0	0	0	0	0	0	0	0	0	0	0	0	0	0	0	0	0	2	0	0	2	2	2	2	0	0	0	0	0	0	0	0	0	0	2	0	0	2	0	2	2	0	2	2	2	2	2	0	2	2	0	0	0	0	0	0	0	0	0	0	2	-1	-1	-1	2	2	2	2	2	0	2	0	0	0	0	0	0	0	0	0	0	0	0	0	0	0	0	0	0	0	0	0	0	0	0	0	0	0	0	0	0	2	0	0	0	0	0	0	0	0	0	0	2	2	2	2	0	0	0	0	0	0	0	0	0	0	0	0	0	0	0	2	2	2	2	2	2	2	0	0	0	0	1	0	2	2	1	2	2	0	2	2	0	0	2	2	2	2	0	2	0	2	2	0	0	0	0	0	0	0	0	0	0	0	0	0	0	0	0	0	0	0	2	2	2	2	2	0	1	0	0	0	1	0	2	0	0	0	0	0	0	0	0	0	2	0	0	0	0	0	1	0	2	0	0	0	0	0	0	1	0	0	0	0	0	1	0	0	0	0	2	2	2	2	2	2	0	0	2	2	2	2	2	2	2	0	0	0	2	0	0	1	0	1	0	1	1	1	0	0	0	1	1	0	0	0	0	0	0	0	1	1	0	0	0	0	0	0	0	2	2	0	2	2	2	0	2	0	0	0	2	0	0	0	0	0	0	0	0	0	0	0	0	0	2	0	0	0	2	0	0	2	2	0	1	0	1	0	1	2	2	2	2	2	2	2	2	2	2	2	0	0	0	0	0	0	0	0	0	0	0	0	0	0	0	0	0	0	0	2	2	2	2	2	2	0	2	2	2	2	0	2	2	0	0	0	0	0	0	0	0	0	0	0	0	0	0	0	0	0	0	0	0	0	0	0	0	0	0	0	0	0	2	2	2	1	1	2	1	2	2	2	0	2	2	0	0	0	0	0	0	0	0	0	0	0	0	0	0	0	0	0	0	0	0	0	0	0	0	0	0	0	0	0	0	0	0	0	0	0	0	0	0	0	0	0	0	0	0	0	0	0	0	0	0	2	2	2	1	1	0	0	0	1	0	0	1	0	0	1	0	0	0	2	0	0	0	0	0	0	1	0	0	0	0	0	0	0	0	0	0	1	0	1	0	0	1	1	1	1	1	0	1	0	0	0	0	1	0	0	0	0	0	0	0	1	0	1	0	1	0	1	1	1	1	0	0	0	1	1	0	0	0	0	0	0	0	0	0	0	0	0	0	2	0	1	0	0	0	0	0	0	0	0	0	0	0	0	0	0	2	2	2	2	2	2	2	2	2	2	0	0	0	0	0	0	0	0	0	0	1	0	1	0	0	1	0	0	0	0	0	0	0	1	1	0	0	1	0	1	1	1	0	0	0	0	0	0	0	2	2	2	0	2	2	2	2	2	0	2	2	0	2	0	0	0	0	2	0	1	1	1	1	0	0	0	0	2	0	0	2	0	0	0	0	0	0	2	0	0	1	1	2	2	0	0	0	0	0	0	0	0	0	1	1	1	1	1	1	1	2	2	0	0	0	0	0	0	0	0	0	0	2	2	2	2	2	2	2	2	0	0	0	0	0	0	0	0	2	2	0	0	2	2	0	2	2	2	2	0	2	2	2	2	0	2	2	2	0	0	2	2	0	0	2	0	0	2	0	0	0	0	0	0	0	0	0	0	0	0	0	0	2	0	2	2	2	2	2	0	0	2	0	0	0	0	0	0	0	0	0	0	0	0	0	0	0	0	0	2	0	2	0	0	0	0	0	0	0	0	0	0	0	0	0	0	2	1	2	2	2	2	2	2	2	2	2	2	2	2	2	0	0	0	0	0	0	0	0	0	0	0	0	0	0	0	0	0	0	0	0	0	0	0	0	0	0	0	0	0	0	0	0	0	0	0	2	2	0	2	0	0	2	2	2	2	0	2	0	2	0	2	2	2	2	2	2	0	2	2	2	2	1	1	1	0	1	1	0	2	2	2	2	2	0	0	0	0	0	0	0	0	0	0	0	0	0	0	0	0	0	0	0	0	0	0	0	0	0	0	0	0	0	0	0	0	0	0	0	0	0	0	0	0	0	0	0	0	0	0	0	0	0	0	0	0	0	0	0	0	0	0	0	0	0	0	0	0	0	0	2	0	0	0	0	0	0	0	1	1	1	1	0	0	0	0	0	0	0	0	1	0	0	0	1	1	1	1	0	0	0	0	0	0	0	2	0	0	0	0	0	0	2	0	0	0	0	0	0	0	0	0	0	0	2	2	2	0	2	0	0	0	0	0	0	0	2	2	0	2	2	0	2	2	2	0	2	0	0	0	0	0	0	0	0	0	0	0	0	0	0	0	0	0	2	2	2	2	2	2	0	2	2	2	2	2	0	2	2	2	2	2	2	2	2	2	2	0	2	2	2	2	2	2	2	2	2	2	2	2	0	2	2	2	0	2	0	2	2	0	2	2	2	1	1	1	2	2	2	2	2	2	2	2	2	2	2	2	2	-1	-1	2	2	2	2	2	1	0	0	0	0	1	1	0	0	0	0	0	0	0	0	0	0	0	0	0	0	0	0	0	0	0	2	2	2	0	0	0	0	0	0	0	0	0	2	2	1	1	1	0	0	0	0	2	2	0	0	0	0	0	0	0	0	0	0	0	0	0	0	0	0	0	0	0	0	2	0	2	0	0	0	0	0	0	2	0	0	2	0	0	0	0	1	0	0	0	1	0	1	1	0	0	0	2	0	0	0	0	0	0	0	0	0	0	0	0	0	0	0	0	0	0	0	0	2	0	2	0	2	0	2	2	2	0	0	2	2	0	0	0	0	0	0	1	0	0	0	1	0	0	0	0	0	0	1	0	1	2	1	1	1	0	1	0	1	0	1	0	0	1	1	2	0	2	1	0	0	2	0	0	0	0	2	0	0	0	2	2	0	2	0	0	0	0	2	0	0	2	0	0	0	0	0	0	0	0	0	0	0	0	0	0	0	0	1	2	1	0	0	0	0	0	1	0	0	0	2	0	0	0	1	1	0	1	0	0	2	2	2	2	0	2	2	2	2	2	2	0	0	0	0	0	1	0	0	0	2	2	0	0	2	2	0	2	2	2	2	0	0	0	0	0	0	0	0	0	0	0	0	0	0	0	0	0	0	0	0	0	0	2	0	0	0	1	0	0	0	2	0	0	2	0	2	0	0	0	0	1	0	0	0	2	0	0	0	0	0	0	2	2	2	2	0	2	2	2	2	0	2	2	2	2	0	2	0	1	1	1	1	1	1	1	0	0	1	0	0	0	0	0	0	0	0	0	0	0	0	0	0	0	0	0	0	0	0	2	0	2	0	0	2	2	2	2	2	2	2	0	0	0	0	0	0	0	0	0	0	0	0	0	0	0	0	0	0	0	0	0	0	0	0	0	0	0	0	0	0	0	0	0	0	0	0	0	0	0	0	0	0	0	0	0	0	0	0	0	0	0	0	0	0	0	0	0	0	0	0	0	0	0	0	0	0	2	0	0	0	0	0	0	1	1	1	1	0	1	0	1	1	1	2	1	1	1	1	1	1	1	1	0	0	0	0	0	0	0	0	0	0	0	0	0	0	0	0	0	0	0	0	0	0	0	0	0	0	0	2	0	0	0	0	0	0	0	0	2	0	0	0	0	1	1	1	1	0	0	0	0	0	0	0	0	0	0	0	0	0	0	0	0	0	0	0	0	0	0	0	0	0	0	0	0	0	2	2	2	2	2	2	2	2	2	2	2	2	2	0	2	2	2	2	0	0	0	0	0	0	0	0	0	0	0	0	0	0	0	0	0	0	1	1	0	0	0	0	0	0	1	0	0	0	0	0	0	0	0	0	0	2	2	2	2	0	2	0	0	0	0	0	0	0	0	0	0	0	0	0	0	0	2	2	2	2	2	0	0	2	2	2	0	2	2	2	2	2	0	2	0	2	2	0	2	0	0	0	2	2	2	2	2	2	0	0	0	0	0	0	0	0	0	0	0	0	0	0	0	0	0	0	0	0	0	0	0	1	1	1	0	1	1	1	1	1	1	0	0	0	0	0	0	0	0	0	0	0	0	0	0	0	0	0	0	0	0	0	0	1	0	0	0	0	0	0	2	0	0	0	0	0	0	0	1	0	0	1	1	1	1	1	1	1	1	1	0	0	0	0	2	2	2	2	2	2	2	2	2	2	0	0	0	0	0	0	0	0	0	0	0	0	0	2	2	2	2	2	2	2	2	1	1	1	1	1	0	0	0	0	0	0	0	0	0	0	0	0	0	0	0	0	0	0	0	0	0	0	1	0	0	0	0	0	0	0	0	0	0	0	0	0	0	0	0	0	0	0	0	0	0	0	0	0	0	0	0	0	0	0	1	1	1	1	0	0	0	0	0	0	0	0	0	0	1	0	1	1	0	0	2	0	2	0	0	2	2	2	0	2	0	2	2	2	2	0	2	2	2	0	2	2	2	2	2	0	2	2	2	2	0	0	0	2	0	2	2	0	0	0	0	0	0	2	2	2	2	2	0	0	2	2	2	0	2	2	2	2	2	0	2	0	2	2	2	2	0	0	0	0	0	0	0	0	1	0	1	0	1	0	1	0	0	0	0	1	1	0	0	0	0	0	2	0	2	2	2	2	2	2	2	2	2	2	2	2	2	2	2	2	2	2	0	2	2	2	2	2	2	0	2	0	0	0	0	0	0	2	2	2	2	0	0	0	0	2	0	0	0	0	0	0	2	0	0	0	0	0	0	0	0	0	0	0	0	0	0	0	0	0	0	0	0	0	0	0	0	0	0	0	0	0	0	0	0	0	2	2	2	2	2	2	0	0	2	0	0	2	0	0	2	2	2	2	2	2	2	2	2	0	2	2	2	0	0	0	0	0	0	0	0	2	2	2	0	0	0	2	2	2	2	0	0	0	0	1	1	0	0	0	2	2	2	0	0	0	0	0	0	2	0	0	0	0	0	0	0	0	0	0	0	1	1	1	0	1	0	1	1	0	0	0	2	0	0	0	0	0	0	0	0	0	0	0	0	0	0	0	0	0	0	0	2	2	2	2	0	0	2	2	2	2	2	2	2	0	0	0	0	0	0	0	0	0	0	0	2	0	0	2	0	0	0	0	0	2	2	2	0	0	0	0	0	0	0	0	0	0	0	0	0	0	0	0	0	0	0	0	0	0	0	0	0	0	0	0	0	0	0	0	0	0	0	0	0	0	0	2	0	2	0	2	2	2	2	2	2	2	2	0	0	0	0	0	0	0	2	0	2	0	0	2	0	0	0	0	0	0	0	0	0	0	0	0	0	0	0	0	0	0	0	0	1	0	0	0	0	0	0	0	0	0	0	0	0	0	0	0	0	0	0	0	0	0	0	0	0	0	0	0	1	1	1	1	2	2	2	2	0	2	2	1	2	1	1	2	0	0	0	0	0	0	0	0	0	0	0	2	2	2	2	2	2	0	0	2	2	2	2	2	2	2	2	2	2	2	2	0	2	0	2	2	2	2	0	2	0	0	2	2	2	2	2	2	2	2	2	2	2	2	2	2	2	2	2	2	0	0	0	0	0	0	0	0	0	0	1	1	1	1	1	1	2	1	0	0	0	0	0	0	1	0	0	0	0	0	0	0	0	0	0	0	0	0	0	0	0	0	0	0	0	0	0	0	0	0	0	0	0	0	0	0	0	0	0	0	2	2	2	2	2	0	0	0	0	0	0	0	0	0	0	0	0	0	0	0	0	0	0	0	0	0	0	0	0	0	0	0	0	0	0	0	0	2	0	0	0	0	0	2	2	2	0	2	0	0	0	0	1	0	0	0	0	0	0	0	0	0	0	0	0	0	0	0	0	0	0	0	0	0	0	0	0	0	0	0	0	0	0	0	0	0	0	0	0	0	0	0	0	0	0	0	0	0	0	2	0	0	0	2	0	0	0	0	1	1	1	1	0	2	2	0	1	1	1	1	0	0	0	0	0	0	0	0	0	0	0	0	0	0	0	0	0	2	0	0	2	0	2	0	0	0	0	0	0	0	0	0	0	0	0	0	0	0	0	0	0	0	2	0	0	0	0	0	0	0	0	0	0	0	0	0	0	0	0	0	0	0	0	0	0	2	2	2	2	2	2	2	0	0	2	2	2	2	0	1	1	1	1	1	1	1	1	1	1	1	0	1	0	0	2	2	0	0	0	0	0	0	0	0	0	0	0	0	0	0	0	0	0	0	0	1	1	0	1	0	0	0	0	0	0	0	0	0	0	0	0	0	2	0	0	0	0	0	0	0	0	0	0	0	0	0	0	0	0	0	0	0	0	1	1	1	1	1	1	0	1	0	1	1	0	0	2	0	2	2	0	2	2	0	0	0	0	0	0	0	0	0	0	0	0	0	0	0	0	0	0	0	0	0	0	0	0	0	0	2	1	0	0	0	0	0	2	2	0	1	1	1	1	0	0	0	0	0	0	0	0	0	0	0	0	0	0	0	0	0	0	0	0	0	0	0	0	0	0	0	0	0	0	0	0	0	0	0	0	0	0	0	0	0	0	2	2	0	0	0	0	0	0	0	0	1	1	0	0	0	0	0	0	0	0	0	0	0	0	0	0	0	0	0	0	0	0	0	0	1	0	1	1	0	0	1	1	1	0	1	0	0	0	0	0	0	1	0	0	0	1	1	1	2	2	2	2	2	2	0	2	0	2	2	2	2	0	0	2	2	2	2	0	2	2	2	2	2	0	0	0	2	0	0	2	0	0	0	0	0	0	0	0	0	0	0	0	0	0	0	0	0	0	0	0	0	2	2	0	2	2	2	2	0	2	2	2	2	0	2	2	2	0	2	2	0	0	0	0	0	0	0	0	0	0	0	0	0	0	0	0	2	0	0	0	0	0	2	0	2	2	2	2	2	2	2	0	0	2	2	2	0	2	2	2	2	2	2	2	2	2	2	0	0	0	0	0	0	0	0	0	0	0	0	0	0	0	0	0	0	0	0	0	0	0	0	0	0	0	0	0	0	0	0	0	0	0	0	0	0	0	0	0	0	1	0	1	0	1	0	1	0	0	0	1	1	1	1	1	1	0	1	1	2	2	2	2	0	0	0	0	1	0	0	0	0	0	0	0	0	0	0	0	0	1	1	1	0	0	0	0	0	0	0	0	0	0	0	0	1	0	1	1	1	1	1	0	1	1	1	1	1	0	1	1	1	0	1	1	0	0	1	0	0	0	1	0	1	0	2	0	0	0	0	0	2	2	2	0	0	0	0	0	0	0	0	0	0	0	0	0	1	1	1	1	0	0	0	0	0	0	0	0	1	0	1	1	1	0	0	1	1	1	1	0	0	0	0	0	0	0	0	0	0	0	0	0	0	0	0	2	2	0	2	2	0	0	2	0	0	0	0	0	0	0	0	0	0	0	0	0	0	0	0	0	0	0	0	0	0	0	0	0	0	0	0	0	0	0	0	0	1	0	0	0	0	0	0	0	0	0	0	0	1	1	1	0	0	0	0	0	0	0	0	0	2	0	0	0	1	0	0	0	0	0	0	0	0	0	0	0	0	0	2	2	2	2	0	0	0	0	0	0	0	0	0	0	0	0	0	0	0	0	0	0	0	0	0	0	0	0	0	0	0	0	0	0	0	0	0	0	0	2	0	0	0	0	0	0	0	0	0	0	0	0	0	0	0	0	0	0	0	0	0	0	0	0	0	0	0	0	0	0	0	0	0	0	0	0	0	0	1	1	1	0	1	1	0	0	2	2	2	0	0	0	0	0	0	0	0	2	0	2	2	2	2	0	0	0	1	0	0	0	0	0	0	2	2	2	2	2	0	0	0	0	0	0	2	2	2	2	2	2	0	1	1	1	0	1	0	0	0	1	1	1	0	1	1	0	0	0	1	1	1	0	0	1	0	0	1	1	1	1	1	0	0	1	1	1	0	1	0	1	1	1	1	0	0	0	0	0	0	0	0	0	0	0	0	0	0	0	0	0	0	0	0	2	2	2	2	2	2	2	2	1	1	1	0	1	1	1	0	0	0	2	2	1	0	0	0	0	0	0	1	1	1	0	1	1	1	0	1	0	0	0	2	2	2	2	0	2	2	0	2	2	0	0	0	0	0	0	0	0	0	2	0	0	0	0	0	0	0	0	0	0	0	0	0	0	0	0	0	0	0	0	2	2	0	2	2	1	0	0	0	0	0	0	0	2	2	2	2	2	2	2	2	2	0	0	0	0	0	0	1	1	0	1	0	0	0	0	1	1	0	0	0	0	1	0	0	1	1	1	1	0	0	1	0	1	0	0	0	0	0	0	1	0	0	1	0	0	0	0	0	0	1	0	2	1	2	0	0	0	0	0	0	0	1	0	0	0	0	1	2	2	2	2	2	2	0	0	0	2	0	0	0	0	0	0	0	2	2	2	2	-1	-1	-1	-1	2	0	2	2	0	2	0	2	0	0	0	0	0	0	0	0	0	0	1	2	0	0	0	0	0	0	0	0	0	0	0	0	2	0	0	0	0	0	2	2	2	2	2	2	2	2	2	2	2	2	2	0	2	2	2	2	2	2	2	2	2	2	0	0	2	2	2	0	2	2	2	2	0	0	0	0	0	0	0	0	0	0	0	0	0	0	0	0	0	0	0	0	0	0	0	0	0	0	0	0	0	0	0	0	0	0	0	0	0	0	0	0	0	0	0	0	0	0	0	0	2	2	2	2	2	2	0	0	1	0	0	0	0	0	0	0	0	0	0	0	0	0	0	0	2	0	2	2	0	0	0	0	0	0	0	0	0	0	0	0	0	0	0	0	0	0	0	0	0	0	0	0	0	0	0	0	1	1	0	0	1	1	0	1	0	1	1	1	1	1	1	0	0	0	0	0	2	0	0	0	1	0	0	2	2	0	2	0	0	0	0	0	2	2	0	0	0	0	0	0	0	0	2	0	0	0	0	0	0	0	0	0	0	0	0	0	2	0	2	0	0	0	0	0	0	0	0	0	0	0	0	0	0	0	0	0	0	0	0	0	0	0	0	0	0	0	0	2	2	2	0	2	2	2	2	2	2	2	2	2	2	2	2	2	2	2	2	2	2	2	2	2	2	0	2	2	0	2	2	2	2	2	0	0	2	2	2	2	2	2	2	2	2	2	2	2	2	2	0	2	0	0	2	2	0	0	2	2	2	0	0	2	0	2	0	1	1	1	1	1	1	1	1	1	1	1	1	1	1	1	1	1	1	1	1	0	0	0	0	2	0	2	2	2	2	2	2	2	2	2	2	2	2	2	1	1	2	2	2	2	0	0	0	0	2	0	0	0	0	0	0	0	0	0	0	0	0	0	0	0	0	0	0	0	0	0	0	0	0	0	0	0	0	0	0	0	2	2	2	2	2	0	0	0	0	0	0	0	0	0	0	0	0	0	0	0	0	2	0	0	2	2	2	2	2	0	0	0	0	0	0	0	0	0	2	2	0	2	2	2	0	0	0	2	2	2	2	0	2	2	2	2	2	2	2	2	0	0	0	0	0	0	2	0	0	0	0	0	0	0	0	0	2	2	2	2	0	0	2	0	0	0	2	0	2	2	2	0	1	0	0	0	0	2	1	0	1	0	0	0	0	0	1	0	0	0	0	0	0	0	0	0	0	0	0	0	0	0	0	0	0	0	0	0	1	1	0	1	1	0	1	0	0	0	0	0	0	0	0	0	0	0	0	1	0	0	0	0	0	1	0	1	0	1	1	0	0	0	2	0	0	2	2	2	2	2	2	2	2	0	0	0	0	0	0	0	0	0	0	0	0	0	0	0	2	0	0	1	0	0	0	0	0	0	0	0	0	0	1	1	1	0	0	0	0	0	0	0	0	0	0	0	0	1	1	2	1	1	1	1	1	1	1	1	1	2	2	2	2	2	2	0	0	0	0	0	0	0	0	0	0	0	0	0	0	0	0	0	0	0	0	2	2	2	2	0	2	0	0	0	0	0	2	0	0	0	0	2	0	0	0	0	0	0	0	0	0	0	0	0	1	1	0	0	0	0	0	0	0	0	0	0	0	0	0	0	0	0	0	0	0	0	0	0	0	0	0	0	0	0	0	0	0	0	0	2	0	0	0	0	0	1	1	1	1	1	1	1	0	0	0	0	0	0	0	0	0	2	2	0	0	0	0	0	0	2	2	2	1	1	1	1	0	0	0	0	0	0	0	1	0	0	1	0	1	1	0	0	0	0	0	0	0	0	0	0	0	0	0	0	0	0	0	0	0	0	0	0	0	0	0	0	0	0	0	0	0	0	1	1	1	0	1	1	1	1	0	0	1	1	2	0	0	0	2	2	0	0	0	0	2	2	2	2	0	2	0	0	2	2	2	1	1	1	1	1	1	1	1	1	0	0	0	0	0	0	0	0	0	0	0	0	0	0	0	0	1	0	0	0	0	0	0	0	0	0	0	0	0	0	0	0	0	0	0	0	0	0	0	0	0	0	0	0	0	0	0	0	0	0	0	0	0	0	0	0	0	0	0	0	0	0	0	0	0	0	0	0	0	0	0	0	0	0	0	0	0	0	0	0	0	1	0	0	0	0	0	0	0	0	0	0	0	0	0	2	0	0	0	0	0	0	0	0	0	0	0	0	0	0	0	0	0	0	0	0	0	0	0	0	0	0	0	0	0	0	0	0	0	0	0	0	0	0	0	0	0	2	0	0	0	0	0	0	2	0	0	0	2	2	2	2	2	2	2	2	2	0	2	0	1	1	1	1	1	2	0	0	0	0	0	0	0	0	0	0	0	0	0	0	0	0	0	0	0	0	0	0	0	0	0	0	0	0	0	0	0	0	0	0	0	0	2	2	2	2	2	2	2	2	2	2	0	2	0	0	0	0	0	0	2	2	2	0	2	0	0	0	0	0	0	0	0	0	0	2	0	2	2	0	0	0	0	0	0	0	0	0	2	0	0	0	0	0	0	0	0	0	0	0	0	0	0	0	0	0	0	2	2	2	2	2	2	0	2	0	0	0	2	2	2	2	0	0	0	2	0	2	2	2	2	2	2	2	2	0	0	0	0	0	0	0	0	0	0	0	0	0	0	0	0	0	0	1	1	1	1	0	0	1	0	0	1	1	0	1	1	0	1	0	2	0	0	0	0	0	0	0	0	0	0	0	0	0	0	0	0	0	0	0	0	0	0	0	0	0	0	0	0	0	0	1	0	0	1	0	0	2	0	0	2	2	0	0	0	0	0	2	0	0	2	0	2	0	2	2	0	0	0	0	0	1	1	0	0	2	2	0	0	0	0	1	1	1	0	2	0	0	2	2	2	0	0	0	0	0	0	0	0	0	0	2	2	0	0	0	2	0	2	2	0	0	0	0	0	0	0	0	0	0	0	0	2	0	0	0	0	0	0	0	0	0	0	0	0	1	0	1	0	0	1	1	0	1	0	0	0	0	0	0	0	1	1	1	1	0	1	0	0	1	0	1	0	1	0	0	0	0	0	0	0	0	0	0	0	0	0	1	0	0	0	0	0	1	1	0	0	0	0	0	0	0	0	0	0	0	0	0	0	0	0	0	0	0	0	0	0	1	1	0	1	0	0	0	1	0	0	0	0	0	1	1	0	1	1	0	0	0	0	0	0	0	2	0	0	0	0	0	0	0	0	0	0	0	0	0	0	0	0	0	0	0	0	0	0	0	0	0	0	0	0	0	0	0	2	0	2	0	0	2	0	0	2	2	2	0	2	2	2	0	0	0	0	0	0	0	0	0	0	0	0	0	0	2	2	2	2	0	0	0	0	0	0	0	2	0	2	0	0	0	0	0	0	0	0	0	0	0	0	0	0	0	2	2	2	2	0	2	0	0	1	1	1	1	2	0	0	0	0	2	2	2	0	0	0	0	0	0	0	0	0	2	0	0	0	0	0	0	0	0	0	0	0	0	0	0	0	0	0	0	0	0	0	0	0	0	0	0	0	0	2	0	1	1	1	1	0	0	0	0	0	0	0	0	0	2	2	2	1	2	2	0	0	0	1	1	0	0	2	1	1	1	0	1	1	1	1	1	1	1	0	2	0	0	0	0	0	0	0	0	0	0	0	0	0	0	1	1	1	1	1	0	1	0	0	2	2	2	2	2	2	2	0	0	0	0	1	1	2	2	2	2	2	0	0	0	1	0	0	0	0	0	2	0	1	0	0	0	0	0	0	0	0	0	0	0	0	0	0	0	0	0	0	0	0	0	0	0	0	0	0	0	0	0	2	2	2	1	0	0	0	0	0	0	0	0	2	0	0	0	0	0	0	0	0	0	0	0	0	0	0	0	0	2	0	0	0	0	2	0	2	2	2	2	2	2	2	2	2	-1	1	1	1	0	0	1	0	0	1	0	0	0	0	1	1	0	0	0	0	0	0	0	0	0	0	1	0	1	1	1	1	0	0	0	0	0	0	1	1	0	1	1	0	0	0	0	0	0	0	0	0	0	0	0	0	0	0	1	0	1	0	0	1	0	0	1	1	1	1	0	0	0	0	0	1	0	1	1	0	2	1	1	1	0	1	0	0	0	1	0	1	1	0	1	0	0	0	0	0	0	0	0	1	1	1	1	0	0	1	1	1	0	1	1	0	0	2	0	0	0	2	0	0	0	0	0	0	0	0	1	0	1	0	2	0	0	0	0	0	0	0	0	0	1	0	0	0	0	0	0	0	0	0	0	0	0	0	1	0	2	2	2	2
55	0	0	0	1	1	1	0	0	1	1	1	1	1	2	0	0	1	0	0	0	0	2	0	0	0	0	0	0	0	1	1	0	0	0	1	1	1	1	0	1	1	1	0	0	0	0	0	1	1	1	1	0	0	0	0	0	0	0	0	0	0	0	0	0	1	0	1	0	1	1	1	1	1	1	1	1	0	0	1	0	1	1	1	1	0	0	1	0	1	0	0	0	0	0	1	0	1	1	0	0	0	0	0	0	0	0	0	0	1	0	1	0	0	0	0	1	0	0	0	0	0	0	0	0	0	0	0	0	0	0	0	2	2	2	2	2	2	0	0	0	0	0	2	1	1	1	1	1	1	0	1	1	0	1	0	1	0	0	1	0	0	0	0	0	1	0	0	0	0	0	0	0	0	0	1	0	0	0	0	1	0	0	0	0	0	0	1	0	0	0	0	0	0	0	0	0	0	0	0	0	0	0	0	0	0	0	0	0	0	0	0	0	0	1	1	1	1	1	1	0	0	0	0	0	0	0	0	0	0	0	0	0	0	0	0	0	1	0	1	0	0	1	0	0	0	0	1	1	0	0	1	2	0	0	1	0	0	0	0	0	1	1	1	0	0	0	0	0	0	0	0	1	1	0	0	0	1	1	1	0	0	1	0	0	1	1	0	0	0	0	0	0	0	1	0	1	1	0	0	0	0	0	0	0	0	0	0	0	1	0	0	0	0	0	1	0	1	1	0	0	0	0	1	0	1	0	1	0	1	0	0	0	0	0	0	1	0	0	1	1	1	1	1	0	0	0	0	0	0	0	0	0	0	0	0	1	0	0	0	1	0	0	0	0	0	0	0	0	0	0	0	0	0	1	1	0	1	1	0	0	1	1	0	0	0	1	0	0	0	0	0	0	0	0	0	1	1	1	0	1	-1	-1	0	1	0	0	0	0	0	0	0	0	0	1	0	0	0	0	1	1	0	0	0	0	0	0	0	0	0	1	1	1	0	1	1	1	1	1	1	0	0	0	0	1	1	1	0	0	2	1	1	0	0	1	0	0	0	0	0	0	1	2	1	1	0	1	1	1	1	0	0	0	0	1	1	1	1	0	1	0	0	0	2	0	2	0	0	0	0	0	2	0	0	0	0	1	0	1	0	0	0	0	1	1	0	1	1	0	1	0	1	0	1	0	1	0	0	0	0	0	0	0	0	0	0	0	0	1	1	0	1	0	1	1	0	0	1	1	1	1	0	1	0	0	1	0	0	1	1	0	0	1	1	0	0	1	1	0	0	0	1	0	0	0	0	0	2	2	2	0	1	0	1	1	1	1	1	0	0	1	1	0	0	1	1	1	0	0	1	1	1	1	0	1	1	1	0	1	0	1	0	0	0	0	0	0	0	0	0	1	2	1	1	0	2	1	1	0	1	1	0	0	0	0	1	1	0	1	1	0	1	0	1	0	0	1	1	1	1	1	0	0	1	0	0	0	1	1	1	1	1	1	0	0	1	2	2	0	0	0	1	0	0	1	1	0	1	0	1	0	0	1	0	1	1	0	0	0	0	0	0	1	1	1	1	0	0	0	0	1	1	1	0	1	0	0	0	1	0	0	0	1	1	0	1	1	0	0	1	0	0	0	1	2	0	0	0	0	1	0	1	2	0	1	1	0	0	0	1	1	0	0	0	0	1	1	0	1	1	1	1	0	1	0	0	2	2	0	0	1	0	1	1	0	1	1	1	0	1	0	1	1	1	1	0	1	1	1	0	0	0	1	0	0	0	1	0	1	0	0	0	0	1	1	0	0	0	0	1	0	0	0	1	1	0	0	0	0	0	1	0	0	1	0	0	1	1	0	1	0	0	1	0	1	0	0	1	0	0	0	0	0	0	0	1	0	0	1	1	0	0	1	0	0	0	0	0	0	0	0	1	0	1	0	2	0	0	1	1	1	0	1	0	0	0	1	1	0	1	1	2	0	0	0	0	0	0	0	1	0	1	2	0	1	2	2	2	1	1	1	0	1	0	1	1	1	0	0	0	0	0	0	1	1	0	1	0	0	0	1	1	0	1	1	1	1	1	1	1	2	1	1	1	1	1	1	1	1	1	1	1	0	0	1	1	0	0	2	2	2	1	0	0	0	1	2	0	1	0	0	0	2	0	0	0	1	0	1	0	2	2	1	0	0	0	0	0	0	0	0	0	0	0	0	0	0	0	0	0	0	0	2	2	2	0	0	0	0	0	1	1	1	2	0	0	0	0	0	0	0	1	0	0	0	0	0	0	0	2	2	2	0	2	-1	0	0	1	1	1	0	0	0	1	1	1	1	1	1	0	1	0	0	0	0	0	2	0	0	0	0	0	0	0	0	0	0	0	0	1	1	1	1	1	1	0	0	0	0	0	0	1	0	1	1	1	0	0	1	0	1	0	1	1	0	1	0	0	1	0	0	0	0	1	1	1	1	1	0	1	0	1	0	0	0	0	0	0	0	0	0	0	1	1	0	0	0	1	0	1	0	0	0	2	0	0	0	1	0	0	0	0	0	0	0	0	1	0	1	0	0	0	1	0	0	0	0	0	0	1	1	1	1	0	1	0	2	1	1	0	2	2	0	2	1	2	2	0	2	2	0	0	2	0	0	0	0	0	1	1	2	2	2	0	0	0	0	0	0	2	1	0	0	0	0	0	0	1	1	1	1	1	1	0	1	1	0	0	0	0	0	0	2	0	2	0	0	0	1	1	0	0	0	1	1	1	1	0	0	0	0	0	0	0	1	1	0	0	2	1	1	0	0	0	0	0	0	1	0	0	2	0	0	0	0	0	0	0	0	0	0	0	0	0	0	0	1	0	0	1	0	1	0	0	0	0	0	1	0	1	0	1	0	0	1	1	1	0	1	1	1	1	1	1	1	1	1	1	0	0	0	0	2	0	0	0	0	0	0	0	0	0	0	0	0	0	0	0	0	0	0	2	1	1	1	1	1	0	0	0	0	1	1	1	1	1	1	1	1	0	1	0	1	1	0	0	0	1	0	1	0	1	0	1	1	1	1	0	1	1	0	0	1	0	0	1	1	1	1	0	1	1	1	0	0	0	0	0	0	0	0	0	0	2	0	1	1	1	1	0	1	0	0	0	0	0	0	0	2	0	0	0	0	0	0	1	1	1	1	2	1	1	1	1	0	0	0	0	0	0	0	2	0	0	0	0	0	0	0	0	0	0	0	0	0	0	0	0	0	0	0	2	1	1	0	0	0	1	1	1	1	1	1	1	1	1	1	1	1	1	1	0	1	0	1	1	1	1	1	1	1	1	1	1	0	0	0	2	1	2	0	0	0	0	0	1	0	0	1	0	0	0	0	0	2	0	0	0	0	0	0	0	0	1	1	0	0	0	0	0	0	0	0	0	1	0	0	0	0	1	0	0	0	0	2	1	1	0	1	0	1	0	0	0	1	1	1	1	1	1	1	1	1	0	0	0	0	1	0	1	1	0	0	1	1	1	1	1	0	0	0	0	0	0	0	0	0	0	0	0	0	0	1	1	1	1	1	1	1	1	1	1	1	1	0	0	0	1	0	0	0	0	0	0	0	0	0	0	0	0	0	0	1	0	1	1	1	1	1	1	0	0	1	0	1	1	1	0	1	1	1	1	0	2	2	2	2	1	1	1	1	2	0	0	0	0	1	0	0	1	0	0	1	0	0	0	0	0	0	1	0	1	0	0	1	0	0	0	1	1	1	1	0	1	1	1	0	0	1	0	1	0	0	0	0	0	1	0	0	0	1	1	0	0	0	0	0	1	0	0	0	0	0	0	0	0	0	0	0	1	1	0	0	1	1	0	0	0	0	0	0	0	1	0	0	0	0	0	0	1	1	1	0	0	0	0	0	0	0	1	0	0	0	0	0	0	0	0	1	1	1	1	1	1	1	1	1	1	1	1	1	1	1	1	1	0	0	0	0	0	0	1	0	0	0	0	1	0	0	1	0	0	0	0	0	0	0	0	0	0	0	0	0	0	0	2	-1	2	2	2	0	0	0	0	1	1	1	0	0	1	1	0	0	1	1	0	0	0	1	1	0	0	1	0	1	1	1	0	0	0	0	0	0	0	0	1	0	0	0	2	2	2	2	0	1	0	0	1	1	1	1	0	0	1	0	0	0	2	2	0	0	0	0	0	0	1	0	1	1	1	1	1	1	0	1	1	0	0	0	0	0	0	0	0	0	0	0	0	0	0	0	0	0	0	0	1	0	1	0	2	0	0	0	0	0	0	0	0	0	0	0	0	0	0	2	2	2	2	0	0	1	1	1	0	0	0	0	0	1	1	0	0	0	0	0	2	0	0	0	0	0	0	0	1	1	0	0	0	1	1	0	0	0	0	0	1	0	0	0	0	0	0	0	0	0	0	0	1	1	0	0	2	0	2	0	0	0	1	0	0	0	0	0	0	0	0	1	0	1	1	0	0	1	0	1	1	0	0	0	0	0	0	0	0	1	2	0	2	0	0	0	0	0	0	0	0	0	0	0	1	0	0	0	0	0	1	2	0	1	1	0	1	1	1	0	0	0	0	0	0	0	0	0	0	0	0	0	1	0	0	1	1	0	2	1	0	0	0	1	0	1	0	1	0	1	1	1	1	1	0	1	0	0	0	2	0	0	0	0	0	0	0	2	0	0	1	1	1	0	2	0	0	0	0	0	0	1	0	0	0	0	0	0	0	0	0	0	0	0	0	0	0	0	0	0	0	1	1	0	0	0	0	0	0	0	0	1	1	1	1	0	0	1	1	1	0	0	0	0	0	0	1	2	2	0	1	0	0	0	0	1	0	0	0	0	0	1	1	1	1	0	1	0	0	1	1	0	1	0	0	1	1	1	0	1	2	2	0	1	1	0	0	2	2	2	0	2	1	1	0	0	0	0	1	1	2	1	1	1	0	0	0	0	2	0	0	0	1	1	1	1	1	1	0	0	1	1	0	1	1	0	0	1	0	0	0	0	0	0	0	0	0	1	1	0	1	1	1	0	0	0	0	0	0	0	0	0	0	0	0	0	0	0	0	0	0	0	0	0	0	0	1	1	1	2	2	2	0	0	2	0	0	0	0	0	2	2	2	0	1	1	0	1	0	0	0	2	2	2	1	0	0	1	1	1	1	0	0	1	1	0	1	1	1	1	1	1	0	1	1	1	0	1	0	0	0	0	0	1	0	0	0	1	1	0	0	0	1	0	0	1	1	1	1	-1	-1	-1	-1	-1	0	0	1	1	0	0	1	1	0	0	0	2	1	1	1	1	1	1	1	0	0	0	0	0	0	1	1	1	1	0	0	1	0	0	1	0	0	1	1	1	1	0	0	0	2	0	0	0	0	1	0	0	0	0	0	0	0	0	0	1	1	0	0	0	0	0	0	1	1	1	1	1	0	1	1	2	2	1	0	0	0	0	2	1	1	1	0	0	0	0	1	0	1	1	1	0	1	0	1	1	1	0	0	0	0	0	0	0	0	0	0	0	0	0	0	0	0	0	0	0	0	0	0	0	0	0	0	1	1	0	0	0	0	0	0	0	0	1	0	1	0	1	1	1	1	1	1	1	0	0	1	0	1	2	0	1	1	1	1	2	0	1	0	1	1	1	0	0	1	1	0	0	0	1	0	1	1	1	1	0	0	0	0	0	0	1	0	1	0	0	0	0	0	0	0	0	1	0	0	1	1	1	1	1	1	0	1	1	2	2	2	2	2	2	0	1	1	0	0	0	1	1	0	0	0	1	0	1	1	1	1	1	1	1	0	1	1	1	1	0	0	1	1	1	0	1	1	0	0	0	0	1	1	1	0	1	0	1	0	1	1	1	0	0	1	0	0	0	0	0	1	0	0	0	0	0	1	1	1	0	2	1	1	1	1	2	0	0	0	0	0	0	0	0	0	1	0	0	0	0	0	0	0	0	0	0	2	1	0	1	1	0	0	0	0	0	0	0	0	0	0	0	0	0	0	0	1	0	0	0	0	0	1	0	0	0	0	0	0	1	0	0	0	0	1	0	1	0	1	1	0	0	1	0	1	1	0	1	1	0	0	1	1	2	0	1	1	1	1	1	0	0	1	1	1	1	1	0	0	0	1	0	0	0	0	0	1	0	0	0	0	0	1	1	0	0	0	1	0	2	2	2	2	2	2	0	1	1	0	0	0	0	0	0	0	0	0	0	0	0	0	0	0	0	0	0	0	0	0	0	0	0	0	0	0	0	0	0	0	0	0	0	0	1	1	0	0	0	0	0	0	0	0	0	0	0	0	0	0	0	0	0	0	1	0	0	0	0	0	0	0	0	1	1	1	1	1	1	1	1	1	1	1	1	1	1	1	1	1	0	0	2	2	2	2	2	0	1	1	1	0	0	0	0	0	0	1	1	1	1	0	1	1	0	0	0	0	0	0	0	0	1	0	0	0	0	0	0	0	0	0	0	0	0	0	0	0	0	0	0	0	0	1	1	0	0	0	0	0	1	0	1	1	0	1	1	1	0	2	2	0	1	0	0	1	0	0	1	0	0	1	0	1	1	1	1	0	0	2	1	1	1	0	1	1	0	0	0	0	0	0	2	1	0	1	0	0	0	0	0	0	0	0	1	0	0	1	1	1	0	1	0	0	1	0	0	0	0	0	0	0	0	0	1	0	1	1	1	1	1	1	0	1	0	1	1	0	0	0	1	1	1	0	0	2	2	0	2	2	2	1	0	0	0	0	0	1	0	0	0	1	1	1	0	0	1	0	0	0	0	0	0	0	0	0	0	0	0	0	0	0	0	0	0	0	0	0	1	1	0	2	1	0	0	2	1	1	1	1	1	1	1	1	1	1	0	0	0	0	2	0	0	0	0	0	0	0	0	0	1	0	0	0	0	0	0	0	0	0	0	0	0	0	0	0	0	1	1	1	1	1	0	1	1	1	1	0	1	1	1	1	1	1	1	0	0	1	0	1	1	0	0	1	1	2	0	0	0	0	0	1	0	0	0	0	0	0	0	1	1	1	0	0	0	0	0	1	2	1	0	1	1	0	0	0	0	0	0	0	0	0	0	0	1	1	0	0	0	0	0	0	0	0	2	0	0	0	0	0	0	1	0	0	0	0	0	2	0	0	0	1	2	1	0	1	1	1	0	0	1	1	1	1	1	0	1	2	0	0	0	2	0	0	0	0	0	0	0	0	0	0	0	0	0	0	2	2	0	0	0	1	1	1	0	0	0	0	0	0	0	0	0	0	0	0	0	2	0	2	2	0	0	2	0	2	0	2	0	0	0	0	0	0	1	0	0	1	0	0	1	0	0	0	0	0	0	0	0	0	0	1	0	0	1	1	0	0	1	0	1	0	1	1	0	0	1	1	0	1	0	0	0	0	0	0	0	0	0	0	0	0	0	0	0	0	0	0	0	0	0	0	0	0	0	0	0	0	0	0	0	0	0	0	0	0	2	1	1	1	1	1	1	1	1	1	1	1	1	2	0	0	0	0	0	0	0	0	0	0	0	0	1	1	1	0	1	0	0	0	1	0	0	0	0	1	0	0	0	0	0	0	0	0	0	0	0	0	1	0	0	0	0	0	0	0	1	0	0	0	0	0	0	0	0	0	0	1	1	1	1	0	0	0	0	0	0	0	0	1	0	0	0	0	0	0	0	0	0	1	0	0	0	0	0	0	2	1	1	0	0	0	0	0	0	0	0	0	1	0	0	0	1	0	0	0	0	0	0	0	1	1	1	0	0	0	0	0	0	1	0	1	0	0	0	0	2	0	0	0	0	0	1	1	1	0	0	0	0	1	1	1	1	0	1	0	0	1	1	1	1	1	1	1	1	1	1	0	0	1	1	0	0	1	1	1	1	1	1	1	1	1	1	1	1	0	1	1	1	1	1	0	1	1	2	2	1	1	1	0	0	0	1	0	0	0	0	0	0	0	1	1	1	1	1	1	1	0	0	0	0	0	0	0	0	0	0	0	0	0	0	0	1	0	0	0	0	1	1	1	0	0	0	1	1	1	1	1	1	1	0	0	0	0	0	1	0	0	0	0	0	0	0	1	0	1	0	0	0	0	0	0	1	0	0	1	1	0	0	0	0	0	0	0	0	0	0	0	1	1	1	0	0	1	1	1	1	1	1	1	0	0	1	1	1	1	1	0	0	0	0	0	0	0	0	0	0	1	0	1	0	0	0	1	1	0	0	0	2	0	0	0	0	0	0	0	0	0	0	0	0	0	0	0	1	0	0	0	0	0	0	0	0	0	0	0	0	0	0	0	0	0	0	1	1	0	1	1	1	1	1	1	0	0	0	0	0	0	0	0	0	0	2	0	0	1	1	1	0	0	0	0	1	0	0	0	0	0	1	0	1	1	0	0	0	0	0	0	0	0	0	0	0	0	0	0	0	0	0	0	0	1	1	1	1	1	2	0	0	0	0	0	0	0	0	0	0	0	1	1	0	2	2	0	0	0	0	0	0	0	0	0	0	0	0	1	1	1	1	0	0	0	0	0	0	0	1	1	1	1	0	0	1	1	1	1	1	1	1	1	0	1	0	0	0	0	0	0	0	1	1	0	0	0	1	0	1	0	0	0	0	0	0	0	0	0	0	0	0	0	0	0	0	2	0	0	0	0	0	0	0	0	0	1	1	1	1	1	1	1	1	1	1	1	1	0	0	1	0	0	0	0	0	0	0	0	0	0	0	0	0	0	0	0	0	0	0	0	0	0	0	0	1	2	1	0	1	1	1	1	1	1	0	0	0	0	0	0	0	0	0	0	0	0	0	0	0	0	0	0	0	0	0	0	0	0	0	0	0	0	0	0	0	0	1	0	0	0	1	0	0	0	0	0	-1	0	0	0	0	0	0	0	0	0	0	2	0	0	0	0	0	0	0	0	0	0	0	0	0	0	0	0	0	0	1	1	1	0	0	1	1	1	0	1	0	0	0	0	0	0	0	0	0	0	0	0	1	0	1	1	1	1	1	1	1	1	1	1	1	0	0	0	0	0	0	0	0	0	0	0	0	0	1	1	0	1	2	0	0	0	0	0	0	0	1	1	0	0	0	0	0	0	0	2	1	1	0	0	0	0	0	1	1	1	1	0	1	2	2	0	2	2	2	0	0	0	0	0	0	0	0	0	1	0	0	1	0	0	0	1	1	0	1	1	1	1	1	1	1	1	0	0	1	1	0	1	1	1	0	2	0	2	0	0	0	0	0	2	1	0	0	0	0	0	1	0	0	2	0	2	2	0	0	0	0	0	0	0	2	2	2	1	1	1	1	0	0	1	0	0	0	1	1	0	0	0	0	0	0	0	1	0	0	0	0	0	0	0	0	0	0	0	0	0	2	2	1	1	2	2	2	2	0	2	2	2	2	1	1	1	1	1	0	0	0	2	2	2	2	2	2	2	0	0	0	0	0	0	0	-1	-1	-1	-1	-1	-1	2	0	0	2	0	0	0	0	0	0	0	0	0	0	0	0	0	0	0	0	0	0	0	0	0	0	0	0	0	0	0	0	1	1	1	0	0	0	0	2	1	1	1	1	1	1	0	0	1	1	1	1	2	0	0	0	1	1	1	2	2	2	0	0	0	0	0	0	0	1	0	1	1	0	0	0	0	0	0	0	1	0	1	0	0	0	0	0	0	0	0	0	0	0	0	1	2	0	0	2	1	0	0	1	1	1	1	1	1	1	1	1	2	2	2	2	2	0	2	2	2	-1	0	0	2	1	0	0	0	0	1	1	1	1	0	1	1	1	0	0	0	0	0	0	0	0	0	0	0	0	0	0	0	0	0	0	0	0	0	0	0	0	0	0	2	0	0	0	0	0	0	0	0	0	0	0	0	0	0	0	0	0	0	0	0	0	0	0	0	0	1	1	1	1	1	0	1	0	1	1	0	0	0	0	1	1	0	0	0	1	0	0	1	0	0	0	1	1	0	1	0	0	0	1	0	1	1	0	1	1	0	0	0	0	0	0	0	0	0	0	0	0	0	0	0	0	0	0	1	0	1	1	0	1	0	0	1	1	0	1	2	2	2	0	0	1	0	0	0	0	0	0	0	0	0	0	0	0	0	0	0	0	0	0	0	0	0	0	0	2	0	2	0	0	0	0	1	0	0	2	2	0	1	0	0	0	0	0	1	0	0	0	0	0	0	0	0	0	0	0	0	0	0	0	0	0	0	0	0	0	0	0	1	1	0	0	0	0	1	0	0	1	0	1	0	0	0	0	2	2	1	1	1	1	0	0	0	0	1	1	0	0	0	0	0	0	0	0	0	0	1	1	1	1	0	1	1	1	1	1	1	1	1	1	1	1	0	1	1	1	1	0	1	0	0	0	0	0	1	1	1	0	1	1	1	2	2	2	0	0	0	1	0	0	1	1	0	1	0	0	0	0	0	0	0	0	1	0	1	0	0	0	0	1	1	1	0	0	0	0	0	0	0	1	1	0	1	0	0	1	0	0	0	0	0	0	0	0	0	0	0	0	0	0	0	0	0	0	2	0	0	0	1	0	1	1	1	2	1	0	1	1	1	1	1	2	2	2	2	0	0	0	0	1	0	0	0	0	0	0	0	0	0	0	0	0	0	1	1	1	1	1	1	1	1	0	0	0	0	0	0	0	0	0	0	2	2	0	0	0	0	1	0	0	0	0	1	1	0	0	0	0	0	0	1	1	0	0	1	0	1	2	1	1	0	1	0	0	0	0	0	0	0	0	1	1	1	0	1	1	0	1	0	1	1	1	1	1	1	0	0	0	0	0	0	0	0	1	0	0	1	0	1	0	1	0	1	1	1	1	1	1	1	1	1	0	1	0	0	0	1	0	0	0	1	0	0	0	0	1	2	0	2	1	1	0	0	1	1	0	0	0	0	0	1	1	1	0	0	0	0	0	0	0	0	0	0	0	1	0	1	1	1	1	0	0	0	1	2	2	1	1	0	0	0	0	0	0	2	0	1	1	1	1	1	0	2	1	1	1	1	0	0	2	0	1	1	0	0	0	0	0	0	1	1	0	1	0	1	0	0	1	0	1	0	0	0	0	0	0	0	0	0	0	0	0	0	0	0	0	0	0	0	0	0	0	0	0	0	0	0	0	0	0	2	0	0	0	1	1	1	1	1	1	0	0	0	0	0	0	0	0	0	0	0	0	0	0	0	0	0	0	2	2	1	1	1	0	0	0	1	0	0	0	0	1	0	0	0	0	0	1	1	0	0	0	0	0	0	0	0	1	1	1	1	1	0	0	2	0	0	0	1	1	1	1	0	0	0	0	0	0	0	0	0	1	0	0	0	0	0	1	1	1	0	1	0	1	1	1	0	0	0	1	1	0	2	0	2	0	0	0	0	0	0	1	0	1	2	1	0	1	0	0	0	1	0	1	2	2	1	1	0	0	2	0	1	0	1	1	0	0	0	1	1	0	1	1	1	1	1	1	1	1	1	1	0	1	1	0	0	0	0	0	0	0	0	0	0	0	0	0	0	0	1	0	2	0	2	2	2	2	2	2	2	2	2	1	1	1	0	2	2	2	1	1	1	1	1	1	1	1	1	1	0	0	0	0	0	0	1	1	1	0	1	1	1	1	2	0	1	1	1	0	1	0	0	0	1	2	1	1	0	2	1	1	0	0	0	0	1	0	1	0	0	0	1	1	0	0	0	0	0	0	0	0	0	0	1	0	2	0	0	0	1	0	1	0	0	0	0	0	0	0	0	0	1	1	1	1	1	1	1	1	1	2	0	0	0	0	0	0	0	0	0	0	0	0	0	0	0	0	0	0	0	0	0	0	0	0	0	0	1	0	0	1	1	0	1	2	1	1	1	0	1	2	1	1	1	0	1	0	0	1	1	2	0	0	0	1	1	1	1	0	1	0	0	0	0	0	0	0	0	0	0	0	0	0	0	0	1	1	1	0	0	0	0	0	2	0	0	0	0	0	0	0	0	0	0	0	0	0	0	0	0	0	0	0	1	1	0	1	0	0	0	0	0	0	0	0	0	0	0	0	0	0	2	2	2	0	0	0	0	0	0	0	1	1	1	1	1	1	1	1	1	1	1	1	1	0	1	1	0	0	0	0	0	0	0	0	0	0	1	0	0	0	0	0	0	0	0	0	0	0	0	0	0	0	0	1	0	0	0	1	0	0	1	1	1	1	0	1	1	1	0	2	2	0	0	1	0	0	1	1	1	0	1	1	1	1	1	0	2	2	0	0	0	0	0	0	0	0	1	0	1	2	2	0	0	0	2	0	2	0	0	0	0	0	2	2	0	0	2	0	0	2	2	2	2	2	1	2	2	2	2	0	0	0	0	0	0	0	0	0	0	0	1	0	0	1	0	2	0	0	0	0	0	0	0	0	0	0	1	1	1	0	0	0	0	0	0	0	0	0	0	0	1	1	1	1	1	1	1	1	1	2	2	1	1	0	0	1	1	1	0	0	0	1	1	1	0	0	0	0	0	2	2	2	1	1	1	0	0	0	0	0	1	0	0	0	0	0	2	0	0	2	2	0	0	0	0	0	0	1	0	0	0	0	0	0	0	0	1	1	1	1	1	1	0	1	1	1	0	0	0	1	1	1	1	1	0	1	1	0	0	0	1	0	0	0	2	2	2	2	0	2	2	0	2	2	2	0	2	0	2	2	0	2	0	0	0	1	1	1	1	1	1	1	1	0	1	0	0	0	1	0	0	1	1	0	0	1	1	1	0	0	0	1	1	0	1	1	0	1	0	0	1	1	1	0	0	0	0	1	0	0	0	0	0	1	0	0	0	0	0	1	0	0	0	0	0	0	0	0	0	2	0	0	0	0	0	1	0	0	0	0	0	0	0	1	1	1	0	0	0	0	0	0	0	0	0	1	0	0	0	0	0	0	0	1	0	0	0	1	1	0	0	1	0	0	0	0	0	0	0	0	0	0	0	0	0	0	0	0	0	0	1	0	1	0	0	0	1	1	1	1	0	0	2	1	0	0	0	0	1	2	2	2	2	0	0	0	2	-1	0	2	2	2	0	0	0	0	1	1	0	1	1	0	0	0	0	0	0	0	0	0	0	1	0	0	0	0	0	0	0	0	0	0	0	0	0	2	1	1	0	1	1	0	1	1	1	0	0	0	0	0	0	0	0	0	0	0	0	0	1	1	1	2	1	0	0	2	2	2	0	0	1	0	1	1	1	0	0	0	0	2	2	0	0	1	0	0	0	0	0	0	1	0	0	0	0	0	0	0	0	2	2	2	0	0	0	0	0	0	0	0	0	2	2	2	0	0	2	0	2	2	2	2	1	1	1	0	1	1	0	2	0	0	0	0	0	0	0	0	0	0	0	0	0	0	0	0	0	0	0	0	0	0	0	0	0	0	0	0	0	0	0	0	0	0	0	0	0	0	0	0	0	0	0	2	0	2	0	0	0	0	0	0	1	1	1	1	1	0	0	1	1	1	1	1	1	1	1	1	1	0	0	0	0	0	2	0	0	0	0	0	0	0	0	0	0	0	2	0	0	0	0	0	0	0	0	0	0	0	0	0	0	0	0	0	0	0	0	0	0	0	0	0	0	0	0	0	0	0	0	0	0	0	1	1	1	0	0	0	0	0	0	0	0	0	1	1	1	0	0	1	1	0	0	0	0	1	1	1	1	1	1	0	1	2	0	0	0	0	0	0	0	0	0	0	0	0	0	0	0	0	0	0	0	0	0	0	0	0	0	0	0	0	0	1	0	0	0	0	0	0	0	0	1	0	0	1	0	1	1	0	0	1	1	0	0	0	0	0	0	0	0	0	0	1	0	0	0	1	0	0	0	2	2	2	0	2	2	1	1	1	0	0	1	1	0	1	1	1	0	1	1	1	1	0	0	0	0	0	0	0	0	0	1	1	1	1	0	1	0	1	0	0	0	1	0	2	1	1	2	1	0	0	0	1	0	1	0	0	2	2	0	0	1	0	1	0	0	1	0	0	2	0	0	0	0	1	0	2	0	0	0	0	0	0	0	0	0	0	1	0	1	0	1	1	1	1	1	1	1	1	0	1	1	1	0	1	0	0	2	0	0	0	0	1	0	0	0	0	0	0	0	0	0	0	0	0	0	0	0	0	0	0	0	1	0	0	0	2	2	2	2	2	2	2	2	2	2	2	0	2	2	2	0	2	2	0	0	0	2	2	2	0	0	0	0	2	2	0	1	1	1	1	1	1	1	0	0	0	0	0	0	0	0	0	0	1	0	0	0	0	0	2	2	0	2	2	0	0	0	2	0	0	0	0	2	2	2	2	2	2	2	2	2	2	2	2	2	2	2	0	0	0	0	0	0	0	0	0	0	0	1	0	0	0	0	0	0	1	0	0	0	0	0	0	2	2	2	2	2	2	2	2	2	2	2	2	2	1	1	1	1	1	1	0	1	1	1	0	0	0	0	0	1	1	1	1	0	0	0	1	1	2	2	1	1	0	1	0	1	0	1	1	1	1	1	1	0	2	2	1	1	1	0	1	1	1	1	1	1	1	1	1	1	1	1	1	1	0	1	1	1	1	0	0	0	0	0	0	2	0	0	1	1	0	2	1	1	1	1	0	0	0	0	0	0	0	0	0	0	0	2	2	2	0	0	0	0	0	0	0	2	0	2	2	0	2	0	0	0	0	0	0	0	0	2	0	2	2	2	2	2	0	0	0	0	0	0	0	0	0	0	0	0	0	0	0	0	0	0	0	0	0	0	0	0	0	0	1	0	1	1	2	1	0	1	2	2	1	1	1	1	1	0	1	1	1	1	1	1	0	1	1	1	1	0	0	2	2	2	2	2	0	2	0	0	0	0	1	0	1	0	0	0	1	2	0	2	0	0	0	0	0	0	0	0	0	0	0	0	0	0	0	0	0	0	0	0	0	0	2	0	0	0	0	0	0	1	1	0	1	2	2	1	0	2	1	1	1	1	0	1	1	0	0	0	0	0	0	1	0	0	0	0	0	0	0	0	0	1	0	0	0	0	0	0	0	0	1	0	2	2	0	0	0	0	2	0	0	0	2	2	0	0	0	0	0	2	0	0	0	2	2	2	0	0	0	0	0	0	2	0	2	0	2	2	2	2	2	2	0	0	2	0	0	0	0	1	0	0	1	0	1	1	1	1	1	1	1	1	1	1	1	0	1	0	1	0	0	1	0	2	0	0	0	0	0	0	1	1	1	0	0	0	0	0	0	0	0	0	0	0	0	0	0	0	2	2	0	0	2	0	0	0	0	0	0	0	0	0	0	0	2	0	0	0	0	-1	-1	1	1	1	1	0	0	0	0	0	0	0	0	0	0	2	2	1	2	2	2	2	2	2	2	2	2	0	0	0	0	0	1	1	0	1	1	1	1	0	1	1	0	1	0	0	0	1	1	0	0	1	1	1	1	0	1	1	0	1	0	0	0	0	0	1	0	1	1	1	0	1	1	1	0	2	2	1	1	1	0	0	0	0	0	1	1	1	1	1	1	1	1	1	0	1	1	1	1	1	0	1	0	0	0	0	1	0	0	0	0	0	0	1	2	0	0	0	0	0	0	0	2	0	2	0	2	0	0	0	0	0	0	0	1	1	0	0	0	0	0	0	0	0	1	1	1	1	1	1	1	1	1	1	1	1	1	0	0	0	0	2	0	0	0	0	0	2	1	2	0	1	1	1	1	1	1	0	0	0	0	0	0	2	2	0	0	0	0	0	0	0	0	0	0	0	0	0	0	0	0	1	1	0	1	0	0	1	0	0	0	0	0	0	0	0	0	0	0	0	0	0	0	0	0	0	0	0	0	0	0	0	0	0	1	1	1	1	1	1	0	0	0	1	0	0	0	0	0	2	2	1	2	1	1	1	1	1	1	0	1	0	0	1	2	2	0	2	2	2	2	2	2	2	0	0	2	1	0	0	0	0	0	0	0	0	0	0	0	0	0	0	0	0	0	0	0	0	0	0	0	0	1	0	0	0	0	0	0	0	0	0	0	0	2	1	1	0	0	0	0	0	1	1	1	1	1	0	0	0	0	0	0	0	0	0	0	1	0	1	2	1	1	1	1	1	1	1	1	1	1	1	1	1	0	1	1	1	1	0	0	1	1	0	0	1	1	0	0	1	1	0	1	0	0	1	0	0	0	0	1	0	0	0	1	0	0	0	0	0	0	0	0	0	0	0	0	0	0	0	0	0	2	1	1	1	0	0	0	1	1	0	0	0	0	0	0	0	0	0	0	0	0	0	0	0	0	1	1	1	1	1	1	1	2	0	1	0	0	0	0	0	0	0	0	0	0	0	0	0	0	1	1	2	0	1	0	1	1	1	1	2	1	1	1	0	0	0	0	1	0	0	0	0	0	1	1	0	0	0	1	2	1	0	2	0	0	1	1	1	1	1	1	1	1	1	1	1	1	1	1	1	1	1	1	1	1	1	1	1	1	0	1	0	0	1	2	2	2	0	0	2	2	1	1	2	1	1	1	1	1	0	1	1	0	1	0	0	0	0	0	0	0	0	0	0	0	0	0	1	0	1	0	0	0	0	0	0	0	0	0	0	0	0	0	0	0	0	0	0	0	0	0	0	0	0	0	0	0	0	0	0	0	0	0	1	2	1	2	2	0	0	0	0	0	0	0	0	0	0	0	0	0	0	0	0	0	0	0	0	0	1	0	1	1	1	2	0	0	1	0	0	0	0	1	1	1	1	0	0	1	0	0	0	0	0	0	0	0	0	0	0	0	0	0	0	0	0	0	0	0	0	0	0	2	0	0	0	0	0	0	0	0	0	0	0	0	0	0	0	1	0	0	0	0	0	0	0	0	0	0	0	0	0	0	0	0	0	0	0	2	0	2	2	1	1	2	2	2	2	2	2	2	2	2	2	2	2	2	1	2	2	1	1	0	1	1	2	1	0	0	0	1	0	1	1	1	0	0	0	0	0	0	1	0	0	0	1	1	2	1	0	0	0	0	1	1	2	1	0	1	1	1	1	1	0	0	1	1	1	0	1	1	1	1	2	0	0	0	0	0	0	0	0	0	0	0	0	0	1	1	1	1	1	1	1	1	1	2	1	0	1	1	1	1	1	2	1	0	0	0	0	0	0	2	0	0	2	2	1	1	1	1	0	1	0	0	1	0	0	1	0	0	0	1	0	1	0	1	1	1	1	1	0	0	1	0	0	1	1	0	1	0	1	0	0	0	0	0	0	0	0	0	0	0	1	1	1	1	1	1	2	0	1	1	1	0	0	0	0	0	0	0	1	0	1	1	2	0	0	0	1	0	0	0	0	0	0	0	0	0	0	0	0	0	0	1	0	1	1	1	0	1	1	0	0	1	1	1	0	1	1	1	1	1	1	0	0	0	0	0	0	0	0	0	0	0	0	0	1	1	0	1	1	1	1	0	0	0	2	2	1	1	1	1	1	1	1	1	1	1	1	1	0	1	1	1	1	0	1	1	1	1	1	0	2	0	2	2	2	1	2	2	2	2	2	2	0	2	2	0	0	0	2	2	0	0	1	1	0	0	0	1	0	0	1	0	0	0	0	0	0	0	1	1	1	1	1	1	0	0	0	0	1	0	0	0	0	0	1	1	0	0	0	0	0	0	0	0	0	0	0	0	0	0	0	0	0	0	0	2	0	0	0	0	0	0	0	0	0	0	1	0	1	0	0	0	0	0	0	0	1	0	0	0	1	1	2	1	1	0	1	1	1	1	1	2	2	2	2	2	0	2	0	2	1	1	1	1	2	2	-1	2	2	2	0	2	2	2	2	0	2	2	2	2	2	2	2	0	2	1	0	0	0	0	0	0	0	0	0	0	0	0	0	0	0	1	1	2	0	2	2	0	2	0	1	1	2	1	0	0	0	0	1	1	1	1	1	1	0	0	0	0	0	0	0	0	1	0	0	0	0	2	0	1	1	2	1	2	2	2	0	1	1	0	1	1	1	1	0	0	0	0	0	0	0	0	0	0	0	0	0	0	0	0	1	0	0	0	0	0	0	0	0	0	0	0	0	0	0	0	0	2	0	0	1	1	1	1	1	0	1	0	1	1	1	0	0	0	0	0	0	0	0	0	0	0	0	0	0	1	0	0	0	0	0	0	0	1	0	0	0	0	0	1	0	2	2	0	0	0	0	0	1	0	1	1	1	1	1	2	1	0	1	1	0	1	0	1	0	1	2	2	2	2	2	2	2	0	0	1	0	0	0	0	1	1	1	0	0	1	0	1	0	0	0	0	0	0	0	0	1	0	0	1	0	0	0	0	0	0	0	0	1	1	1	0	1	0	1	1	1	1	0	1	0	0	0	0	0	0	0	0	0	0	0	0	0	0	0	1	0	2	2	2	2	2	2	2	2	2	2	2	2	0	0	0	0	0	0	0	0	0	0	0	0	0	0	1	1	0	0	0	0	0	1	1	1	1	1	0	0	0	0	0	1	1	1	0	0	1	1	1	1	0	0	0	0	0	0	0	0	0	0	0	2	2	0	2	0	0	1	1	1	0	0	0	0	-1	0	0	0	0	0	0	0	0	0	0	1	1	0	0	0	0	0	0	0	0	0	1	1	1	1	0	1	1	1	1	1	1	1	0	1	0	0	0	1	1	1	0	0	0	1	1	1	2	0	1	0	2	1	1	2	0	0	1	0	0	0	0	0	0	0	0	0	0	0	1	0	0	1	0	2	2	2	0	2	0	2	0	0	0	0	0	0	0	0	0	2	0	0	0	0	0	0	2	2	1	0	0	0	2	2	2	2	2	2	2	0	2	2	2	2	2	0	0	1	1	0	0	0	0	0	0	0	1	0	0	0	1	1	1	1	1	1	1	1	0	0	1	0	1	1	0	0	0	0	2	1	0	0	0	0	1	0	2	2	0	0	0	2	1	0	0	1	2	0	0	1	1	1	1	1	1	2	1	0	0	1	0	0	1	0	2	1	1	0	0	2	0	0	0	1	0	1	1	1	1	0	0	1	1	1	2	2	1	1	1	1	1	1	1	1	1	1	1	1	1	1	2	0	1	0	0	0	0	0	0	0	0	0	0	1	0	1	0	0	0	0	2	0	1	1	2	1	0	0	0	0	1	1	1	1	0	0	0	1	1	0	1	0	1	0	1	1	0	0	1	0	0	0	0	0	1	0	0	0	0	0	0	1	0	0	2	2	0	2	0	2	0	0	0	0	0	0	0	0	0	0	0	0	2	2	2	0	2	2	0	2	2	0	2	2	1	1	2	2	1	0	0	0	0	0	0	0	0	0	0	0	0	0	0	0	0	0	0	0	0	0	0	0	0	0	0	0	0	0	0	0	0	0	0	0	0	0	2	2	2	0	0	2	2	2	2	2	2	0	2	2	2	0	0	0	0	0	0	0	0	0	0	0	0	0	1	0	0	0	0	0	0	0	0	0	0	0	0	0	1	0	0	1	0	0	1	0	0	1	0	0	0	0	1	1	1	1	1	1	1	1	1	1	0	0	1	0	0	0	1	1	1	1	0	1	0	1	1	1	1	1	1	1	0	0	0	0	0	0	0	0	2	0	0	0	0	0	0	1	1	1	1	1	1	0	0	0	0	0	0	2	2	1	0	0	0	1	0	1	0	0	0	1	1	1	1	1	1	1	1	1	0	1	0	1	1	1	0	1	0	0	1	1	1	0	1	0	1	1	1	1	1	1	0	1	1	1	1	1	0	0	0	0	1	0	0	0	0	0	0	0	0	1	1	0	1	0	1	0	0	0	1	1	1	1	0	0	0	0	0	0	0	1	2	0	0	0	0	0	0	0	1	0	0	2	1	0	2	2	2	2	0	0	0	0	0	0	0	0	0	0	0	0	1	0	1	0	1	1	1	1	0	0	0	1	1	1	1	0	0	0	1	0	0	0	0	0	0	0	0	0	0	1	0	0	0	0	0	2	2	0	2	0	0	0	0	0	0	0	1	1	0	0	1	1	1	1	0	0	1	0	0	0	0	0	0	0	0	0	0	0	2	0	0	0	0	0	0	0	0	0	0	2	0	0	2	0	0	0	0	0	0	0	0	0	0	0	0	1	1	0	1	1	1	1	1	1	1	2	2	1	1	1	1	1	1	1	1	2	2	0	2	0	2	2	2	2	2	2	2	2	2	0	2	2	2	2	2	2	2	2	2	2	2	2	2	2	2	2	2	2	2	2	2	2	0	1	0	0	0	1	1	1	1	0	1	1	1	1	1	1	1	1	1	1	1	1	1	2	2	2	2	0	2	0	2	0	1	2	2	0	2	2	0	2	0	0	2	1	1	1	1	1	1	1	1	0	0	0	0	0	0	0	0	1	0	1	1	1	1	1	0	0	1	1	1	0	1	2	0	1	1	1	1	0	0	0	0	0	0	0	0	0	0	0	0	0	0	0	0	0	0	1	0	0	0	0	0	0	0	0	0	0	0	0	0	0	0	0	0	0	0	0	0	0	0	0	0	0	0	2	2	2	2	0	0	0	0	2	2	0	2	2	2	2	2	1	2	2	2	2	2	0	-1	-1	-1	-1	0	2	1	0	2	2	2	0	-1	0	0	0	0	0	0	0	0	0	0	0	0	0	0	0	0	0	0	0	0	2	2	2	1	0	0	0	0	0	0	1	1	1	1	2	2	1	1	0	0	1	1	1	1	1	1	1	1	1	1	0	1	1	1	0	1	1	0	0	1	0	0	0	0	0	0	0	0	2	0	0	0	0	0	2	0	0	0	0	0	0	0	0	0	2	2	2	0	2	0	2	2	0	0	0	2	2	2	2	2	2	0	0	2	0	2	0	0	0	0	0	0	0	0	0	0	0	0	0	0	0	1	0	0	0	0	0	0	0	0	0	0	0	0	0	0	0	0	0	0	0	0	0	0	0	0	0	0	0	0	0	0	2	2	0	0	0	2	2	0	2	0	1	1	0	0	0	0	1	1	1	1	0	0	0	0	0	0	0	0	0	0	0	0	0	0	0	0	0	0	0	1	1	1	1	0	0	0	0	0	0	0	0	0	0	0	0	0	0	0	0	0	1	1	1	1	0	1	0	1	1	1	1	0	0	0	0	0	0	0	0	0	0	0	0	0	0	2	2	0	0	0	0	1	0	1	0	0	0	0	0	0	0	0	0	0	2	2	0	0	0	0	2	2	2	2	2	0	0	0	0	0	0	0	0	0	0	0	1	0	1	2	1	0	0	0	0	0	0	0	0	1	0	0	0	0	2	2	2	2	2	2	2	0	2	1	2	1	0	0	0	0	0	0	0	1	1	1	0	1	0	1	0	1	0	0	0	0	2	2	0	2	0	2	2	2	0	0	0	2	1	2	2	2	0	2	0	2	2	2	0	2	2	0	0	0	2	0	0	0	0	0	0	0	2	0	0	0	1	0	0	0	0	0	0	0	0	0	2	2	2	2	0	2	2	2	0	2	0	2	2	0	2	0	2	1	2	1	2	0	0	0	1	1	1	1	0	1	0	0	0	1	1	1	0	0	0	0	2	2	2	2	0	0	2	0	0	0	0	0	0	0	0	0	0	0	0	0	0	0	0	0	0	0	0	0	0	0	2	2	2	2	2	0	0	0	0	0	0	1	1	1	1	0	0	0	0	0	0	1	0	0	0	0	0	0	0	0	0	0	0	0	0	0	0	0	0	0	0	0	0	0	0	0	0	0	0	0	0	0	1	1	0	1	0	0	0	0	0	0	0	0	0	0	0	0	0	0	0	0	0	1	0	0	0	0	0	0	1	1	0	1	0	0	1	1	1	1	1	2	0	1	0	0	0	0	0	0	0	0	0	0	0	0	0	0	1	1	0	0	2	2	0	0	0	0	0	0	0	0	0	0	0	0	0	0	1	0	0	0	0	0	1	0	1	1	1	2	1	1	0	1	1	1	-1	2	0	0	0	0	0	0	0	0	0	0	0	0	0	2	0	0	2	0	0	0	0	0	0	0	0	0	0	0	0	0	0	0	0	0	0	0	0	0	0	0	0	0	0	0	1	0	1	2	0	0	0	0	2	2	0	1	0	0	0	0	0	0	1	0	1	0	1	1	1	1	1	0	0	0	0	0	0	0	0	0	0	0	1	0	1	1	2	1	1	1	1	1	1	1	1	0	0	1	0	1	1	1	1	1	1	0	0	1	0	0	1	1	1	1	1	0	1	1	1	1	1	2	2	1	1	1	1	1	1	1	0	1	1	0	1	0	1	1	1	0	1	0	1	1	1	1	0	1	1	1	1	1	1	0	0	0	0	0	0	2	2	2	2	1	2	2	1	1	1	1	0	1	1	1	1	1	1	1	0	1	1	1	0	1	1	0	1	1	0	1	1	1	1	0	1	0	1	1	1	1	2	0	0	1	2	1	1	1	0	2	0	2	0	0	0	0	0	0	0	0	0	0	0	0	0	0	0	0	0	0	0	0	0	0	0	0	0	0	0	0	0	0	0	2	0	1	0	0	0	1	0	1	0	1	0	0	1	0	0	1	1	1	1	0	1	0	0	0	1	1	1	1	1	1	0	0	0	0	0	0	0	0	0	1	0	0	0	0	0	0	0	0	0	0	0	0	0	0	1	1	0	0	0	1	0	1	1	1	2	2	0	2	0	1	0	0	0	0	0	0	0	0	0	0	0	1	0	0	0	0	0	0	0	1	0	0	0	0	0	0	0	0	0	0	0	1	1	0	0	0	0	0	0	0	0	0	0	0	1	1	0	1	2	1	0	0	0	0	0	1	1	1	1	1	0	0	0	0	0	0	0	0	0	0	0	0	0	0	0	0	1	0	1	1	1	1	1	1	1	1	0	0	2	1	2	1	1	1	1	1	1	0	0	0	0	0	1	0	2	0	0	0	0	0	0	2	0	0	0	1	0	0	0	0	0	0	0	0	0	0	0	0	0	1	0	1	1	0	0	0	0	0	0	0	0	1	1	1	1	1	1	1	1	1	1	1	0	0	0	1	1	0	1	1	1	1	1	0	0	0	1	1	2	2	1	1	1	1	1	1	1	1	1	1	1	1	1	0	0	1	1	0	0	0	0	0	0	0	0	0	0	0	0	0	0	0	0	0	0	1	0	2	2	1	1	1	1	0	1	1	1	0	0	1	1	1	1	1	1	1	1	0	0	1	0	0	1	1	1	1	0	2	0	0	0	0	1	2	2	2	2	0	0	0	0	0	0	0	0	1	1	0	1	1	1	0	1	0	1	0	0	0	0	0	0	0	0	0	0	0	0	0	0	0	0	0	0	0	0	0	0	0	2	0	0	1	1	2	0	0	0	0	0	0	0	0	0	0	0	0	0	0	0	0	1	1	0	0	1	0	0	0	0	0	0	0	0	0	1	1	1	1	1	1	1	0	1	0	0	1	1	1	1	1	0	1	1	1	0	1	0	1	0	0	0	0	0	1	0	0	0	0	0	0	0	0	0	0	0	0	0	0	0	0	0	0	0	0	0	0	2	2	2	2	2	2	2	0	0	2	0	0	2	1	0	0	2	2	2	2	2	2	0	1	1	0	1	1	1	1	0	1	0	1	1	0	1	1	1	0	1	0	1	1	0	1	0	1	1	1	0	1	1	0	0	1	0	1	1	0	1	0	2	0	2	2	0	0	2	2	2	2	2	0	0	0	0	0	0	0	0	0	2	2	2	0	1	0	2	0	2	0	0	0	0	0	0	0	0	0	0	0	0	0	0	2	0	0	0	0	0	0	0	0	0	0	0	0	0	0	0	0	0	0	0	0	0	0	0	1	1	0	1	1	1	0	0	0	0	0	0	0	1	1	1	1	1	1	0	0	1	1	1	1	1	0	1	1	1	1	1	1	1	1	0	0	0	0	0	0	1	1	0	2	2	0	0	0	0	0	0	0	0	0	0	0	0	0	0	0	0	0	0	0	0	0	0	1	1	1	0	0	0	0	0	1	0	0	0	1	1	0	0	0	0	0	0	0	0	0	0	2	2	0	0	1	1	1	1	1	1	1	1	1	1	1	1	1	1	1	1	1	0	0	1	1	1	1	1	2	1	1	1	1	1	1	1	0	2	1	1	1	0	2	0	1	1	1	0	0	1	1	0	1	1	0	1	1	1	1	0	1	0	0	0	0	0	2	0	0	0	0	1	1	1	1	0	0	1	0	0	1	1	0	1	0	0	0	1	2	0	1	1	0	0	0	0	0	0	0	0	0	0	0	0	0	0	0	0	0	0	0	0	0	0	0	0	1	0	1	0	1	1	0	1	0	0	0	0	0	0	0	0	0	0	0	0	0	0	0	0	0	0	0	0	0	0	0	0	0	0	0	0	0	0	0	0	0	0	0	1	0	1	1	1	1	0	0	1	1	1	0	1	1	0	2	2	2	1	1	1	1	1	1	1	2	2	0	0	0	1	1	1	0	1	0	0	0	0	1	0	0	2	0	0	0	1	0	1	0	2	0	2	1	1	0	1	1	0	0	0	0	0	0	0	0	0	0	0	1	0	0	0	0	0	0	0	0	1	0	1	0	1	0	1	0	0	1	0	0	0	0	0	0	1	0	0	1	1	0	1	0	0	0	0	0	1	0	0	2	2	2	1	0	1	0	1	0	1	1	0	0	0	0	1	0	0	0	0	0	0	0	0	1	0	1	1	0	0	1	1	0	1	0	0	0	0	1	1	0	0	1	0	0	1	1	0	1	1	1	1	0	1	0	1	1	0	1	1	1	0	0	0	0	0	0	0	0	0	0	0	0	0	0	1	1	1	1	1	1	1	0	0	1	0	1	0	0	1	0	0	0	0	0	2	0	0	1	1	1	1	1	1	0	0	0	0	0	0	0	0	0	0	0	1	0	0	0	0	0	0	0	0	1	1	1	1	1	1	1	1	0	1	1	2	2	2	2	0	0	1	1	0	0	1	0	1	1	1	0	1	0	0	0	0	0	0	0	0	0	0	0	0	0	1	0	0	1	1	0	1	2	0	0	0	0	0	0	0	0	0	0	0	0	0	0	0	2	2	2	1	0	0	0	0	0	0	0	0	0	0	0	0	0	0	0	0	1	0	1	0	0	0	0	0	0	0	0	0	0	0	0	1	1	2	1	1	0	1	1	2	0	1	0	1	0	0	1	0	1	1	1	1	1	1	0	0	1	1	0	0	0	0	0	1	0	1	1	1	1	2	2	1	2	0	0	0	0	0	0	0	1	2	2	1	1	1	1	1	0	1	0	0	0	0	0	1	0	0	0	2	2	2	2	0	0	0	0	0	0	0	0	1	1	0	0	0	0	0	0	1	0	0	0	0	0	1	0	0	1	0	1	0	1	0	1	0	0	0	1	0	0	1	0	0	0	0	1	1	0	1	0	0	0	1	1	0	0	0	0	0	1	0	0	0	0	1	0	1	0	0	0	0	0	0	1	1	0	0	0	0	0	0	0	0	0	0	0	0	0	0	0	0	0	1	0	0	0	0	0	0	0	0	0	0	0	0	1	1	1	1	1	1	1	1	1	1	0	0	1	1	0	0	1	0	1	1	0	0	1	1	1	0	1	1	0	0	0	2	0	0	0	0	0	0	0	0	0	0	0	0	0	0	0	2	2	2	2	2	2	0	0	0	0	2	2	2	2	0	2	0	0	0	0	0	0	0	0	0	0	0	1	1	1	0	1	1	0	0	1	1	0	0	1	0	0	0	0	0	2	0	0	2	0	0	0	0	1	1	1	0	0	0	1	1	2	2	0	0	1	1	2	0	1	1	2	1	1	1	0	0	1	1	2	1	1	2	1	0	1	2	2	0	2	1	1	1	0	1	2	0	2	0	2	2	0	1	1	0	0	0	0	0	1	0	1	1	1	0	2	0	0	0	0	0	0	0	0	0	0	0	2	1	1	0	1	1	1	0	0	1	0	0	0	0	0	0	0	1	1	0	1	0	0	1	0	0	0	0	0	0	0	1	0	0	1	1	1	0	1	0	0	0	1	1	0	0	0	0	1	0	0	0	0	0	0	2	0	0	0	0	2	0	0	1	1	1	0	0	1	1	0	0	0	0	0	0	0	0	0	0	0	0	0	0	0	0	0	0	0	0	0	0	0	0	0	0	0	2	2	2	2	0	0	0	0	0	0	0	0	0	0	2	1	1	1	1	1	0	0	0	0	0	1	1	1	1	0	0	0	0	2	0	1	1	0	0	0	0	0	0	0	0	0	1	1	1	1	1	0	0	1	0	0	0	0	1	0	0	0	2	0	2	0	2	2	0	2	1	1	1	1	1	0	2	1	2	1	1	1	0	1	1	0	1	0	0	1	1	1	1	1	0	1	1	1	0	0	0	0	0	0	0	0	0	0	0	0	0	0	0	0	0	0	0	0	0	0	0	0	0	1	0	0	0	0	0	0	1	0	0	0	0	0	1	0	0	0	1	0	1	1	0	1	0	0	0	0	1	1	0	1	1	1	0	1	2	2	1	0	0	0	0	0	0	0	0	0	0	0	0	0	0	0	0	0	0	0	0	1	0	1	0	0	0	0	0	0	0	0	0	0	0	0	0	0	1	2	1	1	0	0	1	0	1	1	1	0	1	1	1	1	0	1	0	1	1	1	0	0	1	1	0	0	0	0	0	2	2	2	0	0	0	2	2	0	0	0	0	2	2	2	0	0	0	0	0	0	0	0	0	0	0	0	0	0	0	0	0	0	1	1	1	1	1	1	1	0	0	0	0	2	0	0	0	0	0	0	0	0	0	0	0	0	0	0	0	0	0	0	0	0	0	0	0	1	1	1	0	0	1	0	0	0	0	0	2	2	0	0	0	1	0	0	0	0	0	0	0	0	0	0	0	0	0	0	0	0	0	0	0	0	0	0	0	0	1	1	1	0	0	0	0	0	0	0	0	0	0	0	0	0	0	0	0	0	0	0	1	0	0	0	0	0	0	0	0	0	0	0	0	0	2	2	2	0	0	0	0	0	0	0	0	0	0	0	0	0	0	0	0	0	0	0	2	0	0	0	2	1	0	1	1	0	0	1	1	1	1	1	1	1	1	1	1	1	0	1	0	1	1	0	1	1	1	1	1	0	0	0	0	0	0	0	1	1	0	1	0	0	0	0	1	0	1	1	1	0	0	0	0	0	0	0	2	2	2	0	2	0	0	0	0	0	0	2	2	2	0	0	0	1	0	0	0	0	0	0	2	0	0	0	0	0	0	0	0	0	0	0	0	0	0	0	1	1	0	1	1	0	0	0	1	1	1	1	1	2	0	1	1	0	0	2	1	1	1	1	1	0	0	0	0	2	0	2	0	0	0	0	0	0	0	1	0	0	1	1	0	0	1	0	2	0	1	0	0	0	0	0	2	0	2	2	0	2	0	2	0	2	1	0	0	0	0	0	0	0	0	0	0	1	1	1	1	1	1	1	1	0	1	0	2	0	2	1	0	2	0	2	2	2	0	0	0	0	2	2	2	2	1	1	2	1	1	2	1	1	1	0	2	1	0	1	1	1	1	1	1	0	0	0	0	0	2	0	0	0	0	0	2	0	0	2	0	2	0	0	2	1	2	2	0	0	0	0	0	0	0	0	0	0	1	0	2	2	2	0	1	1	2	1	0	1	1	1	0	0	1	0	1	1	0	0	0	0	0	0	0	0	1	1	0	0	2	1	1	1	1	0	0	1	1	1	1	1	0	0	0	0	1	0	1	1	1	1	1	0	1	0	1	1	1	0	1	0	0	0	1	0	1	2	1	1	1	1	1	1	0	1	2	1	1	1	1	1	0	0	0	2	2	2	0	1	2	2	2	2	1	1	0	0	0	0	0	0	0	0	0	0	0	0	0	0	0	2	0	0	0	2	0	0	2	0	0	1	1	1	1	1	1	1	0	1	1	1	0	1	1	1	0	0	1	1	0	1	1	1	1	1	1	1	0	2	2	2	0	0	0	0	0	0	2	0	1	2	0	0	0	0	0	0	0	2	1	1	1	1	0	1	0	1	0	0	1	1	1	0	1	0	0	0	1	1	1	0	0	1	0	0	0	0	0	1	1	0	1	1	1	1	1	0	0	0	2	0	0	0	1	1	1	1	0	0	0	0	0	0	0	0	0	0	0	0	0	0	0	0	0	0	0	0	0	0	0	0	0	0	0	0	0	0	0	0	0	1	0	0	0	0	0	0	0	0	0	0	0	0	0	0	0	0	0	1	0	1	0	0	0	1	1	0	0	0	0	0	1	0	0	0	0	0	0	0	0	0	0	0	2	0	0	0	0	0	0	0	0	0	0	0	0	0	0	0	0	0	0	1	0	2	0	0	0	2	0	0	0	0	0	0	0	0	0	0	0	2	0	0	0	0	0	0	0	0	0	2	0	2	2	2	2	0	0	0	0	0	0	0	0	0	0	0	0	0	2	2	0	2	2	2	0	2	2	0	0	0	0	0	0	0	0	0	1	0	0	0	0	0	0	0	0	0	0	0	0	1	1	2	0	0	0	0	0	0	0	1	1	0	0	0	0	0	0	0	0	0	0	0	2	2	2	2	0	0	0	0	0	0	0	2	0	1	2	0	0	0	2	0	0	0	0	2	0	0	0	1	1	1	1	1	0	1	1	1	1	1	1	1	1	1	0	1	0	1	1	0	0	0	0	0	0	0	0	0	1	0	1	0	1	1	1	0	1	0	0	0	2	1	0	0	0	0	0	1	1	1	1	1	1	0	1	0	0	0	0	0	0	0	1	1	0	0	0	0	1	0	0	0	1	0	1	1	1	0	0	0	0	0	0	0	0	0	1	0	1	1	0	0	0	0	0	0	0	0	0	0	2	2	2	0	0	2	2	0	0	0	0	0	0	0	0	0	0	0	0	0	0	0	0	0	0	0	0	0	0	1	1	1	1	1	1	1	1	1	0	1	0	1	0	0	0	0	1	1	1	1	1	1	1	0	1	1	1	1	1	1	1	1	0	0	1	1	1	0	0	0	1	1	1	1	0	1	0	1	0	1	1	0	0	0	1	0	0	0	0	0	0	0	0	1	0	0	0	0	0	0	0	1	0	0	0	0	0	0	0	0	1	0	0	0	0	0	1	0	0	2	2	1	1	0	2	1	1	1	0	0	2	0	0	0	0	0	0	0	1	1	1	1	0	0	0	0	0	0	0	0	0	0	2	0	0	0	0	1	1	1	1	1	0	0	0	0	0	0	0	0	0	2	0	0	0	0	0	0	0	0	0	2	2	2	2	1	0	0	0	0	0	0	0	0	0	0	0	0	0	0	0	0	0	0	0	0	0	0	0	0	0	0	0	0	0	0	0	0	0	2	2	0	0	0	0	0	0	0	0	1	1	1	1	0	2	0	1	0	1	1	1	1	1	1	1	0	1	1	1	2	1	1	2	0	0	0	0	0	0	0	0	0	0	0	0	0	2	2	0	0	0	0	0	0	0	0	0	0	0	0	0	0	0	0	0	0	0	0	0	0	0	0	0	0	0	0	0	0	0	0	0	0	0	0	0	0	0	0	0	0	0	0	0	0	0	0	0	0	0	1	1	0	1	1	1	1	0	0	0	0	0	0	0	0	0	0	0	0	0	0	0	0	1	0	0	1	0	0	0	2	2	2	2	2	2	0	2	0	2	0	2	2	0	2	0	0	0	0	0	0	0	0	2	0	0	0	0	0	0	0	2	0	0	0	2	2	2	2	2	2	0	0	0	0	0	0	0	0	1	0	0	0	0	0	0	0	0	0	0	0	0	0	0	0	0	0	0	0	0	0	0	0	0	0	0	0	0	0	0	0	0	2	0	0	2	1	1	2	2	0	0	0	0	0	0	0	0	0	0	2	1	1	0	0	0	2	0	2	0	0	0	0	0	0	2	1	1	0	1	0	0	0	0	0	1	1	1	1	0	0	0	1	1	1	0	0	0	0	1	0	0	0	0	0	0	0	0	2	2	0	0	2	2	0	0	1	0	1	0	0	0	0	1	1	1	1	1	1	0	1	1	1	0	1	1	1	1	1	1	0	2	2	2	2	0	2	1	0	0	0	0	0	0	0	1	1	0	1	0	0	0	0	0	0	0	2	2	2	0	0	0	0	0	0	0	2	0	0	0	0	0	0	0	0	0	0	0	1	1	1	1	1	0	1	0	0	0	0	0	0	0	0	1	1	1	0	0	0	0	1	0	2	0	0	0	0	0	1	0	1	1	1	2	0	0	0	0	0	0	0	0	0	0	0	0	0	0	0	1	1	1	1	1	1	1	1	1	0	0	0	0	1	0	0	0	0	0	0	0	0	0	0	0	0	0	0	1	0	1	1	0	1	0	2	0	0	0	2	1	0	1	0	1	0	0	0	0	0	0	0	0	0	1	1	1	1	1	0	0	1	0	0	1	1	0	0	0	1	0	1	1	0	0	0	0	1	1	1	0	1	1	0	0	1	0	1	0	0	0	0	0	0	1	0	1	1	0	0	0	0	0	0	0	1	1	1	1	0	1	0	0	0	0	0	0	0	1	1	1	1	1	1	2	0	1	1	2	0	0	0	0	0	0	0	1	0	0	1	0	0	0	0	0	0	0	0	0	0	0	0	0	0	0	1	0	0	2	2	0	2	0	0	0	0	0	0	0	2	1	0	0	0	0	0	0	0	0	1	0	0	0	0	0	0	0	0	0	0	0	0	1	1	0	0	0	0	0	0	0	0	0	1	0	0	1	1	1	1	0	1	0	0	0	0	0	0	0	0	0	0	0	0	0	0	0	0	0	0	0	0	0	0	0	0	0	0	0	0	0	0	0	0	0	0	0	0	0	0	0	0	0	0	0	0	0	0	0	0	0	0	0	0	0	1	0	0	0	0	0	0	0	0	0	0	0	0	0	0	1	1	2	1	0	1	1	0	0	1	0	0	2	2	2	2	2	2	2	2	2	2	2	2	2	2	0	0	0	0	0	0	0	0	0	0	0	0	2	1	1	0	0	0	0	0	0	0	0	0	0	0	0	0	0	0	0	0	0	0	0	0	0	0	0	0	0	0	0	0	2	0	0	0	1	1	1	0	1	1	1	0	0	0	0	1	0	0	1	1	1	1	1	1	1	1	1	1	0	1	1	1	1	0	0	0	0	0	0	0	0	1	0	0	0	0	0	0	0	0	0	0	0	1	0	1	1	1	1	0	1	0	1	1	0	0	0	0	1	1	1	0	1	0	2	2	1	2	2	0	0	0	1	0	0	0	0	0	0	0	0	1	1	1	2	0	0	1	1	0	0	0	0	1	1	1	1	1	1	0	1	1	1	1	1	1	0	1	0	0	0	2	2	0	2	0	2	1	1	0	0	0	1	0	1	0	0	0	0	0	0	0	1	1	1	1	1	2	2	2	2	2	2	2	0	2	0	0	1	1	0	0	0	2	0	0	0	0	0	1	1	0	2	2	1	0	1	2	0	0	0	0	0	0	0	1	1	1	0	1	1	1	1	0	1	1	1	1	1	1	1	1	1	0	1	1	0	0	0	1	1	1	0	1	2	1	2	1	1	1	0	0	0	0	0	0	0	0	0	0	0	0	0	0	0	0	1	0	0	0	0	0	0	0	0	0	0	0	0	1	1	1	0	1	1	0	0	1	1	1	1	1	0	1	1	1	1	1	1	1	1	1	1	1	1	1	1	1	1	2	1	0	0	0	0	0	0	0	0	0	0	0	0	0	1	0	1	1	1	0	1	1	1	1	1	1	1	0	0	0	2	0	0	0	2	1	0	0	0	0	0	0	0	0	0	0	1	2	1	1	1	1	1	0	1	0	1	1	1	1	1	1	1	1	1	2	2	2	2	2	2	2	2	2	2	2	2	2	2	0	0	0	1	1	0	0	0	0	0	0	1	0	0	0	0	0	0	0	0	0	0	1	1	1	1	1	0	0	0	0	1	0	1	0	0	0	0	0	0	0	0	0	0	0	0	0	0	0	0	0	0	0	0	0	0	0	0	0	0	0	0	0	0	2	0	1	1	1	1	1	2	1	1	0	0	0	0	1	0	0	0	0	0	0	0	1	1	1	0	1	1	1	1	2	2	2	2	2	2	2	2	2	0	2	1	1	0	0	0	0	0	0	0	0	0	0	0	0	0	0	0	0	0	0	0	0	0	0	0	0	1	1	1	1	0	0	0	0	1	0	0	1	1	1	1	2	1	1	0	0	0	0	0	0	1	0	1	1	1	1	1	0	1	0	0	0	0	1	1	1	0	0	1	0	0	0	0	0	0	0	0	0	0	0	0	0	1	1	1	0	1	1	0	0	0	0	0	0	0	0	0	0	2	2	0	1	0	0	2	2	2	1	1	2	0	1	1	0	0	1	1	1	1	1	1	1	0	0	0	0	0	0	0	1	0	1	0	0	0	0	0	2	2	0	0	0	2	0	0	1	0	0	1	0	1	1	1	2	0	0	0	0	0	0	0	0	1	0	0	1	1	0	1	1	1	0	0	0	0	0	0	1	1	2	1	1	1	1	1	1	1	1	0	0	0	1	1	1	1	0	1	1	1	1	1	1	1	0	0	0	1	1	0	2	0	0	0	0	0	0	0	0	0	0	1	1	1	1	1	2	0	1	1	1	1	1	1	1	1	0	1	1	1	1	1	1	1	1	1	1	1	1	1	1	1	0	0	1	1	1	1	1	1	1	0	0	1	1	0	0	1	1	1	1	1	0	0	0	0	0	0	0	0	0	0	0	0	0	0	0	0	0	0	0	0	0	0	0	0	0	0	0	1	1	0	0	0	0	1	0	0	0	1	0	1	1	0	0	0	0	0	0	0	0	0	0	0	1	1	2	1	1	0	0	0	2	0	1	1	1	0	0	0	0	0	0	0	0	0	0	0	0	0	0	0	0	0	0	0	0	0	0	1	1	0	2	2	2	2	0	2	2	2	2	2	2	0	0	0	-1	-1	-1	-1	-1	-1	-1	-1	-1	0	2	2	0	2	0	1	0	1	1	0	0	0	0	0	0	0	0	0	1	1	0	0	0	0	0	0	0	0	0	0	0	0	0	2	2	0	2	2	1	1	0	0	2	2	1	1	1	1	1	1	1	0	0	0	0	0	0	0	0	0	1	1	1	0	1	1	0	0	0	0	0	0	0	0	1	1	0	0	0	0	1	0	0	1	0	0	0	0	0	0	1	1	0	1	1	0	0	1	1	1	0	0	2	2	0	1	1	1	1	0	1	1	1	0	1	1	1	1	0	0	0	1	0	0	0	1	0	0	0	1	1	0	0	1	0	0	1	1	1	1	1	0	0	0	0	0	0	0	0	0	0	0	1	2	1	0	0	0	0	0	1	1	0	0	1	2	2	1	0	0	1	1	0	1	1	0	1	2	0	1	0	0	0	0	0	0	0	0	0	0	0	0	0	0	0	0	0	0	0	0	0	0	0	0	0	0	0	0	0	0	0	0	0	0	0	0	0	0	0	0	0	0	0	0	0	1	1	1	0	1	1	1	1	1	1	1	1	0	1	0	0	0	0	2	1	1	1	1	1	0	0	0	0	0	0	0	0	0	0	0	0	0	0	0	0	2	0	2	0	0	0	2	0	0	0	0	0	2	0	0	0	0	0	0	0	0	0	0	0	0	0	0	0	0	0	0	0	0	1	1	1	1	1	2	1	1	1	0	1	1	1	0	1	1	1	0	0	0	0	0	1	1	1	1	0	0	0	0	0	0	2	2	2	0	2	0	0	0	0	0	0	1	1	1	2	2	1	1	1	0	1	1	0	0	0	1	0	1	0	1	1	1	1	1	0	1	1	0	0	1	0	0	0	0	1	0	0	0	0	0	0	0	0	0	0	0	1	1	1	0	0	0	0	0	0	2	0	0	0	0	1	2	0	0	0	0	2	0	1	1	1	1	1	0	1	1	1	1	1	1	1	1	1	1	0	0	0	0	0	0	1	1	0	0	2	1	1	0	2	0	0	2	0	0	1	1	1	1	0	0	0	0	0	1	0	1	0	0	0	0	1	1	0	0	0	0	0	0	0	0	0	0	0	0	0	0	0	1	0	0	1	1	0	0	0	1	0	0	0	0	0	1	0	1	1	1	1	0	0	0	1	0	1	0	0	0	0	0	0	0	0	0	0	0	0	2	0	2	2	2	2	0	2	2	0	0	2	2	2	1	1	0	1	1	0	0	0	0	0	0	0	0	0	0	0	0	0	0	0	0	0	0	0	0	2	2	2	2	1	1	0	0	0	0	0	0	0	0	0	0	0	0	0	0	0	0	0	1	0	0	1	0	1	1	0	0	1	0	0	0	1	1	0	0	1	1	0	0	1	1	0	0	1	0	0	0	0	0	0	0	0	0	0	0	0	0	0	0	0	2	2	2	0	0	0	0	1	0	1	1	1	1	1	0	2	0	0	0	2	1	2	2	0	0	2	1	1	0	0	0	1	1	0	0	0	1	1	0	0	0	0	0	0	0	0	0	0	0	0	0	0	0	0	0	0	0	0	1	1	1	0	0	0	0	0	0	0	0	0	2	0	0	0	0	0	0	0	0	0	0	0	1	0	0	0	0	1	1	1	1	1	1	1	0	1	1	0	1	1	1	1	2	2	2	2	2	0	2	2	2	2	2	2	0	1	2	2	0	0	0	2	0	0	0	0	0	0	0	0	0	0	0	0	0	0	0	0	0	0	0	0	0	0	0	0	0	0	0	1	2	0	1	0	1	0	1	1	1	1	0	0	0	0	0	0	0	0	0	0	0	0	0	0	0	0	0	0	0	0	0	0	0	0	0	0	0	0	0	0	0	0	0	0	0	0	0	0	0	0	0	0	0	0	1	1	1	1	0	1	2	1	1	1	1	1	1	1	1	1	1	0	1	1	1	0	0	1	1	1	0	1	2	2	1	1	1	0	0	2	1	2	2	1	0	1	1	1	1	1	0	0	0	0	0	0	0	0	0	0	0	0	0	0	1	0	0	1	0	0	0	0	0	0	0	0	0	0	0	0	0	0	0	0	0	0	0	0	0	0	0	0	1	1	1	1	1	1	0	1	1	1	1	1	1	1	1	1	0	0	2	1	1	0	1	1	1	1	2	1	0	1	2	0	1	2	1	0	2	0	0	0	0	0	1	0	0	0	0	1	1	1	0	0	0	0	0	0	0	0	0	0	0	0	0	0	0	0	0	0	0	0	0	0	0	0	0	0	0	0	0	0	0	0	0	0	0	0	0	0	0	0	0	1	1	1	1	1	1	1	0	0	0	0	0	0	0	0	0	0	0	2	2	0	2	2	2	2	2	2	2	2	2	2	0	0	0	0	0	0	0	0	2	0	1	0	0	0	0	0	0	0	0	0	0	0	0	0	1	0	0	0	2	0	0	2	1	1	2	0	1	0	1	0	0	0	0	0	0	0	1	0	0	1	1	0	1	1	1	0	1	0	1	1	1	0	1	1	1	1	1	1	1	1	0	0	2	1	0	0	2	2	2	0	0	2	0	1	1	1	0	2	0	0	0	0	0	0	0	0	0	0	0	0	2	2	2	0	0	0	1	1	2	0	0	1	0	0	0	0	0	0	0	0	0	0	0	0	0	0	0	0	0	0	0	1	0	0	0	0	0	0	0	0	1	0	0	0	0	0	0	0	0	0	0	0	0	1	1	0	0	0	0	0	0	0	0	0	0	0	0	0	0	0	0	0	1	0	0	0	0	0	0	0	1	0	1	1	1	1	1	1	0	1	0	0	1	1	1	0	0	0	1	0	0	0	0	0	0	0	0	1	1	0	1	1	1	1	1	1	0	0	0	0	1	1	1	1	1	2	0	0	0	0	0	0	0	2	2	2	0	2	2	2	2	2	2	0	2	2	0	0	0	0	0	0	0	0	0	0	0	0	1	0	1	0	0	0	0	1	1	0	1	1	1	1	1	1	1	1	0	1	0	1	0	1	1	1	0	0	0	0	1	0	1	0	0	0	0	0	1	0	2	0	1	1	0	0	0	2	2	2	2	2	2	0	2	2	2	1	1	1	0	1	1	1	1	1	1	1	1	1	1	0	0	1	0	0	0	1	0	0	1	0	0	0	2	2	0	0	2	0	2	2	2	1	2	0	0	0	0	0	2	1	1	2	1	0	2	1	1	1	1	1	1	1	1	1	1	2	0	2	2	2	2	2	2	2	2	0	0	0	0	0	1	1	1	1	1	1	1	1	0	2	0	1	0	1	1	0	1	1	1	1	0	1	0	1	0	1	0	2	1	0	0	0	0	0	0	1	2	0	0	1	1	0	1	0	0	0	1	0	0	2	0	0	1	1	1	0	1	1	1	0	0	0	0	0	0	0	0	1	0	0	1	0	1	1	1	0	1	1	0	1	1	1	1	1	1	0	0	0	0	0	0	0	1	1	1	1	0	0	1	1	1	1	0	0	1	0	1	1	1	2	2	2	0	2	1	1	1	1	0	0	0	1	1	0	0	0	0	2	1	0	0	0	2	2	1	0	0	1	1	1	1	1	0	1	1	0	0	0	1	1	1	1	0	0	0	0	0	0	0	0	0	0	0	0	0	0	0	0	0	0	0	0	0	0	0	0	0	0	0	0	0	0	0	1	1	1	1	1	1	0	0	0	1	1	1	1	1	0	1	1	1	1	1	1	0	1	1	1	0	1	2	1	1	1	1	1	0	1	0	0	1	1	0	0	2	0	1	0	0	0	1	1	1	0	0	0	0	1	0	1	1	0	0	0	1	1	1	1	1	1	1	1	1	1	1	1	1	0	1	0	1	1	1	1	1	1	1	1	0	0	0	0	0	0	0	0	0	0	0	0	2	0	0	0	0	0	1	1	1	1	1	1	1	1	1	0	2	0	0	0	0	2	2	2	2	0	0	2	2	0	2	1	0	0	1	1	1	1	1	0	0	0	1	1	1	0	1	2	2	0	0	0	0	1	0	0	2	2	0	0	0	0	1	0	0	1	1	0	0	0	2	2	2	1	2	1	2	2	0	0	1	1	0	0	2	0	2	2	2	2	2	2	2	0	0	0	2	0	0	0	0	0	0	0	0	0	0	0	0	0	0	0	0	0	0	0	0	0	0	0	0	0	0	2	0	0	0	0	0	0	0	0	0	0	0	0	0	0	0	0	0	0	1	0	1	0	0	1	0	1	1	0	1	1	1	1	1	1	1	1	1	1	0	0	0	2	2	2	2	2	2	2	2	1	1	1	0	0	2	0	0	0	2	0	0	2	0	2	0	0	2	2	2	2	2	2	2	2	2	0	2	2	2	2	2	2	2	2	2	0	2	2	2	2	2	2	2	2	2	2	2	0	2	0	1	0	0	0	1	1	1	1	0	0	2	1	1	1	1	0	1	0	0	0	0	0	0	0	0	0	0	0	0	2	2	1	2	2	1	1	1	2	0	0	0	0	0	0	2	0	0	0	0	0	2	0	1	1	1	1	0	0	0	0	1	1	1	1	1	1	0	0	1	0	1	0	0	0	0	0	0	0	0	0	0	0	0	0	0	0	0	0	0	0	0	0	0	0	0	0	0	0	0	0	0	0	0	0	0	0	0	0	0	0	0	0	0	0	0	0	0	2	2	2	1	0	0	0	0	1	2	0	2	1	1	1	1	1	0	1	2	1	1	1	0	1	0	1	1	1	1	1	1	1	0	1	1	1	1	1	0	1	0	0	1	1	1	1	1	1	0	0	0	0	1	0	0	1	1	1	1	2	0	0	0	0	0	0	0	0	0	0	0	0	0	0	0	0	0	0	0	0	1	1	1	1	0	1	1	1	1	1	0	0	0	1	1	0	0	1	1	0	1	1	0	0	1	1	1	1	1	0	0	0	0	0	1	1	1	0	0	1	0	1	1	2	2	2	2	2	2	2	2	1	0	1	0	0	0	0	0	1	0	0	0	0	1	1	0	0	0	0	0	0	0	0	1	1	1	0	0	0	0	0	0	0	0	0	0	0	0	0	0	0	0	0	0	2	2	0	2	2	2	2	0	0	0	0	0	0	0	0	0	1	0	0	0	0	0	0	0	0	0	0	0	0	0	0	0	0	0	0	0	0	0	0	0	0	0	0	0	0	0	0	0	0	0	0	0	0	0	0	2	2	2	0	1	0	0	1	1	0	0	1	0	0	0	1	1	0	0	0	0	0	0	0	0	0	1	1	1	1	1	1	1	1	1	1	1	1	1	1	1	0	1	1	1	0	1	1	1	0	0	1	0	0	0	0	0	0	0	0	0	0	0	0	0	1	0	0	0	1	0	0	0	0	0	0	0	1	1	1	1	1	2	2	0	0	1	1	2	0	2	0	1	0	1	1	1	1	1	1	1	1	1	1	1	0	0	0	0	0	0	0	0	0	1	0	0	0	1	1	0	0	0	0	0	0	0	0	0	0	2	2	0	2	1	0	0	0	0	0	0	1	0	0	1	0	1	1	1	1	1	1	1	1	0	1	1	0	0	0	1	0	0	0	0	0	1	1	1	0	0	1	0	0	0	1	0	1	1	0	1	0	0	1	0	1	0	1	0	1	1	1	0	0	0	0	0	0	2	2	0	0	0	0	1	1	0	0	0	0	0	0	1	1	1	1	1	0	1	1	1	1	1	1	1	0	0	1	1	0	1	0	1	0	0	0	0	0	0	0	0	1	0	0	0	0	0	1	2	0	2	2	2	2	2	2	1	1	1	1	0	1	1	0	0	0	0	1	1	0	0	2	2	2	2	2	2	0	0	1	0	1	1	1	0	0	2	0	0	0	0	0	0	2	0	0	0	0	0	0	0	0	0	0	0	1	1	0	0	0	0	0	0	0	0	0	0	0	0	0	0	0	0	1	1	1	1	0	0	2	1	2	2	1	1	1	0	1	0	1	1	2	2	2	2	2	2	1	1	1	1	1	1	1	1	1	1	1	1	0	0	1	0	0	2	1	0	0	0	1	1	0	0	0	0	0	0	0	1	1	0	1	1	1	1	1	1	0	0	0	0	0	0	0	0	0	0	0	0	0	0	1	1	0	0	1	0	0	1	0	1	0	1	0	0	0	0	0	0	0	0	1	0	0	0	0	0	0	0	0	1	0	1	1	0	0	0	0	0	0	0	1	1	1	1	1	1	1	0	0	0	0	0	0	0	0	0	2	0	0	0	0	0	0	0	0	0	0	0	0	0	0	0	0	2	2	0	0	0	0	1	1	1	1	1	1	1	0	1	1	0	0	0	1	1	1	1	1	1	1	0	1	0	2	1	0	0	1	0	1	1	1	1	0	0	0	0	1	1	0	1	1	1	1	0	1	1	1	0	0	0	1	1	0	1	1	1	1	1	1	1	1	0	0	0	0	1	0	1	1	1	1	1	1	1	1	1	2	1	1	1	1	1	1	1	1	1	1	1	2	0	1	1	0	1	1	1	1	0	0	0	2	0	2	2	2	0	0	0	1	0	0	0	0	2	2	1	0	0	0	0	1	0	0	0	0	0	0	2	0	0	2	2	2	2	-1	0	2	-1	-1	0	2	2	0	2	0	2	0	0	0	0	0	1	0	0	0	0	0	1	0	0	0	0	0	0	0	0	0	0	0	0	0	0	0	0	-1	-1	-1	-1	-1	-1	-1	-1	-1	2	0	1	1	0	0	0	0	0	0	0	0	0	0	0	0	0	0	1	0	0	2	0	1	0	0	0	1	1	0	0	1	1	2	2	0	0	2	2	2	2	0	2	2	0	1	1	0	0	1	0	1	1	1	1	1	0	0	0	0	0	0	0	0	0	0	1	1	1	1	1	1	1	0	1	1	1	0	0	0	0	0	0	0	0	1	1	0	1	1	2	0	0	0	0	0	0	0	0	0	0	0	0	0	0	0	0	0	0	0	0	2	0	0	0	0	0	0	0	0	0	0	0	1	1	0	1	0	1	0	0	0	1	0	0	0	0	0	0	0	0	0	0	0	0	1	2	1	0	2	1	1	2	1	1	2	0	2	2	2	2	0	0	1	1	0	1	1	1	0	1	0	0	0	2	1	1	0	2	2	2	2	2	2	2	2	2	0	0	1	1	0	0	0	1	0	0	0	0	0	1	1	0	1	1	1	0	1	0	2	1	2	0	1	0	0	0	0	0	0	0	0	0	0	0	0	0	0	0	0	0	0	0	0	0	0	0	1	1	0	0	0	0	2	2	2	0	2	0	2	0	0	0	0	0	0	0	0	0	0	0	0	0	0	0	0	0	0	0	0	0	0	0	0	0	0	0	1	1	1	1	0	0	0	0	2	2	2	2	2	0	0	2	1	0	1	1	0	0	0	1	0	0	0	0	1	0	0	0	0	1	1	0	0	1	0	0	0	1	1	1	0	0	0	2	0	0	0	0	0	0	0	0	0	0	0	0	0	0	0	0	0	0	0	0	0	0	0	0	0	0	2	2	1	1	1	1	1	1	1	1	1	2	2	2	2	2	2	2	2	0	0	0	0	2	2	0	0	0	1	0	0	0	2	1	2	2	2	0	0	0	0	0	0	0	1	2	0	0	0	2	0	0	2	1	0	0	0	0	0	0	0	0	0	1	0	0	0	1	1	0	0	1	1	0	0	1	0	1	1	0	0	0	0	0	0	0	0	1	0	1	1	1	1	1	1	1	0	1	1	1	0	0	0	0	0	0	0	0	0	0	0	0	0	0	0	0	0	0	0	0	0	0	1	1	1	1	1	0	0	1	0	1	0	0	0	0	1	1	1	1	1	0	0	0	0	1	1	1	0	1	0	0	1	1	1	0	0	0	0	0	0	0	0	0	0	0	0	0	0	0	0	0	0	0	0	1	1	1	1	0	0	0	1	1	1	0	0	0	0	0	0	0	0	0	0	0	0	0	0	0	0	0	0	0	0	0	0	0	0	0	0	0	0	0	0	0	0	0	0	0	0	0	0	0	0	0	0	0	0	0	0	0	0	0	0	0	0	0	0	0	0	0	0	0	0	0	0	1	0	0	0	0	0	0	0	1	2	1	2	1	0	1	1	1	1	0	0	0	0	0	0	0	0	0	0	0	0	0	0	0	0	0	0	1	1	1	0	0	0	0	0	0	0	0	0	1	1	0	0	0	0	0	0	0	0	0	0	1	0	1	0	0	0	0	0	0	0	0	2	2	2	2	2	0	0	0	0	0	0	0	0	0	0	0	0	0	1	0	0	1	1	1	1	0	2	0	0	0	0	0	0	0	0	0	0	0	0	1	0	2	1	0	1	1	1	1	1	1	1	1	0	0	1	1	0	0	0	1	0	0	0	0	0	1	0	0	0	0	0	0	0	0	0	0	0	0	0	0	0	0	0	0	0	0	0	0	0	0	0	0	0	0	0	0	0	0	0	0	0	0	0	0	0	0	0	0	1	0	0	0	1	1	0	2	1	1	1	1	2	2	0	0	2	0	2	2	2	2	0	0	0	0	0	1	0	1	1	1	1	1	1	1	1	1	1	0	1	1	1	1	1	0	0	0	0	0	0	0	0	0	2	2	2	2	2	0	0	2	2	2	2	2	2	0	2	2	2	2	2	2	2	0	1	1	1	1	0	0	0	0	0	0	0	1	1	0	0	0	0	0	0	0	0	0	0	0	2	2	2	1	1	0	0	0	1	2	0	1	0	0	0	1	1	0	1	0	1	1	0	0	0	0	0	1	0	1	0	1	1	1	1	1	1	1	0	0	0	1	1	0	0	0	0	0	0	0	0	0	0	0	0	0	0	0	1	1	1	1	0	1	0	1	0	0	0	1	1	0	0	1	0	0	0	0	1	0	0	0	0	0	0	0	0	0	0	0	0	0	0	0	0	0	0	0	0	1	0	0	0	0	0	0	0	0	0	0	0	0	0	0	0	0	0	2	2	2	1	0	1	1	1	0	0	0	0	0	0	0	0	0	0	1	1	0	1	0	1	1	1	1	0	1	1	1	0	0	1	1	2	0	2	1	0	0	0	0	0	0	1	2	2	1	1	2	1	1	1	0	0	0	1	1	1	0	0	1	0	0	1	0	1	0	0	0	0	0	0	0	1	1	1	1	1	1	1	1	1	1	1	1	0	0	0	0	0	0	0	0	0	0	0	0	0	0	0	0	0	0	1	2	2	2	0	2	2	0	2	0	0	2	2	1	1	1	1	1	1	1	1	1	1	1	0	0	0	0	0	0	0	0	0	0	1	0	0	0	1	0	0	0	0	0	0	0	0	0	0	0	1	1	1	1	1	2	1	1	1	1	0	0	1	1	1	1	1	1	0	0	0	0	0	0	0	0	0	0	0	1	1	0	0	0	0	0	0	0	0	0	0	0	0	0	0	0	0	1	1	1	0	0	1	0	0	1	0	0	1	0	1	1	0	1	0	1	1	0	0	1	0	0	0	1	1	1	1	1	0	0	0	0	0	0	0	1	0	0	1	0	1	1	0	1	1	1	1	1	1	0	1	1	1	0	1	1	1	1	1	1	1	1	1	1	1	1	0	1	0	1	0	0	0	1	0	2	2	0	0	0	0	0	0	1	1	0	1	0	1	0	0	0	0	1	1	1	0	1	2	0	0	0	1	1	1	1	0	0	0	1	2	2	2	0	1	1	0	0	1	0	0	0	0	1	0	0	0	0	0	0	0	0	0	0	0	0	0	0	0	0	0	0	0	0	0	0	0	0	0	0	0	0	0	0	0	0	0	0	1	0	0	0	0	0	0	0	0	0	0	0	0	0	1	1	0	0	0	0	1	0	1	0	1	1	0	0	0	0	1	0	0	0	0	1	2	1	2	2	2	2	1	0	0	0	0	1	0	0	1	0	0	0	0	0	0	0	0	0	0	0	0	0	0	0	0	0	0	0	0	0	0	0	0	0	0	0	0	0	0	0	0	0	0	0	1	1	1	1	0	1	1	1	1	1	1	1	1	1	0	0	2	1	1	0	1	2	1	1	1	1	0	2	1	2	2	2	2	2	2	2	2	2	2	2	2	2	2	2	2	2	2	2	0	0	0	0	1	0	0	0	0	0	1	1	1	1	0	0	0	0	0	0	0	0	0	0	0	0	1	0	0	0	0	0	0	2	0	0	0	0	0	0	0	0	0	0	0	0	0	0	0	0	0	0	0	0	0	0	0	0	2	2	2	2	2	0	0	0	0	0	0	0	0	0	0	0	0	0	0	0	0	0	0	0	0	0	0	0	0	0	0	0	0	0	0	0	0	0	0	0	2	0	1	0	2	2	2	2	1	1	1	0	0	1	2	1	1	1	1	1	2	0	0	0	0	0	0	0	0	0	0	0	0	0	0	0	1	1	1	1	1	0	0	0	1	1	1	1	0	0	1	1	1	1	0	2	0	0	0	0	0	0	0	0	0	0	0	0	0	0	0	0	0	0	0	0	0	0	0	0	0	0	0	0	0	1	0	0	0	1	0	0	0	1	0	0	1	1	0	1	0	0	0	0	0	0	0	0	0	0	0	0	0	0	0	0	0	0	0	0	0	0	1	1	1	1	1	0	0	1	0	0	0	0	1	1	1	1	1	0	1	1	0	1	1	1	1	1	0	1	0	0	0	0	1	1	2	1	2	2	0	2	2	1	2	2	2	2	2	2	0	0	1	0	0	0	0	0	0	1	0	0	0	1	1	1	1	2	2	2	2	2	2	2	2	2	0	2	2	2	2	2	2	0	2	2	0	1	1	1	1	0	1	0	1	1	1	1	1	1	1	0	0	1	0	1	1	1	1	0	2	0	0	0	0	0	0	2	0	0	0	2	2	2	2	2	2	2	2	2	2	2	2	2	2	2	2	0	0	0	0	0	0	0	0	0	0	2	2	2	0	0	0	0	0	0	0	0	0	0	0	0	0	0	0	0	0	0	0	0	0	0	0	0	0	0	0	0	0	0	0	0	0	0	0	0	0	0	0	0	0	0	0	0	0	0	0	0	0	0	0	0	0	0	0	0	0	0	0	0	0	0	0	0	0	0	0	0	0	0	1	1	0	0	1	1	1	1	1	1	1	1	0	0	0	0	0	0	0	0	0	0	0	0	0	0	0	0	0	0	1	0	0	2	1	0	0	0	0	0	0	0	0	0	0	0	0	0	0	0	0	0	0	0	0	0	0	0	0	0	0	0	0	0	0	0	0	0	0	0	0	0	0	0	0	0	0	0	0	0	0	0	0	0	0	0	0	0	0	0	0	0	0	0	0	0	0	0	1	1	0	0	1	0	0	1	0	0	0	1	0	0	0	0	1	1	1	1	0	0	0	1	1	0	0	0	1	0	0	0	1	0	0	1	0	1	0	0	2	0	2	2	2	2	1	1	1	1	0	1	0	2	2	0	0	0	0	0	0	0	0	0	2	2	0	0	0	0	0	0	0	0	2	0	1	0	0	1	0	0	0	0	0	0	0	2	0	2	2	0	0	0	0	0	0	0	0	0	0	0	0	0	2	2	2	0	0	0	0	2	2	2	1	0	0	0	0	0	0	0	0	0	1	1	1	1	2	0	2	1	1	2	0	1	1	2	0	1	1	1	0	0	0	0	0	0	0	0	0	0	1	0	0	0	0	0	1	0	0	0	0	0	1	0	1	0	0	0	1	0	1	1	0	0	0	0	0	0	0	1	0	1	1	0	0	2	0	2	0	0	0	0	0	0	0	0	0	0	0	0	0	0	0	0	0	0	0	0	0	1	0	2	0	0	0	0	1	1	1	1	0	1	0	0	0	0	0	0	0	0	0	0	0	0	0	0	0	0	0	0	0	0	0	1	1	0	0	0	0	0	1	1	1	1	1	1	1	1	1	0	0	0	0	0	0	0	2	1	1	1	-1	-1	-1	-1	-1	-1	1	1	1	0	1	1	1	1	1	1	0	0	1	0	0	0	0	0	0	0	0	0	0	0	0	1	1	1	0	0	0	2	0	0	0	0	0	0	0	0	0	1	0	0	0	0	0	0	0	1	0	0	0	0	0	1	0	1	0	0	1	0	1	0	0	0	0	0	0	0	0	0	0	0	0	0	1	0	0	0	0	0	0	0	0	0	0	0	0	0	0	0	0	1	1	0	1	1	0	0	0	2	2	2	0	2	0	1	1	1	1	2	1	1	1	0	0	1	0	0	0	0	0	1	0	1	1	0	0	1	0	0	1	0	1	1	0	0	1	1	0	0	0	1	0	0	0	1	0	0	0	0	0	0	0	0	0	0	0	0	0	0	0	0	0	0	0	0	0	0	1	1	1	1	1	0	0	0	0	0	0	0	0	0	0	0	0	0	0	0	0	0	0	0	0	0	0	2	0	2	2	0	1	1	0	0	1	0	0	1	0	0	0	0	1	0	0	0	1	0	0	0	0	0	0	0	0	0	0	0	0	0	0	0	0	0	0	0	0	0	0	0	0	1	1	1	0	0	0	0	0	0	0	0	1	1	0	0	0	0	0	0	0	0	0	0	0	0	0	2	0	0	0	0	0	0	1	0	0	1	1	2	0	0	0	0	0	0	0	0	0	0	0	0	0	1	1	1	0	1	0	0	0	0	0	0	0	0	0	0	1	1	1	1	1	1	0	0	0	0	0	0	0	0	1	0	0	0	0	1	0	0	0	0	0	0	0	0	0	0	0	0	0	0	0	0	0	0	1	0	0	0	0	0	0	0	1	1	0	0	1	0	0	0	0	0	0	0	0	0	0	0	0	0	0	2	2	0	2	0	1	1	0	0	1	1	1	1	0	0	0	0	1	2	0	0	0	0	0	0	0	0	0	0	0	0	2	2	2	2	2	2	0	2	2	2	0	2	0	1	1	1	0	1	1	0	1	1	1	1	1	0	0	2	1	1	1	0	1	1	1	1	1	1	1	0	2	0	2	2	1	1	1	1	1	1	2	1	1	1	1	1	0	0	0	0	0	0	0	0	0	0	2	1	1	0	0	0	0	0	0	0	0	0	0	0	0	0	0	0	0	0	1	1	1	1	1	1	1	1	0	1	1	1	0	0	0	0	2	0	0	0	0	0	1	0	1	0	0	0	0	0	0	0	2	2	2	2	0	0	0	1	0	0	1	0	1	0	1	0	0	2	2	0	2	2	0	0	0	0	0	0	0	0	2	2	2	2	0	0	0	0	1	1	1	0	1	2	0	0	0	0	0	0	0	0	0	0	0	0	0	0	0	0	0	0	0	0	0	0	0	0	0	0	0	0	0	0	0	0	0	0	0	0	0	0	0	0	0	0	0	0	0	0	0	0	0	0	0	0	0	0	0	0	0	0	0	0	0	0	0	0	0	0	0	0	0	0	0	0	0	0	0	0	0	0	0	0	0	0	0	0	0	0	1	0	0	0	0	0	0	0	0	0	0	1	0	0	0	1	1	0	0	2	1	1	1	0	0	0	0	0	0	0	0	0	0	0	2	1	1	0	0	0	1	0	0	0	0	2	2	1	2	2	1	1	0	2	2	2	2	2	2	2	0	0	0	1	0	0	0	0	0	0	0	0	0	0	1	1	1	0	0	1	1	1	0	0	0	0	0	0	0	0	0	0	1	0	0	0	0	1	2	0	1	0	0	1	1	0	0	0	0	0	0	0	0	0	0	0	0	0	0	0	0	1	1	0	0	1	1	1	0	0	0	0	1	1	1	0	0	0	0	0	1	1	1	0	0	1	1	0	0	0	1	2	1	1	0	0	0	0	0	0	1	1	1	2	0	2	0	2	2	2	0	2	2	0	0	0	0	0	0	0	0	0	0	0	0	0	0	0	0	0	0	0	0	1	0	0	0	0	0	0	0	0	0	0	1	0	1	0	0	0	0	0	2	2	0	1	1	0	1	1	1	0	1	1	0	0	0	1	0	0	0	0	0	1	0	1	1	1	0	1	0	0	0	0	0	0	0	0	1	0	0	2	0	1	0	0	0	0	0	0	0	1	0	1	1	1	1	2	1	1	1	1	0	0	0	0	0	0	0	0	0	0	0	0	0	0	0	0	0	0	0	0	0	0	0	0	0	2	0	2	2	0	0	0	0	0	0	2	2	1	1	1	1	1	1	2	1	1	0	0	1	0	0	1	1	1	1	0	0	0	0	0	0	0	0	0	0	0	0	0	0	0	0	0	0	1	0	0	0	0	0	0	0	0	0	0	0	0	0	0	0	0	0	0	0	0	0	0	1	0	0	1	1	1	1	1	0	1	1	1	0	0	0	1	1	0	0	0	0	0	0	0	0	0	0	0	0	0	0	0	0	0	0	0	0	0	0	0	0	0	0	0	2	2	2	2	2	2	2	2	2	2	2	2	2	2	-1	2	1	0	0	0	1	0	0	1	0	1	0	0	2	0	0	0	0	0	0	0	0	1	0	1	0	1	1	0	1	1	1	1	1	1	1	0	0	1	0	0	2	2	2	2	0	0	0	0	1	0	0	0	0	0	0	0	0	1	1	1	1	2	0	0	1	0	2	0	0	2	2	0	0	0	0	0	0	0	0	1	0	1	1	1	1	1	1	1	1	2	0	0	0	1	0	0	0	0	2	0	0	1	1	1	1	1	2	0	0	0	2	1	0	0	0	1	1	1	1	0	1	0	0	0	0	0	0	0	0	0	0	0	0	0	0	0	0	0	0	0	0	0	0	0	0	0	1	1	1	0	0	0	1	1	1	1	1	1	1	1	1	1	0	1	0	0	0	0	1	0	0	0	0	0	0	0	1	1	0	0	1	1	2	2	2	1	1	1	0	1	1	1	1	1	1	1	1	1	1	1	0	0	0	2	2	0	1	1	0	0	0	0	0	0	0	0	0	0	0	0	0	0	0	0	1	0	0	0	0	0	0	1	0	1	1	0	0	0	1	1	1	1	2	0	1	1	0	0	0	0	0	0	0	0	0	0	0	0	0	1	1	1	0	1	1	1	1	1	1	1	1	0	0	0	0	0	0	0	1	0	0	0	0	0	0	0	0	0	0	0	0	0	0	0	0	0	0	0	0	1	0	0	0	1	0	0	0	0	0	0	0	0	0	0	0	0	0	0	0	1	0	0	0	0	1	1	0	0	1	1	1	1	0	1	1	1	0	0	0	0	0	0	0	0	0	0	0	0	0	0	2	2	2	1	0	1	1	1	1	1	0	0	1	1	1	1	1	1	0	0	0	0	0	0	0	0	0	0	0	0	0	0	0	0	0	0	0	2	0	0	0	0	0	1	0	0	1	1	0	0	0	1	0	1	0	0	0	1	1	1	1	1	1	0	0	0	0	0	0	0	0	0	0	0	0	0	2	0	0	2	1	0	0	0	0	0	0	0	0	0	0	0	0	0	0	2	1	0	0	1	1	1	1	1	1	1	1	2	2	2	0	0	0	0	0	0	0	0	0	0	0	0	0	0	0	0	0	0	0	0	0	0	0	0	2	1	1	1	1	1	0	0	0	1	1	1	0	1	1	0	0	0	0	0	0	0	0	0	1	0	1	0	0	0	0	0	0	0	0	1	1	0	1	0	1	0	0	0	0	0	0	0	0	0	0	0	0	0	0	0	1	1	0	0	1	0	1	1	1	0	1	1	0	1	1	0	0	0	0	0	0	0	0	0	0	0	0	0	0	0	0	0	0	0	0	0	0	2	1	0	0	0	1	0	0	1	0	0	0	0	0	0	0	0	2	2	2	0	0	0	0	1	1	1	0	1	1	1	1	1	1	1	1	1	1	0	2	0	2	2	2	1	0	0	0	0	0	0	0	0	0	0	0	0	0	0	0	0	0	0	0	0	0	0	0	0	0	0	0	0	0	0	0	0	0	0	0	0	0	0	0	0	0	0	2	0	0	0	0	0	0	0	0	0	0	0	0	1	0	1	1	1	1	0	1	1	0	0	1	1	0	0	0	0	0	0	0	0	0	0	0	0	0	0	0	0	0	0	0	0	0	0	1	0	0	1	0	0	0	0	0	0	1	2	0	0	0	0	1	0	0	0	0	0	1	0	0	0	1	1	1	0	1	0	1	0	0	0	0	0	0	0	0	0	0	0	0	2	2	0	0	0	0	0	0	0	0	0	0	0	2	2	0	0	0	0	0	0	0	0	0	0	0	0	0	0	0	0	0	0	0	0	0	0	0	0	0	0	0	0	0	0	0	0	0	0	0	0	0	0	0	0	0	0	0	0	0	0	0	0	0	0	0	0	0	0	0	0	0	0	2	2	2	2	2	0	2	2	2	2	2	2	2	2	2	2	2	2	2	2	2	2	2	2	2	2	2	2	2	0	2	0	0	0	0	0	0	0	0	0	0	0	0	0	0	0	0	0	0	0	0	0	0	0	0	0	2	2	2	2	2	2	0	2	2	0	2	2	1	1	1	1	1	0	0	0	0	0	1	1	2	2	0	0	0	0	0	2	2	2	2	2	2	2	1	0	1	1	2	0	0	0	0	0	1	0	0	0	0	0	0	0	2	0	0	0	1	0	0	0	0	0	0	0	0	0	0	0	0	0	0	0	0	0	0	1	1	0	0	1	1	0	1	1	1	1	1	1	0	1	0	0	1	0	0	0	1	1	1	1	0	2	2	2	1	2	0	0	1	0	1	0	0	0	0	1	0	0	0	0	0	0	0	1	0	0	1	1	1	1	1	1	1	1	0	1	1	1	1	0	1	1	0	1	0	1	1	0	0	1	1	0	1	1	1	1	1	1	1	1	1	2	2	1	1	1	0	2	0	1	2	0	0	0	0	1	1	1	1	1	0	0	0	1	0	0	1	1	1	1	1	0	0	0	0	2	0	0	0	0	0	0	0	0	0	0	0	0	0	0	0	0	0	0	0	1	0	0	0	0	0	0	0	0	0	0	0	0	1	0	0	0	0	0	0	0	0	0	0	0	0	0	0	0	0	0	0	0	0	0	0	0	0	0	0	0	0	0	0	1	0	0	0	1	2	0	0	0	0	0	0	0	2	2	2	2	2	2	2	2	0	1	1	0	0	1	1	1	1	1	1	0	1	1	0	0	0	0	0	0	0	0	0	0	0	0	0	0	0	0	0	0	0	0	0	0	0	0	0	0	0	0	0	1	0	0	0	0	0	0	0	0	0	1	0	1	0	0	0	0	0	0	0	0	0	0	0	0	0	0	0	0	0	0	0	0	0	0	0	0	0	0	0	0	0	0	0	0	0	0	0	0	0	1	1	1	0	1	0	0	1	1	1	0	0	2	1	0	0	0	0	0	0	0	0	0	0	0	0	2	0	2	0	2	2	2	0	1	0	0	1	0	1	1	1	0	1	0	0	0	1	1	0	0	0	0	0	0	1	0	0	0	0	0	1	0	0	0	0	0	0	0	0	1	1	1	1	1	1	0	0	0	1	0	0	0	0	0	0	0	1	1	2	1	1	1	0	0	0	0	0	0	1	1	0	1	0	0	0	0	0	0	0	0	0	0	0	0	0	0	0	0	0	0	0	0	0	0	0	0	0	0	0	0	0	0	0	0	0	0	1	1	0	0	0	1	1	1	0	0	0	0	0	0	0	0	0	0	0	1	0	0	0	0	0	0	0	0	0	0	0	0	0	0	1	1	1	0	1	0	1	1	1	1	1	2	2	2	1	2	0	0	0	0	0	0	0	0	0	0	0	0	0	0	0	0	0	0	0	0	0	0	0	0	0	0	0	0	0	0	0	0	0	0	0	0	0	0	0	0	0	0	0	0	0	0	0	0	0	2	2	0	2	0	0	0	0	0	1	1	1	1	2	2	0	0	0	0	0	0	2	2	0	2	2	2	2	2	1	0	2	2	2	2	2	0	0	0	1	0	1	0	0	0	1	0	1	1	0	0	0	0	0	0	0	0	1	0	0	1	0	0	0	0	0	2	2	2	0	0	0	0	1	0	2	2	2	2	2	2	0	0	0	0	0	0	0	0	0	0	0	1	0	1	1	0	1	1	0	0	0	0	0	0	0	1	1	1	0	0	1	0	0	0	0	0	0	0	0	0	0	0	0	0	0	0	0	0	0	0	1	0	0	0	0	0	0	0	2	1	1	0	1	1	1	0	1	0	0	1	0	0	0	0	0	0	0	0	0	0	0	0	0	0	1	0	1	0	0	0	1	1	2	0	2	1	1	1	2	2	2	2	0	2	2	2	1	2	0	2	1	2	0	0	0	0	1	0	0	1	1	0	0	2	0	0	0	0	1	0	0	0	0	0	0	0	0	0	0	0	0	0	0	0	0	0	0	0	0	0	0	0	0	0	0	0	0	0	0	0	0	0	0	0	1	0	1	0	1	1	1	0	0	0	0	0	0	0	0	0	0	0	0	1	1	1	0	0	0	1	0	1	0	0	0	0	0	0	0	0	0	0	1	1	1	1	1	1	1	1	1	1	1	0	0	0	2	0	0	2	2	2	2	0	0	2	2	0	0	0	0	2	0	2	0	0	1	0	0	0	0	0	0	0	0	0	0	0	0	0	0	0	2	0	0	0	0	0	0	0	0	0	0	0	1	0	1	1	0	1	0	1	0	1	0	0	0	0	0	0	0	0	0	2	2	2	0	1	1	2	0	2	0	2	2	2	2	2	0	0	0	0	1	1	0	1	0	0	0	0	0	0	0	0	0	0	0	0	0	0	0	0	0	2	-1	2	2	0	0	0	0	0	0	0	0	0	0	0	2	2	0	0	0	0	1	0	1	1	1	0	1	1	1	0	0	2	0	0	0	2	2	2	2	2	2	2	1	2	2	2	2	2	2	2	0	2	2	2	2	2	2	2	2	2	2	2	2	2	2	2	2	2	2	2	2	0	2	2	2	1	1	1	1	1	1	1	1	2	2	2	2	0	0	0	0	0	0	0	0	0	0	0	1	1	1	1	1	1	0	1	1	0	1	0	1	1	1	0	0	0	0	1	1	1	0	2	1	0	0	2	0	0	2	0	0	0	0	0	2	0	1	1	1	1	1	1	1	1	0	0	0	1	1	0	0	0	0	0	0	0	0	0	0	0	0	0	0	0	0	0	1	0	0	0	0	0	0	0	0	0	0	0	0	0	0	0	0	0	0	0	0	0	0	0	0	0	0	0	0	0	0	0	0	0	0	1	1	0	0	0	0	0	0	0	0	0	0	0	0	0	2	0	1	0	0	0	0	0	0	0	0	0	0	0	0	0	0	0	0	1	0	0	0	1	0	0	0	0	0	0	0	0	1	1	1	1	1	1	0	1	0	1	1	1	0	0	0	1	0	0	0	0	0	0	1	0	1	0	0	0	2	0	0	0	0	2	2	0	2	2	0	2	0	0	0	0	0	2	0	0	0	0	0	0	0	0	1	0	0	1	0	0	2	2	0	1	0	1	1	1	1	1	1	0	0	1	1	1	0	0	0	0	0	0	2	0	0	0	2	0	0	0	0	1	0	0	1	1	1	1	0	0	0	0	0	0	0	0	0	0	0	0	0	0	0	0	0	0	0	0	0	0	0	0	1	1	0	0	0	0	0	0	0	0	0	0	1	0	0	0	0	0	0	0	0	0	0	0	0	0	0	0	1	0	0	0	0	0	0	0	0	1	0	0	0	0	0	2	1	1	0	0	0	0	1	1	0	0	0	0	0	0	0	0	0	0	0	0	0	0	0	0	0	0	0	0	0	0	0	0	0	0	0	0	0	0	1	1	1	1	1	1	1	0	0	0	0	0	1	1	1	1	1	1	1	1	1	1	1	1	1	0	0	1	1	2	1	0	1	1	1	1	1	0	1	0	0	1	2	0	0	0	0	0	0	0	0	0	0	0	0	0	0	0	0	0	0	0	0	0	0	0	0	0	0	0	0	1	1	1	1	1	1	1	0	1	0	0	0	0	0	0	0	0	0	0	0	0	0	0	0	0	0	0	0	0	0	0	0	0	0	0	0	0	2	0	2	2	0	-1	-1	-1	-1	0	2	2	1	2	2	2	2	2	2	0	2	0	1	1	2	2	2	1	1	0	1	1	1	0	0	1	0	1	0	1	0	1	0	0	1	0	1	1	1	1	1	1	0	0	0	1	1	1	1	1	1	1	1	0	1	1	1	1	1	1	1	1	0	0	0	0	0	0	0	0	0	0	0	0	1	0	0	1	1	0	0	0	0	0	0	0	0	0	0	0	0	0	0	2	0	0	0	0	1	0	0	0	0	0	1	1	0	0	0	1	1	1	1	1	1	1	0	1	0	0	2	2	0	1	1	1	0	1	2	1	1	1	2	1	1	1	0	0	0	0	0	1	1	1	1	0	0	0	0	0	0	0	0	0	0	0	0	0	0	0	0	0	0	0	0	0	0	0	0	0	0	2	2	0	0	0	0	0	0	1	0	0	0	0	0	0	0	0	0	0	0	0	0	0	0	0	0	0	0	0	0	0	0	0	0	0	0	0	0	0	0	1	1	1	1	0	0	0	0	0	0	0	0	0	0	0	0	0	0	0	0	0	0	1	0	1	0	1	1	1	0	0	0	1	0	0	1	0	2	1	1	0	0	1	1	0	1	1	1	1	0	0	0	0	0	0	0	0	0	0	1	0	0	2	0	0	0	1	1	1	1	1	1	1	1	1	0	1	1	0	1	1	0	1	1	1	1	0	0	0	1	1	1	1	0	1	0	0	0	0	0	2	2	2	2	1	0	1	1	0	0	0	0	1	1	1	1	0	2	1	1	1	1	1	1	0	1	0	0	0	0	0	1	1	1	1	1	0	2	2	2	2	2	0	0	0	2	2	2	0	0	0	0	0	0	0	2	2	2	0	2	2	1	0	0	2	0	0	2	1	0	1	0	2	2	2	2	2	2	2	0	2	0	1	0	1	1	0	0	2	2	1	0	0	1	1	0	0	0	0	0	0	0	0	0	2	2	0	2	1	1	1	2	0	1	1	0	1	1	1	1	1	0	1	1	1	1	1	1	0	0	2	0	1	1	0	0	0	0	0	0	0	0	0	0	0	0	0	0	0	0	0	0	0	0	0	0	0	0	0	0	0	0	0	2	0	0	0	0	0	0	0	0	0	0	0	1	1	1	1	0	1	1	1	1	1	2	2	2	0	0	0	0	1	0	0	1	0	0	1	0	1	0	1	0	0	0	1	1	1	1	1	1	1	0	0	0	0	0	0	0	0	0	0	0	1	1	1	0	1	1	1	0	1	1	0	1	2	2	0	2	0	0	0	0	0	1	1	1	1	1	0	1	1	1	1	1	1	0	0	0	0	0	1	1	1	0	1	0	2	0	1	0	2	0	2	2	2	2	2	2	0	2	0	2	0	0	0	0	0	2	0	2	2	2	2	0	0	0	0	0	0	0	0	0	0	0	0	0	0	2	0	0	0	0	0	0	0	0	0	0	0	0	1	0	0	1	0	1	0	0	0	0	0	0	0	0	0	2	2	1	0	0	0	0	0	0	1	1	1	1	0	0	2	1	1	1	1	0	1	0	0	0	0	0	1	0	0	1	1	1	0	0	0	0	0	0	0	0	0	0	0	0	0	0	0	0	0	0	0	0	0	0	0	1	2	2	2	2	1	1	1	0	1	2	2	2	2	2	2	2	0	1	1	1	1	1	1	1	1	1	1	1	1	0	0	0	0	0	1	1	0	0	2	0	0	0	0	0	0	0	0	1	0	0	2	1	1	1	0	1	1	2	2	1	0	1	1	0	1	1	1	1	1	0	0	1	2	1	1	2	1	2	1	2	1	1	2	1	1	2	1	1	1	0	1	1	1	2	0	0	0	0	2	1	1	0	1	0	0	0	0	0	0	0	0	0	0	0	0	0	0	1	2	0	0	2	2	0	0	2	0	0	2	0	0	0	0	0	0	0	0	0	0	0	1	0	0	0	1	0	1	1	1	1	1	1	1	1	0	0	0	1	0	1	1	1	1	1	2	0	0	1	2	1	1	1	2	1	0	1	0	1	0	1	0	0	0	1	1	1	1	2	1	1	2	0	0	0	0	0	0	0	0	0	0	0	0	0	0	0	0	1	0	1	1	1	1	1	0	0	0	0	1	1	1	0	1	0	2	0	0	0	1	1	0	0	0	0	0	0	0	0	0	0	0	0	0	0	0	1	0	0	0	0	1	1	1	1	1	1	1	1	1	1	1	0	0	0	0	0	0	0	0	0	0	0	0	0	0	0	0	0	0	0	0	0	0	0	0	2	2	2	0	0	0	0	0	0	0	0	1	0	1	1	1	0	0	1	1	0	1	1	1	1	2	0	0	0	0	0	0	0	0	0	0	0	0	0	1	0	0	0	0	0	0	0	0	0	0	0	0	0	0	0	0	0	0	0	0	0	0	0	0	0	0	0	0	0	0	0	0	0	0	0	0	0	0	0	0	0	0	0	0	0	0	0	1	0	0	0	1	0	1	0	0	0	0	0	0	0	0	0	1	0	0	1	1	0	1	0	0	1	0	0	1	0	0	0	0	2	2	1	0	0	0	1	0	1	1	0	0	0	0	0	0	0	0	0	2	0	0	0	0	0	1	1	1	1	1	0	0	2	0	0	0	0	0	0	0	0	0	0	0	0	0	0	0	0	0	0	0	0	0	0	0	0	0	0	0	1	0	0	1	1	0	0	0	1	1	1	1	0	1	0	1	1	0	0	0	0	0	0	0	0	0	0	0	0	0	0	2	1	0	1	0	1	0	1	0	0	2	0	1	0	0	0	0	0	1	0	0	0	0	0	0	0	0	0	0	0	0	1	1	0	0	1	1	1	1	1	1	1	1	0	1	1	1	1	1	0	0	0	0	0	0	0	0	0	0	0	0	0	1	0	0	0	0	0	0	0	0	0	0	0	0	0	0	0	0	1	1	0	0	1	0	0	0	0	0	0	0	0	0	0	0	0	0	0	0	1	1	1	1	0	0	0	0	1	1	0	0	2	2	2	0	0	0	0	1	1	1	1	0	1	1	1	1	1	1	1	0	1	0	1	1	1	1	1	1	1	1	0	0	1	1	1	0	0	0	0	0	0	0	0	0	0	0	0	0	0	0	0	0	-1	0	0	1	0	0	0	0	1	1	0	1	1	1	1	0	0	1	1	1	1	0	0	1	1	1	1	0	1	0	0	0	1	1	1	0	1	1	0	1	1	1	1	1	1	0	1	1	1	1	0	1	0	0	0	1	1	0	0	2	2	1	2	1	0	2	0	0	0	0	0	1	0	1	0	0	1	1	0	0	1	0	0	0	0	0	0	0	0	0	1	0	1	0	1	0	1	1	0	1	1	1	1	0	1	0	0	0	0	0	0	0	0	0	1	1	0	1	1	1	1	1	1	1	0	0	0	0	0	0	0	0	0	0	0	0	0	0	0	0	0	0	0	0	0	0	1	2	1	0	0	0	2	2	0	0	0	0	0	1	0	0	2	2	2	0	0	0	0	0	0	2	0	0	2	0	0	0	0	0	1	1	0	0	0	1	1	1	1	0	1	0	2	0	0	1	0	1	1	0	0	0	1	0	1	1	1	2	2	2	0	2	2	2	2	2	2	2	0	2	0	0	0	1	1	2	2	0	2	2	2	0	0	0	0	0	0	0	0	0	0	2	0	0	0	2	0	1	0	0	0	0	0	1	1	1	0	0	1	0	0	0	1	1	1	2	0	1	1	0	0	1	1	1	1	1	1	1	1	0	1	1	1	1	1	1	1	0	0	0	1	1	0	0	0	0	1	0	1	0	0	1	1	0	1	1	1	0	1	1	1	0	1	0	0	0	0	0	0	0	0	0	1	0	0	0	2	2	0	0	0	0	0	0	0	1	1	1	1	0	0	0	0	0	2	0	0	0	0	1	1	1	1	2	1	1	1	1	1	1	1	0	0	0	0	0	0	0	1	0	0	0	0	0	0	0	1	1	2	0	2	1	0	0	1	0	1	0	1	1	0	0	0	0	0	0	0	1	1	1	0	0	0	0	1	0	0	0	0	0	1	1	1	0	1	0	0	0	0	0	0	0	0	0	0	0	0	0	0	0	0	0	0	0	0	0	0	0	0	0	0	0	0	0	0	0	0	2	0	0	2	2	2	0	0	1	0	1	0	0	0	0	0	2	0	0	0	0	0	0	0	0	0	0	0	0	0	0	0	0	2	2	0	0	0	2	2	2	2	0	0	0	0	0	2	2	0	2	2	0	0	0	1	2	0	0	0	0	0	1	0	0	1	0	0	2	0	0	0	1	1	1	1	1	1	1	1	1	0	0	0	0	0	0	0	0	0	0	0	0	0	0	0	0	0	0	0	0	0	0	0	0	0	0	0	0	0	0	2	2	0	1	0	1	0	1	0	1	0	0	0	1	0	0	0	-1	-1	-1	-1	-1	-1	-1	-1	0	0	0	1	0	1	1	1	1	1	1	1	1	1	1	1	1	1	1	0	0	0	2	0	1	1	0	2	2	2	2	1	1	0	0	1	0	0	0	1	0	0	1	1	0	0	1	1	2	2	2	2	2	0	0	0	0	0	0	0	0	0	0	0	0	0	0	0	0	0	2	0	0	0	0	0	0	2	2	2	0	2	2	0	0	1	0	2	0	2	2	0	0	0	0	0	0	2	0	0	1	2	0	1	2	1	1	0	1	0	1	1	1	1	1	1	0	0	2	2	2	0	0	0	0	0	0	0	1	1	1	1	0	1	0	0	0	0	0	0	1	0	0	0	1	1	1	1	1	1	1	0	0	0	0	0	0	0	1	1	1	1	1	1	1	1	1	1	0	1	1	0	0	2	1	1	0	0	0	0	0	0	0	0	0	0	0	0	0	0	0	0	0	1	0	1	1	1	1	0	1	1	1	0	0	0	1	1	0	2	0	2	0	0	2	2	2	0	0	0	1	0	0	0	0	0	0	0	0	0	0	0	0	0	0	0	0	0	0	0	0	0	0	0	0	0	0	0	0	0	0	0	0	0	0	0	0	0	0	0	0	0	0	0	0	0	0	0	0	0	0	2	2	2	0	0	0	2	0	0	0	0	0	0	0	0	0	0	0	0	1	1	1	0	1	0	1	1	0	0	0	0	2	0	1	0	0	2	0	0	0	0	1	1	0	0	0	1	1	1	1	1	1	1	0	0	0	1	0	1	0	1	0	0	0	0	0	0	2	0	0	1	0	2	0	1	0	1	0	0	1	2	1	0	2	0	0	0	0	1	0	0	0	1	1	0	0	0	0	0	0	0	0	1	2	2	2	0	1	0	0	2	0	0	0	0	1	0	0	0	0	2	0	0	0	0	0	0	0	0	0	0	0	0	0	0	2	2	1	1	1	0	1	1	0	0	0	0	0	0	1	0	1	1	1	0	0	0	0	0	0	0	0	0	0	0	0	0	0	0	0	0	0	1	0	0	0	0	0	0	0	0	0	0	0	0	1	0	0	0	0	0	0	0	0	0	0	0	1	1	2	2	0	2	0	0	0	0	1	1	1	1	1	1	1	0	0	0	1	0	0	0	0	0	1	1	0	0	0	0	1	1	1	1	0	2	0	1	1	1	0	1	1	0	1	1	1	1	1	1	1	1	1	1	1	0	0	1	1	1	1	1	1	1	1	0	1	1	1	1	1	1	1	1	0	1	1	0	1	1	1	0	0	0	0	0	0	0	0	0	0	1	1	1	1	1	1	1	2	1	2	1	1	2	2	1	2	0	1	0	0	0	0	0	0	0	0	0	0	0	0	0	0	0	0	0	0	0	0	0	0	0	0	0	0	1	0	0	0	0	0	0	0	0	0	0	0	0	0	0	0	0	0	0	0	0	0	0	0	0	0	1	1	1	0	0	1	1	0	0	0	1	0	0	1	0	0	0	0	0	0	0	0	1	0	0	0	0	1	1	0	0	1	1	0	1	1	1	1	2	1	1	1	1	1	1	0	0	0	0	0	0	0	0	1	0	2	2	0	2	2	2	2	2	2	2	2	1	1	1	0	0	0	0	0	0	0	0	0	0	0	0	0	0	0	0	0	0	0	0	0	1	0	0	0	0	0	0	0	0	0	0	0	2	2	0	0	0	0	0	0	0	0	0	0	0	0	0	0	0	0	0	0	2	2	2	2	2	2	2	2	2	2	2	2	2	2	2	2	2	2	2	2	2	2	2	2	2	0	1	1	1	1	1	0	1	1	0	0	0	0	0	0	0	0	0	0	0	0	0	0	0	0	0	0	0	0	0	0	0	0	0	0	0	0	1	0	0	1	0	1	2	2	2	2	0	2	1	1	1	1	1	1	1	1	1	0	2	1	1	1	0	0	0	2	2	0	0	0	0	0	0	0	0	0	0	0	0	0	0	0	2	0	2	2	0	0	0	0	2	0	0	0	2	0	2	0	2	0	2	0	0	0	0	0	0	0	1	1	0	1	1	1	1	1	1	0	1	0	1	1	1	1	0	0	0	0	1	1	1	0	1	0	1	1	1	1	1	1	1	0	0	0	0	0	0	0	0	1	1	0	0	0	0	0	0	0	0	0	0	0	1	0	0	0	0	0	0	0	0	0	0	1	0	0	0	0	0	0	0	0	0	0	1	1	1	0	0	0	1	1	1	1	0	1	1	0	0	0	0	1	0	1	1	0	1	1	0	0	1	1	1	1	1	0	1	1	0	0	1	1	0	1	0	0	0	1	0	2	2	0	0	0	0	0	0	0	0	0	0	0	0	0	0	0	0	0	0	0	0	0	0	0	0	0	0	0	0	0	0	0	0	0	0	0	0	0	0	0	0	0	0	0	0	0	0	0	0	0	0	0	0	0	1	1	0	1	1	1	1	1	1	1	1	0	1	0	0	0	0	0	1	1	1	1	1	1	1	0	1	1	1	1	1	1	1	1	1	0	0	0	0	0	0	2	0	1	1	1	1	2	1	1	2	0	2	2	1	1	1	1	1	1	2	2	1	1	2	1	1	1	1	0	1	1	1	1	1	1	0	0	0	2	2	2	2	0	0	0	0	0	0	0	2	0	2	0	1	2	2	1	1	1	1	1	1	0	2	0	0	0	1	0	0	0	0	1	1	1	1	2	2	0	0	0	0	0	0	0	0	0	0	0	0	0	0	0	1	0	0	0	1	0	0	0	0	0	0	0	0	2	0	0	2	2	0	0	0	2	2	0	0	2	0	2	2	0	2	1	1	0	0	1	0	1	1	1	1	1	1	1	1	1	1	1	0	1	1	0	0	0	2	2	0	0	0	0	2	2	2	2	2	0	2	0	0	0	0	1	0	0	0	0	0	0	0	0	0	0	0	0	0	0	0	0	0	0	1	0	0	0	0	0	2	0	2	2	2	0	0	0	0	0	0	0	0	0	0	0	1	0	0	1	0	0	0	0	0	0	2	1	0	1	0	1	1	1	1	1	1	1	0	1	0	2	0	0	0	0	0	0	0	0	0	0	0	0	0	0	0	2	2	0	2	2	2	2	2	2	2	2	2	2	2	2	2	1	1	1	1	0	1	2	0	2	0	0	0	0	0	0	0	0	0	1	1	1	1	1	1	1	0	0	1	1	1	0	0	0	0	1	0	1	0	1	1	1	1	1	1	1	0	0	0	0	0	0	0	0	1	1	1	1	0	1	1	1	1	1	1	1	1	1	1	1	0	0	0	0	0	1	0	0	0	0	0	0	0	0	0	0	0	0	0	0	0	2	2	0	0	0	0	2	2	2	1	1	0	1	0	0	0	1	1	1	1	1	1	1	1	0	0	1	1	0	1	0	1	1	1	1	0	1	1	1	1	0	0	0	0	0	0	0	0	0	0	0	0	0	0	0	0	0	0	0	0	0	0	0	0	0	0	1	0	0	0	0	0	0	0	0	0	0	0	0	0	0	0	0	0	0	0	0	0	0	0	0	1	0	1	0	0	0	0	0	0	0	0	0	0	0	0	0	0	0	0	0	0	1	0	0	0	0	0	0	0	0	0	0	0	1	1	0	1	1	1	0	1	1	1	1	1	1	1	1	1	1	1	1	1	1	1	0	2	0	2	2	1	0	1	0	1	1	0	1	1	1	1	1	1	1	1	1	1	1	1	1	0	0	0	0	0	0	1	1	1	1	1	0	0	0	0	1	1	1	1	1	1	2	1	1	0	0	0	0	0	0	0	0	0	2	1	0	1	1	1	1	0	1	0	1	1	0	0	0	0	1	1	0	1	1	2	0	0	0	1	1	1	0	1	0	0	0	0	0	0	0	0	0	0	0	0	0	0	0	0	0	0	0	0	0	0	0	0	0	0	0	0	0	0	0	0	0	0	1	1	1	0	1	2	1	2	1	1	1	0	0	0	1	2	0	0	1	0	0	0	0	0	0	0	0	0	0	1	0	1	1	0	1	1	1	1	1	1	1	2	2	2	2	0	0	2	2	1	0	1	1	1	1	1	0	0	1	1	1	1	1	1	1	1	1	0	1	1	2	2	2	0	0	0	1	1	1	0	0	0	0	0	0	0	0	0	0	0	0	0	0	0	0	2	0	2	0	0	0	0	0	2	0	2	1	0	0	0	0	0	0	0	0	0	0	0	1	1	0	0	0	0	0	0	0	0	0	0	0	1	0	0	1	1	1	1	1	1	0	1	1	1	1	0	0	1	1	0	1	1	0	0	2	0	1	1	1	1	1	1	1	1	1	0	1	0	1	0	1	0	0	0	0	0	0	0	0	0	0	0	0	0	1	1	1	1	1	1	1	0	0	0	0	0	1	0	0	0	0	0	0	1	1	1	1	1	1	1	1	1	0	1	1	1	1	0	1	1	1	0	1	2	1	1	1	1	2	1	1	1	1	1	1	1	1	1	1	1	0	0	0	0	1	0	0	0	0	0	0	0	2	0	1	0	0	1	1	1	0	0	0	0	1	0	1	1	1	1	0	1	1	0	1	0	0	1	0	0	0	0	1	1	1	0	0	1	1	1	1	1	1	1	1	0	1	1	1	1	1	1	2	0	0	0	0	0	0	0	0	0	0	0	1	1	1	1	1	1	1	1	1	1	1	0	0	2	2	2	0	2	0	0	0	0	0	0	0	0	0	1	0	0	0	0	1	1	0	1	1	1	0	0	0	0	1	1	0	0	0	0	0	0	1	0	1	0	0	2	0	0	1	0	1	1	1	1	1	2	2	0	0	2	0	2	2	0	1	0	0	0	0	0	0	0	0	1	1	1	1	1	0	1	0	2	2	1	0	1	0	1	0	0	1	1	1	0	0	0	0	0	0	0	0	0	0	0	0	0	0	0	0	0	2	2	2	2	1	1	1	2	1	1	1	2	0	0	0	0	0	0	1	1	1	1	1	1	1	1	0	1	1	1	1	1	1	1	0	1	1	1	1	1	1	0	0	0	0	0	0	1	1	0	1	0	1	0	0	0	0	0	0	0	0	0	1	0	0	0	0	0	0	0	0	0	0	1	1	1	1	1	1	0	1	1	2	1	0	1	0	0	0	1	0	0	0	0	1	1	0	1	1	1	1	1	1	0	0	1	1	1	1	2	0	0	0	0	0	0	0	0	2	2	2	0	0	0	2	0	1	0	0	0	0	0	0	0	0	2	2	0	0	0	2	1	1	0	0	0	0	0	0	0	0	0	0	0	0	0	0	0	0	0	0	0	0	0	0	0	1	2	1	1	1	1	1	1	2	2	2	2	2	2	0	2	1	1	1	1	1	1	1	1	1	1	0	1	0	1	0	0	0	0	0	0	0	2	0	1	0	0	1	0	0	1	0	0	0	0	0	0	0	1	0	0	0	0	1	1	0	1	1	1	0	1	1	1	0	1	1	1	1	1	1	1	1	1	1	0	0	0	0	0	1	1	1	1	0	1	1	1	1	1	1	0	1	1	1	1	1	1	2	2	2	2	2	2	2	2	0	0	0	0	1	0	1	0	0	0	0	0	2	0	0	0	0	1	1	1	1	1	1	1	1	2	2	2	2	2	2	2	0	2	0	0	0	0	0	0	0	2	2	2	2	0	0	0	0	0	1	0	1	1	0	0	0	1	1	1	0	1	1	0	0	0	0	0	0	0	0	0	0	1	0	0	0	0	0	0	0	0	0	0	0	0	0	0	0	0	0	0	0	0	1	2	2	0	0	0	0	0	0	0	0	0	0	0	0	0	0	0	0	2	2	0	0	0	0	0	0	0	1	1	1	1	0	0	1	2	2	0	0	0	0	2	0	0	0	0	0	1	1	2	0	0	0	0	1	0	1	0	1	0	1	1	1	1	1	1	1	1	0	0	1	0	0	0	0	0	0	2	0	2	0	0	0	0	0	1	1	0	1	1	0	0	2	0	0	2	0	0	0	0	0	0	2	1	1	1	1	2	1	1	0	2	2	2	0	0	2	1	2	0	2	2	2	2	0	0	0	1	1	0	1	0	1	0	0	0	0	0	0	0	0	0	0	0	0	0	0	0	0	0	0	0	0	0	0	0	0	0	0	0	0	0	1	0	0	0	0	0	0	0	0	0	0	0	0	0	0	0	0	0	0	0	0	0	1	0	0	0	1	1	1	1	0	0	1	1	1	0	2	0	0	0	0	0	0	0	0	1	0	0	1	1	1	2	1	0	0	0	1	1	1	1	1	0	0	0	0	0	0	0	0	0	0	0	0	0	0	0	0	0	0	0	0	0	0	0	0	1	1	1	1	1	1	1	1	1	1	1	0	0	0	0	0	0	0	0	0	0	0	1	0	0	0	2	2	0	2	0	2	2	0	1	0	2	0	2	2	1	1	0	0	0	0	1	1	2	1	1	1	1	1	0	1	0	0	0	0	1	0	1	1	1	1	1	1	1	1	1	1	1	0	1	1	1	1	1	2	1	1	1	1	1	1	1	0	0	0	0	0	0	0	0	0	0	0	0	1	0	0	1	2	1	1	0	0	0	0	1	1	1	0	0	1	0	1	1	1	0	0	0	0	0	1	0	1	1	0	0	0	0	1	1	1	1	0	1	1	1	1	2	0	1	1	1	0	0	1	1	1	1	0	0	0	0	0	0	0	1	1	1	1	0	0	0	0	0	0	0	0	0	2	0	0	0	0	0	0	1	0	0	0	0	0	0	0	0	0	0	0	0	0	0	0	0	0	0	0	0	0	0	0	0	0	0	0	0	0	0	0	0	0	0	0	0	0	0	0	0	0	0	0	0	0	0	0	0	0	0	0	0	0	0	0	0	0	0	0	0	1	0	0	0	0	1	1	0	0	0	0	1	1	0	0	1	1	0	0	1	0	1	1	1	0	0	2	1	1	0	1	1	0	0	1	1	1	1	1	2	2	2	0	2	0	1	0	0	1	0	1	0	0	0	0	0	0	0	0	0	0	0	0	0	0	0	0	0	0	0	0	0	0	0	0	0	0	0	0	0	0	0	2	0	0	0	0	0	0	1	1	1	1	1	0	0	1	0	1	0	1	0	0	1	1	0	2	2	1	1	2	1	1	1	1	1	1	0	2	2	1	0	0	0	0	0	0	0	1	2	1	0	0	0	0	0	0	0	0	0	0	0	0	1	1	1	1	1	0	0	1	1	1	1	1	2	2	0	0	2	0	2	2	2	0	0	0	1	1	1	1	0	2	1	1	1	0	1	1	1	1	1	1	1	1	1	0	1	1	1	1	1	1	1	1	1	2	0	2	0	0	1	1	1	1	1	1	1	1	2	1	2	2	1	1	1	0	1	1	1	2	1	2	1	2	0	2	0	1	0	0	1	1	1	1	1	1	0	1	1	1	0	0	0	0	0	0	0	1	1	2	2	2	2	2	0	0	0	0	0	0	0	0	0	0	0	1	1	0	0	0	0	0	0	0	0	0	2	2	0	2	0	0	0	0	0	2	2	2	2	2	2	-1	2	1	0	0	0	0	0	0	0	0	0	2	0	0	0	0	0	0	0	0	0	0	0	0	2	0	0	0	0	0	0	0	2	0	0	0	0	0	0	0	0	0	0	0	0	0	0	0	0	0	0	0	0	0	0	0	0	0	1	1	1	1	0	0	0	0	0	0	0	0	0	0	0	0	0	0	0	1	0	1	1	1	0	1	0	2	0	0	0	0	0	0	0	0	0	2	2	0	0	2	0	0	0	0	0	0	0	0	0	0	0	0	0	0	0	0	1	1	0	0	1	0	1	0	1	1	0	1	1	1	0	1	0	0	0	0	0	0	0	0	0	0	0	0	0	0	0	0	0	0	0	0	0	0	1	0	1	1	1	0	1	1	0	1	2	1	1	2	1	1	0	1	1	1	1	1	1	1	1	1	1	1	1	1	1	1	1	1	1	0	1	0	1	1	0	0	0	1	1	1	0	0	0	2	2	2	2	2	2	0	0	0	0	0	0	0	2	0	0	0	2	2	0	2	2	2	0	0	0	0	0	0	0	0	0	0	0	0	0	0	0	0	1	0	1	0	1	1	1	1	1	0	0	0	1	0	1	1	1	2	1	0	1	0	0	0	0	0	0	0	0	0	0	0	0	0	0	0	0	0	1	0	0	0	1	1	1	1	1	1	1	1	1	0	2	0	0	1	1	1	0	0	0	0	0	0	0	0	0	0	0	0	0	0	0	0	0	0	0	0	0	1	1	0	0	0	0	0	0	0	0	0	0	0	0	0	0	0	0	0	2	0	0	0	0	0	0	0	0	0	0	0	1	0	0	0	0	0	0	0	0	0	0	0	0	0	0	0	0	2	0	0	0	0	0	0	0	0	0	0	2	2	0	0	1	0	0	1	1	0	1	1	1	0	0	0	0	0	0	0	0	0	0	0	0	0	0	1	0	0	0	0	0	0	0	0	1	1	1	1	1	1	2	1	2	1	1	1	1	1	1	1	1	0	0	0	0	0	1	2	2	1	0	0	0	0	0	0	0	1	0	1	0	2	0	1	0	1	0	1	1	1	0	0	0	0	0	0	1	1	0	1	1	2	1	0	1	0	0	0	1	0	0	0	0	1	0	1	0	2	1	1	0	0	0	0	0	0	0	0	0	0	0	0	0	0	0	0	0	0	0	0	0	1	0	1	0	0	1	1	1	0	2	2	2	0	2	2	2	1	0	0	0	0	0	0	0	0	0	0	0	0	0	0	0	0	0	0	0	0	0	0	2	0	0	0	0	1	1	1	0	0	1	0	0	0	0	1	2	0	1	0	0	0	0	0	0	0	0	0	0	0	0	0	2	2	2	0	0	0	0	0	0	0	0	0	0	0	0	0	0	0	0	0	0	0	1	1	1	0	0	0	0	0	0	0	1	0	1	0	1	1	1	1	1	1	1	1	1	1	1	1	1	1	0	0	1	1	1	0	1	0	0	1	1	1	1	1	1	1	0	0	1	1	0	2	1	0	1	0	0	0	0	0	0	0	1	0	1	1	0	1	1	1	0	0	1	0	1	0	0	0	0	0	0	1	1	1	1	1	1	1	1	1	2	0	0	0	0	2	2	2	2	2	0	2	2	2	2	1	1	2	2	2	2	2	2	2	2	2	2	2	2	2	2	2	2	2	2	2	2	2	2	1	2	1	1	1	1	1	2	1	2	1	2	1	1	0	0	0	0	0	0	0	0	0	2	2	2	2	2	2	0	0	0	0	0	0	0	0	0	0	0	0	0	0	0	0	0	2	0	0	0	0	0	0	0	0	0	0	0	0	0	1	0	0	0	2	2	2	2	1	0	1	0	2	2	2	2	1	2	2	2	0	2	0	2	0	2	2	2	2	0	0	2	0	2	0	2	0	2	0	0	2	0	2	2	0	2	0	2	0	0	2	2	0	0	0	0	1	2	2	2	2	2	0	2	2	1	1	1	0	0	0	0	0	0	0	0	0	0	0	0	0	0	0	0	2	2	0	2	0	0	0	0	0	1	1	1	1	1	1	1	1	1	1	0	1	1	0	0	0	0	0	0	1	0	0	0	0	0	0	0	1	0	0	0	1	1	0	0	0	0	0	0	0	1	0	0	0	0	0	0	0	0	0	0	0	0	0	0	0	0	0	0	0	0	0	0	0	2	0	0	0	0	0	0	0	0	0	0	0	0	0	0	0	0	0	0	0	0	0	0	0	0	0	0	0	0	0	0	0	1	0	0	0	2	0	0	0	0	0	0	0	0	1	0	0	0	0	1	1	1	2	2	2	1	1	0	0	2	0	1	1	1	1	2	0	0	0	0	0	0	1	0	0	1	0	0	1	1	0	0	0	0	0	0	0	0	0	0	0	0	0	0	1	0	2	1	0	0	0	0	1	0	0	0	0	0	0	0	0	0	0	0	0	0	0	0	0	0	0	0	0	0	0	0	0	0	0	0	1	1	0	0	0	0	0	0	0	0	0	0	1	1	0	0	1	1	0	0	0	0	0	0	0	0	0	0	0	0	0	0	0	0	1	0	0	0	0	0	0	0	1	1	1	1	1	1	0	0	0	0	0	0	0	0	0	0	0	0	0	0	0	0	1	0	1	1	1	2	1	0	0	0	0	0	0	0	2	0	0	0	1	0	0	0	1	1	1	1	0	0	1	1	1	0	1	0	0	1	0	1	0	0	0	0	1	0	0	0	1	1	0	1	0	0	1	1	1	1	1	2	1	1	1	0	0	1	1	1	1	1	1	1	1	1	1	1	0	0	0	0	0	2	2	0	2	2	2	1	0	0	0	1	1	1	1	1	0	1	0	1	2	0	0	2	0	0	0	0	0	0	0	1	1	1	0	0	0	0	0	0	0	0	0	1	0	2	2	2	2	1	1	2	2	0	1	0	0	1	1	0	0	0	0	0	0	0	0	0	-1	2	1	0	2	2	1	1	0	1	1	2	1	1	1	0	1	1	1	0	0	0	1	0	0	0	0	0	0	0	0	0	0	0	0	0	0	0	0	0	0	1	1	0	1	0	0	0	1	1	2	0	0	0	0	0	0	0	0	0	0	0	0	0	0	0	0	1	0	0	0	0	1	1	1	1	0	0	0	1	1	1	1	1	0	1	0	0	1	1	1	1	1	1	0	1	0	0	0	0	0	0	1	0	0	1	1	0	1	0	0	2	2	0	2	2	2	2	2	2	2	1	1	0	0	0	0	0	0	0	2	2	1	0	1	1	1	0	1	1	0	2	1	1	1	1	1	1	0	1	1	1	1	0	1	2	1	1	2	1	1	2	2	2	0	0	0	1	0	0	2	2	0	2	0	2	2	1	2	2	2	1	1	1	1	1	1	1	0	0	1	1	1	1	1	0	2	1	0	1	1	0	0	0	0	0	0	0	0	2	0	0	0	0	1	1	2	0	0	0	0	0	0	0	1	0	0	0	1	0	0	0	0	2	0	0	0	0	0	1	0	0	2	1	1	1	2	2	2	0	0	0	2	0	1	1	1	1	0	1	1	0	0	0	0	0	0	0	0	0	0	1	1	1	1	1	2	2	2	2	2	2	2	2	2	2	2	1	0	0	1	0	0	1	0	1	1	1	1	1	1	0	1	1	1	1	1	1	1	0	1	0	0	1	0	1	0	1	1	1	1	1	1	1	1	1	1	1	1	1	1	1	1	1	2	1	0	1	0	0	0	0	0	0	0	0	1	1	1	1	1	1	0	1	0	0	2	2	0	0	0	0	0	1	1	0	0	0	0	0	0	0	0	0	0	0	0	0	0	0	0	0	0	0	0	0	0	0	0	0	0	0	0	0	2	0	0	1	1	1	1	1	1	1	1	0	0	0	0	2	2	2	0	0	0	0	0	0	1	2	2	0	2	0	1	1	1	0	0	0	0	0	0	0	2	0	0	0	0	0	1	1	1	1	1	1	1	0	1	0	0	0	0	0	0	0	2	0	0	1	1	0	0	0	0	0	1	0	0	0	0	0	0	0	0	0	0	0	0	0	0	0	0	0	0	0	0	0	0	0	0	0	0	0	1	0	0	1	1	1	1	1	1	1	1	1	1	0	0	1	1	1	1	1	0	1	0	0	0	2	2	2	1	1	0	0	0	0	0	0	0	0	1	0	0	1	1	0	1	1	1	1	1	0	1	1	1	0	0	1	0	0	1	1	1	1	0	0	1	1	2	1	1	0	0	0	1	1	2	2	0	0	1	1	1	1	1	1	1	1	1	0	1	1	1	1	0	1	0	0	0	0	0	0	0	0	0	0	0	0	0	0	1	0	0	0	2	1	2	1	0	0	1	1	1	1	0	0	0	0	2	0	1	0	1	0	0	0	0	0	0	0	0	0	1	0	2	0	0	0	2	0	0	0	0	0	0	1	1	1	2	1	1	0	0	0	2	0	0	0	0	0	2	0	0	2	2	2	2	2	2	2	2	2	2	0	0	1	0	2	0	0	0	0	0	0	0	0	0	0	0	0	0	0	1	1	1	1	0	0	0	0	0	0	2	2	2	2	2	2	2	2	1	0	0	0	0	0	0	0	1	0	0	0	0	0	0	0	0	0	0	0	1	1	1	1	1	1	1	1	1	1	2	0	0	1	2	2	2	2	2	2	1	0	2	2	2	0	0	1	1	0	1	1	1	1	1	1	2	2	0	1	1	1	1	1	1	1	0	0	0	0	0	0	0	0	0	0	0	0	0	0	0	0	0	0	0	0	0	0	0	0	0	0	0	0	0	0	0	0	0	0	0	0	0	0	0	0	0	0	0	0	0	0	0	0	1	1	0	0	0	1	1	0	1	0	0	0	0	1	0	2	0	0	0	0	0	0	0	0	1	0	2	2	2	2	1	0	0	0	0	1	1	1	0	0	0	0	0	0	0	0	0	0	1	1	0	1	0	1	1	1	1	1	1	1	1	2	2	1	1	1	1	1	0	0	0	0	0	0	0	0	0	0	0	0	0	0	0	0	0	0	0	0	0	1	1	1	1	1	1	0	0	0	0	0	0	0	0	0	0	1	0	0	0	0	0	0	0	2	0	1	1	1	0	0	0	0	0	0	0	0	0	0	0	0	0	1	1	0	0	1	0	0	0	0	0	2	1	1	0	1	1	1	1	0	0	0	0	0	0	0	0	0	0	0	1	1	0	1	1	1	0	1	0	0	0	0	0	1	0	0	0	0	1	1	1	0	0	0	0	0	0	0	0	0	0	0	0	0	0	0	0	0	0	0	0	0	0	0	0	0	0	0	0	0	2	2	2	0	2	0	0	0	2	0	2	0	2	2	0	0	2	2	2	0	0	0	2	2	2	2	2	2	2	2	2	2	2	1	2	2	2	1	1	0	1	1	0	2	2	1	1	2	0	0	0	0	0	0	0	0	0	0	0	0	0	0	0	0	0	0	0	0	0	0	0	0	0	1	1	0	2	1	1	1	1	1	0	0	0	0	1	1	1	1	1	1	1	1	1	0	0	0	0	0	0	0	1	0	1	0	1	0	0	0	1	1	1	1	1	1	1	0	1	0	1	0	0	0	2	2	2	2	2	2	0	0	0	0	0	0	0	0	1	0	0	1	0	0	0	0	1	0	0	0	2	2	1	0	0	2	2	2	0	0	0	1	0	0	0	0	0	0	0	0	0	0	0	0	0	0	0	0	0	0	0	0	1	0	0	0	0	0	0	0	0	0	0	0	0	0	0	0	0	0	0	0	0	0	0	0	0	1	0	0	0	0	0	0	0	0	0	0	0	0	0	0	0	0	0	0	0	0	0	0	0	0	0	0	0	0	0	0	0	1	0	1	1	0	1	1	1	0	1	0	1	1	1	1	0	1	1	2	0	1	1	1	1	1	1	1	1	1	1	1	0	2	2	0	2	2	2	2	0	2	0	1	0	0	0	2	2	2	2	2	2	1	0	2	2	1	0	0	0	0	0	0	0	0	0	0	0	0	0	0	0	0	2	0	1	2	2	2	2	0	2	2	2	1	1	2	1	1	1	1	2	1	1	0	1	1	0	0	0	1	1	1	1	0	1	1	1	0	0	0	0	0	0	0	0	0	0	0	0	0	0	0	0	0	0	0	0	0	0	0	0	1	0	0	0	0	0	0	0	0	0	0	0	2	1	0	1	1	0	2	1	0	0	0	0	1	0	0	1	1	1	1	1	0	0	0	0	1	0	1	1	1	1	1	1	0	0	0	0	0	0	0	1	0	0	1	0	1	1	0	0	0	0	0	0	2	0	2	0	2	2	0	0	0	0	0	0	0	1	0	2	1	0	1	0	0	0	1	0	0	0	1	0	1	0	1	0	0	1	1	0	0	0	0	0	0	0	0	0	0	0	1	2	0	0	0	0	0	0	0	0	2	1	0	1	1	0	0	0	0	0	0	0	0	0	0	0	0	0	0	0	0	0	0	0	0	1	2	1	1	0	0	1	1	1	1	1	1	1	1	1	1	0	1	0	1	1	1	1	0	0	0	0	0	1	0	1	0	0	0	0	0	0	0	0	1	1	1	0	1	0	1	0	0	0	0	0	0	0	0	0	1	1	1	0	1	1	1	1	1	1	1	1	1	2	1	0	0	2	2	2	0	0	0	0	0	0	0	0	0	0	0	0	0	0	0	0	0	0	0	0	0	0	0	0	0	0	0	1	0	0	1	0	0	1	0	0	1	0	0	0	1	1	1	2	2	2	0	1	1	1	1	1	0	1	1	1	0	1	0	0	0	1	0	0	2	0	0	0	0	0	0	0	0	0	0	0	1	0	0	0	0	1	0	0	1	0	0	0	0	0	0	0	1	0	1	0	0	0	0	0	0	0	0	0	0	0	0	0	0	0	0	1	1	1	1	1	0	0	0	0	1	0	0	0	2	2	2	0	0	0	0	0	2	0	0	1	0	1	0	0	0	0	0	1	0	0	1	0	1	0	0	0	0	0	0	0	0	0	0	0	1	1	1	0	0	1	1	0	0	0	0	0	0	1	0	0	0	0	0	0	1	0	0	0	0	0	0	0	0	0	0	0	0	0	0	0	0	1	2	0	0	0	0	0	0	0	0	0	0	0	0	0	0	0	0	0	2	0	1	1	1	1	2	0	0	1	1	1	1	1	1	1	0	1	0	1	1	1	2	2	0	0	0	0	0	2	0	0	2	2	1	1	1	1	0	1	1	1	2	1	0	1	1	0	0	1	1	0	0	0	0	0	0	0	0	0	0	0	0	0	0	0	0	0	0	0	0	0	0	0	0	0	0	0	0	0	0	0	0	0	0	0	0	0	0	0	0	0	0	0	0	1	0	0	0	0	1	0	0	0	0	0	0	0	0	0	0	0	0	0	1	1	1	1	0	1	1	1	0	1	1	1	1	1	0	0	0	0	0	0	0	0	0	0	0	0	0	0	0	0	0	1	0	0	0	1	0	0	0	2	0	2	1	2	2	0	0	0	0	0	2	2	0	0	0	0	0	0	0	0	0	0	0	0	0	0	0	1	0	0	0	1	1	1	0	1	1	1	1	1	1	1	1	0	1	1	0	1	1	0	1	0	0	0	1	0	0	2	0	2	1	1	1	1	1	1	1	0	1	1	1	1	0	0	0	0	0	0	0	0	0	0	0	0	0	0	2	2	2	0	1	1	0	0	0	0	1	0	1	0	1	0	0	0	1	0	1	0	0	1	1	0	0	0	0	0	0	0	0	0	0	0	0	0	0	0	0	0	0	0	0	0	0	0	0	0	0	0	0	0	0	0	0	2	0	0	1	0	0	1	1	1	0	2	0	2	0	0	0	0	0	0	0	0	0	1	1	1	1	1	1	1	1	0	0	0	0	0	1	0	0	0	0	0	1	1	1	1	1	1	1	1	1	1	0	0	0	0	0	0	0	0	0	0	0	1	2	2	0	1	0	0	0	0	0	1	0	0	1	1	0	1	0	0	0	0	0	0	0	0	0	0	0	0	0	1	1	1	1	0	0	1	1	1	1	0	1	1	0	1	0	1	0	0	0	0	0	0	2	1	0	1	1	1	1	0	1	1	0	1	1	1	0	1	2	2	1	1	1	1	1	1	1	1	1	0	0	1	1	1	2	0	0	0	0	0	0	0	0	0	0	0	0	1	0	0	0	1	0	0	0	1	1	1	1	1	2	0	1	2	0	0	0	0	0	0	0	0	0	0	0	0	0	2	0	0	1	0	0	0	0	0	0	0	0	0	0	0	0	0	1	1	1	0	2	1	1	1	2	2	0	2	2	2	0	1	0	0	0	1	0	0	0	0	0	0	0	0	0	2	0	0	0	0	2	2	0	0	0	0	1	2	0	0	0	0	2	2	0	0	0	0	0	0	1	1	1	0	0	1	0	1	1	1	1	1	1	0	1	0	0	0	0	0	0	0	0	0	0	0	0	0	0	0	0	0	0	0	0	0	0	0	0	0	0	0	0	0	0	0	0	0	0	0	0	0	0	0	0	0	0	0	0	0	0	0	0	0	0	0	0	0	0	0	0	0	0	0	0	0	0	0	0	0	0	0	0	0	0	1	0	1	0	1	1	0	1	0	1	0	0	1	1	1	0	1	0	1	0	0	0	0	0	0	1	0	1	1	1	1	1	1	1	1	1	1	0	1	1	0	0	0	1	0	0	0	1	0	0	0	0	1	0	2	0	0	0	1	1	0	1	1	0	0	0	0	1	0	0	0	0	0	0	0	0	0	0	0	0	0	0	1	0	0	0	0	2	0	0	0	0	0	0	0	0	0	0	0	0	0	0	0	0	1	1	0	1	1	0	1	0	0	0	1	0	1	0	0	0	0	1	1	1	1	2	1	0	2	0	0	1	0	1	0	0	0	0	0	0	0	0	0	0	0	1	1	1	1	1	1	0	2	2	0	1	1	1	1	1	1	1	0	0	0	0	1	1	1	1	0	0	0	0	0	1	0	0	0	0	0	0	0	0	0	0	0	0	1	0	0	1	0	0	0	0	0	0	0	0	0	0	0	0	0	0	0	0	0	0	0	0	0	0	0	0	0	0	2	0	0	0	0	0	0	0	1	1	0	0	0	0	0	0	0	0	0	0	0	0	0	1	1	0	2	1	0	1	1	1	0	1	0	0	1	1	0	0	0	0	0	0	0	0	0	0	0	0	0	0	0	1	1	1	1	1	1	2	1	1	1	1	1	1	1	1	1	1	1	1	1	1	1	1	1	1	1	1	0	1	1	1	1	1	1	1	1	0	1	1	1	1	1	1	1	1	1	1	1	2	1	0	0	0	0	1	1	1	1	1	1	1	1	1	1	1	1	1	2	1	1	1	1	1	1	1	1	1	1	1	1	0	0	0	0	1	0	0	0	0	0	0	0	0	1	1	1	1	1	1	1	0	0	0	0	0	0	0	0	0	0	0	0	0	0	0	0	0	0	0	0	0	0	0	0	0	0	0	0	0	0	0	0	0	0	0	0	0	0	0	0	1	0	0	0	1	1	0	0	0	0	0	0	0	0	0	0	0	0	0	0	1	0	0	0	0	1	1	1	1	1	1	0	0	2	0	1	0	0	1	1	0	0	0	0	2	2	2	2	2	0	0	0	2	0	2	2	2	2	0	1	0	0	0	0	0	0	2	2	2	2	2	2	2	2	2	2	2	1	2	2	2	2	2	2	2	2	2	2	2	2	2	1	1	1	0	0	0	0	0	0	0	0	0	0	0	0	0	0	0	0	1	1	0	1	0	1	1	1	1	1	1	2	0	1	0	1	0	1	1	0	0	1	1	1	1	0	1	0	1	0	1	0	1	1	1	0	0	1	1	0	0	0	0	0	0	0	1	1	0	0	1	0	1	0	0	0	0	0	0	0	0	0	0	0	0	0	0	0	0	1	1	0	0	1	0	0	0	0	0	0	0	1	0	1	0	0	1	0	0	0	0	2	0	0	1	1	2	0	1	1	1	0	0	1	0	1	1	0	0	0	0	0	0	0	0	0	0	0	0	0	0	0	2	0	0	2	1	1	2	1	2	1	0	2	1	2	1	0	0	0	0	0	0	0	1	1	0	1	1	1	1	0	1	1	0	1	2	2	0	0	0	0	0	0	0	0	0	0	0	0	0	1	0	1	1	0	0	0	0	0	0	0	0	0	0	0	0	0	0	0	0	0	0	1	1	0	0	1	0	0	1	1	0	0	0	0	1	0	0	0	0	0	0	0	0	0	0	1	0	1	0	1	0	0	0	0	0	0	0	0	0	0	0	0	0	0	0	0	0	0	0	0	0	0	0	0	0	0	0	1	0	0	0	0	0	0	0	0	2	1	0	0	0	0	0	0	0	2	1	2	1	1	1	2	0	2	0	0	0	0	2	0	0	1	0	2	0	0	0	0	0	1	0	0	0	0	1	0	0	1	0	0	0	1	1	1	0	0	0	1	1	1	1	1	1	1	1	0	0	0	0	0	0	0	0	0	0	0	0	0	0	0	0	0	0	0	0	0	0	0	0	0	0	0	0	0	0	0	0	0	0	0	0	0	0	0	0	0	0	0	0	0	0	0	0	0	0	0	0	0	0	0	0	0	0	0	0	0	1	1	2	2	0	2	1	1	1	1	0	0	0	0	0	0	0	0	1	1	1	1	0	1	0	0	0	0	1	0	0	0	2	0	0	1	1	0	1	2	2	2	2	2	2	2	2	2	2	1	1	0	1	0	0	1	1	1	1	1	0	0	0	0	0	0	1	1	1	1	1	0	0	1	0	1	2	1	1	1	1	1	2	1	1	0	1	1	1	0	0	0	1	1	0	1	1	0	0	0	0	0	1	0	1	1	1	1	1	0	1	0	0	0	0	0	0	0	0	0	0	0	0	0	0	0	0	0	0	1	1	0	0	0	0	0	0	0	2	2	0	0	1	0	0	0	2	1	0	1	0	1	1	1	1	1	1	0	1	1	1	1	1	1	1	1	0	0	0	0	0	1	1	1	0	1	1	1	0	0	1	1	1	1	1	1	1	0	0	0	0	1	1	0	0	1	0	0	1	0	1	1	0	1	0	0	0	0	0	0	0	0	0	0	0	0	0	0	0	0	0	0	0	0	0	0	0	0	0	0	0	0	0	0	0	0	0	0	0	0	0	0	1	0	0	0	0	0	0	0	0	0	0	0	0	0	2	0	0	0	1	1	1	0	0	0	0	0	0	1	0	0	0	0	0	0	0	0	0	0	0	1	1	1	1	0	1	0	0	0	1	1	2	2	2	2	2	2	2	2	2	2	2	2	2	0	2	0	0	2	1	1	1	1	1	1	1	0	2	0	0	2	2	2	2	1	0	0	0	0	1	1	0	1	1	0	0	0	1	0	0	1	0	1	1	0	1	1	0	0	0	0	0	0	0	0	0	0	0	0	1	0	0	1	1	2	0	0	1	1	1	0	1	0	1	1	1	0	0	0	0	0	0	0	0	0	0	2	0	1	0	0	0	0	0	1	1	0	0	0	2	1	0	1	1	0	1	1	1	1	0	0	1	2	2	2	2	2	2	2	2	0	2	2	2	0	2	2	2	0	0	0	0	2	0	0	2	2	2	2	2	2	1	1	0	0	0	0	0	0	0	0	0	0	0	0	0	2	0	0	0	0	0	2	2	2	2	2	2	2	1	0	0	0	0	0	0	0	0	0	0	0	0	0	0	0	0	0	0	0	0	0	0	0	0	1	1	1	0	1	1	1	0	0	0	1	1	0	0	0	0	0	0	0	0	0	0	0	0	0	1	1	0	1	0	2	1	0	0	0	0	0	0	0	0	0	0	0	0	0	0	0	0	0	0	0	0	0	2	2	2	0	1	1	1	1	1	1	1	1	1	1	1	1	1	1	0	0	0	0	0	0	0	0	0	0	0	0	0	0	0	0	0	0	0	0	0	0	0	0	0	0	0	0	0	0	0	0	0	0	0	0	0	1	1	0	0	0	0	0	2	0	0	0	0	0	0	0	0	0	0	0	0	0	0	0	2	0	0	0	0	0	1	1	1	1	1	1	0	1	1	1	0	1	1	0	0	1	1	0	0	1	1	0	1	2	2	2	1	1	1	1	0	1	0	1	1	1	1	1	1	1	1	1	1	1	1	1	0	0	0	2	0	0	1	1	1	0	1	1	1	1	0	0	0	0	0	0	0	0	1	0	1	0	0	1	0	0	1	1	2	1	1	1	0	0	1	1	0	1	1	0	0	1	0	0	0	0	0	0	1	1	1	1	1	1	1	1	1	1	1	1	0	2	2	0	0	0	0	1	0	0	0	0	0	0	1	1	0	0	2	2	1	1	1	0	0	1	0	0	0	0	0	0	1	0	1	0	1	0	0	1	0	1	0	0	0	0	0	1	1	0	2	0	2	2	0	0	0	0	0	2	2	0	1	1	2	2	0	0	0	0	0	0	0	0	1	1	1	1	1	1	0	0	1	0	0	0	0	1	1	1	1	1	0	0	0	0	0	1	0	0	0	0	0	0	0	0	0	0	1	0	0	0	0	0	0	0	0	0	1	1	0	1	0	1	1	1	1	1	1	1	1	1	1	1	1	1	0	0	2	1	0	0	0	0	0	0	0	0	0	0	1	1	1	1	1	2	1	0	0	0	0	0	0	0	0	0	0	0	1	1	1	0	0	0	0	0	1	0	0	0	0	1	0	0	0	0	0	2	2	2	2	0	0	0	0	1	0	0	0	0	0	0	0	2	0	0	0	0	0	0	1	2	0	0	0	0	1	1	1	1	1	0	1	1	1	1	1	1	1	1	1	1	1	1	1	1	0	1	0	1	1	0	0	1	1	0	0	0	0	0	0	0	0	0	0	0	0	0	0	0	0	0	2	0	0	0	0	0	0	0	0	0	0	0	0	0	0	0	2	0	2	0	1	0	1	0	0	0	0	0	0	0	0	0	0	0	1	2	2	2	1	1	1	1	1	1	1	0	0	2	1	0	1	1	1	1	1	1	0	2	1	0	0	1	1	1	0	0	0	0	0	0	0	0	0	0	0	0	0	0	0	0	1	1	1	0	0	1	0	0	2	2	1	0	0	0	0	1	2	2	1	1	1	1	1	1	1	0	1	0	2	1	0	1	1	1	1	1	1	1	1	0	0	1	1	1	1	1	1	1	1	1	1	0	1	1	1	1	1	1	1	0	2	1	0	0	0	0	0	0	0	0	0	0	0	0	0	0	0	1	2	2	2	2	2	2	2	0	0	0	0	0	0	0	1	1	2	0	0	0	2	2	0	1	0	1	1	1	2	1	0	1	1	0	0	1	0	0	2	1	1	2	1	1	1	1	1	2	1	1	1	1	1	1	0	1	0	2	1	1	1	2	1	1	1	2	0	0	1	0	1	2	0	2	0	0	0	2	0	0	1	0	0	0	0	0	2	0	0	0	0	2	0	0	0	0	0	0	0	0	0	0	0	0	0	0	0	0	0	0	0	0	0	0	0	1	0	0	0	0	0	0	1	0	0	0	0	0	0	0	0	0	2	1	1	1	1	1	0	0	0	0	0	0	0	2	0	2	2	2	2	2	0	1	1	1	1	0	1	2	0	0	0	0	0	0	0	2	2	2	2	2	2	2	1	1	1	1	1	1	1	1	1	1	1	1	1	1	2	1	1	1	2	2	0	1	1	1	1	1	0	1	1	0	0	1	1	0	0	2	2	2	2	2	1	0	0	0	1	0	1	1	1	0	1	0	0	0	0	0	0	0	0	0	0	2	0	2	2	0	2	2	2	2	2	2	2	2	2	2	1	1	2	2	1	0	0	0	0	0	1	1	1	1	0	0	0	0	0	0	0	0	0	0	0	0	0	0	0	0	1	1	1	1	0	1	0	0	0	0	0	0	0	0	1	0	0	0	0	0	0	0	0	1	1	1	0	1	0	0	1	0	0	0	1	1	1	0	0	0	1	0	0	0	0	0	0	1	0	0	0	0	0	0	0	0	2	2	2	2	2	0	1	1	1	0	0	0	0	0	0	0	0	0	0	0	0	0	0	0	0	0	0	0	0	0	0	0	0	0	0	0	0	0	0	0	0	0	0	0	0	0	0	0	0	0	0	0	0	0	0	0	0	0	0	0	0	0	0	0	0	0	0	0	0	0	0	0	0	0	0	0	0	0	0	0	0	0	0	0	0	0	0	0	0	0	0	0	0	0	0	0	0	0	0	0	0	0	0	2	2	2	0	1	0	2	0	1	1	1	1	0	0	0	0	0	1	0	0	1	1	0	1	1	1	1	1	1	1	1	1	1	1	1	1	1	1	1	1	1	0	1	0	0	1	1	1	1	1	1	1	0	1	1	1	1	2	2	2	0	2	2	0	2	2	0	1	2	2	0	2	2	0	0	0	1	0	1	1	0	1	0	0	0	0	0	0	0	0	0	0	0	0	0	0	0	0	0	0	0	0	0	0	0	2	0	0	0	0	0	0	2	0	0	0	0	0	2	2	0	1	2	2	2	2	2	0	0	0	0	0	0	1	0	2	2	1	1	1	1	0	1	1	1	1	1	1	0	0	1	0	0	0	2	0	1	1	0	0	1	1	1	0	1	1	0	0	0	0	0	0	0	0	0	0	0	0	0	0	0	0	0	1	1	0	0	2	2	0	2	1	1	1	1	1	0	1	1	1	1	0	0	0	0	0	0	1	2	2	0	1	0	0	1	1	1	0	1	1	1	1	1	1	1	1	1	0	1	1	0	1	1	1	1	0	2	0	0	1	1	1	1	1	1	1	2	0	0	0	0	0	0	0	0	0	0	0	0	0	0	0	0	0	0	0	0	0	0	0	1	2	1	0	0	0	1	0	1	1	0	1	1	1	0	0	0	0	0	0	0	0	0	0	0	0	0	0	0	0	0	0	0	0	0	0	0	0	1	1	1	0	1	0	0	0	0	0	0	0	1	1	1	1	1	1	1	1	1	0	0	0	0	0	1	0	0	0	2	2	2	0	0	0	0	0	0	0	0	0	0	0	0	1	1	1	1	1	1	1	1	1	1	0	0	0	0	0	0	0	0	1	0	1	1	1	2	0	1	1	1	1	1	0	0	0	1	1	0	0	0	0	0	2	2	0	1	0	0	0	0	0	0	0	0	0	0	0	0	0	0	0	0	0	0	0	0	0	0	0	0	1	0	0	0	2	0	1	1	1	1	1	1	1	0	1	1	1	0	1	1	1	1	0	1	0	1	1	1	1	1	1	1	1	0	1	1	0	0	0	0	2	2	0	2	2	0	0	1	1	1	0	0	0	0	0	0	0	2	2	2	2	0	0	0	0	0	0	0	0	0	2	2	2	2	2	0	0	0	0	1	1	0	0	0	0	0	0	0	0	1	0	0	0	0	0	1	0	0	0	0	1	0	0	0	0	0	0	0	0	0	0	0	0	0	0	0	0	0	0	0	0	0	0	0	1	1	0	0	0	0	0	0	0	0	0	0	0	0	0	0	0	0	0	1	1	1	1	1	1	1	1	1	0	0	0	1	1	0	0	1	1	0	0	1	0	0	0	0	0	0	0	0	0	1	0	0	0	0	0	1	1	0	1	1	0	0	0	2	1	0	0	1	1	1	1	0	1	1	1	1	0	0	2	0	0	0	0	0	0	1	1	1	1	1	1	0	0	0	0	0	0	0	0	0	1	1	0	0	0	1	0	0	1	1	1	0	0	1	0	0	0	0	0	1	1	0	0	0	1	1	1	1	1	1	1	1	1	1	0	1	1	1	0	1	1	1	0	0	0	0	0	0	2	0	2	1	0	0	1	0	0	0	0	0	0	1	1	1	1	1	1	1	1	1	1	1	1	1	1	1	1	1	1	1	1	0	1	1	1	1	1	1	1	0	0	0	0	1	1	1	1	1	1	1	1	0	0	0	0	0	0	0	0	0	0	0	0	0	0	0	0	0	0	0	0	1	0	0	0	0	0	0	0	0	0	0	0	0	0	0	0	0	0	0	0	0	0	0	0	0	0	0	0	1	1	0	0	0	0	0	0	0	0	0	0	0	0	0	0	0	0	0	0	0	0	0	0	0	0	0	0	0	0	0	0	0	0	0	0	0	0	0	0	0	0	0	0	0	0	0	0	0	0	0	0	0	0	1	0	0	0	1	1	1	0	1	1	1	1	0	1	0	1	1	1	1	1	1	0	0	1	1	1	1	1	1	1	1	1	1	1	1	1	1	1	1	0	2	1	1	1	1	1	1	1	1	1	1	0	0	0	0	0	0	0	0	0	0	0	0	0	0	0	0	0	0	0	0	0	1	2	0	0	1	0	0	0	0	2	0	1	0	0	0	0	0	0	2	1	0	0	2	2	2	2	2	0	0	0	0	2	2	2	2	2	2	0	0	0	2	0	0	2	2	2	1	1	1	0	0	0	0	0	1	0	1	0	0	0	0	1	0	2	2	2	0	2	1	2	2	2	2	2	2	2	2	2	2	2	2	2	0	1	1	0	0	0	0	2	0	2	1	1	1	1	0	1	1	0	0	0	0	0	1	0	0	0	0	0	0	0	0	0	1	0	0	0	0	0	0	0	0	0	2	1	1	1	1	1	0	0	0	0	0	0	0	0	0	0	0	0	0	0	0	0	0	0	0	2	0	0	0	0	2	1	1	1	1	1	0	0	0	1	1	0	0	0	0	0	2	2	2	2	2	2	2	0	2	2	0	0	0	2	0	1	2	2	2	0	0	2	2	2	0	2	0	0	2	2	0	0	0	0	0	0	0	0	0	0	0	0	1	1	1	1	0	1	1	0	1	0	1	1	1	0	0	0	0	0	0	0	0	0	0	0	2	1	1	0	0	1	0	0	0	0	0	0	1	0	0	0	0	0	0	0	0	0	0	0	0	0	0	0	0	0	0	0	0	0	0	0	0	0	0	0	1	1	0	0	0	0	0	0	0	0	0	0	0	0	0	0	0	0	0	0	0	0	0	0	0	0	0	0	0	0	0	0	0	0	1	1	0	1	0	0	0	0	0	1	0	1	0	0	0	0	0	0	0	0	0	0	0	0	0	0	0	0	1	1	0	1	1	1	1	1	1	2	0	1	0	1	0	0	0	0	0	0	0	0	0	0	0	1	0	0	0	0	0	0	0	0	0	0	0	0	0	0	0	0	2	2	0	0	1	1	0	1	1	1	1	0	1	0	0	2	0	0	0	0	0	0	0	0	0	0	0	0	0	0	1	0	0	0	0	1	1	1	1	1	1	0	1	2	2	0	0	2	2	2	0	0	1	0	0	0	0	0	0	0	0	1	1	1	1	0	0	1	1	1	0	1	0	1	1	1	0	0	0	0	0	0	0	0	1	0	0	0	0	1	0	1	1	1	0	0	0	0	0	0	0	0	0	0	0	0	0	0	0	0	0	0	0	1	0	0	0	1	1	1	1	1	1	0	1	1	2	0	0	0	0	0	0	0	0	0	0	0	0	0	1	0	1	1	1	0	1	1	0	1	0	0	1	1	1	0	0	0	0	0	0	0	0	0	0	2	0	0	0	0	2	2	1	1	1	0	0	0	0	0	0	0	0	0	0	0	0	0	0	0	0	1	1	1	0	0	0	0	0	0	1	1	1	1	0	0	1	1	1	1	1	1	1	1	1	1	0	0	0	0	0	0	0	0	0	0	0	0	0	0	0	0	0	0	0	1	0	2	0	0	0	0	0	0	0	0	0	2	2	0	0	0	0	0	0	0	1	1	1	1	1	1	1	1	1	0	0	1	1	1	1	1	1	1	1	1	1	1	1	0	0	0	0	0	0	0	0	1	1	0	0	1	1	1	0	1	1	0	2	1	0	0	1	1	0	0	1	1	1	1	1	1	1	1	1	1	1	1	1	1	1	1	0	1	1	0	0	0	0	0	1	0	1	1	1	1	1	1	0	0	0	1	1	0	1	1	2	1	1	1	1	0	0	0	0	2	2	0	0	0	0	0	2	0	0	0	0	0	2	0	0	0	0	0	0	0	0	0	2	0	0	0	0	1	1	1	0	1	0	0	2	0	0	1	1	0	0	0	0	2	0	0	0	0	0	0	0	0	0	0	0	0	2	2	2	2	2	2	0	0	1	1	0	0	0	0	0	0	0	2	0	0	0	0	2	0	0	0	2	2	1	0	0	2	0	1	0	2	2	1	0	1	1	1	1	2	1	0	2	2	2	2	2	2	2	0	2	2	2	2	2	0	0	0	0	2	0	2	2	2	0	1	1	0	1	1	0	0	0	0	0	0	0	0	0	0	0	0	1	1	1	0	1	0	1	0	1	1	0	1	1	1	2	1	0	0	0	0	0	1	1	1	1	0	0	0	0	0	0	0	0	0	0	0	0	0	0	0	0	0	0	0	0	0	0	0	0	0	0	0	0	0	0	0	0	0	1	0	0	0	0	0	0	0	0	0	0	1	1	1	1	1	0	1	0	1	1	1	1	0	0	1	0	1	1	1	1	1	1	1	0	0	0	1	1	1	1	1	1	1	1	1	1	0	0	0	0	0	0	0	0	1	1	0	2	0	0	0	0	0	0	0	0	0	0	0	0	0	0	0	0	0	0	0	1	0	0	1	1	1	0	1	0	1	0	0	0	0	0	1	0	0	0	0	0	0	0	0	0	0	0	0	0	0	0	0	1	0	0	0	0	0	0	0	0	0	1	1	0	1	0	1	0	0	0	0	0	0	0	0	0	0	0	0	0	0	0	0	0	0	0	0	0	0	0	0	0	0	0	0	0	1	1	1	0	1	0	1	0	0	0	1	0	1	0	0	0	0	0	0	0	0	0	2	0	1	0	0	0	0	0	0	0	0	0	0	0	0	0	2	0	1	1	1	1	0	0	0	0	0	0	1	0	0	0	0	0	0	0	1	1	2	0	2	0	0	1	1	0	0	0	2	2	2	2	2	2	2	2	2	2	2	2	2	2	0	2	0	0	0	0	2	1	0	0	0	0	1	0	0	0	0	0	0	0	0	0	1	0	0	2	2	2	2	2	2	0	0	2	0	2	1	0	0	0	2	0	0	0	0	0	0	0	0	0	0	2	0	2	1	2	2	2	2	0	2	0	2	0	1	0	0	0	0	0	1	0	0	0	0	0	0	0	0	0	0	0	0	0	0	0	0	1	1	1	0	0	0	0	0	0	0	0	0	0	2	0	2	0	1	1	2	1	0	1	0	0	0	0	0	0	0	0	0	0	0	1	1	1	1	1	1	1	0	0	0	1	2	2	0	1	1	1	1	0	0	1	0	0	0	0	0	0	0	0	0	0	0	1	0	1	0	0	0	0	0	1	1	1	1	1	1	0	0	0	0	0	0	0	0	0	0	0	0	1	1	1	0	1	0	0	0	0	0	0	1	0	1	1	1	1	1	1	1	0	1	2	0	0	2	1	0	1	1	1	1	1	1	1	0	0	1	0	1	0	1	1	1	1	0	1	0	0	1	1	1	1	1	0	1	0	0	0	0	0	0	0	0	0	0	0	0	0	0	0	0	0	0	0	0	0	0	0	0	0	0	0	0	0	1	1	0	1	0	0	0	1	0	0	0	0	2	2	0	1	0	1	2	1	1	1	1	1	0	0	1	0	0	0	0	0	1	0	0	0	0	0	1	1	1	1	0	1	1	0	2	0	1	0	1	0	0	0	0	0	0	0	0	0	0	0	0	0	0	0	1	0	0	0	0	1	0	0	0	0	1	1	0	0	0	0	0	1	0	0	1	0	1	0	0	0	1	1	1	1	1	1	1	0	0	2	2	1	0	0	0	0	0	0	0	1	0	0	1	0	0	0	0	0	0	0	0	0	0	0	0	0	0	0	0	0	0	0	0	2	2	2	2	0	2	0	0	2	2	2	2	2	2	2	2	2	2	2	2	2	2	2	2	0	0	0	0	0	0	0	0	0	0	0	0	1	0	0	0	1	0	0	1	0	0	1	0	1	0	0	0	0	1	1	0	1	1	0	0	1	2	0	2	2	2	2	2	2	2	2	2	2	2	2	0	0	0	0	0	0	1	0	0	0	0	0	0	0	0	0	1	0	1	0	0	1	1	1	1	1	1	1	0	0	0	0	0	0	0	0	0	1	0	0	0	0	0	0	0	0	0	0	0	1	1	0	0	0	0	1	0	0	0	1	0	0	0	0	0	0	0	0	0	0	1	1	0	0	0	1	1	1	2	2	2	2	0	1	0	0	2	1	1	2	2	2	2	2	2	2	2	2	2	2	2	2	0	0	0	1	1	0	0	0	0	0	0	0	0	0	0	0	1	2	0	0	2	0	0	0	2	0	2	2	2	2	2	0	0	0	0	2	0	2	2	0	2	2	0	0	0	1	0	0	0	0	0	0	0	0	0	0	0	0	0	0	0	0	0	0	0	0	0	0	0	0	0	0	0	1	1	0	1	1	0	1	1	0	0	0	0	0	0	0	0	0	0	0	0	0	0	0	0	0	0	1	0	0	0	0	0	0	0	0	0	0	1	0	0	1	1	1	1	1	1	1	0	1	1	0	1	0	1	0	0	0	0	0	0	0	0	0	0	0	0	0	0	0	0	0	0	0	0	0	0	0	0	0	0	0	0	0	0	0	0	0	0	0	0	0	1	0	0	1	1	0	1	0	0	0	0	0	0	0	0	0	0	0	0	0	0	0	0	0	0	0	1	1	1	1	0	1	1	0	0	2	0	0	1	0	0	0	0	0	0	0	0	0	0	0	0	0	0	0	0	2	2	0	0	0	0	0	0	0	1	1	1	0	0	1	0	0	0	0	0	0	1	0	0	0	0	0	0	0	0	0	0	0	1	1	1	1	0	2	2	2	0	2	2	2	2	2	2	2	2	2	0	0	1	1	1	1	1	1	1	1	1	0	0	0	0	0	0	1	0	1	0	2	2	2	1	0	1	0	0	0	1	1	0	1	0	0	1	0	1	2	0	0	0	0	0	0	0	0	0	0	0	1	1	0	0	1	1	1	0	0	1	0	0	1	1	0	0	1	1	0	0	1	0	1	2	2	2	2	2	2	2	2	2	2	2	2	1	1	1	1	1	1	1	2	0	0	0	1	0	0	1	1	1	0	1	1	0	1	0	2	1	1	0	0	0	1	0	2	2	0	2	0	0	0	0	0	0	1	0	0	0	1	1	1	1	0	1	2	1	1	1	1	1	1	1	0	1	0	0	0	0	0	0	0	0	1	0	0	2	2	0	0	0	0	0	0	0	0	0	0	0	0	0	0	0	0	1	1	1	0	1	0	1	0	0	1	1	1	1	1	1	0	0	0	0	0	0	1	0	0	0	0	0	0	1	0	0	0	0	0	0	0	0	0	0	0	0	0	0	0	0	0	0	0	1	1	0	0	1	0	0	1	0	1	0	0	2	1	0	2	2	2	0	2	2	2	1	1	0	1	2	1	1	1	1	1	1	1	1	2	2	0	0	0	0	0	0	0	0	1	0	1	0	1	1	1	0	1	2	1	1	1	1	1	0	1	0	0	1	2	2	0	2	0	2	2	1	0	2	0	0	0	0	0	1	1	1	1	1	0	2	1	0	0	0	0	0	2	0	0	0	0	1	0	0	0	0	0	1	1	0	0	1	0	0	0	0	0	0	0	0	0	0	0	0	0	0	0	0	0	0	0	0	0	0	0	0	0	2	2	2	2	2	2	0	1	2	1	1	1	1	1	1	0	0	0	0	0	0	0	1	1	1	0	1	1	1	0	0	0	0	1	1	0	0	1	1	1	1	0	1	0	0	1	1	0	0	1	0	1	0	0	0	0	1	0	0	0	0	0	1	0	1	1	0	1	1	1	0	0	1	1	1	0	0	0	0	0	1	0	1	1	0	0	1	1	1	1	1	1	1	1	0	1	1	1	0	0	1	0	1	1	1	1	0	0	0	0	1	1	1	2	0	2	0	1	1	1	0	1	1	1	1	1	1	1	1	1	1	0	0	0	0	0	0	0	0	1	2	1	2	0	0	0	0	1	0	0	1	0	1	1	0	1	0	1	1	1	0	1	0	1	0	0	0	0	0	0	0	0	0	0	0	1	1	0	1	0	0	0	1	0	0	1	1	0	0	1	0	1	0	0	0	0	0	0	0	1	1	0	0	1	2	2	2	0	2	2	2	0	1	1	1	0	1	0	0	1	0	1	1	0	1	0	0	0	0	1	1	0	0	0	0	0	0	0	0	0	0	0	0	0	0	0	0	0	0	0	0	0	0	0	0	0	0	0	0	0	0	0	0	0	0	0	0	0	0	0	0	0	0	0	0	0	0	0	0	0	0	0	0	0	0	2	2	0	1	0	0	2	2	0	2	2	1	1	1	0	0	0	0	1	1	0	1	1	1	1	1	0	0	1	1	1	1	0	0	1	0	0	1	0	0	0	0	0	0	0	0	0	0	0	1	0	0	0	0	0	0	0	0	0	0	0	0	2	2	2	1	1	0	0	0	0	0	0	0	0	2	2	2	2	2	0	0	0	1	1	0	0	0	0	0	0	0	0	0	0	0	0	0	0	0	1	0	0	1	1	0	0	0	0	0	0	0	0	0	0	0	0	0	0	0	0	0	0	0	0	0	0	0	0	0	0	0	0	0	0	0	0	0	0	0	0	0	0	2	2	0	1	0	0	0	0	1	0	0	0	0	0	1	0	0	1	0	1	0	2	2	2	0	2	0	2	2	0	2	0	2	2	2	2	2	2	2	2	2	0	0	0	0	2	0	0	1	1	1	1	1	1	1	1	0	1	2	2	0	0	0	0	1	1	0	0	0	0	0	0	0	0	0	0	0	0	0	0	0	0	0	0	0	0	0	0	2	0	2	1	1	1	1	2	0	0	0	0	0	1	0	0	0	1	1	0	1	0	1	0	0	0	1	1	0	1	0	1	0	0	0	0	0	0	0	1	0	1	1	1	1	1	1	0	1	0	1	1	1	1	0	0	0	0	0	2	0	0	0	0	0	0	2	0	2	2	0	0	0	0	0	0	0	0	0	1	1	1	1	0	1	0	0	0	0	0	0	0	1	0	0	0	0	0	0	0	1	1	2	0	1	2	2	0	0	0	0	0	0	0	0	0	0	0	0	0	0	0	0	0	0	0	1	0	1	1	1	1	1	1	1	1	1	1	1	0	1	0	0	1	0	1	0	1	1	1	1	1	1	0	0	0	0	1	1	0	0	0	0	0	1	1	1	1	1	0	0	0	0	1	1	1	0	0	1	0	0	1	0	0	1	1	1	0	0	0	0	0	1	0	0	0	1	0	2	0	1	1	1	1	1	1	1	0	1	1	1	1	1	1	2	2	2	2	1	0	1	1	2	0	1	1	0	0	1	0	0	0	0	0	0	0	0	1	1	1	0	0	1	1	0	0	1	1	1	0	0	1	1	0	0	0	0	0	0	1	1	0	1	0	1	1	1	1	1	0	1	1	1	0	1	0	0	0	0	0	0	0	0	0	0	0	0	0	0	0	0	1	0	0	0	0	0	0	0	0	0	0	0	0	0	0	0	0	0	1	0	0	0	0	1	1	1	0	1	1	1	1	0	1	1	1	0	1	0	1	1	1	2	0	1	1	0	2	2	2	2	2	0	1	1	2	2	0	0	2	0	0	0	0	0	0	0	0	0	0	1	0	0	0	0	0	0	0	0	0	0	0	0	0	0	0	2	0	0	0	2	0	1	1	0	0	2	0	0	0	0	0	0	2	0	0	0	2	0	0	0	0	1	2	0	1	2	2	2	2	1	0	1	0	0	0	2	2	2	2	2	2	2	2	0	1	1	1	0	0	1	1	1	0	0	0	0	0	0	0	0	0	0	1	1	1	1	0	0	0	0	0	0	0	0	0	0	0	0	0	0	0	0	0	0	2	2	2	0	0	2	0	0	0	0	0	0	0	1	0	0	0	0	1	0	0	0	0	0	0	2	0	0	1	0	0	0	2	2	2	2	2	1	0	1	1	0	0	0	1	0	1	1	1	0	1	1	1	1	0	1	0	0	0	0	0	0	0	0	1	0	0	2	0	0	0	0	0	1	0	0	0	0	0	0	0	0	0	0	0	0	0	0	0	1	0	1	0	0	0	0	1	1	0	0	1	0	0	2	1	0	1	1	1	0	0	0	0	0	0	0	1	1	1	1	1	2	1	1	1	2	1	1	2	0	0	0	0	1	1	1	1	1	0	1	2	0	1	1	1	1	1	1	1	1	2	0	1	1	1	1	0	0	0	0	1	0	0	1	1	0	0	0	1	1	0	2	2	1	1	1	1	0	0	0	0	0	1	0	1	0	0	0	0	0	0	0	0	0	1	0	0	0	0	1	0	0	0	0	1	0	0	0	0	0	0	0	0	0	0	0	0	1	1	1	0	1	0	0	0	0	0	0	0	0	0	0	0	0	0	0	0	0	0	0	0	0	0	0	0	0	0	0	0	0	0	0	0	0	0	0	0	0	0	0	0	0	0	0	0	0	0	0	0	0	0	0	0	0	2	2	2	2	0	0	0	1	0	0	0	0	0	0	0	0	0	0	0	0	0	0	0	0	0	0	0	0	0	0	0	0	0	0	0	0	0	0	0	0	0	0	0	0	0	0	0	1	1	0	0	0	0	0	0	0	0	0	0	0	0	0	0	1	0	0	0	1	0	0	0	1	1	1	0	1	1	1	0	1	1	0	0	0	0	0	1	0	0	1	0	1	1	0	1	0	0	0	0	0	0	0	0	0	1	1	1	0	1	1	1	1	2	2	2	2	2	2	2	2	2	2	2	2	2	2	2	2	2	2	2	2	0	1	0	0	0	0	2	2	0	0	0	2	0	0	0	2	2	0	0	0	0	0	0	1	1	0	1	1	1	2	2	2	2	2	0	0	0	0	0	1	0	0	0	0	2	0	0	1	0	0	0	0	0	0	0	0	0	0	0	1	0	0	0	0	1	1	1	0	0	0	0	0	0	0	0	1	0	0	0	0	0	0	2	0	0	1	1	0	0	1	1	0	0	0	0	0	0	0	0	1	1	1	1	1	1	2	1	0	0	2	2	2	1	2	0	2	2	0	0	1	1	0	0	0	0	0	0	0	0	0	0	0	0	0	0	0	0	0	0	0	0	0	0	0	0	0	0	0	0	0	0	0	0	0	0	0	0	0	0	0	0	0	0	0	0	0	0	0	0	0	0	0	0	1	0	1	0	1	0	0	1	0	1	0	1	1	0	1	0	1	0	1	1	1	0	1	0	1	0	1	0	1	1	0	1	1	1	0	2	0	0	2	2	2	2	0	2	0	0	0	2	1	1	1	1	1	0	1	1	1	1	1	0	1	1	1	0	0	0	0	1	1	1	1	1	0	0	0	2	2	2	2	2	2	1	2	2	2	2	2	2	0	0	0	1	1	0	2	1	1	1	0	0	0	0	1	0	1	0	0	0	0	0	0	0	0	0	0	1	0	0	1	1	1	1	1	1	1	1	0	1	1	1	0	0	0	0	0	0	0	0	0	0	0	0	0	0	0	0	0	0	0	0	0	2	0	0	1	1	1	1	1	2	1	1	1	2	2	0	1	0	1	1	2	2	1	1	2	1	1	1	0	1	1	0	1	1	1	0	1	1	0	0	0	0	0	0	0	0	0	0	0	0	0	0	0	0	0	0	0	0	0	0	0	0	0	0	0	0	0	0	0	0	0	0	0	0	0	0	0	0	0	1	0	0	0	0	0	0	0	0	0	0	0	0	0	0	0	0	0	1	2	0	2	1	1	1	1	2	0	2	1	2	1	2	0	2	2	2	2	2	2	1	2	1	2	2	2	2	2	2	2	2	2	2	2	0	0	1	0	1	1	1	1	1	1	1	0	0	0	1	1	1	1	1	1	1	1	1	1	1	1	1	1	1	1	1	1	1	1	0	1	1	1	1	1	0	0	0	0	0	0	0	0	0	0	0	0	2	2	0	0	0	0	0	0	0	2	2	0	0	0	0	0	0	0	0	0	0	0	1	0	0	0	0	0	0	0	0	0	0	0	0	0	0	0	0	1	0	0	1	1	2	2	2	0	1	0	0	1	1	1	1	1	1	1	0	0	0	0	1	0	0	0	0	0	0	0	0	1	1	0	0	1	1	1	2	2	0	0	0	0	1	0	0	2	0	1	0	0	0	0	0	0	0	0	0	0	0	0	1	0	0	0	0	0	0	0	0	0	0	1	0	0	0	0	0	0	0	0	0	0	0	0	0	0	0	0	0	0	0	0	0	0	0	0	0	0	0	0	0	0	0	0	0	0	0	0	0	0	0	1	1	0	1	0	0	0	2	2	2	2	0	2	0	0	0	0	0	0	0	0	0	2	2	0	0	1	1	1	2	2	0	2	2	2	2	0	1	0	0	2	0	0	0	2	2	2	2	2	2	2	2	2	0	0	0	0	0	0	0	0	0	0	0	0	0	0	0	0	0	0	0	0	0	0	0	0	0	0	0	0	0	0	0	0	0	0	0	0	0	0	0	0	0	0	0	0	0	1	2	1	0	0	0	0	0	0	0	1	0	0	0	0	0	0	0	0	0	1	1	0	0	0	0	0	0	0	0	0	0	0	0	0	0	0	0	0	1	1	0	0	0	0	0	0	0	0	0	1	1	1	1	1	1	1	1	0	1	1	2	2	2	2	0	0	0	0	0	0	0	1	0	0	1	1	0	0	1	0	1	0	1	0	0	1	1	1	1	1	1	0	1	0	0	0	1	0	1	0	1	1	1	0	0	1	1	0	1	2	2	1	2	2	0	0	0	1	0	0	0	1	0	1	1	1	1	1	1	1	0	0	0	0	0	0	0	0	0	0	0	0	0	0	0	0	0	0	0	0	0	0	1	0	0	0	1	0	0	2	2	2	1	1	1	1	1	1	1	1	1	1	1	1	1	1	1	1	0	2	0	0	0	0	1	1	1	1	1	1	1	1	1	0	0	0	-1	-1	0	0	0	0	0	0	0	0	0	1	0	0	1	0	0	1	1	1	0	1	1	1	1	0	0	0	0	0	0	0	1	2	2	2	2	2	2	2	0	1	0	0	0	0	0	0	0	0	2	0	0	0	1	0	1	1	0	1	1	1	1	0	0	0	0	0	0	0	0	0	0	0	0	0	0	0	0	0	0	0	0	0	2	0	0	0	0	1	0	0	0	0	0	0	0	0	0	0	0	1	1	1	1	1	1	0	1	0	1	1	0	1	1	1	0	0	1	0	1	0	2	0	0	0	1	1	1	0	1	1	1	1	0	0	0	1	1	1	1	1	1	1	1	1	0	0	1	1	0	1	0	1	1	1	1	1	1	0	1	1	1	1	1	2	0	0	1	0	0	1	1	0	1	0	0	0	0	0	1	0	1	0	1	2	1	0	1	1	1	1	1	1	1	0	0	0	0	0	0	0	0	0	0	0	0	0	0	0	0	0	1	1	0	1	1	1	1	1	1	1	2	2	2	0	2	2	2	2	2	2	2	0	2	1	1	1	1	1	1	1	1	1	1	1	1	1	0	0	0	0	0	0	0	0	0	0	0	0	0	2	0	2	0	1	1	1	1	1	1	1	1	0	1	1	0	0	1	0	0	0	1	0	1	0	0	0	0	0	0	0	0	0	0	0	0	1	0	0	0	0	0	0	1	1	0	0	1	0	1	0	0	0	0	0	1	0	0	0	0	0	0	0	0	0	0	0	0	0	0	0	0	0	0	0	0	0	0	0	0	1	0	0	0	0	0	0	2	2	2	1	1	1	0	1	1	1	0	0	0	0	0	1	1	0	1	2	0	0	0	0	0	0	0	0	0	0	1	0	0	0	0	0	0	0	0	0	0	0	0	0	0	0	0	0	0	0	0	0	0	0	0	0	0	0	0	1	1	1	1	1	1	1	1	1	1	1	1	0	0	0	0	1	0	0	0	0	1	1	1	1	1	1	1	0	2	1	1	0	1	0	1	1	1	1	1	1	1	0	1	1	0	0	1	1	0	2	2	1	1	1	1	1	1	1	1	1	1	1	0	0	0	1	1	1	1	1	0	1	0	1	1	1	0	0	0	1	0	1	1	1	0	0	1	1	1	1	1	1	1	0	0	1	1	0	1	0	0	0	1	0	1	1	0	0	0	0	0	0	0	0	0	0	0	0	0	0	0	0	0	0	0	2	0	0	0	0	0	0	0	0	0	0	0	0	0	0	0	0	0	0	0	0	0	1	1	0	1	1	0	1	0	1	1	1	0	0	0	0	0	0	0	0	0	0	0	0	0	0	0	0	0	0	0	0	0	0	0	0	0	0	1	1	1	1	1	1	1	1	2	2	2	2	2	2	2	2	0	0	1	2	0	0	0	0	0	0	0	1	0	0	1	1	0	0	1	0	1	0	1	1	0	1	1	1	1	0	1	0	0	0	0	0	1	0	0	0	0	0	0	0	0	0	0	0	0	0	0	0	1	1	1	1	0	1	1	2	2	2	2	2	0	1	0	1	1	1	1	0	0	1	1	1	0	0	0	1	0	1	1	1	1	1	1	0	1	2	0	0	0	0	1	1	1	0	1	1	1	1	1	0	0	0	0	0	0	0	1	0	1	1	1	1	1	1	1	1	1	1	1	1	1	1	1	1	1	1	0	0	0	0	0	0	1	0	1	1	1	0	0	1	0	0	0	0	0	0	0	0	0	0	0	0	0	0	0	0	0	0	0	0	0	0	0	0	0	0	0	0	0	0	0	0	0	0	0	0	0	0	0	1	1	0	1	0	1	1	0	0	2	1	1	1	1	1	1	1	0	1	1	1	0	1	1	0	0	0	0	0	0	1	0	0	0	0	0	1	1	0	0	0	1	1	1	1	0	1	1	1	1	1	1	0	1	1	1	1	2	0	0	0	0	0	0	0	0	0	0	0	0	0	2	0	0	1	1	1	1	1	1	0	1	1	1	1	1	1	1	1	1	1	1	1	1	1	1	0	1	1	1	1	1	1	1	1	0	1	1	1	0	0	1	1	1	1	1	1	1	1	1	1	1	1	2	1	1	1	1	1	2	2	0	0	0	0	0	1	0	0	2	2	2	2	0	0	0	0	0	0	0	0	0	0	0	0	0	1	2	2	1	0	0	0	0	0	0	0	0	0	0	0	0	0	0	0	0	0	2	2	2	2	1	1	1	2	1	0	0	1	0	1	1	1	1	0	2	1	0	1	0	1	0	0	1	0	0	0	0	0	0	0	0	1	0	0	1	0	0	0	0	0	0	0	0	0	0	1	0	1	1	1	0	0	1	0	2	0	0	1	0	0	0	0	0	0	0	0	0	0	0	1	0	0	1	1	0	1	1	2	2	0	0	1	1	0	0	0	0	0	0	2	2	1	1	1	1	2	2	2	0	1	0	1	1	1	1	1	1	1	1	0	0	0	0	0	0	0	2	0	0	1	0	0	0	0	1	1	0	1	1	1	0	0	0	0	0	0	0	0	0	1	0	0	0	0	2	0	0	0	1	1	1	1	1	1	1	0	0	0	1	1	0	1	1	1	1	1	1	1	1	1	1	0	1	1	0	0	0	0	1	0	1	1	0	0	1	1	1	1	1	1	1	1	0	1	1	0	2	1	0	1	1	1	1	1	0	0	1	1	1	1	0	0	0	0	1	0	1	0	0	1	0	0	0	0	0	0	0	0	0	0	0	0	1	1	0	1	1	0	0	0	0	2	2	0	2	2	2	1	0	1	0	0	0	0	0	0	0	0	0	0	0	0	0	2	2	1	2	2	2	2	2	0	0	0	0	0	0	0	1	0	0	0	0	0	0	0	0	0	0	0	0	1	0	0	0	0	0	0	0	2	2	2	2	2	2	0	2	0	0	1	1	1	1	1	0	0	0	0	0	0	0	0	0	0	0	0	0	0	0	0	0	0	0	0	0	0	0	0	0	0	0	0	0	0	0	0	0	0	0	0	0	0	0	1	0	1	2	1	0	1	0	1	1	0	0	0	0	0	0	0	0	0	0	0	0	0	0	0	0	0	0	0	0	0	0	0	0	0	0	0	0	2	2	2	2	2	2	2	2	2	2	2	2	2	1	0	0	0	0	0	0	0	1	0	2	2	2	2	2	2	2	2	0	0	0	0	1	0	0	1	1	1	0	1	0	0	2	2	2	2	2	0	2	2	1	0	1	1	1	1	0	0	1	1	1	0	0	0	0	0	0	0	0	0	0	0	0	0	0	0	1	0	1	1	0	1	1	1	1	1	0	0	0	1	0	0	0	0	0	0	0	0	0	0	0	0	0	0	0	0	0	0	0	0	0	0	0	0	0	0	0	0	0	0	0	0	0	0	0	0	2	0	0	0	0	0	0	0	0	0	0	1	0	0	1	1	1	1	1	0	1	1	1	0	1	1	1	0	2	1	1	0	1	0	0	0	0	1	0	1	0	0	0	0	1	1	1	1	1	1	1	2	2	2	2	0	1	1	1	1	1	1	0	0	2	2	0	0	1	0	0	1	1	0	0	0	0	0	0	2	0	0	0	0	1	0	0	0	0	0	0	1	1	0	1	1	0	1	1	0	0	1	1	1	1	1	0	1	2	2	0	0	0	0	0	0	0	0	0	0	0	0	0	2	0	0	0	0	0	0	0	0	0	0	0	0	0	0	0	0	0	0	0	0	0	0	0	0	0	0	1	1	1	1	0	0	0	0	0	0	0	0	2	2	2	0	1	2	0	0	0	2	0	0	2	2	2	2	2	2	2	2	0	2	2	0	0	0	2	0	0	2	1	0	0	0	0	1	1	0	1	1	0	1	1	2	0	2	0	2	0	2	0	0	2	2	2	2	2	0	1	1	1	1	1	2	1	1	0	0	0	0	0	1	0	0	0	0	1	0	0	0	0	0	0	0	0	0	1	1	1	1	0	0	0	1	1	0	0	0	1	1	1	1	1	0	1	1	1	1	1	0	1	0	1	1	1	1	0	1	1	1	0	0	0	0	0	1	1	1	1	0	0	0	0	0	0	1	0	0	0	0	1	0	0	0	1	0	1	1	0	0	0	0	0	0	1	0	2	0	1	1	1	1	0	1	1	0	0	0	1	0	1	0	0	0	1	0	0	0	0	0	0	0	0	0	1	0	1	1	0	1	1	1	1	0	0	0	0	0	0	2	0	0	0	0	0	0	0	0	0	1	0	1	1	2	2	2	2	0	0	1	0	0	0	1	1	1	1	1	1	2	0	2	2	1	0	2	0	0	0	0	0	0	0	0	0	0	0	0	0	0	0	0	0	0	0	0	0	0	0	0	0	0	0	0	0	0	0	0	1	1	1	0	0	1	1	1	2	1	1	1	1	1	1	1	1	1	1	1	0	0	1	1	1	1	1	0	0	0	0	1	1	2	1	0	0	0	0	1	1	1	1	1	0	0	1	1	1	1	1	0	0	0	0	0	0	0	0	2	0	0	0	0	0	0	1	0	0	0	0	0	0	0	0	0	0	0	0	0	0	0	1	1	0	0	0	1	0	1	0	0	0	1	1	1	1	0	0	0	1	0	1	0	1	1	0	0	0	0	0	0	0	0	0	2	0	0	0	0	2	0	2	0	2	0	1	1	1	1	1	1	0	0	0	0	0	0	0	1	0	0	0	0	0	0	0	0	1	0	1	0	0	0	0	0	0	0	0	1	0	0	0	0	0	0	0	0	0	0	0	0	0	0	0	0	0	0	0	0	0	1	0	0	0	0	0	0	0	0	2	2	1	0	0	2	2	0	2	2	2	1	2	1	1	0	1	1	0	0	0	0	0	0	0	2	0	0	0	0	0	0	-1	-1	-1	0	2	1	0	0	0	0	0	1	0	1	0	0	0	0	0	0	0	0	0	0	0	0	0	0	0	0	0	0	0	1	1	1	1	0	0	1	1	0	1	1	0	1	0	0	0	1	0	0	0	0	1	1	1	1	1	1	1	1	0	0	0	1	1	1	0	0	0	0	0	0	0	0	0	0	0	0	0	0	0	0	1	2	1	1	1	1	1	1	1	0	0	1	1	2	2	2	2	0	0	1	0	2	0	2	0	2	0	2	2	2	1	0	0	0	0	0	0	0	0	1	0	0	0	0	0	0	0	0	0	0	0	1	0	0	1	0	2	0	1	0	0	0	1	1	0	0	2	2	2	2	2	2	2	2	2	0	0	0	0	0	0	0	0	1	1	0	0	0	0	0	0	0	0	0	0	0	0	0	0	1	1	1	1	1	1	0	1	1	0	0	0	0	0	0	2	1	1	1	1	1	1	0	0	0	0	0	0	0	0	0	1	0	1	0	1	1	-1	0	0	0	1	2	2	2	1	0	0	0	0	0	0	0	0	0	0	1	0	0	0	0	0	1	0	1	0	0	0	0	0	1	2	1	2	2	0	2	1	2	1	2	0	0	0	1	1	1	1	1	0	0	1	1	1	0	0	1	0	0	0	0	0	0	0	1	1	1	1	1	1	1	1	0	1	0	1	1	1	1	1	1	0	1	1	0	1	0	1	1	1	1	0	0	1	0	0	1	0	1	0	1	1	0	2	2	2	2	2	1	0	1	0	1	1	0	1	2	0	0	1	0	0	0	0	0	1	0	1	0	0	0	0	0	0	0	0	0	0	0	0	0	0	0	0	0	0	0	0	0	0	0	0	2	2	0	0	0	0	2	0	2	2	2	0	2	2	2	2	2	0	2	0	2	2	2	2	0	0	1	0	0	0	0	0	0	0	0	0	0	0	0	0	0	0	0	0	0	0	0	0	0	0	0	1	0	0	0	0	0	2	2	0	2	2	0	0	0	1	1	0	0	0	0	0	0	0	0	0	0	0	0	0	0	0	0	0	0	0	0	0	0	0	0	0	0	0	0	0	0	0	1	0	0	0	0	0	1	1	1	1	1	1	0	1	1	1	1	1	0	1	1	0	0	0	0	0	0	1	1	1	1	1	1	1	1	1	1	1	0	0	2	0	0	0	0	0	1	0	1	1	1	1	1	1	1	1	1	1	1	1	0	0	0	0	1	1	1	1	1	1	1	1	1	0	0	0	0	0	0	0	0	0	0	0	0	0	0	0	0	0	0	0	0	0	0	0	0	0	0	0	0	0	0	0	0	0	1	1	1	0	1	1	1	0	0	1	0	0	0	0	0	0	0	0	0	0	0	0	0	0	0	0	0	0	0	0	0	0	0	0	0	0	0	0	0	0	0	0	0	0	0	0	0	0	0	0	0	0	0	0	0	0	0	1	0	0	1	1	1	1	0	1	1	0	1	1	0	0	0	0	1	1	1	1	1	1	0	1	0	0	0	1	0	1	1	0	1	0	1	0	1	0	1	0	0	0	0	0	0	0	0	0	0	0	0	0	1	0	0	0	0	0	0	0	1	1	0	0	1	0	1	1	0	0	0	0	0	0	0	0	0	1	0	0	1	0	0	0	1	1	0	0	0	0	0	0	0	0	0	0	0	0	0	0	2	0	2	1	0	2	2	1	1	0	1	1	1	1	1	1	1	0	0	0	0	0	0	1	0	2	2	2	2	0	2	2	0	0	0	0	1	0	0	0	0	0	0	0	0	0	0	0	0	0	0	0	1	0	0	1	1	0	0	0	0	0	0	0	1	1	0	0	0	1	0	0	1	0	0	1	0	2	2	2	0	2	1	0	0	0	0	0	0	0	0	0	0	2	2	0	1	1	1	1	1	1	1	1	1	0	0	1	0	1	1	0	1	0	0	0	0	0	0	0	0	0	0	0	0	0	1	0	1	0	0	0	1	1	1	0	1	1	1	1	1	1	0	1	1	1	1	1	1	1	0	1	1	1	1	1	1	1	1	1	1	0	0	0	0	2	0	2	2	2	2	2	2	2	2	0	2	0	0	2	2	2	0	2	2	2	2	2	2	2	0	2	2	2	2	2	0	0	0	0	0	1	0	0	2	2	0	1	0	0	0	1	1	1	1	0	1	1	1	1	0	1	1	2	0	0	0	0	0	0	0	0	0	0	0	1	0	1	1	1	1	1	1	1	1	1	1	0	0	0	0	2	0	2	0	2	2	0	0	0	1	0	1	0	1	1	1	0	1	1	0	0	0	1	0	0	0	1	0	0	1	0	0	0	0	1	1	1	0	1	0	0	0	0	1	1	0	0	0	0	1	1	0	1	0	0	0	2	2	2	2	2	2	2	2	2	2	2	2	0	0	0	0	0	0	0	0	0	1	1	0	0	0	0	0	0	0	0	0	0	1	1	0	1	0	1	1	1	1	0	0	1	1	0	0	1	0	1	0	1	1	1	1	1	1	1	0	0	0	0	0	1	1	1	0	1	0	0	0	0	1	1	0	0	0	0	0	0	0	0	0	0	0	0	0	0	0	1	2	1	0	0	0	0	1	0	1	1	1	1	1	0	0	0	0	0	0	0	0	0	0	0	0	0	0	0	0	0	0	0	0	0	1	1	1	0	1	0	1	0	0	0	1	1	2	1	1	2	1	2	1	1	1	1	1	1	1	1	1	1	1	1	1	1	1	1	1	1	1	1	1	1	1	1	0	0	0	0	0	0	0	0	0	0	0	0	0	0	0	0	0	0	0	0	0	0	0	0	0	0	0	0	0	0	0	0	1	0	0	0	1	1	1	1	2	2	2	2	2	2	1	0	1	1	1	1	1	2	0	0	0	2	0	0	0	0	1	0	1	0	0	0	0	0	0	0	0	0	0	0	0	0	0	0	0	0	0	0	0	0	0	0	0	0	0	0	0	0	0	0	0	0	0	0	0	0	0	0	0	0	0	0	0	0	0	0	0	0	0	0	0	0	1	0	0	0	0	0	0	0	1	0	0	0	0	0	1	1	0	1	1	0	0	0	0	2	2	2	2	1	1	1	0	1	2	1	1	2	2	2	2	2	2	2	1	2	2	2	2	2	2	2	0	2	0	1	1	1	2	2	1	0	0	0	0	1	1	0	0	0	0	0	0	0	0	0	0	0	0	0	0	0	0	0	0	0	0	0	0	0	0	0	0	0	0	0	0	0	1	0	1	0	0	0	0	0	1	0	0	0	0	0	0	0	0	0	0	0	0	0	0	0	0	0	0	0	0	0	0	0	2	0	1	1	0	0	0	0	1	0	0	0	1	1	1	1	1	1	1	1	1	0	1	1	0	0	0	0	0	0	0	0	1	1	0	0	1	0	1	1	0	1	0	0	1	2	0	0	0	0	0	0	0	0	0	0	0	0	0	0	1	1	2	1	0	1	0	2	0	0	0	0	0	0	0	0	2	0	0	0	0	0	1	0	0	0	0	0	0	0	0	1	1	1	1	0	0	0	0	0	0	0	0	2	0	0	0	0	0	0	0	0	0	0	0	0	0	0	0	0	0	0	0	1	0	0	0	0	0	0	0	0	0	0	0	0	0	0	0	0	0	1	1	1	1	1	1	1	1	1	1	1	1	0	0	0	0	0	1	1	0	1	1	0	0	0	0	0	0	0	0	0	0	0	0	1	1	1	1	0	0	1	1	1	1	1	1	1	0	0	1	0	0	0	1	0	0	0	0	0	2	2	2	2	2	2	2	2	2	1	1	1	1	1	1	1	1	1	2	0	0	1	1	1	0	0	0	2	2	0	0	0	0	0	0	0	0	0	0	0	0	0	0	0	0	0	0	0	0	0	0	0	2	2	0	1	0	1	0	1	0	0	0	0	0	0	0	0	0	1	0	0	0	0	0	1	0	0	0	1	0	1	1	0	0	0	0	1	0	0	0	0	0	0	0	0	0	0	0	0	0	1	1	1	1	0	1	2	0	2	0	2	0	0	0	0	0	0	0	0	0	0	0	0	0	0	0	0	0	1	1	1	1	1	1	1	1	1	1	1	1	1	1	1	1	1	1	0	0	0	1	0	1	1	0	0	0	1	0	0	0	1	1	0	0	1	0	0	0	0	0	1	1	1	1	1	1	0	0	0	0	0	0	0	0	0	0	0	0	0	1	1	0	0	0	0	0	1	0	0	0	0	0	0	0	0	0	0	0	0	0	0	0	1	0	0	1	1	0	1	1	1	1	1	1	0	0	1	1	0	1	0	0	0	0	0	0	0	0	0	0	0	0	0	0	0	0	1	1	0	0	0	0	0	0	1	1	1	0	2	2	2	2	0	0	0	0	0	0	0	0	2	2	0	2	0	0	2	0	0	0	1	0	0	0	0	0	0	0	0	0	0	0	0	0	0	0	0	0	0	0	0	0	0	0	0	0	0	0	0	0	0	0	0	0	0	0	0	0	0	0	0	0	0	0	0	0	0	0	1	0	1	0	0	0	0	0	0	0	0	0	0	0	0	0	0	2	0	0	1	0	0	0	0	1	0	0	0	0	0	0	0	0	0	0	0	0	0	0	0	0	0	0	0	0	0	0	0	0	0	0	1	1	1	1	1	0	2	0	1	0	0	0	0	0	0	0	0	0	0	0	0	0	0	0	0	1	1	0	1	1	1	1	1	1	1	0	0	0	0	2	1	1	2	0	2	2	0	2	0	2	0	1	1	1	1	0	1	0	0	0	0	0	0	0	0	0	0	0	0	0	0	0	0	1	0	0	0	0	0	0	0	0	0	2	2	0	1	1	1	0	0	0	0	0	0	0	1	0	0	0	0	0	0	0	0	0	0	0	0	0	0	0	0	0	0	0	0	0	0	0	0	0	0	0	0	0	0	0	0	0	0	0	0	2	2	0	0	0	0	0	0	0	0	0	0	0	0	0	1	1	0	1	1	1	1	0	1	1	1	0	0	1	0	1	0	1	2	1	1	1	1	0	1	1	1	1	0	1	1	1	0	0	0	0	0	0	0	0	1	0	1	1	1	2	2	2	0	2	2	2	2	2	2	2	2	2	2	2	2	2	2	0	2	2	2	2	2	2	2	0	2	0	0	0	0	0	1	1	1	0	1	0	1	1	1	1	1	1	1	1	0	0	1	0	0	0	0	0	0	0	0	0	0	0	0	0	0	0	0	0	0	0	0	0	2	1	2	1	2	0	2	2	2	0	2	2	0	0	2	2	2	0	2	2	2	2	0	2	0	1	1	1	1	1	1	2	2	2	1	1	1	2	0	0	2	0	0	1	0	1	1	2	0	1	1	1	0	0	0	0	0	0	1	1	0	0	0	1	0	0	0	0	0	0	0	0	0	0	0	0	0	0	0	0	0	0	0	0	0	0	0	0	0	0	0	0	0	0	0	1	1	1	0	0	0	0	0	0	0	0	0	0	0	0	0	0	0	1	1	0	0	1	0	1	0	2	1	1	0	1	0	0	0	2	0	0	0	0	0	0	1	0	1	1	0	1	1	1	0	1	1	0	0	0	0	0	0	0	1	0	0	1	0	1	1	0	0	1	0	1	0	0	2	2	0	0	1	1	1	1	1	1	1	1	1	0	0	0	0	0	0	0	1	1	0	1	0	1	1	1	0	0	0	0	0	0	0	0	0	0	0	0	0	0	0	0	1	0	0	1	0	0	0	0	0	2	0	2	0	2	2	2	2	2	1	-1	-1	-1	-1	2	2	0	0	1	0	1	0	0	2	0	0	0	0	0	0	0	0	0	0	0	0	0	0	1	1	1	1	1	1	1	1	1	1	1	1	1	0	2	2	0	2	0	0	1	1	1	0	1	1	0	1	1	1	1	1	0	1	0	1	1	0	0	0	0	0	0	0	0	0	0	0	0	0	0	0	0	1	0	0	0	0	0	0	0	0	0	0	0	0	0	0	0	0	0	0	1	0	0	0	1	0	0	1	0	1	1	1	1	1	0	1	1	1	0	0	0	0	1	0	2	2	1	1	0	1	0	1	0	1	1	0	2	0	1	1	1	1	2	1	1	1	0	0	1	1	0	0	1	1	1	2	2	2	1	1	0	1	1	1	1	1	1	0	0	0	0	1	0	0	0	0	0	0	0	0	0	0	1	1	1	0	1	2	0	1	1	1	1	1	0	1	1	1	0	1	0	1	1	1	1	1	2	1	0	0	0	0	0	0	0	0	0	0	0	0	0	0	0	0	0	0	0	0	0	0	0	0	0	0	0	0	0	0	0	0	0	0	0	0	0	0	0	0	0	0	0	2	0	1	1	1	0	0	1	1	1	1	0	1	1	0	0	0	0	0	0	0	0	0	2	2	2	0	2	1	1	1	1	1	1	1	0	0	1	1	1	1	1	0	1	1	1	1	1	1	1	0	2	2	0	2	1	1	2	1	1	1	1	0	0	0	0	0	0	0	0	0	0	0	0	0	0	0	0	1	1	1	0	0	0	0	0	0	1	0	1	1	0	0	0	0	0	0	0	0	1	0	0	0	0	0	0	0	2	0	0	0	0	2	0	2	0	2	2	0	0	0	0	0	0	0	0	1	1	1	1	1	1	1	1	0	0	0	0	0	0	0	0	0	1	1	1	1	1	1	1	1	1	1	1	1	0	1	1	0	0	0	0	0	0	0	0	0	0	0	0	0	0	0	0	0	0	0	0	1	0	1	0	0	0	0	0	1	0	0	1	0	0	1	0	0	0	1	0	1	0	0	0	0	0	0	0	0	0	0	0	0	0	0	0	0	0	0	0	0	0	0	0	0	0	0	0	0	0	0	0	0	0	0	0	0	0	0	0	0	0	0	0	0	0	0	0	0	0	0	0	0	0	0	0	0	0	0	0	0	0	0	0	0	0	0	0	0	1	0	0	0	0	0	1	1	0	0	0	1	0	0	0	0	0	0	0	0	0	0	0	0	0	0	0	1	1	1	1	0	1	1	1	1	1	1	1	1	1	1	1	1	1	1	1	2	0	0	0	0	0	0	0	0	0	0	0	0	0	0	0	1	0	0	0	1	0	0	1	0	0	0	1	1	0	1	1	1	1	1	1	1	0	1	0	1	1	1	0	0	0	0	0	1	1	1	1	1	1	0	0	0	0	1	2	1	1	1	1	1	1	0	1	0	1	0	0	0	0	0	0	0	0	0	0	0	0	0	0	1	0	0	0	0	0	0	0	2	1	1	2	2	0	0	0	0	0	0	0	0	0	0	0	0	0	0	0	0	0	0	0	0	0	0	0	0	0	0	0	0	0	0	0	0	0	0	0	0	0	0	0	0	0	0	0	0	0	0	0	0	1	2	2	2	1	1	2	1	1	1	1	1	2	1	1	1	1	0	1	1	0	1	0	1	1	1	2	1	1	0	1	1	0	0	0	0	0	0	0	1	0	0	0	0	0	0	0	0	0	0	0	0	0	1	0	1	1	1	1	0	2	0	2	0	1	1	0	0	0	1	1	0	1	1	1	1	1	1	1	1	1	1	1	1	1	1	1	1	0	2	1	1	0	1	1	2	0	0	0	0	0	0	0	0	0	0	0	0	0	0	0	0	0	2	0	1	0	0	0	0	0	0	0	0	0	0	0	0	0	0	0	0	0	0	0	0	0	0	0	0	0	0	0	0	0	0	0	0	0	0	1	0	0	1	1	1	1	0	0	0	0	0	0	0	0	0	0	1	0	0	1	0	1	1	0	1	1	1	1	1	0	1	1	0	0	0	0	0	0	0	0	0	0	2	2	2	2	2	0	0	0	1	0	1	0	0	0	0	0	0	0	0	0	0	0	0	0	0	1	1	1	1	0	0	1	1	1	0	0	0	0	0	0	0	1	0	0	0	0	0	1	0	1	1	1	1	1	1	1	1	1	1	1	1	1	1	1	0	1	1	1	1	1	0	2	1	1	1	1	1	1	0	0	0	0	1	0	1	1	1	1	1	0	2	1	0	0	2	2	2	2	0	2	0	2	2	0	0	0	0	0	0	0	0	0	0	2	2	1	2	1	1	1	0	0	2	2	2	2	2	0	0	0	0	0	0	0	1	1	0	0	0	1	1	0	0	0	1	0	0	0	0	1	0	1	1	1	0	1	1	0	0	0	1	1	1	0	1	0	1	1	0	0	2	2	2	2	2	2	0	0	2	2	2	2	2	2	2	0	0	0	2	0	0	1	0	0	0	1	0	1	0	0	0	0	0	0	0	0	0	0	1	0	1	1	0	0	0	0	1	0	0	2	1	0	1	1	1	1	1	1	1	1	1	0	1	0	0	0	0	0	0	0	0	0	0	0	0	0	0	0	2	0	0	2	2	0	0	0	0	0	0	2	2	2	2	2	2	2	2	2	2	2	1	1	0	1	1	0	2	0	0	1	0	1	0	0	1	2	2	0	2	2	0	0	0	2	0	2	0	2	2	2	1	2	2	0	0	0	0	0	1	0	0	0	0	0	0	0	0	0	1	1	0	0	0	1	0	0	0	1	1	0	0	0	1	1	1	1	1	1	1	1	1	1	0	1	1	1	0	1	0	0	0	0	0	1	1	1	1	1	0	0	0	0	0	0	0	0	0	1	0	0	1	1	1	1	0	0	1	1	0	1	1	1	0	1	0	0	2	0	0	0	0	0	0	0	1	0	1	2	0	0	1	0	0	1	1	0	0	0	0	0	0	0	0	2	1	0	0	0	0	1	0	0	0	0	0	0	0	0	0	0	0	0	0	2	0	0	0	1	1	1	1	0	1	0	0	0	1	1	0	0	0	0	0	0	0	2	0	1	0	1	1	0	1	0	0	0	0	0	0	0	1	0	0	1	0	0	0	0	0	0	0	0	0	1	0	2	0	0	0	0	0	0	0	0	0	0	0	0	0	0	0	0	0	0	0	0	0	0	0	0	1	0	0	1	1	1	0	1	1	0	1	0	1	0	0	1	0	0	0	0	0	0	0	0	0	0	0	0	0	0	0	0	0	0	0	0	0	0	0	2	2	2	0	2	2	2	2	2	0	2	1	0	2	0	0	2	2	2	2	1	1	1	1	0	0	0	0	0	0	0	0	0	0	0	0	0	0	1	0	0	0	0	0	0	0	0	1	0	0	0	1	0	2	2	2	2	2	2	2	2	2	2	0	0	0	1	0	0	1	0	0	0	0	0	0	0	0	0	0	0	0	0	0	0	0	0	0	0	0	0	0	0	2	2	0	2	2	2	2	0	2	2	2	2	0	2	2	2	0	0	2	1	0	0	2	0	0	2	0	0	0	1	1	1	1	1	1	1	1	1	1	1	1	0	1	1	1	1	1	0	0	0	0	0	0	0	0	0	0	0	0	0	0	0	0	0	0	0	0	2	1	2	0	0	0	1	1	0	0	0	0	0	0	0	0	0	2	2	2	2	2	2	2	2	2	2	2	2	1	1	1	0	0	0	0	0	0	0	0	0	0	0	0	0	0	0	0	0	0	0	0	0	0	0	0	0	0	0	0	0	0	0	1	1	1	1	2	2	0	2	0	0	1	1	2	1	0	1	0	1	0	1	1	1	1	2	2	0	1	1	0	1	0	0	0	0	0	0	1	1	1	1	1	1	1	1	0	1	1	1	1	0	0	1	1	1	1	1	0	1	1	0	0	0	0	0	0	0	0	0	0	0	0	0	0	0	0	0	0	0	0	1	0	0	0	0	1	1	1	1	2	2	2	2	0	0	2	2	2	2	2	2	0	0	0	2	0	0	0	0	2	0	0	0	0	0	0	0	0	0	0	0	0	1	1	0	0	0	0	1	1	0	1	0	1	1	1	1	0	0	0	0	0	1	1	2	0	1	0	0	0	0	1	0	1	0	0	0	0	0	0	0	1	2	2	2	2	0	1	0	0	0	0	0	0	0	0	0	0	0	0	0	0	0	0	0	0	1	1	1	1	1	0	1	1	1	1	1	0	1	1	1	1	0	1	1	1	1	1	2	0	1	1	0	1	1	0	2	1	1	1	1	1	1	1	1	1	0	1	2	0	0	0	0	0	0	0	0	0	0	0	0	0	0	0	0	0	0	0	0	0	1	1	1	1	0	0	0	0	0	0	0	0	0	0	0	0	0	0	0	0	2	2	2	2	2	0	0	0	0	0	1	1	1	0	0	0	0	0	0	0	0	1	0	1	0	0	1	1	1	0	0	0	2	2	0	0	0	0	0	0	0	0	1	1	1	1	1	1	1	1	1	0	2	2	0	0	0	0	0	0	0	0	0	0	0	1	1	1	0	0	1	1	0	1	1	1	0	0	0	0	0	0	1	1	0	0	1	0	0	0	0	1	1	0	0	1	0	1	1	1	0	0	0	0	0	0	1	1	0	1	0	1	0	0	0	1	0	0	0	0	0	0	0	2	0	2	0	2	0	2	2	2	0	0	2	2	0	1	1	1	2	1	1	0	1	0	0	1	0	1	0	1	0	1	1	0	2	0	1	1	0	1	0	1	0	1	0	1	1	1	1	1	1	1	0	1	1	0	0	1	0	2	0	0	0	1	1	0	1	0	0	0	0	2	0	0	2	0	0	0	1	0	1	1	1	0	0	0	0	0	0	0	0	1	2	1	0	0	1	0	0	1	0	0	0	2	0	0	0	0	1	0	1	0	0	2	2	1	1	0	1	1	1	1	1	1	0	0	0	0	0	1	1	1	0	1	1	0	0	1	1	0	1	1	1	1	0	0	0	0	0	0	0	0	0	0	0	0	0	0	0	0	0	0	0	0	0	0	2	0	0	0	1	0	0	0	1	0	0	1	0	2	0	0	0	1	0	0	1	0	1	0	1	0	0	0	0	2	2	2	2	0	2	1	2	2	0	0	2	2	2	0	2	0	0	0	0	0	1	0	1	0	0	0	0	1	1	1	1	1	1	0	0	1	2	1	0	0	0	0	0	0	0	0	0	2	2	2	2	0	2	0	2	2	2	0	2	2	2	0	0	0	0	0	0	-1	2	2	0	2	2	2	2	2	2	2	2	2	0	0	0	2	-1	-1	-1	2	2	0	2	2	2	2	2	2	2	2	2	2	2	2	2	2	2	2	2	2	2	2	2	2	2	2	2	2	2	2	2	2	2	2	2	2	2	0	0	1	0	0	0	2	2	2	2	2	2	2	2	2	2	2	2	2	2	2	2	2	2	2	0	0	1	0	2	2	0	2	2	2	0	2	2	0	2	2	1	1	2	2	0	2	2	2	2	2	2	2	2	2	2	2	2	0	2	2	0	2	2	2	2	1	1	1	1	0	0	0	0	0	0	0	0	0	0	0	1	1	0	0	0	0	0	0	0	1	0	1	1	1	1	0	0	0	1	1	1	1	1	1	1	1	1	1	1	1	1	0	1	1	1	1	0	0	0	0	0	0	0	0	0	1	1	1	1	1	0	1	1	1	1	1	1	2	2	2	2	2	0	0	0	0	0	0	0	1	0	1	1	2	2	2	2	0	2	1	1	0	0	1	0	0	0	0	0	1	1	1	1	0	0	0	0	0	1	1	1	0	0	1	0	0	0	0	0	0	0	0	0	0	0	1	0	0	0	0	0	0	0	1	0	0	1	1	1	0	1	2	1	1	1	1	1	1	1	1	0	0	0	0	0	0	0	0	0	0	0	0	0	0	0	0	0	0	0	0	0	0	0	0	0	0	1	0	0	0	0	0	0	0	0	0	0	0	0	0	0	0	0	0	0	0	0	0	0	0	0	0	0	0	0	0	0	0	2	2	0	0	0	0	0	0	0	0	2	1	0	0	1	1	1	1	1	1	0	1	1	0	2	1	1	1	1	1	1	1	1	0	0	2	0	1	1	1	1	1	1	2	2	1	1	1	1	0	1	2	0	1	0	0	0	0	0	0	0	0	0	0	0	0	0	0	1	0	0	0	0	0	0	0	0	0	0	0	0	0	0	0	0	0	0	0	0	0	0	0	0	0	0	0	0	0	0	0	0	0	0	0	0	0	0	0	0	0	0	0	0	0	0	1	0	0	0	0	0	0	0	0	2	0	2	0	0	1	2	2	0	2	0	2	2	2	2	0	2	2	2	0	2	2	2	2	2	1	1	0	1	1	1	1	1	1	1	1	1	1	0	1	1	1	1	1	1	2	2	2	0	0	2	1	1	1	1	1	1	1	1	0	1	0	1	1	1	1	0	0	0	0	0	0	0	0	1	0	1	0	1	0	1	0	0	0	0	1	0	1	0	0	0	0	1	0	1	1	1	1	1	1	1	1	1	1	1	1	1	1	1	1	2	1	0	1	1	1	1	1	1	1	1	1	1	0	1	1	2	2	2	2	2	0	0	0	0	2	2	0	1	1	0	0	2	1	1	1	1	1	1	1	0	0	0	0	1	0	0	0	0	0	0	0	0	0	0	0	0	0	0	0	0	0	0	1	0	0	0	0	0	0	0	0	0	0	0	0	0	0	0	0	0	0	0	0	1	1	1	1	1	0	1	1	1	1	1	1	1	0	0	0	0	1	1	2	1	0	0	2	2	2	2	0	0	0	0	1	1	0	0	0	2	2	2	0	1	1	2	1	2	1	0	1	1	1	1	1	0	0	0	0	0	1	1	1	0	0	0	1	1	1	0	1	2	0	0	0	0	0	0	0	0	0	0	0	0	0	0	0	0	0	0	0	2	2	2	2	0	0	2	2	2	2	2	2	2	0	0	0	0	0	0	0	0	0	0	0	2	0	0	2	0	0	0	0	0	1	1	1	0	0	0	0	0	0	0	1	0	1	1	1	0	0	0	0	0	0	0	0	0	0	0	0	0	0	0	0	0	0	0	0	0	0	0	0	0	0	0	1	0	1	1	1	1	1	1	1	1	1	1	0	0	0	1	1	1	1	0	1	1	1	0	1	0	0	0	0	0	0	0	0	0	0	0	0	0	0	0	0	1	1	1	1	1	1	1	1	1	1	1	0	1	0	1	1	1	1	1	1	1	1	1	1	2	1	1	1	1	1	0	0	1	1	0	0	1	1	2	2	0	2	1	1	1	0	0	1	0	0	0	0	0	0	0	0	0	0	0	0	0	0	0	0	0	0	0	0	0	0	0	0	0	0	0	0	0	0	0	0	0	0	1	1	1	1	0	1	0	0	1	1	1	1	1	1	0	0	0	0	0	0	0	0	0	0	0	0	0	0	0	0	0	0	0	0	0	0	2	2	2	2	0	2	2	0	1	0	0	0	0	0	0	0	0	0	0	1	0	0	0	0	0	0	0	0	0	0	0	0	0	0	0	0	0	0	0	0	0	0	0	0	0	0	0	0	0	0	2	2	1	1	1	1	1	0	1	1	1	0	1	0	0	0	0	0	0	0	0	0	0	0	0	0	0	0	0	0	0	0	0	0	2	0	2	2	0	0	0	2	0	1	1	2	0	2	0	2	0	0	1	0	0	0	0	0	0	1	1	1	1	0	0	0	0	0	0	0	0	0	0	0	0	0	0	1	1	1	1	1	2	2	1	1	1	0	1	0	0	1	1	1	1	1	1	1	1	1	1	1	0	2	0	0	0	0	1	2	1	1	0	1	2	0	0	0	0	0	0	0	0	0	0	0	0	0	0	0	0	0	0	0	0	0	0	1	0	0	1	0	1	0	1	1	1	1	1	1	1	1	1	1	2	1	1	0	0	0	1	1	1	0	0	0	0	2	2	2	2	2	2	0	2	0	2	0	0	0	0	1	0	0	0	2	2	1	1	1	1	1	0	0	2	2	2	2	0	0	0	1	0	1	1	1	1	1	1	1	0	1	0	0	2	2	0	0	0	0	0	1	1	1	1	1	1	1	1	1	0	0	0	0	0	1	1	0	1	0	0	0	1	1	1	1	0	0	1	1	1	1	2	1	1	1	1	1	1	1	0	1	1	1	1	1	1	1	1	1	0	0	0	0	0	0	0	0	0	0	0	0	0	0	1	0	1	0	1	1	0	1	1	0	0	0	0	0	0	0	0	0	0	0	0	0	0	0	0	0	0	1	0	0	0	0	0	0	0	1	1	1	1	1	1	0	2	2	0	1	0	2	1	0	0	0	0	0	0	0	0	0	0	0	0	0	0	0	0	1	0	0	0	0	0	0	0	0	0	0	0	0	0	0	0	0	0	0	0	0	0	0	0	0	0	2	1	0	1	1	0	0	0	0	0	0	0	0	0	0	0	0	0	0	0	0	0	0	0	0	0	0	0	0	0	0	0	0	0	2	0	2	1	2	1	1	1	1	1	1	0	0	0	0	0	1	1	1	0	0	1	2	1	2	2	2	2	2	2	0	2	1	0	0	0	0	0	0	2	2	2	2	0	2	2	2	1	1	0	0	0	2	0	0	2	0	0	0	0	0	0	0	0	0	0	0	0	0	0	0	0	0	0	0	0	0	2	2	0	2	2	2	2	0	2	2	2	2	0	2	2	2	0	2	2	0	0	0	0	0	0	0	0	0	0	0	0	0	0	0	0	1	0	0	0	0	0	1	0	1	1	1	1	1	1	1	0	0	1	1	0	0	1	1	1	1	1	1	1	1	1	1	0	0	0	0	0	0	0	0	0	0	0	0	0	0	0	1	0	1	0	0	0	0	0	0	0	0	0	0	0	0	0	0	0	0	0	1	1	0	0	0	0	0	1	0	1	0	1	0	1	1	0	0	0	0	1	1	1	1	0	1	1	1	0	0	1	0	0	0	0	1	1	1	0	1	1	0	0	1	0	1	1	0	0	1	1	0	0	1	1	1	1	0	0	0	0	0	0	1	1	1	1	1	1	1	0	1	1	1	1	1	0	1	1	0	0	0	1	0	0	1	0	1	0	1	0	1	0	1	0	0	0	0	0	1	1	1	0	0	0	0	0	0	0	0	0	0	0	0	0	1	1	1	1	0	0	0	0	0	0	0	0	1	0	1	1	1	0	0	1	1	1	0	0	0	0	1	1	1	1	1	0	1	1	0	0	1	1	1	1	1	0	1	1	0	0	1	0	0	0	0	2	2	2	2	0	0	1	1	2	2	1	1	2	1	1	1	1	2	0	1	1	1	1	1	1	1	1	0	1	0	0	0	0	0	0	0	0	0	1	1	1	1	0	0	0	1	0	0	0	0	0	0	0	1	0	0	0	0	0	0	1	0	2	2	1	1	1	1	0	1	1	2	2	2	2	1	0	0	0	0	0	0	0	0	0	0	0	0	0	0	0	0	0	0	0	1	1	0	1	0	1	1	0	1	0	1	0	0	0	1	1	0	1	0	1	0	0	0	0	1	0	0	1	0	0	0	0	0	0	0	0	0	0	0	0	0	0	0	0	0	0	0	0	1	0	0	0	0	0	0	1	1	1	1	1	0	0	2	2	2	0	0	0	0	0	2	2	0	1	1	2	1	0	0	0	0	0	1	1	1	1	1	0	0	2	2	2	2	2	0	1	0	0	1	0	0	0	0	0	0	0	0	2	1	1	0	2	0	0	0	1	1	1	0	1	1	0	0	0	1	1	1	0	0	0	0	0	0	0	2	0	0	0	0	0	0	0	0	1	0	0	0	0	0	1	0	1	1	1	1	1	1	1	1	1	1	1	1	1	1	1	1	1	1	1	1	1	1	1	1	1	1	1	1	1	0	1	1	1	1	2	1	2	1	1	1	0	0	0	0	0	1	0	0	0	0	0	0	0	0	0	0	1	0	1	0	0	2	0	0	0	1	0	0	1	0	0	0	0	1	0	0	0	0	0	0	0	0	1	1	1	1	1	1	1	1	1	1	1	1	1	0	1	2	1	1	0	2	0	1	0	1	1	0	0	0	1	1	1	1	1	1	1	1	1	0	0	0	0	0	0	0	0	0	0	0	0	0	0	1	1	0	0	0	0	1	0	0	0	1	1	0	0	0	1	0	0	0	1	0	0	0	0	0	0	0	0	0	0	0	0	0	0	1	0	1	1	2	1	0	0	0	0	0	0	1	1	1	1	0	1	2	1	1	1	1	1	0	0	0	1	0	0	0	0	0	0	0	2	1	1	1	2	2	2	2	1	0	1	1	0	1	0	0	1	1	0	1	1	0	0	0	0	0	0	1	0	0	0	0	0	0	0	1	0	0	0	0	0	0	0	0	0	0	0	0	0	0	0	0	0	0	0	0	0	0	0	0	0	0	0	0	0	0	0	0	0	0	0	0	0	0	0	0	0	0	0	0	0	0	0	0	0	0	1	1	0	0	0	0	0	1	0	0	0	0	1	1	1	1	1	0	1	1	0	0	0	0	0	0	0	0	0	0	0	0	0	0	0	0	0	0	0	0	0	0	0	2	1	1	0	0	0	1	1	1	0	0	1	1	1	1	1	1	1	1	1	0	0	0	2	0	2	2	1	0	0	0	1	1	2	1	0	0	0	0	0	0	0	0	0	0	0	0	0	0	0	0	2	1	0	0	0	0	0	0	0	0	0	0	0	0	0	0	0	0	0	1	1	1	0	0	1	0	0	0	1	1	0	0	1	0	1	1	0	1	0	0	1	1	0	0	0	0	0	0	0	0	2	1	1	1	1	1	1	1	1	1	0	0	0	0	2	1	2	2	1	1	1	1	2	1	2	2	0	2	2	2	2	2	2	2	2	2	0	2	0	1	1	0	0	0	0	2	2	1	0	1	1	1	1	1	1	1	1	1	1	1	1	2	2	2	2	2	2	2	2	2	2	0	2	2	0	2	2	2	2	2	0	0	1	1	1	1	1	1	1	1	1	1	1	2	2	2	0	2	0	0	1	2	0	0	2	2	0	0	0	2	0	2	0	0	0	1	1	1	1	0	0	0	0	0	0	0	0	0	0	0	0	0	0	0	0	0	0	2	0	1	1	1	1	1	1	1	1	1	1	1	1	1	2	1	1	2	2	1	0	0	1	1	0	0	0	0	0	0	1	1	1	0	1	1	0	1	1	0	0	1	0	0	0	1	0	0	0	0	0	0	0	0	0	0	1	1	1	1	1	0	0	0	0	0	1	0	1	0	1	0	0	0	0	1	0	0	0	0	0	0	0	0	0	1	0	1	1	1	1	0	0	1	1	0	0	1	1	1	1	0	0	1	2	0	0	0	1	1	1	1	0	0	0	1	0	2	2	2	0	2	1	1	0	0	0	0	0	0	1	0	2	2	2	2	0	0	2	0	0	0	2	0	2	1	1	0	1	0	1	0	0	2	1	0	0	0	0	0	0	1	1	1	0	0	0	0	0	0	0	0	0	0	0	0	0	0	0	0	0	0	0	0	1	0	1	1	1	1	0	1	0	0	0	0	0	0	0	1	0	0	0	1	0	0	1	0	0	1	0	1	1	1	1	0	0	0	2	0	0	1	1	1	2	1	1	1	0	0	0	0	0	0	0	1	1	0	0	0	1	0	1	0	1	1	0	1	1	1	1	1	1	1	1	1	1	1	1	1	1	0	0	0	0	0	0	0	0	0	1	0	0	1	1	2	1	1	0	0	0	0	2	0	0	2	2	2	2	2	2	1	0	0	0	0	0	0	0	0	0	0	0	0	0	0	0	0	0	0	0	2	2	2	2	0	2	2	2	0	2	2	2	0	0	0	0	2	0	0	0	0	0	0	0	0	0	1	1	1	1	1	1	1	1	1	1	1	1	1	1	1	1	1	1	1	1	1	1	1	1	1	1	1	1	1	1	1	0	0	0	0	0	0	0	1	0	2	2	1	2	1	1	1	0	1	0	1	1	1	1	1	1	1	1	1	1	1	2	0	0	0	1	1	0	2	2	2	0	0	0	0	0	0	0	0	0	0	0	1	1	0	1	0	0	0	0	0	1	1	0	1	1	1	1	1	0	0	0	0	0	1	0	0	0	0	1	0	1	1	1	1	1	1	1	0	1	0	1	1	1	0	1	1	1	1	0	0	1	1	2	0	0	0	2	2	0	0	0	0	2	2	2	0	1	1	0	0	1	1	1	1	1	1	1	1	0	2	1	1	0	0	0	0	0	0	0	0	1	0	0	0	0	0	0	0	0	0	0	0	0	0	0	0	0	0	0	0	0	2	0	0	0	1	0	0	0	0	0	0	0	0	0	0	0	0	0	0	0	0	0	0	0	0	0	0	0	0	0	0	0	0	0	0	0	0	0	0	0	0	0	0	0	0	0	0	0	0	2	0	0	1	0	0	0	0	0	0	0	0	0	0	0	0	0	1	0	0	0	0	0	0	0	0	1	1	1	1	1	1	1	1	1	1	1	1	1	1	2	2	2	0	1	0	2	2	1	1	0	1	1	1	1	1	1	1	1	1	0	0	0	0	0	0	1	0	0	0	1	1	1	1	1	1	0	1	1	0	1	0	0	0	0	0	1	1	0	0	0	0	0	0	1	1	0	0	0	0	0	0	0	0	0	0	0	0	0	0	0	0	0	0	0	0	0	0	0	0	0	2	0	1	0	2	2	2	2	2	2	2	2	2	0	2	0	0	0	0	0	1	2	1	1	0	2	0	1	1	1	1	1	1	0	1	0	0	0	2	2	2	2	0	2	0	0	2	2	2	2	1	1	1	1	0	1	0	1	1	1	1	1	1	1	1	1	1	2	1	1	1	2	2	2	1	2	0	0	0	0	0	0	0	0	0	0	0	0	0	0	0	0	0	0	0	0	0	0	0	0	0	0	0	0	1	0	0	1	1	1	0	0	0	0	0	0	0	1	0	0	1	0	0	1	1	0	1	1	0	1	0	2	0	0	0	0	0	0	0	0	0	0	0	0	0	0	0	0	0	0	0	0	0	0	0	0	0	0	1	1	1	2	0	0	0	0	0	0	0	0	0	2	2	1	1	0	0	0	0	0	0	1	0	1	0	1	1	0	0	1	0	1	1	1	0	1	2	1	0	0	0	0	1	1	1	0	1	0	1	0	0	0	0	0	0	0	0	0	0	0	0	0	2	1	0	0	0	2	0	2	2	0	1	1	1	1	1	0	0	0	0	0	0	2	0	0	0	0	0	0	0	0	0	0	0	0	1	0	1	0	0	1	1	0	1	0	0	0	0	0	0	0	1	1	1	1	1	1	0	0	1	0	1	0	1	1	0	0	0	0	0	1	0	1	0	0	0	1	1	0	0	1	0	0	1	1	0	0	0	0	1	0	0	1	1	0	0	0	0	0	0	0	0	1	0	0	1	0	0	0	0	0	0	0	0	0	0	1	0	1	1	0	0	0	1	0	1	0	0	0	0	0	0	2	0	0	0	0	0	0	0	0	0	0	0	0	0	0	0	0	0	0	0	0	0	0	0	0	0	0	0	0	0	0	0	2	0	1	0	0	2	0	0	2	2	2	0	2	2	2	0	0	0	0	0	0	0	0	0	0	0	0	0	0	2	2	2	2	0	0	0	0	0	0	0	1	0	1	0	0	1	2	0	2	0	0	0	0	0	0	0	0	0	2	2	2	2	0	2	1	1	1	1	1	1	0	0	0	0	0	0	0	0	0	0	0	0	0	0	0	0	1	2	0	0	0	0	0	0	0	0	0	0	0	0	0	0	0	0	0	0	0	0	0	0	0	0	0	0	0	0	2	0	0	0	0	0	0	0	0	0	1	0	0	0	1	1	1	1	1	1	1	0	0	0	0	0	0	0	1	1	1	1	0	1	1	0	1	1	0	0	0	1	0	0	0	0	0	0	0	0	0	1	0	0	0	0	1	1	1	1	1	1	1	1	0	2	2	2	2	2	2	2	0	0	0	0	1	1	2	2	2	2	2	0	0	0	0	0	0	0	0	0	2	0	0	0	1	1	0	0	1	0	1	0	0	0	0	0	0	0	0	0	1	0	0	0	1	0	1	1	1	0	1	1	0	0	0	0	0	0	0	0	0	0	0	0	0	0	0	0	0	0	0	0	0	1	0	1	1	1	0	0	1	1	0	0	1	0	0	0	0	0	1	0	1	0	1	0	0	0	0	0	0	0	0	1	0	1	0	1	0	1	0	0	1	0	1	0	0	0	0	0	0	0	0	0	0	1	1	1	1	0	1	1	1	0	2	2	1	0	1	1	0	0	0	0	0	0	0	0	1	1	0	0	1	1	0	1	0	1	1	0	0	0	0	0	1	0	0	0	0	0	0	0	0	0	1	1	0	1	0	0	0	1	0	0	0	0	1	0	1	0	0	1	0	0	0	0	0	0	0	0	1	0	1	1	0	0	0	1	0	0	1	1	0	0	0	0	0	0	1	0	0	0	0	0	0	0	0	1	0	1	0	1	0	0	0	0	0	0	0	0	0	1	0	0	0	0	0	0	0	0	0	0	0	0	0	1	0	1	1	1	1
[truncated: 1,240,598 more chars]
