# Supplementary material for: The western redcedar genome reveals low genetic diversity in a self-compatible conifer
Source: Genome Res. 2022 Oct;32(10):1952–64. doi: 10.1101/gr.276358.121 (PMC9712635; doi:10.1101/gr.276358.121)
Supplement: Supplemental Material [file supp_gr.276358.121_Supplemental_Code5_correct.tar.gz › Code_S5-S_line_genotype_correction/Line_17_samples.012.indv]

1744-544-S4
1755-545-S4
17_2-F
1721-111-S5
17_4-F
1721-111-S4
1755-S1
17_5-F
1721-S1
1755-54-S3
1721-1-S2
1744-S1
1755-5-S2
1755-545-S5
1721-11-S3
