# Supplementary material for: The western redcedar genome reveals low genetic diversity in a self-compatible conifer
Source: Genome Res. 2022 Oct;32(10):1952–64. doi: 10.1101/gr.276358.121 (PMC9712635; doi:10.1101/gr.276358.121)
Supplement: Supplemental Material [file supp_gr.276358.121_Supplemental_Code5_correct.tar.gz › Code_S5-S_line_genotype_correction/Line_19_samples.012.indv]

1922-111-S4
1912-131-S4
1955-544-S4
1922-S1
1955-5-S2
19_1-F
19_2-F
1912-S1
19_5-F
1922-1-S2
1955-S1
1955-54-S3
