# Supplementary material for: The western redcedar genome reveals low genetic diversity in a self-compatible conifer
Source: Genome Res. 2022 Oct;32(10):1952–64. doi: 10.1101/gr.276358.121 (PMC9712635; doi:10.1101/gr.276358.121)
Supplement: Supplemental Material [file supp_gr.276358.121_Supplemental_Code5_correct.tar.gz › Code_S5-S_line_genotype_correction/Line_1_samples.012.indv]

111-2-S2
1_2-F
145-5-S2
111-221-S5
145-545-S4
111-S1
1_1-F
145-54-S3
122-S1
111-22-S3
111-221-S4
145-545-S5
145-S1
