# Supplementary material for: The western redcedar genome reveals low genetic diversity in a self-compatible conifer
Source: Genome Res. 2022 Oct;32(10):1952–64. doi: 10.1101/gr.276358.121 (PMC9712635; doi:10.1101/gr.276358.121)
Supplement: Supplemental Material [file supp_gr.276358.121_Supplemental_Code5_correct.tar.gz › Code_S5-S_line_genotype_correction/Line_20_samples.012.indv]

2013-131-S4
2045-544-S4
2045-5-S2
2013-1-S2
20_1-F
20_4-F
2013-13-S3
2045-54-S3
2013-S1
2045-S1
