# Supplementary material for: The western redcedar genome reveals low genetic diversity in a self-compatible conifer
Source: Genome Res. 2022 Oct;32(10):1952–64. doi: 10.1101/gr.276358.121 (PMC9712635; doi:10.1101/gr.276358.121)
Supplement: Supplemental Material [file supp_gr.276358.121_Supplemental_Code5_correct.tar.gz › Code_S5-S_line_genotype_correction/Line_21_samples.012.indv]

2121-111-S5
2165-444-S5
2121-1-S2
2165-S1
2165-44-S3
2121-111-S4
21_2-F
2165-4-S2
2121-11-S3
2121-S1
2165-444-S4
2111-S1
21_6-F
2111-111-S4
