# Supplementary material for: The western redcedar genome reveals low genetic diversity in a self-compatible conifer
Source: Genome Res. 2022 Oct;32(10):1952–64. doi: 10.1101/gr.276358.121 (PMC9712635; doi:10.1101/gr.276358.121)
Supplement: Supplemental Material [file supp_gr.276358.121_Supplemental_Code5_correct.tar.gz › Code_S5-S_line_genotype_correction/Line_23_samples.012.indv]

2323-211-S5
2344-46-S3
2323-21-S3
2344-S1
23_2-F
2323-211-S4
2344-4-S2
2323-S1
2344-464-S4
23_4-F
2323-2-S2
