# Supplementary material for: The western redcedar genome reveals low genetic diversity in a self-compatible conifer
Source: Genome Res. 2022 Oct;32(10):1952–64. doi: 10.1101/gr.276358.121 (PMC9712635; doi:10.1101/gr.276358.121)
Supplement: Supplemental Material [file supp_gr.276358.121_Supplemental_Code5_correct.tar.gz › Code_S5-S_line_genotype_correction/Line_26_samples.012.indv]

2645-S1
2612-S1
2645-4-S2
2612-1-S2
2645-464-S4
2612-121-S4
26_2-F
26_4-F
2621-S1
2645-46-S3
26_1-F
2622-121-S4
