# Supplementary material for: The western redcedar genome reveals low genetic diversity in a self-compatible conifer
Source: Genome Res. 2022 Oct;32(10):1952–64. doi: 10.1101/gr.276358.121 (PMC9712635; doi:10.1101/gr.276358.121)
Supplement: Supplemental Material [file supp_gr.276358.121_Supplemental_Code5_correct.tar.gz › Code_S5-S_line_genotype_correction/Line_29_samples.012.indv]

2944-565-S5
2923-121-S5
29_4-F
29_2-F
2944-565-S4
2944-S1
2923-12-S3
2923-S1
2923-121-S4
2923-1-S2
2944-56-S3
2944-5-S2
