# Supplementary material for: The western redcedar genome reveals low genetic diversity in a self-compatible conifer
Source: Genome Res. 2022 Oct;32(10):1952–64. doi: 10.1101/gr.276358.121 (PMC9712635; doi:10.1101/gr.276358.121)
Supplement: Supplemental Material [file supp_gr.276358.121_Supplemental_Code5_correct.tar.gz › Code_S5-S_line_genotype_correction/Line_6_samples.012.indv]

646-454-S5
6_2-F
646-45-S3
623-S1
611-11-S3
611-S1
646-4-S2
611-111-S4
646-S1
623-211-S4
6_4-F
646-454-S4
6_1-F
611-1-S2
