# Supplementary material for: The western redcedar genome reveals low genetic diversity in a self-compatible conifer
Source: Genome Res. 2022 Oct;32(10):1952–64. doi: 10.1101/gr.276358.121 (PMC9712635; doi:10.1101/gr.276358.121)
Supplement: Supplemental Material [file supp_gr.276358.121_Supplemental_Code5_correct.tar.gz › Code_S5-S_line_genotype_correction/Line_7_samples.012.indv]

745-44-S3
745-444-S4
721-211-S4
7_4-F
745-4-S2
7_2-F
712-111-S4
712-S1
7_1-F
745-S1
721-2-S2
721-S1
