# Supplementary material for: The western redcedar genome reveals low genetic diversity in a self-compatible conifer
Source: Genome Res. 2022 Oct;32(10):1952–64. doi: 10.1101/gr.276358.121 (PMC9712635; doi:10.1101/gr.276358.121)
Supplement: Supplemental Material [file supp_gr.276358.121_Supplemental_Code5_correct.tar.gz › Code_S5-S_line_genotype_correction/Line_8_samples.012.indv]

845-44-S3
845-444-S4
821-11-S3
821-1-S2
821-S1
854-S1
821-111-S4
854-544-S4
8_5-F
845-4-S2
8_4-F
845-S1
8_2-F
