# Supplementary material for: The western redcedar genome reveals low genetic diversity in a self-compatible conifer
Source: Genome Res. 2022 Oct;32(10):1952–64. doi: 10.1101/gr.276358.121 (PMC9712635; doi:10.1101/gr.276358.121)
Supplement: Supplemental Material [file supp_gr.276358.121_Supplemental_Code6_heter.tar.gz]

Archive with 40 entries (39 files):
- Code_S6-S_line_pop_gen_and_heterozygosity
- Code_S6-S_line_pop_gen_and_heterozygosity/all_filtered_snp_ids.txt
- Code_S6-S_line_pop_gen_and_heterozygosity/FS_lines_allele_matrix.csv
- Code_S6-S_line_pop_gen_and_heterozygosity/Line_10_2_corrected_manually.csv
- Code_S6-S_line_pop_gen_and_heterozygosity/Line_10_5_corrected_manually.csv
- Code_S6-S_line_pop_gen_and_heterozygosity/Line_13_3_corrected_manually.csv
- Code_S6-S_line_pop_gen_and_heterozygosity/Line_13_4_corrected_manually.csv
- Code_S6-S_line_pop_gen_and_heterozygosity/Line_16_1_corrected_manually.csv
- Code_S6-S_line_pop_gen_and_heterozygosity/Line_16_5_corrected_manually.csv
- Code_S6-S_line_pop_gen_and_heterozygosity/Line_17_2_corrected_manually.csv
- Code_S6-S_line_pop_gen_and_heterozygosity/Line_17_5_corrected_manually.csv
- Code_S6-S_line_pop_gen_and_heterozygosity/Line_19_2_corrected_manually.csv
- Code_S6-S_line_pop_gen_and_heterozygosity/Line_19_5_corrected_manually.csv
- Code_S6-S_line_pop_gen_and_heterozygosity/Line_1_1_corrected_manually.csv
- Code_S6-S_line_pop_gen_and_heterozygosity/Line_20_1_corrected_manually.csv
- Code_S6-S_line_pop_gen_and_heterozygosity/Line_20_4_corrected_manually.csv
- Code_S6-S_line_pop_gen_and_heterozygosity/Line_21_2_corrected_manually.csv
- Code_S6-S_line_pop_gen_and_heterozygosity/Line_21_6_corrected_manually.csv
- Code_S6-S_line_pop_gen_and_heterozygosity/Line_23_2_corrected_manually.csv
- Code_S6-S_line_pop_gen_and_heterozygosity/Line_23_4_corrected_manually.csv
- Code_S6-S_line_pop_gen_and_heterozygosity/Line_26_1_corrected_manually.csv
- Code_S6-S_line_pop_gen_and_heterozygosity/Line_26_4_corrected_manually.csv
- Code_S6-S_line_pop_gen_and_heterozygosity/Line_27_2_corrected_manually.csv
- Code_S6-S_line_pop_gen_and_heterozygosity/Line_29_2_corrected_manually.csv
- Code_S6-S_line_pop_gen_and_heterozygosity/Line_29_4_corrected_manually.csv
- Code_S6-S_line_pop_gen_and_heterozygosity/Line_6_1_corrected_manually.csv
- Code_S6-S_line_pop_gen_and_heterozygosity/Line_6_4_corrected_manually.csv
- Code_S6-S_line_pop_gen_and_heterozygosity/Line_7_2_corrected_manually.csv
- Code_S6-S_line_pop_gen_and_heterozygosity/Line_7_4_corrected_manually.csv
- Code_S6-S_line_pop_gen_and_heterozygosity/Line_8_2_corrected_manually.csv
- Code_S6-S_line_pop_gen_and_heterozygosity/Line_8_4_corrected_manually.csv
- Code_S6-S_line_pop_gen_and_heterozygosity/observed_expected_het_all_snps.txt
- Code_S6-S_line_pop_gen_and_heterozygosity/observed_expected_het_all_snps_two_cols.txt
- Code_S6-S_line_pop_gen_and_heterozygosity/rwp.all_filtered_snps.vcf
- Code_S6-S_line_pop_gen_and_heterozygosity/S1_lines_allele_matrix.csv
- Code_S6-S_line_pop_gen_and_heterozygosity/S2_lines_allele_matrix.csv
- Code_S6-S_line_pop_gen_and_heterozygosity/S3_lines_allele_matrix.csv
- Code_S6-S_line_pop_gen_and_heterozygosity/S4_lines_allele_matrix.csv
- Code_S6-S_line_pop_gen_and_heterozygosity/S5_lines_allele_matrix.csv
- Code_S6-S_line_pop_gen_and_heterozygosity/S_line_pop_gen_and_heterozygosity.R
