# Supplementary material for: The western redcedar genome reveals low genetic diversity in a self-compatible conifer
Source: Genome Res. 2022 Oct;32(10):1952–64. doi: 10.1101/gr.276358.121 (PMC9712635; doi:10.1101/gr.276358.121)
Supplement: Supplemental Material [file supp_gr.276358.121_Supplemental_Code6_heter.tar.gz › Code_S6-S_line_pop_gen_and_heterozygosity/Line_13_3_corrected_manually.csv]

	13_3-F	1332-S1	1332-1-S2	1332-11-S3	1332-111-S4
10037734_187	0	0	0	0	0
10037734_193	0	0	0	0	0
10067478_194	2	2	2	2	2
10067478_247	2	2	2	2	2
10067478_280	2	2	2	2	2
10744769_347	0	0	0	0	0
10744769_415	0	0	0	0	0
10744769_496	1	1	1	1	1
10744769_556	1	1	1	1	1
10744769_562	1	1	1	1	1
10744769_580	1	1	1	1	1
11940064_213	0	0	0	0	0
12006811_276	0	0	0	0	0
12006811_314	1	2	2	2	2
1203429_535	2	2	2	2	2
12092238_417	0	0	0	0	0
12092238_439	0	0	0	0	0
12092238_454	0	0	0	0	0
12092238_488	0	0	0	0	0
12378141_88	1	1	1	NA	2
1238669_2457	0	0	0	0	0
1238669_2540	0	0	0	0	0
1238669_2557	0	0	0	0	0
1238669_2591	0	0	0	0	0
12697123_387	0	0	0	0	0
12697123_404	0	0	0	0	0
12697123_485	0	0	0	0	0
12955242_339	0	0	0	0	0
12955242_389	0	0	0	0	0
12955242_405	0	0	0	0	0
1297298_3008	0	0	0	0	0
1297298_3066	0	0	0	0	0
13088301_250	0	0	0	0	0
13088301_259	1	0	0	0	0
13088301_261	0	0	0	0	0
13088301_290	1	1	1	1	1
13088301_316	1	0	0	0	0
13088301_349	1	1	1	1	1
13200464_367	0	0	0	0	0
13200464_448	0	0	0	0	0
13200464_466	0	0	0	0	0
13425917_74	1	1	1	NA	0
13425917_78	0	0	0	0	0
13425917_83	1	0	0	0	0
137057_5371	1	1	1	1	1
137057_5384	1	1	0	0	0
137057_5386	1	1	1	1	1
137057_5393	1	1	0	0	0
137057_5404	0	0	0	0	0
137057_5431	0	0	0	0	0
137057_5440	0	0	0	0	0
137057_5450	0	0	0	0	0
137057_5458	0	0	0	0	0
13777658_143	0	0	0	0	0
13777658_154	0	0	0	0	0
13777658_185	0	0	0	0	0
13777658_210	0	0	0	0	0
13777658_213	1	1	1	1	1
13777658_235	1	1	1	1	1
13777658_248	0	0	0	0	0
13777658_249	1	1	1	1	1
13777658_286	1	1	1	1	1
13777658_287	1	1	1	1	1
13777658_292	1	1	1	1	1
13777658_299	1	1	1	1	1
13777658_394	1	1	1	1	1
13777658_422	1	1	1	1	1
13777658_434	0	0	0	0	0
13923025_139	0	0	0	0	0
13923025_165	0	0	0	0	0
13923025_169	0	0	0	0	0
13923025_174	1	1	1	1	1
13923025_179	1	1	1	1	1
13923025_195	0	0	0	0	0
13923025_217	1	1	1	1	1
13923025_243	1	1	1	1	1
13923025_258	1	1	1	1	1
13923025_270	1	1	1	1	1
13923025_282	0	0	0	0	0
14099780_128	1	2	2	2	2
14099780_220	0	0	0	0	0
14099780_228	0	0	0	0	0
1441214_2511	0	0	0	0	0
1441214_2530	0	0	0	0	0
1441214_2562	0	0	0	0	0
1441214_2619	0	0	0	0	0
1441214_2634	0	0	0	0	0
14485987_171	0	0	0	0	0
14485987_172	0	0	0	0	0
14485987_175	0	0	0	0	0
14485987_182	0	0	0	0	0
14485987_188	0	0	0	0	0
14485987_200	0	0	0	0	0
14485987_203	0	0	0	0	0
14485987_221	0	0	0	0	0
14808049_151	0	0	0	0	0
14808049_154	0	0	0	0	0
14808049_228	0	0	0	0	0
14808049_229	1	1	2	2	2
14808049_262	0	0	0	0	0
14808049_273	0	0	0	0	0
14808049_274	0	0	0	0	0
15090513_298	0	0	0	0	0
15090513_318	1	2	2	2	2
15090513_347	0	0	0	0	0
15240933_294	0	0	0	0	0
15240933_298	0	0	0	0	0
15240933_304	0	0	0	0	0
15240933_316	0	0	0	0	0
15240933_328	0	0	0	0	0
15240933_343	0	0	0	0	0
15240937_111	0	0	0	0	0
15240937_177	0	0	0	0	0
15389861_126	2	2	2	2	2
15389861_131	2	2	2	2	2
15389861_176	2	2	2	2	2
15389861_201	2	2	2	2	2
15389861_204	2	2	2	2	2
15419711_499	2	2	2	2	2
15419711_517	2	2	2	2	2
15419711_521	2	2	2	2	2
15419711_523	2	2	2	2	2
15419711_534	2	2	2	2	2
15419711_568	1	1	1	1	1
15419711_596	1	1	1	1	1
15462443_611	0	0	0	0	0
15462443_612	0	0	0	0	0
15462443_671	0	0	0	0	0
15462443_713	0	0	0	0	0
1558924_1376	0	0	0	0	0
15901180_338	0	0	0	0	0
1615033_488	2	2	2	2	2
1615033_496	2	2	2	2	2
1615033_500	2	2	2	2	2
1615033_558	2	2	2	2	2
1615033_575	2	2	2	2	2
1615033_628	2	2	2	2	2
1615033_681	2	2	2	2	2
1615033_725	1	1	1	NA	0
1615033_758	0	0	0	0	0
1615033_785	1	1	1	1	1
1615033_789	0	0	0	0	0
1615033_791	0	0	0	0	0
1615033_792	0	0	0	0	0
1615033_794	0	0	0	0	0
16168833_95	1	2	2	2	2
16323825_111	0	0	0	0	0
16323825_112	0	0	0	0	0
16323825_114	0	0	0	0	0
16323825_118	0	0	0	0	0
16323825_126	0	0	0	0	0
16323825_127	0	0	0	0	0
16323825_128	0	0	0	0	0
16323825_134	0	0	0	0	0
16323825_139	0	0	0	0	0
16323825_140	0	0	0	0	0
16323825_147	0	0	0	0	0
16323825_241	1	1	1	1	1
16323825_291	0	0	0	0	0
16323825_298	0	0	0	0	0
16323825_303	1	0	0	0	0
16323825_312	0	0	0	0	0
16323825_319	0	0	0	0	0
16323825_322	0	0	0	0	0
16323825_323	0	0	0	0	0
16323825_336	1	1	1	1	1
16323825_341	0	0	0	0	0
16323825_343	0	0	0	0	0
16323825_349	0	0	0	0	0
16323825_363	0	0	0	0	0
16323825_367	0	0	0	0	0
16323825_372	0	0	0	0	0
16323825_379	1	0	0	0	0
16323825_380	1	1	1	1	1
16323825_387	1	1	1	1	1
16323825_393	0	0	0	0	0
16323825_395	0	0	0	0	0
16323825_402	0	0	0	0	0
16323825_412	0	0	0	0	0
16323825_420	0	0	0	0	0
16323825_421	0	0	0	0	0
16323825_429	0	0	0	0	0
16323825_433	0	0	0	0	0
16323825_442	1	1	1	1	1
16323825_445	1	1	1	NA	0
16323825_447	0	0	0	0	0
16323825_454	0	0	0	0	0
16323825_461	0	0	0	0	0
16323825_472	1	1	1	1	1
16323825_96	0	0	0	0	0
16553979_135	0	0	0	0	0
16553979_144	0	0	0	0	0
16553979_151	0	0	0	0	0
16553979_165	0	0	0	0	0
16553979_204	0	0	0	0	0
16553979_206	0	0	0	0	0
170704_219	1	1	2	2	2
17094313_124	0	0	0	0	0
17094313_144	1	1	1	1	1
17094313_152	0	0	0	0	0
17094313_168	0	0	0	0	0
17094313_189	0	0	0	0	0
17094313_194	0	0	0	0	0
17094313_208	0	0	0	0	0
17094313_217	0	0	0	0	0
17094313_218	0	0	0	0	0
17094313_220	0	0	0	0	0
17094313_236	1	0	0	0	0
17094313_239	0	0	0	0	0
17094313_249	0	0	0	0	0
17094313_252	0	0	0	0	0
17094313_278	0	0	0	0	0
17372574_255	0	0	0	0	0
17372574_318	0	0	0	0	0
17372574_356	0	0	0	0	0
17372574_391	0	0	0	0	0
17372574_449	0	0	0	0	0
1769240_184	1	0	0	0	0
1769240_255	0	0	0	0	0
1769240_266	0	0	0	0	0
1776611_334	0	0	0	0	0
1776611_369	1	1	1	1	1
1776611_377	0	0	0	0	0
17898864_119	0	0	0	0	0
17898864_120	0	0	0	0	0
17983281_143	1	1	1	1	1
17983281_171	0	0	0	0	0
17983281_233	0	0	0	0	0
17983281_238	0	0	0	0	0
17983281_263	0	0	0	0	0
17983281_267	1	1	1	1	1
17983281_273	1	1	1	1	1
17983281_329	0	0	0	0	0
17983281_374	0	0	0	0	0
17983281_376	0	0	0	0	0
18150287_169	1	0	0	0	0
18491939_68	0	0	0	0	0
18491939_69	0	0	0	0	0
18491939_74	1	1	1	1	1
18491939_76	0	0	0	0	0
18491939_78	0	0	0	0	0
18530056_131	0	0	0	0	0
18530056_180	1	0	0	0	0
18530056_182	1	0	0	0	0
18530056_203	1	1	1	1	1
19196369_265	0	0	0	0	0
19196369_268	0	0	0	0	0
19196369_306	0	0	0	0	0
19196369_361	0	0	0	0	0
19196369_362	0	0	0	0	0
1946607_103	0	0	0	0	0
1946607_114	0	0	0	0	0
1946607_118	0	0	0	0	0
1946607_124	0	0	0	0	0
1946607_126	1	1	1	1	1
1946607_128	2	2	2	2	2
1946607_131	0	0	0	0	0
1946607_139	0	0	0	0	0
1946607_141	1	2	2	2	2
1946607_143	1	1	1	1	1
1946607_165	0	0	0	0	0
1946607_173	1	1	1	1	1
1946607_193	1	1	1	1	1
1946607_79	0	0	0	0	0
1946607_92	0	0	0	0	0
1946607_93	0	0	0	0	0
1946607_94	1	1	1	1	1
1946607_99	1	1	1	1	1
20066919_116	0	0	0	0	0
20066919_81	0	0	0	0	0
21533801_233	0	0	0	0	0
21533801_253	0	0	0	0	0
21533801_279	0	0	0	0	0
21533801_292	0	0	0	0	0
21533801_293	0	0	0	0	0
21533801_295	0	0	0	0	0
21533801_324	0	0	0	0	0
21533801_329	0	0	0	0	0
21533801_343	0	0	0	0	0
21533801_359	0	0	0	0	0
21533801_362	0	0	0	0	0
21533806_205	0	0	0	0	0
21533806_257	0	0	0	0	0
21533806_313	0	0	0	0	0
21533806_355	0	0	0	0	0
21533806_357	0	0	0	0	0
21533806_359	0	0	0	0	0
21533806_393	0	0	0	0	0
21533806_415	0	0	0	0	0
21533806_425	0	0	0	0	0
2231860_229	1	1	1	1	1
2231860_287	1	1	1	1	1
2231860_334	0	0	0	0	0
2231860_364	0	0	0	0	0
2231860_414	0	0	0	0	0
2310012_408	1	1	1	1	1
2310012_415	0	0	0	0	0
2310012_417	1	1	1	1	1
2310012_425	2	2	2	2	2
2310012_431	0	0	0	0	0
2310012_445	0	0	0	0	0
2310012_446	0	0	0	0	0
2310012_447	0	0	0	0	0
2310012_448	1	2	2	2	2
2310012_449	0	0	0	0	0
2310012_450	1	2	2	2	2
2310012_471	0	0	0	0	0
2310012_474	1	1	1	1	1
2310012_476	1	0	0	0	0
23369181_217	0	NA	NA	NA	NA
23369181_222	1	NA	NA	NA	NA
23369181_224	0	NA	NA	NA	NA
23369181_226	1	NA	NA	NA	NA
23369181_235	0	NA	NA	NA	NA
23369181_236	0	NA	NA	NA	NA
23369181_237	2	NA	NA	NA	NA
23369181_238	2	NA	NA	NA	NA
23369181_241	1	NA	NA	NA	NA
23369181_272	1	NA	NA	NA	NA
2425235_128	1	1	1	1	1
2425235_134	1	1	1	1	1
2425235_135	1	1	1	1	1
2425235_189	1	1	1	1	1
2425235_197	2	2	2	2	2
2463178_3049	0	0	0	0	0
2463178_3051	0	0	0	0	0
2463178_3055	0	0	0	0	0
2463178_3058	0	0	0	0	0
2463178_3101	0	0	0	0	0
2463178_3196	0	0	0	0	0
2463178_3209	1	1	1	NA	2
2463178_3238	0	0	0	0	0
2483091_2120	0	0	0	0	0
24893276_385	0	0	0	0	0
24893276_399	0	0	0	0	0
2499965_205	0	0	0	0	0
2709928_3783	0	0	0	0	0
2709928_3838	0	0	0	0	0
2709928_3841	0	0	0	0	0
2709928_3842	0	0	0	0	0
2709928_3848	0	0	0	0	0
2709928_3856	0	0	0	0	0
2709928_3891	0	0	0	0	0
2709928_3893	0	0	0	0	0
2709928_3898	0	0	0	0	0
2709928_3910	0	0	0	0	0
2709928_3916	1	1	1	1	1
2709928_3928	1	1	1	1	1
2709928_3951	1	1	1	1	1
2709928_3956	1	1	1	1	1
2709928_3985	1	1	1	1	1
2709928_3987	1	1	1	1	1
2788774_707	1	1	1	1	1
2788774_733	1	0	0	0	0
2788774_769	1	1	1	1	1
2788774_772	1	1	1	1	1
2788774_776	1	1	1	1	1
2788774_777	1	0	0	0	0
2788774_793	1	1	1	1	1
2788774_818	0	0	0	0	0
2788774_827	1	1	1	1	1
2788774_828	0	0	0	0	0
2788774_835	0	0	0	0	0
2788774_855	0	0	0	0	0
2788774_860	0	0	0	0	0
2788774_862	0	0	0	0	0
2788774_863	0	0	0	0	0
2788774_865	0	0	0	0	0
28134526_2510	2	2	2	2	2
28134598_200	0	0	0	0	0
28135302_592	0	0	0	0	0
28135302_619	1	1	2	2	2
28135302_625	1	1	2	2	2
28135302_635	1	1	2	2	2
28135302_652	0	0	0	0	0
28135302_706	1	1	1	1	1
28137071_1295	0	0	0	0	0
28137071_1359	1	1	1	1	1
28137071_1470	0	0	0	0	0
28137572_3637	0	0	0	0	0
28137572_3722	0	0	0	0	0
28137572_3742	0	0	0	0	0
28137572_3768	0	0	0	0	0
28137572_3772	0	0	0	0	0
28137572_3774	0	0	0	0	0
28137572_3783	0	0	0	0	0
28138317_165	0	0	0	0	0
28138317_246	0	0	0	0	0
28138317_272	0	0	0	0	0
28138351_5375	0	0	0	0	0
28138351_5415	0	0	0	0	0
28139210_128	0	0	0	0	0
28139210_199	2	2	2	2	2
28139210_255	1	1	1	1	1
28139210_333	0	0	0	0	0
28139328_1127	1	1	1	NA	0
28139328_1230	0	0	0	0	0
28139713_121	0	0	0	0	0
28139713_148	0	0	0	0	0
28139713_160	1	1	1	1	1
28139713_203	1	1	1	1	1
28139713_219	0	0	0	0	0
28139713_220	1	1	1	1	1
28139713_223	1	1	1	1	1
28139713_225	1	1	1	1	1
28139713_236	1	1	1	1	1
28139713_70	0	0	0	0	0
28139713_71	0	0	0	0	0
28139713_79	0	0	0	0	0
28139713_91	0	0	0	0	0
28139713_92	0	0	0	0	0
28140702_484	0	0	0	0	0
28140702_489	2	2	2	2	2
28140702_491	0	0	0	0	0
28140702_529	1	0	0	0	0
28140702_531	0	0	0	0	0
28140702_532	0	0	0	0	0
28140702_537	0	0	0	0	0
28140702_545	1	1	1	1	1
28140702_553	0	0	0	0	0
28140702_581	2	2	2	2	2
28140702_586	2	2	2	2	2
28140702_612	1	1	1	1	1
28140702_632	1	0	0	0	0
28140702_637	0	0	0	0	0
28141228_3013	0	0	0	0	0
2814320_533	0	0	0	0	0
28143895_1004	0	0	0	0	0
28143895_956	0	0	0	0	0
28144677_2692	0	0	0	0	0
28144677_2696	0	0	0	0	0
28144677_2717	0	0	0	0	0
28145705_5676	1	1	1	NA	0
28145947_719	1	2	2	2	2
28149078_4214	1	1	1	1	1
28149078_4244	1	1	1	1	1
28149078_4296	0	0	0	0	0
28149078_4344	1	1	1	1	1
28149078_4409	1	1	1	1	1
28150842_758	1	1	1	1	1
28152325_411	1	1	1	1	1
28152325_452	1	1	1	1	1
28152325_475	1	1	1	1	1
28152975_2759	0	0	0	0	0
28152975_2760	0	0	0	0	0
28152975_2794	1	1	1	NA	2
28152975_2803	1	1	1	NA	2
28152975_2811	1	1	1	NA	2
28152975_2851	1	1	1	NA	2
28152975_2853	0	0	0	0	0
28152975_2854	1	1	1	NA	2
28152975_2860	0	0	0	0	0
28152975_2861	0	0	0	0	0
28152975_2873	1	1	1	NA	2
28152975_2880	0	0	0	0	0
28152975_2884	0	0	0	0	0
28152975_2891	0	0	0	0	0
28152975_2893	1	1	1	NA	2
28152975_2898	0	0	0	0	0
28152975_2899	0	0	0	0	0
28152975_2903	0	0	0	0	0
28152975_2907	0	0	0	0	0
28152975_2908	2	2	2	2	2
28152975_2919	1	1	1	NA	2
28152975_2924	0	0	0	0	0
28152975_2928	0	0	0	0	0
28152975_2929	1	1	1	NA	2
28153607_182	1	1	1	1	1
28153607_207	0	0	0	0	0
28153863_4300	0	0	0	0	0
28153863_4539	0	0	0	0	0
28154626_133	1	1	1	1	1
28154626_222	1	1	1	1	1
28154626_326	1	1	1	1	1
28154626_338	1	1	1	1	1
28154626_3509	1	1	1	NA	0
28154626_3513	0	0	0	0	0
28154626_3525	1	1	1	1	1
28154626_3569	1	1	1	1	1
28154626_3598	0	0	0	0	0
28154626_3606	1	1	1	1	1
28154976_181	0	0	0	0	0
28155185_4505	1	1	1	NA	0
28155185_4601	0	0	0	0	0
28155185_4618	1	1	1	1	1
28155185_4654	1	2	2	2	2
28155185_4662	1	1	1	1	1
28155185_4677	0	0	0	0	0
28155185_4708	0	0	0	0	0
28155190_441	0	0	0	0	0
28155190_443	0	0	0	0	0
28155190_447	1	0	0	0	0
28155190_461	1	1	0	0	0
28155190_462	0	0	0	0	0
28155190_480	1	1	0	0	0
28155190_552	0	0	0	0	0
28155190_555	0	0	0	0	0
28155190_589	1	1	1	1	1
28155190_606	1	1	1	1	1
28155190_616	0	0	0	0	0
28155190_637	0	0	0	0	0
28155190_653	1	1	1	1	1
28155190_679	0	0	0	0	0
28155190_683	0	0	0	0	0
28155190_698	0	0	0	0	0
28155318_331	0	0	0	0	0
28155318_391	0	0	0	0	0
28155318_395	0	0	0	0	0
28155318_400	0	0	0	0	0
28155318_419	1	1	1	1	1
28155318_425	0	0	0	0	0
28155318_426	0	0	0	0	0
28155318_475	1	1	1	1	1
28155318_476	1	1	1	1	1
28155318_503	0	0	0	0	0
28155318_510	1	1	1	1	1
28155370_383	1	1	1	1	1
28155370_386	1	1	1	1	1
28155370_398	1	1	1	1	1
28155370_412	0	0	0	0	0
28155711_1017	0	0	0	0	0
28155711_595	1	1	1	1	1
28155711_611	0	0	0	0	0
28155711_672	0	0	0	0	0
28155711_870	1	1	1	1	1
28155711_879	0	0	0	0	0
28155711_887	0	0	0	0	0
28156791_792	0	0	0	0	0
28156791_804	1	1	1	NA	0
28156791_944	1	1	1	NA	0
28156791_977	1	1	1	NA	0
28158048_447	0	0	0	0	0
28158048_449	0	0	0	0	0
28158048_450	0	0	0	0	0
28158048_503	0	0	0	0	0
28158258_79	0	0	0	0	0
28159089_148	1	1	2	2	2
28159089_150	0	0	0	0	0
28159089_229	1	1	2	2	2
28159089_236	1	1	2	2	2
28159089_268	1	1	2	2	2
28159089_271	1	1	2	2	2
28159089_315	1	1	2	2	2
28159089_398	1	1	0	0	0
28159089_399	1	1	2	2	2
28162055_1003	1	1	1	1	1
28162055_1053	0	0	0	0	0
28162055_941	1	1	1	1	1
28162055_952	1	0	0	0	0
28162055_958	1	0	0	0	0
28162055_960	1	1	1	1	1
28162055_965	1	1	1	1	1
28163155_1004	0	0	0	0	0
28164259_2495	1	1	1	1	1
28164259_2504	1	1	1	1	1
28164259_2506	1	1	1	1	1
28164259_2512	1	1	1	1	1
28164259_2619	0	0	0	0	0
28164259_2649	1	1	1	1	1
28164259_2650	1	1	1	1	1
28165285_403	1	0	0	0	0
28165285_510	1	1	1	1	1
28165285_545	1	1	2	2	2
28165285_553	0	0	0	0	0
28165285_576	1	1	1	1	1
28165285_620	0	0	0	0	0
28165285_628	0	0	0	0	0
28165285_638	0	0	0	0	0
28165285_644	0	0	0	0	0
28165285_653	0	0	0	0	0
28165285_655	0	0	0	0	0
28165552_514	0	0	0	0	0
28165552_516	0	0	0	0	0
28165823_1377	0	0	0	0	0
28165862_339	0	0	0	0	0
28165862_409	1	1	1	1	1
28166317_1056	0	0	0	0	0
28166317_963	1	1	1	1	1
28166317_969	1	1	1	1	1
28168451_381	0	0	0	0	0
28169166_1094	1	1	1	1	1
28169166_1157	0	0	0	0	0
28169166_894	1	1	1	1	1
28172411_1974	1	1	1	1	1
28172411_1975	1	1	1	1	1
28172411_2045	0	0	0	0	0
28172901_199	0	0	0	0	0
28173112_1790	0	0	0	0	0
28174220_1890	0	0	0	0	0
28175193_2593	1	1	1	1	1
28175193_2632	1	1	1	1	1
28175193_2654	0	0	0	0	0
28175193_2664	1	1	1	1	1
28175193_2671	1	1	2	2	2
28175193_2672	0	0	0	0	0
28175193_2674	1	1	1	1	1
28175193_2680	0	0	0	0	0
28175193_2687	1	1	1	1	1
28175193_2710	0	0	0	0	0
28175193_2723	1	1	0	0	0
28176026_544	0	0	0	0	0
28176026_564	0	0	0	0	0
28176026_627	0	0	0	0	0
28176026_696	1	1	1	1	1
28176026_726	1	1	1	1	1
28176026_728	0	0	0	0	0
28176831_494	0	0	0	0	0
28176831_552	0	0	0	0	0
28176831_585	0	0	0	0	0
28178873_231	1	0	0	0	0
28178873_271	1	0	0	0	0
28182045_500	1	1	1	1	1
28182045_553	1	1	1	1	1
28182045_557	1	1	1	1	1
28183414_496	0	0	0	0	0
28183414_504	0	0	0	0	0
28183414_695	1	1	1	1	1
28185651_5063	1	1	1	1	1
28185651_5181	1	1	1	1	1
28186833_151	0	0	0	0	0
28186833_170	0	0	0	0	0
28186833_99	0	0	0	0	0
28186905_353	1	1	1	1	1
28186905_395	0	0	0	0	0
28186905_396	0	0	0	0	0
28186905_437	1	1	1	1	1
28187955_1023	1	1	1	1	1
28187955_1070	0	0	0	0	0
28187955_1108	1	1	1	1	1
28187955_1110	0	0	0	0	0
28187955_1163	1	1	1	1	1
28187955_1220	0	0	0	0	0
28187955_1267	0	0	0	0	0
28189582_726	1	1	1	1	1
28189582_766	0	0	0	0	0
28189712_530	2	2	2	2	2
28189712_567	0	0	0	0	0
28189712_615	0	0	0	0	0
28189804_527	1	0	0	0	0
28189804_545	0	0	0	0	0
28189804_546	0	0	0	0	0
28189804_578	1	0	0	0	0
28189804_582	1	1	1	1	1
28189804_598	1	1	1	1	1
28189804_623	0	0	0	0	0
28189804_627	0	0	0	0	0
28189804_633	0	0	0	0	0
28189804_636	0	0	0	0	0
28189804_655	1	0	0	0	0
28189804_691	0	0	0	0	0
28190152_3542	1	1	1	1	1
28191375_115	0	0	0	0	0
28191375_198	1	1	1	1	1
28191375_217	0	0	0	0	0
28191386_6048	2	2	2	2	2
28191386_6086	0	0	0	0	0
28191386_6100	0	0	0	0	0
28191386_6145	0	0	0	0	0
28191386_6238	1	1	1	1	1
28191386_6246	0	0	0	0	0
28191386_6259	0	0	0	0	0
28191386_6269	0	0	0	0	0
28191386_6294	1	1	1	1	1
28192406_163	1	1	1	1	1
28192406_219	0	0	0	0	0
28192406_274	1	1	1	1	1
28192406_275	1	1	1	1	1
28192759_455	0	0	0	0	0
28192759_503	0	0	0	0	0
28192759_531	1	1	1	1	1
28192759_553	1	1	1	1	1
28192759_591	0	0	0	0	0
28192759_609	0	0	0	0	0
28192759_651	1	1	1	1	1
28193251_335	1	1	1	1	1
28193251_342	1	1	1	1	1
28193251_350	1	1	1	1	1
28193251_354	0	0	0	0	0
28193251_359	0	0	0	0	0
28193251_408	1	1	1	1	1
28193251_443	0	0	0	0	0
28193251_447	1	1	1	1	1
28193867_1275	2	2	2	2	2
28193867_1323	0	0	0	0	0
28193867_1329	1	1	1	1	1
28193867_1389	1	1	1	1	1
28194901_400	0	0	0	0	0
28194901_466	0	0	0	0	0
28194901_472	0	0	0	0	0
28194901_488	1	1	1	1	1
28194901_498	1	1	1	1	1
28194901_551	0	0	0	0	0
28194901_571	0	0	0	0	0
28194901_576	0	0	0	0	0
28194901_619	1	1	1	NA	0
28194901_633	1	1	1	1	1
28194901_651	1	1	1	NA	0
28199523_183	2	2	2	2	2
28200142_914	1	1	1	1	1
28200142_943	1	1	1	1	1
28200142_965	1	1	1	1	1
28200142_989	0	0	0	0	0
28200142_999	1	0	0	0	0
28201521_724	0	0	0	0	0
28202325_434	0	0	0	0	0
28202325_529	1	1	1	NA	2
28202325_533	1	1	1	NA	2
28202331_579	1	1	1	NA	0
28203107_526	0	0	0	0	0
28203765_2838	1	1	1	1	1
28203765_2877	0	0	0	0	0
28203765_2918	1	1	1	1	1
28203765_2920	1	1	1	1	1
28208394_1908	0	0	0	0	0
28208394_2111	0	0	0	0	0
28209353_291	1	1	1	1	1
28209353_316	1	1	1	1	1
28209708_1046	0	0	0	0	0
28209708_1128	1	1	1	NA	0
28210049_285	0	0	0	0	0
28210095_649	1	1	1	1	1
28210095_734	1	1	1	1	1
28210095_777	1	1	1	1	1
28210095_853	1	1	1	1	1
28210418_6944	0	0	0	0	0
28211226_1176	1	1	1	1	1
28211226_1295	1	1	1	1	1
28211226_1296	1	1	1	1	1
28211890_429	0	0	0	0	0
28211890_443	0	0	0	0	0
28211890_450	0	0	0	0	0
28211890_467	1	1	1	1	1
28211890_476	0	0	0	0	0
28211890_481	0	0	0	0	0
28211890_519	0	0	0	0	0
28211890_529	1	1	1	1	1
28211890_531	0	0	0	0	0
28211890_542	1	1	1	1	1
28211890_588	0	0	0	0	0
28211890_665	0	0	0	0	0
28211890_667	1	1	1	1	1
28211890_687	0	0	0	0	0
28211890_690	1	1	1	1	1
28211890_698	1	1	1	1	1
28211890_707	0	0	0	0	0
28211890_740	0	0	0	0	0
28211890_770	0	0	0	0	0
28211890_791	0	0	0	0	0
28212607_434	1	1	1	1	1
28212607_453	0	0	0	0	0
28212607_456	0	0	0	0	0
28212607_458	1	2	2	2	2
28212607_465	1	1	1	1	1
28212607_470	0	0	0	0	0
28212607_471	0	0	0	0	0
28212607_475	1	1	1	1	1
28212607_479	0	0	0	0	0
28212607_485	0	0	0	0	0
28212607_486	1	1	1	1	1
28212607_488	0	0	0	0	0
28212607_495	1	2	2	2	2
28212607_500	0	0	0	0	0
28212607_518	0	0	0	0	0
28212607_522	1	2	2	2	2
28212607_535	0	0	0	0	0
28212607_544	1	1	1	1	1
28212607_545	0	0	0	0	0
28212607_551	1	1	1	1	1
28212607_552	1	1	1	1	1
28212607_557	0	0	0	0	0
28212607_575	1	1	1	1	1
28212607_583	0	0	0	0	0
28212607_584	0	0	0	0	0
28212607_589	1	1	1	1	1
28212607_591	0	0	0	0	0
28212607_595	0	0	0	0	0
28212607_624	0	0	0	0	0
28212607_629	1	0	0	0	0
28212607_673	0	0	0	0	0
28212607_687	0	0	0	0	0
28212607_734	1	0	0	0	0
28213126_917	1	1	1	1	1
28219388_1316	0	0	0	0	0
28219388_1317	0	0	0	0	0
28219388_1377	0	0	0	0	0
28219388_1459	1	1	1	1	1
28219388_1476	0	0	0	0	0
28221113_4411	1	1	2	2	2
28221113_4458	0	0	0	0	0
28221113_4466	0	0	0	0	0
28221113_4471	1	1	1	1	1
28221113_4474	0	0	0	0	0
28221113_4475	0	0	0	0	0
28221113_4502	0	0	0	0	0
28221113_4515	0	0	0	0	0
28221113_4519	1	1	2	2	2
28221113_4527	1	1	2	2	2
28221113_4549	0	0	0	0	0
28221113_4566	1	1	2	2	2
28221113_4608	0	0	0	0	0
28221113_4645	2	2	2	2	2
28221113_4664	0	0	0	0	0
28221113_4666	0	0	0	0	0
28221911_2747	0	0	0	0	0
28221911_2826	0	0	0	0	0
28221911_2840	0	0	0	0	0
28221911_2841	0	0	0	0	0
28221911_2865	1	1	1	1	1
28221911_2878	0	0	0	0	0
28222015_403	0	0	0	0	0
28222015_409	0	0	0	0	0
28222015_413	0	0	0	0	0
28222015_417	1	1	1	1	1
28222015_462	0	0	0	0	0
28222015_468	1	1	1	1	1
28222015_469	1	0	0	0	0
28222015_520	1	0	0	0	0
28222015_531	0	0	0	0	0
28222015_556	0	0	0	0	0
28222015_569	1	2	2	2	2
28222015_573	0	0	0	0	0
28222015_610	0	0	0	0	0
28222015_680	0	0	0	0	0
28222015_693	0	0	0	0	0
28222015_703	1	1	1	1	1
28222105_4529	2	2	2	2	2
28222105_4646	2	2	2	2	2
28223716_456	1	1	1	1	1
28223716_503	0	0	0	0	0
28223716_598	1	1	1	1	1
28225927_2454	1	1	1	1	1
28225927_2464	1	1	1	1	1
28225927_2507	1	1	1	1	1
28225927_2517	1	1	1	1	1
28225927_2561	1	1	1	1	1
28225927_2579	1	1	1	1	1
28225927_2600	0	0	0	0	0
28225927_2609	1	1	1	1	1
28225927_2623	0	0	0	0	0
28225927_2657	1	1	1	1	1
28229852_4693	1	2	2	2	2
28229852_4712	1	0	0	0	0
28230922_525	1	1	1	1	1
28230922_563	0	0	0	0	0
28230922_597	0	0	0	0	0
28230922_600	0	0	0	0	0
28230922_602	0	0	0	0	0
28230922_627	0	0	0	0	0
28231171_1349	0	0	0	0	0
28231171_1377	0	0	0	0	0
28231171_1460	1	1	0	0	0
28235015_148	1	1	1	NA	2
28311128_2464	1	1	1	1	1
28311128_2514	1	1	1	1	1
28311128_2572	1	1	1	1	1
28317569_5060	2	2	2	2	2
28317569_5069	2	2	2	2	2
28317569_5146	0	0	0	0	0
28317569_5277	2	2	2	2	2
28317569_5653	2	2	2	2	2
28317569_5675	2	2	2	2	2
28317569_5681	2	2	2	2	2
28320050_15383	0	0	0	0	0
28320050_15418	0	0	0	0	0
28322358_2328	1	1	1	1	1
28322358_2329	1	1	1	1	1
28322358_2348	1	1	1	1	1
28322358_2349	1	1	1	1	1
28322358_2371	0	0	0	0	0
28322358_2377	1	1	1	1	1
28322358_2395	1	0	0	0	0
28322358_2397	1	0	0	0	0
28322358_2406	1	0	0	0	0
28322358_2416	1	0	0	0	0
28322358_2426	1	1	1	1	1
28322358_2449	1	0	0	0	0
28322358_2452	0	0	0	0	0
28322358_2467	0	0	0	0	0
28328279_5032	0	0	0	0	0
28328279_5042	0	0	0	0	0
28328279_5050	0	0	0	0	0
28328279_5065	0	0	0	0	0
28328279_5069	1	1	1	1	1
28328279_5071	1	1	1	1	1
28328279_5081	1	1	1	1	1
28328279_5108	1	1	1	1	1
28335906_383	0	0	0	0	0
28335906_406	0	0	0	0	0
28335906_417	0	0	0	0	0
28335906_440	0	0	0	0	0
28335906_461	1	2	2	2	2
28335906_472	0	0	0	0	0
28335906_490	0	0	0	0	0
28335906_495	0	0	0	0	0
28335906_505	0	0	0	0	0
28337450_6501	0	0	0	0	0
28337450_6549	1	1	1	NA	0
28337450_6585	0	0	0	0	0
28341080_5826	1	2	2	2	2
28341080_5835	0	0	0	0	0
28343736_6351	0	0	0	0	0
28344428_2515	0	0	0	0	0
28353033_5773	1	1	1	1	1
28358534_518	0	0	0	0	0
28358534_557	2	2	2	2	2
28358534_559	2	2	2	2	2
28363539_2496	0	0	0	0	0
28363539_2645	0	0	0	0	0
28364013_6515	0	0	0	0	0
28364013_6566	0	0	0	0	0
28364013_6585	0	0	0	0	0
28364013_6588	0	0	0	0	0
28364013_6589	0	0	0	0	0
28365538_6207	0	0	0	0	0
28365538_6216	0	0	0	0	0
28365538_6219	0	0	0	0	0
28365538_6229	0	0	0	0	0
28365538_6230	0	0	0	0	0
28365538_6235	0	0	0	0	0
28365538_6254	0	0	0	0	0
28365538_6298	0	0	0	0	0
28365538_6310	0	0	0	0	0
28365538_6311	0	0	0	0	0
28365538_6327	0	0	0	0	0
28365538_6337	0	0	0	0	0
28365538_6348	0	0	0	0	0
28367983_508	1	1	1	NA	2
28367983_560	1	1	1	NA	2
28367983_576	1	1	1	NA	2
28381674_2590	1	1	1	1	1
28381674_2599	1	1	1	1	1
28381674_2601	0	0	0	0	0
28384057_2555	1	1	0	0	0
283892801_3931	0	0	0	0	0
283892801_3938	0	0	0	0	0
28390819_2898	0	0	0	0	0
28392660_517	0	0	0	0	0
28392660_631	0	0	0	0	0
28406179_585	0	0	0	0	0
28412054_428	0	0	0	0	0
28412054_434	0	0	0	0	0
28412054_478	0	0	0	0	0
28412054_500	0	0	0	0	0
28412054_501	1	2	2	2	2
28412054_516	0	0	0	0	0
28412054_522	0	0	0	0	0
28412054_542	0	0	0	0	0
28412054_549	0	0	0	0	0
28412054_552	0	0	0	0	0
28412054_570	0	0	0	0	0
28412054_589	0	0	0	0	0
28414616_2362	1	0	0	0	0
28414616_2638	1	0	0	0	0
28414616_2654	1	0	0	0	0
28414616_2664	0	0	0	0	0
28414616_2688	1	0	0	0	0
28414616_2692	0	0	0	0	0
28415762_6706	0	0	0	0	0
28415762_6733	0	0	0	0	0
28421154_7869	1	1	1	1	1
28421154_7937	1	1	1	1	1
28421154_7951	1	1	1	1	1
28421154_7989	1	1	1	1	1
28421931_501	0	0	0	0	0
28421931_516	0	0	0	0	0
28422837_2402	1	1	1	1	1
28422837_2414	1	1	1	1	1
28422837_2438	1	1	1	1	1
28422837_2441	1	1	1	NA	0
28422837_2452	1	1	1	1	1
28422837_2470	0	0	0	0	0
28422837_2471	0	0	0	0	0
28422837_2476	0	0	0	0	0
28422837_2477	0	0	0	0	0
28422837_2480	0	0	0	0	0
28422837_2527	0	0	0	0	0
28422837_2554	0	0	0	0	0
28422837_2566	0	0	0	0	0
28422837_2570	0	0	0	0	0
28422837_2576	1	1	1	1	1
28422837_2579	0	0	0	0	0
28422837_2603	0	0	0	0	0
28422837_2605	1	2	2	2	2
28422837_2626	1	1	1	1	1
28422837_2635	1	1	1	NA	0
28422837_2637	1	1	1	1	1
28422837_2653	0	0	0	0	0
28422837_2659	1	1	1	1	1
28429502_412	1	2	2	2	2
28429502_414	1	2	2	2	2
28429502_425	1	2	2	2	2
28429502_503	1	2	2	2	2
28429502_527	1	2	2	2	2
28429502_558	1	2	2	2	2
28430478_3086	0	0	0	0	0
28430478_3091	0	0	0	0	0
28430478_3094	0	0	0	0	0
28430478_3130	0	0	0	0	0
28430478_3143	0	0	0	0	0
28430478_3235	0	0	0	0	0
28432194_2199	1	0	0	0	0
28438600_2571	1	1	2	2	2
28438600_2615	0	0	0	0	0
28439869_4503	0	0	0	0	0
28439869_4516	1	0	0	0	0
28439869_4518	0	0	0	0	0
28439869_4523	1	1	1	1	1
28439869_4525	0	0	0	0	0
28439869_4569	1	1	1	1	1
28439869_4577	0	0	0	0	0
28439869_4583	1	1	1	1	1
28439869_4584	1	1	1	1	1
28439869_4594	0	0	0	0	0
28439869_4603	1	1	1	1	1
28439869_4623	0	0	0	0	0
28439869_4624	0	0	0	0	0
28439869_4632	1	0	0	0	0
28439869_4666	0	0	0	0	0
28439869_4669	0	0	0	0	0
28439869_4694	0	0	0	0	0
28439869_4700	0	0	0	0	0
28446824_1085	1	0	0	0	0
28446824_1108	1	1	1	1	1
28446824_1109	1	2	2	2	2
28446824_1123	1	1	1	1	1
28446824_1132	1	1	1	1	1
28446824_1149	0	0	0	0	0
28446824_1154	1	1	1	1	1
28446824_1162	1	1	1	NA	0
28446824_1188	1	1	1	1	1
28446824_1207	1	1	1	1	1
28446824_1212	1	1	1	1	1
28446824_1218	1	1	1	NA	0
28453941_1441	0	0	0	0	0
28453941_1463	0	0	0	0	0
28453941_1477	0	0	0	0	0
28453941_1493	0	0	0	0	0
28453941_1495	0	0	0	0	0
28453941_1503	0	0	0	0	0
28453941_1508	0	0	0	0	0
28453941_1512	0	0	0	0	0
28453941_1513	0	0	0	0	0
28453941_1528	0	0	0	0	0
28453941_1534	0	0	0	0	0
28453941_1553	0	0	0	0	0
28453941_1554	0	0	0	0	0
28453941_1556	0	0	0	0	0
28453941_1558	0	0	0	0	0
28453941_1560	0	0	0	0	0
28453941_1587	0	0	0	0	0
28453941_1642	0	0	0	0	0
28453941_1643	0	0	0	0	0
28453941_1661	0	0	0	0	0
28453941_1664	0	0	0	0	0
28453941_1667	0	0	0	0	0
28453941_1681	0	0	0	0	0
28453941_1683	0	0	0	0	0
28454432_894	0	0	0	0	0
28454832_6791	0	0	0	0	0
28454832_6792	0	0	0	0	0
28454832_6808	0	0	0	0	0
28454832_6894	0	0	0	0	0
28454832_6926	0	0	0	0	0
28454832_6973	0	0	0	0	0
28455147_1166	1	0	0	0	0
28455147_1178	0	0	0	0	0
28455147_1194	1	1	1	1	1
28455147_1210	1	1	1	1	1
28455147_1213	0	0	0	0	0
28455147_1256	0	0	0	0	0
28455147_1260	0	0	0	0	0
28455147_1269	0	0	0	0	0
28455147_1286	0	0	0	0	0
28455147_1287	0	0	0	0	0
28455147_1309	0	0	0	0	0
28455147_1377	0	0	0	0	0
28455147_1393	1	1	0	0	0
28455147_1424	0	0	0	0	0
28458922_2457	0	0	0	0	0
28458922_2471	0	0	0	0	0
28458922_2472	0	0	0	0	0
28458922_2485	0	0	0	0	0
28458922_2496	0	0	0	0	0
28458922_2501	0	0	0	0	0
28458922_2506	0	0	0	0	0
28458922_2511	0	0	0	0	0
28458922_2516	0	0	0	0	0
28458922_2549	0	0	0	0	0
28458922_2550	0	0	0	0	0
28458922_2558	0	0	0	0	0
28458922_2562	0	0	0	0	0
28458922_2568	0	0	0	0	0
28458922_2594	0	0	0	0	0
28458922_2604	0	0	0	0	0
28458922_2613	0	0	0	0	0
28459035_1480	0	0	0	0	0
28462371_4609	0	0	0	0	0
28462815_6452	1	0	0	0	0
28462815_6509	1	0	0	0	0
28462815_6543	1	0	0	0	0
28462815_6563	1	2	2	2	2
28462815_6588	1	2	2	2	2
28472335_3403	2	2	2	2	2
28472335_3411	2	2	2	2	2
28472335_3474	2	2	2	2	2
28477215_4960	0	0	0	0	0
28477215_5030	0	0	0	0	0
284791983_1677	0	0	0	0	0
284791983_1678	0	0	0	0	0
284791983_1695	0	0	0	0	0
28481182_2601	0	0	0	0	0
28482775_1181	1	1	1	NA	0
28483315_5419	1	1	1	1	1
28483315_5460	1	1	1	1	1
28483315_5465	1	1	1	1	1
28483315_5482	1	1	1	1	1
28483315_5484	1	1	1	1	1
28483315_5486	1	1	1	1	1
28483315_5514	1	1	1	1	1
28486405_464	1	1	2	2	2
28486405_481	2	2	2	2	2
28486405_493	2	2	2	2	2
28486405_580	2	2	2	2	2
28486405_607	2	2	2	2	2
28486405_632	2	2	2	2	2
28486405_651	0	0	0	0	0
28486405_704	2	2	2	2	2
28486405_706	2	2	2	2	2
28488778_2323	0	0	0	0	0
28488778_2358	0	0	0	0	0
28488778_2461	0	0	0	0	0
28488778_2466	0	0	0	0	0
28492035_559	2	2	2	2	2
28496243_4016	0	0	0	0	0
28496243_4021	2	2	2	2	2
28496243_4031	0	0	0	0	0
28496243_4037	1	1	1	1	1
28496243_4038	0	0	0	0	0
28496243_4039	0	0	0	0	0
28496911_6520	0	0	0	0	0
28496911_6585	0	0	0	0	0
28496911_6635	0	0	0	0	0
28496911_6720	0	0	0	0	0
28499031_2843	0	0	0	0	0
28499031_2844	0	0	0	0	0
28503057_5664	1	2	2	2	2
28503057_5736	1	2	2	2	2
28503057_6317	1	1	0	0	0
28503057_6335	1	1	0	0	0
28508237_6868	1	0	0	0	0
28508237_6870	0	0	0	0	0
28508237_6871	0	0	0	0	0
28508237_6881	0	0	0	0	0
28508237_6902	0	0	0	0	0
28516380_7127	0	0	0	0	0
28516380_7150	0	0	0	0	0
28516708_2139	1	1	1	1	1
28528639_694	1	1	1	1	1
28528639_726	1	1	0	0	0
28528639_923	0	0	0	0	0
28535157_6452	0	0	0	0	0
28536438_1000	0	0	0	0	0
28536438_1011	2	2	2	2	2
28536438_991	0	0	0	0	0
28541923_4915	1	1	0	0	0
28541923_5072	1	1	0	0	0
28541923_5077	1	0	0	0	0
28545283_4411	0	0	0	0	0
28545283_4412	0	0	0	0	0
28545283_4417	0	0	0	0	0
28545283_4421	0	0	0	0	0
28545283_4431	1	2	2	2	2
28545283_4440	0	0	0	0	0
28545283_4442	0	0	0	0	0
28545283_4460	0	0	0	0	0
28545283_4462	0	0	0	0	0
28545283_4469	0	0	0	0	0
28545283_4473	0	0	0	0	0
28545283_4484	0	0	0	0	0
28545283_4494	0	0	0	0	0
28545283_4500	1	1	1	NA	0
28545283_4512	0	0	0	0	0
28545283_4518	0	0	0	0	0
28545283_4521	0	0	0	0	0
28545283_4525	0	0	0	0	0
28545283_4536	0	0	0	0	0
28545283_4597	0	0	0	0	0
28545283_4627	1	1	1	1	1
28545283_4634	0	0	0	0	0
28545283_4644	0	0	0	0	0
28545283_4647	1	1	1	1	1
28545283_4654	0	0	0	0	0
28545283_4655	1	1	1	1	1
28545283_4668	0	0	0	0	0
28545283_4669	0	0	0	0	0
28545283_4675	1	0	0	0	0
28545283_4694	0	0	0	0	0
28545283_4709	0	0	0	0	0
28545283_4711	0	0	0	0	0
28545283_4723	0	0	0	0	0
28545283_4728	0	0	0	0	0
28545283_4738	0	0	0	0	0
28545283_4742	0	0	0	0	0
28545283_4747	1	0	0	0	0
28545283_4748	0	0	0	0	0
28545283_4751	1	1	1	1	1
28545283_4766	0	0	0	0	0
28546760_2330	0	0	0	0	0
28546760_2356	1	1	1	1	1
28546760_2358	1	1	1	1	1
28546760_2379	1	1	1	1	1
28548805_5411	0	0	0	0	0
28549730_2555	1	0	0	0	0
28550782_6706	1	1	0	0	0
28552192_3502	1	1	0	0	0
28553960_250	0	0	0	0	0
28555865_4676	0	0	0	0	0
28563923_2965	0	0	0	0	0
28563923_2968	0	0	0	0	0
28563923_2974	0	0	0	0	0
28563923_2984	0	0	0	0	0
28563923_2988	0	0	0	0	0
28563923_2990	0	0	0	0	0
28563923_3006	1	0	0	0	0
28563923_3012	0	0	0	0	0
28563923_3069	0	0	0	0	0
28563923_3091	0	0	0	0	0
28565143_4175	0	0	0	0	0
28565143_4306	0	0	0	0	0
28570372_2363	0	0	0	0	0
28570372_2483	0	0	0	0	0
28570372_2487	0	0	0	0	0
28570372_2554	0	0	0	0	0
28573260_2569	1	2	2	2	2
28573260_2593	0	0	0	0	0
28573260_2599	1	2	2	2	2
28573260_2604	1	2	2	2	2
28573260_2605	1	2	2	2	2
28580047_2219	0	0	0	0	0
28581233_1507	1	0	0	0	0
28581233_1517	1	0	0	0	0
28581233_1527	1	1	1	1	1
28581233_1548	1	1	1	1	1
28581233_1566	1	1	1	1	1
28581233_1567	1	1	2	2	2
28581233_2151	1	1	2	2	2
28581233_2248	1	1	2	2	2
28582694_5556	2	2	2	2	2
28585555_2867	1	1	1	1	1
28585555_2921	1	1	1	1	1
28585555_2980	0	0	0	0	0
28585555_3002	1	1	1	1	1
28585555_3044	0	0	0	0	0
28585555_3097	1	1	0	0	0
28585555_3100	1	0	0	0	0
28604918_6861	0	0	0	0	0
28604918_6885	0	0	0	0	0
28604918_6907	0	0	0	0	0
28604918_6949	1	1	2	2	2
28610758_7361	0	0	0	0	0
28610758_7365	1	1	1	1	1
28610758_7423	0	0	0	0	0
28610989_543	1	0	0	0	0
28610989_581	1	2	2	2	2
28610989_587	1	0	0	0	0
28610989_604	1	0	0	0	0
28610989_619	1	0	0	0	0
28611099_7078	0	0	0	0	0
28611099_7079	1	1	1	1	1
28611099_7087	1	1	1	1	1
28611099_7088	0	0	0	0	0
28611099_7090	0	0	0	0	0
28611099_7091	0	0	0	0	0
28611099_7123	0	0	0	0	0
28611099_7125	0	0	0	0	0
28611099_7129	2	2	2	2	2
28611099_7132	0	0	0	0	0
28611099_7139	0	0	0	0	0
28611099_7149	0	0	0	0	0
28611099_7171	0	0	0	0	0
28611099_7172	2	2	2	2	2
28611099_7201	0	0	0	0	0
28611099_7210	2	2	2	2	2
28611099_7256	1	0	0	0	0
28611099_7289	1	0	0	0	0
28612003_8123	1	1	1	1	1
28612003_8124	0	0	0	0	0
28612003_8135	0	0	0	0	0
28612003_8176	0	0	0	0	0
28612003_8180	0	0	0	0	0
28612003_8215	0	0	0	0	0
28623147_528	0	0	0	0	0
28623147_535	0	0	0	0	0
28624944_2735	2	2	2	2	2
28628206_4233	0	0	0	0	0
28637309_3125	1	0	0	0	0
28640187_2505	0	0	0	0	0
28640187_2530	0	0	0	0	0
28640187_2569	0	0	0	0	0
28640187_2583	0	0	0	0	0
28640187_2594	0	0	0	0	0
28641128_10103	1	2	2	2	2
28641128_10343	1	1	1	NA	0
28641128_10364	0	0	0	0	0
28641128_10377	0	0	0	0	0
28641128_10393	0	0	0	0	0
28650929_3693	0	0	0	0	0
28662839_1945	0	0	0	0	0
28662839_1971	1	1	1	1	1
28662839_1973	1	1	1	1	1
28662839_1977	1	1	1	1	1
28662839_1993	1	1	1	1	1
28662839_1995	1	1	1	1	1
28662839_2128	1	1	1	1	1
28662839_2147	1	1	1	1	1
28662839_2149	1	1	1	1	1
28664203_6461	1	1	1	1	1
28664203_6462	0	0	0	0	0
28664203_6466	0	0	0	0	0
28664203_6522	0	0	0	0	0
28664203_6558	0	0	0	0	0
28664203_6562	0	0	0	0	0
28664203_6724	2	2	2	2	2
28668574_533	0	0	0	0	0
28668574_652	0	0	0	0	0
28668574_654	0	0	0	0	0
28668574_655	0	0	0	0	0
28668574_656	0	0	0	0	0
28671596_843	0	0	0	0	0
28675799_1044	1	2	2	2	2
28675799_1062	2	2	2	2	2
28675799_1086	1	2	2	2	2
28675799_1153	1	2	2	2	2
28675799_1159	1	2	2	2	2
28675799_1192	1	0	0	0	0
28678665_1048	1	2	2	2	2
28680087_502	1	1	2	2	2
28680087_561	1	1	0	0	0
28680637_8145	1	1	1	NA	0
28682723_791	1	0	0	0	0
28682723_814	0	0	0	0	0
28682723_900	0	0	0	0	0
28682875_1033	1	1	1	1	1
28682875_1062	1	1	1	1	1
28682875_1091	1	1	1	1	1
28682875_1092	1	0	0	0	0
28682875_1107	0	0	0	0	0
28682875_1166	1	1	1	1	1
28682875_1282	1	0	0	0	0
28682875_1290	1	1	1	1	1
28682875_1349	1	1	1	1	1
28682875_1398	1	1	1	1	1
28682875_1414	1	0	0	0	0
28682875_1432	1	1	1	1	1
28682875_1434	1	1	1	1	1
28682875_1452	0	0	0	0	0
28682875_1745	1	1	1	1	1
28682875_1767	0	0	0	0	0
28682875_1773	0	0	0	0	0
28682875_1774	1	1	1	1	1
28682875_1825	0	0	0	0	0
28682875_1853	1	1	1	1	1
28682875_1856	0	0	0	0	0
28682875_1891	1	1	1	1	1
28682875_1928	0	0	0	0	0
28682875_1949	1	1	1	1	1
28682875_1976	1	1	1	1	1
28682875_1986	1	1	1	1	1
28682875_998	1	1	1	1	1
28683721_2129	0	0	0	0	0
28683721_2161	0	0	0	0	0
28687736_4589	2	2	2	2	2
28687758_4529	1	1	1	NA	0
28694473_626	2	2	2	2	2
28695874_5272	1	1	1	1	1
28697513_9774	1	1	0	0	0
28697513_9840	1	1	0	0	0
28697513_9862	1	1	0	0	0
28699912_2631	1	2	2	2	2
28702104_6194	2	2	2	2	2
28702104_6243	2	2	2	2	2
28702104_6283	2	2	2	2	2
28702104_6289	2	2	2	2	2
28702104_6305	2	2	2	2	2
28702104_6317	2	2	2	2	2
28702104_6332	2	2	2	2	2
28702104_6350	2	2	2	2	2
28702104_6357	2	2	2	2	2
28704765_2580	2	2	2	2	2
28711267_2457	0	0	0	0	0
28711267_2459	1	2	2	2	2
28711267_2465	0	0	0	0	0
28711267_2472	0	0	0	0	0
28711267_2474	0	0	0	0	0
28711267_2515	0	0	0	0	0
28711267_2516	0	0	0	0	0
28711267_2521	0	0	0	0	0
28711349_2561	0	0	0	0	0
28711349_2577	0	0	0	0	0
28711349_2586	0	0	0	0	0
28711358_5188	0	0	0	0	0
28711358_5229	0	0	0	0	0
28711358_5236	0	0	0	0	0
28711358_5329	0	0	0	0	0
28711358_5343	0	0	0	0	0
287141251_1389	0	0	0	0	0
287141251_1476	0	0	0	0	0
287141251_1485	0	0	0	0	0
287141251_1496	1	1	1	NA	2
287141251_1706	0	0	0	0	0
287141251_1846	0	0	0	0	0
287141251_1877	0	0	0	0	0
28720981_4034	0	0	0	0	0
28720981_4120	1	1	1	1	1
28720981_4128	0	0	0	0	0
28720981_4183	0	0	0	0	0
28720981_4187	0	0	0	0	0
28724429_1108	0	0	0	0	0
28724429_958	0	0	0	0	0
28727121_732	2	2	2	2	2
28727121_743	2	2	2	2	2
28727121_785	0	0	0	0	0
28727121_791	2	2	2	2	2
28727121_796	2	2	2	2	2
28727121_834	2	2	2	2	2
28727121_861	2	2	2	2	2
28730041_8535	0	0	0	0	0
28730041_8577	0	0	0	0	0
28730041_8605	2	2	2	2	2
28730802_636	1	2	2	2	2
28734945_619	1	0	0	0	0
28734945_634	1	0	0	0	0
28734945_641	1	1	0	0	0
28734945_645	1	1	0	0	0
28734945_646	1	1	0	0	0
28734945_665	1	1	0	0	0
28734945_691	1	1	1	1	1
28737940_1000	0	0	0	0	0
28737940_871	0	0	0	0	0
28738383_4861	0	0	0	0	0
28747967_7354	0	0	0	0	0
28747967_7389	0	0	0	0	0
28747967_7404	0	0	0	0	0
28747967_7415	0	0	0	0	0
28747967_7429	0	0	0	0	0
28747967_7445	0	0	0	0	0
28747967_7458	0	0	0	0	0
28747967_7472	1	1	1	1	1
28747967_7479	1	1	1	1	1
28747967_7485	1	1	1	1	1
28758155_5097	1	1	1	1	1
28758155_5168	1	1	1	1	1
28765283_1252	0	0	0	0	0
28765283_1269	0	0	0	0	0
28765283_1281	0	0	0	0	0
28765283_1289	0	0	0	0	0
28765283_1294	0	0	0	0	0
28765283_1297	0	0	0	0	0
28765283_1300	0	0	0	0	0
28765283_1304	0	0	0	0	0
28765283_1308	0	0	0	0	0
28765283_1314	0	0	0	0	0
28765283_1334	0	0	0	0	0
28765283_1335	0	0	0	0	0
28765283_1338	0	0	0	0	0
28765283_1353	0	0	0	0	0
28769454_8787	1	1	1	1	1
28769454_8802	1	1	1	1	1
28769454_8804	1	1	1	1	1
28769454_8828	1	1	1	1	1
28769454_8829	1	1	1	1	1
28769454_8848	1	1	1	1	1
28769454_8850	1	1	1	1	1
28769454_8869	1	1	1	NA	0
28769454_8895	1	1	1	NA	0
28769454_8928	1	1	1	1	1
28769454_8939	1	1	1	1	1
28774788_6497	0	0	0	0	0
28774788_6516	0	0	0	0	0
28774788_6604	0	0	0	0	0
28774788_6634	0	0	0	0	0
28777453_2773	0	0	0	0	0
28777453_2817	0	0	0	0	0
28777453_2826	0	0	0	0	0
28777453_2833	0	0	0	0	0
28777453_2843	0	0	0	0	0
28777453_2896	0	0	0	0	0
28777453_2913	0	0	0	0	0
28777453_2916	0	0	0	0	0
28777453_2922	0	0	0	0	0
28777453_2938	0	0	0	0	0
28777453_2964	0	0	0	0	0
28777453_3064	0	0	0	0	0
28777453_3081	0	0	0	0	0
28777453_3118	0	0	0	0	0
28792426_8779	1	1	1	1	1
28801238_6525	2	2	2	2	2
28801584_2329	0	0	0	0	0
28801584_2346	0	0	0	0	0
28801584_2400	0	0	0	0	0
28801584_2416	0	0	0	0	0
28801584_2436	0	0	0	0	0
28801584_2440	0	0	0	0	0
28801584_2484	0	0	0	0	0
28802725_2632	0	0	0	0	0
28807472_2579	0	0	0	0	0
28807472_2611	0	0	0	0	0
28808277_3112	0	0	0	0	0
28808277_3153	1	1	2	2	2
28808277_3223	0	0	0	0	0
28810525_5401	1	2	2	2	2
28810837_5258	0	0	0	0	0
28810837_5337	2	2	2	2	2
28810837_5341	2	2	2	2	2
28810837_5352	2	2	2	2	2
28810837_5387	2	2	2	2	2
28812475_2426	1	0	0	0	0
28812475_2442	1	0	0	0	0
28812475_2466	1	0	0	0	0
28812475_2488	1	1	1	NA	0
28812475_2596	1	1	1	NA	0
28814400_2492	0	0	0	0	0
28814400_2510	0	0	0	0	0
28814400_2654	0	0	0	0	0
28814400_2712	1	1	0	0	0
28819086_14181	0	0	0	0	0
28819086_14252	0	0	0	0	0
28819086_14276	0	0	0	0	0
28819086_14300	1	0	0	0	0
28819086_14315	0	0	0	0	0
28819086_14316	0	0	0	0	0
28819086_14356	1	0	0	0	0
28821625_3402	1	1	1	1	1
28821625_3414	1	1	1	1	1
28821625_3430	1	1	1	1	1
28821625_3438	0	0	0	0	0
28821625_3439	0	0	0	0	0
28821625_3443	1	1	1	1	1
28821625_3524	0	0	0	0	0
28821625_3553	1	1	1	1	1
28833999_4531	1	1	2	2	2
28833999_4575	0	0	0	0	0
28833999_4576	1	1	0	0	0
28844154_719	0	0	0	0	0
28844154_769	0	0	0	0	0
28845908_6481	0	0	0	0	0
28845908_6519	0	0	0	0	0
28845908_6530	0	0	0	0	0
28845908_6535	0	0	0	0	0
28845908_6601	0	0	0	0	0
28845908_6645	0	0	0	0	0
28861118_4683	1	1	1	1	1
28861118_4749	1	1	1	1	1
28880246_2572	0	0	0	0	0
28881045_10191	0	0	0	0	0
28882902_4639	1	1	1	1	1
28886216_3543	0	0	0	0	0
28891653_3243	1	1	1	1	1
28891653_3248	0	0	0	0	0
28891653_3259	0	0	0	0	0
28891653_3278	1	1	1	1	1
28891653_3282	1	1	1	1	1
28891653_3283	1	1	1	1	1
28891653_3288	0	0	0	0	0
28891653_3293	0	0	0	0	0
28891653_3296	0	0	0	0	0
28891653_3301	0	0	0	0	0
28891653_3304	0	0	0	0	0
28891653_3313	0	0	0	0	0
28891653_3314	0	0	0	0	0
28891653_3319	0	0	0	0	0
28891653_3320	1	0	0	0	0
28893556_2428	0	0	0	0	0
28893556_2474	1	1	1	1	1
28893556_2528	1	1	1	1	1
28893556_2529	0	0	0	0	0
28893556_2532	1	1	1	1	1
28893556_2537	0	0	0	0	0
28893556_2539	1	1	1	1	1
28894541_4633	0	0	0	0	0
28894541_4854	0	0	0	0	0
28894541_4897	0	0	0	0	0
28894541_5161	0	0	0	0	0
28894541_5163	0	0	0	0	0
28894541_5207	0	0	0	0	0
28894541_7905	1	1	1	1	1
28894541_7909	1	1	1	1	1
28894541_7913	0	0	0	0	0
28894541_7920	1	1	1	1	1
28894541_7924	1	1	1	1	1
28894541_7933	1	1	1	1	1
28894541_7938	0	0	0	0	0
28894541_7944	1	1	1	1	1
28894541_7959	1	1	1	1	1
28894541_7967	1	1	1	1	1
28894541_7968	0	0	0	0	0
28894541_8000	1	1	1	1	1
28894541_8028	1	1	1	1	1
28894541_8049	1	0	0	0	0
28894541_8067	1	1	1	1	1
28894541_8074	1	1	1	1	1
28894541_8085	1	1	1	1	1
28896294_4554	0	0	0	0	0
28896294_4595	0	0	0	0	0
28902006_4276	0	0	0	0	0
28902006_4303	1	1	1	NA	0
28902006_4306	1	1	1	NA	0
28902006_4372	0	0	0	0	0
28902006_4374	0	0	0	0	0
28902006_4376	0	0	0	0	0
28902006_4394	0	0	0	0	0
28902006_4397	0	0	0	0	0
28902006_4411	0	0	0	0	0
28902006_4418	0	0	0	0	0
28902006_4427	1	1	1	NA	0
28902006_4428	0	0	0	0	0
28902006_4429	0	0	0	0	0
28902006_4431	0	0	0	0	0
28902006_4457	0	0	0	0	0
28902006_4510	0	0	0	0	0
28902006_4552	0	0	0	0	0
28902006_4554	0	0	0	0	0
28907044_7397	0	0	0	0	0
28907044_7423	0	0	0	0	0
28907044_7445	0	0	0	0	0
28907044_7452	0	0	0	0	0
28907044_7461	0	0	0	0	0
28907044_7485	0	0	0	0	0
28907044_7500	0	0	0	0	0
28907044_7501	0	0	0	0	0
28907044_7512	1	0	0	0	0
28907044_7513	1	0	0	0	0
28907044_7526	1	0	0	0	0
28907044_7571	1	1	1	NA	0
28907044_7596	1	1	1	NA	0
28908215_6861	0	0	0	0	0
28908215_6979	0	0	0	0	0
28908215_6992	1	0	0	0	0
28908215_6993	1	0	0	0	0
28908215_7018	1	0	0	0	0
28908215_7021	1	0	0	0	0
28908215_7023	0	0	0	0	0
28908215_7098	0	0	0	0	0
28914517_3491	1	2	2	2	2
28920448_4636	1	1	1	1	1
28920448_4660	0	0	0	0	0
28920448_4717	0	0	0	0	0
28920448_4724	1	1	0	0	0
28920448_4760	0	0	0	0	0
28920448_4793	0	0	0	0	0
28930956_2620	0	0	0	0	0
28933362_2467	2	2	2	2	2
28933362_2508	2	2	2	2	2
28933362_2580	2	2	2	2	2
28951204_6147	2	2	2	2	2
28951204_6154	0	0	0	0	0
28951204_6177	1	1	2	2	2
28951204_6246	1	0	0	0	0
28951204_6257	2	2	2	2	2
28951204_6269	1	0	0	0	0
28951204_6337	0	0	0	0	0
28961701_685	1	1	1	NA	2
28961701_782	1	1	1	1	1
28966013_1441	1	0	0	0	0
28967841_2799	0	0	0	0	0
28967841_2805	0	0	0	0	0
28967841_2832	0	0	0	0	0
28967841_2849	0	0	0	0	0
28971711_2575	0	0	0	0	0
28971711_2593	0	0	0	0	0
28971913_6597	0	0	0	0	0
28985533_4616	1	0	0	0	0
28999681_4471	1	1	2	2	2
28999681_4638	0	0	0	0	0
29004223_2844	0	0	0	0	0
29004223_2845	1	1	1	1	1
29004223_2871	0	0	0	0	0
29004223_2918	0	0	0	0	0
29004223_2921	0	0	0	0	0
29004223_2925	0	0	0	0	0
29004223_2936	0	0	0	0	0
29004223_2948	0	0	0	0	0
29004223_2966	0	0	0	0	0
29005091_2495	0	0	0	0	0
29005091_2627	0	0	0	0	0
29005091_2647	0	0	0	0	0
29007797_339	1	1	1	1	1
29007797_383	1	1	1	1	1
29007797_438	0	0	0	0	0
29007797_462	1	1	1	1	1
29007797_468	1	1	1	1	1
29007797_475	0	0	0	0	0
29007797_494	0	0	0	0	0
29007797_496	0	0	0	0	0
29013940_2410	0	0	0	0	0
29013940_2424	0	0	0	0	0
29013940_2439	0	0	0	0	0
29013940_2442	0	0	0	0	0
29013940_2494	0	0	0	0	0
29013940_2522	0	0	0	0	0
29013940_2533	0	0	0	0	0
29015806_4825	0	0	0	0	0
29015806_4893	0	0	0	0	0
29017501_6016	0	0	0	0	0
29017501_6021	0	0	0	0	0
29017501_6048	0	0	0	0	0
29024438_866	1	0	0	0	0
29024438_877	1	0	0	0	0
29024438_886	1	0	0	0	0
29024438_889	1	0	0	0	0
29025249_1322	0	0	0	0	0
29025249_1345	0	0	0	0	0
29025249_1363	0	0	0	0	0
29025249_1400	0	0	0	0	0
29025249_1445	1	1	1	1	1
29025249_1457	1	0	0	0	0
29025249_1477	0	0	0	0	0
29025249_1502	1	1	1	1	1
29025249_1507	0	0	0	0	0
29025249_1522	0	0	0	0	0
29025249_1523	1	1	1	1	1
29025249_1553	0	0	0	0	0
29025249_1603	0	0	0	0	0
29027277_8909	2	2	2	2	2
29028590_3654	1	2	2	2	2
29028590_3666	1	2	2	2	2
29040782_2576	0	0	0	0	0
29042690_418	0	0	0	0	0
29042690_585	0	0	0	0	0
29044609_1455	0	0	0	0	0
29044609_2483	0	0	0	0	0
29049877_277	0	0	0	0	0
29056728_2522	0	0	0	0	0
29056728_2527	0	0	0	0	0
29056728_2555	0	0	0	0	0
29056728_2558	0	0	0	0	0
29059015_1261	0	0	0	0	0
29064445_4674	1	1	1	1	1
290703361_180	1	1	1	1	1
290703361_211	0	0	0	0	0
290703361_252	0	0	0	0	0
290703361_263	0	0	0	0	0
290703361_274	0	0	0	0	0
290703361_341	0	0	0	0	0
290703361_359	0	0	0	0	0
29074663_5784	0	0	0	0	0
29074663_5855	0	0	0	0	0
2908517_432	1	0	0	0	0
2908517_515	0	0	0	0	0
2908517_516	1	1	0	0	0
2908517_533	1	1	0	0	0
2908517_534	1	1	0	0	0
2908517_556	1	1	0	0	0
2908517_586	1	1	2	2	2
2908517_638	1	1	1	NA	0
2908517_643	1	1	1	NA	0
2908517_675	1	1	1	NA	0
2908517_676	1	1	1	NA	0
29088261_740	0	0	0	0	0
29088261_744	0	0	0	0	0
29088261_746	0	0	0	0	0
29088261_757	2	2	2	2	2
29088261_801	0	0	0	0	0
29088261_802	0	0	0	0	0
29088261_860	0	0	0	0	0
29096239_4104	1	2	2	2	2
29099783_2517	1	0	0	0	0
29099783_2519	0	0	0	0	0
29101419_4780	0	0	0	0	0
29104748_2781	0	0	0	0	0
29104748_2909	0	0	0	0	0
29104748_2928	0	0	0	0	0
29104748_2951	0	0	0	0	0
29104748_2953	0	0	0	0	0
29104748_2962	0	0	0	0	0
29104748_2974	0	0	0	0	0
29109334_2507	0	0	0	0	0
29109334_2668	0	0	0	0	0
29113108_5044	1	1	0	0	0
29114257_2639	2	2	2	2	2
29114849_6668	2	2	2	2	2
29114849_6677	2	2	2	2	2
29114849_6700	2	2	2	2	2
29114849_6803	2	2	2	2	2
29126773_4129	1	1	1	NA	0
29126773_4320	1	2	2	2	2
29130248_3240	2	2	2	2	2
29130248_3255	2	2	2	2	2
29130248_3277	2	2	2	2	2
29130248_3364	0	0	0	0	0
29130248_3369	0	0	0	0	0
29136051_2434	0	0	0	0	0
29136051_2516	0	0	0	0	0
29136051_2572	1	1	0	0	0
29136114_10541	1	2	2	2	2
29136114_10542	1	2	2	2	2
29136377_1941	0	0	0	0	0
29137914_8919	0	0	0	0	0
29140063_2556	1	1	1	NA	0
29149092_1430	2	2	2	2	2
29151026_2552	1	2	2	2	2
29151026_2602	1	1	0	0	0
29155460_1925	1	0	0	0	0
29155460_1949	1	0	0	0	0
29155460_1950	1	0	0	0	0
29155649_3716	0	0	0	0	0
29155649_3748	0	0	0	0	0
29155649_3787	0	0	0	0	0
29155649_3819	0	0	0	0	0
29155649_3830	0	0	0	0	0
29155649_3831	0	0	0	0	0
29155649_3888	0	0	0	0	0
29155649_3890	0	0	0	0	0
29155649_3947	0	0	0	0	0
29155649_3983	0	0	0	0	0
29155649_3994	0	0	0	0	0
29157070_1354	0	0	0	0	0
29157070_1378	0	0	0	0	0
29157070_1387	0	0	0	0	0
29157070_1454	0	0	0	0	0
29161972_6944	0	0	0	0	0
29161972_7049	1	1	1	1	1
29162197_1020	0	0	0	0	0
29162197_1021	0	0	0	0	0
29162197_1022	1	1	1	1	1
29162197_1044	0	0	0	0	0
29162197_1045	0	0	0	0	0
29162197_1049	0	0	0	0	0
29162197_1052	1	1	1	1	1
29162197_1065	1	1	1	1	1
29162197_1078	0	0	0	0	0
29162197_1103	0	0	0	0	0
29162197_1114	0	0	0	0	0
29166838_6443	1	0	0	0	0
29166838_6464	1	0	0	0	0
29167589_804	0	0	0	0	0
29167589_816	0	0	0	0	0
29173818_2568	1	1	0	0	0
29173818_2709	1	2	2	2	2
29173818_2772	1	0	0	0	0
29174845_4691	0	0	0	0	0
29174845_4692	0	0	0	0	0
29174845_4704	0	0	0	0	0
29174845_4706	1	1	1	1	1
29174845_4707	0	0	0	0	0
29174845_4713	0	0	0	0	0
29174845_4733	0	0	0	0	0
29174845_4736	0	0	0	0	0
29174845_4740	0	0	0	0	0
29174845_4752	0	0	0	0	0
29174845_4776	0	0	0	0	0
29174845_4778	0	0	0	0	0
29174845_4791	1	1	1	1	1
29174845_4832	0	0	0	0	0
29174845_4835	1	1	1	1	1
29174845_4842	1	1	1	1	1
29174845_4855	0	0	0	0	0
29174845_4859	0	0	0	0	0
29174845_4873	1	1	1	1	1
29174845_4874	0	0	0	0	0
29174845_4876	1	1	1	1	1
29174845_4941	1	1	1	1	1
29174845_4957	0	0	0	0	0
29174845_4958	0	0	0	0	0
29174845_4959	0	0	0	0	0
29180378_6177	0	0	0	0	0
29180378_6243	0	0	0	0	0
29180378_6313	0	0	0	0	0
29180378_6319	0	0	0	0	0
29180378_6320	0	0	0	0	0
29180378_6346	1	2	2	2	2
29181264_6486	1	1	1	1	1
29181264_6583	0	0	0	0	0
29181264_6588	1	1	1	1	1
29181264_6677	0	0	0	0	0
29181264_6681	0	0	0	0	0
29181264_6682	0	0	0	0	0
29181264_6684	0	0	0	0	0
29181264_6688	0	0	0	0	0
29181264_6693	0	0	0	0	0
29181264_6716	0	0	0	0	0
29181666_2459	0	0	0	0	0
29181666_2564	0	0	0	0	0
29181666_2599	0	0	0	0	0
29181716_3977	1	0	0	0	0
29181716_4013	1	0	0	0	0
29181716_4046	1	0	0	0	0
29181716_4051	0	0	0	0	0
29181716_4103	1	0	0	0	0
29181716_4107	1	0	0	0	0
29181716_4135	1	0	0	0	0
29181914_477	2	2	2	2	2
29181914_510	2	2	2	2	2
29181914_558	1	1	1	1	1
29181914_561	1	1	1	1	1
29181914_676	1	1	1	1	1
29182178_7314	0	0	0	0	0
29182178_7355	0	0	0	0	0
29182178_7401	1	1	1	1	1
29182178_7439	1	1	1	1	1
29182178_7505	0	0	0	0	0
29182294_2636	0	0	0	0	0
29182548_9819	0	0	0	0	0
29182548_9824	2	2	2	2	2
29182548_9856	0	0	0	0	0
29182548_9858	2	2	2	2	2
29182548_9872	0	0	0	0	0
29182548_9893	0	0	0	0	0
29182548_9926	0	0	0	0	0
29182926_2509	0	0	0	0	0
29182926_2514	0	0	0	0	0
29182926_2526	0	0	0	0	0
29182926_2531	0	0	0	0	0
29182926_2534	0	0	0	0	0
29182926_2572	0	0	0	0	0
29182926_2575	0	0	0	0	0
29182926_2602	0	0	0	0	0
29182926_2604	0	0	0	0	0
29182926_2658	0	0	0	0	0
29183039_1174	1	2	2	2	2
29183264_3812	1	2	2	2	2
29183264_3920	1	1	1	1	1
29183901_1934	0	0	0	0	0
29183901_1935	0	0	0	0	0
29183901_2001	1	1	1	1	1
29183901_2111	0	0	0	0	0
29183901_2169	1	1	1	1	1
29183981_3073	0	0	0	0	0
29183981_3079	0	0	0	0	0
29183981_3085	0	0	0	0	0
29183981_3100	1	0	0	0	0
29183981_3124	1	1	1	NA	0
29183981_3167	1	1	1	1	1
29183981_3227	0	0	0	0	0
29184412_546	1	1	1	1	1
29184412_567	0	0	0	0	0
29184866_1862	2	2	2	2	2
29185024_4020	1	1	1	1	1
29185024_4057	1	0	0	0	0
29185024_4067	0	0	0	0	0
29185024_4089	1	1	1	1	1
29185024_4113	1	1	1	1	1
29185024_4126	0	0	0	0	0
29185024_4127	1	1	1	1	1
29185024_4149	1	1	1	1	1
29185024_4170	0	0	0	0	0
29185024_4205	1	0	0	0	0
29185709_835	1	2	2	2	2
29185709_836	0	0	0	0	0
29186101_6224	1	1	1	NA	0
29186101_6253	1	1	1	NA	0
29186101_6294	0	0	0	0	0
29186101_6303	1	0	0	0	0
29186528_5003	1	1	1	1	1
29186528_5037	0	0	0	0	0
29186528_5085	0	0	0	0	0
29186528_5140	0	0	0	0	0
29186728_645	1	1	1	1	1
29186728_655	1	1	1	1	1
29186728_656	1	1	1	1	1
29186728_672	0	0	0	0	0
29186728_683	1	1	1	1	1
29186728_691	1	1	1	1	1
29186831_3539	0	0	0	0	0
29186831_3547	0	0	0	0	0
29186831_3553	0	0	0	0	0
29186831_3568	0	0	0	0	0
29186831_3570	0	0	0	0	0
29186831_3604	0	0	0	0	0
29186831_3616	0	0	0	0	0
29186831_3618	1	0	0	0	0
29186831_3652	0	0	0	0	0
29186905_1009	0	0	0	0	0
29186905_1064	0	0	0	0	0
29186905_1114	0	0	0	0	0
29186905_1129	0	0	0	0	0
29186905_1151	1	1	1	NA	0
29186905_1154	0	0	0	0	0
29186905_1156	0	0	0	0	0
29186905_1159	0	0	0	0	0
29186905_1162	0	0	0	0	0
29186905_1163	0	0	0	0	0
29186905_1204	0	0	0	0	0
29186905_1255	0	0	0	0	0
29186905_1256	0	0	0	0	0
29186905_1258	0	0	0	0	0
29186905_1275	1	1	1	1	1
29186905_1293	0	0	0	0	0
29186905_1297	1	1	1	1	1
29186905_1301	0	0	0	0	0
29186905_1302	0	0	0	0	0
29186905_1322	0	0	0	0	0
29186905_1353	1	1	0	0	0
29186905_1368	0	0	0	0	0
29186905_1397	0	0	0	0	0
29186905_1408	0	0	0	0	0
29186905_1411	0	0	0	0	0
29186905_1412	0	0	0	0	0
29186905_1427	1	1	1	1	1
[truncated: 47,653 more rows]
