# Supplementary material for: The western redcedar genome reveals low genetic diversity in a self-compatible conifer
Source: Genome Res. 2022 Oct;32(10):1952–64. doi: 10.1101/gr.276358.121 (PMC9712635; doi:10.1101/gr.276358.121)
Supplement: Supplemental Material [file supp_gr.276358.121_Supplemental_Code6_heter.tar.gz › Code_S6-S_line_pop_gen_and_heterozygosity/Line_26_1_corrected_manually.csv]

	26_1-F	2612-S1	2612-1-S2	2612-12-S3	2612-121-S4
10037734_70	0	0	0	0	0
10037734_187	0	0	0	0	0
10037734_193	0	0	0	0	0
10744769_347	0	0	0	0	0
10744769_415	0	0	0	0	0
10744769_420	0	0	0	0	0
11940064_213	0	0	0	0	0
1203429_535	0	0	0	0	0
12092238_417	0	0	0	0	0
12092238_439	0	0	0	0	0
1238669_2457	0	0	0	0	0
1238669_2540	0	0	0	0	0
1238669_2557	0	0	0	0	0
1238669_2591	0	0	0	0	0
12697123_387	0	0	0	0	0
12955242_339	0	0	0	0	0
12955242_389	0	0	0	0	0
12955242_405	0	0	0	0	0
1297298_3008	0	0	0	0	0
1297298_3066	0	0	0	0	0
13088301_316	0	0	0	0	0
13200464_367	0	0	0	0	0
13200464_401	0	0	0	0	0
13200464_448	0	0	0	0	0
13200464_466	0	0	0	0	0
13425917_78	0	0	0	0	0
137057_5404	0	0	0	0	0
137057_5431	0	0	0	0	0
137057_5440	0	0	0	0	0
137057_5450	0	0	0	0	0
137057_5452	0	0	0	0	0
137057_5458	0	0	0	0	0
13777658_143	0	0	0	0	0
13777658_174	0	0	0	0	0
13777658_177	0	0	0	0	0
13777658_185	0	0	0	0	0
13777658_434	0	0	0	0	0
13923025_139	0	0	0	0	0
13923025_165	0	0	0	0	0
13923025_169	0	0	0	0	0
13923025_186	0	0	0	0	0
13923025_193	0	0	0	0	0
13923025_195	0	0	0	0	0
13923025_258	0	0	0	0	0
13923025_282	0	0	0	0	0
1441214_2511	0	0	0	0	0
1441214_2530	0	0	0	0	0
1441214_2562	0	0	0	0	0
1441214_2619	0	0	0	0	0
1441214_2634	0	0	0	0	0
14485987_171	0	0	0	0	0
14485987_172	0	0	0	0	0
14485987_175	0	0	0	0	0
14485987_182	0	0	0	0	0
14485987_188	0	0	0	0	0
14485987_200	0	0	0	0	0
14485987_203	0	0	0	0	0
14485987_221	0	0	0	0	0
14808049_151	0	0	0	0	0
14808049_154	0	0	0	0	0
14808049_164	0	0	0	0	0
14808049_228	0	0	0	0	0
14808049_229	0	0	0	0	0
14808049_262	0	0	0	0	0
14808049_273	0	0	0	0	0
14808049_274	0	0	0	0	0
15090513_298	0	0	0	0	0
15090513_347	0	0	0	0	0
15240933_316	0	0	0	0	0
15240937_177	0	0	0	0	0
15389861_126	0	0	0	0	0
15389861_131	0	0	0	0	0
15389861_176	0	0	0	0	0
15389861_201	0	0	0	0	0
15389861_204	0	0	0	0	0
15901180_338	0	0	0	0	0
1615033_758	0	0	0	0	0
1615033_791	0	0	0	0	0
1615033_792	0	0	0	0	0
16168833_95	0	0	0	0	0
16323825_96	0	0	0	0	0
16323825_112	0	0	0	0	0
16323825_114	0	0	0	0	0
16323825_118	0	0	0	0	0
16323825_126	0	0	0	0	0
16323825_139	0	0	0	0	0
16323825_147	0	0	0	0	0
16323825_291	0	0	0	0	0
16323825_298	0	0	0	0	0
16323825_312	0	0	0	0	0
16323825_319	0	0	0	0	0
16323825_322	0	0	0	0	0
16323825_323	0	0	0	0	0
16323825_341	0	0	0	0	0
16323825_343	0	0	0	0	0
16323825_349	0	0	0	0	0
16323825_363	0	0	0	0	0
16323825_367	0	0	0	0	0
16323825_372	0	0	0	0	0
16323825_379	0	0	0	0	0
16323825_380	0	0	0	0	0
16323825_387	0	0	0	0	0
16323825_393	0	0	0	0	0
16323825_395	0	0	0	0	0
16323825_402	0	0	0	0	0
16323825_420	0	0	0	0	0
16323825_421	0	0	0	0	0
16323825_429	0	0	0	0	0
16323825_433	0	0	0	0	0
16323825_445	0	0	0	0	0
16323825_447	0	0	0	0	0
16323825_454	0	0	0	0	0
16323825_461	0	0	0	0	0
16323825_472	0	0	0	0	0
16553979_151	0	0	0	0	0
16553979_165	0	0	0	0	0
16553979_204	0	0	0	0	0
170704_219	0	0	0	0	0
17094313_124	0	0	0	0	0
17094313_144	0	0	0	0	0
17094313_152	0	0	0	0	0
17094313_168	0	0	0	0	0
17094313_189	0	0	0	0	0
17094313_194	0	0	0	0	0
17094313_208	0	0	0	0	0
17094313_217	0	0	0	0	0
17094313_218	0	0	0	0	0
17094313_220	0	0	0	0	0
17094313_236	0	0	0	0	0
17094313_239	0	0	0	0	0
17094313_249	0	0	0	0	0
17094313_252	0	0	0	0	0
17372574_255	0	0	0	0	0
17372574_318	0	0	0	0	0
17372574_356	0	0	0	0	0
17372574_391	0	0	0	0	0
17372574_449	0	0	0	0	0
1769240_255	0	0	0	0	0
1769240_266	0	0	0	0	0
17898864_119	0	0	0	0	0
17898864_120	0	0	0	0	0
17983281_143	0	0	0	0	0
17983281_171	0	0	0	0	0
17983281_233	0	0	0	0	0
17983281_238	0	0	0	0	0
17983281_263	0	0	0	0	0
17983281_267	0	0	0	0	0
17983281_273	0	0	0	0	0
17983281_329	0	0	0	0	0
17983281_374	0	0	0	0	0
17983281_376	0	0	0	0	0
18150287_169	0	0	0	0	0
18491939_68	0	0	0	0	0
18491939_69	0	0	0	0	0
18491939_76	0	0	0	0	0
18491939_78	0	0	0	0	0
18530056_131	0	0	0	0	0
18530056_180	0	0	0	0	0
19196369_361	0	0	0	0	0
19196369_362	0	0	0	0	0
1946607_79	0	0	0	0	0
1946607_92	0	0	0	0	0
1946607_93	0	0	0	0	0
1946607_103	0	0	0	0	0
1946607_114	0	0	0	0	0
1946607_118	0	0	0	0	0
1946607_131	0	0	0	0	0
1946607_139	0	0	0	0	0
1946607_165	0	0	0	0	0
1946607_173	0	0	0	0	0
20066919_116	0	0	0	0	0
21533801_233	0	0	0	0	0
21533801_253	0	0	0	0	0
21533801_279	0	0	0	0	0
21533801_292	0	0	0	0	0
21533801_293	0	0	0	0	0
21533801_295	0	0	0	0	0
21533801_324	0	0	0	0	0
21533801_329	0	0	0	0	0
21533801_343	0	0	0	0	0
21533801_359	0	0	0	0	0
21533801_362	0	0	0	0	0
21533806_257	0	0	0	0	0
21533806_299	0	0	0	0	0
21533806_313	0	0	0	0	0
21533806_355	0	0	0	0	0
21533806_357	0	0	0	0	0
21533806_359	0	0	0	0	0
21533806_393	0	0	0	0	0
21533806_415	0	0	0	0	0
21533806_425	0	0	0	0	0
2231860_364	0	0	0	0	0
2310012_415	0	0	0	0	0
2310012_431	0	0	0	0	0
2310012_446	0	0	0	0	0
2310012_447	0	0	0	0	0
2310012_449	0	0	0	0	0
2310012_476	0	0	0	0	0
23369181_217	0	0	0	0	0
23369181_222	0	0	0	0	0
23369181_224	0	0	0	0	0
23369181_226	0	0	0	0	0
23369181_235	0	0	0	0	0
23369181_236	0	0	0	0	0
23369181_237	0	0	0	0	0
23369181_238	0	0	0	0	0
2463178_3049	0	0	0	0	0
2463178_3051	0	0	0	0	0
2463178_3055	0	0	0	0	0
2463178_3058	0	0	0	0	0
2463178_3078	0	0	0	0	0
2463178_3092	0	0	0	0	0
2463178_3093	0	0	0	0	0
2463178_3101	0	0	0	0	0
2463178_3103	0	0	0	0	0
2463178_3196	0	0	0	0	0
2463178_3238	0	0	0	0	0
2499965_205	0	0	0	0	0
2709928_3841	0	0	0	0	0
2709928_3842	0	0	0	0	0
2709928_3848	0	0	0	0	0
2709928_3856	0	0	0	0	0
2709928_3891	0	0	0	0	0
2709928_3893	0	0	0	0	0
2709928_3956	0	0	0	0	0
2709928_3985	0	0	0	0	0
2788774_818	0	0	0	0	0
2788774_827	0	0	0	0	0
2788774_828	0	0	0	0	0
2788774_835	0	0	0	0	0
2788774_855	0	0	0	0	0
2788774_860	0	0	0	0	0
2788774_862	0	0	0	0	0
2788774_863	0	0	0	0	0
2788774_865	0	0	0	0	0
28134526_2510	0	0	0	0	0
28135302_592	0	0	0	0	0
28135302_652	0	0	0	0	0
28137071_1295	0	0	0	0	0
28137572_3722	0	0	0	0	0
28138317_165	0	0	0	0	0
28138317_272	0	0	0	0	0
28138351_5375	0	0	0	0	0
28138351_5415	0	0	0	0	0
28139210_128	0	0	0	0	0
28139210_333	0	0	0	0	0
28139328_1230	0	0	0	0	0
28139713_70	0	0	0	0	0
28139713_71	0	0	0	0	0
28139713_79	0	0	0	0	0
28139713_91	0	0	0	0	0
28139713_92	0	0	0	0	0
28139713_148	0	0	0	0	0
28140702_490	0	0	0	0	0
28140702_491	0	0	0	0	0
28140702_529	0	0	0	0	0
28140702_531	0	0	0	0	0
28140702_532	0	0	0	0	0
28140702_537	0	0	0	0	0
28140702_553	0	0	0	0	0
28140702_632	0	0	0	0	0
28140702_637	0	0	0	0	0
2814320_533	0	0	0	0	0
28143895_956	0	0	0	0	0
28143895_1004	0	0	0	0	0
28144677_2696	0	0	0	0	0
28145705_5676	0	0	0	0	0
28149078_4296	0	0	0	0	0
28152975_2759	0	0	0	0	0
28152975_2760	0	0	0	0	0
28152975_2794	0	0	0	0	0
28152975_2811	0	0	0	0	0
28152975_2851	0	0	0	0	0
28152975_2853	0	0	0	0	0
28152975_2854	0	0	0	0	0
28152975_2860	0	0	0	0	0
28152975_2861	0	0	0	0	0
28152975_2873	0	0	0	0	0
28152975_2884	0	0	0	0	0
28152975_2893	0	0	0	0	0
28152975_2898	0	0	0	0	0
28152975_2899	0	0	0	0	0
28152975_2903	0	0	0	0	0
28152975_2907	0	0	0	0	0
28152975_2919	0	0	0	0	0
28152975_2924	0	0	0	0	0
28152975_2928	0	0	0	0	0
28152975_2929	0	0	0	0	0
28153607_207	0	0	0	0	0
28153863_4300	0	0	0	0	0
28153863_4539	0	0	0	0	0
28154626_133	0	0	0	0	0
28154626_222	0	0	0	0	0
28154626_326	0	0	0	0	0
28154626_3513	0	0	0	0	0
28154626_3598	0	0	0	0	0
28154976_181	0	0	0	0	0
28155185_4601	0	0	0	0	0
28155185_4677	0	0	0	0	0
28155185_4708	0	0	0	0	0
28155190_441	0	0	0	0	0
28155190_443	0	0	0	0	0
28155190_447	0	0	0	0	0
28155190_462	0	0	0	0	0
28155190_499	0	0	0	0	0
28155190_532	0	0	0	0	0
28155190_552	0	0	0	0	0
28155190_555	0	0	0	0	0
28155190_564	0	0	0	0	0
28155190_572	0	0	0	0	0
28155190_599	0	0	0	0	0
28155190_637	0	0	0	0	0
28155318_331	0	0	0	0	0
28155370_412	0	0	0	0	0
28155711_611	0	0	0	0	0
28155711_672	0	0	0	0	0
28155711_879	0	0	0	0	0
28156791_792	0	0	0	0	0
28156791_804	0	0	0	0	0
28156791_944	0	0	0	0	0
28156791_977	0	0	0	0	0
28158048_449	0	0	0	0	0
28159089_150	0	0	0	0	0
28159089_398	0	0	0	0	0
28162055_952	0	0	0	0	0
28162055_958	0	0	0	0	0
28162055_1053	0	0	0	0	0
28164259_2619	0	0	0	0	0
28165285_403	0	0	0	0	0
28165285_553	0	0	0	0	0
28165285_576	0	0	0	0	0
28165285_620	0	0	0	0	0
28165285_628	0	0	0	0	0
28165285_644	0	0	0	0	0
28165285_655	0	0	0	0	0
28165552_514	0	0	0	0	0
28165552_516	0	0	0	0	0
28165823_1377	0	0	0	0	0
28165862_339	0	0	0	0	0
28169166_1157	0	0	0	0	0
28172411_2045	0	0	0	0	0
28172901_199	0	0	0	0	0
28173112_1790	0	0	0	0	0
28174220_1890	0	0	0	0	0
28175193_2672	0	0	0	0	0
28175193_2723	0	0	0	0	0
28176026_544	0	0	0	0	0
28176026_627	0	0	0	0	0
28176026_728	0	0	0	0	0
28176831_552	0	0	0	0	0
28176831_563	0	0	0	0	0
28178873_231	0	0	0	0	0
28183414_496	0	0	0	0	0
28183414_504	0	0	0	0	0
28186833_151	0	0	0	0	0
28186905_353	0	0	0	0	0
28186905_395	0	0	0	0	0
28187955_1070	0	0	0	0	0
28187955_1110	0	0	0	0	0
28187955_1220	0	0	0	0	0
28187955_1267	0	0	0	0	0
28189712_567	0	0	0	0	0
28189712_615	0	0	0	0	0
28189804_545	0	0	0	0	0
28189804_546	0	0	0	0	0
28189804_633	0	0	0	0	0
28189804_636	0	0	0	0	0
28189804_691	0	0	0	0	0
28191375_217	0	0	0	0	0
28191386_6086	0	0	0	0	0
28191386_6100	0	0	0	0	0
28191386_6145	0	0	0	0	0
28191386_6246	0	0	0	0	0
28191386_6259	0	0	0	0	0
28191386_6269	0	0	0	0	0
28192406_219	0	0	0	0	0
28192759_651	0	0	0	0	0
28193251_408	0	0	0	0	0
28193867_1323	0	0	0	0	0
28194901_400	0	0	0	0	0
28194901_466	0	0	0	0	0
28194901_498	0	0	0	0	0
28194901_551	0	0	0	0	0
28194901_571	0	0	0	0	0
28194901_576	0	0	0	0	0
28194901_616	0	0	0	0	0
28194901_651	0	0	0	0	0
28200142_989	0	0	0	0	0
28201521_724	0	0	0	0	0
28202325_434	0	0	0	0	0
28202331_579	0	0	0	0	0
28203765_2877	0	0	0	0	0
28208394_1908	0	0	0	0	0
28208394_2111	0	0	0	0	0
28209708_1046	0	0	0	0	0
28210049_285	0	0	0	0	0
28210095_734	0	0	0	0	0
28210418_6944	0	0	0	0	0
28211890_429	0	0	0	0	0
28211890_443	0	0	0	0	0
28211890_450	0	0	0	0	0
28211890_476	0	0	0	0	0
28211890_519	0	0	0	0	0
28211890_531	0	0	0	0	0
28211890_588	0	0	0	0	0
28211890_665	0	0	0	0	0
28211890_667	0	0	0	0	0
28211890_707	0	0	0	0	0
28211890_740	0	0	0	0	0
28211890_770	0	0	0	0	0
28211890_791	0	0	0	0	0
28212607_470	0	0	0	0	0
28212607_471	0	0	0	0	0
28212607_475	0	0	0	0	0
28212607_488	0	0	0	0	0
28212607_500	0	0	0	0	0
28212607_518	0	0	0	0	0
28212607_539	0	0	0	0	0
28212607_545	0	0	0	0	0
28212607_583	0	0	0	0	0
28212607_584	0	0	0	0	0
28212607_589	0	0	0	0	0
28212607_591	0	0	0	0	0
28212607_624	0	0	0	0	0
28212607_629	0	0	0	0	0
28212607_673	0	0	0	0	0
28212607_687	0	0	0	0	0
28212607_734	0	0	0	0	0
28213126_917	0	0	0	0	0
28219388_1316	0	0	0	0	0
28219388_1317	0	0	0	0	0
28219388_1377	0	0	0	0	0
28219388_1476	0	0	0	0	0
28221911_2841	0	0	0	0	0
28221911_2878	0	0	0	0	0
28222015_403	0	0	0	0	0
28222015_413	0	0	0	0	0
28222015_462	0	0	0	0	0
28222015_469	0	0	0	0	0
28222015_520	0	0	0	0	0
28222015_531	0	0	0	0	0
28222015_556	0	0	0	0	0
28222015_573	0	0	0	0	0
28222015_610	0	0	0	0	0
28222015_680	0	0	0	0	0
28222015_693	0	0	0	0	0
28222105_4529	0	0	0	0	0
28223716_503	0	0	0	0	0
28223716_598	0	0	0	0	0
28225927_2600	0	0	0	0	0
28225927_2623	0	0	0	0	0
28230922_597	0	0	0	0	0
28230922_600	0	0	0	0	0
28230922_602	0	0	0	0	0
28231171_1349	0	0	0	0	0
28231171_1377	0	0	0	0	0
28317569_5146	0	0	0	0	0
28320050_15383	0	0	0	0	0
28322358_2328	0	0	0	0	0
28322358_2329	0	0	0	0	0
28322358_2348	0	0	0	0	0
28322358_2349	0	0	0	0	0
28322358_2371	0	0	0	0	0
28322358_2377	0	0	0	0	0
28322358_2395	0	0	0	0	0
28322358_2397	0	0	0	0	0
28322358_2406	0	0	0	0	0
28322358_2416	0	0	0	0	0
28322358_2426	0	0	0	0	0
28322358_2449	0	0	0	0	0
28322358_2452	0	0	0	0	0
28322358_2467	0	0	0	0	0
28328279_5050	0	0	0	0	0
28328279_5065	0	0	0	0	0
28335906_495	0	0	0	0	0
28335906_505	0	0	0	0	0
28341080_5835	0	0	0	0	0
28343736_6351	0	0	0	0	0
28344428_2515	0	0	0	0	0
28358534_518	0	0	0	0	0
28363539_2496	0	0	0	0	0
28363539_2645	0	0	0	0	0
28364013_6515	0	0	0	0	0
28364013_6566	0	0	0	0	0
28364013_6585	0	0	0	0	0
28364013_6588	0	0	0	0	0
28364013_6589	0	0	0	0	0
28381674_2555	0	0	0	0	0
28381674_2564	0	0	0	0	0
28381674_2590	0	0	0	0	0
28381674_2599	0	0	0	0	0
28381674_2601	0	0	0	0	0
283892801_3931	0	0	0	0	0
283892801_3938	0	0	0	0	0
28390819_2898	0	0	0	0	0
28392660_517	0	0	0	0	0
28406179_585	0	0	0	0	0
28412054_428	0	0	0	0	0
28412054_434	0	0	0	0	0
28412054_478	0	0	0	0	0
28412054_500	0	0	0	0	0
28412054_516	0	0	0	0	0
28412054_522	0	0	0	0	0
28412054_542	0	0	0	0	0
28412054_549	0	0	0	0	0
28412054_552	0	0	0	0	0
28412054_570	0	0	0	0	0
28412054_589	0	0	0	0	0
28414616_2362	0	0	0	0	0
28414616_2638	0	0	0	0	0
28414616_2654	0	0	0	0	0
28414616_2664	0	0	0	0	0
28414616_2688	0	0	0	0	0
28414616_2692	0	0	0	0	0
28415762_6706	0	0	0	0	0
28415762_6733	0	0	0	0	0
28421154_7989	0	0	0	0	0
28421931_500	0	0	0	0	0
28421931_501	0	0	0	0	0
28421931_512	0	0	0	0	0
28421931_516	0	0	0	0	0
28421931_591	0	0	0	0	0
28422837_2527	0	0	0	0	0
28422837_2570	0	0	0	0	0
28422837_2653	0	0	0	0	0
28430478_3086	0	0	0	0	0
28430478_3091	0	0	0	0	0
28430478_3094	0	0	0	0	0
28430478_3130	0	0	0	0	0
28430478_3143	0	0	0	0	0
28430478_3235	0	0	0	0	0
28430478_3329	0	0	0	0	0
28439869_4503	0	0	0	0	0
28439869_4516	0	0	0	0	0
28439869_4518	0	0	0	0	0
28439869_4525	0	0	0	0	0
28439869_4577	0	0	0	0	0
28439869_4594	0	0	0	0	0
28439869_4623	0	0	0	0	0
28439869_4624	0	0	0	0	0
28439869_4666	0	0	0	0	0
28439869_4669	0	0	0	0	0
28439869_4694	0	0	0	0	0
28446824_1149	0	0	0	0	0
28446824_1162	0	0	0	0	0
28446824_1207	0	0	0	0	0
28446824_1212	0	0	0	0	0
28446824_1218	0	0	0	0	0
28453941_1441	0	0	0	0	0
28453941_1512	0	0	0	0	0
28453941_1528	0	0	0	0	0
28453941_1587	0	0	0	0	0
28453941_1642	0	0	0	0	0
28453941_1661	0	0	0	0	0
28454432_894	0	0	0	0	0
28454832_6791	0	0	0	0	0
28454832_6792	0	0	0	0	0
28454832_6808	0	0	0	0	0
28454832_6894	0	0	0	0	0
28454832_6926	0	0	0	0	0
28454832_6973	0	0	0	0	0
28455147_1213	0	0	0	0	0
28455147_1309	0	0	0	0	0
28455147_1377	0	0	0	0	0
28455147_1381	0	0	0	0	0
28455147_1393	0	0	0	0	0
28455147_1424	0	0	0	0	0
28458922_2558	0	0	0	0	0
28458922_2594	0	0	0	0	0
28458922_2604	0	0	0	0	0
28459035_1480	0	0	0	0	0
28462371_4609	0	0	0	0	0
28477215_4960	0	0	0	0	0
28477215_5030	0	0	0	0	0
284791983_1677	0	0	0	0	0
284791983_1678	0	0	0	0	0
284791983_1695	0	0	0	0	0
28481182_2601	0	0	0	0	0
28486405_464	0	0	0	0	0
28486405_651	0	0	0	0	0
28488778_2323	0	0	0	0	0
28488778_2358	0	0	0	0	0
28488778_2461	0	0	0	0	0
28488778_2466	0	0	0	0	0
28496243_4016	0	0	0	0	0
28496243_4031	0	0	0	0	0
28496243_4038	0	0	0	0	0
28496911_6520	0	0	0	0	0
28496911_6585	0	0	0	0	0
28496911_6635	0	0	0	0	0
28496911_6720	0	0	0	0	0
28499031_2843	0	0	0	0	0
28499031_2844	0	0	0	0	0
28503057_5664	0	0	0	0	0
28503057_5736	0	0	0	0	0
28503057_6317	0	0	0	0	0
28503057_6335	0	0	0	0	0
28508237_6868	0	0	0	0	0
28508237_6870	0	0	0	0	0
28508237_6871	0	0	0	0	0
28508237_6881	0	0	0	0	0
28508237_6902	0	0	0	0	0
28516380_7127	0	0	0	0	0
28516380_7150	0	0	0	0	0
28528639_923	0	0	0	0	0
28536438_1011	0	0	0	0	0
28541923_4915	0	0	0	0	0
28541923_5072	0	0	0	0	0
28541923_5077	0	0	0	0	0
28545283_4411	0	0	0	0	0
28545283_4412	0	0	0	0	0
28545283_4417	0	0	0	0	0
28545283_4421	0	0	0	0	0
28545283_4440	0	0	0	0	0
28545283_4442	0	0	0	0	0
28545283_4460	0	0	0	0	0
28545283_4462	0	0	0	0	0
28545283_4469	0	0	0	0	0
28545283_4473	0	0	0	0	0
28545283_4484	0	0	0	0	0
28545283_4494	0	0	0	0	0
28545283_4512	0	0	0	0	0
28545283_4518	0	0	0	0	0
28545283_4525	0	0	0	0	0
28545283_4536	0	0	0	0	0
28545283_4597	0	0	0	0	0
28545283_4644	0	0	0	0	0
28545283_4654	0	0	0	0	0
28545283_4669	0	0	0	0	0
28545283_4675	0	0	0	0	0
28545283_4694	0	0	0	0	0
28545283_4706	0	0	0	0	0
28545283_4728	0	0	0	0	0
28545283_4738	0	0	0	0	0
28545283_4742	0	0	0	0	0
28545283_4751	0	0	0	0	0
28545283_4766	0	0	0	0	0
28546760_2430	0	0	0	0	0
28546760_2457	0	0	0	0	0
28546760_2483	0	0	0	0	0
28548805_5411	0	0	0	0	0
28549730_2555	0	0	0	0	0
28550782_6686	0	0	0	0	0
28555865_4676	0	0	0	0	0
28563923_2965	0	0	0	0	0
28563923_2968	0	0	0	0	0
28563923_2974	0	0	0	0	0
28563923_2984	0	0	0	0	0
28563923_2988	0	0	0	0	0
28563923_2990	0	0	0	0	0
28563923_3006	0	0	0	0	0
28563923_3012	0	0	0	0	0
28563923_3069	0	0	0	0	0
28563923_3091	0	0	0	0	0
28570372_2363	0	0	0	0	0
28573260_2593	0	0	0	0	0
28585555_2980	0	0	0	0	0
28585555_3044	0	0	0	0	0
28585555_3097	0	0	0	0	0
28585555_3100	0	0	0	0	0
28604918_6861	0	0	0	0	0
28604918_6885	0	0	0	0	0
28604918_6907	0	0	0	0	0
28610758_7361	0	0	0	0	0
28610989_543	0	0	0	0	0
28610989_587	0	0	0	0	0
28610989_604	0	0	0	0	0
28610989_619	0	0	0	0	0
28611099_7078	0	0	0	0	0
28611099_7088	0	0	0	0	0
28611099_7090	0	0	0	0	0
28611099_7091	0	0	0	0	0
28611099_7123	0	0	0	0	0
28611099_7125	0	0	0	0	0
28611099_7139	0	0	0	0	0
28611099_7149	0	0	0	0	0
28611099_7171	0	0	0	0	0
28611099_7201	0	0	0	0	0
28611099_7256	0	0	0	0	0
28611099_7289	0	0	0	0	0
28612003_8124	0	0	0	0	0
28612003_8135	0	0	0	0	0
28612003_8180	0	0	0	0	0
28612003_8215	0	0	0	0	0
28624944_2735	0	0	0	0	0
28628206_4156	0	0	0	0	0
28628206_4233	0	0	0	0	0
28637309_3125	0	0	0	0	0
28640187_2505	0	0	0	0	0
28640187_2530	0	0	0	0	0
28640187_2569	0	0	0	0	0
28640187_2583	0	0	0	0	0
28640187_2594	0	0	0	0	0
28641128_10364	0	0	0	0	0
28641128_10377	0	0	0	0	0
28641128_10393	0	0	0	0	0
28650929_3764	0	0	0	0	0
28662839_1945	0	0	0	0	0
28664203_6462	0	0	0	0	0
28664203_6522	0	0	0	0	0
28668574_652	0	0	0	0	0
28668574_654	0	0	0	0	0
28668574_656	0	0	0	0	0
28671596_843	0	0	0	0	0
28671596_891	0	0	0	0	0
28671596_995	0	0	0	0	0
28671596_1035	0	0	0	0	0
28671596_1069	0	0	0	0	0
28675799_1044	0	0	0	0	0
28675799_1062	0	0	0	0	0
28675799_1086	0	0	0	0	0
28675799_1153	0	0	0	0	0
28675799_1159	0	0	0	0	0
28675799_1192	0	0	0	0	0
28680637_8145	0	0	0	0	0
28682723_791	0	0	0	0	0
28682723_900	0	0	0	0	0
28682875_1092	0	0	0	0	0
28682875_1107	0	0	0	0	0
28682875_1282	0	0	0	0	0
28682875_1414	0	0	0	0	0
28682875_1452	0	0	0	0	0
28682875_1767	0	0	0	0	0
28682875_1773	0	0	0	0	0
28682875_1825	0	0	0	0	0
28682875_1856	0	0	0	0	0
28682875_1928	0	0	0	0	0
28683721_2129	0	0	0	0	0
28683721_2161	0	0	0	0	0
28694473_626	0	0	0	0	0
28695874_5272	0	0	0	0	0
28704765_2580	0	0	0	0	0
28711267_2457	0	0	0	0	0
28711267_2465	0	0	0	0	0
28711267_2472	0	0	0	0	0
28711267_2474	0	0	0	0	0
28711349_2586	0	0	0	0	0
28711358_5188	0	0	0	0	0
28711358_5229	0	0	0	0	0
28711358_5236	0	0	0	0	0
28711358_5329	0	0	0	0	0
28711358_5343	0	0	0	0	0
287141251_1389	0	0	0	0	0
287141251_1476	0	0	0	0	0
287141251_1485	0	0	0	0	0
287141251_1706	0	0	0	0	0
287141251_1846	0	0	0	0	0
287141251_1877	0	0	0	0	0
28720981_4034	0	0	0	0	0
28720981_4128	0	0	0	0	0
28720981_4183	0	0	0	0	0
28720981_4187	0	0	0	0	0
28727121_732	0	0	0	0	0
28727121_743	0	0	0	0	0
28727121_785	0	0	0	0	0
28727121_791	0	0	0	0	0
28727121_796	0	0	0	0	0
28727121_834	0	0	0	0	0
28727121_861	0	0	0	0	0
28730041_8535	0	0	0	0	0
28730041_8577	0	0	0	0	0
28730802_636	0	0	0	0	0
28734945_619	0	0	0	0	0
28734945_634	0	0	0	0	0
28734945_641	0	0	0	0	0
28734945_645	0	0	0	0	0
28734945_646	0	0	0	0	0
28734945_665	0	0	0	0	0
28737940_871	0	0	0	0	0
28737940_1000	0	0	0	0	0
28738383_4861	0	0	0	0	0
28747967_7354	0	0	0	0	0
28747967_7404	0	0	0	0	0
28765283_1252	0	0	0	0	0
28765283_1269	0	0	0	0	0
28765283_1281	0	0	0	0	0
28765283_1289	0	0	0	0	0
28765283_1294	0	0	0	0	0
28765283_1297	0	0	0	0	0
28765283_1300	0	0	0	0	0
28765283_1304	0	0	0	0	0
28765283_1308	0	0	0	0	0
28769454_8753	0	0	0	0	0
28769454_8787	0	0	0	0	0
28769454_8804	0	0	0	0	0
28774788_6497	0	0	0	0	0
28774788_6604	0	0	0	0	0
28774788_6634	0	0	0	0	0
28777453_2773	0	0	0	0	0
28777453_2817	0	0	0	0	0
28777453_2826	0	0	0	0	0
28777453_2833	0	0	0	0	0
28777453_2843	0	0	0	0	0
28777453_2896	0	0	0	0	0
28777453_2913	0	0	0	0	0
28777453_2916	0	0	0	0	0
28777453_2922	0	0	0	0	0
28777453_2938	0	0	0	0	0
28777453_2964	0	0	0	0	0
28777453_3064	0	0	0	0	0
28777453_3081	0	0	0	0	0
28777453_3118	0	0	0	0	0
28801238_6525	0	0	0	0	0
28801584_2329	0	0	0	0	0
28801584_2346	0	0	0	0	0
28801584_2400	0	0	0	0	0
28801584_2416	0	0	0	0	0
28801584_2436	0	0	0	0	0
28801584_2440	0	0	0	0	0
28801584_2484	0	0	0	0	0
28802725_2632	0	0	0	0	0
28807472_2579	0	0	0	0	0
28807472_2611	0	0	0	0	0
28808277_3044	0	0	0	0	0
28808277_3069	0	0	0	0	0
28808277_3071	0	0	0	0	0
28808277_3112	0	0	0	0	0
28808277_3153	0	0	0	0	0
28808277_3188	0	0	0	0	0
28808277_3223	0	0	0	0	0
28810525_5401	0	0	0	0	0
28810837_5258	0	0	0	0	0
28812475_2426	0	0	0	0	0
28812475_2442	0	0	0	0	0
28812475_2466	0	0	0	0	0
28812475_2488	0	0	0	0	0
28812475_2596	0	0	0	0	0
28814400_2492	0	0	0	0	0
28814400_2510	0	0	0	0	0
28814400_2654	0	0	0	0	0
28814400_2712	0	0	0	0	0
28819086_14181	0	0	0	0	0
28819086_14252	0	0	0	0	0
28819086_14276	0	0	0	0	0
28819086_14300	0	0	0	0	0
28819086_14315	0	0	0	0	0
28819086_14316	0	0	0	0	0
28819086_14356	0	0	0	0	0
28821625_3524	0	0	0	0	0
28833999_4531	0	0	0	0	0
28833999_4575	0	0	0	0	0
28833999_4576	0	0	0	0	0
28844154_719	0	0	0	0	0
28844154_769	0	0	0	0	0
28891653_3245	0	0	0	0	0
28891653_3248	0	0	0	0	0
28891653_3259	0	0	0	0	0
28891653_3304	0	0	0	0	0
28891653_3313	0	0	0	0	0
28891653_3319	0	0	0	0	0
28891653_3320	0	0	0	0	0
28893556_2428	0	0	0	0	0
28893556_2528	0	0	0	0	0
28893556_2529	0	0	0	0	0
28893556_2532	0	0	0	0	0
28893556_2537	0	0	0	0	0
28893556_2539	0	0	0	0	0
28894541_4633	0	0	0	0	0
28894541_4854	0	0	0	0	0
28894541_4897	0	0	0	0	0
28894541_5161	0	0	0	0	0
28894541_5163	0	0	0	0	0
28894541_5207	0	0	0	0	0
28894541_7913	0	0	0	0	0
28894541_7920	0	0	0	0	0
28894541_7938	0	0	0	0	0
28894541_7959	0	0	0	0	0
28894541_7967	0	0	0	0	0
28894541_7968	0	0	0	0	0
28894541_7995	0	0	0	0	0
28894541_8000	0	0	0	0	0
28896294_4554	0	0	0	0	0
28896294_4595	0	0	0	0	0
28902006_4411	0	0	0	0	0
28902006_4429	0	0	0	0	0
28902006_4457	0	0	0	0	0
28902006_4510	0	0	0	0	0
28902006_4554	0	0	0	0	0
28908215_6861	0	0	0	0	0
28908215_6979	0	0	0	0	0
28908215_7023	0	0	0	0	0
28908215_7098	0	0	0	0	0
28914517_3491	0	0	0	0	0
28920448_4660	0	0	0	0	0
28920448_4717	0	0	0	0	0
28920448_4724	0	0	0	0	0
28920448_4760	0	0	0	0	0
28920448_4793	0	0	0	0	0
28951204_6147	0	0	0	0	0
28951204_6154	0	0	0	0	0
28951204_6177	0	0	0	0	0
28951204_6246	0	0	0	0	0
28951204_6257	0	0	0	0	0
28951204_6269	0	0	0	0	0
28951204_6337	0	0	0	0	0
28951204_6354	0	0	0	0	0
28961701_685	0	0	0	0	0
28961701_782	0	0	0	0	0
28971711_2575	0	0	0	0	0
28971711_2593	0	0	0	0	0
28985533_4616	0	0	0	0	0
28999681_4471	0	0	0	0	0
28999681_4638	0	0	0	0	0
29004223_2844	0	0	0	0	0
29004223_2871	0	0	0	0	0
29004223_2918	0	0	0	0	0
29004223_2921	0	0	0	0	0
29004223_2925	0	0	0	0	0
29004223_2936	0	0	0	0	0
29004223_2948	0	0	0	0	0
29004223_2966	0	0	0	0	0
29005091_2495	0	0	0	0	0
29005091_2627	0	0	0	0	0
29005091_2647	0	0	0	0	0
29007797_438	0	0	0	0	0
29007797_462	0	0	0	0	0
29007797_475	0	0	0	0	0
29013940_2410	0	0	0	0	0
29013940_2424	0	0	0	0	0
29013940_2439	0	0	0	0	0
29013940_2442	0	0	0	0	0
29013940_2494	0	0	0	0	0
29013940_2522	0	0	0	0	0
29013940_2533	0	0	0	0	0
29015806_4825	0	0	0	0	0
29015806_4893	0	0	0	0	0
29017501_6016	0	0	0	0	0
29017501_6021	0	0	0	0	0
29017501_6048	0	0	0	0	0
29025249_1322	0	0	0	0	0
29025249_1345	0	0	0	0	0
29025249_1457	0	0	0	0	0
29025249_1477	0	0	0	0	0
29025249_1507	0	0	0	0	0
29025249_1522	0	0	0	0	0
29025249_1553	0	0	0	0	0
29025249_1603	0	0	0	0	0
29040782_2576	0	0	0	0	0
29042690_418	0	0	0	0	0
29042690_585	0	0	0	0	0
29044609_1455	0	0	0	0	0
29044609_2483	0	0	0	0	0
29049877_277	0	0	0	0	0
29056728_2522	0	0	0	0	0
29056728_2527	0	0	0	0	0
29056728_2555	0	0	0	0	0
29056728_2558	0	0	0	0	0
29059015_1060	0	0	0	0	0
29064445_4674	0	0	0	0	0
290703361_211	0	0	0	0	0
290703361_252	0	0	0	0	0
290703361_263	0	0	0	0	0
290703361_359	0	0	0	0	0
29074663_5784	0	0	0	0	0
29074663_5855	0	0	0	0	0
2908517_432	0	0	0	0	0
2908517_515	0	0	0	0	0
2908517_516	0	0	0	0	0
2908517_533	0	0	0	0	0
2908517_534	0	0	0	0	0
2908517_556	0	0	0	0	0
2908517_586	0	0	0	0	0
2908517_638	0	0	0	0	0
2908517_643	0	0	0	0	0
2908517_675	0	0	0	0	0
2908517_676	0	0	0	0	0
29088261_740	0	0	0	0	0
29088261_744	0	0	0	0	0
29088261_746	0	0	0	0	0
29088261_801	0	0	0	0	0
29088261_860	0	0	0	0	0
29099783_2519	0	0	0	0	0
29101419_4780	0	0	0	0	0
29104748_2781	0	0	0	0	0
29104748_2909	0	0	0	0	0
29104748_2928	0	0	0	0	0
29104748_2951	0	0	0	0	0
29104748_2953	0	0	0	0	0
29104748_2962	0	0	0	0	0
29104748_2974	0	0	0	0	0
29113108_5044	0	0	0	0	0
29114257_2639	0	0	0	0	0
29130248_3240	0	0	0	0	0
29130248_3255	0	0	0	0	0
29130248_3277	0	0	0	0	0
29130248_3364	0	0	0	0	0
29130248_3369	0	0	0	0	0
29136051_2516	0	0	0	0	0
29136051_2572	0	0	0	0	0
29136114_10541	0	0	0	0	0
29136114_10542	0	0	0	0	0
29136377_1941	0	0	0	0	0
29140063_2556	0	0	0	0	0
29149092_1430	0	0	0	0	0
29151026_2552	0	0	0	0	0
29155649_3830	0	0	0	0	0
29155649_3831	0	0	0	0	0
29157070_1354	0	0	0	0	0
29157070_1378	0	0	0	0	0
29157070_1387	0	0	0	0	0
29157070_1454	0	0	0	0	0
29162197_1049	0	0	0	0	0
29162197_1052	0	0	0	0	0
29162197_1065	0	0	0	0	0
29162197_1078	0	0	0	0	0
29166838_6443	0	0	0	0	0
29166838_6464	0	0	0	0	0
29167589_804	0	0	0	0	0
29167589_816	0	0	0	0	0
29173818_2709	0	0	0	0	0
29174845_4691	0	0	0	0	0
29174845_4692	0	0	0	0	0
29174845_4704	0	0	0	0	0
29174845_4707	0	0	0	0	0
29174845_4733	0	0	0	0	0
29174845_4736	0	0	0	0	0
29174845_4740	0	0	0	0	0
29174845_4752	0	0	0	0	0
29174845_4776	0	0	0	0	0
29174845_4778	0	0	0	0	0
29174845_4791	0	0	0	0	0
29174845_4832	0	0	0	0	0
29174845_4855	0	0	0	0	0
29174845_4957	0	0	0	0	0
29174845_4958	0	0	0	0	0
29181264_6583	0	0	0	0	0
29181264_6677	0	0	0	0	0
29181264_6681	0	0	0	0	0
29181264_6682	0	0	0	0	0
29181264_6684	0	0	0	0	0
29181264_6688	0	0	0	0	0
29181264_6693	0	0	0	0	0
29181264_6716	0	0	0	0	0
29181716_3977	0	0	0	0	0
29181716_4013	0	0	0	0	0
29181716_4046	0	0	0	0	0
29181716_4051	0	0	0	0	0
29181716_4103	0	0	0	0	0
29181716_4107	0	0	0	0	0
29181716_4135	0	0	0	0	0
29181914_558	0	0	0	0	0
29182178_7314	0	0	0	0	0
29182178_7505	0	0	0	0	0
29182294_2636	0	0	0	0	0
29182548_9819	0	0	0	0	0
29182548_9824	0	0	0	0	0
29182548_9856	0	0	0	0	0
29182548_9858	0	0	0	0	0
29182548_9872	0	0	0	0	0
29182548_9893	0	0	0	0	0
29182548_9926	0	0	0	0	0
29182926_2514	0	0	0	0	0
29183981_3073	0	0	0	0	0
29183981_3085	0	0	0	0	0
29183981_3227	0	0	0	0	0
29184412_567	0	0	0	0	0
29185024_4057	0	0	0	0	0
29185024_4067	0	0	0	0	0
29185024_4126	0	0	0	0	0
29185024_4170	0	0	0	0	0
29185024_4205	0	0	0	0	0
29185709_836	0	0	0	0	0
29186101_6224	0	0	0	0	0
29186101_6253	0	0	0	0	0
29186101_6303	0	0	0	0	0
29186528_5037	0	0	0	0	0
29186528_5085	0	0	0	0	0
29186528_5140	0	0	0	0	0
29186728_672	0	0	0	0	0
29186831_3604	0	0	0	0	0
29186831_3616	0	0	0	0	0
29186831_3652	0	0	0	0	0
29186905_991	0	0	0	0	0
29186905_993	0	0	0	0	0
29186905_1064	0	0	0	0	0
29186905_1072	0	0	0	0	0
29186905_1154	0	0	0	0	0
29186905_1156	0	0	0	0	0
29186905_1159	0	0	0	0	0
29186905_1162	0	0	0	0	0
29186905_1163	0	0	0	0	0
29186905_1204	0	0	0	0	0
29186905_1255	0	0	0	0	0
29186905_1256	0	0	0	0	0
29186905_1258	0	0	0	0	0
29186905_1275	0	0	0	0	0
29186905_1293	0	0	0	0	0
29186905_1302	0	0	0	0	0
29186905_1322	0	0	0	0	0
29186905_1368	0	0	0	0	0
29186905_1397	0	0	0	0	0
29186905_1408	0	0	0	0	0
29186905_1411	0	0	0	0	0
29186905_1412	0	0	0	0	0
29187523_13762	0	0	0	0	0
29187523_13803	0	0	0	0	0
29187523_13829	0	0	0	0	0
29187523_13846	0	0	0	0	0
29187523_13852	0	0	0	0	0
29187523_13859	0	0	0	0	0
29187523_13869	0	0	0	0	0
29187523_13918	0	0	0	0	0
29187523_13971	0	0	0	0	0
29187523_13994	0	0	0	0	0
29187523_14020	0	0	0	0	0
29187808_1566	0	0	0	0	0
29188197_1163	0	0	0	0	0
29188197_1202	0	0	0	0	0
29188197_1279	0	0	0	0	0
29188197_1337	0	0	0	0	0
29188299_380	0	0	0	0	0
29188852_4531	0	0	0	0	0
29188852_4549	0	0	0	0	0
29189162_2441	0	0	0	0	0
29189162_2492	0	0	0	0	0
29189162_2560	0	0	0	0	0
29189162_2562	0	0	0	0	0
29189162_2693	0	0	0	0	0
29191022_1523	0	0	0	0	0
29192119_1135	0	0	0	0	0
29192119_1282	0	0	0	0	0
29193701_1224	0	0	0	0	0
29193909_3298	0	0	0	0	0
29193909_3304	0	0	0	0	0
29193909_3346	0	0	0	0	0
29193909_3379	0	0	0	0	0
29193909_3410	0	0	0	0	0
29193909_3412	0	0	0	0	0
29193909_3438	0	0	0	0	0
29194176_2214	0	0	0	0	0
29194176_2232	0	0	0	0	0
29194176_2248	0	0	0	0	0
29194176_2299	0	0	0	0	0
29194176_2313	0	0	0	0	0
29194176_2314	0	0	0	0	0
29194176_2319	0	0	0	0	0
29194176_2335	0	0	0	0	0
29194176_2341	0	0	0	0	0
29194176_2349	0	0	0	0	0
29194176_2383	0	0	0	0	0
29194176_2404	0	0	0	0	0
29194176_2406	0	0	0	0	0
29194176_2407	0	0	0	0	0
29194176_2410	0	0	0	0	0
29194395_1665	0	0	0	0	0
29194395_1714	0	0	0	0	0
29194395_1783	0	0	0	0	0
29194395_1800	0	0	0	0	0
29194395_1801	0	0	0	0	0
29194803_1719	0	0	0	0	0
29194803_1861	0	0	0	0	0
29197064_3591	0	0	0	0	0
29197064_3596	0	0	0	0	0
29197064_3611	0	0	0	0	0
29197064_3619	0	0	0	0	0
29197064_3627	0	0	0	0	0
29197064_3643	0	0	0	0	0
29197284_1273	0	0	0	0	0
29197284_1303	0	0	0	0	0
29197284_1323	0	0	0	0	0
29197284_1326	0	0	0	0	0
29197284_1355	0	0	0	0	0
29197284_1383	0	0	0	0	0
29197284_1403	0	0	0	0	0
29197401_552	0	0	0	0	0
29198201_1146	0	0	0	0	0
29198201_1314	0	0	0	0	0
29198703_566	0	0	0	0	0
29198703_795	0	0	0	0	0
29198980_698	0	0	0	0	0
29198980_700	0	0	0	0	0
29198980_770	0	0	0	0	0
29198980_771	0	0	0	0	0
29198980_793	0	0	0	0	0
29198980_840	0	0	0	0	0
29198980_859	0	0	0	0	0
29199654_1119	0	0	0	0	0
29199654_1120	0	0	0	0	0
29199654_1122	0	0	0	0	0
29199654_1147	0	0	0	0	0
29199654_1231	0	0	0	0	0
29200622_2669	0	0	0	0	0
29200622_2759	0	0	0	0	0
29200622_2774	0	0	0	0	0
29200745_7039	0	0	0	0	0
29200745_7099	0	0	0	0	0
29200745_7141	0	0	0	0	0
29200795_8565	0	0	0	0	0
29200921_8708	0	0	0	0	0
29200921_8763	0	0	0	0	0
29200921_8821	0	0	0	0	0
29200921_8835	0	0	0	0	0
29200921_8885	0	0	0	0	0
29200921_9003	0	0	0	0	0
29201025_496	0	0	0	0	0
29201025_556	0	0	0	0	0
29202154_4561	0	0	0	0	0
29202154_4668	0	0	0	0	0
29202449_506	0	0	0	0	0
29202954_8275	0	0	0	0	0
29202954_8320	0	0	0	0	0
29202954_8324	0	0	0	0	0
29202954_8333	0	0	0	0	0
29202954_8345	0	0	0	0	0
29202954_8348	0	0	0	0	0
29202954_8351	0	0	0	0	0
29202954_8370	0	0	0	0	0
29202954_8372	0	0	0	0	0
29202954_8375	0	0	0	0	0
29202954_8378	0	0	0	0	0
29202954_8406	0	0	0	0	0
29202954_8430	0	0	0	0	0
29202954_8475	0	0	0	0	0
29203810_4475	0	0	0	0	0
29203998_1838	0	0	0	0	0
29204882_504	0	0	0	0	0
29204882_517	0	0	0	0	0
29204882_518	0	0	0	0	0
29204882_527	0	0	0	0	0
29204882_583	0	0	0	0	0
29205484_3826	0	0	0	0	0
29206483_1123	0	0	0	0	0
29208285_1368	0	0	0	0	0
29208285_1369	0	0	0	0	0
29208285_1417	0	0	0	0	0
29208909_4569	0	0	0	0	0
29209064_1535	0	0	0	0	0
29209064_1629	0	0	0	0	0
29209495_487	0	0	0	0	0
29209495_581	0	0	0	0	0
29209495_601	0	0	0	0	0
29209767_1839	0	0	0	0	0
29209767_3222	0	0	0	0	0
29209767_3233	0	0	0	0	0
29209767_3271	0	0	0	0	0
29209767_3329	0	0	0	0	0
29210005_602	0	0	0	0	0
29210005_604	0	0	0	0	0
29210005_607	0	0	0	0	0
29210005_637	0	0	0	0	0
29210178_6747	0	0	0	0	0
29210619_1120	0	0	0	0	0
29210619_1187	0	0	0	0	0
29210647_2406	0	0	0	0	0
29210653_619	0	0	0	0	0
29210653_623	0	0	0	0	0
29210653_823	0	0	0	0	0
29210653_838	0	0	0	0	0
29210653_847	0	0	0	0	0
29210653_866	0	0	0	0	0
29210653_942	0	0	0	0	0
29210654_1994	0	0	0	0	0
29210654_3670	0	0	0	0	0
29210785_513	0	0	0	0	0
29210948_576	0	0	0	0	0
29210948_595	0	0	0	0	0
29210948_601	0	0	0	0	0
29210948_638	0	0	0	0	0
29210948_726	0	0	0	0	0
29211262_6845	0	0	0	0	0
29211262_6849	0	0	0	0	0
29211262_6869	0	0	0	0	0
29211262_6937	0	0	0	0	0
29211262_6979	0	0	0	0	0
29211262_7000	0	0	0	0	0
29211262_7039	0	0	0	0	0
29211262_7079	0	0	0	0	0
29211468_2469	0	0	0	0	0
29211468_2512	0	0	0	0	0
29211468_2514	0	0	0	0	0
29211468_2521	0	0	0	0	0
29211468_2524	0	0	0	0	0
29211468_2530	0	0	0	0	0
29211468_2533	0	0	0	0	0
29211468_2534	0	0	0	0	0
29211468_2559	0	0	0	0	0
29211468_2579	0	0	0	0	0
29211468_2580	0	0	0	0	0
29211468_2587	0	0	0	0	0
29211468_2601	0	0	0	0	0
29211468_2616	0	0	0	0	0
29211468_2631	0	0	0	0	0
2921158_579	0	0	0	0	0
29211614_8318	0	0	0	0	0
29211614_8354	0	0	0	0	0
29212485_4445	0	0	0	0	0
29212485_4450	0	0	0	0	0
29212485_4681	0	0	0	0	0
29212789_1008	0	0	0	0	0
29212789_1101	0	0	0	0	0
29212789_1102	0	0	0	0	0
29212789_1103	0	0	0	0	0
29212789_1197	0	0	0	0	0
29213196_6434	0	0	0	0	0
29213196_6485	0	0	0	0	0
29213196_6572	0	0	0	0	0
29213196_6599	0	0	0	0	0
29213196_6600	0	0	0	0	0
29213196_6601	0	0	0	0	0
29239006_1342	0	0	0	0	0
29239006_1361	0	0	0	0	0
29239006_1372	0	0	0	0	0
29239006_1440	0	0	0	0	0
29239006_1444	0	0	0	0	0
29239006_1454	0	0	0	0	0
29239006_1467	0	0	0	0	0
29239006_1487	0	0	0	0	0
29239006_1608	0	0	0	0	0
29250130_4276	0	0	0	0	0
29251753_4425	0	0	0	0	0
29251753_4445	0	0	0	0	0
29251753_4467	0	0	0	0	0
29251753_4474	0	0	0	0	0
29251753_4490	0	0	0	0	0
29251753_4492	0	0	0	0	0
29251753_4502	0	0	0	0	0
29251753_4523	0	0	0	0	0
29251753_4639	0	0	0	0	0
29251753_4688	0	0	0	0	0
29251753_4696	0	0	0	0	0
29251753_4722	0	0	0	0	0
29251753_4725	0	0	0	0	0
29253970_3997	0	0	0	0	0
29253970_4080	0	0	0	0	0
29264179_2438	0	0	0	0	0
29264179_2539	0	0	0	0	0
29274872_4583	0	0	0	0	0
29274872_4587	0	0	0	0	0
29274872_4598	0	0	0	0	0
29284028_2560	0	0	0	0	0
29284028_2586	0	0	0	0	0
29284028_2709	0	0	0	0	0
29296098_1352	0	0	0	0	0
29296193_3840	0	0	0	0	0
29296193_3964	0	0	0	0	0
29296193_4008	0	0	0	0	0
29308135_715	0	0	0	0	0
29311818_943	0	0	0	0	0
29311818_1033	0	0	0	0	0
29311818_1118	0	0	0	0	0
29311818_1132	0	0	0	0	0
29311818_1176	0	0	0	0	0
29311818_1177	0	0	0	0	0
29311818_1178	0	0	0	0	0
29320884_6424	0	0	0	0	0
29320884_6654	0	0	0	0	0
29331203_514	0	0	0	0	0
29332472_2352	0	0	0	0	0
29332472_2367	0	0	0	0	0
29332472_2391	0	0	0	0	0
29332472_2402	0	0	0	0	0
29332472_2419	0	0	0	0	0
29332472_2436	0	0	0	0	0
29332472_2445	0	0	0	0	0
29332472_2585	0	0	0	0	0
29333507_1964	0	0	0	0	0
29333507_1965	0	0	0	0	0
29333507_1966	0	0	0	0	0
29333507_1972	0	0	0	0	0
29333507_1974	0	0	0	0	0
29333507_1977	0	0	0	0	0
29333507_1980	0	0	0	0	0
29333507_1983	0	0	0	0	0
29333507_1990	0	0	0	0	0
29333507_1991	0	0	0	0	0
29333507_1993	0	0	0	0	0
29333507_1997	0	0	0	0	0
29333507_1999	0	0	0	0	0
29333507_2001	0	0	0	0	0
29334557_546	0	0	0	0	0
29334557_620	0	0	0	0	0
29334608_228057	0	0	0	0	0
29334608_228121	0	0	0	0	0
29334608_231632	0	0	0	0	0
29334608_247168	0	0	0	0	0
29334608_275951	0	0	0	0	0
29334608_276102	0	0	0	0	0
29334608_276172	0	0	0	0	0
29334608_276433	0	0	0	0	0
29334608_276540	0	0	0	0	0
29334608_278115	0	0	0	0	0
29334608_278138	0	0	0	0	0
29334616_161665	0	0	0	0	0
29334714_12152	0	0	0	0	0
29334714_12160	0	0	0	0	0
29334714_12230	0	0	0	0	0
29334714_12258	0	0	0	0	0
29334714_12262	0	0	0	0	0
29334714_12279	0	0	0	0	0
29334714_12286	0	0	0	0	0
29334714_12318	0	0	0	0	0
29334714_12321	0	0	0	0	0
29334714_12338	0	0	0	0	0
29334714_12380	0	0	0	0	0
29334714_12383	0	0	0	0	0
29334714_12436	0	0	0	0	0
29334714_12438	0	0	0	0	0
29334714_12450	0	0	0	0	0
29334714_12451	0	0	0	0	0
29334714_12460	0	0	0	0	0
29334714_12461	0	0	0	0	0
29334714_12462	0	0	0	0	0
29334714_12470	0	0	0	0	0
29334714_12471	0	0	0	0	0
29334714_12478	0	0	0	0	0
29334714_12482	0	0	0	0	0
29334714_12495	0	0	0	0	0
29334714_12510	0	0	0	0	0
29334734_119735	0	0	0	0	0
29334734_119787	0	0	0	0	0
29334860_58168	0	0	0	0	0
29334860_58183	0	0	0	0	0
29334860_58219	0	0	0	0	0
29334860_58237	0	0	0	0	0
29334860_58346	0	0	0	0	0
29334860_58407	0	0	0	0	0
29334860_58442	0	0	0	0	0
29334860_74429	0	0	0	0	0
29334873_165149	0	0	0	0	0
29334876_363084	0	0	0	0	0
29334876_363199	0	0	0	0	0
29334876_363202	0	0	0	0	0
29334876_363253	0	0	0	0	0
29334876_363258	0	0	0	0	0
29334876_363268	0	0	0	0	0
29334876_363307	0	0	0	0	0
29334876_363334	0	0	0	0	0
29335267_33808	0	0	0	0	0
29335267_33835	0	0	0	0	0
29335267_33981	0	0	0	0	0
29335290_105834	0	0	0	0	0
29335367_307864	0	0	0	0	0
29335367_396058	0	0	0	0	0
29335619_112583	0	0	0	0	0
29335716_138800	0	0	0	0	0
29335891_396984	0	0	0	0	0
29336259_27607	0	0	0	0	0
29336428_49263	0	0	0	0	0
29336428_49264	0	0	0	0	0
29336428_49273	0	0	0	0	0
29336428_49279	0	0	0	0	0
29336428_49292	0	0	0	0	0
29336428_49297	0	0	0	0	0
29336428_49315	0	0	0	0	0
29336428_49318	0	0	0	0	0
29336428_49339	0	0	0	0	0
29336428_49343	0	0	0	0	0
29336428_49389	0	0	0	0	0
29336428_49407	0	0	0	0	0
29336428_49423	0	0	0	0	0
29336428_49429	0	0	0	0	0
29336437_43498	0	0	0	0	0
29336437_46362	0	0	0	0	0
29336465_16577	0	0	0	0	0
29336465_36899	0	0	0	0	0
29336465_274440	0	0	0	0	0
29336465_274472	0	0	0	0	0
29336465_274528	0	0	0	0	0
29336465_274529	0	0	0	0	0
29336465_274543	0	0	0	0	0
29336465_274545	0	0	0	0	0
29336465_274549	0	0	0	0	0
29336465_274565	0	0	0	0	0
29336465_274570	0	0	0	0	0
29336465_274594	0	0	0	0	0
29336465_274615	0	0	0	0	0
29336465_274617	0	0	0	0	0
29336484_2453	0	0	0	0	0
29336484_2498	0	0	0	0	0
29336484_2500	0	0	0	0	0
29336484_2502	0	0	0	0	0
29336484_2521	0	0	0	0	0
29336484_2526	0	0	0	0	0
29336484_2552	0	0	0	0	0
29336484_2562	0	0	0	0	0
29336484_2563	0	0	0	0	0
29336484_2566	0	0	0	0	0
29336484_2623	0	0	0	0	0
29336484_2641	0	0	0	0	0
29336484_2660	0	0	0	0	0
29336484_2662	0	0	0	0	0
29336484_2664	0	0	0	0	0
29336484_2674	0	0	0	0	0
29336484_2679	0	0	0	0	0
29336559_161888	0	0	0	0	0
293365701_68310	0	0	0	0	0
293365701_68340	0	0	0	0	0
293365701_68363	0	0	0	0	0
29336574_123112	0	0	0	0	0
29336574_123160	0	0	0	0	0
29336574_123161	0	0	0	0	0
29336574_123176	0	0	0	0	0
29336622_142690	0	0	0	0	0
29336622_151895	0	0	0	0	0
29336754_204830	0	0	0	0	0
29336754_205368	0	0	0	0	0
29336754_205423	0	0	0	0	0
29336754_205426	0	0	0	0	0
29336754_408078	0	0	0	0	0
29336754_408098	0	0	0	0	0
29336754_408134	0	0	0	0	0
29336980_171524	0	0	0	0	0
29336980_171541	0	0	0	0	0
29336980_171568	0	0	0	0	0
29336980_171578	0	0	0	0	0
29336980_171592	0	0	0	0	0
29336980_171637	0	0	0	0	0
29336980_171655	0	0	0	0	0
29336980_171659	0	0	0	0	0
29336980_171670	0	0	0	0	0
29336980_171679	0	0	0	0	0
29336980_171681	0	0	0	0	0
29336980_171683	0	0	0	0	0
29336980_171697	0	0	0	0	0
29336980_171718	0	0	0	0	0
29336980_171735	0	0	0	0	0
29336980_171773	0	0	0	0	0
29336980_171776	0	0	0	0	0
29336980_171781	0	0	0	0	0
29336980_171797	0	0	0	0	0
29336980_171814	0	0	0	0	0
29336980_171852	0	0	0	0	0
29336980_171856	0	0	0	0	0
29336980_171862	0	0	0	0	0
29336980_171872	0	0	0	0	0
29336980_171880	0	0	0	0	0
29336980_171889	0	0	0	0	0
29337383_141372	0	0	0	0	0
29337383_141377	0	0	0	0	0
29337383_141378	0	0	0	0	0
29337383_141386	0	0	0	0	0
29337383_141399	0	0	0	0	0
29337383_141444	0	0	0	0	0
29337383_141473	0	0	0	0	0
29337500_34858	0	0	0	0	0
29337586_227351	0	0	0	0	0
29337786_490	0	0	0	0	0
29337786_699	0	0	0	0	0
29338591_14462	0	0	0	0	0
29338591_14500	0	0	0	0	0
29338591_14503	0	0	0	0	0
29338591_14514	0	0	0	0	0
29338591_14525	0	0	0	0	0
29338591_14534	0	0	0	0	0
29338591_14555	0	0	0	0	0
29338591_14586	0	0	0	0	0
29338591_14591	0	0	0	0	0
29338591_14636	0	0	0	0	0
29338591_14682	0	0	0	0	0
29338591_14703	0	0	0	0	0
29338591_25370	0	0	0	0	0
29338591_25389	0	0	0	0	0
29338591_25416	0	0	0	0	0
29338591_25443	0	0	0	0	0
29338591_25463	0	0	0	0	0
29338666_11177	0	0	0	0	0
29338666_11207	0	0	0	0	0
29338666_11222	0	0	0	0	0
29338666_11238	0	0	0	0	0
29338706_8987	0	0	0	0	0
29338706_9156	0	0	0	0	0
29338708_6528	0	0	0	0	0
29338841_49895	0	0	0	0	0
29338901_430	0	0	0	0	0
29338901_440	0	0	0	0	0
29338901_481	0	0	0	0	0
29338901_514	0	0	0	0	0
29338901_887	0	0	0	0	0
29338907_178158	0	0	0	0	0
29338907_178194	0	0	0	0	0
29338907_178206	0	0	0	0	0
29338907_178207	0	0	0	0	0
29338907_178236	0	0	0	0	0
29338907_178263	0	0	0	0	0
29338907_178277	0	0	0	0	0
29338907_178394	0	0	0	0	0
29338907_178397	0	0	0	0	0
29339070_4539	0	0	0	0	0
29339070_4575	0	0	0	0	0
29339070_4663	0	0	0	0	0
29339144_223688	0	0	0	0	0
29339144_223704	0	0	0	0	0
29339144_452208	0	0	0	0	0
29339144_453117	0	0	0	0	0
29339144_453270	0	0	0	0	0
29339144_759625	0	0	0	0	0
29339144_759671	0	0	0	0	0
29339144_759680	0	0	0	0	0
29339144_759820	0	0	0	0	0
29339144_759824	0	0	0	0	0
29339144_759872	0	0	0	0	0
29339144_759877	0	0	0	0	0
29339144_759924	0	0	0	0	0
29339144_759940	0	0	0	0	0
29339431_61062	0	0	0	0	0
29339431_61152	0	0	0	0	0
29339708_28008	0	0	0	0	0
29339708_28712	0	0	0	0	0
29339724_7082	0	0	0	0	0
29339864_16094	0	0	0	0	0
29339864_16108	0	0	0	0	0
29339864_16112	0	0	0	0	0
29339868_766182	0	0	0	0	0
29339868_864445	0	0	0	0	0
29339868_864485	0	0	0	0	0
29339975_126313	0	0	0	0	0
29339975_126419	0	0	0	0	0
29339975_126461	0	0	0	0	0
29340029_177365	0	0	0	0	0
29340029_223533	0	0	0	0	0
29340029_223558	0	0	0	0	0
29340121_28597	0	0	0	0	0
29340121_28645	0	0	0	0	0
29340292_675	0	0	0	0	0
29340426_25672	0	0	0	0	0
29340478_33471	0	0	0	0	0
29340478_33488	0	0	0	0	0
29340478_33541	0	0	0	0	0
29340478_33565	0	0	0	0	0
29340478_33573	0	0	0	0	0
29340478_33614	0	0	0	0	0
29340795_12114	0	0	0	0	0
29340871_190938	0	0	0	0	0
29340871_246402	0	0	0	0	0
29340871_246423	0	0	0	0	0
29341002_8494	0	0	0	0	0
29341002_8607	0	0	0	0	0
29341034_1366	0	0	0	0	0
29341132_10214	0	0	0	0	0
29341132_10215	0	0	0	0	0
29341132_10216	0	0	0	0	0
29341132_10217	0	0	0	0	0
29341132_10223	0	0	0	0	0
29341132_10291	0	0	0	0	0
29341132_10335	0	0	0	0	0
29341132_10359	0	0	0	0	0
29341440_8198	0	0	0	0	0
29341462_12534	0	0	0	0	0
29341462_12566	0	0	0	0	0
29341468_93096	0	0	0	0	0
29341468_93148	0	0	0	0	0
29341567_356965	0	0	0	0	0
29341790_61582	0	0	0	0	0
29341928_532	0	0	0	0	0
29341928_547	0	0	0	0	0
29342009_611	0	0	0	0	0
29342185_12181	0	0	0	0	0
29342185_12232	0	0	0	0	0
29342311_219676	0	0	0	0	0
29342311_219723	0	0	0	0	0
29342442_3425	0	0	0	0	0
29342442_3434	0	0	0	0	0
29342442_3441	0	0	0	0	0
29342442_3464	0	0	0	0	0
29342442_3478	0	0	0	0	0
29342442_3487	0	0	0	0	0
29342442_3489	0	0	0	0	0
29342442_3533	0	0	0	0	0
29342442_3534	0	0	0	0	0
29342442_3559	0	0	0	0	0
29342442_3568	0	0	0	0	0
29342442_3614	0	0	0	0	0
29342442_3634	0	0	0	0	0
29342442_162517	0	0	0	0	0
29342442_162552	0	0	0	0	0
29342442_162589	0	0	0	0	0
29342442_162590	0	0	0	0	0
29342442_162591	0	0	0	0	0
29342442_162594	0	0	0	0	0
29342442_162597	0	0	0	0	0
29342442_162612	0	0	0	0	0
29342442_162615	0	0	0	0	0
29342442_162617	0	0	0	0	0
29342442_162618	0	0	0	0	0
29342442_162630	0	0	0	0	0
29342442_162633	0	0	0	0	0
29342508_8626	0	0	0	0	0
29342508_8726	0	0	0	0	0
29342544_44643	0	0	0	0	0
29342544_44644	0	0	0	0	0
29342544_44645	0	0	0	0	0
29342583_50196	0	0	0	0	0
29342583_50248	0	0	0	0	0
29342646_55099	0	0	0	0	0
29342646_55104	0	0	0	0	0
29342646_55157	0	0	0	0	0
29342646_55165	0	0	0	0	0
29342646_55174	0	0	0	0	0
29342646_55192	0	0	0	0	0
29342646_55233	0	0	0	0	0
29342646_55258	0	0	0	0	0
29342668_509	0	0	0	0	0
29342717_9331	0	0	0	0	0
29342717_9333	0	0	0	0	0
29342717_9341	0	0	0	0	0
29342717_9368	0	0	0	0	0
29342717_9369	0	0	0	0	0
29342717_9374	0	0	0	0	0
29342717_9402	0	0	0	0	0
29342717_9419	0	0	0	0	0
29342717_9425	0	0	0	0	0
29342720_370155	0	0	0	0	0
29342720_370160	0	0	0	0	0
29342720_370166	0	0	0	0	0
29342720_370269	0	0	0	0	0
29342720_370279	0	0	0	0	0
29342720_371910	0	0	0	0	0
29342720_371930	0	0	0	0	0
29342720_371978	0	0	0	0	0
29342805_224741	0	0	0	0	0
29342805_224762	0	0	0	0	0
29342805_224799	0	0	0	0	0
29342805_224857	0	0	0	0	0
29342805_224877	0	0	0	0	0
29342805_224880	0	0	0	0	0
29342805_224906	0	0	0	0	0
29342805_224916	0	0	0	0	0
29342805_224938	0	0	0	0	0
29342825_33547	0	0	0	0	0
29342825_33595	0	0	0	0	0
29342875_9652	0	0	0	0	0
29342875_9665	0	0	0	0	0
29342875_9688	0	0	0	0	0
29342875_9730	0	0	0	0	0
29342875_9743	0	0	0	0	0
29342875_9745	0	0	0	0	0
29342875_9768	0	0	0	0	0
29342929_384706	0	0	0	0	0
29342934_613031	0	0	0	0	0
29342934_613157	0	0	0	0	0
29342934_777362	0	0	0	0	0
29342934_777370	0	0	0	0	0
29342934_777411	0	0	0	0	0
29343224_1288	0	0	0	0	0
29343224_1297	0	0	0	0	0
29343224_1355	0	0	0	0	0
29343224_29053	0	0	0	0	0
29343224_29056	0	0	0	0	0
29343224_44217	0	0	0	0	0
29343224_44278	0	0	0	0	0
29343224_44512	0	0	0	0	0
29343234_57939	0	0	0	0	0
29343234_57985	0	0	0	0	0
29343234_57993	0	0	0	0	0
29343234_57999	0	0	0	0	0
29343338_46445	0	0	0	0	0
29343371_14524	0	0	0	0	0
29343371_14535	0	0	0	0	0
29343371_14557	0	0	0	0	0
29343371_14572	0	0	0	0	0
29343371_14583	0	0	0	0	0
29343371_14603	0	0	0	0	0
29343371_14617	0	0	0	0	0
29343371_14626	0	0	0	0	0
29343371_14641	0	0	0	0	0
29343385_239029	0	0	0	0	0
29343385_239054	0	0	0	0	0
29343385_239248	0	0	0	0	0
29343385_239249	0	0	0	0	0
29343385_239269	0	0	0	0	0
29343385_315337	0	0	0	0	0
29343412_337175	0	0	0	0	0
29343412_337181	0	0	0	0	0
29343412_337184	0	0	0	0	0
29343412_337293	0	0	0	0	0
29343412_337300	0	0	0	0	0
29343412_337311	0	0	0	0	0
29343412_337312	0	0	0	0	0
29343519_87378	0	0	0	0	0
29343519_87382	0	0	0	0	0
29343544_4569	0	0	0	0	0
29343544_4768	0	0	0	0	0
29343571_6101	0	0	0	0	0
29343571_6147	0	0	0	0	0
29343571_6150	0	0	0	0	0
29343597_4506	0	0	0	0	0
29343615_65979	0	0	0	0	0
29343615_66001	0	0	0	0	0
29343615_66013	0	0	0	0	0
29343615_66022	0	0	0	0	0
29343615_66027	0	0	0	0	0
29343615_66061	0	0	0	0	0
29343615_66073	0	0	0	0	0
29343615_66085	0	0	0	0	0
29343615_66091	0	0	0	0	0
29343628_8827	0	0	0	0	0
29343628_8830	0	0	0	0	0
29343628_8836	0	0	0	0	0
29343628_8839	0	0	0	0	0
29343628_8848	0	0	0	0	0
29343678_13927	0	0	0	0	0
29343679_15364	0	0	0	0	0
29343679_15408	0	0	0	0	0
29343679_15499	0	0	0	0	0
29343679_15530	0	0	0	0	0
29343737_198399	0	0	0	0	0
29343737_198403	0	0	0	0	0
29343867_620	0	0	0	0	0
29343895_19282	0	0	0	0	0
29343928_2909	0	0	0	0	0
29343946_6283	0	0	0	0	0
29343967_575	0	0	0	0	0
29343971_8153	0	0	0	0	0
29343979_67856	0	0	0	0	0
29343979_67863	0	0	0	0	0
29343979_67990	0	0	0	0	0
29343979_68054	0	0	0	0	0
29343989_12292	0	0	0	0	0
29343993_17314	0	0	0	0	0
29343993_17343	0	0	0	0	0
29343993_17352	0	0	0	0	0
29343993_17382	0	0	0	0	0
29343993_17384	0	0	0	0	0
29343993_17415	0	0	0	0	0
29343993_17427	0	0	0	0	0
29343993_17442	0	0	0	0	0
29343993_17458	0	0	0	0	0
29343993_17475	0	0	0	0	0
29343993_17499	0	0	0	0	0
29344020_15251	0	0	0	0	0
29344046_2306	0	0	0	0	0
29344052_6690	0	0	0	0	0
29344121_73135	0	0	0	0	0
29344226_118194	0	0	0	0	0
29344226_118210	0	0	0	0	0
29344226_118356	0	0	0	0	0
29344226_118361	0	0	0	0	0
29344226_118362	0	0	0	0	0
29344226_118364	0	0	0	0	0
29344226_118377	0	0	0	0	0
29344226_118379	0	0	0	0	0
29344240_4489	0	0	0	0	0
29344301_1869	0	0	0	0	0
29344301_1909	0	0	0	0	0
29344301_1914	0	0	0	0	0
29344301_1918	0	0	0	0	0
29344301_1933	0	0	0	0	0
29344301_1937	0	0	0	0	0
29344301_1938	0	0	0	0	0
29344301_1949	0	0	0	0	0
29344301_1965	0	0	0	0	0
29344301_1985	0	0	0	0	0
29344301_2055	0	0	0	0	0
29344301_2079	0	0	0	0	0
29344301_2081	0	0	0	0	0
29344301_2084	0	0	0	0	0
29344301_2086	0	0	0	0	0
29344301_2090	0	0	0	0	0
29344332_14597	0	0	0	0	0
29344332_21137	0	0	0	0	0
29344360_10542	0	0	0	0	0
29344360_10604	0	0	0	0	0
29344390_17300	0	0	0	0	0
29344437_11519	0	0	0	0	0
29344437_11645	0	0	0	0	0
29344437_16725	0	0	0	0	0
29344537_833	0	0	0	0	0
29344587_543	0	0	0	0	0
29344611_5845	0	0	0	0	0
29344628_416	0	0	0	0	0
29344647_5028	0	0	0	0	0
29344647_5035	0	0	0	0	0
29344647_5113	0	0	0	0	0
29344647_5129	0	0	0	0	0
29344647_5309	0	0	0	0	0
29344647_5310	0	0	0	0	0
29344647_5316	0	0	0	0	0
29344736_43111	0	0	0	0	0
29344736_43126	0	0	0	0	0
29344736_43127	0	0	0	0	0
29344736_43148	0	0	0	0	0
29344736_43164	0	0	0	0	0
29344736_43165	0	0	0	0	0
29344736_43175	0	0	0	0	0
29344736_43176	0	0	0	0	0
29344736_43178	0	0	0	0	0
29344736_43210	0	0	0	0	0
29344736_43265	0	0	0	0	0
29344749_30994	0	0	0	0	0
29344785_25438	0	0	0	0	0
29344785_25479	0	0	0	0	0
29344802_53566	0	0	0	0	0
29344802_53709	0	0	0	0	0
29344802_53710	0	0	0	0	0
29344802_53732	0	0	0	0	0
29344833_23992	0	0	0	0	0
29344875_39167	0	0	0	0	0
29344875_39195	0	0	0	0	0
29344875_39261	0	0	0	0	0
29344878_588	0	0	0	0	0
29344878_605	0	0	0	0	0
29344990_120566	0	0	0	0	0
29344990_120602	0	0	0	0	0
29344990_120620	0	0	0	0	0
29344996_1344	0	0	0	0	0
29344996_1357	0	0	0	0	0
29345034_6768	0	0	0	0	0
29345034_6785	0	0	0	0	0
29345034_6790	0	0	0	0	0
29345034_6802	0	0	0	0	0
29345034_6821	0	0	0	0	0
29345034_6837	0	0	0	0	0
29345034_6845	0	0	0	0	0
29345034_6856	0	0	0	0	0
29345034_6858	0	0	0	0	0
29345034_6865	0	0	0	0	0
29345034_6889	0	0	0	0	0
29345034_6890	0	0	0	0	0
29345239_669236	0	0	0	0	0
29345239_713348	0	0	0	0	0
29345239_744333	0	0	0	0	0
29345371_488891	0	0	0	0	0
29345502_124394	0	0	0	0	0
29345502_124401	0	0	0	0	0
29345502_124411	0	0	0	0	0
29345502_124420	0	0	0	0	0
29345502_124444	0	0	0	0	0
29345502_124478	0	0	0	0	0
29346135_312	0	0	0	0	0
29346135_341	0	0	0	0	0
29346135_370	0	0	0	0	0
29346135_382	0	0	0	0	0
29346135_407	0	0	0	0	0
29346135_412	0	0	0	0	0
29346135_415	0	0	0	0	0
29346135_449	0	0	0	0	0
29346135_482	0	0	0	0	0
29346135_483	0	0	0	0	0
29346135_512	0	0	0	0	0
29346135_536	0	0	0	0	0
29346135_537	0	0	0	0	0
29346187_9115	0	0	0	0	0
29346209_125823	0	0	0	0	0
29346209_126116	0	0	0	0	0
29346209_126139	0	0	0	0	0
29346254_72455	0	0	0	0	0
29346254_74419	0	0	0	0	0
29346254_74420	0	0	0	0	0
29346254_74438	0	0	0	0	0
29346254_78302	0	0	0	0	0
29346254_78336	0	0	0	0	0
29346254_78340	0	0	0	0	0
29346254_78385	0	0	0	0	0
29346254_78430	0	0	0	0	0
29346254_78448	0	0	0	0	0
29346254_78458	0	0	0	0	0
29346310_258634	0	0	0	0	0
29346310_258681	0	0	0	0	0
29346338_238991	0	0	0	0	0
29346338_238996	0	0	0	0	0
29346338_239052	0	0	0	0	0
29346338_292470	0	0	0	0	0
29346338_292478	0	0	0	0	0
29346338_292596	0	0	0	0	0
29346405_33822	0	0	0	0	0
29346481_35121	0	0	0	0	0
29346555_550	0	0	0	0	0
29346555_588	0	0	0	0	0
29346777_317112	0	0	0	0	0
29346798_694802	0	0	0	0	0
29346798_694831	0	0	0	0	0
29346865_17655	0	0	0	0	0
29346865_17660	0	0	0	0	0
29346865_17684	0	0	0	0	0
29346865_17698	0	0	0	0	0
29346865_17700	0	0	0	0	0
29346865_17798	0	0	0	0	0
29347062_4052	0	0	0	0	0
29347062_4142	0	0	0	0	0
29347062_4155	0	0	0	0	0
29347062_4202	0	0	0	0	0
29347062_4263	0	0	0	0	0
29347148_99503	0	0	0	0	0
29347179_374028	0	0	0	0	0
29347179_374035	0	0	0	0	0
29347179_374120	0	0	0	0	0
29347179_374144	0	0	0	0	0
29347179_374145	0	0	0	0	0
29347179_374158	0	0	0	0	0
29347179_374170	0	0	0	0	0
29347179_374210	0	0	0	0	0
29347179_374223	0	0	0	0	0
29347179_428410	0	0	0	0	0
29347466_10067	0	0	0	0	0
29347466_10101	0	0	0	0	0
29347466_10104	0	0	0	0	0
29347466_10106	0	0	0	0	0
29347466_10117	0	0	0	0	0
29347466_10120	0	0	0	0	0
29347466_10121	0	0	0	0	0
29347466_10190	0	0	0	0	0
29347658_82930	0	0	0	0	0
29347763_162163	0	0	0	0	0
29347763_162242	0	0	0	0	0
29347763_345411	0	0	0	0	0
29347763_345634	0	0	0	0	0
29347763_345653	0	0	0	0	0
29347763_362156	0	0	0	0	0
29347763_427578	0	0	0	0	0
[truncated: 47,826 more rows]
