# Supplementary material for: The western redcedar genome reveals low genetic diversity in a self-compatible conifer
Source: Genome Res. 2022 Oct;32(10):1952–64. doi: 10.1101/gr.276358.121 (PMC9712635; doi:10.1101/gr.276358.121)
Supplement: Supplemental Material [file supp_gr.276358.121_Supplemental_Code6_heter.tar.gz › Code_S6-S_line_pop_gen_and_heterozygosity/observed_expected_het_all_snps_two_cols.txt]

SNP	Generation	Observed	Expected
1203429_535	FS	0.392857143	0.392857143
1238669_2457	FS	0.178571429	0.178571429
1238669_2540	FS	0.407407407	0.407407407
1297298_3008	FS	0.259259259	0.259259259
1297298_3066	FS	0.259259259	0.259259259
137057_5404	FS	0.071428571	0.071428571
137057_5458	FS	0.107142857	0.107142857
1441214_2511	FS	0	0
1441214_2562	FS	0.178571429	0.178571429
1441214_2619	FS	0.25	0.25
1441214_2634	FS	0.25	0.25
1558924_1376	FS	0.357142857	0.357142857
1615033_488	FS	0.555555556	0.555555556
1615033_558	FS	0.571428571	0.571428571
1615033_628	FS	0.538461538	0.538461538
2463178_3101	FS	0	0
2463178_3209	FS	0.32	0.32
2463178_3238	FS	0	0
2483091_2120	FS	0.571428571	0.571428571
2709928_3848	FS	0	0
2709928_3893	FS	0.111111111	0.111111111
28134526_2510	FS	0.384615385	0.384615385
28137572_3637	FS	0.333333333	0.333333333
28137572_3722	FS	0.035714286	0.035714286
28143895_956	FS	0.035714286	0.035714286
28144677_2692	FS	0.291666667	0.291666667
28144677_2696	FS	0	0
28144677_2717	FS	0.333333333	0.333333333
28145705_5676	FS	0.333333333	0.333333333
28152975_2880	FS	0.6	0.6
28152975_2891	FS	0.375	0.375
28154626_3598	FS	0	0
28156791_792	FS	0	0
28156791_804	FS	0.333333333	0.333333333
28159089_148	FS	0.576923077	0.576923077
28159089_398	FS	0.321428571	0.321428571
28159089_399	FS	0.625	0.625
28163155_1004	FS	0.357142857	0.357142857
28165823_1377	FS	0.296296296	0.296296296
28172411_2045	FS	0.222222222	0.222222222
28176026_544	FS	0.285714286	0.285714286
28176026_627	FS	0.107142857	0.107142857
28176831_556	FS	0.28	0.28
28189712_530	FS	0.5	0.5
28189712_567	FS	0.035714286	0.035714286
28189712_615	FS	0.107142857	0.107142857
28208394_2111	FS	0.107142857	0.107142857
28210418_6944	FS	0.185185185	0.185185185
28212607_734	FS	0.535714286	0.535714286
28219388_1377	FS	0.259259259	0.259259259
28222015_469	FS	0.518518519	0.518518519
28222015_520	FS	0.461538462	0.461538462
28222015_569	FS	0.296296296	0.296296296
28222015_573	FS	0	0
28222105_4529	FS	0.178571429	0.178571429
28231171_1460	FS	0.285714286	0.285714286
28311128_2464	FS	0.5	0.5
28311128_2514	FS	0.5	0.5
28311128_2572	FS	0.464285714	0.464285714
28317569_5653	FS	0.4	0.4
28317569_5675	FS	0.307692308	0.307692308
28317569_5681	FS	0.346153846	0.346153846
28335906_440	FS	0.5	0.5
28335906_461	FS	0.285714286	0.285714286
28335906_490	FS	0.538461538	0.538461538
28335906_495	FS	0.107142857	0.107142857
28337450_6501	FS	0.178571429	0.178571429
28337450_6549	FS	0.464285714	0.464285714
28337450_6585	FS	0.333333333	0.333333333
28341080_5826	FS	0.5	0.5
28343736_6351	FS	0.407407407	0.407407407
28353033_5773	FS	0.925925926	0.925925926
28363539_2496	FS	0.37037037	0.37037037
28364013_6566	FS	0	0
28367983_576	FS	0.4	0.4
28384057_2555	FS	0.384615385	0.384615385
283892801_3931	FS	0.538461538	0.538461538
283892801_3938	FS	0.5	0.5
28390819_2898	FS	0.259259259	0.259259259
28392660_517	FS	0.307692308	0.307692308
28415762_6706	FS	0.12	0.12
28415762_6733	FS	0.153846154	0.153846154
28430478_3235	FS	0.071428571	0.071428571
28432194_2199	FS	0.37037037	0.37037037
28438600_2571	FS	0.333333333	0.333333333
28438600_2615	FS	0.56	0.56
28446824_1218	FS	0.269230769	0.269230769
28453941_1463	FS	0.535714286	0.535714286
28453941_1642	FS	0.111111111	0.111111111
28453941_1681	FS	0.444444444	0.444444444
28454832_6791	FS	0.285714286	0.285714286
28454832_6792	FS	0.285714286	0.285714286
28454832_6808	FS	0.285714286	0.285714286
28454832_6894	FS	0.321428571	0.321428571
28454832_6973	FS	0.357142857	0.357142857
28458922_2511	FS	0.238095238	0.238095238
28458922_2558	FS	0.230769231	0.230769231
28462371_4609	FS	0.035714286	0.035714286
284791983_1677	FS	0.074074074	0.074074074
284791983_1678	FS	0.074074074	0.074074074
284791983_1695	FS	0.074074074	0.074074074
28481182_2601	FS	0.192307692	0.192307692
28486405_464	FS	0.607142857	0.607142857
28486405_481	FS	0.56	0.56
28486405_493	FS	0.56	0.56
28486405_632	FS	0.592592593	0.592592593
28486405_651	FS	0	0
28486405_704	FS	0.454545455	0.454545455
28486405_706	FS	0.47826087	0.47826087
28488778_2323	FS	0.230769231	0.230769231
28496911_6520	FS	0.214285714	0.214285714
28496911_6585	FS	0.222222222	0.222222222
28496911_6635	FS	0.185185185	0.185185185
28496911_6720	FS	0.481481481	0.481481481
28503057_5664	FS	0.464285714	0.464285714
28503057_5736	FS	0.464285714	0.464285714
28503057_6317	FS	0.4	0.4
28503057_6335	FS	0.423076923	0.423076923
28535157_6452	FS	0.555555556	0.555555556
28536438_1000	FS	0.407407407	0.407407407
28536438_1011	FS	0	0
28536438_991	FS	0.423076923	0.423076923
28541923_4915	FS	0.423076923	0.423076923
28541923_5072	FS	0.384615385	0.384615385
28541923_5077	FS	0.384615385	0.384615385
28545283_4536	FS	0.111111111	0.111111111
28548805_5411	FS	0.071428571	0.071428571
28552192_3502	FS	0.391304348	0.391304348
28553960_250	FS	0.4	0.4
28563923_3006	FS	0.153846154	0.153846154
28563923_3091	FS	0.269230769	0.269230769
28565143_4175	FS	0.461538462	0.461538462
28570372_2483	FS	0.333333333	0.333333333
28570372_2554	FS	0.307692308	0.307692308
28573260_2569	FS	0.518518519	0.518518519
28573260_2593	FS	0.178571429	0.178571429
28573260_2599	FS	0.666666667	0.666666667
28573260_2604	FS	0.666666667	0.666666667
28573260_2605	FS	0.666666667	0.666666667
28580047_2219	FS	0.296296296	0.296296296
28581233_1567	FS	0.592592593	0.592592593
28581233_2329	FS	0.56	0.56
28582694_5556	FS	0.576923077	0.576923077
28604918_6861	FS	0.25	0.25
28604918_6949	FS	0.214285714	0.214285714
28610758_7423	FS	0.035714286	0.035714286
28610989_543	FS	0.214285714	0.214285714
28610989_581	FS	0.464285714	0.464285714
28610989_587	FS	0.214285714	0.214285714
28610989_604	FS	0.25	0.25
28610989_619	FS	0.25	0.25
28611099_7129	FS	0.62962963	0.62962963
28611099_7172	FS	0.444444444	0.444444444
28624944_2735	FS	0.36	0.36
28640187_2530	FS	0.28	0.28
28640187_2569	FS	0.307692308	0.307692308
28641128_10364	FS	0	0
28641128_10377	FS	0.178571429	0.178571429
28641128_10393	FS	0.321428571	0.321428571
28662839_1945	FS	0.285714286	0.285714286
28662839_1971	FS	0.392857143	0.392857143
28662839_1973	FS	0.392857143	0.392857143
28662839_1977	FS	0.392857143	0.392857143
28662839_1993	FS	0.642857143	0.642857143
28662839_1995	FS	0.392857143	0.392857143
28664203_6724	FS	0.461538462	0.461538462
28668574_533	FS	0.321428571	0.321428571
28668574_655	FS	0.296296296	0.296296296
28675799_1044	FS	0.178571429	0.178571429
28675799_1062	FS	0.444444444	0.444444444
28675799_1159	FS	0.178571429	0.178571429
28675799_1192	FS	0.444444444	0.444444444
28695874_5272	FS	0.392857143	0.392857143
28697513_9774	FS	0.44	0.44
28699912_2631	FS	0.555555556	0.555555556
28702104_6243	FS	0.083333333	0.083333333
28711349_2561	FS	0.230769231	0.230769231
28711349_2577	FS	0.222222222	0.222222222
28711349_2586	FS	0	0
28711358_5329	FS	0	0
28711358_5343	FS	0	0
287141251_1846	FS	0.192307692	0.192307692
28727121_732	FS	0.259259259	0.259259259
28727121_785	FS	0.444444444	0.444444444
28727121_834	FS	0.259259259	0.259259259
28727121_861	FS	0.222222222	0.222222222
28730041_8535	FS	0	0
28730802_636	FS	0.222222222	0.222222222
28734945_619	FS	0.538461538	0.538461538
28734945_691	FS	0.807692308	0.807692308
28774788_6634	FS	0.178571429	0.178571429
28777453_2833	FS	0.214285714	0.214285714
28802725_2632	FS	0.037037037	0.037037037
28807472_2579	FS	0.4	0.4
28808277_3112	FS	0.035714286	0.035714286
28812475_2488	FS	0.285714286	0.285714286
28812475_2596	FS	0.222222222	0.222222222
28814400_2492	FS	0.178571429	0.178571429
28814400_2510	FS	0.178571429	0.178571429
28819086_14181	FS	0.423076923	0.423076923
28833999_4531	FS	0.285714286	0.285714286
28844154_719	FS	0.333333333	0.333333333
28844154_769	FS	0.391304348	0.391304348
28874492_821	FS	0.5	0.5
28880246_2572	FS	0.107142857	0.107142857
28881045_10191	FS	0	0
28894541_4633	FS	0.107142857	0.107142857
28894541_4897	FS	0.107142857	0.107142857
28896294_4554	FS	0.071428571	0.071428571
28896294_4595	FS	0.074074074	0.074074074
28902006_4510	FS	0	0
28933362_2467	FS	0.461538462	0.461538462
28933362_2508	FS	0.444444444	0.444444444
28951204_6354	FS	0.037037037	0.037037037
28961701_782	FS	0.217391304	0.217391304
28966013_1441	FS	0.535714286	0.535714286
28967841_2799	FS	0.227272727	0.227272727
28967841_2805	FS	0.181818182	0.181818182
28971711_2575	FS	0.296296296	0.296296296
28999681_4471	FS	0.333333333	0.333333333
29004223_2925	FS	0.142857143	0.142857143
29005091_2495	FS	0.178571429	0.178571429
29005091_2627	FS	0.178571429	0.178571429
29005091_2647	FS	0.178571429	0.178571429
29015806_4825	FS	0.16	0.16
29015806_4893	FS	0.2	0.2
29017501_6021	FS	0.153846154	0.153846154
29017501_6048	FS	0.153846154	0.153846154
29040782_2576	FS	0.107142857	0.107142857
29044609_1455	FS	0.074074074	0.074074074
29044609_2483	FS	0.037037037	0.037037037
29056728_2527	FS	0.08	0.08
29056728_2555	FS	0.185185185	0.185185185
29059015_1261	FS	0.37037037	0.37037037
29064445_4674	FS	0.321428571	0.321428571
29074663_5784	FS	0.035714286	0.035714286
29074663_5855	FS	0.035714286	0.035714286
29088261_757	FS	0.615384615	0.615384615
29088261_801	FS	0.107142857	0.107142857
29088261_802	FS	0.444444444	0.444444444
29088261_860	FS	0.178571429	0.178571429
29099783_2517	FS	0.607142857	0.607142857
29099783_2519	FS	0	0
29101419_4780	FS	0.071428571	0.071428571
29104748_2951	FS	0.230769231	0.230769231
29104748_2953	FS	0.230769231	0.230769231
29104748_2962	FS	0.230769231	0.230769231
29104748_2974	FS	0.230769231	0.230769231
29109334_2668	FS	0.407407407	0.407407407
29113108_5044	FS	0.333333333	0.333333333
29114257_2639	FS	0.192307692	0.192307692
29126773_4320	FS	0.461538462	0.461538462
29130248_3277	FS	0.481481481	0.481481481
29130248_3364	FS	0	0
29130248_3369	FS	0	0
29136051_2434	FS	0.269230769	0.269230769
29136051_2516	FS	0.071428571	0.071428571
29136114_10541	FS	0.666666667	0.666666667
29136114_10542	FS	0.666666667	0.666666667
29136377_1941	FS	0.321428571	0.321428571
29137914_8919	FS	0.333333333	0.333333333
29140063_2556	FS	0.346153846	0.346153846
29149092_1430	FS	0.222222222	0.222222222
29151026_2552	FS	0.107142857	0.107142857
29155649_3716	FS	0.230769231	0.230769231
29155649_3819	FS	0.269230769	0.269230769
29155649_3983	FS	0.62962963	0.62962963
29155649_3994	FS	0.666666667	0.666666667
29157070_1354	FS	0.214285714	0.214285714
29157070_1387	FS	0.037037037	0.037037037
29157070_1454	FS	0.25	0.25
29161972_6944	FS	0.296296296	0.296296296
29166838_6464	FS	0.407407407	0.407407407
29167589_804	FS	0.384615385	0.384615385
29167589_816	FS	0.384615385	0.384615385
29173818_2568	FS	0.538461538	0.538461538
29173818_2709	FS	0.357142857	0.357142857
29173818_2772	FS	0.583333333	0.583333333
29174845_4713	FS	0.592592593	0.592592593
29174845_4957	FS	0	0
29181264_6716	FS	0.148148148	0.148148148
29182178_7314	FS	0	0
29182548_9872	FS	0	0
29182548_9893	FS	0	0
29182548_9926	FS	0	0
29182926_2514	FS	0.035714286	0.035714286
29182926_2575	FS	0.071428571	0.071428571
29183039_1174	FS	0.535714286	0.535714286
29183264_3812	FS	0.333333333	0.333333333
29184866_1862	FS	0.346153846	0.346153846
29187017_4502	FS	0.535714286	0.535714286
29187017_4618	FS	0.428571429	0.428571429
29187808_1376	FS	0.37037037	0.37037037
29188852_4407	FS	0.333333333	0.333333333
29188852_4476	FS	0.357142857	0.357142857
29188852_4546	FS	0.357142857	0.357142857
29188852_4547	FS	0.321428571	0.321428571
29189162_2441	FS	0.111111111	0.111111111
29189162_2492	FS	0.269230769	0.269230769
29190461_517	FS	0.56	0.56
29193152_6953	FS	0.36	0.36
29193909_3298	FS	0.25	0.25
29193909_3304	FS	0.25	0.25
29193909_3346	FS	0.25	0.25
29193909_3379	FS	0.285714286	0.285714286
29193909_3438	FS	0.185185185	0.185185185
29197064_3619	FS	0.071428571	0.071428571
29197284_1273	FS	0.12	0.12
29197284_1403	FS	0.076923077	0.076923077
29198201_1087	FS	0.538461538	0.538461538
29198201_1314	FS	0	0
29198703_566	FS	0	0
29198980_700	FS	0	0
29200622_2724	FS	0.173913043	0.173913043
29200622_2726	FS	0.173913043	0.173913043
29200622_2759	FS	0.074074074	0.074074074
29200745_7039	FS	0.185185185	0.185185185
29200921_8708	FS	0.185185185	0.185185185
29200921_9003	FS	0.296296296	0.296296296
29202154_4561	FS	0.08	0.08
29202154_4668	FS	0.16	0.16
29203810_4475	FS	0.321428571	0.321428571
29205484_3826	FS	0.259259259	0.259259259
29205484_3882	FS	0.518518519	0.518518519
29210178_6747	FS	0.071428571	0.071428571
29210654_1994	FS	0	0
29211468_2469	FS	0.035714286	0.035714286
29211468_2524	FS	0.107142857	0.107142857
2921158_579	FS	0.214285714	0.214285714
29213196_6485	FS	0.038461538	0.038461538
29213196_6572	FS	0.178571429	0.178571429
29237346_4293	FS	0.37037037	0.37037037
29251753_4688	FS	0.107142857	0.107142857
29253970_3997	FS	0.481481481	0.481481481
29253970_4080	FS	0.481481481	0.481481481
29260056_4699	FS	0.259259259	0.259259259
29260056_4712	FS	0.259259259	0.259259259
29264179_2539	FS	0.321428571	0.321428571
29264179_2580	FS	0.307692308	0.307692308
29264179_2582	FS	0.307692308	0.307692308
29274872_4587	FS	0.333333333	0.333333333
29274872_4598	FS	0.307692308	0.307692308
29284028_2440	FS	0.142857143	0.142857143
29284028_2454	FS	0.142857143	0.142857143
29284028_2464	FS	0.142857143	0.142857143
29284028_2574	FS	0.142857143	0.142857143
29284028_2586	FS	0.25	0.25
29284028_2663	FS	0.142857143	0.142857143
29284028_2709	FS	0.178571429	0.178571429
293114653_4428	FS	0.2	0.2
293114653_4429	FS	0.2	0.2
293114653_4479	FS	0.28	0.28
293114653_4510	FS	0.217391304	0.217391304
29311818_1132	FS	0.035714286	0.035714286
29315830_4627	FS	0.407407407	0.407407407
29316132_3453	FS	0.291666667	0.291666667
29327952_3245	FS	0.28	0.28
29334491_10067	FS	0.384615385	0.384615385
29334608_228057	FS	0	0
29334608_276102	FS	0.071428571	0.071428571
29334608_276172	FS	0.259259259	0.259259259
29334608_276433	FS	0.259259259	0.259259259
29334608_278115	FS	0.259259259	0.259259259
29334608_278138	FS	0.222222222	0.222222222
29334616_116757	FS	0.259259259	0.259259259
29334616_161665	FS	0.25	0.25
29334616_161770	FS	0.615384615	0.615384615
29334616_72131	FS	0.192307692	0.192307692
29334714_12397	FS	0.035714286	0.035714286
29334714_12438	FS	0.074074074	0.074074074
29334734_119735	FS	0.178571429	0.178571429
29334860_58168	FS	0.407407407	0.407407407
29334860_58219	FS	0.407407407	0.407407407
29334860_58237	FS	0.407407407	0.407407407
29334860_58346	FS	0.428571429	0.428571429
29334860_58407	FS	0.384615385	0.384615385
29334860_74429	FS	0.428571429	0.428571429
29334873_165013	FS	0.333333333	0.333333333
29334873_165070	FS	0.333333333	0.333333333
29334873_165105	FS	0.333333333	0.333333333
29335267_33808	FS	0.071428571	0.071428571
29335267_33835	FS	0.185185185	0.185185185
29335267_33981	FS	0.214285714	0.214285714
29335290_105834	FS	0.178571429	0.178571429
29335367_307864	FS	0	0
29335367_396058	FS	0.222222222	0.222222222
29335619_112528	FS	0.307692308	0.307692308
29335619_112579	FS	0.346153846	0.346153846
29335619_112583	FS	0.076923077	0.076923077
29335716_138800	FS	0.36	0.36
29335891_396984	FS	0.107142857	0.107142857
29335993_25507	FS	0.357142857	0.357142857
29335993_25528	FS	0.357142857	0.357142857
29335993_25550	FS	0.321428571	0.321428571
29335993_25553	FS	0.285714286	0.285714286
29336259_27607	FS	0.458333333	0.458333333
29336465_36899	FS	0.481481481	0.481481481
29336484_2453	FS	0.111111111	0.111111111
29336484_2641	FS	0	0
29336484_2660	FS	0	0
29336484_2662	FS	0	0
29336484_2664	FS	0	0
29336484_2674	FS	0	0
29336559_161888	FS	0.071428571	0.071428571
29336574_123112	FS	0	0
29336574_123236	FS	0.269230769	0.269230769
29336622_151895	FS	0.035714286	0.035714286
29336622_261097	FS	0.333333333	0.333333333
29336622_261098	FS	0.333333333	0.333333333
29336622_261123	FS	0.565217391	0.565217391
29336622_261147	FS	0.541666667	0.541666667
29336754_204830	FS	0.346153846	0.346153846
29336754_205426	FS	0.346153846	0.346153846
29336754_408078	FS	0.346153846	0.346153846
29336754_408098	FS	0.346153846	0.346153846
29336754_408134	FS	0.346153846	0.346153846
29336980_171541	FS	0.111111111	0.111111111
29336980_171932	FS	0.444444444	0.444444444
29337500_34858	FS	0.259259259	0.259259259
29337586_227351	FS	0.444444444	0.444444444
29337786_490	FS	0.481481481	0.481481481
29337786_699	FS	0.107142857	0.107142857
29337852_16409	FS	0.291666667	0.291666667
29338161_67691	FS	0.851851852	0.851851852
29338535_27545	FS	0.107142857	0.107142857
29338591_14556	FS	0.538461538	0.538461538
29338591_25370	FS	0.185185185	0.185185185
29338591_25389	FS	0.142857143	0.142857143
29338666_11207	FS	0.111111111	0.111111111
29338708_6528	FS	0.035714286	0.035714286
29338841_49895	FS	0.592592593	0.592592593
29338901_440	FS	0.25	0.25
29339070_4539	FS	0.185185185	0.185185185
29339070_4575	FS	0.185185185	0.185185185
29339070_4663	FS	0.185185185	0.185185185
29339144_223688	FS	0	0
29339144_223704	FS	0.071428571	0.071428571
29339144_227100	FS	0.407407407	0.407407407
29339144_452208	FS	0.035714286	0.035714286
29339144_453117	FS	0	0
29339144_759625	FS	0.346153846	0.346153846
29339431_61152	FS	0.25	0.25
29339708_27940	FS	0.481481481	0.481481481
29339708_28008	FS	0.178571429	0.178571429
29339708_28509	FS	0.392857143	0.392857143
29339708_70281	FS	0.333333333	0.333333333
29339708_70300	FS	0.423076923	0.423076923
29339797_132269	FS	0.538461538	0.538461538
29339797_18438	FS	0.56	0.56
29339868_766182	FS	0.107142857	0.107142857
29339868_864445	FS	0	0
29340121_28597	FS	0.071428571	0.071428571
29340426_25672	FS	0.333333333	0.333333333
29340792_10219	FS	0.37037037	0.37037037
29340792_10287	FS	0.407407407	0.407407407
29340795_12273	FS	0.518518519	0.518518519
29340871_246402	FS	0.333333333	0.333333333
29340871_246423	FS	0.333333333	0.333333333
29340883_49038	FS	0.5	0.5
29341002_8494	FS	0.035714286	0.035714286
29341132_10217	FS	0.035714286	0.035714286
29341132_10223	FS	0.214285714	0.214285714
29341132_10335	FS	0.071428571	0.071428571
29341164_482171	FS	0.285714286	0.285714286
29341164_482506	FS	0.321428571	0.321428571
29341440_8198	FS	0.185185185	0.185185185
29341468_93084	FS	0.555555556	0.555555556
29341468_93096	FS	0.107142857	0.107142857
29341468_93148	FS	0.035714286	0.035714286
29341567_356965	FS	0.214285714	0.214285714
29341790_61582	FS	0.307692308	0.307692308
29342185_12181	FS	0.192307692	0.192307692
29342311_219660	FS	0.035714286	0.035714286
29342442_162517	FS	0.107142857	0.107142857
29342442_162521	FS	0.481481481	0.481481481
29342442_162559	FS	0.5	0.5
29342442_162589	FS	0.107142857	0.107142857
29342442_162612	FS	0.107142857	0.107142857
29342442_162634	FS	0.68	0.68
29342442_3425	FS	0	0
29342442_3434	FS	0	0
29342442_3441	FS	0	0
29342442_3464	FS	0	0
29342442_3478	FS	0.074074074	0.074074074
29342442_3487	FS	0.038461538	0.038461538
29342442_3489	FS	0.074074074	0.074074074
29342442_3533	FS	0.074074074	0.074074074
29342442_3534	FS	0.074074074	0.074074074
29342442_3559	FS	0.107142857	0.107142857
29342442_3568	FS	0.107142857	0.107142857
29342442_3614	FS	0.074074074	0.074074074
29342508_8626	FS	0.115384615	0.115384615
29342508_8686	FS	0.185185185	0.185185185
29342508_8693	FS	0.185185185	0.185185185
29342508_8716	FS	0.185185185	0.185185185
29342508_8726	FS	0	0
29342583_50178	FS	0.269230769	0.269230769
29342583_50248	FS	0.142857143	0.142857143
29342646_55099	FS	0.142857143	0.142857143
29342646_55104	FS	0.111111111	0.111111111
29342646_55233	FS	0.071428571	0.071428571
29342646_55258	FS	0.076923077	0.076923077
29342668_509	FS	0.181818182	0.181818182
29342717_9331	FS	0.107142857	0.107142857
29342717_9333	FS	0	0
29342720_370155	FS	0.148148148	0.148148148
29342720_370160	FS	0.148148148	0.148148148
29342720_370166	FS	0.148148148	0.148148148
29342720_370269	FS	0.178571429	0.178571429
29342720_370279	FS	0.148148148	0.148148148
29342720_371910	FS	0.115384615	0.115384615
29342720_371930	FS	0.111111111	0.111111111
29342805_224741	FS	0.307692308	0.307692308
29342805_224762	FS	0.333333333	0.333333333
29342805_224799	FS	0.333333333	0.333333333
29342805_224877	FS	0.307692308	0.307692308
29342805_224880	FS	0.307692308	0.307692308
29342805_224938	FS	0.307692308	0.307692308
29342825_33595	FS	0	0
29342906_156369	FS	0.333333333	0.333333333
29342906_156397	FS	0.222222222	0.222222222
29342906_156445	FS	0.384615385	0.384615385
29342934_777362	FS	0.107142857	0.107142857
29342934_777370	FS	0.107142857	0.107142857
29343224_1355	FS	0	0
29343224_29053	FS	0.178571429	0.178571429
29343224_29056	FS	0.178571429	0.178571429
29343224_44217	FS	0.214285714	0.214285714
29343224_44278	FS	0.321428571	0.321428571
29343234_57939	FS	0.142857143	0.142857143
29343234_57985	FS	0.035714286	0.035714286
29343234_57993	FS	0.035714286	0.035714286
29343338_46445	FS	0.37037037	0.37037037
29343519_87245	FS	0.296296296	0.296296296
29343544_4569	FS	0.214285714	0.214285714
29343544_4768	FS	0.214285714	0.214285714
29343571_6101	FS	0	0
29343571_6147	FS	0.185185185	0.185185185
29343597_4506	FS	0.071428571	0.071428571
29343679_15530	FS	0.035714286	0.035714286
29343692_2468	FS	0.071428571	0.071428571
29343737_198399	FS	0.333333333	0.333333333
29343737_198403	FS	0.333333333	0.333333333
29343746_1392	FS	0.038461538	0.038461538
29343746_19067	FS	0.428571429	0.428571429
29343928_2909	FS	0.107142857	0.107142857
29343984_257939	FS	0.259259259	0.259259259
29343993_17314	FS	0.107142857	0.107142857
29343993_17343	FS	0.074074074	0.074074074
29343993_17382	FS	0.074074074	0.074074074
29343993_17427	FS	0.115384615	0.115384615
29343993_17458	FS	0.071428571	0.071428571
29343993_17475	FS	0.038461538	0.038461538
29344020_15251	FS	0.25	0.25
29344046_2306	FS	0.071428571	0.071428571
29344390_227168	FS	0.464285714	0.464285714
29344390_227207	FS	0.5	0.5
29344437_11645	FS	0.214285714	0.214285714
29344647_5028	FS	0.153846154	0.153846154
29344647_5035	FS	0.153846154	0.153846154
29344647_5113	FS	0.214285714	0.214285714
29344647_5316	FS	0.185185185	0.185185185
29344736_43210	FS	0.074074074	0.074074074
29344749_30994	FS	0.107142857	0.107142857
29344920_7359	FS	0.571428571	0.571428571
29344996_1357	FS	0.333333333	0.333333333
29345128_16180	FS	0.428571429	0.428571429
29345129_439445	FS	0.346153846	0.346153846
29345129_441186	FS	0.407407407	0.407407407
29345140_552287	FS	0.615384615	0.615384615
29345239_669236	FS	0.321428571	0.321428571
29345239_713348	FS	0.321428571	0.321428571
29345371_488891	FS	0.111111111	0.111111111
29345502_124478	FS	0.37037037	0.37037037
29345763_330449	FS	0.285714286	0.285714286
29345763_355901	FS	0.285714286	0.285714286
29345763_422505	FS	0.285714286	0.285714286
29345763_422629	FS	0.285714286	0.285714286
29345763_422693	FS	0.214285714	0.214285714
29346135_415	FS	0	0
29346187_9047	FS	0.214285714	0.214285714
29346187_9218	FS	0.214285714	0.214285714
29346197_70170	FS	0.321428571	0.321428571
29346307_247338	FS	0.192307692	0.192307692
29346310_258634	FS	0	0
29346310_258685	FS	0.444444444	0.444444444
29346310_258740	FS	0.444444444	0.444444444
29346338_238957	FS	0.37037037	0.37037037
29346338_238991	FS	0.357142857	0.357142857
29346338_238996	FS	0.333333333	0.333333333
29346338_239102	FS	0.259259259	0.259259259
29346338_292478	FS	0.230769231	0.230769231
29346344_9812	FS	0.428571429	0.428571429
29346344_9856	FS	0.464285714	0.464285714
29346344_9895	FS	0.444444444	0.444444444
293463983_649167	FS	0.178571429	0.178571429
29346405_33822	FS	0	0
29346405_33887	FS	0.222222222	0.222222222
29346405_39646	FS	0.222222222	0.222222222
29346405_39650	FS	0.222222222	0.222222222
29346405_39654	FS	0.222222222	0.222222222
29346405_39710	FS	0.222222222	0.222222222
29346405_39714	FS	0.222222222	0.222222222
29346481_35121	FS	0.357142857	0.357142857
29346555_550	FS	0.291666667	0.291666667
29346555_588	FS	0.32	0.32
29346740_189284	FS	0.481481481	0.481481481
29346777_317112	FS	0.142857143	0.142857143
29346798_613588	FS	0.37037037	0.37037037
29346798_694802	FS	0.214285714	0.214285714
29346798_694831	FS	0.222222222	0.222222222
29346865_17698	FS	0.307692308	0.307692308
29347062_4052	FS	0.321428571	0.321428571
29347148_99503	FS	0.444444444	0.444444444
29347466_10067	FS	0	0
29347466_10190	FS	0.035714286	0.035714286
29347562_37767	FS	0.481481481	0.481481481
29347572_92125	FS	0.481481481	0.481481481
29347572_92150	FS	0.071428571	0.071428571
29347763_162117	FS	0.307692308	0.307692308
29347763_162163	FS	0.285714286	0.285714286
29347763_162225	FS	0.142857143	0.142857143
29347763_345411	FS	0.285714286	0.285714286
29347763_362156	FS	0.285714286	0.285714286
29347763_485876	FS	0.259259259	0.259259259
29347763_485895	FS	0.071428571	0.071428571
29347841_736974	FS	0.185185185	0.185185185
29347979_37640	FS	0	0
29347979_37646	FS	0	0
29347979_37675	FS	0	0
29347979_37676	FS	0	0
29348210_119892	FS	0.5	0.5
29348210_119907	FS	0	0
29348210_120026	FS	0.48	0.48
29348210_120978	FS	0.5	0.5
29348210_62675	FS	0.461538462	0.461538462
29348679_93904	FS	0.142857143	0.142857143
29348679_94005	FS	0.142857143	0.142857143
29348679_94011	FS	0.142857143	0.142857143
29348679_94013	FS	0.142857143	0.142857143
29348763_54910	FS	0.333333333	0.333333333
29348763_55094	FS	0.035714286	0.035714286
29348763_55106	FS	0.333333333	0.333333333
29348763_55139	FS	0.333333333	0.333333333
29348763_55142	FS	0.333333333	0.333333333
29348763_55164	FS	0.333333333	0.333333333
29348817_635211	FS	0.321428571	0.321428571
29348817_635338	FS	0.259259259	0.259259259
29348817_635451	FS	0.285714286	0.285714286
29348817_635550	FS	0.25	0.25
29348817_635569	FS	0.259259259	0.259259259
29348817_89557	FS	0.444444444	0.444444444
29349008_502063	FS	0.407407407	0.407407407
29349008_504387	FS	0.444444444	0.444444444
29349008_504588	FS	0.423076923	0.423076923
29349008_505940	FS	0.444444444	0.444444444
29349033_8656	FS	0.375	0.375
29349033_8683	FS	0.423076923	0.423076923
29349059_140174	FS	0.407407407	0.407407407
29349059_140364	FS	0.428571429	0.428571429
29349114_323503	FS	0.035714286	0.035714286
29349114_323786	FS	0.384615385	0.384615385
29349147_196226	FS	0.285714286	0.285714286
29349190_3506	FS	0.384615385	0.384615385
29349190_85675	FS	0.391304348	0.391304348
29349220_287580	FS	0.346153846	0.346153846
29349267_119307	FS	0.518518519	0.518518519
29349267_129613	FS	0.48	0.48
29349404_22692	FS	0.423076923	0.423076923
29349500_2635	FS	0	0
29349553_4044	FS	0	0
29349553_4046	FS	0	0
29349553_4077	FS	0	0
29350076_113146	FS	0.076923077	0.076923077
29350076_113195	FS	0.458333333	0.458333333
29350076_69418	FS	0.107142857	0.107142857
29350120_41235	FS	0.464285714	0.464285714
29350120_41251	FS	0.518518519	0.518518519
29350240_27364	FS	0.217391304	0.217391304
29350240_27366	FS	0.153846154	0.153846154
29350240_27519	FS	0.148148148	0.148148148
29350240_27530	FS	0.148148148	0.148148148
29350240_27581	FS	0.153846154	0.153846154
29350342_616262	FS	0.464285714	0.464285714
293504861_12461	FS	0.461538462	0.461538462
29350508_1027707	FS	0.62962963	0.62962963
29350508_1087476	FS	0.608695652	0.608695652
29350508_1087797	FS	0	0
29350508_1110502	FS	0.576923077	0.576923077
29350508_1110565	FS	0.576923077	0.576923077
29350508_1112457	FS	0.142857143	0.142857143
29350508_1112483	FS	0.607142857	0.607142857
29350508_1180855	FS	0.583333333	0.583333333
29350508_1180859	FS	0.583333333	0.583333333
29350508_1180981	FS	0.56	0.56
29350508_230421	FS	0.178571429	0.178571429
29350508_313308	FS	0.481481481	0.481481481
29350508_341287	FS	0.37037037	0.37037037
29350508_357445	FS	0.461538462	0.461538462
29350508_357467	FS	0.5	0.5
29350508_357475	FS	0.461538462	0.461538462
29350508_557311	FS	0.321428571	0.321428571
29350508_628942	FS	0.583333333	0.583333333
29350508_629016	FS	0.615384615	0.615384615
29350508_657209	FS	0.555555556	0.555555556
29350596_133558	FS	0.142857143	0.142857143
29350623_99610	FS	0.346153846	0.346153846
29350629_367049	FS	0.37037037	0.37037037
29350629_394624	FS	0.461538462	0.461538462
29350629_394872	FS	0.423076923	0.423076923
29350629_394925	FS	0.423076923	0.423076923
29350629_394969	FS	0.428571429	0.428571429
29350629_443358	FS	0.434782609	0.434782609
29350804_444488	FS	0.296296296	0.296296296
29350804_444902	FS	0	0
29351185_34098	FS	0.5	0.5
29351284_51651	FS	0.035714286	0.035714286
29351284_51661	FS	0.035714286	0.035714286
29351284_51663	FS	0.035714286	0.035714286
29351284_51672	FS	0.035714286	0.035714286
29351284_51673	FS	0.035714286	0.035714286
29351284_51694	FS	0.035714286	0.035714286
29351386_705	FS	0.115384615	0.115384615
29351431_395181	FS	0.071428571	0.071428571
29351615_410962	FS	0.148148148	0.148148148
29351763_4322	FS	0.565217391	0.565217391
29351962_116239	FS	0.037037037	0.037037037
29351962_84545	FS	0.071428571	0.071428571
29352159_242862	FS	0.347826087	0.347826087
29352159_634791	FS	0.615384615	0.615384615
29352345_628393	FS	0.333333333	0.333333333
29352345_686912	FS	0.285714286	0.285714286
29352345_709468	FS	0.333333333	0.333333333
29352345_75973	FS	0.230769231	0.230769231
29352513_118202	FS	0.28	0.28
29352514_140085	FS	0.25	0.25
29352514_235373	FS	0.285714286	0.285714286
29352514_235389	FS	0.222222222	0.222222222
29353067_7500	FS	0.142857143	0.142857143
29353611_135621	FS	0.107142857	0.107142857
29353611_135645	FS	0.142857143	0.142857143
29353611_2623	FS	0.407407407	0.407407407
29353611_2647	FS	0.384615385	0.384615385
29353611_2663	FS	0.142857143	0.142857143
29353612_1001474	FS	0.346153846	0.346153846
29353612_1001519	FS	0	0
29353612_959984	FS	0.541666667	0.541666667
29353851_1096806	FS	0.285714286	0.285714286
29353851_1096866	FS	0.074074074	0.074074074
29353851_1139753	FS	0.107142857	0.107142857
29353933_112435	FS	0.652173913	0.652173913
29353933_112492	FS	0.56	0.56
29354202_74281	FS	0.107142857	0.107142857
29354452_155650	FS	0.592592593	0.592592593
29354727_88355	FS	0	0
29354727_88467	FS	0.5	0.5
29354740_220504	FS	0.37037037	0.37037037
29354740_220565	FS	0.392857143	0.392857143
29354740_220631	FS	0.346153846	0.346153846
29354740_220642	FS	0	0
29355029_70803	FS	0.222222222	0.222222222
29355029_88916	FS	0.222222222	0.222222222
29355187_12964	FS	0.321428571	0.321428571
29355187_12983	FS	0.148148148	0.148148148
29355187_13010	FS	0.148148148	0.148148148
29355187_13118	FS	0.321428571	0.321428571
29355187_13179	FS	0.148148148	0.148148148
29355187_13207	FS	0.115384615	0.115384615
29355187_13224	FS	0.115384615	0.115384615
29355190_173809	FS	0.407407407	0.407407407
29355697_111234	FS	0.321428571	0.321428571
29355697_259946	FS	0.321428571	0.321428571
29355715_112602	FS	0.285714286	0.285714286
29355715_51039	FS	0.071428571	0.071428571
29355715_65683	FS	0.346153846	0.346153846
29355715_65725	FS	0.428571429	0.428571429
29355715_65729	FS	0.071428571	0.071428571
29355726_122859	FS	0.269230769	0.269230769
29355726_124587	FS	0.307692308	0.307692308
29355726_140573	FS	0.333333333	0.333333333
29355726_140638	FS	0.333333333	0.333333333
29355726_48273	FS	0.346153846	0.346153846
29355726_48643	FS	0.37037037	0.37037037
29355726_87345	FS	0.307692308	0.307692308
29355726_87397	FS	0.333333333	0.333333333
29355726_87437	FS	0.333333333	0.333333333
29355999_37918	FS	0	0
29355999_37970	FS	0.518518519	0.518518519
29356580_142130	FS	0.214285714	0.214285714
29356580_142197	FS	0.62962963	0.62962963
29356580_142223	FS	0.62962963	0.62962963
29356580_176290	FS	0.642857143	0.642857143
29356690_16845	FS	0.142857143	0.142857143
29356690_16899	FS	0.296296296	0.296296296
29356690_16902	FS	0.296296296	0.296296296
29356690_16906	FS	0.296296296	0.296296296
29356690_16926	FS	0.307692308	0.307692308
29356690_16945	FS	0.307692308	0.307692308
29357119_249813	FS	0.555555556	0.555555556
29357168_329545	FS	0.541666667	0.541666667
29357168_525807	FS	0.384615385	0.384615385
29357552_44220	FS	0.428571429	0.428571429
29358072_1218582	FS	0.035714286	0.035714286
29358072_1252531	FS	0.035714286	0.035714286
29358072_1252559	FS	0.035714286	0.035714286
29358072_897249	FS	0.035714286	0.035714286
29358072_897292	FS	0.035714286	0.035714286
29358072_921551	FS	0.035714286	0.035714286
29358265_287796	FS	0.64	0.64
29358265_288233	FS	0	0
29358265_288327	FS	0.64	0.64
29358265_695373	FS	0.4	0.4
29358448_16033	FS	0.25	0.25
29358448_16067	FS	0.192307692	0.192307692
29359065_39645	FS	0.214285714	0.214285714
29359065_39685	FS	0.185185185	0.185185185
29359127_361855	FS	0.428571429	0.428571429
29359127_361877	FS	0.407407407	0.407407407
29359127_361926	FS	0.384615385	0.384615385
29359127_361927	FS	0.384615385	0.384615385
29359213_4398	FS	0.111111111	0.111111111
29359269_26160	FS	0.142857143	0.142857143
29359382_245334	FS	0.307692308	0.307692308
29359391_64686	FS	0.214285714	0.214285714
29359432_7827	FS	0	0
29359432_7844	FS	0.5	0.5
29359432_7906	FS	0.518518519	0.518518519
29359432_7957	FS	0.518518519	0.518518519
29359568_180763	FS	0.285714286	0.285714286
29359568_180770	FS	0.142857143	0.142857143
29359568_180802	FS	0.214285714	0.214285714
29359568_186542	FS	0.259259259	0.259259259
29359568_189646	FS	0.185185185	0.185185185
29359568_190660	FS	0.214285714	0.214285714
29359568_190669	FS	0.214285714	0.214285714
29359568_190711	FS	0.214285714	0.214285714
29359568_190786	FS	0.142857143	0.142857143
29359568_190813	FS	0.296296296	0.296296296
29359568_190846	FS	0.214285714	0.214285714
29359587_414709	FS	0.37037037	0.37037037
29359804_344456	FS	0.535714286	0.535714286
29360033_14475	FS	0.392857143	0.392857143
29360225_355000	FS	0.285714286	0.285714286
29360225_355086	FS	0.285714286	0.285714286
29360225_75472	FS	0.178571429	0.178571429
29360291_797964	FS	0	0
29360291_798059	FS	0.296296296	0.296296296
29360311_83765	FS	0.464285714	0.464285714
29360327_174381	FS	0.25	0.25
29360327_174416	FS	0.285714286	0.285714286
29360327_174576	FS	0.107142857	0.107142857
29360359_143780	FS	0.111111111	0.111111111
29360359_143788	FS	0.111111111	0.111111111
29360359_143798	FS	0.111111111	0.111111111
29360359_143802	FS	0.111111111	0.111111111
29360359_144062	FS	0	0
29360359_80852	FS	0.28	0.28
29360359_80927	FS	0.307692308	0.307692308
29360359_80933	FS	0.28	0.28
29360359_80974	FS	0.357142857	0.357142857
29360359_81008	FS	0.307692308	0.307692308
29360359_81014	FS	0.269230769	0.269230769
29360544_5944	FS	0.148148148	0.148148148
29360544_5947	FS	0.222222222	0.222222222
29360544_5959	FS	0.111111111	0.111111111
29360585_3025	FS	0.148148148	0.148148148
29360611_20171	FS	0.44	0.44
29360661_154568	FS	0.5	0.5
29360661_163786	FS	0.555555556	0.555555556
29360667_856	FS	0.25	0.25
29360667_861	FS	0.346153846	0.346153846
29360667_918	FS	0.259259259	0.259259259
29360667_924	FS	0.259259259	0.259259259
29360667_942	FS	0.291666667	0.291666667
29360815_10002	FS	0.285714286	0.285714286
29360815_10058	FS	0.285714286	0.285714286
29360815_10061	FS	0.321428571	0.321428571
29360892_81066	FS	0.142857143	0.142857143
29361372_16711	FS	0.230769231	0.230769231
29361372_486921	FS	0.142857143	0.142857143
29361372_486987	FS	0.142857143	0.142857143
29361372_496801	FS	0.148148148	0.148148148
29361372_496816	FS	0.148148148	0.148148148
29361372_496889	FS	0.178571429	0.178571429
29361529_92461	FS	0.615384615	0.615384615
29361803_60110	FS	0.428571429	0.428571429
29361940_12666	FS	0.071428571	0.071428571
29362083_28691	FS	0.423076923	0.423076923
29362083_60596	FS	0.285714286	0.285714286
29362083_60609	FS	0.214285714	0.214285714
29362083_60616	FS	0.269230769	0.269230769
29362083_62019	FS	0.148148148	0.148148148
29362368_55272	FS	0.423076923	0.423076923
29362368_55435	FS	0.035714286	0.035714286
29362368_55878	FS	0	0
29362368_55917	FS	0.178571429	0.178571429
29362621_88059	FS	0.296296296	0.296296296
29362647_20985	FS	0.518518519	0.518518519
29362647_21019	FS	0.538461538	0.538461538
29362647_95035	FS	0.48	0.48
29362647_95080	FS	0.48	0.48
29362881_277152	FS	0.642857143	0.642857143
29362881_277188	FS	0.259259259	0.259259259
29362881_277217	FS	0.259259259	0.259259259
29362881_277238	FS	0.296296296	0.296296296
29362881_277240	FS	0.25	0.25
29362973_616168	FS	0.518518519	0.518518519
29362973_616279	FS	0	0
29362973_620494	FS	0.518518519	0.518518519
29362973_620573	FS	0.5	0.5
29363277_151906	FS	0.296296296	0.296296296
29363277_152042	FS	0.291666667	0.291666667
29363519_55273	FS	0.307692308	0.307692308
29363748_442075	FS	0.037037037	0.037037037
29363748_442164	FS	0.5	0.5
29363748_462472	FS	0	0
29363748_595606	FS	0	0
29363748_728811	FS	0.481481481	0.481481481
29363748_729034	FS	0.52173913	0.52173913
29363748_936850	FS	0.48	0.48
29363798_409072	FS	0.428571429	0.428571429
29363841_105032	FS	0.111111111	0.111111111
29363841_126048	FS	0.576923077	0.576923077
29363928_144539	FS	0.392857143	0.392857143
29364006_27708	FS	0.461538462	0.461538462
29364006_27724	FS	0.458333333	0.458333333
29364006_49228	FS	0.25	0.25
29364006_49230	FS	0.518518519	0.518518519
29364006_49330	FS	0.259259259	0.259259259
29364006_9063	FS	0.153846154	0.153846154
29364006_9124	FS	0.48	0.48
29364046_3641	FS	0.666666667	0.666666667
29364064_25244	FS	0.148148148	0.148148148
29364064_25315	FS	0.074074074	0.074074074
29364064_25338	FS	0.153846154	0.153846154
29364065_160232	FS	0.185185185	0.185185185
29364065_168584	FS	0.142857143	0.142857143
29364090_39469	FS	0.259259259	0.259259259
29364840_1180	FS	0.076923077	0.076923077
29365110_51428	FS	0.296296296	0.296296296
29365110_51512	FS	0.285714286	0.285714286
29365110_52073	FS	0.230769231	0.230769231
29365110_82426	FS	0.407407407	0.407407407
29365288_10165	FS	0.148148148	0.148148148
29365288_10199	FS	0	0
29365288_10215	FS	0.111111111	0.111111111
29365582_19819	FS	0	0
29365636_513108	FS	0.111111111	0.111111111
29365636_513161	FS	0.076923077	0.076923077
29365636_513169	FS	0.076923077	0.076923077
29365696_34404	FS	0.037037037	0.037037037
293657051_104673	FS	0	0
293657051_104878	FS	0	0
29366303_67720	FS	0.444444444	0.444444444
29366303_71781	FS	0.384615385	0.384615385
29366303_88429	FS	0.444444444	0.444444444
29366518_51163	FS	0.259259259	0.259259259
29366518_51198	FS	0.535714286	0.535714286
29366658_280745	FS	0.384615385	0.384615385
29366658_280876	FS	0.407407407	0.407407407
29366853_227675	FS	0.375	0.375
29366853_227726	FS	0.260869565	0.260869565
29366883_20196	FS	0.035714286	0.035714286
29367180_177768	FS	0.071428571	0.071428571
29367180_177839	FS	0.071428571	0.071428571
29367180_177850	FS	0.071428571	0.071428571
29367180_177907	FS	0.071428571	0.071428571
29367336_4663	FS	0.035714286	0.035714286
29367860_10385	FS	0.25	0.25
29367860_10740	FS	0.52	0.52
29367860_10820	FS	0.48	0.48
29367860_10835	FS	0.5	0.5
29367903_275693	FS	0.428571429	0.428571429
29367903_275742	FS	0.071428571	0.071428571
29367903_275753	FS	0.428571429	0.428571429
29367903_275772	FS	0.071428571	0.071428571
29368046_70785	FS	0.481481481	0.481481481
29368046_70856	FS	0.185185185	0.185185185
293681531_3318	FS	0.5	0.5
293681531_3365	FS	0.5	0.5
293681531_3599	FS	0.481481481	0.481481481
293683531_82402	FS	0.153846154	0.153846154
293683531_82486	FS	0.285714286	0.285714286
293683531_82500	FS	0.222222222	0.222222222
293683531_82582	FS	0.153846154	0.153846154
29368482_121901	FS	0.5	0.5
29368919_627	FS	0.333333333	0.333333333
29368928_1007197	FS	0.36	0.36
29368928_933922	FS	0.333333333	0.333333333
29369386_353295	FS	0.576923077	0.576923077
29369386_37299	FS	0.148148148	0.148148148
29369386_38820	FS	0.259259259	0.259259259
29369386_79634	FS	0.230769231	0.230769231
29369666_2543	FS	0.5	0.5
29369666_2551	FS	0.461538462	0.461538462
29369666_2567	FS	0.464285714	0.464285714
29369828_74027	FS	0.346153846	0.346153846
29369887_5098	FS	0.035714286	0.035714286
29369887_5136	FS	0	0
29370172_240453	FS	0.461538462	0.461538462
29370175_66829	FS	0.592592593	0.592592593
29370175_69528	FS	0.642857143	0.642857143
29370175_69559	FS	0.607142857	0.607142857
29370175_69819	FS	0	0
29370175_69827	FS	0	0
29370175_69841	FS	0.62962963	0.62962963
29370175_69869	FS	0.62962963	0.62962963
293703735_280346	FS	0.36	0.36
29370600_5054	FS	0.074074074	0.074074074
29370702_8511	FS	0	0
29370781_2497	FS	0.142857143	0.142857143
29370781_2538	FS	0.214285714	0.214285714
29370828_39735	FS	0.428571429	0.428571429
29370868_179656	FS	0.222222222	0.222222222
29370871_442343	FS	0.615384615	0.615384615
29370944_433992	FS	0	0
29370944_434037	FS	0	0
29370944_434038	FS	0	0
29371059_24356	FS	0.074074074	0.074074074
29371119_88831	FS	0.423076923	0.423076923
29371119_88929	FS	0.423076923	0.423076923
29371119_88979	FS	0.36	0.36
29371212_81411	FS	0.148148148	0.148148148
293713381_657571	FS	0.44	0.44
29371694_317745	FS	0.148148148	0.148148148
29371694_317860	FS	0.148148148	0.148148148
29371694_317868	FS	0.148148148	0.148148148
293717531_108511	FS	0.16	0.16
293717531_12214	FS	0.25	0.25
293717531_190514	FS	0.428571429	0.428571429
29371768_189707	FS	0	0
29371780_43084	FS	0.555555556	0.555555556
29371894_8564	FS	0.5	0.5
29371894_8668	FS	0	0
29372105_60148	FS	0.25	0.25
29372212_399891	FS	0.444444444	0.444444444
29372212_428897	FS	0.444444444	0.444444444
29372212_429037	FS	0.423076923	0.423076923
29372212_429171	FS	0.428571429	0.428571429
29372212_429190	FS	0.464285714	0.464285714
29372212_575723	FS	0.071428571	0.071428571
29372657_223769	FS	0.285714286	0.285714286
29372657_223824	FS	0.592592593	0.592592593
29372657_228235	FS	0.285714286	0.285714286
29372657_230387	FS	0.037037037	0.037037037
29372657_230482	FS	0.25	0.25
29372677_14965	FS	0.481481481	0.481481481
29372677_82742	FS	0.44	0.44
29372902_195483	FS	0.142857143	0.142857143
29372902_195663	FS	0.333333333	0.333333333
29373002_24767	FS	0.071428571	0.071428571
29373002_65440	FS	0.071428571	0.071428571
29373002_65461	FS	0.071428571	0.071428571
29373002_7247	FS	0.071428571	0.071428571
29373233_4143	FS	0.037037037	0.037037037
29373233_4173	FS	0.296296296	0.296296296
29373233_4207	FS	0.346153846	0.346153846
29373233_4266	FS	0.259259259	0.259259259
29373233_4299	FS	0.333333333	0.333333333
29373428_478898	FS	0.037037037	0.037037037
29373518_31501	FS	0.071428571	0.071428571
29373518_31503	FS	0.08	0.08
29373518_31708	FS	0.28	0.28
29373633_342300	FS	0.5	0.5
29373633_342328	FS	0.148148148	0.148148148
29373633_342374	FS	0.115384615	0.115384615
29373633_342425	FS	0.52	0.52
29373633_360841	FS	0.555555556	0.555555556
29373633_361246	FS	0.5	0.5
29373773_12672	FS	0.185185185	0.185185185
29373960_202739	FS	0.37037037	0.37037037
29373995_9228	FS	0.037037037	0.037037037
29374077_241671	FS	0.25	0.25
29374318_6516	FS	0.230769231	0.230769231
29374318_6586	FS	0.035714286	0.035714286
29374343_92170	FS	0.178571429	0.178571429
29374774_37330	FS	0.222222222	0.222222222
29375018_255064	FS	0	0
29375018_91398	FS	0.185185185	0.185185185
29375018_91514	FS	0.230769231	0.230769231
29375018_91523	FS	0.185185185	0.185185185
29375387_5464	FS	0.291666667	0.291666667
29375387_5468	FS	0.260869565	0.260869565
29375398_5094	FS	0.357142857	0.357142857
29375424_21645	FS	0.148148148	0.148148148
29375457_670	FS	0.08	0.08
29375488_574676	FS	0.071428571	0.071428571
29375488_574740	FS	0.37037037	0.37037037
29375488_574741	FS	0.37037037	0.37037037
29375488_607152	FS	0.346153846	0.346153846
29375488_607318	FS	0.346153846	0.346153846
29375488_700009	FS	0.037037037	0.037037037
29375488_733453	FS	0.307692308	0.307692308
29375488_733647	FS	0.037037037	0.037037037
29375488_733724	FS	0.296296296	0.296296296
29375488_733765	FS	0.296296296	0.296296296
29375488_733784	FS	0.307692308	0.307692308
29375488_733806	FS	0.307692308	0.307692308
29375488_733820	FS	0.28	0.28
29375603_121148	FS	0.259259259	0.259259259
29375603_121155	FS	0.269230769	0.269230769
29375603_121165	FS	0.307692308	0.307692308
29376022_125151	FS	0.48	0.48
29376064_4527	FS	0.115384615	0.115384615
29376064_48010	FS	0.107142857	0.107142857
29376064_48084	FS	0.185185185	0.185185185
29376107_41237	FS	0.36	0.36
29376125_215994	FS	0.071428571	0.071428571
29376288_19964	FS	0.428571429	0.428571429
29376423_499776	FS	0.178571429	0.178571429
29376428_507423	FS	0.321428571	0.321428571
29376428_507705	FS	0.285714286	0.285714286
29376428_507796	FS	0.285714286	0.285714286
29376458_574176	FS	0.25	0.25
29376458_574250	FS	0.25	0.25
29376458_616470	FS	0	0
29376465_295680	FS	0.47826087	0.47826087
29376488_408174	FS	0.214285714	0.214285714
29376488_846144	FS	0.071428571	0.071428571
29376488_863440	FS	0.214285714	0.214285714
29376488_863441	FS	0.214285714	0.214285714
29376488_863484	FS	0.407407407	0.407407407
29376488_863539	FS	0.178571429	0.178571429
29376488_902201	FS	0.392857143	0.392857143
29376489_21044	FS	0.222222222	0.222222222
29376489_21140	FS	0.25	0.25
29376588_113354	FS	0.035714286	0.035714286
29376588_166991	FS	0.333333333	0.333333333
29376588_167001	FS	0.357142857	0.357142857
29376588_167020	FS	0.357142857	0.357142857
29376588_53955	FS	0.333333333	0.333333333
29376588_57734	FS	0.321428571	0.321428571
29376588_99268	FS	0.142857143	0.142857143
29376837_473318	FS	0.37037037	0.37037037
29376837_473392	FS	0.333333333	0.333333333
29376837_473513	FS	0.142857143	0.142857143
29376837_474320	FS	0.357142857	0.357142857
29376837_474407	FS	0.357142857	0.357142857
29376837_474442	FS	0.357142857	0.357142857
29376896_158481	FS	0.37037037	0.37037037
29376925_127069	FS	0.25	0.25
29376983_1053143	FS	0.285714286	0.285714286
29376983_1053390	FS	0.2	0.2
29376983_11516	FS	0.296296296	0.296296296
29376983_11530	FS	0.333333333	0.333333333
29376983_11732	FS	0.321428571	0.321428571
29376983_348379	FS	0.035714286	0.035714286
29376988_1209014	FS	0.481481481	0.481481481
29376988_1209018	FS	0.481481481	0.481481481
29376988_1284512	FS	0.333333333	0.333333333
29376988_675531	FS	0.222222222	0.222222222
29376989_20105	FS	0.52	0.52
29376990_10656	FS	0	0
29376990_1407109	FS	0.107142857	0.107142857
29376990_1407188	FS	0.074074074	0.074074074
29376992_318616	FS	0.56	0.56
29376992_318657	FS	0.541666667	0.541666667
29376992_812371	FS	0.346153846	0.346153846
29376992_812393	FS	0.454545455	0.454545455
29376992_81867	FS	0.461538462	0.461538462
29376992_874828	FS	0.333333333	0.333333333
29376992_925698	FS	0.333333333	0.333333333
29376994_650774	FS	0.5	0.5
29376999_956687	FS	0.185185185	0.185185185
29377000_1181944	FS	0.16	0.16
29377000_39543	FS	0.444444444	0.444444444
29377000_39969	FS	0.444444444	0.444444444
29377000_751259	FS	0.576923077	0.576923077
29377000_751309	FS	0.576923077	0.576923077
29377000_751345	FS	0.148148148	0.148148148
29377000_96517	FS	0.407407407	0.407407407
29377000_96561	FS	0.481481481	0.481481481
29377000_96647	FS	0.423076923	0.423076923
29377001_1513390	FS	0.423076923	0.423076923
29377001_2749587	FS	0.535714286	0.535714286
29377001_3055114	FS	0.321428571	0.321428571
29377001_3190543	FS	0.538461538	0.538461538
29377001_3287466	FS	0.115384615	0.115384615
29377001_3287668	FS	0.074074074	0.074074074
29377001_3554757	FS	0.64	0.64
29377001_3554759	FS	0.68	0.68
29377001_3554760	FS	0.666666667	0.666666667
29377001_3554770	FS	0.666666667	0.666666667
29377001_3554845	FS	0.37037037	0.37037037
29377001_3554884	FS	0.72	0.72
29377001_3554997	FS	0.730769231	0.730769231
29377001_3556249	FS	0.36	0.36
29377001_3556395	FS	0.730769231	0.730769231
29377001_4086666	FS	0.76	0.76
29377001_4086716	FS	0.730769231	0.730769231
29377001_4086844	FS	0.769230769	0.769230769
29377001_4086845	FS	0.769230769	0.769230769
29377001_4086893	FS	0.777777778	0.777777778
29377001_4087317	FS	0.777777778	0.777777778
29377001_5541335	FS	0.090909091	0.090909091
29377001_951784	FS	0.62962963	0.62962963
29377001_951835	FS	0.615384615	0.615384615
29377006_639648	FS	0	0
29377007_506614	FS	0.214285714	0.214285714
29377007_506722	FS	0.178571429	0.178571429
29377007_506725	FS	0.178571429	0.178571429
29377007_506727	FS	0.178571429	0.178571429
29377007_507417	FS	0.25	0.25
29377008_1860823	FS	0	0
29377012_173729	FS	0.259259259	0.259259259
29377012_175201	FS	0.333333333	0.333333333
29377012_181222	FS	0.481481481	0.481481481
29377012_292494	FS	0.461538462	0.461538462
29377012_292550	FS	0.5	0.5
29377012_293138	FS	0.178571429	0.178571429
29377012_293226	FS	0.481481481	0.481481481
29377012_293611	FS	0.481481481	0.481481481
29377012_646438	FS	0.333333333	0.333333333
29377012_646501	FS	0.392857143	0.392857143
29377013_1429919	FS	0.142857143	0.142857143
29377013_2472515	FS	0.214285714	0.214285714
29377013_2943712	FS	0.25	0.25
29377013_3172362	FS	0.214285714	0.214285714
29377013_3287401	FS	0.25	0.25
29377013_3299286	FS	0.214285714	0.214285714
29377013_3396578	FS	0.178571429	0.178571429
29377013_3398424	FS	0.346153846	0.346153846
29377015_57008	FS	0.678571429	0.678571429
29377015_57079	FS	0.653846154	0.653846154
29377015_57133	FS	0.678571429	0.678571429
29377016_1657570	FS	0.035714286	0.035714286
29377018_1015554	FS	0.192307692	0.192307692
29377018_1553174	FS	0.035714286	0.035714286
29377018_1553236	FS	0.214285714	0.214285714
29377018_1553252	FS	0.222222222	0.222222222
29377018_4359793	FS	0.192307692	0.192307692
29377018_4359840	FS	0.192307692	0.192307692
29377018_4386566	FS	0.222222222	0.222222222
29377018_4421438	FS	0.178571429	0.178571429
29377018_66141	FS	0.428571429	0.428571429
29377018_66169	FS	0.5	0.5
29377020_1006465	FS	0.576923077	0.576923077
29377020_478375	FS	0.178571429	0.178571429
29377020_542840	FS	0.178571429	0.178571429
29377020_544773	FS	0.178571429	0.178571429
29377021_380621	FS	0.304347826	0.304347826
29377022_1761852	FS	0	0
29377022_2523274	FS	0	0
29377022_436619	FS	0.481481481	0.481481481
29377022_436639	FS	0.074074074	0.074074074
29377027_1594082	FS	0.5	0.5
29377027_1611941	FS	0.48	0.48
29377027_1612118	FS	0.518518519	0.518518519
29377027_2617395	FS	0.148148148	0.148148148
29377027_2918349	FS	0.444444444	0.444444444
29377027_3186680	FS	0.347826087	0.347826087
29377027_799479	FS	0.518518519	0.518518519
29377027_800105	FS	0.222222222	0.222222222
29377027_800146	FS	0.16	0.16
29377027_940081	FS	0.464285714	0.464285714
29377027_945642	FS	0.333333333	0.333333333
29377027_945695	FS	0.107142857	0.107142857
29377027_945741	FS	0.107142857	0.107142857
29377029_8565	FS	0.444444444	0.444444444
29377029_8646	FS	0.481481481	0.481481481
29377033_107763	FS	0.076923077	0.076923077
29377033_107768	FS	0.814814815	0.814814815
29377033_209671	FS	0.178571429	0.178571429
29377034_327786	FS	0.307692308	0.307692308
29377034_330197	FS	0.357142857	0.357142857
29377034_330253	FS	0.357142857	0.357142857
29377034_330260	FS	0.357142857	0.357142857
29377034_469105	FS	0.071428571	0.071428571
29377034_469254	FS	0.407407407	0.407407407
29377034_469708	FS	0	0
29377034_469949	FS	0.071428571	0.071428571
29377034_470035	FS	0.071428571	0.071428571
29377035_730898	FS	0.384615385	0.384615385
29377036_120322	FS	0.464285714	0.464285714
29377036_120428	FS	0.148148148	0.148148148
29377036_140137	FS	0.428571429	0.428571429
29377036_140197	FS	0.407407407	0.407407407
29377036_73908	FS	0.464285714	0.464285714
29377036_73913	FS	0	0
29377036_73920	FS	0.107142857	0.107142857
29377037_1794183	FS	0.444444444	0.444444444
29377037_1794277	FS	0.666666667	0.666666667
29377037_668375	FS	0.535714286	0.535714286
29377042_3984004	FS	0.407407407	0.407407407
29377042_3984040	FS	0.428571429	0.428571429
29377042_3984059	FS	0.56	0.56
29377042_4152706	FS	0.392857143	0.392857143
29377042_4163109	FS	0.428571429	0.428571429
29377042_4588021	FS	0	0
29377042_4588033	FS	0.535714286	0.535714286
29377042_4591755	FS	0.481481481	0.481481481
29377047_1544449	FS	0.333333333	0.333333333
29377047_1544465	FS	0.36	0.36
29377047_1544517	FS	0.384615385	0.384615385
29377047_1575618	FS	0.407407407	0.407407407
29377047_1594603	FS	0.36	0.36
29377047_1594640	FS	0.333333333	0.333333333
29377047_1594675	FS	0.444444444	0.444444444
29377047_1594763	FS	0.407407407	0.407407407
29377047_1625209	FS	0.407407407	0.407407407
29377047_896131	FS	0.555555556	0.555555556
29377047_896255	FS	0.535714286	0.535714286
29377047_896257	FS	0.535714286	0.535714286
29377047_906952	FS	0.535714286	0.535714286
29377047_906976	FS	0.538461538	0.538461538
29377047_906977	FS	0.538461538	0.538461538
29377047_907197	FS	0.52	0.52
29377047_907259	FS	0.555555556	0.555555556
29377047_907266	FS	0.555555556	0.555555556
29377049_180246	FS	0.076923077	0.076923077
29377049_195782	FS	0.107142857	0.107142857
29377049_2007441	FS	0.538461538	0.538461538
29377049_275935	FS	0.592592593	0.592592593
29377049_275951	FS	0.607142857	0.607142857
29377049_275956	FS	0.607142857	0.607142857
29377049_423210	FS	0.615384615	0.615384615
29377049_425353	FS	0.142857143	0.142857143
29377049_4590	FS	0.285714286	0.285714286
29377049_955846	FS	0.071428571	0.071428571
29377049_955855	FS	0.071428571	0.071428571
29377049_955856	FS	0.071428571	0.071428571
29377049_955877	FS	0.111111111	0.111111111
29377049_955882	FS	0.074074074	0.074074074
29377049_955948	FS	0.074074074	0.074074074
29377049_955951	FS	0.074074074	0.074074074
29377049_955957	FS	0.074074074	0.074074074
29377051_959971	FS	0.142857143	0.142857143
29377051_959988	FS	0.142857143	0.142857143
29377052_152864	FS	0.178571429	0.178571429
29377054_334779	FS	0.407407407	0.407407407
29377054_334804	FS	0.461538462	0.461538462
29377054_334877	FS	0.461538462	0.461538462
29377055_929483	FS	0	0
29377055_929506	FS	0.208333333	0.208333333
29377056_1449047	FS	0.230769231	0.230769231
29377060_859938	FS	0.481481481	0.481481481
29377060_859948	FS	0.481481481	0.481481481
29377062_388512	FS	0.222222222	0.222222222
29377068_2187279	FS	0.071428571	0.071428571
29377068_2187289	FS	0.071428571	0.071428571
29377068_2187291	FS	0.071428571	0.071428571
29377068_2187317	FS	0.071428571	0.071428571
29377068_2265457	FS	0.230769231	0.230769231
29377068_2265486	FS	0.071428571	0.071428571
29377068_896554	FS	0.071428571	0.071428571
29377068_909741	FS	0.035714286	0.035714286
29377070_213306	FS	0.115384615	0.115384615
29377070_213310	FS	0.130434783	0.130434783
29377070_243123	FS	0.321428571	0.321428571
29377070_47908	FS	0.357142857	0.357142857
29377073_137947	FS	0.178571429	0.178571429
29377073_358448	FS	0.407407407	0.407407407
29377073_358488	FS	0.192307692	0.192307692
29377073_358559	FS	0.192307692	0.192307692
29377073_82934	FS	0.142857143	0.142857143
29377078_61117	FS	0.307692308	0.307692308
29377078_61245	FS	0.333333333	0.333333333
29377078_61291	FS	0.107142857	0.107142857
29377078_61332	FS	0.269230769	0.269230769
29377078_61342	FS	0.307692308	0.307692308
29377079_1076190	FS	0.5	0.5
29377079_1076229	FS	0.555555556	0.555555556
29377079_1076259	FS	0.142857143	0.142857143
29377079_163182	FS	0.4	0.4
29377079_163195	FS	0.423076923	0.423076923
29377079_1748248	FS	0.071428571	0.071428571
29377079_1748274	FS	0.071428571	0.071428571
29377079_189555	FS	0.407407407	0.407407407
29377079_189646	FS	0.071428571	0.071428571
29377079_442554	FS	0.518518519	0.518518519
29377079_994604	FS	0.571428571	0.571428571
29377079_994660	FS	0.571428571	0.571428571
29377081_1054618	FS	0.346153846	0.346153846
29377081_1054706	FS	0.423076923	0.423076923
29377081_1054710	FS	0.423076923	0.423076923
29377081_1316535	FS	0.518518519	0.518518519
29377081_1316561	FS	0.555555556	0.555555556
29377081_1524886	FS	0.384615385	0.384615385
29377081_1524968	FS	0.333333333	0.333333333
29377081_2192021	FS	0.407407407	0.407407407
29377081_2338711	FS	0.518518519	0.518518519
29377081_2338712	FS	0.518518519	0.518518519
29377081_2338732	FS	0	0
29377081_2338766	FS	0	0
29377082_1730863	FS	0.035714286	0.035714286
29377082_1730915	FS	0.107142857	0.107142857
29377082_3189210	FS	0	0
29377082_3189212	FS	0	0
29377082_3189223	FS	0	0
29377082_3189267	FS	0	0
29377083_75350	FS	0.269230769	0.269230769
29377083_75478	FS	0	0
29377084_111098	FS	0.37037037	0.37037037
29377084_1122478	FS	0	0
29377084_1122512	FS	0.37037037	0.37037037
29377087_812759	FS	0.071428571	0.071428571
29377090_236500	FS	0.111111111	0.111111111
29377090_97045	FS	0.458333333	0.458333333
29377090_97257	FS	0	0
29377091_1058711	FS	0.071428571	0.071428571
29377091_1058744	FS	0.357142857	0.357142857
29377091_1058871	FS	0.296296296	0.296296296
29377091_1110615	FS	0.37037037	0.37037037
29377091_1153044	FS	0.307692308	0.307692308
29377091_1153147	FS	0.321428571	0.321428571
29377091_1201222	FS	0.269230769	0.269230769
29377091_1201239	FS	0.392857143	0.392857143
29377091_1791590	FS	0.392857143	0.392857143
29377091_2292879	FS	0.142857143	0.142857143
29377091_2930038	FS	0.038461538	0.038461538
29377091_3248314	FS	0.407407407	0.407407407
29377091_3251576	FS	0	0
29377091_3251634	FS	0	0
29377091_3272421	FS	0	0
29377091_456124	FS	0.296296296	0.296296296
29377091_619370	FS	0.384615385	0.384615385
29377091_619374	FS	0.407407407	0.407407407
29377091_619382	FS	0.407407407	0.407407407
29377091_619391	FS	0.296296296	0.296296296
29377091_619450	FS	0.296296296	0.296296296
29377091_659136	FS	0.407407407	0.407407407
29377095_203950	FS	0.62962963	0.62962963
29377095_203974	FS	0.62962963	0.62962963
29377095_203981	FS	0	0
29377095_204088	FS	0.62962963	0.62962963
29377095_204328	FS	0.576923077	0.576923077
29377095_710739	FS	0	0
29377095_710777	FS	0	0
29377097_1010981	FS	0.269230769	0.269230769
29377097_1015688	FS	0.296296296	0.296296296
29377097_1885381	FS	0.407407407	0.407407407
29377097_1886231	FS	0.259259259	0.259259259
29377097_1886304	FS	0.407407407	0.407407407
29377097_2831075	FS	0.37037037	0.37037037
29377097_2831366	FS	0.37037037	0.37037037
29377097_2832018	FS	0.37037037	0.37037037
29377097_2866572	FS	0.346153846	0.346153846
29377097_2866617	FS	0.346153846	0.346153846
29377097_2868989	FS	0.285714286	0.285714286
29377097_2880366	FS	0.37037037	0.37037037
29377097_2883650	FS	0.37037037	0.37037037
29377097_2883661	FS	0.37037037	0.37037037
29377097_2885236	FS	0.37037037	0.37037037
29377097_2885313	FS	0.37037037	0.37037037
29377097_3600406	FS	0.464285714	0.464285714
29377099_105066	FS	0.285714286	0.285714286
29377099_105103	FS	0.321428571	0.321428571
29377099_1180775	FS	0.285714286	0.285714286
29377099_1198245	FS	0.285714286	0.285714286
29377099_1198290	FS	0.230769231	0.230769231
29377099_1198373	FS	0.285714286	0.285714286
29377099_1198434	FS	0.285714286	0.285714286
29377099_1198457	FS	0.285714286	0.285714286
29377099_1198515	FS	0.285714286	0.285714286
29377099_1198538	FS	0.285714286	0.285714286
29377099_1198545	FS	0.285714286	0.285714286
29377099_133133	FS	0.321428571	0.321428571
29377099_133136	FS	0.296296296	0.296296296
29377099_133152	FS	0.296296296	0.296296296
29377099_133191	FS	0.285714286	0.285714286
29377099_133243	FS	0.285714286	0.285714286
29377099_133291	FS	0.296296296	0.296296296
29377099_133297	FS	0.321428571	0.321428571
29377099_1984731	FS	0.518518519	0.518518519
29377099_2938694	FS	0.48	0.48
29377099_2942820	FS	0.607142857	0.607142857
29377099_597671	FS	0.285714286	0.285714286
29377099_598142	FS	0.285714286	0.285714286
29377099_598174	FS	0	0
29377099_618456	FS	0.285714286	0.285714286
29377099_635149	FS	0.285714286	0.285714286
29377099_687707	FS	0.259259259	0.259259259
29377099_687710	FS	0.259259259	0.259259259
29377099_687734	FS	0.259259259	0.259259259
29377099_688616	FS	0.259259259	0.259259259
29377099_704285	FS	0.285714286	0.285714286
29377099_706273	FS	0.285714286	0.285714286
29377099_786343	FS	0.25	0.25
29377099_786350	FS	0.214285714	0.214285714
29377099_965259	FS	0.259259259	0.259259259
29377099_965262	FS	0.259259259	0.259259259
29377099_965308	FS	0.259259259	0.259259259
29377100_3481938	FS	0.384615385	0.384615385
29377100_730206	FS	0.481481481	0.481481481
29377100_730317	FS	0.36	0.36
29377100_887885	FS	0.259259259	0.259259259
29377104_1448241	FS	0.296296296	0.296296296
29377105_1647344	FS	0	0
29377105_1647396	FS	0	0
29377105_1647409	FS	0	0
29377105_1647414	FS	0	0
29377105_1647417	FS	0	0
29377105_1647547	FS	0	0
29377105_1692731	FS	0	0
29377105_1692745	FS	0	0
29377105_1692746	FS	0	0
29377105_1692778	FS	0.214285714	0.214285714
29377105_1692785	FS	0	0
29377105_1692818	FS	0.214285714	0.214285714
29377105_1692872	FS	0	0
29377105_1944518	FS	0.185185185	0.185185185
29377105_1944595	FS	0.185185185	0.185185185
29377105_1996146	FS	0	0
29377105_1996178	FS	0.357142857	0.357142857
29377105_1996251	FS	0	0
29377105_2054382	FS	0	0
29377105_2054385	FS	0	0
29377105_2073839	FS	0.185185185	0.185185185
29377105_2636799	FS	0.178571429	0.178571429
29377105_2636819	FS	0.142857143	0.142857143
29377106_2618191	FS	0.576923077	0.576923077
29377106_2876340	FS	0.192307692	0.192307692
29377106_2971118	FS	0.444444444	0.444444444
29377107_132445	FS	0.714285714	0.714285714
29377107_132456	FS	0.75	0.75
29377107_48450	FS	0.68	0.68
29377109_1244499	FS	0.25	0.25
29377109_1681829	FS	0.37037037	0.37037037
29377109_2332906	FS	0.571428571	0.571428571
29377109_2333244	FS	0.571428571	0.571428571
29377109_2370930	FS	0.571428571	0.571428571
29377109_2371292	FS	0.692307692	0.692307692
29377109_2752321	FS	0.285714286	0.285714286
29377109_2752343	FS	0.071428571	0.071428571
29377109_2752344	FS	0.407407407	0.407407407
29377109_2752357	FS	0.407407407	0.407407407
29377109_2752589	FS	0.259259259	0.259259259
29377109_2873411	FS	0.230769231	0.230769231
29377110_2458779	FS	0.321428571	0.321428571
29377110_3160984	FS	0.444444444	0.444444444
29377110_3161042	FS	0.035714286	0.035714286
29377110_3161067	FS	0.428571429	0.428571429
29377111_122144	FS	0.296296296	0.296296296
29377111_122203	FS	0.192307692	0.192307692
29377111_122206	FS	0.16	0.16
29377111_295352	FS	0.214285714	0.214285714
29377112_1279359	FS	0.692307692	0.692307692
29377112_1325314	FS	0.666666667	0.666666667
29377112_1325822	FS	0	0
29377112_284423	FS	0.458333333	0.458333333
29377112_409128	FS	0.461538462	0.461538462
29377112_410905	FS	0.461538462	0.461538462
29377113_1403514	FS	0.071428571	0.071428571
29377113_1403587	FS	0.107142857	0.107142857
29377113_1403608	FS	0.107142857	0.107142857
29377113_1508243	FS	0.142857143	0.142857143
29377113_1508253	FS	0.142857143	0.142857143
29377113_1508587	FS	0.142857143	0.142857143
29377113_1508638	FS	0.142857143	0.142857143
29377113_27482	FS	0.111111111	0.111111111
29377113_406895	FS	0.714285714	0.714285714
29377113_4454	FS	0.8	0.8
29377118_1297751	FS	0.592592593	0.592592593
29377118_1379396	FS	0	0
29377118_1408414	FS	0.214285714	0.214285714
29377118_1409608	FS	0	0
29377118_403552	FS	0.555555556	0.555555556
29377118_424833	FS	0.518518519	0.518518519
29377118_631111	FS	0.571428571	0.571428571
29377118_631117	FS	0.461538462	0.461538462
29377118_705619	FS	0.035714286	0.035714286
29377118_705645	FS	0.444444444	0.444444444
29377118_705710	FS	0.071428571	0.071428571
29377118_973220	FS	0.571428571	0.571428571
29377118_973830	FS	0.535714286	0.535714286
29377119_2598068	FS	0.333333333	0.333333333
29377119_2621528	FS	0.307692308	0.307692308
29377119_2972084	FS	0.307692308	0.307692308
29377119_2972433	FS	0.333333333	0.333333333
29377119_2972438	FS	0.035714286	0.035714286
29377119_2972453	FS	0.214285714	0.214285714
29377119_4708030	FS	0	0
29377119_4708078	FS	0.285714286	0.285714286
29377119_4708151	FS	0.285714286	0.285714286
29377119_4708156	FS	0	0
29377119_959041	FS	0.444444444	0.444444444
29377120_113671	FS	0.285714286	0.285714286
29377120_113865	FS	0.592592593	0.592592593
29377120_113945	FS	0.555555556	0.555555556
29377120_114106	FS	0.592592593	0.592592593
29377120_114111	FS	0.518518519	0.518518519
29377120_114165	FS	0.607142857	0.607142857
29377120_114180	FS	0.607142857	0.607142857
29377120_125970	FS	0.592592593	0.592592593
29377120_126490	FS	0.259259259	0.259259259
29377120_126511	FS	0.576923077	0.576923077
29377120_291038	FS	0.538461538	0.538461538
29377120_291040	FS	0.538461538	0.538461538
29377121_812259	FS	0.444444444	0.444444444
29377127_2465852	FS	0.36	0.36
29377127_3670119	FS	0.214285714	0.214285714
29377127_3674548	FS	0.214285714	0.214285714
29377127_3675320	FS	0.192307692	0.192307692
29377127_4169484	FS	0.37037037	0.37037037
29377127_4644461	FS	0.16	0.16
29377127_4644484	FS	0.24	0.24
29377127_4677533	FS	0.392857143	0.392857143
29377127_5074362	FS	0.321428571	0.321428571
29377127_5074421	FS	0.071428571	0.071428571
29377129_1101657	FS	0.071428571	0.071428571
29377129_1101809	FS	0.037037037	0.037037037
29377129_1739506	FS	0.111111111	0.111111111
29377132_5127865	FS	0.285714286	0.285714286
29377132_5128033	FS	0.357142857	0.357142857
29377132_5715652	FS	0.142857143	0.142857143
29377132_6974300	FS	0.678571429	0.678571429
29377132_6978323	FS	0.642857143	0.642857143
29377132_6978376	FS	0.714285714	0.714285714
29377132_6980567	FS	0.666666667	0.666666667
29377132_7153605	FS	0.642857143	0.642857143
29377132_7424688	FS	0.653846154	0.653846154
29377132_7452845	FS	0.576923077	0.576923077
29377133_217052	FS	0	0
29377133_217227	FS	0.142857143	0.142857143
29377137_1495648	FS	0.5	0.5
29377137_1899720	FS	0.035714286	0.035714286
29377137_1899928	FS	0.5	0.5
29377137_2225471	FS	0.464285714	0.464285714
29377137_2225547	FS	0.035714286	0.035714286
29377137_2237392	FS	0.481481481	0.481481481
29377137_2237464	FS	0.035714286	0.035714286
29377137_2237476	FS	0.035714286	0.035714286
29377137_2237528	FS	0.035714286	0.035714286
29377137_634679	FS	0.444444444	0.444444444
29377137_636274	FS	0.461538462	0.461538462
29377137_640170	FS	0.035714286	0.035714286
29377137_728551	FS	0.035714286	0.035714286
29377139_2138918	FS	0.115384615	0.115384615
29377139_3096236	FS	0.321428571	0.321428571
29377141_14671	FS	0.115384615	0.115384615
29377141_14696	FS	0.222222222	0.222222222
29377141_14883	FS	0.185185185	0.185185185
29377141_14905	FS	0.185185185	0.185185185
29377141_310839	FS	0.037037037	0.037037037
29377141_310841	FS	0.185185185	0.185185185
29377141_310898	FS	0.192307692	0.192307692
29377141_310955	FS	0.222222222	0.222222222
29377141_310974	FS	0.222222222	0.222222222
29377141_311250	FS	0.222222222	0.222222222
29377141_311301	FS	0.214285714	0.214285714
29377141_340204	FS	0.222222222	0.222222222
29377141_346682	FS	0.222222222	0.222222222
29377141_346710	FS	0.222222222	0.222222222
29377141_346712	FS	0.192307692	0.192307692
29377142_2089	FS	0.076923077	0.076923077
29377144_72259	FS	0.321428571	0.321428571
29377144_72283	FS	0.142857143	0.142857143
29377144_72446	FS	0.230769231	0.230769231
29377145_616095	FS	0.407407407	0.407407407
29377145_641334	FS	0.2	0.2
29377145_641421	FS	0.107142857	0.107142857
29377145_668752	FS	0.222222222	0.222222222
29377145_669003	FS	0.259259259	0.259259259
29377146_1675401	FS	0.222222222	0.222222222
29377146_704169	FS	0.107142857	0.107142857
29377148_1143522	FS	0.384615385	0.384615385
29377148_1143558	FS	0.37037037	0.37037037
29377151_2154878	FS	0.296296296	0.296296296
29377151_3299356	FS	0.535714286	0.535714286
29377152_1053199	FS	0.384615385	0.384615385
29377152_1198687	FS	0.444444444	0.444444444
29377152_1199060	FS	0.444444444	0.444444444
29377152_912231	FS	0.423076923	0.423076923
29377152_912265	FS	0.464285714	0.464285714
29377159_623525	FS	0.035714286	0.035714286
29377159_623686	FS	0.148148148	0.148148148
29377160_576081	FS	0.615384615	0.615384615
29377160_576129	FS	0.62962963	0.62962963
29377160_576151	FS	0.592592593	0.592592593
29377160_576187	FS	0.615384615	0.615384615
29377160_59561	FS	0	0
29377163_326672	FS	0.185185185	0.185185185
29377163_326673	FS	0.178571429	0.178571429
29377163_326687	FS	0.142857143	0.142857143
29377163_3523527	FS	0.230769231	0.230769231
29377165_2014386	FS	0	0
29377168_291166	FS	0.153846154	0.153846154
29377168_291221	FS	0.185185185	0.185185185
29377169_2477153	FS	0.269230769	0.269230769
29377169_2477211	FS	0.269230769	0.269230769
29377169_2477222	FS	0.307692308	0.307692308
29377169_2479282	FS	0.192307692	0.192307692
29377169_2479484	FS	0.192307692	0.192307692
29377169_2479536	FS	0.259259259	0.259259259
29377169_2479547	FS	0.222222222	0.222222222
29377169_2479550	FS	0.296296296	0.296296296
29377169_2612005	FS	0.269230769	0.269230769
29377169_2612192	FS	0.153846154	0.153846154
29377169_2939442	FS	0.28	0.28
29377169_2941532	FS	0.407407407	0.407407407
29377169_748875	FS	0.185185185	0.185185185
29377169_784071	FS	0.153846154	0.153846154
29377170_10113001	FS	0.464285714	0.464285714
29377170_10113012	FS	0.464285714	0.464285714
29377170_10735664	FS	0.37037037	0.37037037
29377170_10736143	FS	0.392857143	0.392857143
29377170_10736243	FS	0.346153846	0.346153846
29377170_10736354	FS	0.259259259	0.259259259
29377170_11784939	FS	0.407407407	0.407407407
29377170_11787948	FS	0.037037037	0.037037037
29377170_11787953	FS	0.074074074	0.074074074
29377170_11788006	FS	0.428571429	0.428571429
29377170_11788049	FS	0.428571429	0.428571429
29377170_11873262	FS	0.107142857	0.107142857
29377170_11873346	FS	0.071428571	0.071428571
29377170_11873483	FS	0.12	0.12
29377170_3615596	FS	0.357142857	0.357142857
29377170_3938453	FS	0.461538462	0.461538462
29377170_5915891	FS	0.375	0.375
29377170_5915975	FS	0.444444444	0.444444444
29377170_6210319	FS	0.384615385	0.384615385
29377170_6699730	FS	0.36	0.36
29377170_6717520	FS	0.392857143	0.392857143
29377170_6717602	FS	0.392857143	0.392857143
29377170_6757668	FS	0.392857143	0.392857143
29377170_6853690	FS	0.357142857	0.357142857
29377170_6971250	FS	0.25	0.25
29377170_6971253	FS	0.407407407	0.407407407
29377170_6977367	FS	0.269230769	0.269230769
29377170_7690501	FS	0.035714286	0.035714286
29377170_8690805	FS	0.035714286	0.035714286
29377170_8690878	FS	0.035714286	0.035714286
29377170_9969011	FS	0.428571429	0.428571429
29377171_3932082	FS	0.178571429	0.178571429
29377171_4772851	FS	0.333333333	0.333333333
29377171_4772904	FS	0.8	0.8
29377171_4822855	FS	0.178571429	0.178571429
29377171_4905799	FS	0.357142857	0.357142857
29377171_5006835	FS	0.357142857	0.357142857
29377171_5006917	FS	0.357142857	0.357142857
29377172_1263340	FS	0.296296296	0.296296296
29377172_1611561	FS	0.321428571	0.321428571
29377172_1620137	FS	0.321428571	0.321428571
29377172_1620147	FS	0.321428571	0.321428571
29377172_1620210	FS	0.285714286	0.285714286
29377172_572571	FS	0.407407407	0.407407407
29377172_572625	FS	0.392857143	0.392857143
29377174_191620	FS	0.25	0.25
29377174_325643	FS	0	0
29377175_1507474	FS	0.269230769	0.269230769
29377175_1507539	FS	0.269230769	0.269230769
29377175_1509513	FS	0.2	0.2
29377175_1509540	FS	0.2	0.2
29377175_1509561	FS	0.230769231	0.230769231
29377175_1547005	FS	0.296296296	0.296296296
29377175_2543061	FS	0.555555556	0.555555556
29377175_2543584	FS	0.678571429	0.678571429
29377175_2559822	FS	0.703703704	0.703703704
29377175_2827345	FS	0.625	0.625
29377177_311443	FS	0.481481481	0.481481481
29377178_150128	FS	0.035714286	0.035714286
29377178_280523	FS	0.37037037	0.37037037
29377179_256157	FS	0.428571429	0.428571429
29377179_305583	FS	0.384615385	0.384615385
29377179_326533	FS	0.461538462	0.461538462
29377179_513825	FS	0.428571429	0.428571429
29377179_513871	FS	0.428571429	0.428571429
29377179_963790	FS	0.142857143	0.142857143
29377180_433096	FS	0.444444444	0.444444444
29377181_1109317	FS	0.36	0.36
29377181_571558	FS	0.076923077	0.076923077
29377181_571560	FS	0.153846154	0.153846154
29377181_595546	FS	0.178571429	0.178571429
29377181_751897	FS	0.407407407	0.407407407
29377181_751910	FS	0.142857143	0.142857143
29377181_850752	FS	0.384615385	0.384615385
29377181_948342	FS	0.307692308	0.307692308
29377181_948385	FS	0.269230769	0.269230769
29377183_80377	FS	0.407407407	0.407407407
29377187_3329480	FS	0.25	0.25
29377187_3666302	FS	0.333333333	0.333333333
29377187_804007	FS	0.307692308	0.307692308
29377187_813815	FS	0.444444444	0.444444444
29377188_112752	FS	0.375	0.375
29377188_112860	FS	0.407407407	0.407407407
29377188_240820	FS	0.346153846	0.346153846
29377188_240829	FS	0.333333333	0.333333333
29377188_240835	FS	0.296296296	0.296296296
29377188_240971	FS	0.464285714	0.464285714
29377189_1010169	FS	0.269230769	0.269230769
29377189_700997	FS	0.035714286	0.035714286
29377189_82683	FS	0.214285714	0.214285714
29377189_82684	FS	0.214285714	0.214285714
29377189_82791	FS	0.25	0.25
29377189_82842	FS	0.222222222	0.222222222
29377189_82885	FS	0.222222222	0.222222222
29377190_487416	FS	0.321428571	0.321428571
29377190_580150	FS	0.357142857	0.357142857
29377192_1414511	FS	0.4	0.4
29377192_2254378	FS	0.444444444	0.444444444
29377192_2254391	FS	0.037037037	0.037037037
29377192_2254451	FS	0.407407407	0.407407407
29377192_2254878	FS	0.464285714	0.464285714
29377192_893965	FS	0.423076923	0.423076923
29377192_940526	FS	0.464285714	0.464285714
29377193_1297223	FS	0.423076923	0.423076923
29377193_1323886	FS	0.481481481	0.481481481
29377193_1369875	FS	0.464285714	0.464285714
29377193_1611235	FS	0.333333333	0.333333333
29377193_1646779	FS	0.333333333	0.333333333
29377193_1657664	FS	0.28	0.28
29377193_1796179	FS	0.4	0.4
29377193_1796185	FS	0	0
29377193_1796194	FS	0.44	0.44
29377193_1796200	FS	0.44	0.44
29377193_1796262	FS	0.416666667	0.416666667
29377193_256816	FS	0.142857143	0.142857143
29377193_256916	FS	0.107142857	0.107142857
29377193_256928	FS	0.107142857	0.107142857
29377193_256933	FS	0.107142857	0.107142857
29377193_256955	FS	0.074074074	0.074074074
29377193_960690	FS	0.392857143	0.392857143
29377194_150961	FS	0.321428571	0.321428571
29377194_3217682	FS	0.076923077	0.076923077
29377197_191635	FS	0.576923077	0.576923077
29377197_191710	FS	0.56	0.56
29377198_2081962	FS	0.321428571	0.321428571
29377198_2081977	FS	0.321428571	0.321428571
29377198_2199394	FS	0.285714286	0.285714286
29377198_2780454	FS	0.428571429	0.428571429
29377199_1313758	FS	0	0
29377199_1313828	FS	0.357142857	0.357142857
29377199_138316	FS	0.52173913	0.52173913
29377199_140968	FS	0.392857143	0.392857143
29377199_2199394	FS	0	0
29377199_2199521	FS	0.407407407	0.407407407
29377199_2199537	FS	0	0
29377199_303437	FS	0.36	0.36
29377203_1540548	FS	0.178571429	0.178571429
29377205_102611	FS	0.285714286	0.285714286
29377205_102674	FS	0.285714286	0.285714286
29377205_131375	FS	0.259259259	0.259259259
29377205_132070	FS	0.178571429	0.178571429
29377205_137499	FS	0.259259259	0.259259259
29377205_137506	FS	0.259259259	0.259259259
29377205_137725	FS	0.178571429	0.178571429
29377205_225198	FS	0.214285714	0.214285714
29377205_225272	FS	0.346153846	0.346153846
29377205_252245	FS	0.185185185	0.185185185
29377205_252763	FS	0.214285714	0.214285714
29377205_30119	FS	0.071428571	0.071428571
29377205_30238	FS	0	0
29377205_30267	FS	0.071428571	0.071428571
29377205_487596	FS	0.214285714	0.214285714
29377205_488358	FS	0.214285714	0.214285714
29377205_488378	FS	0.214285714	0.214285714
29377205_488864	FS	0.192307692	0.192307692
29377205_557469	FS	0.214285714	0.214285714
29377205_557581	FS	0.214285714	0.214285714
29377205_580306	FS	0.214285714	0.214285714
29377205_580388	FS	0.214285714	0.214285714
29377205_64775	FS	0.259259259	0.259259259
29377205_65142	FS	0.230769231	0.230769231
29377205_65144	FS	0.178571429	0.178571429
29377205_83832	FS	0.178571429	0.178571429
29377207_1183695	FS	0.642857143	0.642857143
29377207_14605	FS	0.481481481	0.481481481
29377207_14685	FS	0.481481481	0.481481481
29377207_1648699	FS	0.178571429	0.178571429
29377207_1801843	FS	0.214285714	0.214285714
29377207_2566165	FS	0.153846154	0.153846154
29377207_339096	FS	0.464285714	0.464285714
29377207_339196	FS	0.37037037	0.37037037
29377207_339210	FS	0.37037037	0.37037037
29377207_340906	FS	0.5	0.5
29377207_340937	FS	0.5	0.5
29377207_340946	FS	0.5	0.5
29377207_374817	FS	0.285714286	0.285714286
29377207_473063	FS	0.185185185	0.185185185
29377207_995256	FS	0.111111111	0.111111111
29377209_1773743	FS	0.25	0.25
29377210_930161	FS	0.25	0.25
29377211_766537	FS	0.384615385	0.384615385
29377211_766548	FS	0.178571429	0.178571429
29377211_766652	FS	0.384615385	0.384615385
29377214_3577041	FS	0.318181818	0.318181818
29377214_4832353	FS	0.321428571	0.321428571
29377214_4944644	FS	0.321428571	0.321428571
29377214_4954599	FS	0.333333333	0.333333333
29377214_4954647	FS	0.321428571	0.321428571
29377214_4955280	FS	0.321428571	0.321428571
29377214_709623	FS	0.259259259	0.259259259
29377216_1067901	FS	0.25	0.25
29377216_1067935	FS	0.296296296	0.296296296
29377216_894423	FS	0.538461538	0.538461538
29377216_955597	FS	0.285714286	0.285714286
29377216_955664	FS	0.178571429	0.178571429
29377219_189052	FS	0.107142857	0.107142857
29377221_154963	FS	0.333333333	0.333333333
29377225_2810327	FS	0.178571429	0.178571429
29377225_2857688	FS	0.071428571	0.071428571
29377225_3243710	FS	0.307692308	0.307692308
29377225_381749	FS	0.576923077	0.576923077
29377225_381767	FS	0.576923077	0.576923077
29377225_473110	FS	0.37037037	0.37037037
29377226_1277144	FS	0.481481481	0.481481481
29377226_1409289	FS	0.461538462	0.461538462
29377226_1409367	FS	0.62962963	0.62962963
29377226_1410164	FS	0.653846154	0.653846154
29377226_1410168	FS	0.5	0.5
29377226_1410222	FS	0.5	0.5
29377226_270905	FS	0.107142857	0.107142857
29377226_393553	FS	0	0
29377226_393561	FS	0	0
29377226_584918	FS	0.285714286	0.285714286
29377226_584938	FS	0.285714286	0.285714286
29377228_609156	FS	0.592592593	0.592592593
29377230_776860	FS	0.37037037	0.37037037
29377230_776897	FS	0.307692308	0.307692308
29377231_503312	FS	0	0
29377232_4277882	FS	0.035714286	0.035714286
29377232_4277895	FS	0.285714286	0.285714286
29377232_4277910	FS	0.285714286	0.285714286
29377236_1091510	FS	0.538461538	0.538461538
29377236_119232	FS	0.071428571	0.071428571
29377236_120392	FS	0	0
29377236_120414	FS	0.518518519	0.518518519
29377236_120419	FS	0.555555556	0.555555556
29377236_1413445	FS	0.518518519	0.518518519
29377236_1413574	FS	0.37037037	0.37037037
29377236_1413587	FS	0	0
29377236_1413633	FS	0.37037037	0.37037037
29377236_448472	FS	0.592592593	0.592592593
29377236_46401	FS	0.615384615	0.615384615
29377236_46466	FS	0.615384615	0.615384615
29377236_46495	FS	0.68	0.68
29377236_930490	FS	0.607142857	0.607142857
29377236_965824	FS	0.555555556	0.555555556
29377239_159621	FS	0.535714286	0.535714286
29377239_159678	FS	0	0
29377239_160546	FS	0.535714286	0.535714286
29377239_412641	FS	0.178571429	0.178571429
29377239_60329	FS	0.5	0.5
29377239_60754	FS	0.481481481	0.481481481
29377239_649065	FS	0.392857143	0.392857143
29377239_649581	FS	0.428571429	0.428571429
29377239_649644	FS	0.428571429	0.428571429
29377240_1410832	FS	0.296296296	0.296296296
29377241_1063854	FS	0.071428571	0.071428571
29377241_2214290	FS	0.142857143	0.142857143
29377241_261302	FS	0.333333333	0.333333333
29377241_261404	FS	0.285714286	0.285714286
29377241_2862395	FS	0.214285714	0.214285714
29377241_964457	FS	0.444444444	0.444444444
29377241_964470	FS	0.444444444	0.444444444
29377241_964471	FS	0.423076923	0.423076923
29377241_985196	FS	0.464285714	0.464285714
29377242_271700	FS	0.592592593	0.592592593
29377242_509622	FS	0.142857143	0.142857143
29377242_509656	FS	0.142857143	0.142857143
29377242_511514	FS	0.178571429	0.178571429
29377242_511615	FS	0.178571429	0.178571429
29377244_1935569	FS	0.111111111	0.111111111
29377247_1024335	FS	0.464285714	0.464285714
29377247_1024381	FS	0.214285714	0.214285714
29377247_1103564	FS	0.111111111	0.111111111
29377247_1103587	FS	0.107142857	0.107142857
29377247_1103588	FS	0.107142857	0.107142857
29377247_1103612	FS	0.107142857	0.107142857
29377247_1103623	FS	0.107142857	0.107142857
29377247_1103624	FS	0.107142857	0.107142857
29377247_1103629	FS	0.115384615	0.115384615
29377247_644060	FS	0.214285714	0.214285714
29377247_644098	FS	0.214285714	0.214285714
29377247_644159	FS	0.214285714	0.214285714
29377247_644162	FS	0.214285714	0.214285714
29377247_725397	FS	0.153846154	0.153846154
29377247_807602	FS	0.185185185	0.185185185
29377247_807621	FS	0.142857143	0.142857143
29377247_84972	FS	0.296296296	0.296296296
29377247_85143	FS	0.185185185	0.185185185
29377248_1608845	FS	0.074074074	0.074074074
29377248_1626635	FS	0.518518519	0.518518519
29377248_1910441	FS	0.458333333	0.458333333
29377248_2319427	FS	0.576923077	0.576923077
29377248_2853716	FS	0.607142857	0.607142857
29377248_379583	FS	0.423076923	0.423076923
29377249_4453838	FS	0.307692308	0.307692308
29377249_4453868	FS	0.307692308	0.307692308
29377249_4453968	FS	0	0
29377249_4453975	FS	0.307692308	0.307692308
29377249_4454015	FS	0	0
29377249_4884077	FS	0.24	0.24
29377249_4884078	FS	0.346153846	0.346153846
29377249_5341848	FS	0.307692308	0.307692308
29377249_5341912	FS	0.346153846	0.346153846
29377249_5341913	FS	0.346153846	0.346153846
29377249_5341937	FS	0	0
29377249_5342494	FS	0.37037037	0.37037037
29377249_5342556	FS	0.407407407	0.407407407
29377249_5346428	FS	0.28	0.28
29377249_5652767	FS	0.259259259	0.259259259
29377249_5652770	FS	0.259259259	0.259259259
29377249_5652813	FS	0	0
29377251_1521602	FS	0.5	0.5
29377251_1521691	FS	0.538461538	0.538461538
29377251_1521694	FS	0.538461538	0.538461538
29377251_1521729	FS	0.5	0.5
29377251_1521787	FS	0.518518519	0.518518519
[truncated: 108,227 more rows]
