# Supplementary material for: The western redcedar genome reveals low genetic diversity in a self-compatible conifer
Source: Genome Res. 2022 Oct;32(10):1952–64. doi: 10.1101/gr.276358.121 (PMC9712635; doi:10.1101/gr.276358.121)
Supplement: Supplemental Material [file supp_gr.276358.121_Supplemental_Code6_heter.tar.gz › Code_S6-S_line_pop_gen_and_heterozygosity/rwp.all_filtered_snps.vcf]

##fileformat=VCFv4.2
##FILTER=<ID=PASS,Description="All filters passed">
##FORMAT=<ID=AD,Number=R,Type=Integer,Description="Number of observation for each allele">
##FORMAT=<ID=AO,Number=A,Type=Integer,Description="Alternate allele observation count">
##FORMAT=<ID=DP,Number=1,Type=Integer,Description="Read Depth">
##FORMAT=<ID=GL,Number=G,Type=Float,Description="Genotype Likelihood, log10-scaled likelihoods of the data given the called genotype for each possible genotype generated from the reference and alternate alleles given the sample ploidy">
##FORMAT=<ID=GQ,Number=1,Type=Integer,Description="Genotype Quality">
##FORMAT=<ID=GT,Number=1,Type=String,Description="Genotype">
##FORMAT=<ID=MIN_DP,Number=1,Type=Integer,Description="Minimum depth in gVCF output block.">
##FORMAT=<ID=PL,Number=G,Type=Integer,Description="Normalized, Phred-scaled likelihoods for genotypes as defined in the VCF specification">
##FORMAT=<ID=QA,Number=A,Type=Integer,Description="Sum of quality of the alternate observations">
##FORMAT=<ID=QR,Number=1,Type=Integer,Description="Sum of quality of the reference observations">
##FORMAT=<ID=RO,Number=1,Type=Integer,Description="Reference allele observation count">
##filter="AB > 0.2 & AB < 0.8 | AB < 0.01 | AB > 0.99"
##INFO=<ID=AB,Number=A,Type=Float,Description="Allele balance at heterozygous sites: a number between 0 and 1 representing the ratio of reads showing the reference allele to all reads, considering only reads from individuals called as heterozygous">
##INFO=<ID=ABP,Number=A,Type=Float,Description="Allele balance probability at heterozygous sites: Phred-scaled upper-bounds estimate of the probability of observing the deviation between ABR and ABA given E(ABR/ABA) ~ 0.5, derived using Hoeffding's inequality">
##INFO=<ID=AC,Number=A,Type=Integer,Description="Total number of alternate alleles in called genotypes">
##INFO=<ID=AF,Number=A,Type=Float,Description="Estimated allele frequency in the range (0,1]">
##INFO=<ID=AN,Number=1,Type=Integer,Description="Total number of alleles in called genotypes">
##INFO=<ID=AO,Number=A,Type=Integer,Description="Count of full observations of this alternate haplotype.">
##INFO=<ID=CIGAR,Number=A,Type=String,Description="The extended CIGAR representation of each alternate allele, with the exception that '=' is replaced by 'M' to ease VCF parsing.  Note that INDEL alleles do not have the first matched base (which is provided by default, per the spec) referred to by the CIGAR.">
##INFO=<ID=DP,Number=1,Type=Integer,Description="Total read depth at the locus">
##INFO=<ID=DPB,Number=1,Type=Float,Description="Total read depth per bp at the locus; bases in reads overlapping / bases in haplotype">
##INFO=<ID=DPRA,Number=A,Type=Float,Description="Alternate allele depth ratio.  Ratio between depth in samples with each called alternate allele and those without.">
##INFO=<ID=END,Number=1,Type=Integer,Description="Last position (inclusive) in gVCF output record.">
##INFO=<ID=EPP,Number=A,Type=Float,Description="End Placement Probability: Phred-scaled upper-bounds estimate of the probability of observing the deviation between EL and ER given E(EL/ER) ~ 0.5, derived using Hoeffding's inequality">
##INFO=<ID=EPPR,Number=1,Type=Float,Description="End Placement Probability for reference observations: Phred-scaled upper-bounds estimate of the probability of observing the deviation between EL and ER given E(EL/ER) ~ 0.5, derived using Hoeffding's inequality">
##INFO=<ID=GTI,Number=1,Type=Integer,Description="Number of genotyping iterations required to reach convergence or bailout.">
##INFO=<ID=LEN,Number=A,Type=Integer,Description="allele length">
##INFO=<ID=MEANALT,Number=A,Type=Float,Description="Mean number of unique non-reference allele observations per sample with the corresponding alternate alleles.">
##INFO=<ID=MIN_DP,Number=1,Type=Integer,Description="Minimum depth in gVCF output block.">
##INFO=<ID=MQM,Number=A,Type=Float,Description="Mean mapping quality of observed alternate alleles">
##INFO=<ID=MQMR,Number=1,Type=Float,Description="Mean mapping quality of observed reference alleles">
##INFO=<ID=NS,Number=1,Type=Integer,Description="Number of samples with data">
##INFO=<ID=NUMALT,Number=1,Type=Integer,Description="Number of unique non-reference alleles in called genotypes at this position.">
##INFO=<ID=ODDS,Number=1,Type=Float,Description="The log odds ratio of the best genotype combination to the second-best.">
##INFO=<ID=PAIRED,Number=A,Type=Float,Description="Proportion of observed alternate alleles which are supported by properly paired read fragments">
##INFO=<ID=PAIREDR,Number=1,Type=Float,Description="Proportion of observed reference alleles which are supported by properly paired read fragments">
##INFO=<ID=PAO,Number=A,Type=Float,Description="Alternate allele observations, with partial observations recorded fractionally">
##INFO=<ID=PQA,Number=A,Type=Float,Description="Alternate allele quality sum in phred for partial observations">
##INFO=<ID=PQR,Number=1,Type=Float,Description="Reference allele quality sum in phred for partial observations">
##INFO=<ID=PRO,Number=1,Type=Float,Description="Reference allele observation count, with partial observations recorded fractionally">
##INFO=<ID=PROBE,Number=1,Type=String,Description="Annotation from /ufrc/rgenomics/share/Data_Analysis/TARGETseq/UBC_3410/UBC_341004/6_FreeBayes/6.4/RG_3405_expanded500.bed delimited by ':'">
##INFO=<ID=QA,Number=A,Type=Integer,Description="Alternate allele quality sum in phred">
##INFO=<ID=QR,Number=1,Type=Integer,Description="Reference allele quality sum in phred">
##INFO=<ID=RO,Number=1,Type=Integer,Description="Count of full observations of the reference haplotype.">
##INFO=<ID=RPL,Number=A,Type=Float,Description="Reads Placed Left: number of reads supporting the alternate balanced to the left (5') of the alternate allele">
##INFO=<ID=RPP,Number=A,Type=Float,Description="Read Placement Probability: Phred-scaled upper-bounds estimate of the probability of observing the deviation between RPL and RPR given E(RPL/RPR) ~ 0.5, derived using Hoeffding's inequality">
##INFO=<ID=RPPR,Number=1,Type=Float,Description="Read Placement Probability for reference observations: Phred-scaled upper-bounds estimate of the probability of observing the deviation between RPL and RPR given E(RPL/RPR) ~ 0.5, derived using Hoeffding's inequality">
##INFO=<ID=RPR,Number=A,Type=Float,Description="Reads Placed Right: number of reads supporting the alternate balanced to the right (3') of the alternate allele">
##INFO=<ID=RUN,Number=A,Type=Integer,Description="Run length: the number of consecutive repeats of the alternate allele in the reference genome">
##INFO=<ID=SAF,Number=A,Type=Integer,Description="Number of alternate observations on the forward strand">
##INFO=<ID=SAP,Number=A,Type=Float,Description="Strand balance probability for the alternate allele: Phred-scaled upper-bounds estimate of the probability of observing the deviation between SAF and SAR given E(SAF/SAR) ~ 0.5, derived using Hoeffding's inequality">
##INFO=<ID=SAR,Number=A,Type=Integer,Description="Number of alternate observations on the reverse strand">
##INFO=<ID=SRF,Number=1,Type=Integer,Description="Number of reference observations on the forward strand">
##INFO=<ID=SRP,Number=1,Type=Float,Description="Strand balance probability for the reference allele: Phred-scaled upper-bounds estimate of the probability of observing the deviation between SRF and SRR given E(SRF/SRR) ~ 0.5, derived using Hoeffding's inequality">
##INFO=<ID=SRR,Number=1,Type=Integer,Description="Number of reference observations on the reverse strand">
##INFO=<ID=TYPE,Number=A,Type=String,Description="The type of allele, either snp, mnp, ins, del, or complex.">
##INFO=<ID=technology.illumina,Number=A,Type=Float,Description="Fraction of observations supporting the alternate observed in reads from illumina">
##bcftools_concatCommand=concat -f Set1_VCF_Parts.txt -o Set1.vcf; Date=Mon Mar 25 12:20:58 2019
##bcftools_concatCommand=concat -f list.txt -o parent_tpop_fixed.vcf; Date=Mon Mar 25 16:24:00 2019
##bcftools_concatVersion=1.9+htslib-1.9
##bcftools_mergeCommand=merge --force-samples -o All_Samples.vcf parent_tpop_fixed.vcf.gz sort_merged_P006-P034_UBC_341004_SNPs.vcf.gz; Date=Mon Mar 25 17:01:53 2019
##bcftools_mergeCommand=merge -l merge_list.txt -o merged_P006-P034_UBC_341004_SNPs.vcf; Date=Fri Mar 22 13:01:53 2019
##bcftools_mergeCommand=merge -o Updated_FinalSet_UBC_341004_Parent_Traning_plate1_34.vcf sorted_samples_removed.vcf.gz sorted_annotated_UBC.vcf.coord_fixed.gz; Date=Tue Apr 23 14:02:41 2019
##bcftools_mergeVersion=1.9+htslib-1.9
##commandline="freebayes --fasta-reference /orange/rgenomics/Probe_Design/Redcedar/RG_3404/redcedar_RG_3404_500expanded.fa --bam-list /ufrc/rgenomics/share/Data_Analysis/TARGETseq/UBC_3410/UBC_341004/6_FreeBayes/6.4/list_of_bams.txt --targets /ufrc/rgenomics/share/Data_Analysis/TARGETseq/UBC_3410/UBC_341004/6_FreeBayes/freebayes_test3/Split_VCF/Set1/Bed_Files/Set1_VCF_pt_3000.vcf.gz.bed --variant-input /ufrc/rgenomics/share/Data_Analysis/TARGETseq/UBC_3410/UBC_341004/6_FreeBayes/freebayes_test3/Split_VCF/Set1/Set1_VCF_pt_3000.vcf.gz --use-best-n-alleles 6 --only-use-input-alleles --report-monomorphic --ploidy 2 --min-mapping-quality 1 --min-base-quality 20"
##fileDate=20190322
##phasing=none
##reference=/orange/rgenomics/Probe_Design/Redcedar/RG_3404/redcedar_RG_3404_500expanded.fa
##source=freeBayes v1.2.0-2-g29c4002
##contig=<ID=10037734>
##contig=<ID=10067478>
##contig=<ID=10744769>
##contig=<ID=11940064>
##contig=<ID=12006811>
##contig=<ID=1203429>
##contig=<ID=12092238>
##contig=<ID=12378141>
##contig=<ID=1238669>
##contig=<ID=12697123>
##contig=<ID=12955242>
##contig=<ID=1297298>
##contig=<ID=13088301>
##contig=<ID=13200464>
##contig=<ID=13425917>
##contig=<ID=137057>
##contig=<ID=13777658>
##contig=<ID=13923025>
##contig=<ID=14099780>
##contig=<ID=1441214>
##contig=<ID=14485987>
##contig=<ID=14808049>
##contig=<ID=15090513>
##contig=<ID=15240933>
##contig=<ID=15240937>
##contig=<ID=15389861>
##contig=<ID=15419711>
##contig=<ID=15462443>
##contig=<ID=1558924>
##contig=<ID=15901180>
##contig=<ID=1615033>
##contig=<ID=16168833>
##contig=<ID=16323825>
##contig=<ID=16553979>
##contig=<ID=170704>
##contig=<ID=17094313>
##contig=<ID=17372574>
##contig=<ID=1769240>
##contig=<ID=1776611>
##contig=<ID=17898864>
##contig=<ID=17983281>
##contig=<ID=18150287>
##contig=<ID=18491939>
##contig=<ID=18530056>
##contig=<ID=19039973>
##contig=<ID=19196369>
##contig=<ID=1946607>
##contig=<ID=20066919>
##contig=<ID=21533801>
##contig=<ID=21533806>
##contig=<ID=2231860>
##contig=<ID=2310012>
##contig=<ID=23369181>
##contig=<ID=2425235>
##contig=<ID=2463178>
##contig=<ID=2483091>
##contig=<ID=24893276>
##contig=<ID=2499965>
##contig=<ID=2709928>
##contig=<ID=2788774>
##contig=<ID=28134526>
##contig=<ID=28134598>
##contig=<ID=28135302>
##contig=<ID=28135869>
##contig=<ID=28137071>
##contig=<ID=28137572>
##contig=<ID=28138317>
##contig=<ID=28138351>
##contig=<ID=28139210>
##contig=<ID=28139328>
##contig=<ID=28139713>
##contig=<ID=28140702>
##contig=<ID=28141228>
##contig=<ID=2814320>
##contig=<ID=28143895>
##contig=<ID=28144677>
##contig=<ID=28145705>
##contig=<ID=28145947>
##contig=<ID=28149078>
##contig=<ID=28150842>
##contig=<ID=28152325>
##contig=<ID=28152975>
##contig=<ID=28153607>
##contig=<ID=28153863>
##contig=<ID=28154626>
##contig=<ID=28154976>
##contig=<ID=28155185>
##contig=<ID=28155190>
##contig=<ID=28155318>
##contig=<ID=28155370>
##contig=<ID=28155711>
##contig=<ID=28156791>
##contig=<ID=28158048>
##contig=<ID=28158258>
##contig=<ID=28159089>
##contig=<ID=28162055>
##contig=<ID=28163155>
##contig=<ID=28164259>
##contig=<ID=28165285>
##contig=<ID=28165552>
##contig=<ID=28165823>
##contig=<ID=28165862>
##contig=<ID=28166317>
##contig=<ID=28168451>
##contig=<ID=28169166>
##contig=<ID=28172411>
##contig=<ID=28172901>
##contig=<ID=28173112>
##contig=<ID=28174220>
##contig=<ID=28175193>
##contig=<ID=28176026>
##contig=<ID=28176831>
##contig=<ID=28178873>
##contig=<ID=28182045>
##contig=<ID=28183414>
##contig=<ID=28185651>
##contig=<ID=28186833>
##contig=<ID=28186905>
##contig=<ID=28187955>
##contig=<ID=28189582>
##contig=<ID=28189712>
##contig=<ID=28189804>
##contig=<ID=28190152>
##contig=<ID=28191375>
##contig=<ID=28191386>
##contig=<ID=28192406>
##contig=<ID=28192759>
##contig=<ID=28193251>
##contig=<ID=28193867>
##contig=<ID=28194901>
##contig=<ID=28199523>
##contig=<ID=28200142>
##contig=<ID=28201521>
##contig=<ID=28202325>
##contig=<ID=28202331>
##contig=<ID=28203107>
##contig=<ID=28203765>
##contig=<ID=28208394>
##contig=<ID=28209353>
##contig=<ID=28209708>
##contig=<ID=28210049>
##contig=<ID=28210095>
##contig=<ID=28210418>
##contig=<ID=28211226>
##contig=<ID=28211890>
##contig=<ID=28212607>
##contig=<ID=28213126>
##contig=<ID=28219388>
##contig=<ID=28221113>
##contig=<ID=28221911>
##contig=<ID=28222015>
##contig=<ID=28222105>
##contig=<ID=28223716>
##contig=<ID=28225927>
##contig=<ID=28229852>
##contig=<ID=28230922>
##contig=<ID=28231171>
##contig=<ID=28235015>
##contig=<ID=28311128>
##contig=<ID=28317569>
##contig=<ID=28320050>
##contig=<ID=28322358>
##contig=<ID=28322772>
##contig=<ID=28328279>
##contig=<ID=28335906>
##contig=<ID=28337450>
##contig=<ID=28341080>
##contig=<ID=28343736>
##contig=<ID=28344428>
##contig=<ID=28353033>
##contig=<ID=28358534>
##contig=<ID=28363539>
##contig=<ID=28364013>
##contig=<ID=28365538>
##contig=<ID=28367983>
##contig=<ID=28381674>
##contig=<ID=28384057>
##contig=<ID=28389280-1>
##contig=<ID=28390819>
##contig=<ID=28392660>
##contig=<ID=28406179>
##contig=<ID=28412054>
##contig=<ID=28414616>
##contig=<ID=28415762>
##contig=<ID=28421154>
##contig=<ID=28421931>
##contig=<ID=28422837>
##contig=<ID=28429502>
##contig=<ID=28430478>
##contig=<ID=28432194>
##contig=<ID=28438600>
##contig=<ID=28439869>
##contig=<ID=28446824>
##contig=<ID=28453941>
##contig=<ID=28454432>
##contig=<ID=28454832>
##contig=<ID=28455147>
##contig=<ID=28458922>
##contig=<ID=28459035>
##contig=<ID=28462371>
##contig=<ID=28462815>
##contig=<ID=28472335>
##contig=<ID=28477215>
##contig=<ID=28479198-3>
##contig=<ID=28481182>
##contig=<ID=28482775>
##contig=<ID=28483315>
##contig=<ID=28486405>
##contig=<ID=28488778>
##contig=<ID=28492035>
##contig=<ID=28496243>
##contig=<ID=28496911>
##contig=<ID=28499031>
##contig=<ID=28503057>
##contig=<ID=28508237>
##contig=<ID=28516380>
##contig=<ID=28516708>
##contig=<ID=28528639>
##contig=<ID=28535157>
##contig=<ID=28536438>
##contig=<ID=28541923>
##contig=<ID=28545283>
##contig=<ID=28546760>
##contig=<ID=28548805>
##contig=<ID=28549730>
##contig=<ID=28550782>
##contig=<ID=28552192>
##contig=<ID=28553960>
##contig=<ID=28555865>
##contig=<ID=28563923>
##contig=<ID=28565143>
##contig=<ID=28570372>
##contig=<ID=28573260>
##contig=<ID=28580047>
##contig=<ID=28581233>
##contig=<ID=28582694>
##contig=<ID=28585555>
##contig=<ID=28604918>
##contig=<ID=28610758>
##contig=<ID=28610989>
##contig=<ID=28611099>
##contig=<ID=28612003>
##contig=<ID=28623147>
##contig=<ID=28624944>
##contig=<ID=28628206>
##contig=<ID=28637309>
##contig=<ID=28640187>
##contig=<ID=28641128>
##contig=<ID=28650929>
##contig=<ID=28662839>
##contig=<ID=28664203>
##contig=<ID=28668574>
##contig=<ID=28671596>
##contig=<ID=28675799>
##contig=<ID=28678665>
##contig=<ID=28680087>
##contig=<ID=28680637>
##contig=<ID=28682723>
##contig=<ID=28682875>
##contig=<ID=28683721>
##contig=<ID=28687736>
##contig=<ID=28687758>
##contig=<ID=28694473>
##contig=<ID=28695874>
##contig=<ID=28697513>
##contig=<ID=28699912>
##contig=<ID=28702104>
##contig=<ID=28704765>
##contig=<ID=28711267>
##contig=<ID=28711349>
##contig=<ID=28711358>
##contig=<ID=28714125-1>
##contig=<ID=28720981>
##contig=<ID=28724429>
##contig=<ID=28727121>
##contig=<ID=28730041>
##contig=<ID=28730802>
##contig=<ID=28734945>
##contig=<ID=28737940>
##contig=<ID=28738383>
##contig=<ID=28747967>
##contig=<ID=28758155>
##contig=<ID=28765283>
##contig=<ID=28769454>
##contig=<ID=28774788>
##contig=<ID=28777453>
##contig=<ID=28792426>
##contig=<ID=28801238>
##contig=<ID=28801584>
##contig=<ID=28802725>
##contig=<ID=28807472>
##contig=<ID=28808277>
##contig=<ID=28810525>
##contig=<ID=28810837>
##contig=<ID=28812475>
##contig=<ID=28814400>
##contig=<ID=28819086>
##contig=<ID=28821625>
##contig=<ID=28833999>
##contig=<ID=28844154>
##contig=<ID=28845908>
##contig=<ID=28861118>
##contig=<ID=28874492>
##contig=<ID=28880246>
##contig=<ID=28881045>
##contig=<ID=28882902>
##contig=<ID=28886216>
##contig=<ID=28891653>
##contig=<ID=28893556>
##contig=<ID=28894541>
##contig=<ID=28896294>
##contig=<ID=28902006>
##contig=<ID=28907044>
##contig=<ID=28908215>
##contig=<ID=28914517>
##contig=<ID=28920448>
##contig=<ID=28930956>
##contig=<ID=28933362>
##contig=<ID=28951204>
##contig=<ID=28961701>
##contig=<ID=28966013>
##contig=<ID=28967841>
##contig=<ID=28971711>
##contig=<ID=28971913>
##contig=<ID=28985533>
##contig=<ID=28999681>
##contig=<ID=29004223>
##contig=<ID=29005091>
##contig=<ID=29007797>
##contig=<ID=29013940>
##contig=<ID=29015806>
##contig=<ID=29017501>
##contig=<ID=29024438>
##contig=<ID=29025249>
##contig=<ID=29027277>
##contig=<ID=29028590>
##contig=<ID=29040782>
##contig=<ID=29042690>
##contig=<ID=29044609>
##contig=<ID=29049877>
##contig=<ID=29056728>
##contig=<ID=29059015>
##contig=<ID=29064445>
##contig=<ID=29070336-1>
##contig=<ID=29074663>
##contig=<ID=2908517>
##contig=<ID=29088261>
##contig=<ID=29096239>
##contig=<ID=29099783>
##contig=<ID=29101419>
##contig=<ID=29104748>
##contig=<ID=29109334>
##contig=<ID=29113108>
##contig=<ID=29114257>
##contig=<ID=29114849>
##contig=<ID=29126773>
##contig=<ID=29130248>
##contig=<ID=29136051>
##contig=<ID=29136114>
##contig=<ID=29136377>
##contig=<ID=29137914>
##contig=<ID=29140063>
##contig=<ID=29149092>
##contig=<ID=29151026>
##contig=<ID=29155460>
##contig=<ID=29155649>
##contig=<ID=29157070>
##contig=<ID=29161972>
##contig=<ID=29162197>
##contig=<ID=29166838>
##contig=<ID=29167589>
##contig=<ID=29173818>
##contig=<ID=29174845>
##contig=<ID=29180378>
##contig=<ID=29181264>
##contig=<ID=29181666>
##contig=<ID=29181716>
##contig=<ID=29181914>
##contig=<ID=29182178>
##contig=<ID=29182294>
##contig=<ID=29182548>
##contig=<ID=29182926>
##contig=<ID=29183039>
##contig=<ID=29183264>
##contig=<ID=29183901>
##contig=<ID=29183981>
##contig=<ID=29184412>
##contig=<ID=29184866>
##contig=<ID=29185024>
##contig=<ID=29185709>
##contig=<ID=29186101>
##contig=<ID=29186528>
##contig=<ID=29186728>
##contig=<ID=29186831>
##contig=<ID=29186905>
##contig=<ID=29187017>
##contig=<ID=29187523>
##contig=<ID=29187808>
##contig=<ID=29188197>
##contig=<ID=29188299>
##contig=<ID=29188852>
##contig=<ID=29189162>
##contig=<ID=29190461>
##contig=<ID=29191022>
##contig=<ID=29192119>
##contig=<ID=29192492>
##contig=<ID=29193152>
##contig=<ID=29193701>
##contig=<ID=29193909>
##contig=<ID=29194159>
##contig=<ID=29194176>
##contig=<ID=29194395>
##contig=<ID=29194803>
##contig=<ID=29197064>
##contig=<ID=29197284>
##contig=<ID=29197401>
##contig=<ID=29198201>
##contig=<ID=29198703>
##contig=<ID=29198897>
##contig=<ID=29198980>
##contig=<ID=29199654>
##contig=<ID=29199922>
##contig=<ID=29200622>
##contig=<ID=29200745>
##contig=<ID=29200795>
##contig=<ID=29200921>
##contig=<ID=29201025>
##contig=<ID=29202154>
##contig=<ID=29202449>
##contig=<ID=29202954>
##contig=<ID=29203810>
##contig=<ID=29203998>
##contig=<ID=29204882>
##contig=<ID=29205484>
##contig=<ID=29206483>
##contig=<ID=29208285>
##contig=<ID=29208909>
##contig=<ID=29209064>
##contig=<ID=29209495>
##contig=<ID=29209767>
##contig=<ID=29210005>
##contig=<ID=29210178>
##contig=<ID=29210619>
##contig=<ID=29210647>
##contig=<ID=29210653>
##contig=<ID=29210654>
##contig=<ID=29210702>
##contig=<ID=29210785>
##contig=<ID=29210790>
##contig=<ID=29210948>
##contig=<ID=29211262>
##contig=<ID=29211468>
##contig=<ID=2921158>
##contig=<ID=29211614>
##contig=<ID=29212485>
##contig=<ID=29212515>
##contig=<ID=29212789>
##contig=<ID=29213196>
##contig=<ID=29237346>
##contig=<ID=29239006>
##contig=<ID=29246816>
##contig=<ID=29250130>
##contig=<ID=29251753>
##contig=<ID=29253779>
##contig=<ID=29253970>
##contig=<ID=29260056>
##contig=<ID=29264179>
##contig=<ID=29274872>
##contig=<ID=29284028>
##contig=<ID=29292793>
##contig=<ID=29296098>
##contig=<ID=29296193>
##contig=<ID=29305720>
##contig=<ID=29308135>
##contig=<ID=29311465-3>
##contig=<ID=29311818>
##contig=<ID=29315830>
##contig=<ID=29316132>
##contig=<ID=29320884>
##contig=<ID=29327952>
##contig=<ID=29331203>
##contig=<ID=29332472>
##contig=<ID=29333507>
##contig=<ID=29334491>
##contig=<ID=29334532>
##contig=<ID=29334557>
##contig=<ID=29334608>
##contig=<ID=29334616>
##contig=<ID=29334714>
##contig=<ID=29334734>
##contig=<ID=29334860>
##contig=<ID=29334873>
##contig=<ID=29334876>
##contig=<ID=29335267>
##contig=<ID=29335290>
##contig=<ID=29335367>
##contig=<ID=29335585>
##contig=<ID=29335619>
##contig=<ID=29335716>
##contig=<ID=29335891>
##contig=<ID=29335993>
##contig=<ID=29336259>
##contig=<ID=29336428>
##contig=<ID=29336437>
##contig=<ID=29336465>
##contig=<ID=29336484>
##contig=<ID=29336559>
##contig=<ID=29336570-1>
##contig=<ID=29336574>
##contig=<ID=29336622>
##contig=<ID=29336754>
##contig=<ID=29336796>
##contig=<ID=29336980>
##contig=<ID=29337383>
##contig=<ID=29337500>
##contig=<ID=29337555>
##contig=<ID=29337586>
##contig=<ID=29337786>
##contig=<ID=29337852>
##contig=<ID=29338074>
##contig=<ID=29338161>
##contig=<ID=29338535>
##contig=<ID=29338591>
##contig=<ID=29338666>
##contig=<ID=29338706>
##contig=<ID=29338708>
##contig=<ID=29338841>
##contig=<ID=29338901>
##contig=<ID=29338907>
##contig=<ID=29339070>
##contig=<ID=29339144>
##contig=<ID=29339431>
##contig=<ID=29339708>
##contig=<ID=29339724>
##contig=<ID=29339797>
##contig=<ID=29339864>
##contig=<ID=29339868>
##contig=<ID=29339975>
##contig=<ID=29340029>
##contig=<ID=29340121>
##contig=<ID=29340214>
##contig=<ID=29340292>
##contig=<ID=29340426>
##contig=<ID=29340478>
##contig=<ID=29340792>
##contig=<ID=29340795>
##contig=<ID=29340871>
##contig=<ID=29340872>
##contig=<ID=29340883>
##contig=<ID=29341002>
##contig=<ID=29341034>
##contig=<ID=29341132>
##contig=<ID=29341164>
##contig=<ID=29341362>
##contig=<ID=29341440>
##contig=<ID=29341462>
##contig=<ID=29341468>
##contig=<ID=29341567>
##contig=<ID=29341790>
##contig=<ID=29341928>
##contig=<ID=29342009>
##contig=<ID=29342185>
##contig=<ID=29342311>
##contig=<ID=29342442>
##contig=<ID=29342508>
##contig=<ID=29342544>
##contig=<ID=29342583>
##contig=<ID=29342646>
##contig=<ID=29342668>
##contig=<ID=29342717>
##contig=<ID=29342720>
##contig=<ID=29342805>
##contig=<ID=29342817>
##contig=<ID=29342825>
##contig=<ID=29342875>
##contig=<ID=29342906>
##contig=<ID=29342929>
##contig=<ID=29342934>
##contig=<ID=29343224>
##contig=<ID=29343234>
##contig=<ID=29343338>
##contig=<ID=29343371>
##contig=<ID=29343385>
##contig=<ID=29343412>
##contig=<ID=29343519>
##contig=<ID=29343544>
##contig=<ID=29343571>
##contig=<ID=29343597>
##contig=<ID=29343615>
##contig=<ID=29343628>
##contig=<ID=29343671>
##contig=<ID=29343678>
##contig=<ID=29343679>
##contig=<ID=29343692>
##contig=<ID=29343737>
##contig=<ID=29343746>
##contig=<ID=29343867>
##contig=<ID=29343895>
##contig=<ID=29343928>
##contig=<ID=29343946>
##contig=<ID=29343967>
##contig=<ID=29343971>
##contig=<ID=29343979>
##contig=<ID=29343984>
##contig=<ID=29343989>
##contig=<ID=29343993>
##contig=<ID=29344020>
##contig=<ID=29344046>
##contig=<ID=29344052>
##contig=<ID=29344121>
##contig=<ID=29344226>
##contig=<ID=29344240>
##contig=<ID=29344301>
##contig=<ID=29344332>
##contig=<ID=29344360>
##contig=<ID=29344390>
##contig=<ID=29344437>
##contig=<ID=29344537>
##contig=<ID=29344587>
##contig=<ID=29344611>
##contig=<ID=29344628>
##contig=<ID=29344647>
##contig=<ID=29344736>
##contig=<ID=29344749>
##contig=<ID=29344785>
##contig=<ID=29344802>
##contig=<ID=29344833>
##contig=<ID=29344875>
##contig=<ID=29344878>
##contig=<ID=29344882>
##contig=<ID=29344920>
##contig=<ID=29344990>
##contig=<ID=29344996>
##contig=<ID=29345034>
##contig=<ID=29345128>
##contig=<ID=29345129>
##contig=<ID=29345140>
##contig=<ID=29345239>
##contig=<ID=29345371>
##contig=<ID=29345502>
##contig=<ID=29345763>
##contig=<ID=29346135>
##contig=<ID=29346187>
##contig=<ID=29346197>
##contig=<ID=29346209>
##contig=<ID=29346254>
##contig=<ID=29346307>
##contig=<ID=29346310>
##contig=<ID=29346338>
##contig=<ID=29346344>
##contig=<ID=29346398-3>
##contig=<ID=29346405>
##contig=<ID=29346481>
##contig=<ID=29346555>
##contig=<ID=29346623>
##contig=<ID=29346740>
##contig=<ID=29346777>
##contig=<ID=29346798>
##contig=<ID=29346865>
##contig=<ID=29347062>
##contig=<ID=29347148>
##contig=<ID=29347179>
##contig=<ID=29347238>
##contig=<ID=29347466>
##contig=<ID=29347562>
##contig=<ID=29347572>
##contig=<ID=29347658>
##contig=<ID=29347763>
##contig=<ID=29347841>
##contig=<ID=29347853>
##contig=<ID=29347894>
##contig=<ID=29347979>
##contig=<ID=29348109>
##contig=<ID=29348210>
##contig=<ID=29348437>
##contig=<ID=29348441>
##contig=<ID=29348646>
##contig=<ID=29348679>
##contig=<ID=29348763>
##contig=<ID=29348791>
##contig=<ID=29348817>
##contig=<ID=29349008>
##contig=<ID=29349033>
##contig=<ID=29349059>
##contig=<ID=29349114>
##contig=<ID=29349147>
##contig=<ID=29349190>
##contig=<ID=29349220>
##contig=<ID=29349267>
##contig=<ID=29349404>
##contig=<ID=29349469>
##contig=<ID=29349500>
##contig=<ID=29349553>
##contig=<ID=29350076>
##contig=<ID=29350120>
##contig=<ID=29350240>
##contig=<ID=29350254>
##contig=<ID=29350342>
##contig=<ID=29350442>
##contig=<ID=29350469>
##contig=<ID=29350486-1>
##contig=<ID=29350508>
##contig=<ID=29350596>
##contig=<ID=29350611>
##contig=<ID=29350623>
##contig=<ID=29350629>
##contig=<ID=29350804>
##contig=<ID=29350989>
##contig=<ID=29351087>
##contig=<ID=29351176>
##contig=<ID=29351185>
##contig=<ID=29351197>
##contig=<ID=29351250>
##contig=<ID=29351284>
##contig=<ID=29351386>
##contig=<ID=29351431>
##contig=<ID=29351512>
##contig=<ID=29351615>
##contig=<ID=29351648>
##contig=<ID=29351763>
##contig=<ID=29351823>
##contig=<ID=29351962>
##contig=<ID=29352029>
##contig=<ID=29352072>
##contig=<ID=29352159>
##contig=<ID=29352345>
##contig=<ID=29352513>
##contig=<ID=29352514>
##contig=<ID=29352561>
##contig=<ID=29353067>
##contig=<ID=29353156>
##contig=<ID=29353308>
##contig=<ID=29353435>
##contig=<ID=29353611>
##contig=<ID=29353612>
##contig=<ID=29353851>
##contig=<ID=29353933>
##contig=<ID=29354202>
##contig=<ID=29354452>
##contig=<ID=29354727>
##contig=<ID=29354740>
##contig=<ID=29354810>
##contig=<ID=29355029>
##contig=<ID=29355061>
##contig=<ID=29355073>
##contig=<ID=29355187>
##contig=<ID=29355190>
##contig=<ID=29355586>
##contig=<ID=29355681>
##contig=<ID=29355697>
##contig=<ID=29355715>
##contig=<ID=29355726>
##contig=<ID=29355857>
##contig=<ID=29355979>
##contig=<ID=29355999>
##contig=<ID=29356580>
##contig=<ID=29356690>
##contig=<ID=29356822-1>
##contig=<ID=29356979>
##contig=<ID=29357072>
##contig=<ID=29357119>
##contig=<ID=29357168>
##contig=<ID=29357246>
##contig=<ID=29357552>
##contig=<ID=29357616>
##contig=<ID=29357965>
##contig=<ID=29358072>
##contig=<ID=29358265>
##contig=<ID=29358448>
##contig=<ID=29358915>
##contig=<ID=29359020>
##contig=<ID=29359065>
##contig=<ID=29359127>
##contig=<ID=29359213>
##contig=<ID=29359269>
##contig=<ID=29359382>
##contig=<ID=29359391>
##contig=<ID=29359432>
##contig=<ID=29359516>
##contig=<ID=29359568>
##contig=<ID=29359587>
##contig=<ID=29359718>
##contig=<ID=29359804>
##contig=<ID=29360016>
##contig=<ID=29360033>
##contig=<ID=29360225>
##contig=<ID=29360291>
##contig=<ID=29360311>
##contig=<ID=29360327>
##contig=<ID=29360359>
##contig=<ID=29360544>
##contig=<ID=29360585>
##contig=<ID=29360611>
##contig=<ID=29360633>
##contig=<ID=29360661>
##contig=<ID=29360667>
##contig=<ID=29360815>
##contig=<ID=29360892>
##contig=<ID=29361372>
##contig=<ID=29361473>
##contig=<ID=29361529>
##contig=<ID=29361536>
##contig=<ID=29361803>
##contig=<ID=29361940>
##contig=<ID=29362083>
##contig=<ID=29362105>
##contig=<ID=29362248>
##contig=<ID=29362368>
##contig=<ID=29362498>
##contig=<ID=29362621>
##contig=<ID=29362647>
##contig=<ID=29362679>
##contig=<ID=29362754>
##contig=<ID=29362881>
##contig=<ID=29362940>
##contig=<ID=29362973>
##contig=<ID=29363277>
##contig=<ID=29363519>
##contig=<ID=29363748>
##contig=<ID=29363785>
##contig=<ID=29363798>
##contig=<ID=29363841>
##contig=<ID=29363928>
##contig=<ID=29364006>
##contig=<ID=29364046>
##contig=<ID=29364064>
##contig=<ID=29364065>
##contig=<ID=29364090>
##contig=<ID=29364122>
##contig=<ID=29364840>
##contig=<ID=29364843>
##contig=<ID=29365041>
##contig=<ID=29365110>
##contig=<ID=29365211>
##contig=<ID=29365288>
##contig=<ID=29365421>
##contig=<ID=29365582>
##contig=<ID=29365636>
##contig=<ID=29365696>
##contig=<ID=29365705-1>
##contig=<ID=29366289>
##contig=<ID=29366303>
##contig=<ID=29366518>
##contig=<ID=29366658>
##contig=<ID=29366853>
##contig=<ID=29366883>
##contig=<ID=29367028>
##contig=<ID=29367170>
##contig=<ID=29367180>
##contig=<ID=29367299>
##contig=<ID=29367336>
##contig=<ID=29367679>
##contig=<ID=29367843>
##contig=<ID=29367860>
##contig=<ID=29367903>
##contig=<ID=29367943>
##contig=<ID=29368046>
##contig=<ID=29368101>
##contig=<ID=29368153-1>
##contig=<ID=29368285>
##contig=<ID=29368326>
##contig=<ID=29368353-1>
##contig=<ID=29368482>
##contig=<ID=29368919>
##contig=<ID=29368928>
##contig=<ID=29369386>
##contig=<ID=29369402>
##contig=<ID=29369407>
##contig=<ID=29369586>
##contig=<ID=29369666>
##contig=<ID=29369828>
##contig=<ID=29369871>
##contig=<ID=29369887>
##contig=<ID=29370113>
##contig=<ID=29370172>
##contig=<ID=29370175>
##contig=<ID=29370373-5>
##contig=<ID=29370427>
##contig=<ID=29370600>
##contig=<ID=29370702>
##contig=<ID=29370781>
##contig=<ID=29370828>
##contig=<ID=29370868>
##contig=<ID=29370871>
##contig=<ID=29370944>
##contig=<ID=29370959>
##contig=<ID=29371059>
##contig=<ID=29371119>
##contig=<ID=29371212>
##contig=<ID=29371338-1>
##contig=<ID=29371468>
##contig=<ID=29371680>
##contig=<ID=29371694>
##contig=<ID=29371753-1>
##contig=<ID=29371759>
##contig=<ID=29371768>
##contig=<ID=29371780>
##contig=<ID=29371847>
##contig=<ID=29371894>
##contig=<ID=29372014>
##contig=<ID=29372105>
##contig=<ID=29372154>
##contig=<ID=29372212>
##contig=<ID=29372307>
##contig=<ID=29372657>
##contig=<ID=29372677>
##contig=<ID=29372678>
##contig=<ID=29372902>
##contig=<ID=29372994>
##contig=<ID=29373002>
##contig=<ID=29373068>
##contig=<ID=29373101>
##contig=<ID=29373233>
##contig=<ID=29373428>
##contig=<ID=29373518>
##contig=<ID=29373633>
##contig=<ID=29373773>
##contig=<ID=29373960>
##contig=<ID=29373995>
##contig=<ID=29374034>
##contig=<ID=29374077>
##contig=<ID=29374318>
##contig=<ID=29374343>
##contig=<ID=29374697>
##contig=<ID=29374737>
##contig=<ID=29374774>
##contig=<ID=29374803>
##contig=<ID=29374829>
##contig=<ID=29374902>
##contig=<ID=29375018>
##contig=<ID=29375387>
##contig=<ID=29375398>
##contig=<ID=29375414>
##contig=<ID=29375424>
##contig=<ID=29375457>
##contig=<ID=29375488>
##contig=<ID=29375603>
##contig=<ID=29376022>
##contig=<ID=29376064>
##contig=<ID=29376107>
##contig=<ID=29376125>
##contig=<ID=29376180>
##contig=<ID=29376288>
##contig=<ID=29376423>
##contig=<ID=29376428>
##contig=<ID=29376458>
##contig=<ID=29376465>
##contig=<ID=29376488>
##contig=<ID=29376489>
##contig=<ID=29376588>
##contig=<ID=29376837>
##contig=<ID=29376896>
##contig=<ID=29376925>
##contig=<ID=29376983>
##contig=<ID=29376988>
##contig=<ID=29376989>
##contig=<ID=29376990>
##contig=<ID=29376991>
##contig=<ID=29376992>
##contig=<ID=29376994>
##contig=<ID=29376995>
##contig=<ID=29376998>
##contig=<ID=29376999>
##contig=<ID=29377000>
##contig=<ID=29377001>
##contig=<ID=29377006>
##contig=<ID=29377007>
##contig=<ID=29377008>
##contig=<ID=29377009>
##contig=<ID=29377010>
##contig=<ID=29377011>
##contig=<ID=29377012>
##contig=<ID=29377013>
##contig=<ID=29377015>
##contig=<ID=29377016>
##contig=<ID=29377018>
##contig=<ID=29377020>
##contig=<ID=29377021>
##contig=<ID=29377022>
##contig=<ID=29377027>
##contig=<ID=29377029>
##contig=<ID=29377033>
##contig=<ID=29377034>
##contig=<ID=29377035>
##contig=<ID=29377036>
##contig=<ID=29377037>
##contig=<ID=29377039>
##contig=<ID=29377042>
##contig=<ID=29377045>
##contig=<ID=29377047>
##contig=<ID=29377049>
##contig=<ID=29377050>
##contig=<ID=29377051>
##contig=<ID=29377052>
##contig=<ID=29377054>
##contig=<ID=29377055>
##contig=<ID=29377056>
##contig=<ID=29377060>
##contig=<ID=29377062>
##contig=<ID=29377068>
##contig=<ID=29377069>
##contig=<ID=29377070>
##contig=<ID=29377071>
##contig=<ID=29377073>
##contig=<ID=29377077>
##contig=<ID=29377078>
##contig=<ID=29377079>
##contig=<ID=29377080>
##contig=<ID=29377081>
##contig=<ID=29377082>
##contig=<ID=29377083>
##contig=<ID=29377084>
##contig=<ID=29377085>
##contig=<ID=29377087>
##contig=<ID=29377090>
##contig=<ID=29377091>
##contig=<ID=29377095>
##contig=<ID=29377097>
##contig=<ID=29377098>
##contig=<ID=29377099>
##contig=<ID=29377100>
##contig=<ID=29377102>
##contig=<ID=29377103>
##contig=<ID=29377104>
##contig=<ID=29377105>
##contig=<ID=29377106>
##contig=<ID=29377107>
##contig=<ID=29377108>
##contig=<ID=29377109>
##contig=<ID=29377110>
##contig=<ID=29377111>
##contig=<ID=29377112>
##contig=<ID=29377113>
##contig=<ID=29377118>
##contig=<ID=29377119>
##contig=<ID=29377120>
##contig=<ID=29377121>
##contig=<ID=29377122>
##contig=<ID=29377124>
##contig=<ID=29377125>
##contig=<ID=29377127>
##contig=<ID=29377128>
##contig=<ID=29377129>
##contig=<ID=29377131>
##contig=<ID=29377132>
##contig=<ID=29377133>
##contig=<ID=29377135>
##contig=<ID=29377137>
##contig=<ID=29377138>
##contig=<ID=29377139>
##contig=<ID=29377141>
##contig=<ID=29377142>
##contig=<ID=29377144>
##contig=<ID=29377145>
##contig=<ID=29377146>
##contig=<ID=29377148>
##contig=<ID=29377150>
##contig=<ID=29377151>
##contig=<ID=29377152>
##contig=<ID=29377154>
##contig=<ID=29377155>
##contig=<ID=29377156>
##contig=<ID=29377157>
##contig=<ID=29377159>
##contig=<ID=29377160>
##contig=<ID=29377163>
##contig=<ID=29377165>
##contig=<ID=29377168>
##contig=<ID=29377169>
##contig=<ID=29377170>
##contig=<ID=29377171>
##contig=<ID=29377172>
##contig=<ID=29377173>
##contig=<ID=29377174>
##contig=<ID=29377175>
##contig=<ID=29377177>
##contig=<ID=29377178>
##contig=<ID=29377179>
##contig=<ID=29377180>
##contig=<ID=29377181>
##contig=<ID=29377183>
##contig=<ID=29377184>
##contig=<ID=29377186>
##contig=<ID=29377187>
##contig=<ID=29377188>
##contig=<ID=29377189>
##contig=<ID=29377190>
##contig=<ID=29377192>
##contig=<ID=29377193>
##contig=<ID=29377194>
##contig=<ID=29377197>
##contig=<ID=29377198>
##contig=<ID=29377199>
##contig=<ID=29377203>
##contig=<ID=29377205>
##contig=<ID=29377207>
##contig=<ID=29377209>
##contig=<ID=29377210>
##contig=<ID=29377211>
##contig=<ID=29377213>
##contig=<ID=29377214>
##contig=<ID=29377216>
##contig=<ID=29377219>
##contig=<ID=29377221>
##contig=<ID=29377224>
##contig=<ID=29377225>
##contig=<ID=29377226>
##contig=<ID=29377228>
##contig=<ID=29377230>
##contig=<ID=29377231>
##contig=<ID=29377232>
##contig=<ID=29377235>
##contig=<ID=29377236>
##contig=<ID=29377239>
##contig=<ID=29377240>
##contig=<ID=29377241>
##contig=<ID=29377242>
##contig=<ID=29377244>
##contig=<ID=29377247>
##contig=<ID=29377248>
##contig=<ID=29377249>
##contig=<ID=29377251>
##contig=<ID=29377253>
##contig=<ID=29377255>
##contig=<ID=29377256>
##contig=<ID=29377258>
##contig=<ID=29377260>
##contig=<ID=29377261>
##contig=<ID=29377262>
##contig=<ID=29377263>
##contig=<ID=29377264>
##contig=<ID=29377265>
##contig=<ID=29377267>
##contig=<ID=29377268>
##contig=<ID=29377269>
##contig=<ID=29377271>
##contig=<ID=29377274>
##contig=<ID=29377275>
##contig=<ID=29377276>
##contig=<ID=29377277>
##contig=<ID=29377278>
##contig=<ID=29377279>
##contig=<ID=29377280>
##contig=<ID=29377283>
##contig=<ID=29377286>
##contig=<ID=29377287>
##contig=<ID=29377291>
##contig=<ID=29377294>
##contig=<ID=29377295>
##contig=<ID=29377299>
##contig=<ID=29377300>
##contig=<ID=29377303>
##contig=<ID=29377307>
##contig=<ID=29377309>
##contig=<ID=29377311>
##contig=<ID=29377312>
##contig=<ID=29377315>
##contig=<ID=29377317>
##contig=<ID=29377318>
##contig=<ID=29377319>
##contig=<ID=29377321>
##contig=<ID=29377322>
##contig=<ID=29377325>
##contig=<ID=29377326>
##contig=<ID=29377328>
##contig=<ID=29377330>
##contig=<ID=29377331>
##contig=<ID=29377332>
##contig=<ID=29377333>
##contig=<ID=29377335>
##contig=<ID=29377336>
##contig=<ID=29377337>
##contig=<ID=29377339>
##contig=<ID=29377340>
##contig=<ID=29377341>
##contig=<ID=29377342>
##contig=<ID=29377343>
##contig=<ID=29377344>
##contig=<ID=29377349>
##contig=<ID=29377350>
##contig=<ID=29377351>
##contig=<ID=29377352>
##contig=<ID=29377353>
##contig=<ID=29377354>
##contig=<ID=29377356>
##contig=<ID=29377358>
##contig=<ID=29377361>
##contig=<ID=29377365>
##contig=<ID=29377366>
##contig=<ID=29377367>
##contig=<ID=29377368>
##contig=<ID=29377369>
##contig=<ID=29377370>
##contig=<ID=29377371>
##contig=<ID=29377372>
##contig=<ID=29377374>
##contig=<ID=29377375>
##contig=<ID=29377376>
##contig=<ID=29377379>
##contig=<ID=29377380>
##contig=<ID=29377381>
##contig=<ID=29377382>
##contig=<ID=29377384>
##contig=<ID=29377385>
##contig=<ID=29377386>
##contig=<ID=29377393>
##contig=<ID=29377394>
##contig=<ID=29377398>
##contig=<ID=29377401>
##contig=<ID=29377402>
##contig=<ID=29377403>
##contig=<ID=29377406>
##contig=<ID=29377407>
##contig=<ID=29377408>
##contig=<ID=29377409>
##contig=<ID=29377413>
##contig=<ID=29377414>
##contig=<ID=29377415>
##contig=<ID=29377418>
##contig=<ID=29377419>
##contig=<ID=29377420>
##contig=<ID=29377421>
##contig=<ID=29377423>
##contig=<ID=29377424>
##contig=<ID=29377426>
##contig=<ID=29377428>
##contig=<ID=29377430>
##contig=<ID=29377431>
##contig=<ID=29377433>
##contig=<ID=29377434>
##contig=<ID=29377435>
##contig=<ID=29377436>
##contig=<ID=29377437>
##contig=<ID=29377438>
##contig=<ID=29377439>
##contig=<ID=29377442>
##contig=<ID=29377443>
##contig=<ID=29377445>
##contig=<ID=29377446>
##contig=<ID=29377449>
##contig=<ID=29377450>
##contig=<ID=29377451>
##contig=<ID=29377455>
##contig=<ID=29377456>
##contig=<ID=29377458>
##contig=<ID=29377459>
##contig=<ID=29377460>
##contig=<ID=29377462>
##contig=<ID=29377463>
##contig=<ID=29377464>
##contig=<ID=29377465>
##contig=<ID=29377466>
##contig=<ID=29377469>
##contig=<ID=29377472>
##contig=<ID=29377474>
##contig=<ID=29377475>
##contig=<ID=29377477>
##contig=<ID=29377478>
##contig=<ID=29377479>
##contig=<ID=29377480>
##contig=<ID=29377481>
##contig=<ID=29377482>
##contig=<ID=29377483>
##contig=<ID=29377484>
##contig=<ID=29377485>
##contig=<ID=29377487>
##contig=<ID=29377488>
##contig=<ID=29377492>
##contig=<ID=29377494>
##contig=<ID=29377495>
##contig=<ID=29377496>
##contig=<ID=29377500>
##contig=<ID=29377501>
##contig=<ID=29377503>
##contig=<ID=29377506>
##contig=<ID=29377507>
##contig=<ID=29377508>
##contig=<ID=29377509>
##contig=<ID=29377512>
##contig=<ID=29377513>
##contig=<ID=29377515>
##contig=<ID=29377517>
##contig=<ID=29377520>
##contig=<ID=29377524>
##contig=<ID=29377525>
##contig=<ID=29377528>
##contig=<ID=29377529>
##contig=<ID=29377531>
##contig=<ID=29377532>
##contig=<ID=29377533>
##contig=<ID=29377534>
##contig=<ID=29377535>
##contig=<ID=29377537>
##contig=<ID=29377538>
##contig=<ID=29377539>
##contig=<ID=29377542>
##contig=<ID=29377543>
##contig=<ID=29377544>
##contig=<ID=29377545>
##contig=<ID=29377546>
##contig=<ID=29377547>
##contig=<ID=29377549>
##contig=<ID=29377552>
##contig=<ID=29377554>
##contig=<ID=29377555>
##contig=<ID=29377556>
##contig=<ID=29377558>
##contig=<ID=29377559>
##contig=<ID=29377560>
##contig=<ID=29377561>
##contig=<ID=29377563>
##contig=<ID=29377564>
##contig=<ID=29377567>
##contig=<ID=29377568>
##contig=<ID=29377571>
##contig=<ID=29377572>
##contig=<ID=29377573>
##contig=<ID=29377574>
##contig=<ID=29377578>
##contig=<ID=29377579>
##contig=<ID=29377580>
##contig=<ID=29377583>
##contig=<ID=29377584>
##contig=<ID=29377587>
##contig=<ID=29377588>
##contig=<ID=29377589>
##contig=<ID=29377590>
##contig=<ID=29377594>
##contig=<ID=29377598>
##contig=<ID=29377600>
##contig=<ID=29377601>
##contig=<ID=29377602>
##contig=<ID=29377603>
##contig=<ID=29377604>
##contig=<ID=29377605>
##contig=<ID=29377606>
##contig=<ID=29377608>
##contig=<ID=29377609>
##contig=<ID=29377610>
##contig=<ID=29377611>
##contig=<ID=29377612>
##contig=<ID=29377613>
##contig=<ID=29377614>
##contig=<ID=29377615>
##contig=<ID=29377616>
##contig=<ID=29377617>
##contig=<ID=29377618>
##contig=<ID=29377621>
##contig=<ID=29377622>
##contig=<ID=29377625>
##contig=<ID=29377631>
##contig=<ID=29377634>
##contig=<ID=29377635>
##contig=<ID=29377636>
##contig=<ID=29377641>
##contig=<ID=29377644>
##contig=<ID=29377647>
##contig=<ID=29377648>
##contig=<ID=29377649>
##contig=<ID=29377650>
##contig=<ID=29377651>
##contig=<ID=29377652>
##contig=<ID=29377653>
##contig=<ID=29377656>
##contig=<ID=29377658>
##contig=<ID=29377659>
##contig=<ID=29377661>
##contig=<ID=29377668>
##contig=<ID=29377670>
##contig=<ID=29377672>
##contig=<ID=29377673>
##contig=<ID=29377675>
##contig=<ID=29377676>
##contig=<ID=29377677>
##contig=<ID=29377678>
##contig=<ID=29377679>
##contig=<ID=29377680>
##contig=<ID=29377683>
##contig=<ID=29377684>
##contig=<ID=29377685>
##contig=<ID=29377687>
##contig=<ID=29377689>
##contig=<ID=29377690>
##contig=<ID=29377691>
##contig=<ID=29377693>
##contig=<ID=29377694>
##contig=<ID=29377695>
##contig=<ID=29377696>
##contig=<ID=29377698>
##contig=<ID=29377702>
##contig=<ID=29377703>
##contig=<ID=29377704>
##contig=<ID=29377707>
##contig=<ID=29377708>
##contig=<ID=29377710>
##contig=<ID=29377711>
##contig=<ID=29377712>
##contig=<ID=29377713>
##contig=<ID=29377714>
##contig=<ID=29377716>
##contig=<ID=29377718>
##contig=<ID=29377719>
##contig=<ID=29377720>
##contig=<ID=29377721>
##contig=<ID=29377722>
##contig=<ID=29377723>
##contig=<ID=29377725>
##contig=<ID=29377726>
##contig=<ID=29377727>
##contig=<ID=29377728>
##contig=<ID=29377729>
##contig=<ID=29377730>
##contig=<ID=29377731>
##contig=<ID=29377734>
##contig=<ID=29377735>
##contig=<ID=29377736>
##contig=<ID=29377737>
##contig=<ID=29377741>
##contig=<ID=29377742>
##contig=<ID=29377744>
##contig=<ID=29377745>
##contig=<ID=29377746>
##contig=<ID=29377747>
##contig=<ID=29377749>
##contig=<ID=29377750>
##contig=<ID=29377751>
##contig=<ID=29377752>
##contig=<ID=29377755>
##contig=<ID=29377758>
##contig=<ID=29377760>
##contig=<ID=29377761>
##contig=<ID=29377762>
##contig=<ID=29377763>
##contig=<ID=29377766>
##contig=<ID=29377768>
##contig=<ID=29377769>
##contig=<ID=29377770>
##contig=<ID=29377775>
##contig=<ID=29377777>
##contig=<ID=29377778>
##contig=<ID=29377779>
##contig=<ID=29377781>
##contig=<ID=29377783>
##contig=<ID=29377784>
##contig=<ID=29377785>
##contig=<ID=29377786>
##contig=<ID=29377787>
##contig=<ID=29377788>
##contig=<ID=29377789>
##contig=<ID=29377790>
##contig=<ID=29377791>
##contig=<ID=29377793>
##contig=<ID=29377794>
##contig=<ID=29377795>
##contig=<ID=29377796>
##contig=<ID=29377802>
##contig=<ID=29377803>
##contig=<ID=29377805>
##contig=<ID=29377806>
##contig=<ID=29377807>
##contig=<ID=29377809>
##contig=<ID=29377811>
##contig=<ID=29377812>
##contig=<ID=29377813>
##contig=<ID=29377816>
##contig=<ID=29377818>
##contig=<ID=29377820>
##contig=<ID=29377821>
##contig=<ID=29377826>
##contig=<ID=29377829>
##contig=<ID=29377832>
##contig=<ID=29377834>
##contig=<ID=29377835>
##contig=<ID=29377836>
##contig=<ID=29377837>
##contig=<ID=29377840>
##contig=<ID=29377843>
##contig=<ID=29377844>
##contig=<ID=29377845>
##contig=<ID=29377847>
##contig=<ID=29377850>
##contig=<ID=29377853>
##contig=<ID=29377855>
##contig=<ID=29377856>
##contig=<ID=29377859>
##contig=<ID=29377860>
##contig=<ID=29377863>
##contig=<ID=29377865>
##contig=<ID=29377866>
##contig=<ID=29377867>
##contig=<ID=29377868>
##contig=<ID=29377870>
##contig=<ID=29377872>
##contig=<ID=29377873>
##contig=<ID=29377877>
##contig=<ID=29377880>
##contig=<ID=29377881>
##contig=<ID=29377882>
##contig=<ID=29377885>
##contig=<ID=29377886>
##contig=<ID=29377887>
##contig=<ID=29377889>
##contig=<ID=29377890>
##contig=<ID=29377892>
##contig=<ID=29377894>
##contig=<ID=29377896>
##contig=<ID=29377898>
##contig=<ID=29377899>
##contig=<ID=29377902>
##contig=<ID=29377903>
##contig=<ID=29377905>
##contig=<ID=29377906>
##contig=<ID=29377907>
##contig=<ID=29377908>
##contig=<ID=29377909>
##contig=<ID=29377911>
##contig=<ID=29377912>
##contig=<ID=29377915>
##contig=<ID=29377916>
##contig=<ID=29377917>
##contig=<ID=29377919>
##contig=<ID=29377921>
##contig=<ID=29377923>
##contig=<ID=29377929>
##contig=<ID=29377931>
##contig=<ID=29377932>
##contig=<ID=29377937>
##contig=<ID=29377940>
##contig=<ID=29377941>
##contig=<ID=29377942>
##contig=<ID=29377944>
##contig=<ID=29377945>
##contig=<ID=29377949>
##contig=<ID=29377950>
##contig=<ID=29377951>
##contig=<ID=29377953>
##contig=<ID=29377954>
##contig=<ID=29377955>
##contig=<ID=29377959>
##contig=<ID=29377960>
##contig=<ID=29377962>
##contig=<ID=29377968>
##contig=<ID=29377969>
##contig=<ID=29377971>
##contig=<ID=29377972>
##contig=<ID=29377973>
##contig=<ID=29377974>
##contig=<ID=29377975>
##contig=<ID=29377978>
##contig=<ID=29377981>
##contig=<ID=29377983>
##contig=<ID=29377985>
##contig=<ID=29377986>
##contig=<ID=29377988>
##contig=<ID=29377990>
##contig=<ID=29377992>
##contig=<ID=29377994>
##contig=<ID=29377995>
##contig=<ID=29377997>
##contig=<ID=29377998>
##contig=<ID=29378000>
##contig=<ID=29378001>
##contig=<ID=29378002>
##contig=<ID=29378005>
##contig=<ID=29378006>
##contig=<ID=29378007>
##contig=<ID=29378009>
##contig=<ID=29378012>
##contig=<ID=29378013>
##contig=<ID=29378015>
##contig=<ID=29378019>
##contig=<ID=29378020>
##contig=<ID=29378023>
##contig=<ID=29378026>
##contig=<ID=29378028>
##contig=<ID=29378029>
##contig=<ID=29378030>
##contig=<ID=29378031>
##contig=<ID=29378036>
##contig=<ID=29378039>
##contig=<ID=29378042>
##contig=<ID=29378043>
##contig=<ID=29378046>
##contig=<ID=29378048>
##contig=<ID=29378051>
##contig=<ID=29378052>
##contig=<ID=29378054>
##contig=<ID=29378056>
##contig=<ID=29378057>
##contig=<ID=29378058>
##contig=<ID=29378059>
##contig=<ID=29378060>
##contig=<ID=29378063>
##contig=<ID=29378064>
##contig=<ID=29378066>
##contig=<ID=29378068>
##contig=<ID=29378070>
##contig=<ID=29378072>
##contig=<ID=29378073>
##contig=<ID=29378074>
##contig=<ID=29378075>
##contig=<ID=29378076>
##contig=<ID=29378078>
##contig=<ID=29378083>
##contig=<ID=29378085>
##contig=<ID=29378087>
##contig=<ID=29378091>
##contig=<ID=29378092>
##contig=<ID=29378093>
##contig=<ID=29378095>
##contig=<ID=29378097>
##contig=<ID=29378099>
##contig=<ID=29378100>
##contig=<ID=29378101>
##contig=<ID=29378102>
##contig=<ID=29378106>
##contig=<ID=29378111>
##contig=<ID=29378112>
##contig=<ID=29378113>
##contig=<ID=29378114>
##contig=<ID=29378115>
##contig=<ID=29378116>
##contig=<ID=29378117>
##contig=<ID=29378118>
##contig=<ID=29378119>
##contig=<ID=29378120>
##contig=<ID=29378121>
##contig=<ID=29378122>
##contig=<ID=29378124>
##contig=<ID=29378126>
##contig=<ID=29378127>
##contig=<ID=29378128>
##contig=<ID=29378130>
##contig=<ID=29378131>
##contig=<ID=29378132>
##contig=<ID=29378133>
##contig=<ID=29378134>
##contig=<ID=29378135>
##contig=<ID=29378136>
##contig=<ID=29378137>
##contig=<ID=29378140>
##contig=<ID=29378143>
##contig=<ID=29378150>
##contig=<ID=29378151>
##contig=<ID=29378152>
##contig=<ID=29378155>
##contig=<ID=29378159>
##contig=<ID=29378161>
##contig=<ID=29378162>
##contig=<ID=29378163>
##contig=<ID=29378164>
##contig=<ID=29378165>
##contig=<ID=29378167>
##contig=<ID=29378168>
##contig=<ID=29378169>
##contig=<ID=29378171>
##contig=<ID=29378173>
##contig=<ID=29378174>
##contig=<ID=29378175>
##contig=<ID=29378176>
##contig=<ID=29378177>
##contig=<ID=29378178>
##contig=<ID=29378180>
##contig=<ID=29378181>
##contig=<ID=29378182>
##contig=<ID=29378183>
##contig=<ID=29378184>
##contig=<ID=29378186>
##contig=<ID=29378187>
##contig=<ID=29378191>
##contig=<ID=29378194>
##contig=<ID=29378197>
##contig=<ID=29378199>
##contig=<ID=29378200>
##contig=<ID=29378201>
##contig=<ID=29378202>
##contig=<ID=29378203>
##contig=<ID=29378205>
##contig=<ID=29378206>
##contig=<ID=29378207>
##contig=<ID=29378209>
##contig=<ID=29378210>
##contig=<ID=29378211>
##contig=<ID=29378212>
##contig=<ID=29378213>
##contig=<ID=29378214>
##contig=<ID=29378215>
##contig=<ID=29378216>
##contig=<ID=29378220>
##contig=<ID=29378222>
##contig=<ID=29378224>
##contig=<ID=29378226>
##contig=<ID=29378227>
##contig=<ID=29378231>
##contig=<ID=29378232>
##contig=<ID=29378234>
##contig=<ID=29378235>
##contig=<ID=29378241>
##contig=<ID=29378242>
##contig=<ID=29378243>
##contig=<ID=29378244>
##contig=<ID=29378246>
##contig=<ID=29378248>
##contig=<ID=29378249>
##contig=<ID=29378251>
##contig=<ID=29378253>
##contig=<ID=29378255>
##contig=<ID=29378257>
##contig=<ID=29378258>
##contig=<ID=29378259>
##contig=<ID=29378261>
##contig=<ID=29378263>
##contig=<ID=29378264>
##contig=<ID=29378266>
##contig=<ID=29378268>
##contig=<ID=29378269>
##contig=<ID=29378271>
##contig=<ID=29378275>
##contig=<ID=29378276>
##contig=<ID=29378279>
##contig=<ID=29378281>
##contig=<ID=29378286>
##contig=<ID=29378287>
##contig=<ID=29378289>
##contig=<ID=29378290>
##contig=<ID=29378291>
##contig=<ID=29378294>
##contig=<ID=29378296>
##contig=<ID=29378297>
##contig=<ID=29378299>
##contig=<ID=29378300>
##contig=<ID=29378303>
##contig=<ID=29378304>
##contig=<ID=29378305>
##contig=<ID=29378308>
##contig=<ID=29378310>
##contig=<ID=29378311>
##contig=<ID=29378313>
##contig=<ID=29378314>
##contig=<ID=29378316>
##contig=<ID=29378317>
##contig=<ID=29378318>
##contig=<ID=29378320>
##contig=<ID=29378321>
##contig=<ID=29378322>
##contig=<ID=29378326>
##contig=<ID=29378329>
##contig=<ID=29378330>
##contig=<ID=29378331>
##contig=<ID=29378334>
##contig=<ID=29378335>
##contig=<ID=29378336>
##contig=<ID=29378338>
##contig=<ID=29378339>
##contig=<ID=29378340>
##contig=<ID=29378342>
##contig=<ID=29378343>
##contig=<ID=29378345>
##contig=<ID=29378346>
##contig=<ID=29378347>
##contig=<ID=29378348>
##contig=<ID=29378351>
##contig=<ID=29378352>
##contig=<ID=29378353>
##contig=<ID=29378354>
##contig=<ID=29378355>
##contig=<ID=29378356>
##contig=<ID=29378358>
##contig=<ID=29378362>
##contig=<ID=29378364>
##contig=<ID=29378365>
##contig=<ID=29378366>
##contig=<ID=29378367>
##contig=<ID=29378368>
##contig=<ID=29378370>
##contig=<ID=29378373>
##contig=<ID=29378375>
##contig=<ID=29378376>
##contig=<ID=29378377>
##contig=<ID=29378378>
##contig=<ID=29378379>
##contig=<ID=29378381>
##contig=<ID=29378382>
##contig=<ID=29378386>
##contig=<ID=29378387>
##contig=<ID=29378388>
##contig=<ID=29378389>
##contig=<ID=29378391>
##contig=<ID=29378393>
##contig=<ID=29378395>
##contig=<ID=29378396>
##contig=<ID=29378397>
##contig=<ID=29378399>
##contig=<ID=29378400>
##contig=<ID=29378402>
##contig=<ID=29378403>
##contig=<ID=29378406>
##contig=<ID=29378407>
##contig=<ID=29378408>
##contig=<ID=29378409>
##contig=<ID=29378410>
##contig=<ID=29378411>
##contig=<ID=29378414>
##contig=<ID=29378417>
##contig=<ID=29378418>
##contig=<ID=29378419>
##contig=<ID=29378420>
##contig=<ID=29378424>
##contig=<ID=29378425>
##contig=<ID=29378426>
##contig=<ID=29378427>
##contig=<ID=29378429>
##contig=<ID=29378433>
##contig=<ID=29378434>
##contig=<ID=29378435>
##contig=<ID=29378436>
##contig=<ID=29378438>
##contig=<ID=29378444>
##contig=<ID=29378445>
##contig=<ID=29378451>
##contig=<ID=29378454>
##contig=<ID=29378456>
##contig=<ID=29378458>
##contig=<ID=29378459>
##contig=<ID=29378460>
##contig=<ID=29378461>
##contig=<ID=29378466>
##contig=<ID=29378467>
##contig=<ID=29378468>
##contig=<ID=29378471>
##contig=<ID=29378472>
##contig=<ID=29378473>
##contig=<ID=29378474>
##contig=<ID=29378475>
##contig=<ID=29378478>
##contig=<ID=29378479>
##contig=<ID=29378480>
##contig=<ID=29378481>
##contig=<ID=29378482>
##contig=<ID=29378483>
##contig=<ID=29378484>
##contig=<ID=29378485>
##contig=<ID=29378487>
##contig=<ID=29378488>
##contig=<ID=29378490>
##contig=<ID=29378491>
##contig=<ID=29378497>
##contig=<ID=29378499>
##contig=<ID=29378501>
##contig=<ID=29378502>
##contig=<ID=29378505>
##contig=<ID=29378509>
##contig=<ID=29378510>
##contig=<ID=29378511>
##contig=<ID=29378516>
##contig=<ID=29378517>
##contig=<ID=29378518>
##contig=<ID=29378519>
##contig=<ID=29378522>
##contig=<ID=29378524>
##contig=<ID=29378525>
##contig=<ID=29378528>
##contig=<ID=29378531>
##contig=<ID=29378532>
##contig=<ID=29378534>
##contig=<ID=29378535>
##contig=<ID=29378536>
##contig=<ID=29378537>
##contig=<ID=29378540>
##contig=<ID=29378541>
##contig=<ID=29378544>
##contig=<ID=29378545>
##contig=<ID=29378546>
##contig=<ID=29378547>
##contig=<ID=29378548>
##contig=<ID=29378549>
##contig=<ID=29378550>
##contig=<ID=29378552>
##contig=<ID=29378554>
##contig=<ID=29378556>
##contig=<ID=29378557>
##contig=<ID=29378558>
##contig=<ID=29378559>
##contig=<ID=29378561>
##contig=<ID=29378562>
##contig=<ID=29378564>
##contig=<ID=29378566>
##contig=<ID=29378567>
##contig=<ID=29378568>
##contig=<ID=29378569>
##contig=<ID=29378570>
##contig=<ID=29378572>
##contig=<ID=29378575>
##contig=<ID=29378577>
##contig=<ID=29378578>
##contig=<ID=29378581>
##contig=<ID=29378583>
##contig=<ID=29378588>
##contig=<ID=29378590>
##contig=<ID=29378591>
##contig=<ID=29378592>
##contig=<ID=29378593>
##contig=<ID=29378596>
##contig=<ID=29378597>
##contig=<ID=29378599>
##contig=<ID=29378600>
##contig=<ID=29378604>
##contig=<ID=29378606>
##contig=<ID=29378607>
##contig=<ID=29378609>
##contig=<ID=29378611>
##contig=<ID=29378612>
##contig=<ID=29378613>
##contig=<ID=29378614>
##contig=<ID=29378616>
##contig=<ID=29378618>
##contig=<ID=29378620>
##contig=<ID=29378621>
##contig=<ID=29378627>
##contig=<ID=29378628>
##contig=<ID=29378631>
##contig=<ID=29378632>
##contig=<ID=29378633>
##contig=<ID=29378635>
##contig=<ID=29378636>
##contig=<ID=29378637>
##contig=<ID=29378642>
##contig=<ID=29378644>
##contig=<ID=29378645>
##contig=<ID=29378647>
##contig=<ID=29378649>
##contig=<ID=29378651>
##contig=<ID=29378652>
##contig=<ID=29378653>
##contig=<ID=29378654>
##contig=<ID=29378656>
##contig=<ID=29378657>
##contig=<ID=29378659>
##contig=<ID=29378660>
##contig=<ID=29378662>
##contig=<ID=29378663>
##contig=<ID=29378664>
##contig=<ID=29378665>
##contig=<ID=29378666>
##contig=<ID=29378667>
##contig=<ID=29378670>
##contig=<ID=29378672>
##contig=<ID=29378673>
##contig=<ID=29378674>
##contig=<ID=29378675>
##contig=<ID=29378676>
##contig=<ID=29378679>
##contig=<ID=29378680>
##contig=<ID=29378681>
##contig=<ID=29378682>
##contig=<ID=29378683>
##contig=<ID=29378684>
##contig=<ID=29378685>
##contig=<ID=29378688>
##contig=<ID=29378689>
##contig=<ID=29378691>
##contig=<ID=29378693>
##contig=<ID=29378694>
##contig=<ID=29378695>
##contig=<ID=29378698>
##contig=<ID=29378699>
##contig=<ID=29378701>
##contig=<ID=29378703>
##contig=<ID=29378705>
##contig=<ID=29378706>
##contig=<ID=29378707>
##contig=<ID=29378711>
##contig=<ID=29378713>
##contig=<ID=29378714>
##contig=<ID=29378716>
##contig=<ID=29378717>
##contig=<ID=29378721>
##contig=<ID=29378722>
##contig=<ID=29378725>
##contig=<ID=29378727>
##contig=<ID=29378728>
##contig=<ID=29378729>
##contig=<ID=29378731>
##contig=<ID=29378734>
##contig=<ID=29378735>
##contig=<ID=29378736>
##contig=<ID=29378737>
##contig=<ID=29378738>
##contig=<ID=29378739>
##contig=<ID=29378740>
##contig=<ID=29378741>
##contig=<ID=29378742>
##contig=<ID=29378743>
##contig=<ID=29378744>
##contig=<ID=29378749>
##contig=<ID=29378750>
##contig=<ID=29378751>
##contig=<ID=29378754>
##contig=<ID=29378758>
##contig=<ID=29378760>
##contig=<ID=29378764>
##contig=<ID=29378765>
##contig=<ID=29378769>
##contig=<ID=29378770>
##contig=<ID=29378771>
##contig=<ID=29378772>
##contig=<ID=29378774>
##contig=<ID=29378777>
##contig=<ID=29378781>
##contig=<ID=29378782>
##contig=<ID=29378785>
##contig=<ID=29378789>
##contig=<ID=29378790>
##contig=<ID=29378793>
##contig=<ID=29378798>
##contig=<ID=29378800>
##contig=<ID=29378801>
##contig=<ID=29378803>
##contig=<ID=29378807>
##contig=<ID=29378809>
##contig=<ID=29378810>
##contig=<ID=29378811>
##contig=<ID=29378815>
##contig=<ID=29378819>
##contig=<ID=29378820>
##contig=<ID=29378823>
##contig=<ID=29378825>
##contig=<ID=29378826>
##contig=<ID=29378827>
##contig=<ID=29378828>
##contig=<ID=29378829>
##contig=<ID=29378830>
##contig=<ID=29378831>
##contig=<ID=29378832>
##contig=<ID=29378834>
##contig=<ID=29378837>
##contig=<ID=29378838>
##contig=<ID=29378839>
##contig=<ID=29378840>
##contig=<ID=29378841>
##contig=<ID=29378844>
##contig=<ID=29378847>
##contig=<ID=29378848>
##contig=<ID=29378849>
##contig=<ID=29378852>
##contig=<ID=29378854>
##contig=<ID=29378855>
##contig=<ID=29378857>
##contig=<ID=29378858>
##contig=<ID=29378861>
##contig=<ID=29378862>
##contig=<ID=29378866>
##contig=<ID=29378868>
##contig=<ID=29378870>
##contig=<ID=29378871>
##contig=<ID=29378873>
##contig=<ID=29378874>
##contig=<ID=29378876>
##contig=<ID=29378877>
##contig=<ID=29378878>
##contig=<ID=29378879>
##contig=<ID=29378881>
##contig=<ID=29378882>
##contig=<ID=29378883>
##contig=<ID=29378884>
##contig=<ID=29378885>
##contig=<ID=29378888>
##contig=<ID=29378889>
##contig=<ID=29378890>
##contig=<ID=29378892>
##contig=<ID=29378893>
##contig=<ID=29378896>
##contig=<ID=29378898>
##contig=<ID=29378899>
##contig=<ID=29378902>
##contig=<ID=29378903>
##contig=<ID=29378905>
##contig=<ID=29378906>
##contig=<ID=29378907>
##contig=<ID=29378908>
##contig=<ID=29378909>
##contig=<ID=29378910>
##contig=<ID=29378911>
##contig=<ID=29378912>
##contig=<ID=29378913>
##contig=<ID=29378914>
##contig=<ID=29378915>
##contig=<ID=29378916>
##contig=<ID=29378917>
##contig=<ID=29378920>
##contig=<ID=29378921>
##contig=<ID=29378924>
##contig=<ID=29378926>
##contig=<ID=29378927>
##contig=<ID=29378928>
##contig=<ID=29378929>
##contig=<ID=29378932>
##contig=<ID=29378934>
##contig=<ID=29378936>
##contig=<ID=29378937>
##contig=<ID=29378938>
##contig=<ID=29378940>
##contig=<ID=29378944>
##contig=<ID=29378946>
##contig=<ID=29378950>
##contig=<ID=29378953>
##contig=<ID=29378955>
##contig=<ID=29378958>
##contig=<ID=29378959>
##contig=<ID=29378960>
##contig=<ID=29378962>
##contig=<ID=29378964>
##contig=<ID=29378965>
##contig=<ID=29378966>
##contig=<ID=29378967>
##contig=<ID=29378969>
##contig=<ID=29378970>
##contig=<ID=29378971>
##contig=<ID=29378972>
##contig=<ID=29378973>
##contig=<ID=29378974>
##contig=<ID=29378975>
##contig=<ID=29378977>
##contig=<ID=29378978>
##contig=<ID=29378980>
##contig=<ID=29378984>
##contig=<ID=29378985>
##contig=<ID=29378986>
##contig=<ID=29378987>
##contig=<ID=29378988>
##contig=<ID=29378990>
##contig=<ID=29378993>
##contig=<ID=29378994>
##contig=<ID=29378996>
##contig=<ID=29378998>
##contig=<ID=29378999>
##contig=<ID=29379003>
##contig=<ID=29379004>
##contig=<ID=29379006>
##contig=<ID=29379009>
##contig=<ID=29379010>
##contig=<ID=29379012>
##contig=<ID=29379013>
##contig=<ID=29379015>
##contig=<ID=29379016>
##contig=<ID=29379017>
##contig=<ID=29379018>
##contig=<ID=29379019>
##contig=<ID=29379021>
##contig=<ID=29379022>
##contig=<ID=29379023>
##contig=<ID=29379024>
##contig=<ID=29379026>
##contig=<ID=29379027>
##contig=<ID=29379028>
##contig=<ID=29379031>
##contig=<ID=29379032>
##contig=<ID=29379034>
##contig=<ID=29379037>
##contig=<ID=29379039>
##contig=<ID=29379040>
##contig=<ID=29379044>
##contig=<ID=29379046>
##contig=<ID=29379047>
##contig=<ID=29379050>
##contig=<ID=29379051>
##contig=<ID=29379052>
##contig=<ID=29379053>
##contig=<ID=29379054>
##contig=<ID=29379056>
##contig=<ID=29379058>
##contig=<ID=29379060>
##contig=<ID=29379061>
##contig=<ID=29379062>
##contig=<ID=29379063>
##contig=<ID=29379064>
##contig=<ID=29379066>
##contig=<ID=29379067>
##contig=<ID=29379068>
##contig=<ID=29379070>
##contig=<ID=29379071>
##contig=<ID=29379072>
##contig=<ID=29379077>
##contig=<ID=29379079>
##contig=<ID=29379080>
##contig=<ID=29379081>
##contig=<ID=29379082>
##contig=<ID=29379083>
##contig=<ID=29379084>
##contig=<ID=29379085>
##contig=<ID=29379086>
##contig=<ID=29379090>
##contig=<ID=29379092>
##contig=<ID=29379094>
##contig=<ID=29379095>
##contig=<ID=29379096>
##contig=<ID=29379097>
##contig=<ID=29379098>
##contig=<ID=29379100>
##contig=<ID=29379101>
##contig=<ID=29379103>
##contig=<ID=29379106>
##contig=<ID=29379107>
##contig=<ID=29379110>
##contig=<ID=29379112>
##contig=<ID=29379113>
##contig=<ID=29379114>
##contig=<ID=29379115>
##contig=<ID=29379116>
##contig=<ID=29379118>
##contig=<ID=29379119>
##contig=<ID=29379120>
##contig=<ID=29379121>
##contig=<ID=29379125>
##contig=<ID=29379126>
##contig=<ID=29379129>
##contig=<ID=29379130>
##contig=<ID=29379132>
##contig=<ID=29379135>
##contig=<ID=29379136>
##contig=<ID=29379137>
##contig=<ID=29379138>
##contig=<ID=29379141>
##contig=<ID=29379142>
##contig=<ID=29379143>
##contig=<ID=29379146>
##contig=<ID=29379149>
##contig=<ID=29379152>
##contig=<ID=29379154>
##contig=<ID=29379155>
##contig=<ID=29379157>
##contig=<ID=29379158>
##contig=<ID=29379159>
##contig=<ID=29379160>
##contig=<ID=29379162>
##contig=<ID=29379164>
##contig=<ID=29379165>
##contig=<ID=29379166>
##contig=<ID=29379167>
##contig=<ID=29379169>
##contig=<ID=29379170>
##contig=<ID=29379171>
##contig=<ID=29379173>
##contig=<ID=29379175>
##contig=<ID=29379176>
##contig=<ID=29379177>
##contig=<ID=29379179>
##contig=<ID=29379180>
##contig=<ID=29379181>
##contig=<ID=29379182>
##contig=<ID=29379184>
##contig=<ID=29379185>
##contig=<ID=29379186>
##contig=<ID=29379187>
##contig=<ID=29379188>
##contig=<ID=29379189>
##contig=<ID=29379190>
##contig=<ID=29379191>
##contig=<ID=29379192>
##contig=<ID=29379193>
##contig=<ID=29379198>
##contig=<ID=29379199>
##contig=<ID=29379200>
##contig=<ID=29379201>
##contig=<ID=29379208>
##contig=<ID=29379210>
##contig=<ID=29379213>
##contig=<ID=29379214>
##contig=<ID=29379217>
##contig=<ID=29379222>
##contig=<ID=29379224>
##contig=<ID=29379225>
##contig=<ID=29379226>
##contig=<ID=29379227>
##contig=<ID=29379229>
##contig=<ID=29379231>
##contig=<ID=29379232>
##contig=<ID=29379233>
##contig=<ID=29379234>
##contig=<ID=29379237>
##contig=<ID=29379238>
##contig=<ID=29379239>
##contig=<ID=29379240>
##contig=<ID=29379242>
##contig=<ID=29379243>
##contig=<ID=29379245>
##contig=<ID=29379246>
##contig=<ID=29379248>
##contig=<ID=29379250>
##contig=<ID=29379251>
##contig=<ID=29379252>
##contig=<ID=29379253>
##contig=<ID=29379254>
##contig=<ID=29379255>
##contig=<ID=29379256>
##contig=<ID=29379261>
##contig=<ID=29379262>
##contig=<ID=29379265>
##contig=<ID=29379266>
##contig=<ID=29379267>
##contig=<ID=29379268>
##contig=<ID=29379270>
##contig=<ID=29379271>
##contig=<ID=29379272>
##contig=<ID=29379273>
##contig=<ID=29379275>
##contig=<ID=29379277>
##contig=<ID=29379278>
##contig=<ID=29379279>
##contig=<ID=29379280>
##contig=<ID=29379281>
##contig=<ID=29379283>
##contig=<ID=29379284>
##contig=<ID=29379287>
##contig=<ID=29379288>
##contig=<ID=29379290>
##contig=<ID=29379293>
##contig=<ID=29379295>
##contig=<ID=29379296>
##contig=<ID=29379297>
##contig=<ID=29379301>
##contig=<ID=29379302>
##contig=<ID=29379304>
##contig=<ID=29379305>
##contig=<ID=29379306>
##contig=<ID=29379310>
##contig=<ID=29379311>
##contig=<ID=29379313>
##contig=<ID=29379314>
##contig=<ID=29379319>
##contig=<ID=29379320>
##contig=<ID=29379321>
##contig=<ID=29379324>
##contig=<ID=29379325>
##contig=<ID=29379326>
##contig=<ID=29379327>
##contig=<ID=29379328>
##contig=<ID=29379334>
##contig=<ID=29379337>
##contig=<ID=29379339>
##contig=<ID=29379342>
##contig=<ID=29379343>
##contig=<ID=29379349>
##contig=<ID=29379350>
##contig=<ID=29379352>
##contig=<ID=29379353>
##contig=<ID=29379354>
##contig=<ID=29379355>
##contig=<ID=29379356>
##contig=<ID=29379358>
##contig=<ID=29379361>
##contig=<ID=29379363>
##contig=<ID=29379364>
##contig=<ID=29379366>
##contig=<ID=29379368>
##contig=<ID=29379369>
##contig=<ID=29379370>
##contig=<ID=29379372>
##contig=<ID=29379374>
##contig=<ID=29379375>
##contig=<ID=29379378>
##contig=<ID=29379380>
##contig=<ID=29379382>
##contig=<ID=29379384>
##contig=<ID=29379386>
##contig=<ID=29379388>
##contig=<ID=29379390>
##contig=<ID=29379392>
##contig=<ID=29379393>
##contig=<ID=29379394>
##contig=<ID=29379400>
##contig=<ID=29379401>
##contig=<ID=29379402>
##contig=<ID=29379404>
##contig=<ID=29379405>
##contig=<ID=29379406>
##contig=<ID=29379407>
##contig=<ID=29379408>
##contig=<ID=29379409>
##contig=<ID=29379410>
##contig=<ID=29379412>
##contig=<ID=29379413>
##contig=<ID=29379416>
##contig=<ID=29379417>
##contig=<ID=29379418>
##contig=<ID=29379419>
##contig=<ID=29379422>
##contig=<ID=29379424>
##contig=<ID=29379426>
##contig=<ID=29379428>
##contig=<ID=29379429>
##contig=<ID=29379430>
##contig=<ID=29379434>
##contig=<ID=29379435>
##contig=<ID=29379437>
##contig=<ID=29379438>
##contig=<ID=29379439>
##contig=<ID=29379440>
##contig=<ID=29379441>
##contig=<ID=29379443>
##contig=<ID=29379451>
##contig=<ID=29379454>
##contig=<ID=29379457>
##contig=<ID=29379458>
##contig=<ID=29379459>
##contig=<ID=29379460>
##contig=<ID=29379462>
##contig=<ID=29379470>
##contig=<ID=29379471>
##contig=<ID=29379473>
##contig=<ID=29379477>
##contig=<ID=29379478>
##contig=<ID=29379479>
##contig=<ID=29379480>
##contig=<ID=29379481>
##contig=<ID=29379482>
##contig=<ID=29379483>
##contig=<ID=29379486>
##contig=<ID=29379487>
##contig=<ID=29379488>
##contig=<ID=29379489>
##contig=<ID=29379490>
##contig=<ID=29379492>
##contig=<ID=29379494>
##contig=<ID=29379495>
##contig=<ID=29379496>
##contig=<ID=29379498>
##contig=<ID=29379500>
##contig=<ID=29379502>
##contig=<ID=29379503>
##contig=<ID=29379505>
##contig=<ID=29379507>
##contig=<ID=29379509>
##contig=<ID=29379512>
##contig=<ID=29379513>
##contig=<ID=29379515>
##contig=<ID=29379516>
##contig=<ID=29379517>
##contig=<ID=29379518>
##contig=<ID=29379521>
##contig=<ID=29379523>
##contig=<ID=29379524>
##contig=<ID=29379529>
##contig=<ID=29379530>
##contig=<ID=29379531>
##contig=<ID=29379532>
##contig=<ID=29379534>
##contig=<ID=29379536>
##contig=<ID=29379537>
##contig=<ID=29379539>
##contig=<ID=29379547>
##contig=<ID=29379550>
##contig=<ID=29379551>
##contig=<ID=29379553>
##contig=<ID=29379556>
##contig=<ID=29379557>
##contig=<ID=29379560>
##contig=<ID=29379561>
##contig=<ID=29379564>
##contig=<ID=29379565>
##contig=<ID=29379567>
##contig=<ID=29379568>
##contig=<ID=29379569>
##contig=<ID=29379570>
##contig=<ID=29379572>
##contig=<ID=29379576>
##contig=<ID=29379577>
##contig=<ID=29379582>
##contig=<ID=29379583>
##contig=<ID=29379586>
##contig=<ID=29379587>
##contig=<ID=29379588>
##contig=<ID=29379589>
##contig=<ID=29379591>
##contig=<ID=29379593>
##contig=<ID=29379594>
##contig=<ID=29379596>
##contig=<ID=29379598>
##contig=<ID=29379599>
##contig=<ID=29379601>
##contig=<ID=29379602>
##contig=<ID=29379604>
##contig=<ID=29379606>
##contig=<ID=29379608>
##contig=<ID=29379609>
##contig=<ID=29379610>
##contig=<ID=29379611>
##contig=<ID=29379612>
##contig=<ID=29379613>
##contig=<ID=29379614>
##contig=<ID=29379615>
##contig=<ID=29379616>
##contig=<ID=29379617>
##contig=<ID=29379620>
##contig=<ID=29379621>
##contig=<ID=29379622>
##contig=<ID=29379623>
##contig=<ID=29379627>
##contig=<ID=29379628>
##contig=<ID=29379629>
##contig=<ID=29379630>
##contig=<ID=29379636>
##contig=<ID=29379637>
##contig=<ID=29379638>
##contig=<ID=29379639>
##contig=<ID=29379641>
##contig=<ID=29379643>
##contig=<ID=29379644>
##contig=<ID=29379645>
##contig=<ID=29379647>
##contig=<ID=29379649>
##contig=<ID=29379650>
##contig=<ID=29379651>
##contig=<ID=29379653>
##contig=<ID=29379655>
##contig=<ID=29379656>
##contig=<ID=29379657>
##contig=<ID=29379658>
##contig=<ID=29379660>
##contig=<ID=29379661>
##contig=<ID=29379662>
##contig=<ID=29379663>
##contig=<ID=29379664>
##contig=<ID=29379665>
##contig=<ID=29379666>
##contig=<ID=29379668>
##contig=<ID=29379669>
##contig=<ID=29379672>
##contig=<ID=29379673>
##contig=<ID=29379675>
##contig=<ID=29379681>
##contig=<ID=29379683>
##contig=<ID=29379684>
##contig=<ID=29379687>
##contig=<ID=29379688>
##contig=<ID=29379693>
##contig=<ID=29379694>
##contig=<ID=29379695>
##contig=<ID=29379704>
##contig=<ID=29379705>
##contig=<ID=29379706>
##contig=<ID=29379707>
##contig=<ID=29379708>
##contig=<ID=29379710>
##contig=<ID=29379711>
##contig=<ID=29379713>
##contig=<ID=29379716>
##contig=<ID=29379717>
##contig=<ID=29379718>
##contig=<ID=29379719>
##contig=<ID=29379720>
##contig=<ID=29379721>
##contig=<ID=29379722>
##contig=<ID=29379723>
##contig=<ID=29379724>
##contig=<ID=29379725>
##contig=<ID=29379727>
##contig=<ID=29379728>
##contig=<ID=29379729>
##contig=<ID=29379732>
##contig=<ID=29379734>
##contig=<ID=29379735>
##contig=<ID=29379736>
##contig=<ID=29379740>
##contig=<ID=29379743>
##contig=<ID=29379744>
##contig=<ID=29379745>
##contig=<ID=29379746>
##contig=<ID=29379747>
##contig=<ID=29379750>
##contig=<ID=29379751>
##contig=<ID=29379752>
##contig=<ID=29379753>
##contig=<ID=29379754>
##contig=<ID=29379757>
##contig=<ID=29379759>
##contig=<ID=29379760>
##contig=<ID=29379763>
##contig=<ID=29379765>
##contig=<ID=29379766>
##contig=<ID=29379767>
##contig=<ID=29379768>
##contig=<ID=29379771>
##contig=<ID=29379772>
##contig=<ID=29379775>
##contig=<ID=29379777>
##contig=<ID=29379780>
##contig=<ID=29379781>
##contig=<ID=29379782>
##contig=<ID=29379783>
##contig=<ID=29379784>
##contig=<ID=29379785>
##contig=<ID=29379788>
##contig=<ID=29379789>
##contig=<ID=29379790>
##contig=<ID=29379793>
##contig=<ID=29379795>
##contig=<ID=29379796>
##contig=<ID=29379797>
##contig=<ID=29379798>
##contig=<ID=29379799>
##contig=<ID=29379800>
##contig=<ID=29379801>
##contig=<ID=29379802>
##contig=<ID=29379805>
##contig=<ID=29379807>
##contig=<ID=29379808>
##contig=<ID=29379809>
##contig=<ID=29379810>
##contig=<ID=29379812>
##contig=<ID=29379813>
##contig=<ID=29379814>
##contig=<ID=29379815>
##contig=<ID=29379817>
##contig=<ID=29379818>
##contig=<ID=29379820>
##contig=<ID=29379821>
##contig=<ID=29379826>
##contig=<ID=29379831>
##contig=<ID=29379834>
##contig=<ID=29379836>
##contig=<ID=29379837>
##contig=<ID=29379838>
##contig=<ID=29379839>
##contig=<ID=29379840>
##contig=<ID=29379841>
##contig=<ID=29379843>
##contig=<ID=29379844>
##contig=<ID=29379845>
##contig=<ID=29379848>
##contig=<ID=29379849>
##contig=<ID=29379850>
##contig=<ID=29379855>
##contig=<ID=29379856>
##contig=<ID=29379857>
##contig=<ID=29379861>
##contig=<ID=29379862>
##contig=<ID=29379865>
##contig=<ID=29379867>
##contig=<ID=29379868>
##contig=<ID=29379870>
##contig=<ID=29379871>
##contig=<ID=29379873>
##contig=<ID=29379874>
##contig=<ID=29379877>
##contig=<ID=29379881>
##contig=<ID=29379883>
##contig=<ID=29379885>
##contig=<ID=29379886>
##contig=<ID=29379887>
##contig=<ID=29379888>
##contig=<ID=29379891>
##contig=<ID=29379893>
##contig=<ID=29379895>
##contig=<ID=29379896>
##contig=<ID=29379897>
##contig=<ID=29379898>
##contig=<ID=29379902>
##contig=<ID=29379907>
##contig=<ID=29379910>
##contig=<ID=29379911>
##contig=<ID=29379912>
##contig=<ID=29379913>
##contig=<ID=29379915>
##contig=<ID=29379916>
##contig=<ID=29379918>
##contig=<ID=29379919>
##contig=<ID=29379920>
##contig=<ID=29379924>
##contig=<ID=29379925>
##contig=<ID=29379926>
##contig=<ID=29379927>
##contig=<ID=29379929>
##contig=<ID=29379930>
##contig=<ID=29379931>
##contig=<ID=29379932>
##contig=<ID=29379933>
##contig=<ID=29379935>
##contig=<ID=29379936>
##contig=<ID=29379938>
##contig=<ID=29379939>
##contig=<ID=29379941>
##contig=<ID=29379942>
##contig=<ID=29379944>
##contig=<ID=29379945>
##contig=<ID=29379948>
##contig=<ID=29379954>
##contig=<ID=29379957>
##contig=<ID=29379958>
##contig=<ID=29379959>
##contig=<ID=29379961>
##contig=<ID=29379962>
##contig=<ID=29379965>
##contig=<ID=29379966>
##contig=<ID=29379967>
##contig=<ID=29379968>
##contig=<ID=29379971>
##contig=<ID=29379972>
##contig=<ID=29379973>
##contig=<ID=29379975>
##contig=<ID=29379976>
##contig=<ID=29379977>
##contig=<ID=29379978>
##contig=<ID=29379979>
##contig=<ID=29379980>
##contig=<ID=29379981>
##contig=<ID=29379982>
##contig=<ID=29379984>
##contig=<ID=29379987>
##contig=<ID=29379989>
##contig=<ID=29379991>
##contig=<ID=29379993>
##contig=<ID=29379994>
##contig=<ID=29379995>
##contig=<ID=29379996>
##contig=<ID=29379997>
##contig=<ID=29379998>
##contig=<ID=29379999>
##contig=<ID=29380001>
##contig=<ID=29380002>
##contig=<ID=29380003>
##contig=<ID=29380008>
##contig=<ID=29380010>
##contig=<ID=29380012>
##contig=<ID=29380013>
##contig=<ID=29380014>
##contig=<ID=29380015>
##contig=<ID=29380016>
##contig=<ID=29380017>
##contig=<ID=29380018>
##contig=<ID=29380019>
##contig=<ID=29380020>
##contig=<ID=29380021>
##contig=<ID=29380023>
##contig=<ID=29380025>
##contig=<ID=29380027>
##contig=<ID=29380029>
##contig=<ID=29380035>
##contig=<ID=29380036>
##contig=<ID=29380039>
##contig=<ID=29380040>
##contig=<ID=29380041>
##contig=<ID=29380043>
##contig=<ID=29380045>
##contig=<ID=29380046>
##contig=<ID=29380047>
##contig=<ID=29380048>
##contig=<ID=29380049>
##contig=<ID=29380050>
##contig=<ID=29380051>
##contig=<ID=29380053>
##contig=<ID=29380055>
##contig=<ID=29380057>
##contig=<ID=29380058>
##contig=<ID=29380060>
##contig=<ID=29380061>
##contig=<ID=29380062>
##contig=<ID=29380065>
##contig=<ID=29380066>
##contig=<ID=29380068>
##contig=<ID=29380072>
##contig=<ID=29380075>
##contig=<ID=29380076>
##contig=<ID=29380077>
##contig=<ID=29380078>
##contig=<ID=29380084>
##contig=<ID=29380086>
##contig=<ID=29380087>
##contig=<ID=29380089>
##contig=<ID=29380090>
##contig=<ID=29380091>
##contig=<ID=29380093>
##contig=<ID=29380094>
##contig=<ID=29380096>
##contig=<ID=29380100>
##contig=<ID=29380102>
##contig=<ID=29380103>
##contig=<ID=29380105>
##contig=<ID=29380108>
##contig=<ID=29380109>
##contig=<ID=29380111>
##contig=<ID=29380112>
##contig=<ID=29380113>
##contig=<ID=29380114>
##contig=<ID=29380115>
##contig=<ID=29380116>
##contig=<ID=29380117>
##contig=<ID=29380118>
##contig=<ID=29380119>
##contig=<ID=29380121>
##contig=<ID=29380123>
##contig=<ID=29380128>
##contig=<ID=29380129>
##contig=<ID=29380130>
##contig=<ID=29380132>
##contig=<ID=29380133>
##contig=<ID=29380134>
##contig=<ID=29380136>
##contig=<ID=29380138>
##contig=<ID=29380139>
##contig=<ID=29380141>
##contig=<ID=29380144>
##contig=<ID=29380148>
##contig=<ID=29380150>
##contig=<ID=29380151>
##contig=<ID=29380152>
##contig=<ID=29380153>
##contig=<ID=29380154>
##contig=<ID=29380155>
##contig=<ID=29380156>
##contig=<ID=29380158>
##contig=<ID=29380162>
##contig=<ID=29380163>
##contig=<ID=29380164>
##contig=<ID=29380167>
##contig=<ID=29380169>
##contig=<ID=29380170>
##contig=<ID=29380171>
##contig=<ID=29380174>
##contig=<ID=29380175>
##contig=<ID=29380176>
##contig=<ID=29380178>
##contig=<ID=29380179>
##contig=<ID=29380180>
##contig=<ID=29380181>
##contig=<ID=29380183>
##contig=<ID=29380184>
##contig=<ID=29380186>
##contig=<ID=29380191>
##contig=<ID=29380192>
##contig=<ID=29380193>
##contig=<ID=29380194>
##contig=<ID=29380196>
##contig=<ID=29380198>
##contig=<ID=29380199>
##contig=<ID=29380200>
##contig=<ID=29380206>
##contig=<ID=29380207>
##contig=<ID=29380208>
##contig=<ID=29380210>
##contig=<ID=29380212>
##contig=<ID=29380215>
##contig=<ID=29380217>
##contig=<ID=29380218>
##contig=<ID=29380219>
##contig=<ID=29380220>
##contig=<ID=29380221>
##contig=<ID=29380222>
##contig=<ID=29380223>
##contig=<ID=29380224>
##contig=<ID=29380226>
##contig=<ID=29380229>
##contig=<ID=29380230>
##contig=<ID=29380232>
##contig=<ID=29380234>
##contig=<ID=29380237>
##contig=<ID=29380238>
##contig=<ID=29380241>
##contig=<ID=29380244>
##contig=<ID=29380247>
##contig=<ID=29380249>
##contig=<ID=29380254>
##contig=<ID=29380255>
##contig=<ID=29380258>
##contig=<ID=29380259>
##contig=<ID=29380260>
##contig=<ID=29380261>
##contig=<ID=29380263>
##contig=<ID=29380266>
##contig=<ID=29380268>
##contig=<ID=29380270>
##contig=<ID=29380272>
##contig=<ID=29380273>
##contig=<ID=29380275>
##contig=<ID=29380276>
##contig=<ID=29380278>
##contig=<ID=29380279>
##contig=<ID=29380282>
##contig=<ID=29380284>
##contig=<ID=29380285>
##contig=<ID=29380286>
##contig=<ID=29380287>
##contig=<ID=29380288>
##contig=<ID=29380292>
##contig=<ID=29380293>
##contig=<ID=29380294>
##contig=<ID=29380295>
##contig=<ID=29380296>
##contig=<ID=29380299>
##contig=<ID=29380300>
##contig=<ID=29380302>
##contig=<ID=29380304>
##contig=<ID=29380306>
##contig=<ID=29380308>
##contig=<ID=29380309>
##contig=<ID=29380312>
##contig=<ID=29380313>
##contig=<ID=29380320>
##contig=<ID=29380322>
##contig=<ID=29380323>
##contig=<ID=29380324>
##contig=<ID=29380325>
##contig=<ID=29380327>
##contig=<ID=29380328>
##contig=<ID=29380329>
##contig=<ID=29380330>
##contig=<ID=29380336>
##contig=<ID=29380338>
##contig=<ID=29380339>
##contig=<ID=29380340>
##contig=<ID=29380343>
##contig=<ID=29380344>
##contig=<ID=29380345>
##contig=<ID=29380346>
##contig=<ID=29380348>
##contig=<ID=29380350>
##contig=<ID=29380353>
##contig=<ID=29380354>
##contig=<ID=29380355>
##contig=<ID=29380357>
##contig=<ID=29380358>
##contig=<ID=29380359>
##contig=<ID=29380361>
##contig=<ID=29380362>
##contig=<ID=29380363>
##contig=<ID=29380364>
##contig=<ID=29380365>
##contig=<ID=29380366>
##contig=<ID=29380367>
##contig=<ID=29380368>
##contig=<ID=29380372>
##contig=<ID=29380373>
##contig=<ID=29380374>
##contig=<ID=29380376>
##contig=<ID=29380377>
##contig=<ID=29380378>
##contig=<ID=29380379>
##contig=<ID=29380380>
##contig=<ID=29380381>
##contig=<ID=29380383>
##contig=<ID=29380392>
##contig=<ID=29380393>
##contig=<ID=29380396>
##contig=<ID=29380398>
##contig=<ID=29380399>
##contig=<ID=29380405>
##contig=<ID=29380406>
##contig=<ID=29380408>
##contig=<ID=29380409>
##contig=<ID=29380410>
##contig=<ID=29380411>
##contig=<ID=29380412>
##contig=<ID=29380414>
##contig=<ID=29380415>
##contig=<ID=29380418>
##contig=<ID=29380419>
##contig=<ID=29380421>
##contig=<ID=29380422>
##contig=<ID=29380423>
##contig=<ID=29380424>
##contig=<ID=29380432>
##contig=<ID=29380433>
##contig=<ID=29380434>
##contig=<ID=29380436>
##contig=<ID=29380437>
##contig=<ID=29380438>
##contig=<ID=29380439>
##contig=<ID=29380440>
##contig=<ID=29380441>
##contig=<ID=29380446>
##contig=<ID=29380447>
##contig=<ID=29380448>
##contig=<ID=29380449>
##contig=<ID=29380450>
##contig=<ID=29380452>
##contig=<ID=29380454>
##contig=<ID=29380457>
##contig=<ID=29380458>
##contig=<ID=29380466>
##contig=<ID=29380468>
##contig=<ID=29380470>
##contig=<ID=29380472>
##contig=<ID=29380473>
##contig=<ID=29380474>
##contig=<ID=29380476>
##contig=<ID=29380477>
##contig=<ID=29380478>
##contig=<ID=29380479>
##contig=<ID=29380480>
##contig=<ID=29380481>
##contig=<ID=29380484>
##contig=<ID=29380485>
##contig=<ID=29380487>
##contig=<ID=29380489>
##contig=<ID=29380490>
##contig=<ID=29380492>
##contig=<ID=29380495>
##contig=<ID=29380497>
##contig=<ID=29380499>
##contig=<ID=29380500>
##contig=<ID=29380501>
##contig=<ID=29380502>
##contig=<ID=29380503>
##contig=<ID=29380504>
##contig=<ID=29380508>
##contig=<ID=29380510>
##contig=<ID=29380511>
##contig=<ID=29380513>
##contig=<ID=29380514>
##contig=<ID=29380515>
##contig=<ID=29380517>
##contig=<ID=29380519>
##contig=<ID=29380521>
##contig=<ID=29380523>
##contig=<ID=29380524>
##contig=<ID=29380527>
##contig=<ID=29380528>
##contig=<ID=29380529>
##contig=<ID=29380531>
##contig=<ID=29380533>
##contig=<ID=29380534>
##contig=<ID=29380537>
##contig=<ID=29380538>
##contig=<ID=29380539>
##contig=<ID=29380540>
##contig=<ID=29380541>
##contig=<ID=29380542>
##contig=<ID=29380543>
##contig=<ID=29380545>
##contig=<ID=29380546>
##contig=<ID=29380548>
##contig=<ID=29380550>
##contig=<ID=29380551>
##contig=<ID=29380554>
##contig=<ID=29380557>
##contig=<ID=29380558>
##contig=<ID=29380560>
##contig=<ID=29380562>
##contig=<ID=29380563>
##contig=<ID=29380567>
##contig=<ID=29380568>
##contig=<ID=29380569>
##contig=<ID=29380570>
##contig=<ID=29380571>
##contig=<ID=29380572>
##contig=<ID=29380573>
##contig=<ID=29380574>
##contig=<ID=29380575>
##contig=<ID=29380577>
##contig=<ID=29380578>
##contig=<ID=29380579>
##contig=<ID=29380582>
##contig=<ID=29380585>
##contig=<ID=29380586>
##contig=<ID=29380587>
##contig=<ID=29380590>
##contig=<ID=29380592>
##contig=<ID=29380593>
##contig=<ID=29380600>
##contig=<ID=29380602>
##contig=<ID=29380604>
##contig=<ID=29380605>
##contig=<ID=29380611>
##contig=<ID=29380612>
##contig=<ID=29380613>
##contig=<ID=29380615>
##contig=<ID=29380616>
##contig=<ID=29380617>
##contig=<ID=29380618>
##contig=<ID=29380620>
##contig=<ID=29380622>
##contig=<ID=29380623>
##contig=<ID=29380628>
##contig=<ID=29380629>
##contig=<ID=29380630>
##contig=<ID=29380633>
##contig=<ID=29380634>
##contig=<ID=29380636>
##contig=<ID=29380640>
##contig=<ID=29380642>
##contig=<ID=29380643>
##contig=<ID=29380648>
##contig=<ID=29380649>
##contig=<ID=29380650>
##contig=<ID=29380653>
##contig=<ID=29380654>
##contig=<ID=29380656>
##contig=<ID=29380657>
##contig=<ID=29380658>
##contig=<ID=29380659>
##contig=<ID=29380660>
##contig=<ID=29380661>
##contig=<ID=29380663>
##contig=<ID=29380665>
##contig=<ID=29380668>
##contig=<ID=29380672>
##contig=<ID=29380674>
##contig=<ID=29380676>
##contig=<ID=29380679>
##contig=<ID=29380680>
##contig=<ID=29380683>
##contig=<ID=29380684>
##contig=<ID=29380685>
##contig=<ID=29380686>
##contig=<ID=29380687>
##contig=<ID=29380688>
##contig=<ID=29380689>
##contig=<ID=29380691>
##contig=<ID=29380692>
##contig=<ID=29380695>
##contig=<ID=29380696>
##contig=<ID=29380697>
##contig=<ID=29380700>
##contig=<ID=29380702>
##contig=<ID=29380707>
##contig=<ID=29380708>
##contig=<ID=29380710>
##contig=<ID=29380711>
##contig=<ID=29380712>
##contig=<ID=29380713>
##contig=<ID=29380715>
##contig=<ID=29380718>
##contig=<ID=29380719>
##contig=<ID=29380720>
##contig=<ID=29380723>
##contig=<ID=29380724>
##contig=<ID=29380725>
##contig=<ID=29380728>
##contig=<ID=29380730>
##contig=<ID=29380731>
##contig=<ID=29380733>
##contig=<ID=29380734>
##contig=<ID=29380735>
##contig=<ID=29380736>
##contig=<ID=29380737>
##contig=<ID=29380738>
##contig=<ID=29380739>
##contig=<ID=29380740>
##contig=<ID=29380741>
##contig=<ID=29380742>
##contig=<ID=29380744>
##contig=<ID=29380745>
##contig=<ID=29380747>
##contig=<ID=29380748>
##contig=<ID=29380749>
##contig=<ID=29380750>
##contig=<ID=29380752>
##contig=<ID=29380753>
##contig=<ID=29380754>
##contig=<ID=29380755>
##contig=<ID=29380756>
##contig=<ID=29380758>
##contig=<ID=29380760>
##contig=<ID=29380762>
##contig=<ID=29380763>
##contig=<ID=29380765>
##contig=<ID=29380767>
##contig=<ID=29380773>
##contig=<ID=29380774>
##contig=<ID=29380775>
##contig=<ID=29380776>
##contig=<ID=29380777>
##contig=<ID=29380778>
##contig=<ID=29380780>
##contig=<ID=29380781>
##contig=<ID=29380783>
##contig=<ID=29380786>
##contig=<ID=29380787>
##contig=<ID=29380788>
##contig=<ID=29380790>
##contig=<ID=29380791>
##contig=<ID=29380793>
##contig=<ID=29380796>
##contig=<ID=29380797>
##contig=<ID=29380798>
##contig=<ID=29380800>
##contig=<ID=29380801>
##contig=<ID=29380803>
##contig=<ID=29380804>
##contig=<ID=29380805>
##contig=<ID=29380806>
##contig=<ID=29380808>
##contig=<ID=29380809>
##contig=<ID=29380811>
##contig=<ID=29380812>
##contig=<ID=29380814>
##contig=<ID=29380816>
##contig=<ID=29380819>
##contig=<ID=29380820>
##contig=<ID=29380822>
##contig=<ID=29380823>
##contig=<ID=29380824>
##contig=<ID=29380825>
##contig=<ID=29380826>
##contig=<ID=29380828>
##contig=<ID=29380832>
##contig=<ID=29380834>
##contig=<ID=29380836>
##contig=<ID=29380837>
##contig=<ID=29380838>
##contig=<ID=29380839>
##contig=<ID=29380840>
##contig=<ID=29380842>
##contig=<ID=29380844>
##contig=<ID=29380848>
##contig=<ID=29380850>
##contig=<ID=29380851>
##contig=<ID=29380853>
##contig=<ID=29380854>
##contig=<ID=29380856>
##contig=<ID=29380857>
##contig=<ID=29380859>
##contig=<ID=29380860>
##contig=<ID=29380866>
##contig=<ID=29380868>
##contig=<ID=29380870>
##contig=<ID=29380874>
##contig=<ID=29380875>
##contig=<ID=29380877>
##contig=<ID=29380880>
##contig=<ID=29380883>
##contig=<ID=29380884>
##contig=<ID=29380886>
##contig=<ID=29380887>
##contig=<ID=29380890>
##contig=<ID=29380891>
##contig=<ID=29380894>
##contig=<ID=29380897>
##contig=<ID=29380898>
##contig=<ID=29380899>
##contig=<ID=29380901>
##contig=<ID=29380902>
##contig=<ID=29380903>
##contig=<ID=29380904>
##contig=<ID=29380906>
##contig=<ID=29380908>
##contig=<ID=29380909>
##contig=<ID=29380913>
##contig=<ID=29380915>
##contig=<ID=29380916>
##contig=<ID=29380918>
##contig=<ID=29380919>
##contig=<ID=29380920>
##contig=<ID=29380921>
##contig=<ID=29380924>
##contig=<ID=29380925>
##contig=<ID=29380929>
##contig=<ID=29380931>
##contig=<ID=29380935>
##contig=<ID=29380936>
##contig=<ID=29380937>
##contig=<ID=29380939>
##contig=<ID=29380941>
##contig=<ID=29380942>
##contig=<ID=29380943>
##contig=<ID=29380944>
##contig=<ID=29380945>
##contig=<ID=29380947>
##contig=<ID=29380948>
##contig=<ID=29380949>
##contig=<ID=29380950>
##contig=<ID=29380951>
##contig=<ID=29380954>
##contig=<ID=29380958>
##contig=<ID=29380959>
##contig=<ID=29380960>
##contig=<ID=29380961>
##contig=<ID=29380963>
##contig=<ID=29380965>
##contig=<ID=29380969>
##contig=<ID=29380970>
##contig=<ID=29380971>
##contig=<ID=29380976>
##contig=<ID=29380978>
##contig=<ID=29380980>
##contig=<ID=29380982>
##contig=<ID=29380984>
##contig=<ID=29380986>
##contig=<ID=29380987>
##contig=<ID=29380988>
##contig=<ID=29380989>
##contig=<ID=29380990>
##contig=<ID=29380994>
##contig=<ID=29380995>
##contig=<ID=29380996>
##contig=<ID=29380997>
##contig=<ID=29380998>
##contig=<ID=29381000>
##contig=<ID=29381001>
##contig=<ID=29381003>
##contig=<ID=29381004>
##contig=<ID=29381005>
##contig=<ID=29381006>
##contig=<ID=29381009>
##contig=<ID=29381010>
##contig=<ID=29381014>
##contig=<ID=29381016>
##contig=<ID=29381027>
##contig=<ID=29381028>
##contig=<ID=29381029>
##contig=<ID=29381030>
##contig=<ID=29381033>
##contig=<ID=29381034>
##contig=<ID=29381036>
##contig=<ID=29381037>
##contig=<ID=29381038>
##contig=<ID=29381039>
##contig=<ID=29381040>
##contig=<ID=29381042>
##contig=<ID=29381043>
##contig=<ID=29381044>
##contig=<ID=29381045>
##contig=<ID=29381048>
##contig=<ID=29381049>
##contig=<ID=29381051>
##contig=<ID=29381054>
##contig=<ID=29381055>
##contig=<ID=29381056>
##contig=<ID=29381057>
##contig=<ID=29381059>
##contig=<ID=29381060>
##contig=<ID=29381061>
##contig=<ID=29381062>
##contig=<ID=29381065>
##contig=<ID=29381066>
##contig=<ID=29381067>
##contig=<ID=29381072>
##contig=<ID=29381073>
##contig=<ID=29381076>
##contig=<ID=29381077>
##contig=<ID=29381078>
##contig=<ID=29381079>
##contig=<ID=29381080>
##contig=<ID=29381081>
##contig=<ID=29381082>
##contig=<ID=29381084>
##contig=<ID=29381086>
##contig=<ID=29381087>
##contig=<ID=29381088>
##contig=<ID=29381094>
##contig=<ID=29381099>
##contig=<ID=29381100>
##contig=<ID=29381101>
##contig=<ID=29381102>
##contig=<ID=29381105>
##contig=<ID=29381106>
##contig=<ID=29381107>
##contig=<ID=29381111>
##contig=<ID=29381114>
##contig=<ID=29381115>
##contig=<ID=29381117>
##contig=<ID=29381120>
##contig=<ID=29381121>
##contig=<ID=29381122>
##contig=<ID=29381124>
##contig=<ID=29381126>
##contig=<ID=29381129>
##contig=<ID=29381131>
##contig=<ID=29381132>
##contig=<ID=29381134>
##contig=<ID=29381135>
##contig=<ID=29381137>
##contig=<ID=29381140>
##contig=<ID=29381141>
##contig=<ID=29381142>
##contig=<ID=29381144>
##contig=<ID=29381145>
##contig=<ID=29381146>
##contig=<ID=29381147>
##contig=<ID=29381148>
##contig=<ID=29381149>
##contig=<ID=29381150>
##contig=<ID=29381151>
##contig=<ID=29381152>
##contig=<ID=29381153>
##contig=<ID=29381154>
##contig=<ID=29381155>
##contig=<ID=29381156>
##contig=<ID=29381158>
##contig=<ID=29381163>
##contig=<ID=29381164>
##contig=<ID=29381166>
##contig=<ID=29381169>
##contig=<ID=29381170>
##contig=<ID=29381171>
##contig=<ID=29381172>
##contig=<ID=29381174>
##contig=<ID=29381175>
##contig=<ID=29381176>
##contig=<ID=29381177>
##contig=<ID=29381178>
##contig=<ID=29381179>
##contig=<ID=29381181>
##contig=<ID=29381182>
##contig=<ID=29381183>
##contig=<ID=29381185>
##contig=<ID=29381187>
##contig=<ID=29381188>
##contig=<ID=29381189>
##contig=<ID=29381191>
##contig=<ID=29381192>
##contig=<ID=29381197>
##contig=<ID=29381198>
##contig=<ID=29381199>
##contig=<ID=29381200>
##contig=<ID=29381202>
##contig=<ID=29381203>
##contig=<ID=29381206>
##contig=<ID=29381207>
##contig=<ID=29381211>
##contig=<ID=29381212>
##contig=<ID=29381213>
##contig=<ID=29381214>
##contig=<ID=29381219>
##contig=<ID=29381220>
##contig=<ID=29381221>
##contig=<ID=29381222>
##contig=<ID=29381225>
##contig=<ID=29381226>
##contig=<ID=29381228>
##contig=<ID=29381229>
##contig=<ID=29381231>
##contig=<ID=29381232>
##contig=<ID=29381233>
##contig=<ID=29381236>
##contig=<ID=29381237>
##contig=<ID=29381238>
##contig=<ID=29381239>
##contig=<ID=29381242>
##contig=<ID=29381244>
##contig=<ID=29381245>
##contig=<ID=29381246>
##contig=<ID=29381247>
##contig=<ID=29381248>
##contig=<ID=29381249>
##contig=<ID=29381251>
##contig=<ID=29381254>
##contig=<ID=29381255>
##contig=<ID=29381256>
##contig=<ID=29381257>
##contig=<ID=29381258>
##contig=<ID=29381265>
##contig=<ID=29381266>
##contig=<ID=29381271>
##contig=<ID=29381273>
##contig=<ID=29381274>
##contig=<ID=29381275>
##contig=<ID=29381277>
##contig=<ID=29381280>
##contig=<ID=29381283>
##contig=<ID=29381284>
##contig=<ID=29381285>
##contig=<ID=29381289>
##contig=<ID=29381290>
##contig=<ID=29381291>
##contig=<ID=29381293>
##contig=<ID=29381294>
##contig=<ID=29381295>
##contig=<ID=29381297>
##contig=<ID=29381300>
##contig=<ID=29381301>
##contig=<ID=29381302>
##contig=<ID=29381303>
##contig=<ID=29381304>
##contig=<ID=29381308>
##contig=<ID=29381309>
##contig=<ID=29381310>
##contig=<ID=29381311>
##contig=<ID=29381312>
##contig=<ID=29381313>
##contig=<ID=29381314>
##contig=<ID=29381316>
##contig=<ID=29381318>
##contig=<ID=29381320>
##contig=<ID=29381322>
##contig=<ID=29381324>
##contig=<ID=29381325>
##contig=<ID=29381328>
##contig=<ID=29381330>
##contig=<ID=29381331>
##contig=<ID=29381332>
##contig=<ID=29381335>
##contig=<ID=29381336>
##contig=<ID=29381340>
##contig=<ID=29381343>
##contig=<ID=29381344>
##contig=<ID=29381348>
##contig=<ID=29381349>
##contig=<ID=29381353>
##contig=<ID=29381354>
##contig=<ID=29381356>
##contig=<ID=29381357>
##contig=<ID=29381359>
##contig=<ID=29381360>
##contig=<ID=29381361>
##contig=<ID=29381362>
##contig=<ID=29381363>
##contig=<ID=29381366>
##contig=<ID=29381367>
##contig=<ID=29381368>
##contig=<ID=29381369>
##contig=<ID=29381370>
##contig=<ID=29381372>
##contig=<ID=29381374>
##contig=<ID=29381376>
##contig=<ID=29381377>
##contig=<ID=29381378>
##contig=<ID=29381381>
##contig=<ID=29381382>
##contig=<ID=29381384>
##contig=<ID=29381387>
##contig=<ID=29381388>
##contig=<ID=29381389>
##contig=<ID=29381390>
##contig=<ID=29381391>
##contig=<ID=29381392>
##contig=<ID=29381393>
##contig=<ID=29381397>
##contig=<ID=29381398>
##contig=<ID=29381401>
##contig=<ID=29381403>
##contig=<ID=29381404>
##contig=<ID=29381407>
##contig=<ID=29381408>
##contig=<ID=29381410>
##contig=<ID=29381411>
##contig=<ID=29381412>
##contig=<ID=29381414>
##contig=<ID=29381415>
##contig=<ID=29381417>
##contig=<ID=29381418>
##contig=<ID=29381420>
##contig=<ID=29381422>
##contig=<ID=29381423>
##contig=<ID=29381424>
##contig=<ID=29381427>
##contig=<ID=29381428>
##contig=<ID=29381430>
##contig=<ID=29381431>
##contig=<ID=29381433>
##contig=<ID=29381434>
##contig=<ID=29381436>
##contig=<ID=29381438>
##contig=<ID=29381439>
##contig=<ID=29381440>
##contig=<ID=29381445>
##contig=<ID=29381447>
##contig=<ID=29381449>
##contig=<ID=29381452>
##contig=<ID=29381454>
##contig=<ID=29381455>
##contig=<ID=29381456>
##contig=<ID=29381458>
##contig=<ID=29381459>
##contig=<ID=29381460>
##contig=<ID=29381461>
##contig=<ID=29381464>
##contig=<ID=29381465>
##contig=<ID=29381466>
##contig=<ID=29381467>
##contig=<ID=29381469>
##contig=<ID=29381470>
##contig=<ID=29381471>
##contig=<ID=29381472>
##contig=<ID=29381473>
##contig=<ID=29381474>
##contig=<ID=29381475>
##contig=<ID=29381476>
##contig=<ID=29381477>
##contig=<ID=29381478>
##contig=<ID=29381479>
##contig=<ID=29381480>
##contig=<ID=29381482>
##contig=<ID=29381484>
##contig=<ID=29381485>
##contig=<ID=29381488>
##contig=<ID=29381491>
##contig=<ID=29381492>
##contig=<ID=29381493>
##contig=<ID=29381495>
##contig=<ID=29381496>
##contig=<ID=29381497>
##contig=<ID=29381499>
##contig=<ID=29381500>
##contig=<ID=29381501>
##contig=<ID=29381502>
##contig=<ID=29381504>
##contig=<ID=29381509>
##contig=<ID=29381512>
##contig=<ID=29381513>
##contig=<ID=29381515>
##contig=<ID=29381518>
##contig=<ID=29381519>
##contig=<ID=29381521>
##contig=<ID=29381523>
##contig=<ID=29381524>
##contig=<ID=29381526>
##contig=<ID=29381527>
##contig=<ID=29381528>
##contig=<ID=29381530>
##contig=<ID=29381532>
##contig=<ID=29381533>
##contig=<ID=29381535>
##contig=<ID=29381538>
##contig=<ID=29381542>
##contig=<ID=29381545>
##contig=<ID=29381546>
##contig=<ID=29381547>
##contig=<ID=29381548>
##contig=<ID=29381551>
##contig=<ID=29381554>
##contig=<ID=29381555>
##contig=<ID=29381556>
##contig=<ID=29381558>
##contig=<ID=29381559>
##contig=<ID=29381560>
##contig=<ID=29381563>
##contig=<ID=29381564>
##contig=<ID=29381565>
##contig=<ID=29381566>
##contig=<ID=29381568>
##contig=<ID=29381569>
##contig=<ID=29381572>
##contig=<ID=29381573>
##contig=<ID=29381575>
##contig=<ID=29381576>
##contig=<ID=29381578>
##contig=<ID=29381580>
##contig=<ID=29381582>
##contig=<ID=29381584>
##contig=<ID=29381585>
##contig=<ID=29381586>
##contig=<ID=29381588>
##contig=<ID=29381589>
##contig=<ID=29381592>
##contig=<ID=29381593>
##contig=<ID=29381594>
##contig=<ID=29381595>
##contig=<ID=29381599>
##contig=<ID=29381603>
##contig=<ID=29381604>
##contig=<ID=29381605>
##contig=<ID=29381606>
##contig=<ID=29381607>
##contig=<ID=29381608>
##contig=<ID=29381613>
##contig=<ID=29381614>
##contig=<ID=29381615>
##contig=<ID=29381616>
##contig=<ID=29381618>
##contig=<ID=29381619>
##contig=<ID=29381620>
##contig=<ID=29381621>
##contig=<ID=29381622>
##contig=<ID=29381623>
##contig=<ID=29381624>
##contig=<ID=29381625>
##contig=<ID=29381629>
##contig=<ID=29381630>
##contig=<ID=29381631>
##contig=<ID=29381632>
##contig=<ID=29381635>
##contig=<ID=29381636>
##contig=<ID=29381637>
##contig=<ID=29381641>
##contig=<ID=29381643>
##contig=<ID=29381644>
##contig=<ID=29381645>
##contig=<ID=29381646>
##contig=<ID=29381648>
##contig=<ID=29381649>
##contig=<ID=29381650>
##contig=<ID=29381654>
##contig=<ID=29381655>
##contig=<ID=29381658>
##contig=<ID=29381661>
##contig=<ID=29381662>
##contig=<ID=29381663>
##contig=<ID=29381665>
##contig=<ID=29381668>
##contig=<ID=29381672>
##contig=<ID=29381674>
##contig=<ID=29381676>
##contig=<ID=29381677>
##contig=<ID=29381678>
##contig=<ID=29381683>
##contig=<ID=29381684>
##contig=<ID=29381685>
##contig=<ID=29381686>
##contig=<ID=29381690>
##contig=<ID=29381692>
##contig=<ID=29381693>
##contig=<ID=29381694>
##contig=<ID=29381697>
##contig=<ID=29381699>
##contig=<ID=29381701>
##contig=<ID=29381706>
##contig=<ID=29381707>
##contig=<ID=29381708>
##contig=<ID=29381713>
##contig=<ID=29381715>
##contig=<ID=29381716>
##contig=<ID=29381718>
##contig=<ID=29381719>
##contig=<ID=29381721>
##contig=<ID=29381722>
##contig=<ID=29381724>
##contig=<ID=29381725>
##contig=<ID=29381726>
##contig=<ID=29381727>
##contig=<ID=29381728>
##contig=<ID=29381729>
##contig=<ID=29381731>
##contig=<ID=29381733>
##contig=<ID=29381735>
##contig=<ID=29381738>
##contig=<ID=29381739>
##contig=<ID=29381740>
##contig=<ID=29381743>
##contig=<ID=29381745>
##contig=<ID=29381749>
##contig=<ID=29381750>
##contig=<ID=29381751>
##contig=<ID=29381752>
##contig=<ID=29381753>
##contig=<ID=29381754>
##contig=<ID=29381756>
##contig=<ID=29381759>
##contig=<ID=29381760>
##contig=<ID=29381762>
##contig=<ID=29381763>
##contig=<ID=29381764>
##contig=<ID=29381766>
##contig=<ID=29381767>
##contig=<ID=29381769>
##contig=<ID=29381771>
##contig=<ID=29381773>
##contig=<ID=29381774>
##contig=<ID=29381775>
##contig=<ID=29381776>
##contig=<ID=29381777>
##contig=<ID=29381778>
##contig=<ID=29381779>
##contig=<ID=29381783>
##contig=<ID=29381786>
##contig=<ID=29381790>
##contig=<ID=29381791>
##contig=<ID=29381792>
##contig=<ID=29381793>
##contig=<ID=29381795>
##contig=<ID=29381798>
##contig=<ID=29381800>
##contig=<ID=29381801>
##contig=<ID=29381802>
##contig=<ID=29381803>
##contig=<ID=29381804>
##contig=<ID=29381805>
##contig=<ID=29381806>
##contig=<ID=29381808>
##contig=<ID=29381810>
##contig=<ID=29381811>
##contig=<ID=29381814>
##contig=<ID=29381817>
##contig=<ID=29381818>
##contig=<ID=29381819>
##contig=<ID=29381820>
##contig=<ID=29381822>
##contig=<ID=29381823>
##contig=<ID=29381824>
##contig=<ID=29381826>
##contig=<ID=29381828>
##contig=<ID=29381829>
##contig=<ID=29381830>
##contig=<ID=29381831>
##contig=<ID=29381843>
##contig=<ID=29381844>
##contig=<ID=29381846>
##contig=<ID=29381850>
##contig=<ID=29381852>
##contig=<ID=29381853>
##contig=<ID=29381854>
##contig=<ID=29381857>
##contig=<ID=29381859>
##contig=<ID=29381860>
##contig=<ID=29381863>
##contig=<ID=29381864>
##contig=<ID=29381865>
##contig=<ID=29381866>
##contig=<ID=29381867>
##contig=<ID=29381869>
##contig=<ID=29381870>
##contig=<ID=29381872>
##contig=<ID=29381873>
##contig=<ID=29381874>
##contig=<ID=29381875>
##contig=<ID=29381876>
##contig=<ID=29381881>
##contig=<ID=29381883>
##contig=<ID=29381885>
##contig=<ID=29381886>
##contig=<ID=29381887>
##contig=<ID=29381888>
##contig=<ID=29381890>
##contig=<ID=29381891>
##contig=<ID=29381893>
##contig=<ID=29381895>
##contig=<ID=29381896>
##contig=<ID=29381898>
##contig=<ID=29381900>
##contig=<ID=29381904>
##contig=<ID=29381905>
##contig=<ID=29381906>
##contig=<ID=29381907>
##contig=<ID=29381908>
##contig=<ID=29381909>
##contig=<ID=29381911>
##contig=<ID=29381913>
##contig=<ID=29381914>
##contig=<ID=29381915>
##contig=<ID=29381916>
##contig=<ID=29381919>
##contig=<ID=29381920>
##contig=<ID=29381921>
##contig=<ID=29381923>
##contig=<ID=29381924>
##contig=<ID=29381925>
##contig=<ID=29381926>
##contig=<ID=29381927>
##contig=<ID=29381928>
##contig=<ID=29381929>
##contig=<ID=29381931>
##contig=<ID=29381933>
##contig=<ID=29381936>
##contig=<ID=29381939>
##contig=<ID=29381940>
##contig=<ID=29381941>
##contig=<ID=29381942>
##contig=<ID=29381943>
##contig=<ID=29381944>
##contig=<ID=29381947>
##contig=<ID=29381949>
##contig=<ID=29381951>
##contig=<ID=29381952>
##contig=<ID=29381954>
##contig=<ID=29381955>
##contig=<ID=29381956>
##contig=<ID=29381958>
##contig=<ID=29381959>
##contig=<ID=29381960>
##contig=<ID=29381961>
##contig=<ID=29381964>
##contig=<ID=29381965>
##contig=<ID=29381967>
##contig=<ID=29381969>
##contig=<ID=29381970>
##contig=<ID=29381971>
##contig=<ID=29381972>
##contig=<ID=29381980>
##contig=<ID=29381984>
##contig=<ID=29381986>
##contig=<ID=29381987>
##contig=<ID=29381988>
##contig=<ID=29381991>
##contig=<ID=29381992>
##contig=<ID=29381994>
##contig=<ID=29381996>
##contig=<ID=29382002>
##contig=<ID=29382007>
##contig=<ID=29382008>
##contig=<ID=29382009>
##contig=<ID=29382010>
##contig=<ID=29382011>
##contig=<ID=29382012>
##contig=<ID=29382016>
##contig=<ID=29382017>
##contig=<ID=29382018>
##contig=<ID=29382020>
##contig=<ID=29382023>
##contig=<ID=29382025>
##contig=<ID=29382026>
##contig=<ID=29382027>
##contig=<ID=29382028>
##contig=<ID=29382029>
##contig=<ID=29382031>
##contig=<ID=29382035>
##contig=<ID=29382037>
##contig=<ID=29382038>
##contig=<ID=29382039>
##contig=<ID=29382040>
##contig=<ID=29382042>
##contig=<ID=29382045>
##contig=<ID=29382048>
##contig=<ID=29382049>
##contig=<ID=29382050>
##contig=<ID=29382051>
##contig=<ID=29382052>
##contig=<ID=29382054>
##contig=<ID=29382056>
##contig=<ID=29382063>
##contig=<ID=29382064>
##contig=<ID=29382065>
##contig=<ID=29382067>
##contig=<ID=29382068>
##contig=<ID=29382069>
##contig=<ID=29382071>
##contig=<ID=29382072>
##contig=<ID=29382073>
##contig=<ID=29382074>
##contig=<ID=29382078>
##contig=<ID=29382080>
##contig=<ID=29382082>
##contig=<ID=29382084>
##contig=<ID=29382085>
##contig=<ID=29382087>
##contig=<ID=29382089>
##contig=<ID=29382090>
##contig=<ID=29382092>
##contig=<ID=29382093>
##contig=<ID=29382095>
##contig=<ID=29382097>
##contig=<ID=29382099>
##contig=<ID=29382100>
##contig=<ID=29382102>
##contig=<ID=29382103>
##contig=<ID=29382104>
##contig=<ID=29382107>
##contig=<ID=29382110>
##contig=<ID=29382112>
##contig=<ID=29382113>
##contig=<ID=29382115>
##contig=<ID=29382116>
##contig=<ID=29382119>
##contig=<ID=29382124>
##contig=<ID=29382125>
##contig=<ID=29382126>
##contig=<ID=29382127>
##contig=<ID=29382131>
##contig=<ID=29382132>
##contig=<ID=29382134>
##contig=<ID=29382135>
##contig=<ID=29382137>
##contig=<ID=29382138>
##contig=<ID=29382139>
##contig=<ID=29382140>
##contig=<ID=29382141>
##contig=<ID=29382143>
##contig=<ID=29382144>
##contig=<ID=29382145>
##contig=<ID=29382149>
##contig=<ID=29382150>
##contig=<ID=29382152>
##contig=<ID=29382155>
##contig=<ID=29382156>
##contig=<ID=29382157>
##contig=<ID=29382158>
##contig=<ID=29382164>
##contig=<ID=29382165>
##contig=<ID=29382166>
##contig=<ID=29382167>
##contig=<ID=29382168>
##contig=<ID=29382169>
##contig=<ID=29382170>
##contig=<ID=29382172>
##contig=<ID=29382174>
##contig=<ID=29382176>
##contig=<ID=29382178>
##contig=<ID=29382179>
##contig=<ID=29382180>
##contig=<ID=29382182>
##contig=<ID=29382185>
##contig=<ID=29382191>
##contig=<ID=29382193>
##contig=<ID=29382194>
##contig=<ID=29382195>
##contig=<ID=29382196>
##contig=<ID=29382198>
##contig=<ID=29382201>
##contig=<ID=29382202>
##contig=<ID=29382211>
##contig=<ID=29382212>
##contig=<ID=29382214>
##contig=<ID=29382215>
##contig=<ID=29382217>
##contig=<ID=29382218>
##contig=<ID=29382222>
##contig=<ID=29382223>
##contig=<ID=29382226>
##contig=<ID=29382227>
##contig=<ID=29382231>
##contig=<ID=29382232>
##contig=<ID=29382233>
##contig=<ID=29382234>
##contig=<ID=29382235>
##contig=<ID=29382239>
##contig=<ID=29382240>
##contig=<ID=29382241>
##contig=<ID=29382243>
##contig=<ID=29382244>
##contig=<ID=29382247>
##contig=<ID=29382248>
##contig=<ID=29382250>
##contig=<ID=29382251>
##contig=<ID=29382252>
##contig=<ID=29382255>
##contig=<ID=29382259>
##contig=<ID=29382260>
##contig=<ID=29382261>
##contig=<ID=29382262>
##contig=<ID=29382265>
##contig=<ID=29382266>
##contig=<ID=29382269>
##contig=<ID=29382271>
##contig=<ID=29382272>
##contig=<ID=29382273>
##contig=<ID=29382275>
##contig=<ID=29382278>
##contig=<ID=29382280>
##contig=<ID=29382282>
##contig=<ID=29382283>
##contig=<ID=29382284>
##contig=<ID=29382289>
##contig=<ID=29382290>
##contig=<ID=29382294>
##contig=<ID=29382296>
##contig=<ID=29382297>
##contig=<ID=29382300>
##contig=<ID=29382301>
##contig=<ID=29382303>
##contig=<ID=29382305>
##contig=<ID=29382308>
##contig=<ID=29382309>
##contig=<ID=29382310>
##contig=<ID=29382311>
##contig=<ID=29382313>
##contig=<ID=29382315>
##contig=<ID=29382316>
##contig=<ID=29382317>
##contig=<ID=29382319>
##contig=<ID=29382321>
##contig=<ID=29382325>
##contig=<ID=29382326>
##contig=<ID=29382329>
##contig=<ID=29382330>
##contig=<ID=29382333>
##contig=<ID=29382334>
##contig=<ID=29382337>
##contig=<ID=29382339>
##contig=<ID=29382341>
##contig=<ID=29382342>
##contig=<ID=29382344>
##contig=<ID=29382348>
##contig=<ID=29382349>
##contig=<ID=29382351>
##contig=<ID=29382354>
##contig=<ID=29382357>
##contig=<ID=29382359>
##contig=<ID=29382361>
##contig=<ID=29382365>
##contig=<ID=29382366>
##contig=<ID=29382369>
##contig=<ID=29382370>
##contig=<ID=29382371>
##contig=<ID=29382373>
##contig=<ID=29382375>
##contig=<ID=29382376>
##contig=<ID=29382377>
##contig=<ID=29382378>
##contig=<ID=29382380>
##contig=<ID=29382381>
##contig=<ID=29382384>
##contig=<ID=29382385>
##contig=<ID=29382386>
##contig=<ID=29382387>
##contig=<ID=29382388>
##contig=<ID=29382389>
##contig=<ID=29382394>
##contig=<ID=29382395>
##contig=<ID=29382396>
##contig=<ID=29382399>
##contig=<ID=29382400>
##contig=<ID=29382401>
##contig=<ID=29382403>
##contig=<ID=29382404>
##contig=<ID=29382405>
##contig=<ID=29382407>
##contig=<ID=29382408>
##contig=<ID=29382409>
##contig=<ID=29382411>
##contig=<ID=29382414>
##contig=<ID=29382415>
##contig=<ID=29382416>
##contig=<ID=29382418>
##contig=<ID=29382419>
##contig=<ID=29382424>
##contig=<ID=29382425>
##contig=<ID=29382426>
##contig=<ID=29382428>
##contig=<ID=29382430>
##contig=<ID=29382433>
##contig=<ID=29382434>
##contig=<ID=29382435>
##contig=<ID=29382436>
##contig=<ID=29382437>
##contig=<ID=29382438>
##contig=<ID=29382439>
##contig=<ID=29382440>
##contig=<ID=29382441>
##contig=<ID=29382443>
##contig=<ID=29382444>
##contig=<ID=29382445>
##contig=<ID=29382448>
##contig=<ID=29382450>
##contig=<ID=29382452>
##contig=<ID=29382453>
##contig=<ID=29382454>
##contig=<ID=29382455>
##contig=<ID=29382456>
##contig=<ID=29382460>
##contig=<ID=29382461>
##contig=<ID=29382464>
##contig=<ID=29382466>
##contig=<ID=29382468>
##contig=<ID=29382469>
##contig=<ID=29382473>
##contig=<ID=29382475>
##contig=<ID=29382476>
##contig=<ID=29382480>
##contig=<ID=29382481>
##contig=<ID=29382485>
##contig=<ID=29382491>
##contig=<ID=29382494>
##contig=<ID=29382496>
##contig=<ID=29382497>
##contig=<ID=29382498>
##contig=<ID=29382499>
##contig=<ID=29382500>
##contig=<ID=29382501>
##contig=<ID=29382502>
##contig=<ID=3117336>
##contig=<ID=3117469>
##contig=<ID=3134691>
##contig=<ID=3161145>
##contig=<ID=332963>
##contig=<ID=3459623>
##contig=<ID=3472480>
##contig=<ID=355021>
##contig=<ID=3557657>
##contig=<ID=3747951>
##contig=<ID=38658>
##contig=<ID=4230620>
##contig=<ID=4310853>
##contig=<ID=4473653>
##contig=<ID=4541991>
##contig=<ID=4567057>
##contig=<ID=456782>
##contig=<ID=4590316>
##contig=<ID=5056206>
##contig=<ID=5059054>
##contig=<ID=5551335>
##contig=<ID=5600152>
##contig=<ID=5634614>
##contig=<ID=5644789>
##contig=<ID=5789996>
##contig=<ID=5790507>
##contig=<ID=5922385>
##contig=<ID=5960743>
##contig=<ID=6004960>
##contig=<ID=6154173>
##contig=<ID=619851>
##contig=<ID=6238753>
##contig=<ID=6538044>
##contig=<ID=684217>
##contig=<ID=6909917>
##contig=<ID=7024925>
##contig=<ID=7233895>
##contig=<ID=7377120>
##contig=<ID=754934>
##contig=<ID=7636748>
##contig=<ID=780630>
##contig=<ID=80805>
##contig=<ID=8264424>
##contig=<ID=8406766>
##contig=<ID=8959210>
##contig=<ID=9035374>
##contig=<ID=9054165>
##contig=<ID=9198543>
##contig=<ID=9209233>
##contig=<ID=943884>
##contig=<ID=9479664>
##contig=<ID=9638698>
##contig=<ID=9720587>
##contig=<ID=982626>
##contig=<ID=9884292>
##contig=<ID=9928890>
##bcftools_annotateVersion=1.9+htslib-1.9
##bcftools_annotateCommand=annotate --set-id %CHROM\_%POS finalSet_on_v3_genome_userID_sorted_header_fixed.vcf.gz; Date=Sat Jul 13 11:43:36 2019
##contig=<ID=283892801>
##contig=<ID=284791983>
##contig=<ID=287141251>
##contig=<ID=290703361>
##contig=<ID=293114653>
##contig=<ID=293365701>
##contig=<ID=293463983>
##contig=<ID=293504861>
##contig=<ID=293568221>
##contig=<ID=293657051>
##contig=<ID=293681531>
##contig=<ID=293683531>
##contig=<ID=293703735>
##contig=<ID=293713381>
##contig=<ID=293717531>
##bcftools_annotateCommand=annotate --set-id %CHROM\_%POS new_sorted.vcf.gz; Date=Mon Apr 20 12:36:08 2020
##bcftools_viewVersion=1.9+htslib-1.9
##bcftools_viewCommand=view -S diverse_samples_sorted.txt rwp.g95minQ30minmeanDP15maxmeanDP60AB28.scaffolds1k.unphased.recode.vcf; Date=Fri Jul 15 19:00:40 2022
#CHROM	POS	ID	REF	ALT	QUAL	FILTER	INFO	FORMAT	1	2	5	10	15	19	20	40	44	47	49	58	85	87	88	94	95	97	113	116	120	121	126	128	133	137	138	144	148	149	150	156	158	164	165	171	173	175	176	181	191	202	203	204	214	220	221	230	231	232	235	241	243	253	261	263	264	266	281	285	301	306	322	325	329	331	334	336	340	343	344	347	351	366	367	368	378	381	386	392	394	402	404	411	415	421	426	430	435	438	444	446	454	461	465	466	490	493	497	501	503	505	508	527	528	531	566	648	662	779	784	1081
1203429	535	1203429_535	G	A	333908	.	AB=0.466944;ABP=146.569;AC=147;AF=0.690093;AN=222;AO=27379;CIGAR=1X;DP=151251;DPB=53762;DPRA=0.947854;EPP=3490.35;EPPR=2344.91;GTI=93;LEN=1;MEANALT=1.02045;MQM=13.8368;MQMR=11.0445;NS=2112;NUMALT=1;ODDS=0.00754872;PAIRED=0.853683;PAIREDR=0.882643;PAO=0;PQA=0;PQR=0;PRO=0;PROBE=Intergenic|RAPIDGENOMICS_3404_54149;QA=1071228;QR=678291;RO=17025;RPL=9520;RPP=5518.25;RPPR=1513.22;RPR=17859;RUN=1;SAF=17042;SAP=3568.62;SAR=10337;SRF=9316;SRP=332.392;SRR=7709;TYPE=snp;technology.illumina=1	GT:AD:AO:DP:PL:QA:QR:RO	1/1:0,20:20:20:229,60,0:768:0:0	0/1:19,8:8:27:49,0,67:322:761:19	1/1:0,14:14:14:156,42,0:564:0:0	0/1:15,33:33:48:233,0,23:1302:603:15	0/0:21,0:0:21:0,63,275:0:841:21	1/1:0,92:92:92:1024,277,0:3638:0:0	1/1:4,13:13:17:194,24,0:515:151:4	1/1:0,18:18:18:186,54,0:712:0:0	0/0:48,0:0:48:0,144,443:0:1890:48	1/1:0,62:62:62:665,187,0:2438:0:0	1/1:0,4:4:4:41,12,0:164:0:0	1/1:0,33:33:33:419,99,0:1312:0:0	1/1:0,41:41:41:479,123,0:1660:0:0	1/1:0,19:19:19:253,57,0:749:0:0	0/1:16,15:15:31:107,0,36:590:634:16	1/1:0,49:49:49:537,148,0:1929:0:0	0/1:8,7:7:15:47,0,93:273:320:8	1/1:0,31:31:31:340,93,0:1233:0:0	1/1:0,62:62:62:784,187,0:2481:0:0	0/0:66,0:0:66:0,199,644:0:2597:66	1/1:0,43:43:43:538,129,0:1721:0:0	0/1:19,7:7:26:6,0,79:272:758:19	0/0:26,0:0:26:0,78,276:0:1052:26	0/0:89,0:0:89:0,268,853:0:3516:89	0/1:18,19:19:37:79,0,39:768:730:18	0/1:24,24:24:48:355,0,282:957:940:24	1/1:0,55:55:55:641,166,0:2179:0:0	0/0:68,25:25:93:0,4,326:980:2725:68	1/1:0,28:28:28:356,84,0:1103:0:0	0/0:27,0:0:27:0,81,235:0:1066:27	1/1:0,16:16:16:226,48,0:639:0:0	1/1:0,29:29:29:315,87,0:1125:0:0	1/1:0,95:95:96:1094,286,0:3804:0:0	0/1:8,14:14:22:43,0,21:532:324:8	0/0:8,0:0:8:0,24,107:0:328:8	0/0:4,0:0:4:0,12,33:0:145:4	1/1:0,19:19:19:152,57,0:744:0:0	0/1:14,12:12:26:30,0,28:487:561:14	0/1:8,11:11:19:70,0,50:421:314:8	0/0:64,21:21:85:0,79,396:852:2509:64	1/1:0,56:56:56:643,169,0:2215:0:0	1/1:0,39:39:39:505,117,0:1571:0:0	1/1:0,59:59:59:672,178,0:2315:0:0	1/1:0,2:2:2:21,6,0:82:0:0	1/1:0,34:34:34:449,102,0:1346:0:0	0/0:17,0:0:17:0,51,174:0:641:17	1/1:0,85:85:85:929,256,0:3333:0:0	1/1:0,80:80:80:897,241,0:3146:0:0	1/1:0,35:35:35:739,105,0:1400:0:0	1/1:0,64:64:64:691,193,0:2564:0:0	0/0:6,0:0:6:0,18,44:0:246:6	0/1:28,24:24:52:68,0,107:961:1104:28	1/1:19,63:63:82:553,99,0:2496:749:19	1/1:0,38:38:38:488,114,0:1458:0:0	0/1:14,18:18:32:90,0,104:726:561:14	1/1:0,36:36:36:350,108,0:1461:0:0	1/1:0,30:30:30:312,90,0:1196:0:0	1/1:0,16:16:16:167,48,0:638:0:0	0/0:34,0:0:34:0,102,316:0:1365:34	1/1:0,31:31:31:325,93,0:1213:0:0	0/0:18,8:8:26:0,15,75:325:734:18	0/1:80,36:36:116:115,0,348:1443:3218:80	0/1:53,23:23:76:56,0,249:926:2097:53	0/1:12,10:10:22:59,0,34:395:483:12	0/1:14,15:15:29:96,0,34:594:547:14	1/1:0,49:49:49:677,148,0:1956:0:0	0/0:35,0:0:35:0,105,327:0:1387:35	1/1:0,47:47:47:522,141,0:1867:0:0	0/0:1,0:0:1:0,3,7:0:41:1	0/1:8,10:10:18:161,0,93:387:324:8	1/1:21,68:68:89:570,86,0:2622:861:21	0/1:28,11:11:39:19,0,273:429:1113:28	1/1:0,54:54:54:677,163,0:2139:0:0	0/1:34,16:16:50:9,0,135:654:1349:34	./.:.:.:.:.:.:.:.	0/1:42,15:15:57:15,0,178:603:1705:42	1/1:13,17:17:30:90,2,0:661:517:13	0/1:7,10:10:17:80,0,22:397:273:7	0/1:5,14:14:19:94,0,4:551:205:5	1/1:0,44:44:44:424,132,0:1763:0:0	0/1:41,39:39:81:192,0,217:1581:1630:41	1/1:0,42:42:42:481,126,0:1676:0:0	1/1:0,18:18:18:177,54,0:719:0:0	0/1:36,24:24:60:83,0,186:963:1464:36	1/1:0,13:13:13:160,39,0:518:0:0	0/1:27,19:19:46:5,0,212:759:1099:27	1/1:6,14:14:20:90,8,0:569:242:6	1/1:0,77:77:77:886,232,0:3043:0:0	1/1:0,24:24:24:356,72,0:939:0:0	0/1:54,38:38:92:227,0,249:1536:2154:54	1/1:8,24:24:32:186,7,0:963:324:8	0/1:8,25:25:33:137,0,13:984:328:8	1/1:0,36:36:36:477,108,0:1420:0:0	0/0:2,0:0:2:0,6,19:0:82:2	1/1:0,67:67:67:626,202,0:2644:0:0	1/1:0,24:24:24:350,72,0:945:0:0	1/1:0,38:38:38:416,114,0:1510:0:0	1/1:0,10:10:10:107,30,0:397:0:0	0/0:15,0:0:15:0,45,136:0:594:15	0/0:10,0:0:10:0,30,114:0:406:10	1/1:0,25:25:25:337,75,0:988:0:0	0/0:21,7:7:28:0,30,118:281:812:21	1/1:0,9:9:9:138,27,0:351:0:0	0/1:29,27:27:56:128,0,248:1072:1157:29	0/0:29,0:0:29:0,87,351:0:1109:29	0/1:32,26:26:58:181,0,64:1006:1296:32	1/1:0,28:28:28:442,84,0:1127:0:0	1/1:0,21:21:21:231,63,0:823:0:0	0/0:13,0:0:13:0,39,154:0:529:13	1/1:2,39:39:41:611,108,0:1560:78:2	0/1:3,1:1:4:19,0,83:38:123:3	0/1:12,10:10:22:140,0,167:383:488:12
1238669	2457	1238669_2457	A	C	18805.4	.	AB=0.444494;ABP=63.0341;AC=13;AF=0.111077;AN=216;AO=1700;CIGAR=1X;DP=79401;DPB=33073;DPRA=0.865593;EPP=89.3583;EPPR=290.725;GTI=171;LEN=1;MEANALT=1.00274;MQM=13.5541;MQMR=11.5227;NS=2112;NUMALT=1;ODDS=0.0264449;PAIRED=0.845294;PAIREDR=0.904718;PAO=0;PQA=0;PQR=0;PRO=0;PROBE=Intergenic|RAPIDGENOMICS_3404_55687;QA=67406;QR=1215381;RO=30583;RPL=594;RPP=337.856;RPPR=14609.8;RPR=1106;RUN=1;SAF=1308;SAP=1074.77;SAR=392;SRF=22379;SRP=14269.6;SRR=8204;TYPE=snp;technology.illumina=1	GT:AD:AO:DP:PL:QA:QR:RO	0/0:12,0:0:12:0,36,123:0:484:12	0/0:1,0:0:1:0,3,33:0:37:1	0/0:5,0:0:5:0,15,40:0:196:5	0/0:37,0:0:37:0,111,353:0:1464:37	0/0:20,0:0:20:0,60,159:0:778:20	0/0:38,0:0:38:0,114,381:0:1502:38	0/0:2,0:0:2:0,6,16:0:82:2	./.:.:.:.:.:.:.:.	0/0:2,0:0:2:0,6,17:0:78:2	0/0:47,0:0:47:0,141,422:0:1805:47	0/0:8,0:0:8:0,24,67:0:319:8	0/0:31,0:0:31:0,93,346:0:1190:31	0/1:7,12:12:19:63,0,15:483:269:7	0/0:8,0:0:8:0,24,66:0:320:8	0/0:20,0:0:20:0,60,179:0:775:20	0/0:25,0:0:25:0,75,352:0:962:25	0/0:14,0:0:14:0,42,310:0:528:14	0/0:31,0:0:31:0,93,309:0:1242:31	0/0:41,0:0:41:0,123,385:0:1655:41	0/0:21,0:0:21:0,63,195:0:843:21	0/0:44,0:0:44:0,132,405:0:1732:44	0/0:12,0:0:12:0,36,185:0:471:12	0/0:3,0:0:3:0,9,25:0:119:3	0/0:38,0:0:38:0,114,329:0:1504:38	0/0:10,0:0:10:0,30,76:0:352:10	0/0:27,0:0:27:0,81,520:0:1047:27	0/0:17,0:0:17:0,51,256:0:693:17	0/1:21,9:9:30:10,0,141:361:808:21	0/0:28,0:0:28:0,84,311:0:1092:28	0/0:20,0:0:20:0,60,212:0:803:20	0/0:25,0:0:25:0,75,241:0:999:25	0/0:29,0:0:29:0,87,269:0:1169:29	0/0:28,0:0:28:0,84,307:0:1128:28	0/0:9,3:3:12:0,7,40:123:327:9	0/0:13,0:0:13:0,39,127:0:501:13	./.:.:.:.:.:.:.:.	0/0:9,0:0:9:0,27,102:0:353:9	0/0:8,0:0:8:0,24,74:0:297:8	0/0:9,0:0:9:0,27,104:0:343:9	0/0:33,0:0:33:0,99,332:0:1269:33	1/1:3,10:10:13:107,17,0:406:123:3	0/1:7,13:13:20:80,0,27:533:268:7	0/0:48,0:0:48:0,144,445:0:1939:48	0/0:12,0:0:12:0,36,107:0:488:12	0/0:24,0:0:24:0,72,259:0:960:24	0/0:8,0:0:8:0,24,110:0:320:8	0/0:35,0:0:35:0,105,368:0:1373:35	0/0:45,0:0:45:0,135,452:0:1766:45	0/0:28,0:0:28:0,84,739:0:1076:28	0/0:27,0:0:27:0,81,410:0:1095:27	0/0:1,0:0:1:0,3,15:0:41:1	0/0:11,0:0:11:0,33,85:0:434:11	0/0:23,0:0:23:0,69,216:0:904:23	0/0:20,0:0:20:0,60,257:0:768:20	0/0:27,0:0:27:0,81,244:0:1071:27	0/0:30,13:13:43:0,20,188:510:1209:30	0/0:31,0:0:31:0,93,319:0:1258:31	0/0:14,0:0:14:0,42,171:0:530:14	0/0:15,0:0:15:0,45,187:0:602:15	0/0:19,0:0:19:0,57,203:0:762:19	0/0:16,1:1:17:0,39,147:41:656:16	0/1:41,19:19:60:24,0,294:747:1673:41	0/0:34,0:0:34:0,102,336:0:1362:34	0/0:20,0:0:20:0,60,170:0:799:20	0/0:17,0:0:17:0,51,148:0:697:17	0/0:17,0:0:17:0,51,165:0:693:17	0/0:17,0:0:17:0,51,215:0:630:17	0/0:22,0:0:22:0,66,228:0:894:22	0/0:1,0:0:1:0,3,8:0:41:1	0/0:9,0:0:9:0,27,147:0:329:9	0/1:18,11:11:29:21,0,75:443:720:18	0/0:19,0:0:19:0,57,196:0:775:19	0/0:21,0:0:21:0,63,231:0:830:21	0/1:11,8:8:19:41,0,38:328:430:11	./.:.:.:.:.:.:.:.	0/1:10,4:4:14:33,0,52:164:410:10	0/0:18,0:0:18:0,54,213:0:677:18	0/0:11,0:0:11:0,33,133:0:447:11	0/0:6,0:0:6:0,18,82:0:246:6	0/1:12,17:17:29:175,0,65:680:488:12	0/0:69,0:0:69:0,208,637:0:2754:69	0/0:37,0:0:38:0,111,424:0:1460:37	0/0:17,0:0:17:0,51,183:0:697:17	0/0:16,0:0:16:0,48,213:0:631:16	0/0:9,0:0:9:0,27,85:0:357:9	0/0:25,0:0:25:0,75,221:0:1000:25	0/0:2,0:0:2:0,6,16:0:82:2	0/0:20,6:6:26:0,25,159:246:820:20	0/0:12,0:0:12:0,36,106:0:475:12	0/0:10,1:1:11:0,25,81:37:402:10	0/0:32,0:0:32:0,96,371:0:1254:32	0/0:33,0:0:33:0,99,328:0:1323:33	0/0:16,0:0:16:0,48,133:0:644:16	0/0:1,0:0:1:0,3,8:0:41:1	0/0:33,0:0:33:0,99,300:0:1331:33	0/0:14,0:0:14:0,42,132:0:574:14	0/0:18,0:0:18:0,54,174:0:701:18	0/0:6,1:1:7:0,9,37:41:192:6	0/0:4,0:0:4:0,12,41:0:164:4	0/0:17,0:0:17:0,51,156:0:651:17	./.:.:.:.:.:.:.:.	0/0:13,0:0:13:0,39,165:0:524:13	0/0:18,0:0:18:0,54,267:0:712:18	0/0:22,0:0:22:0,66,208:0:898:22	0/0:27,0:0:27:0,81,329:0:1099:27	0/0:38,0:0:38:0,114,426:0:1486:38	0/0:11,4:4:15:0,6,70:160:435:11	0/0:10,0:0:10:0,30,113:0:389:10	0/0:21,0:0:21:0,63,188:0:845:21	0/0:21,2:2:23:0,32,209:73:836:21	1/1:0,3:3:3:28,9,0:123:0:0	0/1:9,10:10:19:235,0,181:406:361:9
1238669	2540	1238669_2540	G	A	127255	.	AB=0.485284;ABP=19.627;AC=85;AF=0.321252;AN=218;AO=8758;CIGAR=1X;DP=125721;DPB=57946;DPRA=0.952726;EPP=488.976;EPPR=1429.87;GTI=90;LEN=1;MEANALT=1.00328;MQM=12.9652;MQMR=11.4953;NS=2112;NUMALT=1;ODDS=0.00165053;PAIRED=0.85419;PAIREDR=0.875211;PAO=0;PQA=0;PQR=0;PRO=0;PROBE=Intergenic|RAPIDGENOMICS_3404_55687;QA=349536;QR=1618629;RO=40332;RPL=3801;RPP=334.344;RPPR=573.796;RPR=4957;RUN=1;SAF=4930;SAP=304.112;SAR=3828;SRF=21020;SRP=160.076;SRR=19312;TYPE=snp;technology.illumina=1	GT:AD:AO:DP:PL:QA:QR:RO	0/1:16,10:10:26:31,0,96:410:642:16	0/0:8,0:0:8:0,24,141:0:316:8	0/0:5,0:0:5:0,15,40:0:205:5	0/1:42,47:47:89:163,0,252:1915:1686:42	0/0:25,0:0:25:0,75,293:0:984:25	0/0:56,0:0:56:0,169,620:0:2219:56	0/1:2,5:5:7:128,0,22:201:78:2	1/1:0,1:1:1:8,3,0:41:0:0	0/0:15,0:0:15:0,45,161:0:592:15	0/0:46,1:1:47:0,132,425:41:1821:46	0/0:19,0:0:19:0,57,176:0:747:19	0/0:46,0:0:46:0,138,560:0:1825:46	0/0:37,0:0:37:0,111,422:0:1474:37	1/1:0,11:11:11:91,33,0:451:0:0	0/1:24,18:18:42:31,0,85:730:976:24	0/1:43,38:38:81:138,0,203:1538:1737:43	1/1:0,12:12:12:247,36,0:488:0:0	1/1:8,30:30:38:203,48,0:1218:328:8	0/0:40,0:0:40:0,120,380:0:1628:40	1/1:4,27:27:31:216,37,0:1082:160:4	0/0:67,0:0:67:0,202,648:0:2671:67	0/1:20,13:13:33:3,0,121:533:793:20	0/0:6,0:0:6:0,18,47:0:233:6	1/1:17,47:47:64:237,14,0:1902:693:17	0/1:6,9:9:15:57,0,15:369:242:6	0/1:17,13:13:30:292,0,154:520:658:17	0/1:14,20:20:34:168,0,142:820:558:14	0/0:72,0:0:72:0,217,689:0:2836:72	1/1:0,68:68:68:764,205,0:2738:0:0	1/1:0,41:41:41:464,123,0:1672:0:0	0/1:11,12:12:23:43,0,73:478:438:11	0/1:30,15:15:45:18,0,135:575:1222:30	0/0:79,0:0:79:0,238,721:0:3202:79	0/0:14,0:0:14:0,42,155:0:558:14	1/1:0,24:24:24:220,72,0:980:0:0	./.:.:.:.:.:.:.:.	0/0:13,0:0:13:0,39,212:0:517:13	1/1:1,31:31:32:269,87,0:1267:41:1	1/1:0,24:24:24:269,72,0:972:0:0	0/0:70,0:0:70:0,211,805:0:2833:70	0/0:46,0:0:46:0,138,463:0:1819:46	0/0:41,0:0:41:0,123,457:0:1656:41	0/1:61,46:46:107:81,0,276:1870:2450:61	1/1:1,7:7:8:50,12,0:287:27:1	0/0:42,0:0:42:0,126,440:0:1659:42	0/0:12,0:0:12:0,36,160:0:484:12	0/0:63,0:0:63:0,190,619:0:2505:63	0/0:87,0:0:87:0,262,883:0:3490:87	0/1:26,12:12:38:246,0,397:463:1040:26	0/0:29,0:0:29:0,87,435:0:1154:29	1/1:0,6:6:6:59,18,0:246:0:0	0/0:32,0:0:32:0,96,267:0:1254:32	0/0:60,0:0:60:0,181,608:0:2421:60	0/0:32,0:0:32:0,96,435:0:1278:32	0/1:33,22:22:55:45,0,227:867:1322:33	0/0:71,0:0:72:0,214,734:0:2858:71	0/0:40,0:0:40:0,120,360:0:1602:40	0/0:17,0:0:17:0,51,189:0:665:17	0/1:17,14:14:31:85,0,126:565:664:17	0/0:20,0:0:20:0,60,181:0:788:20	1/1:11,33:33:44:272,1,0:1331:443:11	0/1:28,43:43:71:249,0,121:1746:1095:28	0/1:33,49:49:82:216,0,60:1945:1341:33	1/1:14,27:27:41:149,6,0:1087:574:14	1/1:3,19:19:22:143,39,0:775:123:3	0/1:11,10:10:21:19,0,54:401:443:11	0/0:20,8:8:28:0,15,170:324:789:20	0/0:18,5:5:23:0,6,94:205:662:18	./.:.:.:.:.:.:.:.	0/0:9,0:0:9:0,27,174:0:342:9	0/0:57,0:0:57:0,172,504:0:2328:57	0/1:22,11:11:33:52,0,134:451:894:22	0/0:53,21:21:74:0,17,297:842:2145:53	0/0:37,0:0:37:0,111,375:0:1479:37	./.:.:.:.:.:.:.:.	0/1:8,15:15:23:109,0,3:611:315:8	0/1:16,14:14:30:43,0,117:574:648:16	0/1:7,8:8:15:21,0,42:301:287:7	1/1:3,6:6:9:26,3,0:242:111:3	0/1:13,26:26:39:151,0,16:1057:529:13	0/0:122,0:0:122:0,367,1134:0:4903:122	0/0:25,9:9:34:0,3,164:361:1017:25	0/0:35,0:0:36:0,105,428:0:1423:35	0/1:9,17:17:26:82,0,59:671:356:9	0/0:27,0:0:27:0,81,265:0:1061:27	0/0:61,0:0:61:0,184,642:0:2444:61	1/1:2,5:5:7:22,5,0:205:82:2	0/0:74,0:0:74:0,223,714:0:2980:74	0/0:19,0:0:19:0,57,219:0:716:19	0/1:14,14:14:28:44,0,23:574:566:14	1/1:0,59:59:59:643,178,0:2406:0:0	0/1:14,20:20:34:97,0,48:807:527:14	1/1:13,28:28:41:168,11,0:1136:502:13	1/1:0,1:1:1:11,3,0:41:0:0	0/0:81,1:1:82:0,215,741:37:3285:81	0/0:15,3:3:18:0,29,104:119:611:15	1/1:0,26:26:26:259,78,0:1029:0:0	1/1:2,24:24:26:147,40,0:984:73:2	1/1:0,19:19:19:287,57,0:752:0:0	0/1:11,11:11:22:41,0,26:442:447:11	0/1:12,5:5:17:18,0,43:196:492:12	0/0:15,0:0:15:0,45,210:0:599:15	1/1:1,25:25:26:393,68,0:1017:37:1	0/0:36,0:0:36:0,108,412:0:1452:36	0/1:17,14:14:31:80,0,90:570:685:17	0/0:72,0:0:72:0,217,749:0:2918:72	0/0:27,0:0:27:0,81,262:0:1072:27	1/1:0,19:19:19:238,57,0:743:0:0	0/1:23,16:16:39:50,0,87:642:917:23	1/1:2,25:25:27:252,41,0:993:82:2	0/0:27,0:0:27:0,81,221:0:1094:27	0/1:12,13:13:25:101,0,236:515:480:12
1297298	3008	1297298_3008	G	T	94081.9	.	AB=0.479152;ABP=51.45;AC=40;AF=0.235604;AN=220;AO=9667;CIGAR=1X;DP=184922;DPB=80532;DPRA=0.908456;EPP=324.858;EPPR=2169.96;GTI=112;LEN=1;MEANALT=1.00546;MQM=12.3274;MQMR=11.2316;NS=2112;NUMALT=1;ODDS=0.00689318;PAIRED=0.87597;PAIREDR=0.888718;PAO=0;PQA=0;PQR=0;PRO=0;PROBE=Intergenic|RAPIDGENOMICS_3404_53645;QA=383138;QR=2651364;RO=66300;RPL=2957;RPP=3166.89;RPPR=16028.5;RPR=6710;RUN=1;SAF=6072;SAP=1381.22;SAR=3595;SRF=39735;SRP=5683.85;SRR=26565;TYPE=snp;technology.illumina=1	GT:AD:AO:DP:PL:QA:QR:RO	0/0:76,0:0:76:0,229,696:0:3082:76	0/0:15,0:0:15:0,45,157:0:596:15	0/0:12,4:4:16:0,15,88:164:488:12	1/1:0,127:127:127:1175,382,0:5125:0:0	1/1:0,17:17:17:220,51,0:671:0:0	0/0:62,18:18:80:0,55,469:684:2478:62	0/0:13,0:0:13:0,39,236:0:502:13	0/1:10,5:5:15:22,0,55:201:406:10	0/0:84,0:0:84:0,253,841:0:3360:84	0/0:94,0:0:94:0,283,873:0:3770:94	0/0:11,0:0:11:0,33,105:0:447:11	0/0:67,0:0:67:0,202,657:0:2713:67	0/0:34,0:0:34:0,102,370:0:1359:34	1/1:13,31:31:44:200,5,0:1206:508:13	0/0:107,0:0:107:0,322,1021:0:4253:107	0/1:36,16:16:52:37,0,150:638:1456:36	0/1:12,11:11:23:181,0,137:434:465:12	0/0:77,0:0:77:0,232,918:0:3091:77	0/0:66,0:0:66:0,199,663:0:2659:66	0/0:81,0:0:81:0,244,801:0:3197:81	0/1:56,57:57:114:133,0,248:2255:2259:56	0/1:34,44:44:78:152,0,58:1762:1366:34	0/0:39,0:0:39:0,117,337:0:1549:39	0/1:52,27:27:79:25,0,227:1074:2103:52	0/0:25,0:0:25:0,75,231:0:969:25	0/0:47,1:1:48:0,104,1055:41:1874:47	0/0:98,0:0:98:0,295,1006:0:3993:98	0/0:108,0:0:108:0,325,1025:0:4316:108	0/0:93,0:0:93:0,280,919:0:3740:93	0/0:70,0:0:70:0,211,643:0:2850:70	0/0:30,0:0:30:0,90,333:0:1196:30	0/0:51,0:0:51:0,154,468:0:2053:51	0/0:152,0:0:152:0,458,1577:0:6157:152	0/0:14,0:0:16:0,42,118:0:570:14	0/1:15,11:11:26:12,0,58:418:606:15	0/1:8,8:8:16:81,0,18:328:328:8	0/1:15,11:11:26:81,0,77:437:584:15	0/0:36,0:0:36:0,108,417:0:1460:36	0/0:20,0:0:20:0,60,231:0:793:20	0/1:33,34:34:67:145,0,85:1347:1349:33	0/0:83,0:0:83:0,250,786:0:3356:83	0/0:80,0:0:80:0,241,801:0:3163:80	0/0:52,0:0:52:0,157,557:0:2101:52	0/1:1,1:1:2:6,0,6:41:37:1	0/0:62,0:0:62:0,187,613:0:2463:62	0/0:27,0:0:27:0,81,323:0:1099:27	0/0:72,0:0:72:0,217,695:0:2881:72	0/0:65,0:0:65:0,196,691:0:2636:65	0/0:37,0:0:37:0,111,794:0:1457:37	0/1:34,36:36:70:90,0,180:1463:1350:34	1/1:0,14:14:14:111,42,0:556:0:0	0/1:48,18:18:66:17,0,279:734:1928:48	0/1:52,33:33:85:60,0,177:1304:2071:52	0/1:19,11:11:30:81,0,125:447:754:19	0/0:104,0:0:104:0,313,1080:0:4181:104	0/1:33,49:49:82:175,0,54:1941:1337:33	0/0:75,0:0:75:0,226,881:0:2974:75	0/0:38,0:0:38:0,114,383:0:1523:38	0/1:19,26:26:45:119,0,37:1054:766:19	0/0:18,6:6:24:0,18,126:242:725:18	0/0:78,0:0:78:0,235,758:0:3095:78	0/0:266,0:0:266:0,801,2494:0:10599:266	0/0:65,21:21:86:0,81,469:849:2605:65	0/0:52,0:0:52:0,157,507:0:2111:52	0/1:19,14:14:33:50,0,158:570:760:19	0/0:31,5:5:36:0,71,240:192:1218:31	0/0:34,0:0:34:0,102,344:0:1376:34	0/0:35,8:8:43:0,37,205:328:1412:35	./.:.:.:.:.:.:.:.	0/0:15,0:0:15:0,45,378:0:579:15	0/0:83,0:0:83:0,250,787:0:3342:83	0/0:65,0:0:65:0,196,725:0:2556:65	0/0:103,0:0:103:0,310,1209:0:4091:103	0/0:69,0:0:69:0,208,630:0:2800:69	./.:.:.:.:.:.:.:.	0/1:14,19:19:33:41,0,43:779:561:14	0/0:21,0:0:21:0,63,214:0:796:21	1/1:5,20:20:25:173,36,0:816:201:5	0/0:23,0:0:23:0,69,377:0:926:23	0/0:43,0:0:43:0,129,421:0:1718:43	0/1:61,68:68:130:334,0,246:2762:2446:61	0/0:30,0:0:30:0,90,301:0:1190:30	0/0:57,0:0:57:0,172,537:0:2259:57	0/0:69,0:0:69:0,208,671:0:2744:69	0/0:59,0:0:59:0,178,624:0:2369:59	0/0:213,0:0:213:0,641,1897:0:8518:213	0/0:12,0:0:12:0,36,117:0:475:12	0/0:69,0:0:69:0,208,753:0:2801:69	0/1:10,19:19:29:138,0,34:756:406:10	0/0:87,0:0:87:0,262,889:0:3480:87	0/1:22,23:23:45:49,0,66:894:862:22	0/0:30,10:10:40:0,38,165:396:1188:30	0/0:33,0:0:33:0,99,334:0:1310:33	1/1:0,1:1:1:8,3,0:34:0:0	1/1:0,64:64:64:546,193,0:2572:0:0	0/0:55,0:0:55:0,166,488:0:2235:55	0/0:75,0:0:76:0,226,767:0:3003:75	0/0:19,0:0:19:0,57,185:0:770:19	0/0:33,0:0:33:0,99,326:0:1333:33	0/1:15,4:4:19:16,0,57:160:596:15	0/1:15,5:5:20:2,0,86:201:611:15	0/0:30,0:0:30:0,90,270:0:1187:30	0/0:32,0:0:32:0,96,291:0:1255:32	0/0:95,0:0:95:0,286,898:0:3734:95	0/0:67,0:0:67:0,202,646:0:2675:67	0/0:94,0:0:94:0,283,966:0:3796:94	0/0:48,0:0:48:0,144,511:0:1905:48	0/0:34,19:19:53:0,8,222:771:1363:34	0/0:23,0:0:23:0,69,181:0:927:23	0/1:13,10:10:23:28,0,52:406:533:13	0/1:2,2:2:4:4,0,3:82:82:2	0/0:30,0:0:30:0,90,705:0:1179:30
1297298	3066	1297298_3066	C	A	108786	.	AB=0.482045;ABP=44.5714;AC=43;AF=0.239009;AN=220;AO=11229;CIGAR=1X;DP=211706;DPB=92597;DPRA=0.917562;EPP=585.13;EPPR=4181.35;GTI=70;LEN=1;MEANALT=1.00543;MQM=12.2854;MQMR=11.2404;NS=2112;NUMALT=1;ODDS=0.0264386;PAIRED=0.871048;PAIREDR=0.884748;PAO=0;PQA=0;PQR=0;PRO=0;PROBE=Intergenic|RAPIDGENOMICS_3404_53645;QA=441029;QR=3045933;RO=75938;RPL=6170;RPP=241.704;RPPR=1527.69;RPR=5059;RUN=1;SAF=5557;SAP=5.56776;SAR=5672;SRF=36073;SRP=414.19;SRR=39865;TYPE=snp;technology.illumina=1	GT:AD:AO:DP:PL:QA:QR:RO	0/0:71,0:0:71:0,214,654:0:2895:71	0/0:12,0:0:12:0,36,99:0:483:12	0/0:16,4:4:20:0,29,143:164:652:16	1/1:0,123:123:123:1095,370,0:4939:0:0	1/1:0,21:21:21:293,63,0:846:0:0	0/0:78,34:34:112:0,21,514:1377:3079:78	0/0:16,0:0:16:0,48,310:0:615:16	0/1:10,5:5:15:22,0,54:191:402:10	0/0:83,0:0:83:0,250,852:0:3349:83	0/0:122,0:0:122:0,367,1145:0:4938:122	0/0:15,0:0:15:0,45,145:0:615:15	0/0:74,0:0:74:0,223,671:0:2943:74	0/0:53,0:0:53:0,160,518:0:2153:53	1/1:12,33:33:45:210,20,0:1306:492:12	0/0:108,0:0:108:0,325,1080:0:4316:108	0/1:52,28:28:80:67,0,216:1127:2105:52	0/1:14,10:10:24:150,0,249:406:553:14	0/0:89,0:0:89:0,268,1048:0:3604:89	0/0:80,1:1:81:0,236,771:27:3224:80	0/0:118,0:0:118:0,355,1064:0:4766:118	0/1:56,58:58:114:170,0,216:2313:2266:56	0/1:28,43:43:71:176,0,112:1721:1114:28	0/0:44,0:0:44:0,132,391:0:1761:44	0/0:61,25:25:86:0,28,283:1021:2454:61	0/0:27,0:0:27:0,81,262:0:1067:27	0/0:53,1:1:54:0,141,1041:22:2031:53	0/0:92,0:0:92:0,277,1040:0:3679:92	0/0:127,0:0:127:0,382,1130:0:5026:127	0/0:152,0:0:152:0,458,1380:0:6121:152	0/0:69,0:0:69:0,208,613:0:2783:69	0/0:34,0:0:34:0,102,366:0:1359:34	0/0:59,0:0:59:0,178,527:0:2331:59	0/0:155,0:0:155:0,467,1642:0:6144:155	0/0:20,0:0:20:0,60,209:0:789:20	0/1:11,24:24:35:111,0,0:968:451:11	0/1:7,11:11:18:115,0,3:435:287:7	0/0:36,12:12:48:0,1,202:488:1447:36	0/0:37,0:0:37:0,111,397:0:1468:37	0/0:24,0:0:24:0,72,305:0:980:24	0/1:36,30:30:66:84,0,112:1213:1459:36	0/0:89,0:0:89:0,268,814:0:3560:89	0/0:105,4:4:109:0,295,1001:164:4233:105	0/0:90,0:0:90:0,271,878:0:3625:90	0/1:2,2:2:4:11,0,11:82:82:2	0/0:95,0:0:95:0,286,930:0:3803:95	0/0:18,0:0:18:0,54,252:0:730:18	0/0:82,0:0:82:0,247,912:0:3320:82	0/0:87,0:0:87:0,262,894:0:3522:87	0/0:39,0:0:39:0,117,960:0:1530:39	0/1:38,38:38:76:91,0,179:1518:1514:38	1/1:0,15:15:15:122,45,0:615:0:0	0/1:61,23:23:84:18,0,398:930:2468:61	0/1:46,28:28:74:57,0,202:1117:1812:46	0/1:14,14:14:28:147,0,123:553:561:14	0/0:156,0:0:156:0,470,1578:0:6259:156	0/1:52,44:44:96:110,0,180:1751:2088:52	0/0:82,0:0:82:0,247,952:0:3249:82	0/0:52,0:0:52:0,157,482:0:2098:52	1/1:17,41:41:58:232,15,0:1623:680:17	0/1:15,11:11:26:13,0,74:443:615:15	0/0:72,0:0:72:0,217,663:0:2828:72	0/0:277,0:0:277:0,834,2876:0:11139:277	0/0:72,18:18:90:0,125,528:738:2887:72	0/0:64,0:0:64:0,193,608:0:2548:64	0/1:11,13:13:24:72,0,94:533:429:11	0/0:37,3:3:40:0,97,322:119:1492:37	0/0:53,0:0:53:0,160,526:0:2114:53	0/1:31,12:12:43:2,0,164:465:1262:31	./.:.:.:.:.:.:.:.	0/0:15,0:0:15:0,45,398:0:607:15	0/0:103,0:0:103:0,310,906:0:4145:103	0/0:78,0:0:78:0,235,804:0:3118:78	0/0:134,0:0:134:0,403,1534:0:5393:134	0/0:90,0:0:90:0,271,792:0:3587:90	./.:.:.:.:.:.:.:.	0/1:20,23:23:43:38,0,78:917:812:20	0/0:18,0:0:18:0,54,222:0:722:18	1/1:6,19:19:25:145,8,0:761:246:6	0/0:30,0:0:30:0,90,466:0:1213:30	0/0:57,0:0:57:0,172,578:0:2298:57	0/1:72,75:75:147:304,0,313:2987:2900:72	0/0:38,0:0:38:0,114,352:0:1546:38	0/0:71,0:0:71:0,214,645:0:2878:71	0/0:80,0:0:80:0,241,739:0:3170:80	0/0:65,0:0:65:0,196,657:0:2620:65	0/0:232,0:0:232:0,698,2145:0:9274:232	0/0:14,0:0:14:0,42,176:0:566:14	0/0:97,0:0:97:0,292,1042:0:3905:97	0/1:8,21:21:29:199,0,16:835:310:8	0/0:110,0:0:110:0,331,1174:0:4455:110	0/1:28,21:21:49:20,0,214:812:1104:28	0/1:35,21:21:56:25,0,118:844:1418:35	0/0:35,0:0:35:0,105,427:0:1355:35	1/1:0,1:1:1:8,3,0:41:0:0	1/1:0,78:78:78:680,235,0:3107:0:0	0/0:66,0:0:66:0,199,629:0:2672:66	0/0:92,0:0:92:0,277,1010:0:3714:92	0/0:24,0:0:24:0,72,235:0:971:24	0/0:40,0:0:40:0,120,387:0:1623:40	0/1:9,8:8:17:29,0,20:320:369:9	0/1:7,5:5:12:7,0,52:205:283:7	0/0:27,0:0:27:0,81,255:0:1103:27	0/0:22,0:0:22:0,66,242:0:875:22	0/0:93,0:0:93:0,280,846:0:3697:93	0/0:76,0:0:76:0,229,723:0:3044:76	0/0:132,0:0:132:0,397,1424:0:5262:132	0/0:60,0:0:60:0,181,615:0:2413:60	0/1:44,26:26:70:58,0,243:1029:1750:44	0/0:48,0:0:48:0,144,398:0:1873:48	0/1:23,15:15:38:18,0,104:588:922:23	0/1:2,2:2:4:4,0,3:82:82:2	0/0:34,0:0:34:0,102,860:0:1309:34
137057	5404	137057_5404	G	A	6440.24	.	AB=0.279746;ABP=466.938;AC=4;AF=0.0343866;AN=222;AO=878;CIGAR=1X;DP=100406;DPB=47308;DPRA=1.19463;EPP=20.4612;EPPR=1065.7;GTI=115;LEN=1;MEANALT=1.00237;MQM=14.8554;MQMR=12.0335;NS=2112;NUMALT=1;ODDS=0.364823;PAIRED=0.522779;PAIREDR=0.823334;PAO=0;PQA=0;PQR=0;PRO=0;PROBE=Intergenic|RAPIDGENOMICS_3404_54039;QA=33936;QR=1802749;RO=45119;RPL=866;RPP=1806.76;RPPR=5265.72;RPR=12;RUN=1;SAF=393;SAP=23.9435;SAR=485;SRF=19700;SRP=1577.12;SRR=25419;TYPE=snp;technology.illumina=1	GT:AD:AO:DP:PL:QA:QR:RO	0/0:10,1:1:11:0,12,90:41:391:10	0/0:1,0:0:1:0,3,7:0:41:1	0/0:2,0:0:2:0,6,17:0:73:2	0/0:46,7:7:53:0,33,434:260:1856:46	0/1:6,1:1:7:20,0,84:41:224:6	0/0:18,0:0:18:0,54,164:0:721:18	0/0:7,0:0:7:0,21,204:0:287:7	./.:.:.:.:.:.:.:.	0/0:6,0:0:6:0,18,47:0:246:6	0/0:39,2:2:41:0,104,515:68:1542:39	0/0:7,0:0:7:0,21,60:0:287:7	0/0:22,0:0:22:0,66,215:0:884:22	0/0:34,0:0:34:0,102,335:0:1364:34	0/0:9,0:0:9:0,27,127:0:365:9	0/0:29,0:0:29:0,87,310:0:1151:29	0/0:35,0:0:35:0,105,360:0:1419:35	0/0:18,2:2:20:0,0,411:82:717:18	0/0:53,25:25:78:0,39,291:1008:2134:53	0/0:46,1:1:47:0,123,474:32:1841:46	0/0:44,4:4:48:0,64,317:151:1716:44	0/0:50,1:1:51:0,133,477:37:2000:50	0/0:52,0:0:52:0,157,552:0:2080:52	0/0:14,0:0:14:0,42,177:0:547:14	0/0:68,0:0:68:0,205,725:0:2718:68	0/0:9,2:2:11:0,16,64:78:337:9	0/0:27,0:0:27:0,81,749:0:1050:27	0/0:42,0:0:42:0,126,395:0:1646:42	0/0:76,0:0:76:0,229,757:0:3027:76	0/0:31,0:0:31:0,93,330:0:1244:31	0/0:17,0:0:17:0,51,179:0:666:17	0/0:21,0:0:21:0,63,271:0:831:21	0/0:28,0:0:28:0,84,240:0:1122:28	0/0:71,0:0:71:0,214,724:0:2849:71	0/0:16,0:0:16:0,48,215:0:634:16	0/0:28,0:0:28:0,84,284:0:1132:28	0/0:5,0:0:5:0,15,120:0:201:5	0/0:47,0:0:47:0,141,504:0:1886:47	0/0:18,0:0:18:0,54,193:0:730:18	0/0:14,1:1:15:0,23,141:41:570:14	0/0:35,0:0:35:0,105,375:0:1419:35	0/0:45,0:0:45:0,135,432:0:1802:45	0/0:47,0:0:47:0,141,433:0:1898:47	0/0:54,0:0:54:0,163,477:0:2121:54	0/0:22,0:0:22:0,66,271:0:898:22	0/0:42,0:0:42:0,126,539:0:1658:42	0/0:23,0:0:23:0,69,255:0:888:23	0/0:44,0:0:44:0,132,407:0:1774:44	0/0:36,1:1:37:0,101,301:41:1411:36	0/0:26,2:2:28:0,45,490:78:994:26	0/0:41,8:8:49:0,96,314:328:1648:41	1/1:0,2:2:2:13,6,0:82:0:0	0/0:43,0:0:43:0,129,443:0:1720:43	0/0:41,0:0:41:0,123,393:0:1673:41	0/0:18,3:3:21:0,10,191:115:726:18	0/0:52,0:0:52:0,157,490:0:2067:52	0/0:49,1:1:50:0,145,526:41:1960:49	0/0:48,0:0:48:0,144,455:0:1955:48	0/0:15,0:0:15:0,45,211:0:579:15	0/0:29,4:4:33:0,70,325:152:1151:29	0/0:8,0:0:8:0,24,68:0:328:8	0/0:30,5:5:35:0,36,330:158:1218:30	0/0:88,0:0:88:0,265,886:0:3557:88	0/0:75,2:2:77:0,217,705:82:3045:75	0/0:38,0:0:38:0,114,397:0:1514:38	0/0:25,1:1:26:0,70,241:41:993:25	0/0:14,0:0:14:0,42,133:0:570:14	0/0:21,0:0:21:0,63,209:0:834:21	0/0:27,4:4:31:0,67,221:164:1062:27	0/0:5,0:0:5:0,15,47:0:205:5	0/0:18,0:0:18:0,54,531:0:683:18	0/0:54,0:0:54:0,163,633:0:2135:54	0/1:27,18:18:45:94,0,165:734:1095:27	0/0:100,2:2:102:0,292,966:82:4037:100	0/0:27,0:0:27:0,81,257:0:1090:27	0/0:1,0:0:1:0,3,8:0:41:1	0/0:16,3:3:19:0,10,143:114:620:16	0/0:26,0:0:26:0,78,263:0:1031:26	0/0:14,0:0:14:0,42,194:0:547:14	0/0:7,0:0:7:0,21,119:0:283:7	0/0:15,0:0:16:0,45,190:0:585:15	0/0:90,0:0:90:0,271,1058:0:3648:90	0/0:31,0:0:31:0,93,437:0:1230:31	0/0:26,0:0:26:0,78,257:0:1053:26	0/0:44,0:0:44:0,132,572:0:1730:44	0/0:23,5:5:28:0,27,203:180:921:23	0/0:88,0:0:88:0,265,823:0:3524:88	0/0:8,0:0:8:0,24,109:0:328:8	0/0:33,0:0:33:0,99,298:0:1318:33	0/0:12,0:0:12:0,36,253:0:460:12	0/0:32,0:0:32:0,96,325:0:1248:32	0/0:40,0:0:40:0,120,412:0:1632:40	0/0:46,0:0:46:0,138,451:0:1874:46	0/0:17,0:0:17:0,51,158:0:689:17	0/0:16,0:0:16:0,48,161:0:638:16	0/0:21,0:0:21:0,63,242:0:840:21	0/0:17,2:2:19:0,31,131:82:678:17	0/0:34,0:0:34:0,102,342:0:1381:34	0/0:12,0:0:12:0,36,172:0:474:12	0/0:20,0:0:20:0,60,184:0:808:20	0/0:9,3:3:12:0,5,68:123:351:9	0/0:20,0:0:20:0,60,199:0:808:20	0/0:9,0:0:9:0,27,138:0:369:9	0/0:5,2:2:7:0,6,37:82:205:5	0/0:22,0:0:22:0,66,236:0:857:22	0/0:21,0:0:21:0,63,262:0:844:21	0/0:83,0:0:83:0,250,734:0:3341:83	0/0:40,0:0:40:0,120,435:0:1619:40	0/0:12,0:0:12:0,36,148:0:480:12	0/0:11,0:0:11:0,33,112:0:439:11	0/0:67,0:0:67:0,202,669:0:2629:67	0/0:8,0:0:8:0,24,113:0:320:8	0/0:8,0:0:8:0,24,163:0:310:8
137057	5458	137057_5458	A	G	8909.38	.	AB=0.322141;ABP=567.658;AC=8;AF=0.0555556;AN=222;AO=1412;CIGAR=1X;DP=101913;DPB=47983;DPRA=1.158;EPP=22.9965;EPPR=1587.88;GTI=154;LEN=1;MEANALT=1.00749;MQM=14.3541;MQMR=12.075;NS=2112;NUMALT=1;ODDS=0.00552212;PAIRED=0.537535;PAIREDR=0.820001;PAO=0;PQA=0;PQR=0;PRO=0;PROBE=Intergenic|RAPIDGENOMICS_3404_54039;QA=54649;QR=1774546;RO=44578;RPL=847;RPP=125.308;RPPR=4650.78;RPR=565;RUN=1;SAF=758;SAP=19.6439;SAR=654;SRF=24440;SRP=904.529;SRR=20138;TYPE=snp;technology.illumina=1	GT:AD:AO:DP:PL:QA:QR:RO	0/0:18,5:5:23:0,12,122:205:734:18	0/0:1,0:0:1:0,3,7:0:41:1	0/0:1,0:0:1:0,3,9:0:41:1	0/1:39,9:9:48:20,0,369:346:1551:39	0/0:5,1:1:6:0,13,77:41:201:5	0/0:18,0:0:18:0,54,182:0:722:18	0/0:7,0:0:7:0,21,170:0:283:7	1/1:0,1:1:1:9,3,0:41:0:0	0/0:11,0:0:11:0,33,110:0:438:11	0/0:44,2:2:46:0,120,553:73:1718:44	0/0:9,0:0:9:0,27,78:0:369:9	0/0:31,0:0:31:0,93,376:0:1250:31	0/0:33,0:0:33:0,99,327:0:1324:33	0/0:21,0:0:21:0,63,237:0:829:21	0/0:25,0:0:26:0,75,228:0:989:25	0/0:39,0:0:39:0,117,406:0:1558:39	0/0:18,2:2:20:0,0,376:82:676:18	0/0:82,26:26:108:0,124,548:1026:3222:82	0/0:43,0:0:43:0,129,399:0:1741:43	0/0:41,4:4:45:0,54,299:160:1626:41	0/0:57,6:6:63:0,147,518:237:2266:57	0/0:56,0:0:56:0,169,600:0:2237:56	0/0:12,1:1:13:0,31,136:41:488:12	0/0:53,0:0:53:0,160,591:0:2092:53	0/0:4,2:2:6:0,1,16:82:160:4	0/0:26,0:0:26:0,78,705:0:1017:26	0/0:47,0:0:47:0,141,497:0:1881:47	0/0:62,0:0:62:0,187,635:0:2443:62	0/0:48,0:0:48:0,144,529:0:1909:48	0/0:17,1:1:18:0,35,177:41:674:17	0/0:22,0:0:22:0,66,321:0:881:22	0/0:27,0:0:27:0,81,251:0:1067:27	0/0:88,0:0:88:0,265,917:0:3489:88	0/0:17,0:0:17:0,51,228:0:684:17	0/0:29,0:0:29:0,87,288:0:1136:29	0/0:4,0:0:4:0,12,74:0:145:4	0/0:45,0:0:45:0,135,524:0:1769:45	0/0:14,0:0:14:0,42,149:0:527:14	0/0:13,1:1:14:0,20,139:41:521:13	0/0:35,0:0:35:0,105,341:0:1435:35	0/0:47,0:0:47:0,141,460:0:1846:47	0/0:54,2:2:56:0,131,441:80:2206:54	0/0:53,0:0:53:0,160,448:0:2135:53	0/0:29,0:0:29:0,87,346:0:1173:29	0/0:37,0:0:37:0,111,456:0:1471:37	0/0:21,0:0:21:0,63,244:0:840:21	0/0:40,6:6:46:0,111,338:227:1599:40	0/0:30,3:3:33:0,60,282:111:1195:30	0/0:23,2:2:25:0,36,351:73:866:23	0/0:42,10:10:52:0,68,268:398:1665:42	1/1:0,4:4:4:26,12,0:162:0:0	0/0:53,0:0:53:0,160,498:0:2149:53	0/0:55,0:0:55:0,166,602:0:2192:55	0/1:19,4:4:23:3,0,196:157:739:19	0/0:50,0:0:50:0,151,473:0:2005:50	0/0:47,5:5:52:0,89,423:194:1877:47	0/0:40,0:0:40:0,120,398:0:1614:40	0/0:15,0:0:15:0,45,227:0:592:15	0/0:25,4:4:29:0,58,283:157:986:25	0/0:13,0:0:13:0,39,107:0:525:13	0/0:25,5:5:30:0,20,269:189:1013:25	0/0:106,0:0:106:0,319,1019:0:4228:106	0/0:74,4:4:78:0,206,639:162:3013:74	0/0:32,0:0:32:0,96,369:0:1286:32	0/0:27,1:1:28:0,76,284:41:1080:27	0/0:14,0:0:14:0,42,133:0:570:14	0/0:20,0:0:20:0,60,188:0:794:20	0/0:31,4:4:35:0,79,291:159:1238:31	0/0:5,0:0:5:0,15,47:0:205:5	0/0:14,0:0:14:0,42,413:0:539:14	0/0:52,0:0:52:0,157,583:0:2016:52	0/1:26,19:19:45:113,0,192:765:1040:26	0/0:74,8:8:82:0,141,638:316:2951:74	0/0:21,1:1:22:0,59,198:41:830:21	./.:.:.:.:.:.:.:.	0/0:16,4:4:20:0,7,155:162:652:16	0/0:27,0:0:27:0,81,286:0:1094:27	0/0:22,0:0:22:0,66,350:0:882:22	0/0:11,0:0:11:0,33,125:0:438:11	0/0:23,0:0:23:0,69,327:0:911:23	0/0:106,0:0:106:0,319,1344:0:4246:106	0/0:31,0:0:31:0,93,399:0:1222:31	0/0:33,0:0:33:0,99,306:0:1308:33	0/0:41,0:0:41:0,123,477:0:1641:41	0/0:25,8:8:33:0,24,186:288:969:25	0/0:67,0:0:67:0,202,603:0:2692:67	0/0:9,0:0:9:0,27,130:0:346:9	0/0:43,0:0:43:0,129,389:0:1684:43	0/0:16,0:0:16:0,48,311:0:633:16	0/0:26,0:0:26:0,78,270:0:1012:26	0/0:40,7:7:47:0,78,315:285:1580:40	0/0:43,0:0:43:0,129,430:0:1697:43	0/0:22,0:0:22:0,66,203:0:890:22	0/0:10,0:0:10:0,30,126:0:410:10	0/0:23,0:0:23:0,69,280:0:920:23	0/0:24,2:2:26:0,52,208:82:944:24	0/0:40,0:0:40:0,120,391:0:1628:40	0/0:11,0:0:11:0,33,124:0:443:11	0/0:19,0:0:19:0,57,184:0:748:19	0/1:7,5:5:12:13,0,41:205:283:7	0/0:24,0:0:24:0,72,211:0:972:24	0/0:15,0:0:15:0,45,227:0:597:15	0/0:7,2:2:9:0,12,53:80:283:7	0/0:15,0:0:16:0,45,179:0:574:15	0/0:34,0:0:34:0,102,375:0:1356:34	0/0:78,0:0:78:0,235,790:0:3064:78	0/0:37,0:0:37:0,111,388:0:1492:37	0/0:14,0:0:14:0,42,191:0:561:14	0/0:7,0:0:7:0,21,80:0:273:7	0/0:73,0:0:73:0,220,738:0:2888:73	0/0:4,0:0:4:0,12,31:0:164:4	0/0:11,0:0:11:0,33,235:0:420:11
1441214	2511	1441214_2511	G	T	35020.9	.	AB=0.519355;ABP=12.0885;AC=13;AF=0.0346749;AN=224;AO=1849;CIGAR=1X;DP=227185;DPB=95523;DPRA=0.966817;EPP=351.838;EPPR=7696.22;GTI=27;LEN=1;MEANALT=1.00787;MQM=12.7339;MQMR=11.3822;NS=2112;NUMALT=1;ODDS=0.0740677;PAIRED=0.853975;PAIREDR=0.880701;PAO=0;PQA=0;PQR=0;PRO=0;PROBE=Intergenic|RAPIDGENOMICS_3404_54425;QA=72144;QR=3597009;RO=90671;RPL=693;RPP=254.766;RPPR=30743.2;RPR=1156;RUN=1;SAF=1215;SAP=399.443;SAR=634;SRF=53240;SRP=5988.43;SRR=37431;TYPE=snp;technology.illumina=1	GT:AD:AO:DP:PL:QA:QR:RO	0/0:75,0:0:75:0,226,869:0:2976:75	0/0:26,0:0:26:0,78,351:0:1018:26	0/0:6,0:0:6:0,18,85:0:227:6	0/0:63,0:0:63:0,190,572:0:2559:63	0/0:13,0:0:13:0,39,184:0:529:13	0/0:70,0:0:70:0,211,731:0:2752:70	0/0:26,0:0:26:0,78,481:0:936:26	0/0:3,0:0:3:0,9,30:0:123:3	0/0:74,0:0:74:0,223,912:0:2946:74	0/0:99,0:0:99:0,298,1061:0:3996:99	0/0:24,0:0:24:0,72,202:0:936:24	0/0:75,0:0:75:0,226,658:0:2976:75	0/0:117,0:0:117:0,352,1172:0:4662:117	0/0:68,0:0:68:0,205,670:0:2716:68	0/0:82,0:0:82:0,247,756:0:3275:82	0/0:123,0:0:123:0,370,1243:0:4911:123	0/0:24,0:0:24:0,72,577:0:943:24	0/0:56,0:0:56:0,169,550:0:2237:56	0/1:55,53:53:108:209,0,291:2102:2144:55	0/0:49,0:0:49:0,148,432:0:1950:49	0/0:104,0:0:104:0,313,1151:0:4133:104	0/0:151,0:0:151:0,455,1390:0:6002:151	0/1:16,13:13:29:50,0,101:520:630:16	0/0:90,0:0:90:0,271,911:0:3587:90	0/0:40,0:0:40:0,120,371:0:1580:40	0/0:67,0:0:67:0,202,1476:0:2554:67	0/0:54,0:0:54:0,163,467:0:2144:54	0/0:176,0:0:176:0,530,1770:0:6974:176	0/0:131,0:0:131:0,394,1344:0:5180:131	0/0:73,0:0:73:0,220,629:0:2919:73	0/0:46,0:0:46:0,138,441:0:1793:46	0/0:41,0:0:41:0,123,419:0:1636:41	0/0:100,0:0:100:0,301,1011:0:4006:100	0/0:48,0:0:48:0,144,540:0:1908:48	0/0:61,0:0:61:0,184,528:0:2428:61	0/0:6,0:0:6:0,18,140:0:237:6	0/0:50,0:0:50:0,151,456:0:1945:50	0/0:75,0:0:75:0,226,799:0:2995:75	0/0:44,0:0:44:0,132,399:0:1778:44	0/0:75,0:0:75:0,226,825:0:2948:75	0/0:41,0:0:41:0,123,366:0:1611:41	1/1:23,56:56:79:303,15,0:2268:921:23	0/0:138,0:0:138:0,415,1488:0:5446:138	1/1:0,19:19:19:244,57,0:763:0:0	0/0:101,0:0:101:0,304,1023:0:4018:101	0/0:47,0:0:47:0,141,536:0:1789:47	0/0:117,0:0:117:0,352,1192:0:4612:117	0/0:88,0:0:88:0,265,1030:0:3423:88	0/0:73,0:0:73:0,220,1598:0:2883:73	0/0:115,0:0:115:0,346,1249:0:4554:115	0/0:15,0:0:15:0,45,121:0:597:15	1/1:20,53:53:73:333,55,0:2033:812:20	0/0:101,0:0:101:0,304,1035:0:4007:101	0/0:58,0:0:58:0,175,818:0:2262:58	0/0:60,0:0:60:0,181,629:0:2377:60	0/0:85,0:0:85:0,256,859:0:3350:85	0/0:60,0:0:60:0,181,619:0:2380:60	0/0:26,0:0:26:0,78,252:0:1004:26	1/1:7,23:23:30:164,33,0:918:287:7	0/0:38,0:0:38:0,114,438:0:1511:38	0/0:40,0:0:40:0,120,458:0:1593:40	0/0:185,0:0:185:0,557,1879:0:7331:185	0/0:84,0:0:84:0,253,898:0:3278:84	0/0:67,0:0:67:0,202,738:0:2667:67	0/0:30,0:0:30:0,90,309:0:1205:30	0/0:48,0:0:48:0,144,397:0:1824:48	0/0:22,8:8:30:0,0,129:307:880:22	0/0:57,0:0:57:0,172,638:0:2289:57	0/0:6,0:0:6:0,18,80:0:233:6	0/0:19,0:0:19:0,57,469:0:758:19	0/0:77,0:0:77:0,232,741:0:3087:77	0/1:27,34:34:61:130,0,106:1361:1017:27	0/0:149,0:0:149:0,449,1452:0:5936:149	0/0:73,0:0:73:0,220,695:0:2863:73	0/0:16,0:0:16:0,48,120:0:639:16	0/0:29,0:0:29:0,87,244:0:1132:29	0/0:37,0:0:37:0,111,357:0:1500:37	0/0:26,0:0:26:0,78,265:0:1046:26	0/0:17,0:0:17:0,51,312:0:676:17	0/0:90,0:0:90:0,271,942:0:3575:90	0/1:103,93:93:196:418,0,492:3604:4032:103	0/0:78,0:0:78:0,235,724:0:3136:78	0/1:44,30:30:74:75,0,382:1181:1773:44	0/0:58,0:0:58:0,175,581:0:2316:58	0/0:19,0:0:19:0,57,155:0:761:19	0/0:181,0:0:181:0,545,1703:0:7270:181	0/0:30,0:0:30:0,90,339:0:1179:30	0/0:121,2:2:123:0,312,1150:82:4842:121	0/0:36,0:0:36:0,108,410:0:1472:36	0/0:134,0:0:134:0,403,1224:0:5332:134	0/0:53,1:1:54:0,154,653:41:2115:53	0/0:31,0:0:31:0,93,317:0:1231:31	0/0:59,0:0:59:0,178,588:0:2364:59	0/0:6,0:0:6:0,18,49:0:237:6	0/0:69,0:0:69:0,208,698:0:2761:69	0/0:46,0:0:46:0,138,427:0:1847:46	0/0:100,0:0:100:0,301,1242:0:3947:100	0/0:31,0:0:31:0,93,312:0:1236:31	0/0:19,0:0:19:0,57,154:0:738:19	0/0:23,0:0:23:0,69,286:0:905:23	0/0:44,0:0:44:0,132,412:0:1737:44	0/0:41,0:0:41:0,123,374:0:1656:41	0/0:54,0:0:54:0,163,675:0:2131:54	0/0:116,0:0:116:0,349,992:0:4567:116	0/0:34,0:0:34:0,102,356:0:1340:34	0/0:152,0:0:152:0,458,1378:0:6017:152	0/0:57,0:0:57:0,172,589:0:2250:57	0/0:10,0:0:10:0,30,148:0:410:10	0/0:44,0:0:44:0,132,403:0:1733:44	0/0:65,0:0:65:0,196,591:0:2553:65	0/0:3,0:0:3:0,9,47:0:119:3	0/0:20,0:0:20:0,60,522:0:776:20
1441214	2562	1441214_2562	G	T	21289.4	.	AB=0.488187;ABP=10.7574;AC=8;AF=0.0687307;AN=224;AO=4030;CIGAR=1X;DP=264728;DPB=114351;DPRA=0.930782;EPP=46.4699;EPPR=903.998;GTI=17;LEN=1;MEANALT=1.01322;MQM=13.3367;MQMR=11.4802;NS=2112;NUMALT=1;ODDS=0.265602;PAIRED=0.834988;PAIREDR=0.870924;PAO=0;PQA=0;PQR=0;PRO=0;PROBE=Intergenic|RAPIDGENOMICS_3404_54425;QA=159970;QR=4400271;RO=110462;RPL=2079;RPP=11.8384;RPPR=228.39;RPR=1951;RUN=1;SAF=2042;SAP=4.58152;SAR=1988;SRF=54714;SRP=24.0279;SRR=55748;TYPE=snp;technology.illumina=1	GT:AD:AO:DP:PL:QA:QR:RO	0/0:73,0:0:73:0,220,883:0:2836:73	0/0:26,8:8:34:0,6,267:324:1031:26	0/0:6,0:0:6:0,18,83:0:237:6	0/0:72,0:0:72:0,217,689:0:2904:72	0/0:18,0:0:18:0,54,208:0:685:18	0/0:83,0:0:83:0,250,906:0:3269:83	0/0:21,0:0:21:0,63,349:0:780:21	0/0:3,0:0:3:0,9,30:0:123:3	0/0:95,0:0:95:0,286,1132:0:3800:95	0/0:108,0:0:108:0,325,1207:0:4254:108	0/0:27,0:0:27:0,81,227:0:1080:27	0/0:101,0:0:101:0,304,921:0:4038:101	0/0:100,29:29:129:0,146,797:1126:3972:100	0/0:76,0:0:76:0,229,773:0:2941:76	0/0:127,0:0:127:0,382,1279:0:4978:127	0/0:138,0:0:138:0,415,1513:0:5437:138	0/0:27,0:0:27:0,81,611:0:1012:27	0/0:76,0:0:76:0,229,764:0:3036:76	0/0:124,0:0:124:0,373,1347:0:4933:124	0/0:72,0:0:72:0,217,702:0:2878:72	0/0:134,0:0:134:0,403,1477:0:5302:134	0/0:160,0:0:160:0,482,1480:0:6373:160	0/0:25,0:0:25:0,75,320:0:978:25	0/0:96,0:0:96:0,289,967:0:3863:96	0/0:51,0:0:51:0,154,479:0:2043:51	0/0:83,0:0:83:0,250,1695:0:3246:83	0/0:64,0:0:64:0,193,628:0:2528:64	0/0:188,0:0:188:0,566,1860:0:7548:188	0/0:185,0:0:185:0,557,1873:0:7404:185	0/0:93,0:0:93:0,280,812:0:3731:93	0/0:42,0:0:42:0,126,369:0:1665:42	0/0:48,0:0:48:0,144,511:0:1948:48	0/0:128,0:0:128:0,385,1315:0:5095:128	0/0:41,1:1:42:0,93,452:41:1656:41	0/0:85,0:0:85:0,256,879:0:3433:85	0/0:7,0:0:7:0,21,167:0:275:7	0/0:46,0:0:46:0,138,489:0:1829:46	0/0:97,0:0:97:0,292,1031:0:3884:97	0/0:56,0:0:56:0,169,589:0:2211:56	0/1:45,53:53:98:287,0,166:2147:1792:45	0/0:60,0:0:60:0,181,573:0:2406:60	0/0:88,2:2:90:0,250,846:78:3559:88	0/0:173,0:0:173:0,521,1756:0:6885:173	0/0:20,0:0:20:0,60,245:0:820:20	0/0:120,0:0:120:0,361,1221:0:4786:120	0/0:49,0:0:49:0,148,519:0:1963:49	0/0:125,0:0:125:0,376,1228:0:4965:125	0/0:118,0:0:118:0,355,1338:0:4740:118	0/0:66,0:0:66:0,199,1298:0:2569:66	0/0:111,0:0:111:0,334,1213:0:4447:111	0/0:19,0:0:19:0,57,155:0:762:19	0/0:77,0:0:77:0,232,683:0:3069:77	0/0:109,0:0:109:0,328,1147:0:4294:109	0/0:62,0:0:62:0,187,790:0:2433:62	0/0:73,0:0:73:0,220,729:0:2888:73	0/1:65,61:61:126:291,0,296:2440:2548:65	0/1:51,46:46:97:134,0,320:1852:2005:51	0/0:43,0:0:43:0,129,412:0:1722:43	0/0:23,6:6:29:0,38,153:242:935:23	0/0:45,0:0:45:0,135,493:0:1763:45	0/0:46,0:0:47:0,138,524:0:1832:46	0/0:199,0:0:199:0,599,1956:0:7961:199	0/0:119,0:0:119:0,358,1310:0:4647:119	0/0:80,0:0:80:0,241,894:0:3212:80	0/0:40,0:0:40:0,120,424:0:1604:40	0/0:62,0:0:62:0,187,508:0:2461:62	0/0:57,0:0:57:0,172,564:0:2283:57	0/0:68,0:0:68:0,205,721:0:2670:68	0/0:11,0:0:11:0,33,128:0:424:11	0/0:24,0:0:24:0,72,599:0:926:24	0/0:124,0:0:124:0,373,1268:0:4945:124	0/0:80,0:0:80:0,241,812:0:3214:80	0/0:172,0:0:172:0,518,1669:0:6927:172	0/0:83,0:0:83:0,250,874:0:3308:83	0/0:17,0:0:17:0,51,131:0:667:17	0/0:40,0:0:40:0,120,384:0:1561:40	1/1:4,33:33:37:226,53,0:1349:155:4	0/0:29,0:0:29:0,87,291:0:1181:29	0/0:18,0:0:18:0,54,308:0:680:18	0/0:101,0:0:101:0,304,1101:0:4035:101	0/0:211,0:0:211:0,635,2240:0:8462:211	0/0:84,0:0:84:0,253,765:0:3358:84	0/0:82,0:0:82:0,247,1002:0:3334:82	0/0:60,0:0:60:0,181,603:0:2324:60	0/0:34,0:0:34:0,102,278:0:1363:34	0/0:194,0:0:194:0,584,1892:0:7746:194	0/0:31,0:0:31:0,93,327:0:1263:31	0/0:154,0:0:155:0,464,1574:0:6178:154	0/0:39,0:0:39:0,117,427:0:1528:39	0/0:149,0:0:149:0,449,1373:0:5972:149	0/0:68,0:0:68:0,205,837:0:2710:68	0/1:16,24:24:40:106,0,39:943:635:16	0/0:59,0:0:59:0,178,572:0:2333:59	0/0:6,0:0:6:0,18,71:0:233:6	0/0:90,0:0:90:0,271,1013:0:3617:90	0/0:70,0:0:70:0,211,728:0:2837:70	0/0:121,0:0:121:0,364,1380:0:4724:121	0/0:29,0:0:29:0,87,327:0:1142:29	0/0:38,0:0:38:0,114,344:0:1482:38	0/0:24,0:0:24:0,72,327:0:959:24	0/0:38,0:0:38:0,114,376:0:1508:38	0/0:43,0:0:43:0,129,386:0:1726:43	0/0:59,0:0:59:0,178,739:0:2352:59	0/0:140,0:0:140:0,421,1212:0:5626:140	0/0:37,0:0:37:0,111,403:0:1445:37	0/1:85,80:80:165:327,0,297:3243:3432:85	0/1:47,28:28:75:53,0,293:1118:1860:47	0/0:30,0:0:30:0,90,414:0:1155:30	0/0:58,0:0:58:0,175,516:0:2311:58	0/0:82,0:0:82:0,247,771:0:3230:82	0/0:8,0:0:8:0,24,141:0:315:8	0/0:21,0:0:21:0,63,518:0:780:21
1441214	2619	1441214_2619	T	C	137867	.	AB=0.459149;ABP=248.017;AC=46;AF=0.244582;AN=224;AO=11714;CIGAR=1X;DP=225516;DPB=92559;DPRA=0.861664;EPP=966.659;EPPR=2903.83;GTI=116;LEN=1;MEANALT=1.00405;MQM=13.7397;MQMR=11.5395;NS=2112;NUMALT=1;ODDS=0.0347052;PAIRED=0.838825;PAIREDR=0.875437;PAO=0;PQA=0;PQR=0;PRO=0;PROBE=Intergenic|RAPIDGENOMICS_3404_54425;QA=462626;QR=3056884;RO=76090;RPL=7332;RPP=1616.23;RPPR=21051.6;RPR=4382;RUN=1;SAF=4365;SAP=1653.63;SAR=7349;SRF=28226;SRP=11008.8;SRR=47864;TYPE=snp;technology.illumina=1	GT:AD:AO:DP:PL:QA:QR:RO	0/1:35,31:31:66:105,0,294:1182:1400:35	0/0:29,0:0:29:0,87,351:0:1123:29	0/1:2,4:4:6:13,0,23:164:69:2	1/1:0,90:90:90:910,271,0:3575:0:0	0/1:10,10:10:20:82,0,69:383:397:10	1/1:0,82:82:82:907,247,0:3265:0:0	0/0:21,0:0:21:0,63,335:0:839:21	0/1:2,2:2:4:18,0,3:82:78:2	0/1:30,29:29:59:132,0,129:1166:1185:30	0/0:98,0:0:98:0,295,975:0:3904:98	0/0:31,0:0:31:0,93,260:0:1246:31	0/1:30,55:55:85:285,0,67:2189:1214:30	0/0:84,0:0:84:0,253,975:0:3375:84	0/0:52,0:0:52:0,157,539:0:2086:52	0/0:75,26:26:101:0,35,553:1058:3002:75	0/1:60,60:60:120:486,0,238:2373:2431:60	0/1:18,5:5:23:48,0,342:201:679:18	1/1:0,68:68:68:792,205,0:2745:0:0	0/0:117,0:0:117:0,352,1239:0:4723:117	0/1:44,21:21:65:72,0,172:843:1765:44	1/1:0,112:112:112:1301,337,0:4489:0:0	0/0:123,0:0:123:0,370,1311:0:4953:123	0/0:14,0:0:14:0,42,157:0:566:14	0/0:104,0:0:104:0,313,1093:0:4162:104	0/0:48,0:0:48:0,144,488:0:1934:48	0/1:47,30:30:77:497,0,622:1167:1848:47	1/1:0,62:62:62:617,187,0:2459:0:0	0/0:132,0:0:132:0,397,1318:0:5299:132	0/1:80,80:80:160:432,0,226:3245:3236:80	0/0:64,0:0:64:0,193,589:0:2548:64	0/0:33,9:9:42:0,40,247:342:1331:33	0/1:23,28:28:51:67,0,117:1144:898:23	0/1:45,50:50:95:253,0,202:2021:1818:45	0/0:38,0:0:38:0,114,458:0:1524:38	0/0:72,0:0:72:0,217,775:0:2906:72	0/0:4,0:0:4:0,12,78:0:164:4	0/0:42,0:0:42:0,126,480:0:1679:42	0/1:47,33:33:80:88,0,263:1330:1906:47	0/0:43,0:0:43:0,129,502:0:1665:43	0/1:49,38:38:87:153,0,222:1494:1942:49	0/0:57,0:0:57:0,172,545:0:2288:57	0/0:70,0:0:70:0,211,721:0:2811:70	0/0:154,0:0:154:0,464,1596:0:6245:154	0/0:28,0:0:28:0,84,285:0:1132:28	0/0:93,0:0:93:0,280,901:0:3754:93	0/0:55,0:0:55:0,166,611:0:2175:55	0/1:54,28:28:82:55,0,311:1129:2147:54	0/1:43,63:63:106:430,0,144:2490:1736:43	0/1:39,16:16:55:185,0,541:625:1543:39	0/1:28,62:62:90:431,0,69:2487:1095:28	0/0:22,1:1:23:0,61,172:41:883:22	0/0:38,15:15:53:0,31,241:603:1526:38	0/0:80,0:0:80:0,241,913:0:3256:80	0/1:33,26:26:59:154,0,168:1022:1340:33	0/0:67,0:0:67:0,202,598:0:2711:67	0/0:97,0:0:97:0,292,1065:0:3851:97	0/0:81,0:0:81:0,244,864:0:3234:81	0/0:37,0:0:37:0,111,362:0:1482:37	0/0:40,0:0:40:0,120,349:0:1562:40	0/0:46,0:0:46:0,138,467:0:1833:46	1/1:1,57:57:58:744,167,0:2266:41:1	0/0:167,0:0:167:0,503,1664:0:6738:167	0/0:111,0:0:111:0,334,1137:0:4454:111	1/1:0,69:69:69:818,208,0:2795:0:0	0/0:28,0:0:28:0,84,304:0:1128:28	0/0:62,0:0:62:0,187,625:0:2507:62	0/0:69,0:0:69:0,208,736:0:2821:69	0/0:57,0:0:57:0,172,543:0:2313:57	0/1:2,3:3:5:13,0,8:123:82:2	1/1:0,19:19:19:582,57,0:775:0:0	0/1:42,60:60:102:357,0,145:2405:1687:42	0/0:67,0:0:67:0,202,683:0:2726:67	0/0:168,0:0:168:0,506,1661:0:6770:168	0/0:87,0:0:87:0,262,918:0:3448:87	0/0:6,0:0:6:0,18,55:0:238:6	0/1:13,21:21:34:146,0,21:857:521:13	0/0:15,0:0:15:0,45,158:0:607:15	0/0:30,0:0:30:0,90,293:0:1199:30	0/0:22,0:0:22:0,66,296:0:861:22	0/0:86,0:0:86:0,259,1006:0:3446:86	0/0:167,0:0:167:0,503,1649:0:6770:167	0/0:74,0:0:74:0,223,688:0:2957:74	0/0:79,0:0:80:0,238,789:0:3182:79	0/0:54,0:0:54:0,163,532:0:2145:54	0/0:28,0:0:28:0,84,232:0:1135:28	0/0:135,0:0:135:0,406,1442:0:5424:135	0/0:30,0:0:30:0,90,295:0:1217:30	0/0:131,0:0:131:0,394,1284:0:5259:131	0/1:18,14:14:32:37,0,157:553:717:18	0/0:92,0:0:92:0,277,917:0:3672:92	0/1:30,23:23:53:120,0,157:918:1222:30	0/1:19,14:14:33:39,0,99:561:770:19	0/0:47,0:0:47:0,141,456:0:1895:47	0/1:3,2:2:5:6,0,33:69:119:3	0/0:87,0:0:87:0,262,1006:0:3508:87	0/1:14,39:39:53:243,0,18:1574:574:14	0/0:107,0:0:107:0,322,1243:0:4268:107	0/0:12,0:0:12:0,36,139:0:462:12	0/0:37,0:0:37:0,111,385:0:1488:37	0/1:5,14:14:19:122,0,17:528:205:5	0/0:21,0:0:21:0,63,272:0:840:21	0/0:30,0:0:30:0,90,282:0:1214:30	0/1:27,33:33:60:230,0,162:1340:1107:27	0/0:99,0:0:99:0,298,882:0:3916:99	0/0:37,0:0:37:0,111,398:0:1454:37	0/0:122,0:0:124:0,367,1197:0:4892:122	0/0:70,0:0:70:0,211,727:0:2850:70	0/0:28,0:0:28:0,84,399:0:1119:28	0/0:36,0:0:36:0,108,303:0:1455:36	0/0:69,0:0:69:0,208,657:0:2781:69	0/0:13,0:0:13:0,39,195:0:521:13	0/0:20,0:0:20:0,60,459:0:811:20
1441214	2634	1441214_2634	G	T	125498	.	AB=0.460082;ABP=211.389;AC=48;AF=0.249845;AN=224;AO=10624;CIGAR=1X;DP=199839;DPB=80377;DPRA=0.875955;EPP=1681.89;EPPR=4433.73;GTI=126;LEN=1;MEANALT=1.01482;MQM=13.8457;MQMR=11.5938;NS=2112;NUMALT=1;ODDS=0.010545;PAIRED=0.838855;PAIREDR=0.875935;PAO=0;PQA=0;PQR=0;PRO=0;PROBE=Intergenic|RAPIDGENOMICS_3404_54425;QA=416363;QR=2601503;RO=65788;RPL=6845;RPP=1924.38;RPPR=24664.2;RPR=3779;RUN=1;SAF=3566;SAP=2495.39;SAR=7058;SRF=23288;SRP=12186;SRR=42500;TYPE=snp;technology.illumina=1	GT:AD:AO:DP:PL:QA:QR:RO	0/1:33,22:22:55:66,0,303:855:1300:33	0/0:23,0:0:23:0,69,215:0:877:23	0/1:1,3:3:4:12,0,1:123:32:1	1/1:0,70:70:70:705,211,0:2795:0:0	0/1:11,7:7:18:29,0,90:279:421:11	1/1:0,58:58:58:584,175,0:2331:0:0	0/0:20,0:0:20:0,60,294:0:799:20	0/1:2,1:1:3:7,0,6:41:82:2	0/1:20,27:27:47:133,0,56:1081:811:20	0/0:75,0:0:75:0,226,760:0:2948:75	0/0:29,0:0:29:0,87,240:0:1119:29	0/1:32,57:57:89:299,0,72:2212:1255:32	0/0:71,0:0:71:0,214,856:0:2837:71	0/0:43,0:0:43:0,129,485:0:1653:43	0/0:63,19:19:82:0,65,528:758:2415:63	0/1:47,51:51:98:441,0,167:2025:1911:47	0/1:15,5:5:20:51,0,295:192:570:15	1/1:0,61:61:61:697,184,0:2434:0:0	0/0:117,0:0:117:0,352,1234:0:4643:117	0/1:36,20:20:56:84,0,135:792:1439:36	1/1:0,113:113:113:1316,340,0:4461:0:0	0/0:96,0:0:96:0,289,1054:0:3864:96	0/0:12,0:0:12:0,36,141:0:475:12	0/0:92,0:0:92:0,277,947:0:3627:92	0/0:37,0:0:37:0,111,389:0:1464:37	0/1:37,30:30:67:556,0,492:1199:1449:37	1/1:0,53:53:53:565,160,0:2153:0:0	0/0:117,0:0:117:0,352,1155:0:4676:117	0/1:74,75:75:149:412,0,191:3017:2956:74	0/0:51,0:0:51:0,154,490:0:2017:51	0/0:25,2:2:27:0,64,271:78:1013:25	0/1:23,20:20:43:33,0,154:795:918:23	0/1:35,44:44:79:232,0,102:1728:1405:35	0/0:37,0:0:37:0,111,432:0:1465:37	0/0:58,0:0:58:0,175,656:0:2334:58	0/0:4,0:0:4:0,12,78:0:164:4	0/0:38,0:0:38:0,114,428:0:1483:38	0/1:42,30:30:72:85,0,249:1199:1702:42	0/0:37,0:0:37:0,111,438:0:1459:37	0/1:49,35:35:84:150,0,234:1369:1973:49	0/0:59,0:0:59:0,178,614:0:2340:59	0/0:58,0:0:58:0,175,589:0:2258:58	0/0:144,0:0:144:0,433,1455:0:5732:144	0/0:19,0:0:19:0,57,175:0:759:19	0/0:81,0:0:81:0,244,752:0:3212:81	0/0:51,0:0:51:0,154,586:0:2026:51	0/1:51,26:26:77:60,0,305:1050:2000:51	0/1:39,50:50:89:358,0,154:2010:1546:39	0/1:31,12:12:43:115,0,398:449:1195:31	1/1:19,60:60:79:478,11,0:2364:745:19	0/0:22,1:1:23:0,61,172:41:865:22	0/0:24,12:12:36:0,8,127:446:916:24	0/0:82,0:0:82:0,247,967:0:3230:82	0/1:31,20:20:51:110,0,171:790:1182:31	0/0:60,0:0:63:0,181,521:0:2381:60	0/0:91,0:0:91:0,274,1033:0:3573:91	0/0:76,0:0:76:0,229,792:0:2996:76	0/0:35,0:0:35:0,105,340:0:1379:35	0/0:36,0:0:36:0,108,343:0:1437:36	0/0:38,0:0:38:0,114,404:0:1537:38	1/1:4,50:50:54:556,77,0:1993:156:4	0/0:157,0:0:157:0,473,1565:0:6198:157	0/0:108,0:0:108:0,325,1085:0:4297:108	1/1:0,61:61:61:690,184,0:2411:0:0	0/0:21,0:0:21:0,63,228:0:839:21	0/0:62,0:0:62:0,187,612:0:2467:62	0/0:69,0:0:69:0,208,756:0:2757:69	0/0:57,0:0:57:0,172,547:0:2281:57	0/1:2,3:3:5:13,0,8:123:78:2	1/1:0,20:20:20:563,60,0:795:0:0	0/1:44,50:50:94:281,0,170:1981:1716:44	0/0:62,0:0:62:0,187,620:0:2456:62	0/0:151,0:0:151:0,455,1497:0:5953:151	0/0:71,0:0:71:0,214,768:0:2854:71	0/0:3,0:0:3:0,9,28:0:123:3	0/1:11,21:21:32:168,0,11:834:424:11	0/0:14,0:0:14:0,42,151:0:574:14	0/0:25,0:0:25:0,75,275:0:1007:25	0/0:20,0:0:20:0,60,281:0:744:20	0/0:69,0:0:69:0,208,864:0:2769:69	0/0:142,0:0:142:0,427,1395:0:5609:142	0/0:56,0:0:56:0,169,510:0:2248:56	0/0:82,0:0:82:0,247,798:0:3264:82	0/0:41,0:0:41:0,123,408:0:1599:41	0/0:24,0:0:24:0,72,199:0:937:24	0/0:117,0:0:117:0,352,1227:0:4562:117	0/0:20,0:0:20:0,60,185:0:788:20	0/0:119,0:0:119:0,358,1145:0:4735:119	0/1:13,14:14:27:70,0,76:556:508:13	0/0:56,0:0:56:0,169,587:0:2171:56	0/1:24,23:23:47:138,0,95:907:948:24	0/1:10,14:14:24:64,0,49:527:402:10	0/0:54,0:0:54:0,163,502:0:2073:54	0/1:1,3:3:4:17,0,20:123:37:1	0/0:66,0:0:66:0,199,762:0:2614:66	1/1:11,44:44:55:315,20,0:1761:433:11	0/0:89,0:0:89:0,268,958:0:3473:89	0/0:15,0:0:15:0,45,171:0:565:15	0/0:37,0:0:37:0,111,388:0:1478:37	0/1:5,15:15:20:139,0,14:583:205:5	0/0:18,0:0:18:0,54,263:0:693:18	0/0:31,0:0:31:0,93,309:0:1216:31	0/1:22,27:27:49:180,0,115:1075:890:22	0/0:77,0:0:77:0,232,698:0:3033:77	0/0:30,0:0:30:0,90,336:0:1186:30	0/0:105,0:0:105:0,316,1018:0:4164:105	0/0:54,0:0:54:0,163,558:0:2162:54	0/0:28,0:0:28:0,84,396:0:1126:28	0/0:38,0:0:38:0,114,318:0:1512:38	0/0:56,0:0:56:0,169,549:0:2160:56	0/0:13,0:0:13:0,39,192:0:498:13	0/0:21,0:0:21:0,63,486:0:821:21
1558924	1376	1558924_1376	C	T	494869	.	AB=0.486101;ABP=33.3724;AC=165;AF=0.660991;AN=224;AO=30269;CIGAR=1X;DP=202223;DPB=91304;DPRA=0.950534;EPP=1439.63;EPPR=394.555;GTI=25;LEN=1;MEANALT=1.00551;MQM=13.1995;MQMR=11.4434;NS=2112;NUMALT=1;ODDS=0.00609276;PAIRED=0.853414;PAIREDR=0.884511;PAO=0;PQA=0;PQR=0;PRO=0;PROBE=SNP|RAPIDGENOMICS_3404_54549;QA=1181285;QR=1173033;RO=29440;RPL=14746;RPP=46.3213;RPPR=34.3657;RPR=15523;RUN=1;SAF=14619;SAP=79.2662;SAR=15650;SRF=14644;SRP=4.71443;SRR=14796;TYPE=snp;technology.illumina=1	GT:AD:AO:DP:PL:QA:QR:RO	0/0:44,0:0:44:0,132,428:0:1784:44	0/1:18,7:7:25:49,0,113:287:734:18	1/1:0,9:9:9:191,27,0:365:0:0	0/1:64,43:43:107:109,0,357:1702:2580:64	0/0:27,0:0:27:0,81,340:0:1095:27	0/0:116,0:0:116:0,349,1119:0:4670:116	0/0:10,2:2:12:0,19,290:82:393:10	1/1:0,15:15:15:155,45,0:589:0:0	1/1:0,66:66:66:732,199,0:2584:0:0	0/0:51,21:21:72:0,10,248:831:2074:51	1/1:0,24:24:24:249,72,0:954:0:0	1/1:0,54:54:54:508,163,0:2073:0:0	1/1:2,82:82:84:778,236,0:3252:82:2	1/1:0,38:38:38:342,114,0:1503:0:0	0/0:82,0:0:82:0,247,799:0:3327:82	1/1:0,96:96:96:932,289,0:3861:0:0	1/1:1,27:27:28:706,43,0:1034:41:1	1/1:0,87:87:87:848,262,0:3369:0:0	0/1:27,38:38:65:224,0,50:1500:1086:27	0/1:58,28:28:86:58,0,335:1123:2302:58	0/1:37,53:53:90:201,0,81:2125:1469:37	1/1:0,47:47:47:401,141,0:1891:0:0	1/1:9,28:28:37:264,4,0:1117:339:9	1/1:0,192:192:192:1774,578,0:7570:0:0	1/1:0,42:42:42:368,126,0:1666:0:0	1/1:0,60:60:60:1366,181,0:2370:0:0	1/1:0,76:76:76:712,229,0:3020:0:0	1/1:0,86:86:86:821,259,0:3454:0:0	0/1:70,51:51:121:115,0,366:2048:2808:70	1/1:0,84:84:84:811,253,0:3310:0:0	0/1:22,12:12:34:16,0,65:488:880:22	1/1:0,52:52:52:459,157,0:2065:0:0	1/1:0,157:157:157:1551,473,0:6285:0:0	0/1:16,8:8:24:57,0,124:324:631:16	1/1:7,32:32:39:295,35,0:1258:268:7	1/1:0,18:18:18:244,54,0:706:0:0	1/1:0,60:60:60:578,181,0:2418:0:0	1/1:0,62:62:62:624,187,0:2444:0:0	1/1:0,37:37:37:347,111,0:1477:0:0	0/0:82,26:26:108:0,93,637:1058:3266:82	1/1:0,61:61:61:613,184,0:2378:0:0	1/1:0,88:88:88:847,265,0:3504:0:0	1/1:0,126:126:126:1275,379,0:5036:0:0	0/1:10,6:6:16:6,0,77:208:410:10	0/1:61,27:27:88:49,0,352:1090:2431:61	1/1:0,20:20:20:211,60,0:786:0:0	1/1:0,70:70:70:655,211,0:2796:0:0	1/1:0,68:68:68:706,205,0:2686:0:0	1/1:0,55:55:55:1169,166,0:2121:0:0	1/1:0,29:29:29:309,87,0:1161:0:0	0/1:1,1:1:2:27,0,2:41:41:1	1/1:0,65:65:65:620,196,0:2561:0:0	1/1:0,123:123:123:1151,370,0:4849:0:0	0/1:20,24:24:44:217,0,181:946:747:20	0/1:66,43:43:109:163,0,392:1668:2630:66	1/1:0,69:69:69:751,208,0:2676:0:0	0/0:51,0:0:51:0,154,446:0:2051:51	1/1:0,46:46:46:588,138,0:1810:0:0	1/1:0,60:60:60:726,181,0:2361:0:0	1/1:0,32:32:32:345,96,0:1268:0:0	0/1:16,31:31:47:176,0,1:1246:611:16	0/1:66,92:92:158:452,0,222:3656:2622:66	1/1:0,116:116:116:1102,349,0:4590:0:0	0/1:18,42:42:60:257,0,5:1645:730:18	0/1:10,8:8:18:12,0,50:314:410:10	0/0:14,5:5:19:0,11,118:201:570:14	1/1:0,25:25:25:274,75,0:1000:0:0	0/1:44,24:24:68:19,0,219:935:1741:44	1/1:0,15:15:15:128,45,0:603:0:0	0/1:16,5:5:21:19,0,306:193:601:16	1/1:0,117:117:117:1195,352,0:4656:0:0	0/1:31,19:19:50:5,0,115:758:1258:31	1/1:1,99:99:100:911,292,0:3976:22:1	0/1:37,33:33:70:132,0,161:1300:1489:37	1/1:0,4:4:4:33,12,0:151:0:0	0/1:19,15:15:34:39,0,83:597:771:19	1/1:0,28:28:28:280,84,0:1054:0:0	1/1:0,40:40:40:364,120,0:1627:0:0	1/1:0,31:31:31:333,93,0:1231:0:0	1/1:0,60:60:60:664,181,0:2322:0:0	0/1:56,63:63:119:263,0,252:2452:2239:56	0/1:32,26:26:58:113,0,146:1018:1224:32	1/1:0,29:29:29:288,87,0:1146:0:0	1/1:0,58:58:58:664,175,0:2291:0:0	1/1:0,37:37:37:388,111,0:1487:0:0	1/1:0,124:124:124:1110,373,0:4916:0:0	0/1:6,6:6:12:36,0,10:246:237:6	0/1:89,51:51:140:44,0,400:2016:3544:89	0/1:18,7:7:25:48,0,232:287:721:18	0/1:59,49:49:108:277,0,239:1899:2345:59	0/1:21,32:32:53:234,0,23:1279:843:21	0/1:11,19:19:30:100,0,17:775:447:11	0/0:62,0:0:62:0,187,668:0:2428:62	1/1:4,13:13:17:97,8,0:525:164:4	0/1:57,46:46:103:178,0,247:1811:2272:57	1/1:0,36:36:36:333,108,0:1468:0:0	1/1:0,80:80:80:831,241,0:3143:0:0	1/1:0,35:35:35:289,105,0:1358:0:0	0/1:8,15:15:23:72,0,5:579:306:8	1/1:0,20:20:20:219,60,0:789:0:0	1/1:0,30:30:30:284,90,0:1199:0:0	0/1:16,36:36:52:176,0,44:1468:640:16	1/1:10,23:23:33:165,15,0:918:379:10	0/0:54,0:0:54:0,163,491:0:2141:54	1/1:0,62:62:62:570,187,0:2499:0:0	0/0:127,0:0:127:0,382,1278:0:5099:127	1/1:0,79:79:79:764,238,0:3097:0:0	1/1:0,28:28:28:320,84,0:1128:0:0	1/1:0,58:58:58:552,175,0:2281:0:0	1/1:0,47:47:47:541,141,0:1835:0:0	0/0:21,7:7:28:0,1,107:265:820:21	1/1:0,31:31:31:815,93,0:1234:0:0
1615033	488	1615033_488	T	C	322251	.	AB=0.462571;ABP=244.24;AC=111;AF=0.554799;AN=224;AO=24554;CIGAR=1X;DP=188797;DPB=77298;DPRA=0.863289;EPP=318.915;EPPR=1246.19;GTI=80;LEN=1;MEANALT=1.00888;MQM=12.6411;MQMR=11.5368;NS=2112;NUMALT=1;ODDS=0.00133768;PAIRED=0.874359;PAIREDR=0.894693;PAO=0;PQA=0;PQR=0;PRO=0;PROBE=Intergenic|RAPIDGENOMICS_3404_54847;QA=964934;QR=1402479;RO=36066;RPL=6874;RPP=10329.7;RPPR=15029.6;RPR=17680;RUN=1;SAF=17072;SAP=8136.36;SAR=7482;SRF=23365;SRP=6849.95;SRR=12701;TYPE=snp;technology.illumina=1	GT:AD:AO:DP:PL:QA:QR:RO	1/1:0,40:40:40:429,120,0:1595:0:0	0/0:26,0:0:26:0,78,291:0:1008:26	1/1:0,22:22:22:176,66,0:890:0:0	1/1:0,150:150:150:1429,452,0:5904:0:0	0/0:21,0:0:21:0,63,257:0:822:21	0/1:80,46:46:126:153,0,353:1807:3120:80	1/1:0,14:14:14:271,42,0:561:0:0	1/1:0,25:25:25:289,75,0:1008:0:0	0/0:80,0:0:80:0,241,791:0:3097:80	0/1:40,25:25:65:90,0,159:994:1575:40	0/0:17,0:0:17:0,51,153:0:684:17	1/1:0,42:42:42:477,126,0:1654:0:0	0/0:58,0:0:58:0,175,674:0:2301:58	1/1:0,61:61:61:692,184,0:2420:0:0	1/1:0,48:48:48:466,144,0:1911:0:0	1/1:3,114:114:117:1092,330,0:4545:123:3	1/1:0,22:22:22:519,66,0:848:0:0	0/0:116,0:0:116:0,349,1063:0:4533:116	0/0:56,21:21:77:0,60,424:844:2189:56	1/1:0,41:41:41:417,123,0:1638:0:0	0/0:60,23:23:83:0,54,492:912:2335:60	1/1:0,56:56:56:646,169,0:2271:0:0	1/1:0,45:45:45:424,135,0:1759:0:0	0/1:43,42:42:85:191,0,108:1670:1731:43	0/1:14,16:16:30:63,0,78:631:552:14	0/1:42,16:16:58:203,0,659:611:1624:42	1/1:0,77:77:77:877,232,0:3107:0:0	0/0:127,0:0:127:0,382,1289:0:4990:127	0/1:83,58:58:141:167,0,346:2259:3217:83	1/1:0,59:59:59:619,178,0:2372:0:0	0/0:43,0:0:43:0,129,476:0:1708:43	0/1:15,17:17:32:97,0,45:684:570:15	1/1:0,105:105:105:975,316,0:4188:0:0	0/0:27,1:1:28:0,76,288:41:1072:27	0/0:48,14:14:62:0,16,366:557:1855:48	0/1:10,13:13:23:118,0,133:529:410:10	1/1:0,42:42:42:508,126,0:1638:0:0	0/1:48,21:21:69:7,0,300:807:1870:48	0/1:28,20:20:48:59,0,267:816:1114:28	0/0:78,0:0:78:0,235,744:0:3061:78	0/1:24,25:25:49:62,0,97:1001:968:24	0/0:61,0:0:61:0,184,624:0:2372:61	0/0:155,0:0:155:0,467,1601:0:6177:155	0/0:25,0:0:25:0,75,306:0:980:25	0/1:24,10:10:34:4,0,166:406:924:24	1/1:0,21:21:21:223,63,0:799:0:0	0/0:119,0:0:119:0,358,1175:0:4495:119	1/1:0,66:66:66:739,199,0:2588:0:0	0/1:15,10:10:25:124,0,203:387:546:15	1/1:0,41:41:41:522,123,0:1587:0:0	1/1:0,1:1:1:10,3,0:41:0:0	1/1:0,43:43:43:508,129,0:1733:0:0	1/1:0,71:71:71:776,214,0:2840:0:0	1/1:0,53:53:53:602,160,0:2086:0:0	1/1:0,82:82:82:751,247,0:3289:0:0	0/1:37,25:25:62:92,0,203:981:1451:37	0/0:54,0:0:54:0,163,628:0:2098:54	0/1:15,14:14:30:90,0,38:565:589:15	0/1:14,13:13:27:80,0,46:502:538:14	0/1:19,10:10:29:21,0,96:382:727:19	0/0:12,6:6:18:0,5,53:232:475:12	1/1:0,144:144:144:1418,433,0:5716:0:0	0/1:27,36:36:63:144,0,115:1460:1024:27	0/1:31,16:16:47:21,0,117:656:1212:31	0/1:15,33:33:48:256,0,41:1319:593:15	1/1:0,32:32:32:306,96,0:1290:0:0	0/0:29,9:9:38:0,12,161:336:1112:29	0/0:98,1:1:99:0,290,897:41:3912:98	1/1:0,16:16:16:136,48,0:643:0:0	0/0:10,0:0:10:0,30,256:0:398:10	0/1:30,41:41:71:245,0,70:1621:1195:30	0/0:45,0:0:45:0,135,524:0:1769:45	0/1:78,31:31:109:6,0,473:1197:3077:78	1/1:0,46:46:46:508,138,0:1810:0:0	1/1:0,12:12:12:124,36,0:492:0:0	0/1:25,18:18:43:74,0,155:716:1013:25	0/0:22,0:0:22:0,66,195:0:873:22	0/0:18,0:0:18:0,54,227:0:679:18	0/0:21,2:2:23:0,47,190:78:768:21	0/0:28,0:0:28:0,84,246:0:1073:28	0/1:53,46:46:99:116,0,226:1827:2051:53	0/1:13,15:15:28:87,0,55:589:492:13	1/1:0,32:32:32:399,96,0:1288:0:0	0/0:59,0:0:59:0,178,679:0:2246:59	1/1:7,23:23:30:134,10,0:897:283:7	1/1:0,51:51:51:599,154,0:2046:0:0	0/1:3,4:4:7:11,0,8:164:119:3	0/0:103,0:0:103:0,310,1029:0:4008:103	1/1:0,11:11:11:154,33,0:434:0:0	0/0:96,0:0:96:0,289,900:0:3791:96	0/0:71,0:0:71:0,214,728:0:2851:71	0/0:52,14:14:66:0,60,346:566:1994:52	0/1:29,20:20:49:67,0,132:789:1122:29	1/1:2,5:5:7:26,4,0:205:73:2	0/0:102,0:0:102:0,307,937:0:4034:102	1/1:0,17:17:17:201,51,0:665:0:0	0/1:28,32:32:60:141,0,141:1234:1097:28	0/0:27,0:0:27:0,81,376:0:1037:27	0/0:30,0:0:30:0,90,393:0:1173:30	0/1:4,6:6:10:27,0,9:242:156:4	1/1:0,35:35:35:383,105,0:1405:0:0	0/0:52,0:0:52:0,157,524:0:2011:52	1/1:0,51:51:51:629,154,0:2027:0:0	0/0:33,9:9:42:0,34,205:355:1293:33	0/1:42,54:54:96:370,0,142:2166:1659:42	0/1:29,52:52:81:250,0,30:2050:1133:29	0/1:24,21:21:45:65,0,92:857:916:24	0/0:18,0:0:18:0,54,163:0:721:18	0/0:46,0:0:46:0,138,506:0:1810:46	0/0:31,3:3:34:0,80,334:114:1211:31	1/1:0,11:11:11:154,33,0:451:0:0	0/1:6,7:7:13:123,0,95:274:228:6
1615033	558	1615033_558	G	T	442169	.	AB=0.46029;ABP=402.944;AC=112;AF=0.566832;AN=224;AO=34065;CIGAR=1X;DP=257547;DPB=106858;DPRA=0.883128;EPP=4414.53;EPPR=2468.95;GTI=47;LEN=1;MEANALT=1.00736;MQM=12.8354;MQMR=11.6966;NS=2112;NUMALT=1;ODDS=0.0129728;PAIRED=0.863232;PAIREDR=0.877669;PAO=0;PQA=0;PQR=0;PRO=0;PROBE=Intergenic|RAPIDGENOMICS_3404_54847;QA=1338923;QR=1995034;RO=49930;RPL=16987;RPP=3.53817;RPPR=25.6811;RPR=17078;RUN=1;SAF=16552;SAP=61.8801;SAR=17513;SRF=24500;SRP=40.6251;SRR=25430;TYPE=snp;technology.illumina=1	GT:AD:AO:DP:PL:QA:QR:RO	1/1:0,50:50:50:511,151,0:1977:0:0	0/0:28,0:0:28:0,84,308:0:1103:28	1/1:0,30:30:30:268,90,0:1204:0:0	1/1:0,219:219:219:2097,659,0:8746:0:0	0/0:41,0:0:41:0,123,513:0:1621:41	0/1:89,43:43:132:57,0,525:1728:3575:89	1/1:0,16:16:16:263,48,0:616:0:0	1/1:0,30:30:30:348,90,0:1195:0:0	0/0:129,0:0:129:0,388,1300:0:5201:129	0/1:58,39:39:97:192,0,219:1521:2288:58	0/0:20,0:0:20:0,60,182:0:816:20	1/1:0,61:61:61:758,184,0:2434:0:0	0/0:93,0:0:93:0,280,1133:0:3789:93	1/1:0,67:67:67:854,202,0:2651:0:0	1/1:0,56:56:56:567,169,0:2249:0:0	1/1:0,134:134:134:1344,403,0:5378:0:0	1/1:0,30:30:30:681,90,0:1152:0:0	0/0:161,0:0:161:0,485,1564:0:6412:161	0/1:76,39:39:115:46,0,361:1561:3006:76	1/1:0,66:66:66:704,199,0:2661:0:0	0/0:93,25:25:118:0,83,720:994:3726:93	1/1:0,92:92:92:948,277,0:3700:0:0	1/1:0,42:42:42:432,126,0:1683:0:0	0/1:49,91:91:140:508,0,135:3588:1957:49	0/1:30,21:21:51:26,0,173:848:1192:30	0/1:58,17:17:75:167,0,1024:647:2262:58	1/1:2,126:126:128:1408,368,0:5007:78:2	0/0:138,0:0:138:0,415,1410:0:5523:138	0/1:81,84:84:165:357,0,308:3313:3198:81	1/1:0,68:68:68:645,205,0:2703:0:0	0/0:74,2:2:76:0,214,835:82:2988:74	0/1:24,35:35:59:207,0,70:1389:975:24	1/1:0,143:143:143:1298,430,0:5717:0:0	0/0:35,0:0:35:0,105,414:0:1382:35	0/0:57,21:21:78:0,1,376:816:2287:57	0/1:19,11:11:30:61,0,291:438:758:19	1/1:0,62:62:62:702,187,0:2483:0:0	0/1:47,26:26:73:76,0,250:1006:1864:47	0/1:45,37:37:82:124,0,398:1482:1806:45	0/0:94,0:0:94:0,283,916:0:3756:94	0/1:41,30:30:71:41,0,224:1195:1601:41	0/0:82,2:2:84:0,228,752:82:3274:82	0/0:189,0:0:189:0,569,2179:0:7508:189	0/0:13,0:0:13:0,39,171:0:520:13	0/1:48,23:23:71:33,0,349:931:1925:48	1/1:0,27:27:27:281,81,0:1074:0:0	0/0:159,0:0:159:0,479,1608:0:6231:159	1/1:0,94:94:94:1070,283,0:3788:0:0	0/1:29,19:19:48:364,0,529:753:1143:29	1/1:0,47:47:47:555,141,0:1907:0:0	0/1:3,5:5:8:36,0,24:205:123:3	1/1:0,72:72:72:814,217,0:2862:0:0	1/1:0,101:101:101:1063,304,0:3955:0:0	1/1:0,73:73:73:906,220,0:2850:0:0	1/1:1,93:93:94:897,272,0:3657:32:1	0/1:47,41:41:88:285,0,209:1630:1820:47	0/0:96,0:0:96:0,289,956:0:3792:96	0/1:24,16:16:40:82,0,152:635:972:24	0/1:30,15:15:45:83,0,169:603:1207:30	0/1:17,19:19:36:94,0,82:759:684:17	0/0:29,13:13:42:0,21,159:529:1164:29	1/1:0,219:219:219:2080,659,0:8725:0:0	0/1:33,53:53:86:269,0,173:2118:1293:33	0/1:57,43:43:100:62,0,218:1702:2273:57	0/1:16,34:34:50:295,0,28:1304:639:16	1/1:0,48:48:48:423,144,0:1858:0:0	0/0:45,14:14:59:0,29,330:548:1774:45	0/0:110,1:1:111:0,326,1062:41:4319:110	1/1:0,20:20:20:165,60,0:785:0:0	0/0:18,1:1:19:0,49,368:41:726:18	0/1:47,65:65:112:460,0,139:2616:1864:47	0/0:53,0:0:53:0,160,667:0:2103:53	0/0:112,41:41:153:0,24,764:1661:4460:112	1/1:0,53:53:53:586,160,0:2129:0:0	1/1:0,19:19:19:205,57,0:775:0:0	0/1:26,20:20:46:72,0,180:760:1053:26	0/0:27,0:0:27:0,81,234:0:1072:27	0/0:29,0:0:29:0,87,359:0:1181:29	0/0:31,1:1:32:0,84,369:27:1183:31	0/0:59,0:0:59:0,178,544:0:2378:59	0/1:60,79:79:139:355,0,224:3130:2418:60	0/1:22,23:23:45:126,0,111:895:888:22	1/1:0,53:53:53:544,160,0:2106:0:0	0/0:79,0:0:79:0,238,886:0:3183:79	1/1:8,22:22:30:144,2,0:890:324:8	1/1:0,101:101:101:1155,304,0:3999:0:0	0/1:6,10:10:16:25,0,35:388:246:6	0/0:112,0:0:112:0,337,1193:0:4499:112	1/1:0,22:22:22:196,66,0:902:0:0	0/0:134,0:0:134:0,403,1321:0:5382:134	0/0:74,0:0:74:0,223,784:0:2988:74	0/1:53,26:26:79:20,0,245:1021:2091:53	0/1:38,31:31:69:76,0,161:1234:1522:38	1/1:4,10:10:14:48,8,0:388:164:4	0/0:119,0:0:119:0,358,1166:0:4763:119	1/1:0,26:26:26:268,78,0:1032:0:0	0/1:40,30:30:70:99,0,235:1175:1589:40	0/0:24,0:0:24:0,72,346:0:958:24	0/0:59,0:0:59:0,178,702:0:2354:59	1/1:7,19:19:26:109,15,0:743:279:7	1/1:0,61:61:61:746,184,0:2468:0:0	0/0:67,0:0:67:0,202,642:0:2658:67	1/1:0,61:61:61:678,184,0:2423:0:0	0/0:70,26:26:96:0,54,416:1021:2784:70	0/1:68,70:70:138:339,0,246:2811:2756:68	0/1:54,57:57:111:269,0,231:2274:2161:54	0/1:36,26:26:62:37,0,216:1044:1404:36	0/0:33,0:0:33:0,99,365:0:1336:33	0/0:58,0:0:58:0,175,644:0:2291:58	0/0:41,3:3:44:0,110,403:114:1660:41	1/1:0,18:18:18:239,54,0:690:0:0	0/1:14,15:15:29:248,0,154:588:566:14
1615033	628	1615033_628	T	C	359264	.	AB=0.469268;ABP=181.054;AC=109;AF=0.564975;AN=222;AO=26679;CIGAR=1X;DP=195601;DPB=77393;DPRA=0.894669;EPP=672.032;EPPR=1087.41;GTI=81;LEN=1;MEANALT=1.00591;MQM=13.0452;MQMR=11.9454;NS=2112;NUMALT=1;ODDS=0.00417623;PAIRED=0.856629;PAIREDR=0.886713;PAO=0;PQA=0;PQR=0;PRO=0;PROBE=Intergenic|RAPIDGENOMICS_3404_54847;QA=1052207;QR=1426343;RO=35847;RPL=17799;RPP=6477.67;RPPR=14177.7;RPR=8880;RUN=1;SAF=7481;SAP=11177.2;SAR=19198;SRF=12148;SRP=8085.42;SRR=23699;TYPE=snp;technology.illumina=1	GT:AD:AO:DP:PL:QA:QR:RO	1/1:0,48:48:48:544,144,0:1915:0:0	0/0:7,0:0:7:0,21,92:0:283:7	1/1:0,14:14:14:137,42,0:543:0:0	1/1:0,182:182:182:1750,548,0:7308:0:0	0/0:32,0:0:32:0,96,427:0:1244:32	0/1:55,33:33:88:60,0,310:1314:2217:55	1/1:0,12:12:12:229,36,0:445:0:0	1/1:0,14:14:14:154,42,0:561:0:0	0/0:89,0:0:89:0,268,862:0:3539:89	0/1:33,27:27:60:150,0,126:1090:1328:33	0/0:16,0:0:16:0,48,208:0:615:16	1/1:0,48:48:48:624,144,0:1942:0:0	0/0:71,0:0:71:0,214,798:0:2821:71	1/1:0,41:41:41:439,123,0:1623:0:0	1/1:0,38:38:38:404,114,0:1495:0:0	1/1:0,108:108:108:1196,325,0:4253:0:0	1/1:0,28:28:28:632,84,0:1097:0:0	0/0:97,0:0:97:0,292,1041:0:3794:97	0/1:56,26:26:82:95,0,257:1018:2239:56	1/1:0,49:49:49:512,148,0:1980:0:0	0/0:83,17:17:100:0,106,749:671:3268:83	1/1:0,61:61:61:605,184,0:2455:0:0	1/1:0,24:24:24:287,72,0:962:0:0	0/1:15,71:71:86:450,0,16:2866:599:15	0/0:19,9:9:28:0,7,117:347:737:19	0/1:44,17:17:61:175,0,823:653:1724:44	1/1:1,91:91:92:901,269,0:3651:41:1	0/0:98,0:0:98:0,295,979:0:3794:98	0/1:28,60:60:88:335,0,23:2416:1118:28	1/1:0,47:47:47:430,141,0:1895:0:0	0/0:60,2:2:62:0,171,659:82:2404:60	0/1:21,31:31:52:174,0,90:1259:838:21	1/1:0,90:90:90:850,271,0:3571:0:0	0/0:29,0:0:29:0,87,339:0:1135:29	0/1:30,17:17:47:32,0,188:685:1186:30	0/1:9,5:5:14:45,0,145:205:369:9	1/1:0,71:71:71:655,214,0:2839:0:0	0/1:21,11:11:32:37,0,147:438:795:21	0/1:25,22:22:47:72,0,199:873:1009:25	0/0:41,0:0:41:0,123,419:0:1661:41	0/1:28,22:22:50:28,0,157:866:1136:28	0/0:68,3:3:71:0,177,589:123:2689:68	0/0:114,0:0:114:0,343,1442:0:4497:114	./.:.:.:.:.:.:.:.	0/1:44,20:20:64:18,0,306:816:1730:44	1/1:0,19:19:19:184,57,0:752:0:0	0/0:112,0:0:112:0,337,1101:0:4370:112	1/1:0,80:80:80:872,241,0:3170:0:0	0/1:25,20:20:45:403,0,365:795:985:25	1/1:0,28:28:28:321,84,0:1136:0:0	0/1:3,4:4:7:30,0,24:164:114:3	1/1:0,60:60:60:689,181,0:2379:0:0	1/1:0,91:91:91:975,274,0:3645:0:0	1/1:0,48:48:48:661,144,0:1895:0:0	1/1:1,66:66:67:627,191,0:2645:37:1	0/1:47,22:22:69:140,0,308:877:1878:47	0/0:72,0:0:72:0,217,678:0:2853:72	0/0:29,6:6:35:0,48,260:246:1167:29	0/1:23,13:13:36:116,0,134:510:889:23	0/1:11,16:16:27:75,0,72:633:411:11	0/0:29,10:10:39:0,30,201:410:1136:29	1/1:0,163:163:163:1589,491,0:6455:0:0	0/1:23,31:31:54:164,0,140:1214:912:23	0/1:43,38:38:81:85,0,160:1528:1689:43	0/1:12,19:19:31:178,0,41:761:472:12	1/1:0,38:38:38:364,114,0:1512:0:0	0/1:29,15:15:44:46,0,245:607:1165:29	0/0:62,0:0:62:0,187,696:0:2495:62	1/1:0,9:9:9:71,27,0:336:0:0	0/0:15,1:1:16:0,40,310:37:584:15	0/1:36,47:47:83:310,0,158:1837:1451:36	0/0:39,0:0:39:0,117,471:0:1499:39	0/0:56,20:20:76:0,40,500:812:2218:56	1/1:0,40:40:40:427,120,0:1597:0:0	1/1:0,14:14:14:171,42,0:551:0:0	0/1:12,9:9:21:4,0,67:365:492:12	0/0:14,0:0:14:0,42,121:0:566:14	0/0:28,0:0:28:0,84,343:0:1102:28	0/0:30,0:0:30:0,90,452:0:1162:30	0/0:50,0:0:50:0,151,514:0:2005:50	0/1:49,54:54:103:239,0,241:2198:1937:49	0/1:17,12:12:29:80,0,98:474:693:17	1/1:0,45:45:45:411,135,0:1777:0:0	0/0:84,0:0:84:0,253,836:0:3361:84	0/1:6,14:14:20:95,0,12:570:242:6	1/1:0,81:81:81:857,244,0:3254:0:0	1/1:3,14:14:17:70,2,0:558:105:3	0/0:91,0:0:91:0,274,1006:0:3584:91	1/1:0,23:23:23:218,69,0:917:0:0	0/0:81,0:0:81:0,244,878:0:3227:81	0/0:63,0:0:63:0,190,708:0:2529:63	0/1:30,28:28:58:128,0,110:1113:1209:30	0/1:30,18:18:48:35,0,155:711:1195:30	0/1:6,13:13:19:63,0,15:524:215:6	0/0:57,0:0:57:0,172,627:0:2315:57	1/1:0,22:22:22:200,66,0:871:0:0	0/0:38,13:13:51:0,42,291:519:1532:38	0/0:13,0:0:13:0,39,150:0:520:13	0/0:52,0:0:52:0,157,571:0:2090:52	0/1:13,21:21:34:92,0,0:838:520:13	1/1:0,28:28:28:383,84,0:1117:0:0	0/0:42,0:0:42:0,126,380:0:1693:42	1/1:0,52:52:52:557,157,0:2084:0:0	0/0:60,23:23:83:0,38,347:917:2354:60	0/1:46,51:51:97:189,0,199:2070:1861:46	0/1:43,45:45:88:219,0,289:1787:1724:43	0/1:21,26:26:47:77,0,93:1058:844:21	0/0:36,0:0:36:0,108,450:0:1410:36	0/0:27,0:0:27:0,81,297:0:1079:27	0/0:30,0:0:30:0,90,310:0:1226:30	1/1:0,12:12:12:149,36,0:483:0:0	0/1:13,14:14:27:265,0,159:570:512:13
2463178	3101	2463178_3101	C	T	1939.85	.	AB=0;ABP=0;AC=2;AF=0;AN=224;AO=4;CIGAR=1X;DP=151983;DPB=68258;DPRA=1.36402;EPP=3.0103;EPPR=5625.62;GTI=8;LEN=1;MEANALT=1;MQM=27.75;MQMR=12.0666;NS=2112;NUMALT=1;ODDS=1.05602;PAIRED=0.5;PAIREDR=0.858534;PAO=0;PQA=0;PQR=0;PRO=0;PROBE=Intergenic|RAPIDGENOMICS_3404_54181;QA=146;QR=2691040;RO=67762;RPL=2;RPP=3.0103;RPPR=12523;RPR=2;RUN=1;SAF=0;SAP=11.6962;SAR=4;SRF=26714;SRP=6587.21;SRR=41048;TYPE=snp;technology.illumina=1	GT:AD:AO:DP:PL:QA:QR:RO	0/0:5,0:0:5:0,15,125:0:191:5	0/0:19,0:0:19:0,57,194:0:753:19	0/0:9,0:0:9:0,27,89:0:365:9	0/0:98,0:0:98:0,295,1276:0:3912:98	0/0:3,0:0:3:0,9,82:0:123:3	0/0:71,0:0:71:0,214,861:0:2855:71	0/0:7,0:0:7:0,21,163:0:250:7	0/0:13,0:0:13:0,39,125:0:533:13	0/0:65,0:0:65:0,196,689:0:2564:65	0/0:89,0:0:89:0,268,972:0:3588:89	0/0:2,0:0:2:0,6,33:0:59:2	0/0:98,0:0:98:0,295,889:0:3953:98	0/0:85,0:0:85:0,256,972:0:3408:85	0/0:32,0:0:32:0,96,303:0:1263:32	0/0:59,0:0:59:0,178,654:0:2411:59	0/0:128,0:0:128:0,385,1421:0:5061:128	0/0:12,0:0:12:0,36,244:0:492:12	0/0:150,0:0:150:0,452,1502:0:5938:150	0/0:56,0:0:56:0,169,522:0:2253:56	0/0:44,0:0:44:0,132,524:0:1769:44	0/0:44,0:0:44:0,132,438:0:1769:44	0/0:57,0:0:57:0,172,721:0:2311:57	0/0:21,0:0:21:0,63,268:0:803:21	0/0:81,0:0:81:0,244,948:0:3253:81	0/0:49,0:0:49:0,148,578:0:1953:49	0/0:53,0:0:53:0,160,1180:0:2111:53	0/0:71,0:0:71:0,214,880:0:2816:71	0/0:94,0:0:94:0,283,1012:0:3784:94	0/0:31,0:0:31:0,93,349:0:1255:31	0/0:62,0:0:62:0,187,588:0:2483:62	0/0:21,0:0:21:0,63,189:0:830:21	0/0:32,0:0:32:0,96,400:0:1276:32	0/0:111,0:0:111:0,334,1079:0:4438:111	0/0:49,0:0:49:0,148,434:0:1966:49	0/0:22,0:0:22:0,66,231:0:890:22	0/0:32,0:0:32:0,96,368:0:1268:32	0/0:15,0:0:15:0,45,129:0:560:15	0/0:65,0:0:65:0,196,672:0:2606:65	0/0:46,0:0:46:0,138,475:0:1834:46	0/0:71,0:0:71:0,214,672:0:2787:71	0/0:62,0:0:62:0,187,597:0:2499:62	0/0:44,0:0:44:0,132,421:0:1700:44	0/0:78,0:0:78:0,235,818:0:3102:78	0/0:9,0:0:9:0,27,160:0:369:9	0/0:84,0:0:84:0,253,955:0:3375:84	0/0:8,0:0:8:0,24,81:0:324:8	0/0:58,0:0:58:0,175,589:0:2319:58	0/0:95,0:0:95:0,286,1063:0:3763:95	0/0:32,0:0:32:0,96,725:0:1264:32	0/0:57,0:0:57:0,172,574:0:2265:57	0/0:5,0:0:5:0,15,46:0:201:5	0/0:54,0:0:54:0,163,562:0:2174:54	0/0:70,0:0:70:0,211,846:0:2788:70	0/0:37,0:0:37:0,111,468:0:1412:37	0/0:46,0:0:46:0,138,445:0:1829:46	0/0:58,0:0:58:0,175,710:0:2280:58	1/1:0,37:37:37:334,111,0:1399:0:0	0/0:39,0:0:39:0,117,372:0:1573:39	0/0:16,0:0:16:0,48,202:0:644:16	0/0:5,0:0:5:0,15,64:0:205:5	0/0:35,0:0:35:0,105,340:0:1415:35	0/0:153,0:0:153:0,461,1571:0:6151:153	0/0:73,0:0:73:0,220,686:0:2962:73	0/0:62,0:0:62:0,187,773:0:2445:62	0/0:34,0:0:34:0,102,370:0:1349:34	0/0:25,0:0:25:0,75,291:0:967:25	0/0:68,0:0:68:0,205,734:0:2711:68	0/0:43,0:0:43:0,129,427:0:1673:43	0/0:23,0:0:23:0,69,222:0:921:23	0/0:15,0:0:15:0,45,395:0:579:15	0/0:61,0:0:61:0,184,584:0:2425:61	0/0:58,0:0:58:0,175,597:0:2344:58	0/0:54,0:0:54:0,163,554:0:2167:54	0/0:56,0:0:56:0,169,622:0:2226:56	0/0:16,0:0:16:0,48,147:0:656:16	0/0:24,0:0:24:0,72,418:0:963:24	0/0:33,0:0:33:0,99,311:0:1305:33	0/0:36,0:0:36:0,108,397:0:1437:36	0/0:19,0:0:19:0,57,316:0:741:19	0/0:20,0:0:20:0,60,265:0:794:20	0/0:124,0:0:124:0,373,1262:0:5012:124	0/0:46,0:0:46:0,138,582:0:1800:46	0/0:45,0:0:45:0,135,442:0:1809:45	0/0:35,0:0:35:0,105,515:0:1415:35	0/0:59,0:0:59:0,178,595:0:2407:59	0/0:115,0:0:115:0,346,1144:0:4519:115	0/0:10,0:0:10:0,30,91:0:388:10	0/0:83,0:0:83:0,250,882:0:3312:83	0/0:24,0:0:24:0,72,482:0:957:24	0/0:58,0:0:58:0,175,611:0:2269:58	0/0:48,0:0:48:0,144,479:0:1925:48	0/0:50,0:0:50:0,151,539:0:1983:50	0/0:53,0:0:53:0,160,626:0:2126:53	0/0:3,0:0:3:0,9,22:0:123:3	0/0:22,0:0:22:0,66,302:0:890:22	0/0:19,0:0:19:0,57,166:0:743:19	0/0:62,0:0:62:0,187,604:0:2427:62	0/0:18,0:0:18:0,54,259:0:685:18	0/0:20,0:0:20:0,60,183:0:801:20	0/0:20,0:0:20:0,60,236:0:798:20	0/0:37,0:0:37:0,111,347:0:1486:37	0/0:9,0:0:9:0,27,97:0:369:9	0/0:46,0:0:46:0,138,497:0:1834:46	0/0:38,0:0:38:0,114,513:0:1509:38	0/0:28,0:0:28:0,84,300:0:1111:28	0/0:42,0:0:42:0,126,541:0:1671:42	0/0:66,0:0:66:0,199,710:0:2587:66	0/0:52,0:0:52:0,157,569:0:2104:52	0/0:33,0:0:33:0,99,410:0:1319:33	0/0:32,0:0:32:0,96,319:0:1250:32	0/0:5,0:0:5:0,15,55:0:191:5	0/0:30,0:0:30:0,90,667:0:1163:30
2463178	3209	2463178_3209	T	G	297748	.	AB=0.483696;ABP=21.7038;AC=107;AF=0.497758;AN=220;AO=14525;CIGAR=1X;DP=132281;DPB=62139;DPRA=1.18422;EPP=1500.58;EPPR=1464.81;GTI=107;LEN=1;MEANALT=1.00491;MQM=13.8726;MQMR=11.8124;NS=2112;NUMALT=1;ODDS=0.00198036;PAIRED=0.841377;PAIREDR=0.879781;PAO=0;PQA=0;PQR=0;PRO=0;PROBE=Intergenic|RAPIDGENOMICS_3404_54181;QA=571533;QR=1117752;RO=28498;RPL=6151;RPP=741.794;RPPR=4415.76;RPR=8374;RUN=1;SAF=9177;SAP=2194.85;SAR=5348;SRF=17397;SRP=3023.44;SRR=11101;TYPE=snp;technology.illumina=1	GT:AD:AO:DP:PL:QA:QR:RO	./.:.:.:.:.:.:.:.	1/1:5,26:26:31:223,52,0:1044:205:5	1/1:0,10:10:10:118,30,0:382:0:0	1/1:0,55:55:55:619,166,0:2172:0:0	./.:.:.:.:.:.:.:.	0/0:47,0:0:47:0,141,612:0:1868:47	0/0:1,0:0:1:0,3,8:0:41:1	0/0:40,0:0:40:0,120,385:0:1574:40	0/0:69,0:0:69:0,208,758:0:2708:69	0/0:88,0:0:88:0,265,938:0:3487:88	1/1:0,6:6:6:70,18,0:246:0:0	0/0:73,0:0:73:0,220,702:0:2830:73	0/1:35,40:40:75:157,0,133:1620:1387:35	1/1:0,9:9:9:99,27,0:360:0:0	0/0:40,10:10:50:0,59,402:397:1614:40	0/0:76,0:0:76:0,229,711:0:2968:76	0/1:2,3:3:5:100,0,52:123:78:2	0/1:62,49:49:111:173,0,302:1950:2473:62	0/1:42,48:48:90:155,0,145:1942:1701:42	0/0:34,1:1:35:0,96,387:41:1352:34	0/0:35,0:0:35:0,105,407:0:1358:35	0/0:44,0:0:44:0,132,459:0:1764:44	0/0:23,0:0:23:0,69,271:0:914:23	0/0:66,0:0:66:0,199,824:0:2587:66	0/0:28,0:0:28:0,84,294:0:1076:28	0/0:49,1:1:50:0,142,1061:27:1831:49	0/1:21,17:17:38:99,0,138:689:813:21	0/1:23,40:40:63:299,0,54:1593:899:23	1/1:0,26:26:26:335,78,0:1026:0:0	0/1:38,24:24:62:51,0,178:966:1478:38	0/0:18,0:0:18:0,54,231:0:716:18	0/1:15,16:16:31:46,0,71:620:598:15	1/1:0,152:152:152:1575,458,0:6109:0:0	0/1:19,23:23:42:179,0,121:934:748:19	0/1:10,19:19:29:78,0,16:765:397:10	0/0:34,3:3:37:0,82,433:123:1346:34	1/1:0,29:29:29:312,87,0:1163:0:0	1/1:0,70:70:70:684,211,0:2832:0:0	0/0:58,0:0:58:0,175,576:0:2218:58	0/0:77,0:0:77:0,232,819:0:3045:77	0/1:22,36:36:58:211,0,69:1416:836:22	0/1:33,18:18:51:26,0,214:707:1327:33	0/1:38,31:31:69:97,0,246:1244:1546:38	1/1:0,3:3:3:35,9,0:123:0:0	0/1:51,48:48:99:233,0,236:1956:2030:51	0/1:6,13:13:19:50,0,47:529:246:6	1/1:0,49:49:49:469,148,0:1976:0:0	0/0:74,0:0:74:0,223,817:0:2798:74	1/1:0,31:31:31:644,93,0:1226:0:0	0/1:18,23:23:41:105,0,74:925:729:18	1/1:0,7:7:7:63,21,0:283:0:0	0/0:47,0:0:47:0,141,475:0:1857:47	0/0:92,0:0:92:0,277,937:0:3640:92	0/0:34,0:0:34:0,102,335:0:1278:34	0/1:9,19:19:28:219,0,2:749:360:9	0/1:27,49:49:76:239,0,78:1934:1072:27	1/1:0,28:28:28:252,84,0:1115:0:0	0/1:17,19:19:36:123,0,60:775:677:17	0/0:21,0:0:21:0,63,178:0:840:21	1/1:0,17:17:17:145,51,0:697:0:0	1/1:20,44:44:64:258,16,0:1756:808:20	1/1:0,193:193:193:1963,581,0:7692:0:0	0/1:37,38:38:75:160,0,107:1513:1428:37	0/1:20,32:32:52:193,0,53:1283:797:20	0/0:22,0:0:22:0,66,216:0:878:22	0/0:13,0:0:13:0,39,172:0:525:13	0/1:31,29:29:60:91,0,181:1177:1242:31	0/0:22,4:4:26:0,43,167:164:873:22	1/1:0,28:28:28:252,84,0:1126:0:0	1/1:0,9:9:9:179,27,0:365:0:0	1/1:0,77:77:77:742,232,0:3080:0:0	0/1:18,28:28:46:213,0,51:1134:716:18	1/1:0,72:72:72:762,217,0:2891:0:0	0/0:46,0:0:46:0,138,422:0:1838:46	1/1:0,8:8:8:80,24,0:324:0:0	1/1:0,10:10:10:90,30,0:388:0:0	0/0:21,0:0:21:0,63,195:0:841:21	1/1:0,24:24:24:212,72,0:960:0:0	0/0:24,0:0:24:0,72,322:0:935:24	1/1:0,23:23:23:263,69,0:921:0:0	1/1:0,84:84:84:776,253,0:3387:0:0	1/1:13,42:42:55:307,38,0:1668:514:13	0/1:25,16:16:41:14,0,134:648:962:25	1/1:0,9:9:9:76,27,0:369:0:0	1/1:0,43:43:43:430,129,0:1726:0:0	0/0:115,0:0:115:0,346,1122:0:4593:115	1/1:2,2:2:4:11,8,0:82:82:2	1/1:0,32:32:32:331,96,0:1270:0:0	0/1:8,14:14:22:195,0,101:550:303:8	0/1:44,25:25:69:20,0,353:994:1742:44	0/0:52,0:0:52:0,157,515:0:2012:52	1/1:0,42:42:42:434,126,0:1671:0:0	0/1:11,11:11:22:28,0,84:439:398:11	0/0:27,0:0:27:0,81,282:0:1057:27	0/0:22,0:0:22:0,66,217:0:889:22	0/0:20,0:0:20:0,60,174:0:811:20	0/1:47,29:29:76:57,0,212:1181:1866:47	0/0:21,0:0:21:0,63,293:0:812:21	0/0:4,2:2:6:0,1,16:82:164:4	0/1:3,5:5:8:21,0,21:205:111:3	1/1:0,7:7:7:62,21,0:287:0:0	0/0:4,0:0:4:0,12,33:0:160:4	0/1:49,27:27:76:68,0,214:1011:1996:49	1/1:0,33:33:33:334,99,0:1317:0:0	1/1:0,22:22:22:208,66,0:890:0:0	1/1:0,47:47:47:464,141,0:1903:0:0	0/0:61,0:0:61:0,184,656:0:2392:61	0/1:26,28:28:54:95,0,158:1140:1022:26	0/0:33,0:0:33:0,99,333:0:1310:33	0/1:46,20:20:66:42,0,253:793:1834:46	1/1:0,4:4:4:50,12,0:145:0:0	0/1:4,6:6:10:157,0,83:227:160:4
2463178	3238	2463178_3238	G	A	1137.06	.	AB=0;ABP=0;AC=2;AF=0;AN=218;AO=5;CIGAR=1X;DP=111812;DPB=50117;DPRA=1.75038;EPP=3.44459;EPPR=3103.66;GTI=12;LEN=1;MEANALT=1;MQM=15;MQMR=11.7751;NS=2112;NUMALT=1;ODDS=0.257985;PAIRED=0.8;PAIREDR=0.89883;PAO=0;PQA=0;PQR=0;PRO=0;PROBE=Intergenic|RAPIDGENOMICS_3404_54181;QA=158;QR=1944368;RO=49639;RPL=1;RPP=6.91895;RPPR=23758;RPR=4;RUN=1;SAF=4;SAP=6.91895;SAR=1;SRF=32874;SRP=11354.9;SRR=16765;TYPE=snp;technology.illumina=1	GT:AD:AO:DP:PL:QA:QR:RO	./.:.:.:.:.:.:.:.	0/0:30,0:0:30:0,90,281:0:1195:30	0/0:8,0:0:8:0,24,96:0:328:8	0/0:52,0:0:52:0,157,625:0:2099:52	./.:.:.:.:.:.:.:.	0/0:49,0:0:49:0,148,673:0:1958:49	0/0:1,0:0:1:0,3,8:0:37:1	0/0:35,0:0:35:0,105,344:0:1370:35	0/0:67,0:0:67:0,202,725:0:2617:67	0/0:81,0:0:81:0,244,852:0:3217:81	0/0:6,0:0:6:0,18,70:0:233:6	0/0:58,0:0:58:0,175,613:0:2268:58	0/0:54,0:0:54:0,163,520:0:2181:54	0/0:15,0:0:15:0,45,152:0:570:15	0/0:26,0:0:26:0,78,299:0:1054:26	0/0:54,0:0:54:0,163,513:0:2105:54	0/0:5,0:0:5:0,15,144:0:187:5	0/0:75,0:0:75:0,226,776:0:2936:75	0/0:68,0:0:68:0,205,662:0:2681:68	0/0:28,0:0:28:0,84,324:0:1144:28	0/0:34,0:0:34:0,102,389:0:1330:34	0/0:42,0:0:42:0,126,418:0:1663:42	0/0:8,0:0:8:0,24,95:0:297:8	0/0:55,0:0:55:0,166,590:0:2117:55	0/0:20,0:0:20:0,60,242:0:786:20	0/0:46,0:0:46:0,138,989:0:1710:46	0/0:34,0:0:34:0,102,334:0:1340:34	0/0:52,0:0:52:0,157,619:0:2066:52	0/0:25,0:0:25:0,75,329:0:982:25	0/0:50,0:0:50:0,151,449:0:1918:50	0/0:16,0:0:16:0,48,223:0:623:16	0/0:27,0:0:27:0,81,237:0:1045:27	0/0:124,0:0:124:0,373,1341:0:4972:124	0/0:45,0:0:45:0,135,581:0:1776:45	0/0:20,0:0:20:0,60,190:0:799:20	0/0:21,0:0:21:0,63,328:0:844:21	0/0:27,0:0:27:0,81,293:0:1061:27	0/0:59,0:0:59:0,178,614:0:2308:59	0/0:46,0:0:46:0,138,479:0:1807:46	0/0:59,0:0:59:0,178,635:0:2298:59	0/0:57,0:0:57:0,172,586:0:2263:57	0/0:44,0:0:44:0,132,543:0:1752:44	0/0:59,0:0:59:0,178,655:0:2349:59	0/0:3,0:0:3:0,9,35:0:119:3	0/0:73,0:0:73:0,220,830:0:2879:73	0/0:18,0:0:18:0,54,189:0:716:18	0/0:49,0:0:49:0,148,473:0:1906:49	0/0:73,0:0:73:0,220,789:0:2813:73	0/0:29,0:0:29:0,87,673:0:1131:29	0/0:36,0:0:36:0,108,393:0:1437:36	0/0:4,0:0:4:0,12,39:0:164:4	0/0:50,0:0:50:0,151,513:0:1990:50	0/0:87,0:0:87:0,262,914:0:3441:87	0/0:31,0:0:31:0,93,325:0:1190:31	0/0:26,0:0:26:0,78,367:0:1017:26	0/0:79,0:0:79:0,238,811:0:3105:79	1/1:0,21:21:21:182,63,0:803:0:0	0/0:18,0:0:18:0,54,218:0:730:18	0/0:15,0:0:15:0,45,131:0:611:15	0/0:17,0:0:17:0,51,145:0:697:17	0/0:60,0:0:60:0,181,592:0:2387:60	0/0:163,0:0:163:0,491,1682:0:6402:163	0/0:53,0:0:53:0,160,503:0:2097:53	0/0:44,0:0:44:0,132,448:0:1748:44	0/0:13,0:0:13:0,39,113:0:520:13	0/0:11,0:0:11:0,33,122:0:415:11	0/0:46,0:0:47:0,138,506:0:1852:46	0/0:16,0:0:16:0,48,156:0:638:16	0/0:14,0:0:14:0,42,139:0:566:14	0/0:7,0:0:7:0,21,135:0:287:7	0/0:54,0:0:54:0,163,549:0:2103:54	0/0:39,0:0:39:0,117,476:0:1538:39	0/0:57,0:0:57:0,172,597:0:2284:57	0/0:42,0:0:42:0,126,389:0:1676:42	0/0:8,0:0:8:0,24,80:0:328:8	0/0:11,0:0:11:0,33,98:0:391:11	0/0:13,0:0:13:0,39,111:0:515:13	0/0:22,0:0:22:0,66,202:0:840:22	0/0:18,0:0:18:0,54,252:0:668:18	0/0:14,0:0:14:0,42,123:0:511:14	0/0:47,0:0:47:0,141,454:0:1882:47	0/0:46,0:0:46:0,138,457:0:1780:46	0/0:24,0:0:24:0,72,265:0:953:24	0/0:8,0:0:8:0,24,67:0:316:8	0/0:21,0:0:21:0,63,246:0:834:21	0/0:88,0:0:88:0,265,909:0:3468:88	0/0:6,0:0:6:0,18,57:0:246:6	0/0:29,0:0:29:0,87,299:0:1124:29	0/0:18,0:0:18:0,54,316:0:692:18	0/0:68,0:0:68:0,205,786:0:2630:68	0/0:31,0:0:31:0,93,341:0:1215:31	0/0:37,0:0:37:0,111,380:0:1434:37	0/0:13,0:0:13:0,39,143:0:473:13	0/0:26,0:0:26:0,78,274:0:984:26	0/0:16,0:0:16:0,48,166:0:611:16	0/0:16,0:0:16:0,48,141:0:648:16	0/0:59,0:0:59:0,178,530:0:2337:59	0/0:18,0:0:18:0,54,202:0:707:18	0/0:6,0:0:6:0,18,65:0:216:6	0/0:4,0:0:4:0,12,33:0:164:4	0/0:5,0:0:5:0,15,63:0:196:5	./.:.:.:.:.:.:.:.	0/0:50,0:0:50:0,151,493:0:1994:50	0/0:32,0:0:32:0,96,321:0:1268:32	0/0:24,0:0:25:0,72,240:0:962:24	0/0:49,0:0:49:0,148,469:0:1937:49	0/0:56,0:0:56:0,169,579:0:2216:56	0/0:39,0:0:39:0,117,401:0:1534:39	0/0:31,0:0:31:0,93,304:0:1226:31	0/0:66,0:0:66:0,199,703:0:2533:66	0/0:4,0:0:4:0,12,60:0:164:4	0/0:11,0:0:11:0,33,302:0:404:11
2483091	2120	2483091_2120	T	C	212796	.	AB=0.490512;ABP=22.1298;AC=82;AF=0.388235;AN=224;AO=21231;CIGAR=1X;DP=240561;DPB=107358;DPRA=1.02362;EPP=918.001;EPPR=1750.46;GTI=74;LEN=1;MEANALT=1.01235;MQM=13.0314;MQMR=11.0973;NS=2112;NUMALT=1;ODDS=0.0240616;PAIRED=0.84711;PAIREDR=0.880749;PAO=0;PQA=0;PQR=0;PRO=0;PROBE=Intergenic|RAPIDGENOMICS_3404_55754;QA=837286;QR=2874164;RO=71681;RPL=8218;RPP=2354.6;RPPR=8273.44;RPR=13013;RUN=1;SAF=11516;SAP=334.761;SAR=9715;SRF=41208;SRP=3494.05;SRR=30473;TYPE=snp;technology.illumina=1	GT:AD:AO:DP:PL:QA:QR:RO	0/0:45,0:0:45:0,135,529:0:1811:45	0/0:17,1:1:18:0,23,121:37:679:17	1/1:4,27:27:31:142,23,0:1103:164:4	1/1:0,143:143:143:1418,430,0:5698:0:0	0/1:6,19:19:25:272,0,52:775:246:6	1/1:0,147:147:147:1318,443,0:5889:0:0	0/0:16,0:0:16:0,48,246:0:621:16	0/0:30,1:1:31:0,64,304:32:1217:30	1/1:0,73:73:73:621,220,0:2896:0:0	0/1:66,67:67:133:208,0,314:2677:2614:66	0/0:25,0:0:25:0,75,209:0:1021:25	1/1:0,72:72:72:720,217,0:2918:0:0	0/0:109,0:0:109:0,328,978:0:4401:109	0/0:39,11:11:51:0,43,329:443:1587:39	1/1:28,71:71:99:299,28,0:2865:1135:28	1/1:0,118:118:118:1146,355,0:4750:0:0	0/1:11,15:15:26:299,0,116:589:413:11	0/0:107,0:0:107:0,322,1017:0:4238:107	0/1:47,27:27:74:64,0,291:1103:1884:47	0/1:27,31:31:58:86,0,93:1250:1094:27	0/1:58,65:65:123:211,0,273:2571:2350:58	0/1:27,26:26:53:54,0,115:1028:1063:27	0/1:28,18:18:46:108,0,156:684:1140:28	0/1:67,40:40:107:79,0,538:1609:2719:67	0/1:6,7:7:13:22,0,6:278:224:6	0/0:53,0:0:53:0,160,928:0:2061:53	0/0:61,0:0:61:0,184,635:0:2438:61	0/0:160,0:0:160:0,482,1574:0:6426:160	0/0:143,0:0:143:0,430,1538:0:5752:143	0/0:55,0:0:55:0,166,512:0:2203:55	0/0:50,0:0:50:0,151,448:0:2005:50	0/0:83,0:0:83:0,250,761:0:3298:83	0/1:108,76:76:184:352,0,349:3047:4364:108	0/0:59,0:0:59:0,178,697:0:2306:59	0/0:60,0:0:60:0,181,585:0:2410:60	1/1:2,10:10:12:74,19,0:410:82:2	0/0:63,0:0:63:0,190,643:0:2517:63	0/0:38,0:0:38:0,114,370:0:1497:38	0/0:72,0:0:72:0,217,782:0:2903:72	1/1:0,74:74:74:706,223,0:2955:0:0	0/0:60,0:0:60:0,181,597:0:2428:60	1/1:0,54:54:54:518,163,0:2157:0:0	0/1:117,54:54:171:23,0,799:2170:4728:117	0/0:6,0:0:6:0,18,99:0:242:6	0/0:64,0:0:64:0,193,722:0:2541:64	0/1:17,14:14:31:58,0,40:566:688:17	1/1:0,101:101:101:889,304,0:4088:0:0	0/0:105,0:0:105:0,316,957:0:4185:105	1/1:0,57:57:57:1131,172,0:2271:0:0	0/0:54,0:0:54:0,163,546:0:2157:54	0/1:4,5:5:9:23,0,4:201:164:4	0/1:35,26:26:61:45,0,132:1032:1414:35	0/0:132,0:0:132:0,397,1120:0:5336:132	0/1:29,24:24:53:159,0,92:920:1123:29	0/1:79,82:82:161:380,0,182:3288:3150:79	0/0:129,0:0:129:0,388,1394:0:5176:129	0/0:69,0:0:69:0,208,808:0:2767:69	1/1:0,59:59:59:603,178,0:2357:0:0	0/0:37,3:3:40:0,97,357:114:1489:37	0/1:20,13:13:33:10,0,131:517:780:20	1/1:0,31:31:31:294,93,0:1218:0:0	1/1:0,228:228:228:2301,686,0:9160:0:0	0/1:34,52:52:86:211,0,37:2092:1241:34	0/0:115,0:0:115:0,346,1053:0:4664:115	1/1:4,36:36:40:374,91,0:1460:164:4	0/0:51,0:0:51:0,154,558:0:2055:51	0/0:36,0:0:36:0,108,308:0:1456:36	1/1:0,105:105:105:937,316,0:4234:0:0	0/0:3,0:0:3:0,9,22:0:114:3	0/1:8,5:5:13:99,0,72:189:306:8	1/1:0,151:151:151:1641,455,0:6049:0:0	1/1:0,65:65:65:693,196,0:2621:0:0	0/1:71,54:54:125:151,0,209:2194:2859:71	1/1:0,74:74:74:720,223,0:2973:0:0	0/0:4,0:0:4:0,12,38:0:160:4	0/1:30,23:23:53:58,0,197:899:1218:30	0/0:53,0:0:53:0,160,594:0:2126:53	0/1:17,26:26:43:115,0,51:1048:661:17	0/1:18,13:13:31:146,0,142:520:726:18	0/0:101,0:0:101:0,304,1059:0:4091:101	0/0:186,0:0:186:0,560,1665:0:7547:186	0/0:73,0:0:73:0,220,713:0:2921:73	0/1:46,38:38:84:166,0,131:1549:1825:46	0/1:24,31:31:55:161,0,71:1235:962:24	0/0:95,1:1:96:0,280,916:41:3812:95	0/0:72,0:0:72:0,217,705:0:2878:72	0/1:8,7:7:15:36,0,42:275:316:8	0/0:128,3:3:131:0,372,1257:123:5127:128	0/1:25,10:10:35:14,0,175:410:980:25	0/0:160,0:0:160:0,482,1513:0:6477:160	0/1:21,44:44:65:239,0,119:1782:832:21	0/0:55,0:0:55:0,166,652:0:2185:55	0/1:45,20:20:65:14,0,277:785:1815:45	0/0:23,0:0:23:0,69,220:0:934:23	1/1:0,62:62:62:698,187,0:2476:0:0	0/0:31,12:12:43:0,9,125:479:1232:31	0/1:52,31:31:83:168,0,272:1214:2032:52	1/1:3,47:47:50:385,103,0:1849:123:3	0/0:11,0:0:11:0,33,157:0:443:11	1/1:0,53:53:53:524,160,0:2106:0:0	1/1:0,3:3:3:44,9,0:106:0:0	0/0:39,1:1:40:0,111,428:41:1568:39	0/1:17,31:31:48:203,0,50:1263:689:17	0/0:90,0:0:90:0,271,875:0:3572:90	0/0:45,0:0:45:0,135,456:0:1786:45	0/0:175,0:0:175:0,527,1561:0:6987:175	0/0:81,2:2:83:0,235,723:82:3270:81	0/0:10,0:0:10:0,30,103:0:402:10	0/0:18,0:0:18:0,54,200:0:734:18	0/0:58,10:10:68:0,113,562:393:2348:58	1/1:1,3:3:4:14,4,0:123:41:1	0/0:32,0:0:32:0,96,630:0:1256:32
2709928	3848	2709928_3848	G	A	2172.14	.	AB=0.324675;ABP=64.6858;AC=0;AF=0.00402228;AN=224;AO=169;CIGAR=1X;DP=185519;DPB=72622;DPRA=0.752054;EPP=150.118;EPPR=6295.61;GTI=20;LEN=1;MEANALT=1.02041;MQM=13.0888;MQMR=11.4148;NS=2112;NUMALT=1;ODDS=1.11937;PAIRED=0.656805;PAIREDR=0.871964;PAO=0;PQA=0;PQR=0;PRO=0;PROBE=Intergenic|RAPIDGENOMICS_3404_54940;QA=6647;QR=2882640;RO=72214;RPL=53;RPP=54.0078;RPPR=6684.22;RPR=116;RUN=1;SAF=42;SAP=95.844;SAR=127;SRF=29694;SRP=4949.71;SRR=42520;TYPE=snp;technology.illumina=1	GT:AD:AO:DP:PL:QA:QR:RO	0/0:24,0:0:24:0,72,210:0:925:24	0/0:19,0:0:19:0,57,136:0:763:19	0/0:5,0:0:5:0,15,93:0:205:5	0/0:99,0:0:99:0,298,982:0:3951:99	0/0:32,0:0:32:0,96,523:0:1282:32	0/0:54,0:0:54:0,163,556:0:2171:54	0/0:15,0:0:15:0,45,290:0:602:15	0/0:16,0:0:16:0,48,191:0:625:16	0/0:88,0:0:88:0,265,830:0:3523:88	0/0:80,0:0:80:0,241,925:0:3184:80	0/0:13,0:0:13:0,39,102:0:533:13	0/0:79,0:0:79:0,238,916:0:3181:79	0/0:26,0:0:26:0,78,270:0:1048:26	0/0:25,0:0:25:0,75,270:0:998:25	0/0:43,0:0:43:0,129,536:0:1681:43	0/0:94,0:0:94:0,283,964:0:3754:94	0/0:17,0:0:17:0,51,391:0:678:17	0/0:27,0:0:27:0,81,277:0:1076:27	0/0:54,0:0:54:0,163,493:0:2174:54	0/0:31,0:0:31:0,93,301:0:1240:31	0/0:60,0:0:60:0,181,637:0:2340:60	0/0:63,0:0:63:0,190,542:0:2535:63	0/0:20,0:0:20:0,60,156:0:783:20	0/0:84,0:0:84:0,253,897:0:3385:84	0/0:15,0:0:15:0,45,136:0:611:15	0/0:67,0:0:68:0,202,1393:0:2623:67	0/0:37,0:0:37:0,111,376:0:1463:37	0/0:59,0:0:59:0,178,543:0:2355:59	0/0:78,0:0:78:0,235,813:0:3128:78	0/0:75,0:0:76:0,226,810:0:3021:75	0/0:9,0:0:9:0,27,63:0:365:9	0/0:38,0:0:38:0,114,393:0:1495:38	0/0:106,0:0:106:0,319,1220:0:4234:106	0/0:20,0:0:20:0,60,186:0:806:20	0/0:26,0:0:26:0,78,222:0:1054:26	0/0:6,0:0:6:0,18,55:0:223:6	0/0:36,0:0:36:0,108,336:0:1429:36	0/0:38,0:0:38:0,114,338:0:1546:38	0/0:61,0:0:61:0,184,610:0:2362:61	0/0:91,0:0:91:0,274,963:0:3643:91	0/0:48,0:0:48:0,144,401:0:1894:48	0/0:49,0:0:49:0,148,525:0:1956:49	0/0:66,0:0:66:0,199,596:0:2621:66	0/0:17,0:0:17:0,51,237:0:693:17	0/0:33,0:0:33:0,99,371:0:1290:33	0/0:8,6:6:14:0,6,36:242:320:8	0/0:62,0:0:62:0,187,543:0:2514:62	0/0:84,0:0:84:0,253,787:0:3403:84	0/0:50,0:0:50:0,151,1208:0:1982:50	0/0:68,0:0:68:0,205,744:0:2715:68	0/0:30,0:0:30:0,90,253:0:1222:30	0/0:65,0:0:65:0,196,682:0:2637:65	0/0:119,0:0:119:0,358,1038:0:4816:119	0/0:41,0:0:41:0,123,530:0:1598:41	0/0:75,0:0:75:0,226,754:0:3029:75	0/0:32,0:0:32:0,96,286:0:1273:32	0/0:40,0:0:40:0,120,464:0:1597:40	0/0:19,0:0:19:0,57,208:0:766:19	0/0:44,0:0:44:0,132,457:0:1756:44	0/0:22,0:0:22:0,66,282:0:898:22	0/0:27,0:0:27:0,81,246:0:1099:27	0/0:114,0:0:114:0,343,1246:0:4571:114	0/0:62,0:0:62:0,187,588:0:2517:62	0/0:73,0:0:73:0,220,809:0:2920:73	0/0:31,0:0:31:0,93,392:0:1218:31	0/0:13,0:0:13:0,39,115:0:510:13	0/0:19,0:0:19:0,57,210:0:738:19	0/0:44,0:0:44:0,132,482:0:1736:44	0/0:4,0:0:4:0,12,55:0:164:4	0/0:25,0:0:25:0,75,464:0:995:25	0/0:62,0:0:62:0,187,544:0:2491:62	0/0:38,0:0:38:0,114,305:0:1504:38	0/0:148,0:0:148:0,446,1400:0:5873:148	0/0:53,0:0:53:0,160,522:0:2123:53	0/0:2,0:0:2:0,6,49:0:78:2	0/0:48,0:0:48:0,144,483:0:1925:48	0/0:44,0:0:44:0,132,502:0:1693:44	0/0:28,0:0:28:0,84,279:0:1121:28	0/0:19,0:0:19:0,57,214:0:739:19	0/0:80,0:0:80:0,241,911:0:3159:80	0/0:127,0:0:127:0,382,1319:0:5090:127	0/0:31,0:0:31:0,93,342:0:1250:31	0/0:26,0:0:26:0,78,313:0:1024:26	0/0:43,0:0:43:0,129,519:0:1713:43	0/0:28,0:0:28:0,84,267:0:1132:28	0/0:56,8:8:64:0,156,434:328:2235:56	0/0:6,0:0:6:0,18,55:0:246:6	0/0:90,0:0:90:0,271,946:0:3583:90	0/0:35,0:0:35:0,105,456:0:1313:35	0/0:79,0:0:79:0,238,732:0:3114:79	0/0:34,0:0:34:0,102,326:0:1318:34	0/0:14,0:0:14:0,42,120:0:570:14	0/0:29,4:4:33:0,59,218:164:1149:29	0/0:9,0:0:9:0,27,103:0:365:9	0/0:60,0:0:60:0,181,666:0:2401:60	0/0:53,0:0:53:0,160,537:0:2109:53	0/0:25,0:0:25:0,75,216:0:1008:25	0/0:25,0:0:25:0,75,315:0:1013:25	0/0:13,0:0:13:0,39,179:0:529:13	0/0:8,0:0:8:0,24,78:0:287:8	0/0:25,0:0:25:0,75,334:0:971:25	0/0:4,0:0:4:0,12,46:0:164:4	0/0:14,5:5:19:0,24,89:205:556:14	0/0:64,0:0:64:0,193,593:0:2560:64	0/0:25,0:0:25:0,75,295:0:1021:25	0/0:89,0:0:89:0,268,866:0:3571:89	0/0:50,0:0:50:0,151,580:0:2011:50	0/0:24,0:0:24:0,72,183:0:944:24	0/0:44,0:0:44:0,132,400:0:1774:44	0/0:48,0:0:48:0,144,469:0:1922:48	0/0:5,0:0:5:0,15,88:0:182:5	0/0:38,0:0:38:0,114,942:0:1506:38
2709928	3893	2709928_3893	T	C	79847.5	.	AB=0.378668;ABP=730.711;AC=36;AF=0.106745;AN=224;AO=4886;CIGAR=1X;DP=205252;DPB=81624;DPRA=1.07357;EPP=1143.59;EPPR=1234.4;GTI=173;LEN=1;MEANALT=1.0063;MQM=14.5757;MQMR=11.1627;NS=2112;NUMALT=1;ODDS=0.0415531;PAIRED=0.704257;PAIREDR=0.886356;PAO=0;PQA=0;PQR=0;PRO=0;PROBE=Intergenic|RAPIDGENOMICS_3404_54940;QA=191523;QR=2932095;RO=72569;RPL=2996;RPP=546.65;RPPR=116.442;RPR=1890;RUN=1;SAF=2870;SAP=327.138;SAR=2016;SRF=37490;SRP=176.95;SRR=35079;TYPE=snp;technology.illumina=1	GT:AD:AO:DP:PL:QA:QR:RO	0/0:26,12:12:38:0,1,96:484:1062:26	0/1:7,12:12:19:23,0,1:479:287:7	0/1:2,3:3:5:63,0,2:123:82:2	0/0:108,15:15:123:0,33,704:598:4344:108	0/0:27,2:2:29:0,25,342:80:1103:27	0/0:56,0:0:56:0,169,558:0:2268:56	0/1:9,6:6:15:96,0,125:246:369:9	0/0:23,0:0:23:0,69,230:0:935:23	0/0:85,1:1:86:0,252,779:41:3458:85	0/0:92,3:3:95:0,219,944:120:3710:92	0/0:17,1:1:18:0,30,129:41:674:17	0/0:78,0:0:78:0,235,828:0:3169:78	0/0:45,4:4:49:0,56,317:158:1841:45	0/0:21,0:0:21:0,63,194:0:857:21	0/0:51,5:5:56:0,63,562:196:2057:51	0/0:111,0:0:111:0,334,1015:0:4470:111	0/1:16,7:7:23:78,0,309:287:637:16	0/1:30,7:7:37:34,0,173:283:1226:30	0/0:59,0:0:59:0,178,469:0:2415:59	0/1:14,16:16:30:85,0,55:648:557:14	0/0:64,4:4:68:0,122,616:158:2581:64	0/0:87,0:0:87:0,262,813:0:3502:87	0/0:14,0:0:14:0,42,111:0:556:14	0/0:112,7:7:119:0,269,986:276:4567:112	0/0:22,1:1:23:0,45,187:41:867:22	0/0:65,7:7:72:0,2,1211:274:2550:65	1/1:0,61:61:61:625,184,0:2414:0:0	0/1:39,33:33:72:51,0,153:1304:1587:39	0/0:91,4:4:95:0,199,828:156:3701:91	0/0:87,4:4:91:0,194,823:140:3511:87	1/1:2,15:15:17:170,36,0:580:82:2	0/0:55,0:0:55:0,166,549:0:2230:55	0/0:109,0:0:109:0,328,1235:0:4421:109	0/0:45,2:2:47:0,96,354:78:1828:45	0/0:28,11:11:39:0,17,179:451:1130:28	0/0:3,1:1:4:0,2,20:41:123:3	0/1:24,12:12:36:35,0,133:461:980:24	0/0:35,1:1:36:0,86,307:38:1417:35	0/0:56,0:0:56:0,169,599:0:2288:56	0/0:105,0:0:105:0,316,1030:0:4256:105	1/1:22,38:38:60:265,4,0:1506:902:22	0/0:36,5:5:41:0,28,271:199:1454:36	0/1:33,44:44:77:162,0,29:1757:1339:33	0/0:15,0:0:15:0,45,190:0:615:15	0/0:45,0:0:45:0,135,415:0:1806:45	1/1:0,10:10:10:78,30,0:408:0:0	0/0:69,2:2:71:0,169,591:82:2813:69	0/0:90,4:4:94:0,229,736:141:3633:90	0/0:47,2:2:49:0,102,1090:82:1861:47	0/0:64,0:0:64:0,193,660:0:2599:64	0/0:31,0:0:31:0,93,239:0:1267:31	0/0:72,0:0:72:0,217,732:0:2927:72	0/0:114,1:1:115:0,323,988:35:4657:114	0/0:43,1:1:44:0,124,491:41:1738:43	0/0:67,15:15:82:0,64,470:597:2705:67	0/0:40,2:2:42:0,84,280:71:1627:40	0/0:34,4:4:41:0,25,281:156:1386:34	0/0:19,3:3:22:0,18,162:117:779:19	0/0:57,0:0:57:0,172,607:0:2307:57	0/0:17,3:3:20:0,2,92:110:684:17	0/0:36,3:3:39:0,95,297:123:1464:36	0/0:137,4:4:141:0,347,1230:164:5574:137	0/0:69,10:10:79:0,150,577:410:2808:69	0/0:61,0:0:61:0,184,599:0:2493:61	0/1:21,15:15:36:88,0,111:615:852:21	1/1:0,17:17:17:169,51,0:689:0:0	0/0:36,0:0:36:0,108,358:0:1476:36	0/0:46,1:1:47:0,119,463:41:1847:46	0/0:4,0:0:4:0,12,54:0:160:4	0/0:26,1:1:27:0,46,372:35:1048:26	0/0:90,4:4:94:0,228,702:141:3625:90	0/1:18,14:14:32:32,0,40:565:716:18	0/0:132,2:2:134:0,390,1229:78:5261:132	0/0:70,0:0:70:0,211,672:0:2853:70	0/0:3,0:0:3:0,9,22:0:123:3	0/0:44,2:2:46:0,108,405:79:1800:44	0/0:45,0:0:45:0,135,464:0:1791:45	0/0:31,0:0:31:0,93,260:0:1249:31	0/0:25,1:1:26:0,56,297:35:1017:25	0/0:76,1:1:77:0,207,850:41:3048:76	0/0:167,1:1:168:0,482,1652:41:6766:167	0/0:41,0:0:41:0,123,407:0:1664:41	0/0:29,0:0:29:0,87,350:0:1189:29	0/1:45,20:20:65:65,0,247:804:1829:45	0/0:34,0:0:34:0,102,343:0:1394:34	0/0:52,8:8:60:0,144,459:328:2128:52	0/1:8,5:5:13:8,0,54:201:324:8	0/0:108,0:0:108:0,325,1171:0:4398:108	0/0:33,1:1:34:0,94,358:41:1314:33	0/0:97,9:9:106:0,132,695:353:3969:97	0/0:49,1:1:50:0,128,475:41:1987:49	0/1:11,4:4:15:46,0,60:153:439:11	0/0:40,5:5:45:0,75,285:196:1618:40	0/0:8,0:0:8:0,24,94:0:328:8	0/0:63,2:2:65:0,148,542:80:2546:63	0/0:53,0:0:53:0,160,569:0:2161:53	1/1:0,19:19:19:169,57,0:766:0:0	0/0:24,0:0:24:0,72,295:0:962:24	1/1:4,10:10:15:151,14,0:398:164:4	0/1:13,4:4:17:1,0,53:160:533:13	0/0:27,0:0:27:0,81,280:0:1099:27	1/1:0,4:4:4:46,12,0:164:0:0	0/0:10,3:3:13:0,19,68:123:410:10	0/1:34,28:28:62:90,0,133:1104:1381:34	1/1:1,36:36:37:283,79,0:1445:37:1	0/0:101,4:4:105:0,228,915:157:4090:101	0/1:16,23:23:39:220,0,14:892:647:16	0/0:36,0:0:36:0,108,294:0:1458:36	0/1:27,20:20:47:34,0,109:800:1073:27	0/0:52,0:0:52:0,157,451:0:2111:52	0/0:13,1:1:14:0,19,264:32:529:13	0/0:41,0:0:41:0,123,1083:0:1624:41
28134526	2510	28134526_2510	A	G	235764	.	AB=0.466126;ABP=50.9686;AC=162;AF=0.716367;AN=220;AO=15795;CIGAR=1X;DP=99865;DPB=41778;DPRA=0.666397;EPP=692.206;EPPR=637.291;GTI=173;LEN=1;MEANALT=1.00408;MQM=12.3443;MQMR=10.6102;NS=2112;NUMALT=1;ODDS=0.00910192;PAIRED=0.869009;PAIREDR=0.912765;PAO=0;PQA=0;PQR=0;PRO=0;PROBE=Intergenic|RAPIDGENOMICS_3404_55345;QA=627910;QR=651411;RO=16255;RPL=5558;RPP=3012.83;RPPR=3243.27;RPR=10237;RUN=1;SAF=10310;SAP=3203.59;SAR=5485;SRF=10315;SRP=2559.97;SRR=5940;TYPE=snp;technology.illumina=1	GT:AD:AO:DP:PL:QA:QR:RO	1/1:6,17:17:23:97,1,0:683:233:6	1/1:0,13:13:13:116,39,0:517:0:0	1/1:0,4:4:4:33,12,0:151:0:0	1/1:0,28:28:28:350,84,0:1144:0:0	0/0:19,0:0:19:0,57,346:0:726:19	0/1:19,24:24:43:74,0,61:967:749:19	0/1:1,4:4:5:52,0,26:150:41:1	0/0:1,0:0:1:0,3,7:0:41:1	1/1:0,15:15:15:167,45,0:602:0:0	1/1:0,33:33:33:276,99,0:1321:0:0	0/0:2,1:1:3:0,2,8:41:68:2	0/1:17,11:11:28:5,0,62:439:697:17	1/1:6,23:23:29:209,40,0:934:242:6	1/1:3,7:7:10:67,0,0:287:105:3	0/1:20,12:12:32:17,0,84:488:811:20	1/1:0,53:53:53:452,160,0:2077:0:0	0/1:4,5:5:9:53,0,28:183:160:4	0/1:26,33:33:59:134,0,79:1326:1018:26	1/1:0,23:23:23:180,69,0:939:0:0	1/1:0,25:25:25:235,75,0:1003:0:0	0/1:20,16:16:36:60,0,126:656:798:20	0/1:26,15:15:41:14,0,120:611:1053:26	1/1:0,17:17:17:172,51,0:685:0:0	0/1:20,29:29:49:193,0,49:1181:820:20	1/1:0,10:10:10:86,30,0:402:0:0	1/1:1,33:33:34:642,94,0:1268:41:1	0/1:23,34:34:57:117,0,47:1354:931:23	0/1:21,22:22:43:85,0,27:894:798:21	1/1:0,9:9:9:92,27,0:365:0:0	1/1:0,41:41:41:408,123,0:1647:0:0	1/1:0,30:30:30:270,90,0:1147:0:0	0/0:21,0:0:21:0,63,309:0:853:21	0/0:113,9:9:122:0,187,891:324:4547:113	0/0:4,2:2:6:0,3,14:82:164:4	1/1:0,14:14:14:173,42,0:556:0:0	1/1:0,4:4:4:45,12,0:141:0:0	0/1:12,10:10:22:17,0,44:410:492:12	1/1:0,21:21:21:172,63,0:845:0:0	1/1:0,17:17:17:167,51,0:656:0:0	1/1:0,33:33:33:314,99,0:1332:0:0	1/1:0,26:26:26:276,78,0:1062:0:0	1/1:0,18:18:18:156,54,0:734:0:0	0/0:127,27:27:154:0,263,998:1090:5069:127	1/1:0,2:2:2:18,6,0:82:0:0	1/1:0,7:7:7:80,21,0:287:0:0	0/1:2,3:3:5:10,0,49:123:78:2	0/0:15,0:0:15:0,45,150:0:615:15	1/1:0,20:20:20:270,60,0:797:0:0	1/1:1,17:17:18:239,47,0:648:41:1	1/1:0,6:6:6:81,18,0:238:0:0	./.:.:.:.:.:.:.:.	1/1:0,33:33:33:336,99,0:1344:0:0	1/1:0,49:49:49:470,148,0:1968:0:0	1/1:0,17:17:17:233,51,0:688:0:0	1/1:0,38:38:38:378,114,0:1550:0:0	1/1:0,33:33:33:279,99,0:1275:0:0	1/1:0,31:31:31:427,93,0:1263:0:0	1/1:0,32:32:32:322,96,0:1291:0:0	0/1:2,6:6:8:25,0,3:246:82:2	0/0:24,12:12:36:0,18,105:488:961:24	1/1:0,28:28:28:263,84,0:1132:0:0	0/0:76,0:0:76:0,229,701:0:3075:76	1/1:0,39:39:39:356,117,0:1578:0:0	1/1:0,33:33:33:430,99,0:1321:0:0	0/0:21,0:0:21:0,63,223:0:853:21	1/1:7,12:12:19:70,3,0:488:279:7	0/1:13,13:13:26:41,0,91:508:529:13	1/1:0,22:22:22:162,66,0:873:0:0	0/0:1,0:0:1:0,3,8:0:41:1	0/1:4,5:5:9:64,0,60:192:147:4	0/0:82,8:8:90:0,186,753:324:3305:82	1/1:0,32:32:32:388,96,0:1295:0:0	0/1:15,10:10:25:9,0,47:410:603:15	1/1:0,28:28:28:230,84,0:1125:0:0	./.:.:.:.:.:.:.:.	1/1:1,13:13:14:90,35,0:529:41:1	1/1:0,19:19:19:174,57,0:752:0:0	0/1:13,9:9:22:31,0,58:351:529:13	0/0:33,0:0:33:0,99,440:0:1304:33	0/1:15,13:13:28:15,0,34:529:615:15	1/1:0,35:35:35:342,105,0:1412:0:0	1/1:0,15:15:15:135,45,0:606:0:0	0/1:15,11:11:26:51,0,103:451:615:15	0/1:14,8:8:22:38,0,91:315:553:14	1/1:0,16:16:16:153,48,0:656:0:0	1/1:0,64:64:64:620,193,0:2612:0:0	0/1:18,2:2:20:3,0,101:82:734:18	1/1:6,13:13:19:61,18,0:515:246:6	1/1:0,14:14:14:192,42,0:551:0:0	0/1:10,21:21:31:107,0,0:844:402:10	1/1:0,24:24:24:236,72,0:980:0:0	0/1:11,2:2:13:19,0,73:82:429:11	1/1:0,1:1:1:8,3,0:41:0:0	0/0:9,0:0:9:0,27,87:0:361:9	1/1:0,21:21:21:207,63,0:849:0:0	1/1:10,19:19:29:81,5,0:771:392:10	1/1:0,23:23:23:235,69,0:899:0:0	1/1:1,5:5:6:50,10,0:201:41:1	1/1:0,9:9:9:72,27,0:359:0:0	0/1:15,12:12:27:69,0,68:475:607:15	0/1:6,3:3:9:21,0,22:123:246:6	1/1:0,16:16:16:129,48,0:634:0:0	1/1:0,25:25:25:192,75,0:1000:0:0	1/1:0,35:35:35:451,105,0:1401:0:0	1/1:0,19:19:19:177,57,0:744:0:0	1/1:0,62:62:62:629,187,0:2530:0:0	0/1:11,12:12:23:32,0,35:492:439:11	1/1:0,11:11:11:105,33,0:451:0:0	0/1:18,20:20:38:134,0,19:808:729:18	1/1:0,8:8:8:72,24,0:310:0:0	1/1:0,14:14:14:131,42,0:570:0:0	1/1:0,16:16:16:343,48,0:620:0:0
28137572	3637	28137572_3637	T	C	45378.9	.	AB=0.377114;ABP=701.074;AC=38;AF=0.172862;AN=222;AO=3151;CIGAR=1X;DP=115920;DPB=46355;DPRA=0.78495;EPP=49.2383;EPPR=123.512;GTI=169;LEN=1;MEANALT=1;MQM=19.0397;MQMR=11.3432;NS=2112;NUMALT=1;ODDS=0.000226096;PAIRED=0.635036;PAIREDR=0.90631;PAO=0;PQA=0;PQR=0;PRO=0;PROBE=Intergenic|RAPIDGENOMICS_3404_52712;QA=124388;QR=1606190;RO=40762;RPL=2155;RPP=928.716;RPPR=19637.1;RPR=996;RUN=1;SAF=711;SAP=2063.15;SAR=2440;SRF=10367;SRP=21371.5;SRR=30395;TYPE=snp;technology.illumina=1	GT:AD:AO:DP:PL:QA:QR:RO	0/0:37,7:7:44:0,31,287:287:1458:37	1/1:3,11:11:14:66,11,0:447:109:3	0/0:3,0:0:3:0,9,25:0:119:3	0/0:27,5:5:32:0,12,170:205:1054:27	0/1:5,4:4:9:70,0,24:151:191:5	0/0:32,0:0:32:0,96,366:0:1262:32	0/0:13,0:0:13:0,39,160:0:456:13	0/0:12,0:0:12:0,36,199:0:476:12	0/1:12,23:23:35:166,0,36:902:457:12	0/1:35,22:22:57:122,0,165:894:1405:35	0/0:7,0:0:7:0,21,53:0:283:7	0/0:62,0:0:62:0,187,589:0:2441:62	0/1:21,10:10:31:58,0,105:406:857:21	0/1:4,3:3:7:19,0,26:105:160:4	0/0:38,0:0:38:0,114,372:0:1503:38	0/0:78,0:0:78:0,235,773:0:3061:78	0/0:12,0:0:12:0,36,194:0:451:12	0/0:84,0:0:84:0,253,954:0:3323:84	0/1:28,25:25:53:121,0,129:999:1131:28	0/0:36,0:0:36:0,108,403:0:1414:36	0/1:24,25:25:49:240,0,135:1017:955:24	0/0:37,0:0:37:0,111,340:0:1495:37	0/0:43,0:0:43:0,129,416:0:1733:43	1/1:14,35:35:49:304,25,0:1409:496:14	0/0:17,0:0:17:0,51,183:0:679:17	0/0:43,0:0:43:0,129,873:0:1649:43	0/0:22,0:0:22:0,66,203:0:878:22	0/1:22,11:11:33:77,0,115:451:898:22	0/0:70,0:0:70:0,211,660:0:2817:70	0/0:28,0:0:32:0,84,237:0:1136:28	0/1:8,7:7:15:43,0,44:287:306:8	0/0:41,0:0:41:0,123,394:0:1639:41	0/1:35,27:27:62:78,0,161:1052:1364:35	0/0:16,0:0:16:0,48,239:0:607:16	0/0:17,0:0:17:0,51,153:0:661:17	0/0:1,0:0:1:0,3,11:0:41:1	1/1:6,17:17:23:171,17,0:661:246:6	0/0:80,0:0:80:0,241,812:0:3177:80	0/1:15,4:4:19:19,0,74:160:576:15	0/1:10,22:22:32:267,0,4:894:402:10	0/1:9,7:7:16:52,0,50:274:369:9	0/0:47,0:0:47:0,141,460:0:1863:47	0/1:27,27:27:54:94,0,108:1041:1094:27	0/0:23,0:0:23:0,69,225:0:885:23	0/0:59,0:0:59:0,178,541:0:2378:59	0/0:20,0:0:20:0,60,320:0:812:20	0/1:31,48:48:79:335,0,71:1900:1236:31	0/0:51,0:0:51:0,154,440:0:1980:51	0/0:24,0:0:24:0,72,620:0:874:24	0/0:38,0:0:38:0,114,343:0:1541:38	0/0:5,0:0:5:0,15,50:0:205:5	0/0:19,0:0:19:0,57,155:0:734:19	0/0:37,0:0:37:0,111,391:0:1450:37	0/0:37,0:0:37:0,111,501:0:1488:37	0/0:26,0:0:26:0,78,243:0:1041:26	0/1:26,16:16:42:50,0,85:652:1052:26	0/0:33,0:0:33:0,99,297:0:1302:33	0/0:27,0:0:27:0,81,305:0:1065:27	0/0:24,0:0:24:0,72,232:0:912:24	0/1:9,4:4:13:72,0,36:160:361:9	0/0:31,0:0:31:0,93,304:0:1219:31	0/0:111,0:0:111:0,334,1033:0:4377:111	0/0:51,0:0:51:0,154,575:0:2052:51	0/0:71,0:0:71:0,214,818:0:2848:71	0/0:8,0:0:8:0,24,99:0:292:8	0/0:19,0:0:19:0,57,169:0:771:19	0/0:19,3:3:22:0,23,257:119:753:19	0/0:29,0:0:29:0,87,329:0:1151:29	0/0:7,0:0:7:0,21,58:0:273:7	0/0:6,0:0:6:0,18,73:0:205:6	0/0:43,0:0:43:0,129,415:0:1660:43	0/0:18,4:4:22:0,17,132:164:707:18	1/1:0,43:43:43:575,129,0:1725:0:0	0/0:43,0:0:43:0,129,429:0:1686:43	./.:.:.:.:.:.:.:.	0/0:34,0:0:34:0,102,383:0:1373:34	0/0:20,6:6:26:0,9,91:246:808:20	0/0:20,0:0:20:0,60,256:0:779:20	0/0:15,0:0:15:0,45,272:0:563:15	0/0:25,0:0:25:0,75,219:0:980:25	0/1:33,43:43:77:242,0,79:1736:1313:33	0/0:23,0:0:23:0,69,174:0:931:23	0/0:20,0:0:20:0,60,201:0:798:20	0/0:44,0:0:44:0,132,415:0:1771:44	0/1:19,10:10:29:9,0,70:410:761:19	0/1:36,12:12:48:47,0,230:480:1426:36	0/0:4,0:0:4:0,12,31:0:164:4	0/0:90,0:0:90:0,271,808:0:3549:90	0/1:4,5:5:9:60,0,28:192:150:4	0/0:58,0:0:58:0,175,590:0:2288:58	0/0:14,0:0:14:0,42,119:0:557:14	1/1:5,25:25:30:210,22,0:993:205:5	0/0:64,0:0:64:0,193,547:0:2543:64	0/0:1,0:0:1:0,3,33:0:37:1	0/0:51,0:0:51:0,154,567:0:1998:51	0/0:36,0:0:36:0,108,410:0:1443:36	0/0:31,7:7:38:0,13,154:278:1205:31	0/0:8,2:2:10:0,11,65:82:320:8	0/0:13,0:0:13:0,39,119:0:505:13	0/0:29,0:0:29:0,87,300:0:1133:29	1/1:0,15:15:15:169,45,0:599:0:0	0/0:25,0:0:25:0,75,280:0:982:25	0/1:12,15:15:27:77,0,29:589:457:12	0/0:42,0:0:42:0,126,479:0:1643:42	0/0:31,6:6:37:0,53,243:242:1254:31	0/1:34,14:14:48:46,0,173:528:1374:34	0/1:30,8:8:38:13,0,144:315:1205:30	0/0:12,1:1:13:0,10,106:41:447:12	0/0:13,0:0:13:0,39,104:0:525:13	0/0:47,0:0:47:0,141,465:0:1867:47	0/0:2,0:0:2:0,6,17:0:82:2	1/1:0,15:15:15:400,45,0:597:0:0
28137572	3722	28137572_3722	C	A	15533.3	.	AB=0.467311;ABP=23.1694;AC=5;AF=0.0278465;AN=222;AO=1266;CIGAR=1X;DP=190826;DPB=83581;DPRA=1.06877;EPP=113.67;EPPR=2790.18;GTI=13;LEN=1;MEANALT=1;MQM=13.5126;MQMR=12.0228;NS=2112;NUMALT=1;ODDS=0.323314;PAIRED=0.823855;PAIREDR=0.859463;PAO=0;PQA=0;PQR=0;PRO=0;PROBE=Intergenic|RAPIDGENOMICS_3404_52712;QA=50292;QR=3268919;RO=81758;RPL=688;RPP=23.7645;RPPR=1234.75;RPR=578;RUN=1;SAF=522;SAP=87.5434;SAR=744;SRF=38847;SRP=441.674;SRR=42911;TYPE=snp;technology.illumina=1	GT:AD:AO:DP:PL:QA:QR:RO	0/1:17,35:35:52:200,0,60:1386:676:17	0/0:21,0:0:21:0,63,199:0:853:21	0/0:4,0:0:4:0,12,39:0:160:4	0/0:78,0:0:78:0,235,911:0:3161:78	0/0:20,0:0:20:0,60,309:0:776:20	0/0:73,0:0:73:0,220,764:0:2915:73	0/0:15,0:0:15:0,45,264:0:584:15	0/0:30,0:0:30:0,90,375:0:1180:30	0/0:82,0:0:82:0,247,1064:0:3257:82	0/0:66,0:0:66:0,199,692:0:2612:66	0/0:15,0:0:15:0,45,152:0:615:15	0/0:89,0:0:89:0,268,869:0:3554:89	0/0:51,0:0:51:0,154,573:0:2049:51	0/0:16,0:0:16:0,48,189:0:634:16	0/0:93,0:0:93:0,280,930:0:3705:93	0/0:115,0:0:115:0,346,1099:0:4449:115	0/0:11,0:0:11:0,33,291:0:419:11	0/0:108,0:0:108:0,325,1185:0:4319:108	0/0:127,0:0:127:0,382,1432:0:5085:127	0/0:61,0:0:61:0,184,632:0:2439:61	0/0:96,0:0:96:0,289,1192:0:3791:96	0/0:90,0:0:90:0,271,892:0:3632:90	0/0:57,0:0:57:0,172,620:0:2253:57	0/0:83,0:0:83:0,250,1061:0:3349:83	0/0:29,0:0:29:0,87,293:0:1162:29	0/0:40,0:0:40:0,120,725:0:1561:40	0/0:51,0:0:51:0,154,513:0:2054:51	0/0:97,0:0:97:0,292,1160:0:3900:97	0/0:146,0:0:146:0,440,1471:0:5866:146	0/0:60,0:0:60:0,181,621:0:2421:60	0/0:24,0:0:24:0,72,308:0:944:24	0/0:63,0:0:63:0,190,608:0:2549:63	0/0:150,0:0:150:0,452,1650:0:5958:150	0/0:53,0:0:53:0,160,730:0:2142:53	0/0:25,0:0:25:0,75,246:0:995:25	0/0:2,0:0:2:0,6,21:0:82:2	0/0:41,0:0:41:0,123,464:0:1625:41	0/1:27,72:72:99:402,0,5:2901:1082:27	0/0:23,0:0:23:0,69,201:0:924:23	0/0:46,0:0:46:0,138,629:0:1826:46	0/0:32,0:0:32:0,96,381:0:1270:32	0/0:126,1:1:127:0,374,1264:41:5044:126	0/0:96,0:0:96:0,289,1087:0:3815:96	0/0:18,0:0:18:0,54,165:0:722:18	0/0:95,0:0:95:0,286,878:0:3797:95	0/0:39,0:0:39:0,117,535:0:1579:39	0/0:98,0:0:98:0,295,1098:0:3938:98	0/0:71,0:0:71:0,214,684:0:2797:71	0/0:28,0:0:28:0,84,685:0:1100:28	0/0:70,0:0:70:0,211,666:0:2811:70	0/0:18,0:0:18:0,54,156:0:734:18	0/0:50,0:0:50:0,151,492:0:2010:50	0/0:62,0:0:62:0,187,614:0:2442:62	0/0:47,0:0:47:0,141,527:0:1876:47	0/0:58,0:0:58:0,175,586:0:2312:58	0/0:84,0:0:84:0,253,822:0:3351:84	0/0:74,0:0:74:0,223,732:0:2920:74	0/0:51,0:0:51:0,154,606:0:2019:51	1/1:5,15:15:20:70,9,0:611:201:5	0/0:20,0:0:20:0,60,284:0:816:20	0/0:28,0:0:28:0,84,265:0:1123:28	0/0:214,0:0:214:0,644,1911:0:8565:214	0/0:104,0:0:104:0,313,1147:0:4204:104	0/0:101,0:0:101:0,304,1202:0:4099:101	0/0:42,0:0:42:0,126,502:0:1705:42	0/0:27,0:0:27:0,81,261:0:1085:27	0/0:44,0:0:44:0,132,588:0:1729:44	0/0:33,0:0:33:0,99,369:0:1334:33	0/0:27,0:0:27:0,81,313:0:1081:27	0/0:20,0:0:20:0,60,465:0:785:20	0/0:105,0:0:105:0,316,911:0:4224:105	0/0:41,0:0:41:0,123,586:0:1655:41	0/0:90,0:0:90:0,271,1298:0:3621:90	0/0:73,0:0:73:0,220,723:0:2927:73	./.:.:.:.:.:.:.:.	0/1:20,21:21:41:72,0,79:857:812:20	0/0:44,0:0:44:0,132,466:0:1769:44	0/0:27,0:0:27:0,81,310:0:1091:27	0/0:24,0:0:24:0,72,325:0:958:24	0/0:61,0:0:61:0,184,528:0:2458:61	0/0:140,0:0:140:0,421,1456:0:5602:140	0/0:71,0:0:71:0,214,641:0:2846:71	0/0:51,0:0:51:0,154,536:0:2001:51	0/0:89,0:0:89:0,268,943:0:3528:89	0/0:51,0:0:51:0,154,547:0:2060:51	0/0:98,0:0:98:0,295,1130:0:3931:98	0/0:8,0:0:8:0,24,103:0:296:8	0/0:138,0:0:138:0,415,1263:0:5450:138	0/0:17,0:0:17:0,51,263:0:661:17	0/0:100,0:0:100:0,301,977:0:4019:100	0/0:34,0:0:34:0,102,289:0:1340:34	0/0:52,0:0:52:0,157,611:0:2017:52	0/0:85,3:3:88:0,240,706:111:3402:85	0/0:25,0:0:25:0,75,266:0:1025:25	0/0:94,0:0:94:0,283,1000:0:3748:94	0/0:55,0:0:55:0,166,626:0:2220:55	0/0:97,0:0:97:0,292,1092:0:3880:97	0/0:14,0:0:14:0,42,163:0:558:14	0/0:35,0:0:35:0,105,300:0:1404:35	0/0:53,0:0:53:0,160,542:0:2160:53	0/0:13,0:0:13:0,39,159:0:520:13	0/0:44,0:0:44:0,132,499:0:1760:44	0/0:45,0:0:45:0,135,551:0:1815:45	0/0:50,0:0:50:0,151,573:0:2002:50	0/0:53,0:0:53:0,160,526:0:2061:53	0/0:79,0:0:79:0,238,879:0:3137:79	0/0:53,0:0:53:0,160,578:0:2169:53	0/0:28,0:0:28:0,84,484:0:1132:28	0/0:27,0:0:27:0,81,290:0:1086:27	0/0:80,0:0:80:0,241,864:0:3075:80	0/0:6,0:0:6:0,18,92:0:232:6	0/0:18,0:0:18:0,54,467:0:698:18
28143895	956	28143895_956	G	A	2792.11	.	AB=0.441767;ABP=10.3445;AC=3;AF=0.0111386;AN=220;AO=223;CIGAR=1X;DP=105063;DPB=33113;DPRA=0.837156;EPP=4.18854;EPPR=329.117;GTI=36;LEN=1;MEANALT=1;MQM=12.3139;MQMR=10.7989;NS=2112;NUMALT=1;ODDS=0.404314;PAIRED=0.896861;PAIREDR=0.930093;PAO=0;PQA=0;PQR=0;PRO=0;PROBE=Intergenic|RAPIDGENOMICS_3404_55144;QA=8825;QR=1305124;RO=32758;RPL=83;RPP=34.6476;RPPR=11771.1;RPR=140;RUN=1;SAF=189;SAP=236.955;SAR=34;SRF=27197;SRP=31033.7;SRR=5561;TYPE=snp;technology.illumina=1	GT:AD:AO:DP:PL:QA:QR:RO	0/0:21,0:0:21:0,63,223:0:822:21	0/0:4,0:0:4:0,12,31:0:160:4	0/0:7,0:0:7:0,21,92:0:283:7	0/0:42,0:0:42:0,126,424:0:1693:42	0/0:12,0:0:12:0,36,157:0:469:12	0/0:33,0:0:33:0,99,347:0:1345:33	0/0:13,0:0:13:0,39,216:0:500:13	0/0:9,0:0:9:0,27,66:0:352:9	0/0:25,0:0:25:0,75,271:0:1009:25	0/0:20,0:0:20:0,60,202:0:780:20	0/0:9,0:0:9:0,27,101:0:342:9	0/0:17,0:0:17:0,51,146:0:675:17	0/0:20,0:0:20:0,60,206:0:793:20	0/0:29,0:0:29:0,87,265:0:1144:29	0/0:36,0:0:36:0,108,322:0:1436:36	0/0:16,0:0:16:0,48,202:0:632:16	0/0:27,0:0:27:0,81,578:0:1058:27	0/0:10,0:0:10:0,30,96:0:394:10	0/0:30,0:0:30:0,90,283:0:1161:30	0/0:27,0:0:27:0,81,203:0:1089:27	0/0:35,0:0:35:0,105,313:0:1399:35	0/0:15,0:0:15:0,45,153:0:607:15	1/1:0,16:16:16:131,48,0:622:0:0	0/0:40,0:0:40:0,120,410:0:1579:40	0/0:13,0:0:13:0,39,103:0:515:13	0/0:65,0:0:65:0,196,1219:0:2577:65	0/0:29,0:0:29:0,87,256:0:1181:29	0/0:32,0:0:32:0,96,284:0:1265:32	0/0:57,0:0:57:0,172,565:0:2229:57	0/0:43,0:0:43:0,129,400:0:1714:43	0/0:18,0:0:18:0,54,151:0:718:18	0/0:34,0:0:34:0,102,353:0:1382:34	0/0:7,0:0:7:0,21,51:0:269:7	0/0:15,0:0:15:0,45,159:0:615:15	0/0:18,0:0:18:0,54,184:0:707:18	0/0:1,0:0:1:0,3,8:0:41:1	0/0:13,0:0:13:0,39,112:0:525:13	0/0:12,0:0:12:0,36,114:0:492:12	0/0:21,0:0:21:0,63,251:0:829:21	0/0:28,0:0:28:0,84,255:0:1121:28	0/0:37,0:0:37:0,111,300:0:1463:37	0/0:53,0:0:53:0,160,579:0:2076:53	0/0:40,0:0:40:0,120,370:0:1619:40	0/0:9,0:0:9:0,27,84:0:365:9	0/0:11,0:0:11:0,33,104:0:447:11	./.:.:.:.:.:.:.:.	0/0:22,0:0:22:0,66,228:0:890:22	0/0:36,0:0:36:0,108,351:0:1410:36	0/0:28,0:0:28:0,84,546:0:1140:28	0/0:27,0:0:27:0,81,211:0:1095:27	./.:.:.:.:.:.:.:.	0/0:55,0:0:55:0,166,522:0:2204:55	0/0:54,0:0:54:0,163,519:0:2174:54	0/0:22,0:0:22:0,66,261:0:862:22	0/0:35,0:0:35:0,105,365:0:1406:35	0/0:33,0:0:33:0,99,303:0:1331:33	0/0:22,0:0:22:0,66,193:0:878:22	0/0:34,0:0:34:0,102,271:0:1374:34	0/0:10,0:0:10:0,30,75:0:410:10	0/0:20,0:0:20:0,60,197:0:798:20	0/0:17,0:0:17:0,51,162:0:693:17	0/0:117,0:0:117:0,352,1075:0:4665:117	0/0:78,0:0:78:0,235,764:0:3083:78	0/0:24,0:0:24:0,72,240:0:972:24	0/0:17,0:0:17:0,51,163:0:675:17	0/0:19,0:0:19:0,57,229:0:771:19	0/0:16,0:0:16:0,48,163:0:644:16	0/0:15,0:0:15:0,45,153:0:615:15	0/0:2,0:0:2:0,6,16:0:82:2	0/0:4,0:0:4:0,12,100:0:164:4	0/0:17,0:0:17:0,51,154:0:693:17	0/0:23,0:0:23:0,69,284:0:931:23	0/0:47,0:0:47:0,141,442:0:1873:47	0/0:37,0:0:37:0,111,375:0:1460:37	0/0:2,0:0:2:0,6,15:0:82:2	0/0:12,0:0:12:0,36,93:0:488:12	0/0:12,0:0:12:0,36,113:0:483:12	0/0:7,0:0:7:0,21,63:0:269:7	0/0:19,0:0:19:0,57,192:0:724:19	0/0:18,0:0:18:0,54,191:0:734:18	0/0:32,0:0:32:0,96,393:0:1273:32	0/0:18,0:0:18:0,54,152:0:726:18	0/0:22,0:0:22:0,66,220:0:862:22	0/0:42,0:0:42:0,126,310:0:1702:42	0/0:13,0:0:13:0,39,139:0:498:13	0/0:21,0:0:21:0,63,185:0:849:21	0/0:5,0:0:5:0,15,38:0:205:5	0/0:62,0:0:62:0,187,655:0:2491:62	0/0:15,0:0:15:0,45,220:0:607:15	0/0:22,0:0:22:0,66,213:0:867:22	0/0:17,0:0:17:0,51,141:0:685:17	0/0:36,0:0:36:0,108,354:0:1412:36	0/0:52,0:0:52:0,157,535:0:2088:52	0/0:5,0:0:5:0,15,49:0:205:5	0/0:32,0:0:32:0,96,280:0:1304:32	0/0:12,1:1:13:0,29,94:37:484:12	0/0:43,0:0:43:0,129,440:0:1717:43	0/1:9,6:6:15:69,0,20:242:369:9	0/0:9,2:2:11:0,17,81:73:361:9	0/0:10,0:0:10:0,30,76:0:387:10	0/0:1,0:0:1:0,3,8:0:32:1	0/0:18,0:0:18:0,54,191:0:725:18	0/0:2,0:0:2:0,6,25:0:82:2	0/0:22,0:0:22:0,66,237:0:898:22	0/0:13,0:0:13:0,39,118:0:520:13	0/0:29,0:0:29:0,87,278:0:1115:29	0/0:13,0:0:13:0,39,111:0:529:13	0/0:3,0:0:3:0,9,24:0:123:3	0/0:13,0:0:13:0,39,115:0:516:13	0/0:12,0:0:12:0,36,117:0:465:12	0/0:2,0:0:2:0,6,27:0:82:2	0/0:14,0:0:14:0,42,240:0:544:14
28144677	2692	28144677_2692	G	C	18802.4	.	AB=0.385205;ABP=346.51;AC=44;AF=0.214738;AN=218;AO=2578;CIGAR=1X;DP=78092;DPB=32005;DPRA=0.737879;EPP=469.259;EPPR=1595.71;GTI=245;LEN=1;MEANALT=1.00138;MQM=15.4732;MQMR=13.7313;NS=2112;NUMALT=1;ODDS=0.0401672;PAIRED=0.708301;PAIREDR=0.820185;PAO=0;PQA=0;PQR=0;PRO=0;PROBE=SNP|RAPIDGENOMICS_3404_56654;QA=101057;QR=1149010;RO=28724;RPL=1021;RPP=245.002;RPPR=209.825;RPR=1557;RUN=1;SAF=1412;SAP=53.9835;SAR=1166;SRF=14604;SRP=20.7195;SRR=14120;TYPE=snp;technology.illumina=1	GT:AD:AO:DP:PL:QA:QR:RO	0/0:9,4:4:13:0,10,128:164:360:9	0/0:6,0:0:6:0,18,140:0:246:6	0/1:3,4:4:7:31,0,18:164:123:3	0/1:36,16:16:52:29,0,324:639:1446:36	0/0:14,0:0:14:0,42,175:0:542:14	0/0:23,0:0:23:0,69,349:0:895:23	0/0:2,0:0:2:0,6,38:0:78:2	0/0:10,0:0:10:0,30,64:0:406:10	0/1:13,4:4:17:13,0,80:164:533:13	1/1:0,13:13:13:141,39,0:529:0:0	0/0:4,0:0:4:0,12,61:0:164:4	0/1:11,14:14:25:77,0,33:574:451:11	0/0:5,0:0:5:0,15,111:0:193:5	0/0:11,0:0:11:0,33,167:0:433:11	0/1:8,5:5:13:3,0,42:197:309:8	0/0:66,0:0:66:0,199,696:0:2640:66	0/1:7,4:4:11:62,0,90:150:278:7	0/0:6,0:0:6:0,18,106:0:242:6	0/0:19,0:0:19:0,57,324:0:753:19	0/1:11,3:3:14:19,0,77:123:443:11	0/0:15,0:0:15:0,45,169:0:615:15	1/1:0,12:12:12:128,36,0:492:0:0	0/0:15,0:0:15:0,45,150:0:602:15	1/1:0,14:14:14:125,42,0:561:0:0	0/0:15,0:0:15:0,45,253:0:615:15	0/1:22,12:12:34:91,0,368:492:858:22	0/0:15,0:0:15:0,45,186:0:615:15	0/0:40,0:0:40:0,120,408:0:1583:40	0/0:32,13:13:45:0,16,176:515:1294:32	0/0:15,1:1:16:0,26,191:37:593:15	0/0:19,0:0:19:0,57,244:0:754:19	0/0:21,0:0:21:0,63,236:0:844:21	0/1:28,8:8:36:37,0,210:324:1103:28	0/0:4,0:0:4:0,12,41:0:164:4	0/0:10,0:0:10:0,30,116:0:410:10	0/0:5,0:0:5:0,15,155:0:201:5	0/0:26,0:0:26:0,78,357:0:1054:26	0/0:18,0:0:18:0,54,330:0:729:18	0/0:19,0:0:19:0,57,190:0:775:19	0/1:12,13:13:25:88,0,51:516:492:12	0/0:35,0:0:35:0,105,468:0:1368:35	0/1:9,6:6:15:27,0,88:242:343:9	0/0:37,0:0:37:0,111,385:0:1496:37	0/0:5,0:0:5:0,15,125:0:192:5	0/0:8,0:0:8:0,24,84:0:310:8	0/0:3,0:0:3:0,9,25:0:123:3	0/0:56,0:0:56:0,169,602:0:2213:56	0/0:19,1:1:20:0,51,273:41:779:19	0/1:6,8:8:14:65,0,66:286:246:6	0/0:13,0:0:13:0,39,132:0:524:13	./.:.:.:.:.:.:.:.	0/1:6,5:5:11:6,0,18:201:246:6	0/0:30,0:0:30:0,90,304:0:1217:30	0/0:19,0:0:19:0,57,255:0:742:19	1/1:0,8:8:8:127,24,0:320:0:0	0/0:23,2:2:25:0,44,235:78:921:23	0/0:25,0:0:25:0,75,330:0:989:25	1/1:0,11:11:11:144,33,0:420:0:0	0/0:7,0:0:7:0,21,71:0:269:7	0/0:4,0:0:4:0,12,33:0:164:4	0/0:5,1:1:6:0,6,32:41:169:5	0/0:40,9:9:49:0,10,411:357:1587:40	0/0:17,4:4:21:0,2,128:160:693:17	0/0:12,0:0:12:0,36,166:0:475:12	0/0:6,0:0:6:0,18,80:0:233:6	0/0:6,1:1:7:0,1,28:22:242:6	0/0:15,0:0:15:0,45,204:0:575:15	1/1:0,9:9:9:119,27,0:356:0:0	./.:.:.:.:.:.:.:.	0/0:14,0:0:14:0,42,373:0:557:14	1/1:0,13:13:13:176,39,0:525:0:0	0/1:2,8:8:10:74,0,28:328:82:2	0/0:61,0:0:61:0,184,715:0:2471:61	0/1:18,8:8:26:38,0,195:328:734:18	./.:.:.:.:.:.:.:.	0/0:16,0:0:16:0,48,181:0:656:16	0/0:6,1:1:7:0,3,52:41:233:6	0/0:1,0:0:1:0,3,9:0:41:1	0/0:8,0:0:8:0,24,190:0:324:8	0/0:32,0:0:32:0,96,438:0:1259:32	1/1:0,22:22:22:212,66,0:902:0:0	0/1:8,7:7:15:53,0,53:287:319:8	0/0:18,0:0:18:0,54,206:0:738:18	0/0:29,8:8:37:0,20,307:307:1169:29	0/0:13,0:0:13:0,39,239:0:502:13	0/0:50,0:0:50:0,151,589:0:2018:50	0/0:4,0:0:4:0,12,40:0:164:4	0/0:19,0:0:19:0,57,205:0:757:19	0/1:3,2:2:5:47,0,13:82:115:3	0/1:11,7:7:18:21,0,75:287:423:11	0/0:16,0:0:16:0,48,209:0:643:16	0/0:20,0:0:20:0,60,177:0:791:20	0/0:2,0:0:2:0,6,53:0:78:2	0/1:3,6:6:9:20,0,21:246:123:3	0/1:8,19:19:27:177,0,8:743:315:8	0/0:3,0:0:3:0,9,59:0:123:3	0/0:27,6:6:33:0,37,300:246:1076:27	0/0:10,0:0:10:0,30,175:0:410:10	1/1:0,1:1:1:8,3,0:37:0:0	1/1:0,3:3:3:73,9,0:104:0:0	0/0:3,0:0:3:0,9,36:0:123:3	0/0:6,0:0:6:0,18,75:0:246:6	0/0:32,0:0:32:0,96,375:0:1235:32	0/0:20,3:3:23:0,30,197:123:816:20	0/0:27,0:0:27:0,81,369:0:1081:27	1/1:7,36:36:43:252,49,0:1454:251:7	0/0:28,0:0:28:0,84,348:0:1140:28	0/0:8,0:0:8:0,24,123:0:315:8	1/1:0,2:2:2:15,6,0:82:0:0	0/0:29,0:0:29:0,87,276:0:1144:29	0/0:6,0:0:6:0,18,64:0:246:6	0/0:8,0:0:8:0,24,116:0:310:8
28144677	2696	28144677_2696	G	A	252.17	.	AB=0.577465;ABP=6.71098;AC=2;AF=0.00537975;AN=218;AO=74;CIGAR=1X;DP=78734;DPB=32292;DPRA=0.77402;EPP=5.94472;EPPR=1829.88;GTI=10;LEN=1;MEANALT=1;MQM=15.8649;MQMR=13.698;NS=2112;NUMALT=1;ODDS=0.189816;PAIRED=0.594595;PAIREDR=0.817707;PAO=0;PQA=0;PQR=0;PRO=0;PROBE=SNP|RAPIDGENOMICS_3404_56654;QA=2878;QR=1292756;RO=32190;RPL=29;RPP=10.5224;RPPR=126.317;RPR=45;RUN=1;SAF=33;SAP=4.88833;SAR=41;SRF=16234;SRP=8.22372;SRR=15956;TYPE=snp;technology.illumina=1	GT:AD:AO:DP:PL:QA:QR:RO	0/0:20,0:0:20:0,60,234:0:721:20	0/0:6,0:0:6:0,18,140:0:246:6	0/0:7,0:0:7:0,21,90:0:283:7	0/0:51,0:0:51:0,154,649:0:2032:51	0/0:15,0:0:15:0,45,216:0:574:15	0/0:23,0:0:23:0,69,344:0:875:23	0/0:2,0:0:2:0,6,38:0:82:2	1/1:0,9:9:9:57,27,0:357:0:0	0/0:17,0:0:17:0,51,194:0:697:17	0/0:11,0:0:11:0,33,124:0:447:11	0/0:4,0:0:4:0,12,61:0:160:4	0/0:25,0:0:25:0,75,259:0:1021:25	0/0:5,0:0:5:0,15,113:0:201:5	0/0:11,0:0:11:0,33,167:0:443:11	0/0:13,0:0:13:0,39,122:0:525:13	0/0:68,0:0:68:0,205,715:0:2749:68	0/0:12,0:0:12:0,36,234:0:423:12	0/0:6,0:0:6:0,18,100:0:228:6	0/0:19,0:0:19:0,57,324:0:762:19	0/0:16,0:0:16:0,48,235:0:638:16	0/0:15,0:0:15:0,45,169:0:596:15	0/0:12,0:0:12:0,36,128:0:492:12	0/0:15,0:0:15:0,45,147:0:561:15	0/0:11,0:0:11:0,33,99:0:432:11	0/0:15,0:0:15:0,45,253:0:615:15	0/0:35,0:0:35:0,105,672:0:1387:35	0/0:15,0:0:15:0,45,186:0:615:15	0/0:40,0:0:40:0,120,412:0:1623:40	0/0:45,0:0:45:0,135,414:0:1841:45	0/0:16,0:0:16:0,48,230:0:620:16	0/0:20,0:0:20:0,60,256:0:799:20	0/0:22,0:0:22:0,66,267:0:876:22	0/0:36,0:0:36:0,108,463:0:1424:36	0/0:4,0:0:4:0,12,41:0:164:4	0/0:10,0:0:10:0,30,116:0:410:10	0/0:5,0:0:5:0,15,157:0:205:5	0/0:26,0:0:26:0,78,353:0:1053:26	0/0:16,0:0:16:0,48,299:0:656:16	0/0:19,0:0:19:0,57,190:0:775:19	0/0:27,0:0:27:0,81,301:0:1081:27	0/0:33,0:0:33:0,99,431:0:1322:33	0/0:18,0:0:18:0,54,248:0:726:18	0/0:36,0:0:36:0,108,375:0:1472:36	0/0:5,0:0:5:0,15,127:0:186:5	0/0:8,0:0:8:0,24,84:0:320:8	0/0:3,0:0:3:0,9,25:0:123:3	0/0:56,0:0:56:0,169,603:0:2213:56	0/0:20,0:0:20:0,60,290:0:804:20	0/0:16,0:0:16:0,48,223:0:607:16	0/0:13,0:0:13:0,39,132:0:508:13	./.:.:.:.:.:.:.:.	0/0:11,0:0:11:0,33,89:0:442:11	0/0:30,0:0:30:0,90,304:0:1199:30	0/0:18,0:0:18:0,54,262:0:681:18	0/0:9,0:0:9:0,27,133:0:360:9	0/0:32,0:0:32:0,96,407:0:1304:32	0/0:25,0:0:25:0,75,327:0:976:25	0/0:11,0:0:11:0,33,144:0:442:11	0/0:7,0:0:7:0,21,71:0:279:7	0/0:4,0:0:4:0,12,33:0:164:4	0/0:5,0:0:5:0,15,48:0:205:5	0/0:48,0:0:48:0,144,677:0:1925:48	0/0:21,0:0:21:0,63,249:0:857:21	0/0:12,0:0:12:0,36,167:0:480:12	0/0:6,0:0:6:0,18,78:0:237:6	0/0:7,0:0:7:0,21,69:0:273:7	0/0:15,0:0:15:0,45,204:0:566:15	0/0:9,0:0:9:0,27,119:0:356:9	./.:.:.:.:.:.:.:.	0/0:14,0:0:14:0,42,366:0:553:14	0/0:12,0:0:12:0,36,162:0:488:12	0/0:12,0:0:12:0,36,173:0:469:12	0/0:67,0:0:67:0,202,761:0:2712:67	0/0:26,0:0:26:0,78,387:0:1031:26	./.:.:.:.:.:.:.:.	0/0:16,0:0:16:0,48,181:0:656:16	0/0:7,0:0:7:0,21,86:0:287:7	0/0:1,0:0:1:0,3,9:0:41:1	0/0:8,0:0:8:0,24,194:0:328:8	0/0:35,0:0:35:0,105,467:0:1404:35	0/0:19,0:0:19:0,57,174:0:757:19	0/0:15,0:0:15:0,45,195:0:594:15	0/0:18,0:0:18:0,54,183:0:734:18	0/0:37,0:0:37:0,111,487:0:1470:37	0/0:12,0:0:12:0,36,234:0:469:12	0/0:50,0:0:50:0,151,593:0:2016:50	0/0:4,0:0:4:0,12,40:0:155:4	0/0:19,0:0:19:0,57,205:0:770:19	0/0:5,0:0:5:0,15,88:0:196:5	0/0:17,0:0:17:0,51,189:0:678:17	0/0:16,0:0:16:0,48,209:0:629:16	0/0:20,0:0:20:0,60,177:0:816:20	0/0:2,0:0:2:0,6,46:0:63:2	0/0:9,0:0:9:0,27,94:0:369:9	0/0:27,0:0:27:0,81,347:0:1084:27	0/0:3,0:0:3:0,9,59:0:123:3	0/0:32,0:0:32:0,96,394:0:1272:32	0/0:10,0:0:10:0,30,175:0:406:10	0/0:1,0:0:1:0,3,8:0:41:1	0/0:3,0:0:3:0,9,80:0:114:3	0/0:3,0:0:3:0,9,36:0:123:3	0/0:6,0:0:6:0,18,75:0:242:6	0/0:33,0:0:33:0,99,388:0:1326:33	0/0:23,0:0:23:0,69,274:0:931:23	0/0:29,0:0:29:0,87,394:0:1151:29	0/0:43,0:0:43:0,129,411:0:1751:43	0/0:28,0:0:28:0,84,348:0:1127:28	0/0:8,0:0:8:0,24,123:0:310:8	0/0:2,0:0:2:0,6,15:0:82:2	0/0:29,0:0:29:0,87,276:0:1142:29	0/0:6,0:0:6:0,18,64:0:242:6	0/0:8,0:0:8:0,24,118:0:320:8
28144677	2717	28144677_2717	A	C	30443.3	.	AB=0.381295;ABP=428.322;AC=49;AF=0.230358;AN=216;AO=2832;CIGAR=1X;DP=78904;DPB=31836;DPRA=0.731908;EPP=126.922;EPPR=443.899;GTI=251;LEN=1;MEANALT=1.00395;MQM=16.4474;MQMR=13.4141;NS=2112;NUMALT=1;ODDS=0.00633126;PAIRED=0.669138;PAIREDR=0.823459;PAO=0;PQA=0;PQR=0;PRO=0;PROBE=SNP|RAPIDGENOMICS_3404_56654;QA=111319;QR=1114807;RO=28322;RPL=1415;RPP=3.01337;RPPR=1513.11;RPR=1417;RUN=1;SAF=1338;SAP=21.6702;SAR=1494;SRF=13112;SRP=340.485;SRR=15210;TYPE=snp;technology.illumina=1	GT:AD:AO:DP:PL:QA:QR:RO	0/0:16,4:4:20:0,31,178:160:635:16	0/0:6,0:0:6:0,18,134:0:224:6	0/1:5,4:4:9:25,0,41:156:205:5	0/1:32,14:14:46:11,0,275:495:1281:32	0/0:13,0:0:13:0,39,200:0:507:13	0/0:22,0:0:22:0,66,323:0:852:22	0/0:3,0:0:3:0,9,71:0:115:3	0/0:10,0:0:10:0,30,64:0:392:10	0/1:12,5:5:17:41,0,115:196:492:12	1/1:0,10:10:10:111,30,0:402:0:0	0/0:4,0:0:4:0,12,61:0:164:4	0/1:8,14:14:22:86,0,7:542:328:8	0/0:8,0:0:8:0,24,131:0:320:8	0/0:6,0:0:6:0,18,79:0:237:6	0/1:8,5:5:13:3,0,42:205:328:8	0/0:62,0:0:62:0,187,628:0:2480:62	0/1:8,4:4:12:60,0,71:155:288:8	0/0:2,0:0:2:0,6,25:0:82:2	0/0:15,0:0:15:0,45,256:0:584:15	0/1:10,5:5:15:74,0,64:205:410:10	0/0:17,0:0:17:0,51,190:0:689:17	1/1:0,12:12:12:128,36,0:488:0:0	0/0:16,0:0:16:0,48,146:0:621:16	1/1:0,10:10:10:93,30,0:388:0:0	0/0:11,4:4:15:0,16,172:164:435:11	0/1:23,12:12:35:88,0,380:492:868:23	0/0:15,0:0:15:0,45,184:0:611:15	0/0:31,0:0:31:0,93,316:0:1262:31	0/0:27,13:13:40:0,1,121:533:1057:27	0/0:16,1:1:17:0,30,179:27:599:16	0/0:18,0:0:18:0,54,254:0:721:18	0/0:20,0:0:20:0,60,249:0:793:20	0/0:28,4:4:32:0,27,224:164:1073:28	0/0:2,0:0:2:0,6,21:0:78:2	0/0:10,0:0:10:0,30,116:0:406:10	0/0:4,0:0:4:0,12,125:0:160:4	0/0:29,0:0:29:0,87,402:0:1130:29	0/0:16,0:0:16:0,48,299:0:635:16	0/0:20,0:0:20:0,60,192:0:779:20	0/1:13,12:12:25:76,0,54:488:512:13	0/0:30,0:0:30:0,90,392:0:1195:30	0/1:7,9:9:16:65,0,40:360:265:7	0/0:21,0:0:21:0,63,215:0:844:21	0/0:6,0:0:6:0,18,133:0:224:6	0/0:8,0:0:8:0,24,84:0:310:8	0/0:3,0:0:3:0,9,25:0:115:3	0/0:52,0:0:52:0,157,507:0:2059:52	0/0:16,1:1:17:0,42,224:37:648:16	0/1:5,8:8:13:68,0,6:320:178:5	0/0:11,0:0:11:0,33,97:0:410:11	./.:.:.:.:.:.:.:.	0/1:5,5:5:10:9,0,10:196:201:5	0/0:30,0:0:30:0,90,306:0:1201:30	0/0:20,0:0:20:0,60,259:0:781:20	1/1:0,10:10:10:201,30,0:401:0:0	0/0:34,2:2:36:0,77,404:82:1385:34	0/0:28,0:0:28:0,84,345:0:1126:28	1/1:0,7:7:7:85,21,0:264:0:0	0/0:10,0:0:10:0,30,96:0:406:10	0/0:4,0:0:4:0,12,33:0:156:4	0/0:5,1:1:6:0,6,32:41:205:5	0/0:33,8:8:41:0,3,332:316:1300:33	0/1:12,4:4:16:13,0,82:164:492:12	0/0:10,3:3:13:0,12,103:123:387:10	0/0:6,0:0:6:0,18,74:0:218:6	0/1:6,1:1:7:4,0,27:37:242:6	0/0:9,0:0:9:0,27,114:0:337:9	1/1:0,11:11:11:160,33,0:443:0:0	./.:.:.:.:.:.:.:.	0/0:14,0:0:14:0,42,368:0:520:14	1/1:0,8:8:8:108,24,0:328:0:0	1/1:1,11:11:12:112,4,0:418:41:1	0/0:55,1:1:56:0,153,581:22:2218:55	0/1:13,5:5:18:14,0,133:205:498:13	./.:.:.:.:.:.:.:.	0/0:13,0:0:13:0,39,160:0:533:13	0/1:6,2:2:8:1,0,46:73:242:6	0/0:1,0:0:1:0,3,9:0:41:1	0/0:8,0:0:8:0,24,181:0:314:8	0/0:38,0:0:38:0,114,519:0:1497:38	1/1:0,18:18:18:163,54,0:716:0:0	0/1:7,7:7:14:56,0,48:287:279:7	0/0:24,0:0:24:0,72,245:0:930:24	0/0:26,8:8:34:0,11,278:312:975:26	0/0:15,0:0:15:0,45,246:0:541:15	0/0:50,0:0:50:0,151,594:0:2024:50	0/0:4,0:0:4:0,12,40:0:155:4	0/0:15,0:0:15:0,45,168:0:598:15	0/1:3,2:2:5:47,0,16:82:114:3	0/1:13,7:7:20:14,0,111:283:493:13	0/0:19,0:0:19:0,57,236:0:763:19	0/0:20,0:0:20:0,60,177:0:798:20	1/1:0,1:1:1:28,3,0:41:0:0	0/1:3,6:6:9:20,0,21:246:123:3	0/1:8,14:14:22:136,0,6:570:301:8	0/0:3,0:0:3:0,9,59:0:119:3	0/0:25,9:9:34:0,19,253:347:1004:25	0/0:7,1:1:8:0,17,114:37:283:7	1/1:0,1:1:1:8,3,0:41:0:0	1/1:0,2:2:2:54,6,0:82:0:0	./.:.:.:.:.:.:.:.	0/0:6,0:0:6:0,18,75:0:242:6	0/0:17,0:0:17:0,51,199:0:642:17	0/0:16,3:3:19:0,18,143:119:602:16	0/0:27,0:0:27:0,81,314:0:1088:27	1/1:8,35:35:43:229,40,0:1409:324:8	0/0:29,0:0:29:0,87,352:0:1148:29	0/0:6,0:0:6:0,18,82:0:238:6	1/1:0,2:2:2:15,6,0:68:0:0	0/0:26,0:0:26:0,78,242:0:1042:26	0/0:6,0:0:6:0,18,64:0:242:6	0/0:11,0:0:11:0,33,163:0:411:11
28145705	5676	28145705_5676	G	A	212029	.	AB=0.481606;ABP=59.8078;AC=69;AF=0.278638;AN=224;AO=17135;CIGAR=1X;DP=273152;DPB=121562;DPRA=0.957262;EPP=1550.99;EPPR=5031.23;GTI=42;LEN=1;MEANALT=1.01304;MQM=13.1715;MQMR=11.5288;NS=2112;NUMALT=1;ODDS=0.0623264;PAIRED=0.856726;PAIREDR=0.878077;PAO=0;PQA=0;PQR=0;PRO=0;PROBE=Intergenic|RAPIDGENOMICS_3404_55436;QA=666604;QR=3748198;RO=93854;RPL=9688;RPP=639.445;RPPR=2644.02;RPR=7447;RUN=1;SAF=7756;SAP=336.826;SAR=9379;SRF=43081;SRP=1371.94;SRR=50773;TYPE=snp;technology.illumina=1	GT:AD:AO:DP:PL:QA:QR:RO	0/0:39,9:9:48:0,72,364:361:1574:39	0/1:22,31:31:53:188,0,62:1213:885:22	0/0:16,3:3:19:0,15,113:105:643:16	0/0:224,0:0:224:0,674,2290:0:8901:224	0/1:15,10:10:25:97,0,170:393:580:15	0/0:110,0:0:110:0,331,1142:0:4377:110	0/0:25,0:0:25:0,75,527:0:975:25	0/0:22,0:0:22:0,66,184:0:889:22	0/1:59,45:45:104:192,0,303:1752:2384:59	0/0:186,0:0:186:0,560,2089:0:7414:186	1/1:0,18:18:18:250,54,0:707:0:0	0/0:94,0:0:94:0,283,1142:0:3750:94	0/1:66,39:39:105:89,0,337:1574:2572:66	0/0:50,0:0:50:0,151,610:0:1962:50	0/0:106,0:0:106:0,319,1102:0:4251:106	0/1:79,57:57:136:95,0,443:2268:3178:79	1/1:0,35:35:35:812,105,0:1343:0:0	0/0:132,41:41:173:0,129,828:1602:5270:132	0/0:117,0:0:117:0,352,1123:0:4690:117	1/1:0,57:57:57:579,172,0:2290:0:0	1/1:0,144:144:144:1450,433,0:5631:0:0	0/0:82,0:0:82:0,247,766:0:3267:82	1/1:0,28:28:28:374,84,0:1123:0:0	0/1:113,64:64:177:55,0,957:2606:4498:113	0/0:35,0:0:35:0,105,518:0:1391:35	0/1:53,43:43:96:636,0,874:1670:2096:53	1/1:0,75:75:75:678,226,0:2915:0:0	0/1:93,62:62:155:174,0,489:2478:3720:93	0/0:112,0:0:112:0,337,1324:0:4433:112	0/1:49,54:54:103:219,0,332:2143:1895:49	0/1:29,23:23:52:46,0,128:884:1157:29	0/1:39,32:32:71:96,0,155:1253:1536:39	0/0:236,0:0:236:0,710,2381:0:9369:236	1/1:17,49:49:66:372,40,0:1931:684:17	0/0:48,0:0:48:0,144,461:0:1868:48	0/0:19,0:0:19:0,57,160:0:767:19	1/1:0,79:79:79:724,238,0:3126:0:0	0/0:87,0:0:87:0,262,959:0:3451:87	0/1:28,21:21:49:189,0,163:813:1127:28	0/0:127,0:0:127:0,382,1430:0:5092:127	0/1:29,51:51:80:313,0,34:2025:1149:29	0/0:151,0:0:151:0,455,1554:0:6062:151	0/1:90,59:59:149:239,0,519:2327:3550:90	1/1:8,25:25:33:124,25,0:969:328:8	0/0:147,0:0:147:0,443,1424:0:5906:147	0/1:9,5:5:14:46,0,51:205:369:9	0/1:66,53:53:119:239,0,389:2044:2630:66	0/0:106,0:0:106:0,319,1050:0:4250:106	0/0:54,0:0:54:0,163,1136:0:2100:54	0/0:84,30:30:114:0,37,566:1214:3383:84	0/1:5,7:7:12:23,0,5:279:196:5	0/0:107,0:0:107:0,322,944:0:4274:107	0/0:125,0:0:125:0,376,1327:0:4995:125	0/1:25,28:28:53:139,0,170:1045:989:25	0/0:106,0:0:106:0,319,993:0:4239:106	0/0:129,0:0:129:0,388,1374:0:5147:129	0/0:52,14:14:66:0,71,382:566:2061:52	1/1:0,53:53:53:527,160,0:2126:0:0	0/0:36,0:0:36:0,108,343:0:1472:36	0/0:55,0:0:55:0,166,518:0:2226:55	0/0:91,0:0:91:0,274,978:0:3628:91	0/0:326,0:0:326:0,981,3278:0:13067:326	0/1:106,96:96:202:181,0,433:3795:4231:106	0/0:155,0:0:155:0,467,1446:0:6239:155	0/1:24,21:21:45:143,0,197:830:939:24	0/1:28,40:40:68:172,0,77:1543:1130:28	0/0:63,0:0:63:0,190,702:0:2531:63	0/1:40,44:44:84:169,0,137:1764:1614:40	0/1:9,8:8:17:36,0,85:320:369:9	0/1:9,11:11:20:262,0,155:438:365:9	0/0:125,0:0:125:0,376,1199:0:4982:125	0/1:28,54:54:82:290,0,73:2163:1126:28	0/1:66,71:71:137:317,0,242:2805:2556:66	0/0:67,0:0:67:0,202,665:0:2659:67	1/1:0,13:13:13:145,39,0:501:0:0	0/1:46,21:21:67:9,0,175:849:1849:46	0/0:45,0:0:45:0,135,472:0:1820:45	0/1:22,34:34:56:174,0,57:1364:883:22	0/0:28,0:0:28:0,84,357:0:1097:28	0/1:44,19:19:63:12,0,275:743:1714:44	0/0:165,0:0:165:0,497,1768:0:6606:165	1/1:16,30:30:46:128,5,0:1206:652:16	0/1:17,28:28:45:175,0,60:1092:670:17	0/0:118,0:0:118:0,355,1164:0:4659:118	0/0:53,0:0:53:0,160,569:0:2100:53	0/0:153,0:0:153:0,461,1444:0:6055:153	0/0:9,0:0:9:0,27,114:0:346:9	0/0:210,0:0:210:0,632,1918:0:8333:210	0/1:18,14:14:32:105,0,168:562:711:18	0/0:173,0:0:173:0,521,1747:0:6875:173	1/1:10,36:36:46:282,32,0:1402:406:10	0/1:24,16:16:40:22,0,139:640:976:24	0/0:82,0:0:82:0,247,899:0:3288:82	0/0:26,0:0:26:0,78,218:0:1040:26	0/0:74,0:0:74:0,223,701:0:2969:74	0/1:25,43:43:68:286,0,60:1689:1012:25	0/0:130,0:0:130:0,391,1150:0:5166:130	0/1:7,17:17:24:101,0,8:662:242:7	0/0:37,0:0:37:0,111,357:0:1467:37	0/1:36,19:19:55:23,0,150:753:1448:36	0/1:13,26:26:39:88,0,54:1024:529:13	0/0:47,0:0:47:0,141,500:0:1918:47	1/1:0,48:48:48:494,144,0:1881:0:0	0/0:62,0:0:62:0,187,646:0:2432:62	1/1:0,110:110:110:1019,331,0:4321:0:0	1/1:46,101:101:147:811,25,0:3953:1870:46	0/0:79,0:0:79:0,238,701:0:3150:79	0/0:54,0:0:54:0,163,556:0:2142:54	0/0:40,1:1:41:0,114,385:41:1610:40	0/0:113,0:0:113:0,340,1204:0:4528:113	0/0:11,0:0:11:0,33,181:0:443:11	0/1:28,14:14:42:185,0,453:548:1072:28
28152975	2880	28152975_2880	C	T	251603	.	AB=0.439377;ABP=539.845;AC=111;AF=0.46203;AN=212;AO=13577;CIGAR=1X;DP=145144;DPB=66571;DPRA=1.81761;EPP=284.649;EPPR=202.281;GTI=133;LEN=1;MEANALT=1.00536;MQM=14.5473;MQMR=11.6769;NS=2112;NUMALT=1;ODDS=0.000727885;PAIRED=0.762392;PAIREDR=0.866887;PAO=0;PQA=0;PQR=0;PRO=0;PROBE=Intergenic|RAPIDGENOMICS_3404_51414;QA=540565;QR=1329195;RO=33220;RPL=7355;RPP=208.32;RPPR=74.5287;RPR=6222;RUN=1;SAF=5634;SAP=855.714;SAR=7943;SRF=15270;SRP=472.498;SRR=17950;TYPE=snp;technology.illumina=1	GT:AD:AO:DP:PL:QA:QR:RO	./.:.:.:.:.:.:.:.	0/1:16,25:25:41:294,0,20:1011:629:16	1/1:1,9:9:10:61,20,0:365:41:1	0/0:28,2:2:30:0,73,332:82:1130:28	0/1:8,1:1:9:14,0,56:41:296:8	0/1:26,31:31:57:131,0,66:1254:1039:26	0/1:17,4:4:21:2,0,378:164:619:17	0/0:6,0:0:6:0,18,66:0:246:6	1/1:16,37:37:53:218,14,0:1486:652:16	0/0:31,4:4:35:0,40,309:160:1259:31	0/0:15,0:0:15:0,45,138:0:611:15	0/1:23,21:21:44:87,0,117:861:892:23	0/1:12,11:11:23:51,0,97:451:492:12	0/1:19,12:12:31:27,0,57:492:757:19	1/1:0,1:1:1:26,3,0:41:0:0	0/0:18,2:2:21:0,24,164:78:734:18	0/1:15,13:13:28:253,0,241:529:615:15	0/0:63,4:4:67:0,134,450:160:2562:63	0/0:23,0:0:23:0,69,246:0:921:23	0/0:38,5:5:43:0,58,353:205:1504:38	0/0:25,5:5:30:0,8,190:205:980:25	1/1:19,46:46:65:360,39,0:1825:754:19	0/0:19,2:2:21:0,31,162:80:748:19	0/1:24,34:34:58:266,0,26:1390:946:24	0/0:12,3:3:15:0,22,93:119:474:12	0/1:1,5:5:6:170,0,23:205:41:1	0/1:13,13:13:26:29,0,59:516:529:13	1/1:19,93:93:112:861,143,0:3753:771:19	1/1:0,119:119:119:1157,358,0:4774:0:0	1/1:0,1:1:1:9,3,0:41:0:0	1/1:9,24:24:33:124,4,0:967:369:9	0/1:10,14:14:24:72,0,18:570:383:10	1/1:0,332:332:332:3364,999,0:13364:0:0	1/1:5,12:12:17:80,11,0:492:205:5	0/1:27,42:42:69:350,0,24:1672:1103:27	./.:.:.:.:.:.:.:.	0/1:29,23:23:52:107,0,102:907:1180:29	0/0:43,3:3:46:0,78,443:116:1700:43	0/0:22,1:1:23:0,61,201:41:876:22	1/1:0,101:101:101:1038,304,0:4034:0:0	1/1:0,59:59:59:686,178,0:2365:0:0	0/1:38,104:104:142:598,0,8:4131:1541:38	0/1:51,40:40:91:122,0,223:1636:2020:51	0/1:8,10:10:18:20,0,41:406:328:8	0/1:14,19:19:33:65,0,28:753:557:14	0/0:13,1:1:14:0,33,156:41:517:13	1/1:27,84:84:111:563,56,0:3373:1076:27	1/1:0,13:13:13:159,39,0:527:0:0	1/1:0,28:28:28:673,84,0:1091:0:0	0/1:15,3:3:18:18,0,68:111:606:15	./.:.:.:.:.:.:.:.	0/0:24,3:3:27:0,42,201:114:963:24	0/1:54,61:61:115:286,0,179:2439:2167:54	1/1:0,2:2:2:25,6,0:80:0:0	1/1:0,3:3:3:28,9,0:98:0:0	0/1:29,20:20:49:77,0,144:816:1167:29	1/1:0,29:29:29:308,87,0:1181:0:0	./.:.:.:.:.:.:.:.	0/0:8,0:0:8:0,24,104:0:297:8	1/1:0,3:3:3:69,9,0:121:0:0	1/1:0,40:40:40:446,120,0:1565:0:0	1/1:0,7:7:7:164,21,0:276:0:0	0/0:39,4:4:43:0,43,310:151:1579:39	0/1:5,1:1:6:8,0,32:41:196:5	1/1:0,1:1:1:9,3,0:41:0:0	0/0:18,3:3:21:0,14,238:120:707:18	1/1:0,4:4:4:30,12,0:162:0:0	0/1:36,8:8:44:38,0,240:303:1403:36	./.:.:.:.:.:.:.:.	0/1:12,7:7:19:165,0,216:274:465:12	1/1:17,55:55:72:456,54,0:2229:689:17	0/1:9,27:27:36:193,0,10:1075:361:9	0/1:36,55:55:91:306,0,105:2223:1433:36	0/0:65,16:16:81:0,75,475:655:2602:65	0/0:1,0:0:1:0,3,34:0:41:1	0/0:66,8:8:74:0,133,574:315:2607:66	1/1:0,7:7:7:61,21,0:278:0:0	1/1:0,15:15:15:207,45,0:596:0:0	1/1:0,13:13:13:175,39,0:529:0:0	0/1:23,10:10:33:42,0,137:397:920:23	0/1:124,49:49:173:65,0,746:2003:4825:124	0/0:47,4:4:51:0,65,417:161:1909:47	0/1:20,9:9:29:86,0,71:360:788:20	0/1:48,42:42:90:149,0,275:1705:1946:48	0/1:14,31:31:45:153,0,40:1262:574:14	0/1:93,128:128:221:765,0,262:5175:3728:93	1/1:0,34:34:34:283,102,0:1382:0:0	0/1:62,39:39:101:188,0,250:1550:2481:62	1/1:0,57:57:57:751,172,0:2272:0:0	1/1:3,125:125:128:1285,357,0:5036:123:3	0/1:19,36:36:55:184,0,9:1462:747:19	1/1:0,2:2:2:33,6,0:82:0:0	0/0:12,0:0:12:0,36,166:0:492:12	1/1:2,5:5:7:56,6,0:205:68:2	0/0:44,7:7:51:0,25,287:287:1738:44	1/1:0,5:5:5:119,15,0:205:0:0	1/1:0,53:53:53:520,160,0:2131:0:0	./.:.:.:.:.:.:.:.	1/1:2,5:5:7:41,6,0:201:82:2	0/0:10,1:1:11:0,18,66:41:410:10	0/1:26,5:5:31:11,0,210:192:1025:26	0/0:17,5:5:22:0,20,167:205:680:17	0/1:6,14:14:20:174,0,26:530:246:6	0/1:14,26:26:40:126,0,27:1052:545:14	0/0:37,0:0:37:0,111,378:0:1470:37	0/1:22,26:26:48:75,0,83:1058:889:22	0/1:26,28:28:54:68,0,40:1117:1058:26	0/0:16,3:3:19:0,27,121:123:633:16	0/0:21,0:0:21:0,63,173:0:840:21	0/0:21,2:2:23:0,52,169:82:852:21	0/1:5,7:7:12:58,0,7:283:179:5	0/1:16,6:6:22:39,0,335:228:639:16
28152975	2891	28152975_2891	C	A	142853	.	AB=0.465925;ABP=143.595;AC=66;AF=0.262416;AN=208;AO=10763;CIGAR=1X;DP=141056;DPB=64271;DPRA=2.38563;EPP=68.7902;EPPR=669.637;GTI=280;LEN=1;MEANALT=1.00488;MQM=13.5031;MQMR=12.5054;NS=2112;NUMALT=1;ODDS=0.00119536;PAIRED=0.831831;PAIREDR=0.811564;PAO=0;PQA=0;PQR=0;PRO=0;PROBE=Intergenic|RAPIDGENOMICS_3404_51414;QA=429965;QR=1485745;RO=36994;RPL=6272;RPP=642.964;RPPR=1818.88;RPR=4491;RUN=1;SAF=3980;SAP=1588.15;SAR=6783;SRF=16224;SRP=1216.07;SRR=20770;TYPE=snp;technology.illumina=1	GT:AD:AO:DP:PL:QA:QR:RO	./.:.:.:.:.:.:.:.	0/1:25,15:15:40:109,0,203:607:1017:25	1/1:1,9:9:10:61,20,0:369:41:1	0/0:31,0:0:31:0,93,392:0:1196:31	0/0:9,0:0:9:0,27,108:0:369:9	0/1:25,25:25:50:85,0,85:1021:1013:25	0/0:19,4:4:23:0,4,382:164:712:19	0/0:6,0:0:6:0,18,66:0:232:6	0/1:18,32:32:50:146,0,41:1267:734:18	0/0:41,0:0:41:0,123,531:0:1643:41	0/0:14,0:0:14:0,42,130:0:574:14	0/1:26,18:18:44:39,0,167:734:1020:26	0/1:11,6:6:17:29,0,84:238:438:11	0/0:24,7:7:31:0,36,156:287:953:24	0/0:2,0:0:2:0,6,49:0:74:2	0/0:19,2:2:21:0,25,173:78:770:19	0/1:19,13:13:32:199,0,340:515:735:19	0/0:64,0:0:64:0,193,530:0:2611:64	0/0:23,0:0:23:0,69,246:0:925:23	0/0:41,0:0:41:0,123,491:0:1669:41	0/0:29,0:0:29:0,87,358:0:1180:29	0/1:23,35:35:58:140,0,82:1431:934:23	0/0:20,0:0:20:0,60,217:0:783:20	0/1:30,23:23:53:57,0,148:943:1189:30	0/0:12,3:3:15:0,22,93:123:468:12	0/0:6,0:0:6:0,18,225:0:246:6	0/1:15,13:13:28:23,0,70:524:586:15	1/1:25,89:89:114:631,36,0:3607:984:25	1/1:7,112:112:119:962,281,0:4514:283:7	0/0:1,0:0:1:0,3,9:0:41:1	1/1:9,25:25:34:131,7,0:997:369:9	0/0:19,5:5:24:0,30,148:205:757:19	1/1:0,321:321:321:3254,966,0:12897:0:0	1/1:5,11:11:16:50,8,0:447:205:5	0/1:42,31:31:73:84,0,344:1236:1692:42	./.:.:.:.:.:.:.:.	0/1:28,24:24:52:118,0,94:963:1144:28	0/0:44,0:0:44:0,132,552:0:1769:44	0/0:21,0:0:21:0,63,202:0:840:21	1/1:1,94:94:95:979,260,0:3794:41:1	1/1:0,59:59:59:684,178,0:2398:0:0	0/1:43,99:99:142:570,0,80:3963:1746:43	0/1:44,30:30:74:69,0,225:1186:1741:44	0/1:8,10:10:18:20,0,41:396:328:8	0/1:15,18:18:33:42,0,60:738:589:15	0/0:13,2:2:15:0,28,150:82:533:13	1/1:31,79:79:110:468,12,0:3223:1251:31	0/0:14,0:0:14:0,42,196:0:540:14	0/1:5,21:21:26:446,0,80:834:184:5	0/0:14,0:0:14:0,42,131:0:574:14	./.:.:.:.:.:.:.:.	0/0:25,0:0:25:0,75,263:0:996:25	0/1:46,60:60:106:318,0,134:2432:1799:46	0/0:3,0:0:3:0,9,48:0:123:3	./.:.:.:.:.:.:.:.	0/0:39,11:11:50:0,50,320:451:1583:39	1/1:1,26:26:27:279,74,0:1062:41:1	./.:.:.:.:.:.:.:.	0/0:8,0:0:8:0,24,101:0:310:8	0/0:3,0:0:3:0,9,69:0:123:3	1/1:5,34:34:39:260,28,0:1386:191:5	0/0:6,0:0:6:0,18,141:0:242:6	0/0:39,0:0:39:0,117,437:0:1591:39	0/0:6,0:0:6:0,18,74:0:224:6	./.:.:.:.:.:.:.:.	0/0:20,0:0:20:0,60,338:0:793:20	0/0:5,0:0:5:0,15,53:0:205:5	0/0:41,0:0:41:0,123,523:0:1636:41	./.:.:.:.:.:.:.:.	0/1:13,3:3:16:38,0,354:123:519:13	0/1:25,44:44:69:256,0,73:1764:948:25	0/1:10,28:28:38:179,0,28:1112:401:10	0/1:44,45:45:89:231,0,193:1815:1759:44	0/0:67,13:13:80:0,120,562:520:2697:67	0/0:1,0:0:1:0,3,34:0:41:1	0/0:69,7:7:76:0,146,671:287:2757:69	0/1:6,1:1:7:9,0,14:41:242:6	0/1:5,7:7:12:42,0,34:283:205:5	1/1:0,11:11:11:159,33,0:447:0:0	0/0:39,0:0:39:0,117,474:0:1559:39	0/0:121,36:36:157:0,143,1023:1441:4907:121	0/0:59,0:0:59:0,178,764:0:2387:59	0/0:27,0:0:27:0,81,283:0:1099:27	0/1:48,42:42:90:145,0,281:1699:1960:48	1/1:12,31:31:43:174,16,0:1259:492:12	0/1:103,104:104:207:322,0,527:4194:4124:103	1/1:0,35:35:35:290,105,0:1404:0:0	0/1:69,35:35:104:56,0,408:1418:2751:69	1/1:0,55:55:55:761,166,0:2164:0:0	1/1:27,90:90:117:687,70,0:3579:1071:27	0/1:25,30:30:55:115,0,96:1221:1003:25	0/0:1,0:0:1:0,3,25:0:32:1	0/0:12,0:0:12:0,36,159:0:492:12	0/0:6,2:2:8:0,8,63:78:237:6	0/0:43,0:0:43:0,129,474:0:1708:43	0/0:5,0:0:5:0,15,119:0:205:5	1/1:1,51:51:52:473,131,0:2056:41:1	./.:.:.:.:.:.:.:.	0/1:4,6:6:10:17,0,16:237:164:4	0/0:10,1:1:11:0,18,66:41:406:10	0/0:27,0:0:27:0,81,366:0:1085:27	0/0:16,5:5:21:0,17,176:205:640:16	0/1:10,6:6:16:39,0,140:237:401:10	0/1:16,24:24:40:88,0,65:967:643:16	0/0:44,0:0:44:0,132,443:0:1782:44	0/0:39,15:15:54:0,26,265:607:1562:39	0/1:27,28:28:55:64,0,91:1121:1089:27	0/0:16,3:3:19:0,27,121:123:643:16	0/0:17,0:0:17:0,51,140:0:693:17	0/0:26,0:0:26:0,78,225:0:1038:26	0/1:6,7:7:13:31,0,42:287:237:6	0/0:17,0:0:17:0,51,404:0:680:17
28154626	3598	28154626_3598	C	T	887.79	.	AB=0.296073;ABP=122.572;AC=0;AF=0.00340347;AN=224;AO=377;CIGAR=1X;DP=235190;DPB=101677;DPRA=1.04727;EPP=44.6254;EPPR=7780.92;GTI=20;LEN=1;MEANALT=1.01351;MQM=13.0186;MQMR=12.0347;NS=2112;NUMALT=1;ODDS=1.41461;PAIRED=0.840849;PAIREDR=0.863377;PAO=0;PQA=0;PQR=0;PRO=0;PROBE=Intergenic|RAPIDGENOMICS_3404_56112;QA=14697;QR=4007123;RO=100510;RPL=132;RPP=76.5581;RPPR=28984.7;RPR=245;RUN=1;SAF=234;SAP=50.7078;SAR=143;SRF=60548;SRP=9158.66;SRR=39962;TYPE=snp;technology.illumina=1	GT:AD:AO:DP:PL:QA:QR:RO	0/0:33,0:0:33:0,99,403:0:1319:33	0/0:28,0:0:28:0,84,237:0:1099:28	0/0:9,0:0:9:0,27,112:0:348:9	0/0:185,0:0:185:0,557,2092:0:7326:185	0/0:17,0:0:17:0,51,380:0:685:17	0/0:79,0:0:79:0,238,754:0:3171:79	0/0:21,0:0:21:0,63,509:0:849:21	0/0:25,0:0:25:0,75,239:0:982:25	0/0:59,0:0:59:0,178,633:0:2376:59	0/0:114,0:0:114:0,343,1254:0:4528:114	0/0:21,0:0:21:0,63,246:0:819:21	0/0:106,0:0:106:0,319,1120:0:4261:106	0/0:87,15:15:102:0,168,852:606:3442:87	0/0:46,0:0:46:0,138,609:0:1797:46	0/0:79,0:0:79:0,238,769:0:3163:79	0/0:140,0:0:140:0,421,1539:0:5523:140	0/0:33,0:0:33:0,99,676:0:1287:33	0/0:93,0:0:93:0,280,907:0:3752:93	0/0:85,0:0:85:0,256,859:0:3350:85	0/0:75,0:0:75:0,226,770:0:2974:75	0/0:118,0:0:118:0,355,1215:0:4697:118	0/0:74,0:0:74:0,223,676:0:2926:74	0/0:46,0:0:46:0,138,492:0:1789:46	0/0:112,0:0:112:0,337,1146:0:4505:112	0/0:22,0:0:22:0,66,252:0:862:22	0/0:74,0:0:74:0,223,1624:0:2884:74	0/0:71,0:0:71:0,214,813:0:2829:71	0/0:111,5:5:116:0,222,950:201:4480:111	0/0:124,0:0:124:0,373,1366:0:4965:124	0/0:70,0:0:70:0,211,793:0:2787:70	0/0:34,0:0:34:0,102,340:0:1344:34	0/0:57,1:1:58:0,167,685:41:2270:57	0/0:155,0:0:155:0,467,1574:0:6240:155	0/0:24,0:0:24:0,72,184:0:917:24	0/0:85,0:0:85:0,256,856:0:3384:85	0/0:20,0:0:20:0,60,169:0:803:20	0/0:56,0:0:56:0,169,539:0:2284:56	0/0:40,0:0:40:0,120,395:0:1583:40	0/0:51,0:0:51:0,154,578:0:2016:51	0/0:134,0:0:134:0,403,1490:0:5381:134	0/0:74,0:0:74:0,223,823:0:2970:74	0/0:87,0:0:87:0,262,937:0:3465:87	0/0:113,0:0:113:0,340,1160:0:4512:113	0/0:29,0:0:29:0,87,320:0:1167:29	0/0:124,0:0:124:0,373,1094:0:5019:124	0/0:13,0:0:13:0,39,130:0:525:13	0/0:147,0:0:147:0,443,1454:0:5884:147	0/0:93,0:0:93:0,280,1116:0:3665:93	0/0:37,0:0:37:0,111,802:0:1411:37	0/0:66,0:0:66:0,199,688:0:2653:66	0/0:13,0:0:13:0,39,109:0:514:13	0/0:81,0:0:81:0,244,818:0:3283:81	0/0:80,0:0:80:0,241,757:0:3163:80	0/0:48,0:0:48:0,144,650:0:1876:48	0/0:55,0:0:55:0,166,622:0:2208:55	0/0:94,0:0:94:0,283,975:0:3787:94	0/0:116,0:0:116:0,349,1138:0:4593:116	0/0:50,0:0:50:0,151,769:0:1948:50	0/0:45,0:0:45:0,135,516:0:1791:45	0/0:27,0:0:27:0,81,282:0:1077:27	0/0:64,0:0:64:0,193,609:0:2543:64	0/0:277,0:0:277:0,834,2915:0:11055:277	0/0:104,0:0:104:0,313,977:0:4178:104	0/0:152,0:0:152:0,458,1458:0:6087:152	0/0:33,1:1:34:0,93,273:30:1294:33	0/0:71,0:0:71:0,214,726:0:2837:71	0/0:54,0:0:54:0,163,517:0:2176:54	0/0:61,0:0:61:0,184,608:0:2461:61	0/0:15,0:0:15:0,45,130:0:588:15	0/0:18,0:0:18:0,54,464:0:685:18	0/0:80,0:0:80:0,241,775:0:3182:80	0/0:49,0:0:49:0,148,582:0:1960:49	0/0:132,0:0:132:0,397,1308:0:5264:132	0/0:102,0:0:102:0,307,1107:0:4034:102	0/0:14,0:0:14:0,42,146:0:554:14	0/0:44,0:0:44:0,132,371:0:1739:44	0/0:35,0:0:35:0,105,406:0:1388:35	0/0:34,0:0:34:0,102,395:0:1382:34	0/0:30,0:0:30:0,90,469:0:1155:30	0/0:106,0:0:106:0,319,1099:0:4207:106	0/0:120,0:0:120:0,361,1145:0:4740:120	0/0:63,0:0:63:0,190,700:0:2500:63	0/0:26,0:0:26:0,78,294:0:1017:26	0/0:68,0:0:68:0,205,644:0:2770:68	0/0:130,0:0:130:0,391,1385:0:5142:130	0/0:138,0:0:138:0,415,1467:0:5514:138	0/0:41,0:0:41:0,123,499:0:1655:41	0/0:83,21:21:104:0,128,607:838:3361:83	0/0:32,0:0:32:0,96,432:0:1267:32	0/0:186,0:0:186:0,560,1927:0:7429:186	0/0:45,0:0:45:0,135,541:0:1804:45	0/0:58,0:0:58:0,175,514:0:2313:58	0/0:77,0:0:77:0,232,803:0:3079:77	0/0:18,0:0:18:0,54,237:0:719:18	0/0:49,0:0:49:0,148,483:0:1929:49	0/0:33,0:0:33:0,99,483:0:1309:33	0/0:112,0:0:112:0,337,1067:0:4459:112	0/0:50,0:0:50:0,151,516:0:1997:50	0/0:11,0:0:11:0,33,109:0:434:11	0/0:37,0:0:37:0,111,425:0:1471:37	0/0:19,0:0:19:0,57,286:0:756:19	0/0:28,0:0:28:0,84,333:0:1093:28	0/0:27,0:0:27:0,81,299:0:1066:27	0/0:85,0:0:85:0,256,773:0:3389:85	0/0:65,0:0:65:0,196,753:0:2630:65	0/0:186,0:0:187:0,560,1672:0:7435:186	0/0:38,0:0:38:0,114,404:0:1529:38	0/0:47,0:0:48:0,141,480:0:1869:47	0/0:26,0:0:26:0,78,271:0:1027:26	0/0:50,0:0:50:0,151,706:0:2002:50	0/0:5,0:0:5:0,15,43:0:205:5	0/0:22,0:0:22:0,66,492:0:881:22
28156791	792	28156791_792	A	C	13805.7	.	AB=0.492591;ABP=4.58687;AC=8;AF=0.0482972;AN=222;AO=2031;CIGAR=1X;DP=150245;DPB=40546;DPRA=1.00288;EPP=260.765;EPPR=11369.3;GTI=76;LEN=1;MEANALT=1.04192;MQM=15.7578;MQMR=12.4498;NS=2112;NUMALT=1;ODDS=0.0578456;PAIRED=0.724274;PAIREDR=0.874212;PAO=0;PQA=0;PQR=0;PRO=0;PROBE=SNP|RAPIDGENOMICS_3404_56333;QA=80831;QR=1552821;RO=38843;RPL=776;RPP=248.32;RPPR=10961.7;RPR=1255;RUN=1;SAF=2011;SAP=4241.26;SAR=20;SRF=38252;SRP=79294.3;SRR=591;TYPE=snp;technology.illumina=1	GT:AD:AO:DP:PL:QA:QR:RO	0/0:18,0:0:18:0,54,204:0:725:18	0/1:4,11:11:15:124,0,22:435:150:4	0/0:6,0:0:6:0,18,62:0:242:6	0/0:42,0:0:42:0,126,489:0:1704:42	0/0:18,0:0:18:0,54,423:0:711:18	0/0:52,0:0:52:0,157,618:0:2043:52	0/0:14,0:0:14:0,42,254:0:570:14	1/1:0,8:8:8:86,24,0:324:0:0	0/0:25,0:0:25:0,75,311:0:1003:25	0/0:53,0:0:53:0,160,574:0:2095:53	0/0:5,0:0:5:0,15,38:0:205:5	0/0:34,0:0:34:0,102,292:0:1358:34	0/0:13,0:0:13:0,39,129:0:507:13	0/0:39,0:0:39:0,117,480:0:1545:39	0/0:50,0:0:50:0,151,559:0:2016:50	0/0:62,0:0:62:0,187,739:0:2502:62	0/0:25,0:0:25:0,75,551:0:1008:25	0/0:26,0:0:26:0,78,243:0:1062:26	0/0:37,0:0:37:0,111,424:0:1434:37	0/0:20,0:0:20:0,60,179:0:820:20	0/0:54,0:0:54:0,163,551:0:2189:54	0/0:28,0:0:28:0,84,282:0:1091:28	0/0:31,0:0:31:0,93,279:0:1254:31	0/0:7,0:0:7:0,21,52:0:251:7	0/0:26,0:0:26:0,78,292:0:1025:26	0/0:71,0:0:71:0,214,1566:0:2870:71	0/0:21,0:0:21:0,63,211:0:813:21	0/0:49,0:0:49:0,148,557:0:1933:49	0/0:57,0:0:57:0,172,661:0:2190:57	0/0:21,0:0:21:0,63,213:0:798:21	0/0:15,0:0:15:0,45,205:0:606:15	0/0:22,0:0:22:0,66,375:0:878:22	0/0:71,0:0:71:0,214,816:0:2873:71	0/0:16,0:0:16:0,48,277:0:628:16	0/0:23,0:0:23:0,69,189:0:935:23	0/0:8,0:0:8:0,24,169:0:320:8	0/0:8,0:0:8:0,24,62:0:328:8	0/0:38,0:0:38:0,114,461:0:1510:38	0/0:15,0:0:15:0,45,209:0:594:15	0/0:17,0:0:17:0,51,251:0:688:17	0/0:23,0:0:23:0,69,305:0:930:23	0/0:31,0:0:31:0,93,426:0:1258:31	0/1:31,30:30:61:116,0,184:1191:1187:31	0/0:5,0:0:5:0,15,65:0:201:5	0/0:44,0:0:44:0,132,462:0:1804:44	0/0:23,0:0:23:0,69,244:0:935:23	0/0:16,0:0:16:0,48,126:0:656:16	0/0:103,0:0:103:0,310,1139:0:4180:103	0/0:40,0:0:40:0,120,1113:0:1606:40	0/0:27,0:0:27:0,81,262:0:1094:27	0/0:2,0:0:2:0,6,17:0:82:2	0/0:13,0:0:13:0,39,133:0:503:13	0/0:45,0:0:45:0,135,491:0:1818:45	0/0:60,0:0:60:0,181,1028:0:2392:60	0/0:45,0:0:45:0,135,598:0:1825:45	0/0:44,0:0:44:0,132,505:0:1779:44	0/0:31,0:0:31:0,93,444:0:1227:31	0/0:34,0:0:34:0,102,414:0:1365:34	0/0:20,0:0:20:0,60,188:0:771:20	0/0:22,0:0:22:0,66,172:0:884:22	0/0:14,0:0:14:0,42,153:0:566:14	0/0:73,0:0:73:0,220,790:0:2928:73	0/0:26,0:0:26:0,78,229:0:1049:26	0/0:32,0:0:32:0,96,410:0:1298:32	0/0:17,0:0:17:0,51,151:0:671:17	0/0:26,0:0:26:0,78,302:0:1038:26	0/1:12,11:11:23:58,0,98:413:488:12	0/0:36,0:0:36:0,108,494:0:1468:36	0/0:4,0:0:4:0,12,26:0:164:4	0/0:22,0:0:22:0,66,542:0:902:22	0/0:38,0:0:38:0,114,371:0:1449:38	0/0:41,0:0:41:0,123,399:0:1643:41	0/0:40,0:0:40:0,120,367:0:1559:40	0/0:63,0:0:63:0,190,625:0:2532:63	0/0:1,0:0:1:0,3,11:0:41:1	0/0:21,0:0:21:0,63,224:0:840:21	0/0:26,0:0:26:0,78,279:0:1045:26	0/0:26,0:0:26:0,78,329:0:1017:26	0/0:31,0:0:31:0,93,415:0:1251:31	0/0:44,0:0:44:0,132,409:0:1784:44	0/0:92,0:0:92:0,277,957:0:3517:92	0/1:7,11:11:18:38,0,45:442:269:7	0/0:37,0:0:37:0,111,410:0:1473:37	0/0:51,0:0:51:0,154,614:0:2046:51	0/0:30,0:0:30:0,90,303:0:1213:30	0/0:31,0:0:31:0,93,376:0:1263:31	0/0:20,0:0:20:0,60,224:0:816:20	0/0:41,0:0:41:0,123,524:0:1605:41	0/0:24,0:0:24:0,72,429:0:963:24	0/0:16,0:0:16:0,48,215:0:598:16	0/0:29,0:0:29:0,87,296:0:1112:29	0/0:43,0:0:43:0,129,361:0:1746:43	1/1:1,11:11:12:73,2,0:451:41:1	0/0:3,0:0:3:0,9,31:0:123:3	0/0:53,0:0:53:0,160,504:0:2084:53	0/0:19,0:0:19:0,57,177:0:750:19	0/0:30,0:0:30:0,90,351:0:1222:30	0/0:8,0:0:8:0,24,64:0:324:8	0/0:15,0:0:15:0,45,184:0:611:15	0/0:16,0:0:16:0,48,189:0:656:16	0/0:6,0:0:6:0,18,43:0:246:6	0/0:41,0:0:41:0,123,527:0:1618:41	0/0:4,0:0:4:0,12,31:0:150:4	0/0:44,0:0:44:0,132,523:0:1730:44	0/0:10,0:0:10:0,30,77:0:398:10	0/0:46,0:0:46:0,138,449:0:1874:46	0/0:25,0:0:25:0,75,253:0:1008:25	0/0:36,0:0:36:0,108,395:0:1432:36	0/0:6,0:0:6:0,18,68:0:246:6	0/0:12,0:0:12:0,36,137:0:488:12	./.:.:.:.:.:.:.:.	0/0:37,2:2:39:0,61,764:60:1513:37
28156791	804	28156791_804	A	T	204605	.	AB=0.451606;ABP=294.939;AC=68;AF=0.306192;AN=224;AO=11616;CIGAR=1X;DP=157957;DPB=45313;DPRA=0.887993;EPP=916.034;EPPR=9101.99;GTI=300;LEN=1;MEANALT=1.0095;MQM=16.8757;MQMR=12.2133;NS=2112;NUMALT=1;ODDS=0.000829782;PAIRED=0.679494;PAIREDR=0.888291;PAO=0;PQA=0;PQR=0;PRO=0;PROBE=SNP|RAPIDGENOMICS_3404_56333;QA=452698;QR=1324215;RO=33444;RPL=4763;RPP=819.574;RPPR=10885;RPR=6853;RUN=1;SAF=11224;SAP=21936.9;SAR=392;SRF=32648;SRP=65876.3;SRR=796;TYPE=snp;technology.illumina=1	GT:AD:AO:DP:PL:QA:QR:RO	0/0:14,3:3:17:0,7,86:119:557:14	0/0:21,4:4:25:0,7,208:152:845:21	1/1:2,5:5:7:37,4,0:196:82:2	0/0:35,0:0:35:0,105,370:0:1383:35	0/1:10,9:9:19:160,0,166:365:397:10	0/0:68,0:0:68:0,205,810:0:2655:68	0/0:15,0:0:15:0,45,270:0:579:15	0/0:8,0:0:8:0,24,86:0:315:8	0/0:18,10:10:28:0,7,184:360:711:18	0/0:49,7:7:56:0,101,454:279:1910:49	1/1:0,6:6:6:44,18,0:242:0:0	0/0:34,0:0:34:0,102,295:0:1351:34	1/1:0,18:18:18:181,54,0:695:0:0	0/0:41,0:0:41:0,123,564:0:1611:41	0/0:49,0:0:49:0,148,505:0:1945:49	0/1:41,23:23:64:65,0,355:895:1634:41	1/1:1,25:25:26:503,48,0:978:41:1	0/1:20,15:15:35:30,0,136:602:781:20	0/0:43,0:0:43:0,129,475:0:1708:43	1/1:0,29:29:29:266,87,0:1146:0:0	1/1:0,59:59:59:586,178,0:2304:0:0	0/0:37,0:0:37:0,111,367:0:1426:37	1/1:0,32:32:32:289,96,0:1246:0:0	1/1:2,8:8:10:53,17,0:311:82:2	0/0:28,0:0:28:0,84,295:0:1087:28	0/1:35,38:38:73:686,0,484:1458:1357:35	1/1:0,21:21:21:202,63,0:808:0:0	0/1:26,19:19:45:88,0,133:748:1013:26	0/0:53,0:0:53:0,160,618:0:2107:53	0/0:27,0:0:27:0,81,275:0:1061:27	0/1:6,10:10:16:87,0,27:384:228:6	1/1:0,24:24:24:342,72,0:950:0:0	0/0:84,0:0:84:0,253,1001:0:3245:84	1/1:0,15:15:15:249,45,0:607:0:0	0/1:10,12:12:22:40,0,10:457:410:10	0/0:10,0:0:10:0,30,210:0:397:10	0/0:8,3:3:11:0,8,53:105:319:8	0/1:13,27:27:40:213,0,14:1059:517:13	1/1:0,17:17:17:215,51,0:671:0:0	0/1:7,11:11:18:85,0,45:429:279:7	1/1:6,18:18:24:175,5,0:701:237:6	0/0:35,0:0:35:0,105,424:0:1362:35	0/1:31,30:30:61:143,0,145:1205:1226:31	1/1:1,4:4:5:47,8,0:150:41:1	0/0:46,0:0:46:0,138,470:0:1818:46	0/1:18,7:7:25:28,0,80:275:726:18	0/1:12,11:11:23:45,0,26:447:492:12	0/0:116,0:0:116:0,349,1272:0:4598:116	0/1:27,18:18:45:311,0,537:684:1082:27	0/0:26,0:0:26:0,78,256:0:1049:26	0/0:2,0:0:2:0,6,17:0:82:2	0/0:12,0:0:12:0,36,125:0:480:12	0/1:26,24:24:50:90,0,138:937:1034:26	0/0:57,0:0:57:0,172,1003:0:2260:57	0/0:45,8:8:53:0,11,382:316:1729:45	0/0:48,0:0:48:0,144,541:0:1937:48	0/1:15,21:21:36:187,0,81:835:564:15	1/1:0,30:30:30:357,90,0:1203:0:0	0/0:31,0:0:31:0,93,284:0:1242:31	0/0:23,0:0:23:0,69,178:0:931:23	0/0:15,0:0:15:0,45,158:0:560:15	0/0:92,0:0:92:0,277,953:0:3627:92	0/1:24,13:13:37:62,0,98:533:941:24	0/1:15,20:20:35:111,0,156:791:589:15	0/0:15,1:1:16:0,40,128:37:603:15	0/1:13,8:8:21:37,0,83:311:515:13	0/0:23,0:0:23:0,69,292:0:908:23	0/1:19,15:15:34:53,0,194:607:757:19	0/0:4,0:0:4:0,12,26:0:164:4	0/1:15,7:7:22:102,0,305:269:603:15	0/0:50,0:0:50:0,151,508:0:1995:50	0/0:38,0:0:38:0,114,366:0:1486:38	0/1:19,18:18:37:46,0,81:707:779:19	0/0:68,0:0:68:0,205,661:0:2737:68	0/0:1,0:0:1:0,3,11:0:41:1	0/1:16,8:8:24:30,0,70:316:630:16	0/0:33,0:0:33:0,99,396:0:1315:33	0/1:14,13:13:27:126,0,48:511:529:14	0/0:28,0:0:28:0,84,364:0:1128:28	0/0:67,0:0:67:0,202,635:0:2623:67	0/0:120,0:0:120:0,361,1335:0:4861:120	0/1:14,6:6:20:33,0,57:242:548:14	0/0:25,9:9:34:0,23,202:342:1021:25	0/1:44,28:28:72:123,0,277:1131:1682:44	0/1:13,26:26:39:147,0,31:1020:517:13	0/0:43,0:0:43:0,129,545:0:1668:43	0/0:19,0:0:19:0,57,240:0:736:19	0/0:41,0:0:41:0,123,525:0:1590:41	0/1:21,9:9:30:56,0,302:357:794:21	0/0:23,0:0:23:0,69,295:0:914:23	1/1:6,21:21:27:177,37,0:828:246:6	0/0:56,0:0:56:0,169,474:0:2178:56	0/0:33,0:0:33:0,99,364:0:1280:33	1/1:0,5:5:5:47,15,0:205:0:0	0/0:51,0:0:51:0,154,478:0:2032:51	0/0:23,0:0:23:0,69,236:0:901:23	0/1:22,13:13:35:48,0,146:502:865:22	0/0:13,0:0:13:0,39,113:0:516:13	0/0:18,0:0:18:0,54,218:0:726:18	0/0:16,0:0:16:0,48,189:0:617:16	1/1:2,6:6:8:22,3,0:223:78:2	0/0:44,0:0:44:0,132,675:0:1748:44	1/1:0,8:8:8:82,24,0:324:0:0	0/0:47,0:0:47:0,141,501:0:1842:47	0/0:9,0:0:9:0,27,71:0:342:9	0/0:41,8:8:49:0,21,246:328:1654:41	0/0:31,0:0:31:0,93,326:0:1220:31	0/0:40,0:0:40:0,120,487:0:1602:40	0/0:7,0:0:7:0,21,74:0:283:7	0/1:15,16:16:31:72,0,73:615:578:15	0/1:1,2:2:3:4,0,21:82:32:1	0/0:39,0:0:39:0,117,859:0:1507:39
28159089	148	28159089_148	C	T	96496.2	.	AB=0.454036;ABP=176.48;AC=67;AF=0.2763;AN=220;AO=8135;CIGAR=1X;DP=143836;DPB=54173;DPRA=0.864366;EPP=212.076;EPPR=1995;GTI=259;LEN=1;MEANALT=1.00976;MQM=14.6014;MQMR=12.6313;NS=2112;NUMALT=1;ODDS=0.00382723;PAIRED=0.797541;PAIREDR=0.87617;PAO=0;PQA=0;PQR=0;PRO=0;PROBE=SNP|RAPIDGENOMICS_3404_25623||SNP|RAPIDGENOMICS_3404_25624;QA=323877;QR=1692706;RO=42623;RPL=2951;RPP=1334;RPPR=16081.3;RPR=5184;RUN=1;SAF=7459;SAP=12284.2;SAR=676;SRF=36835;SRP=49110.7;SRR=5788;TYPE=snp;technology.illumina=1	GT:AD:AO:DP:PL:QA:QR:RO	1/1:8,26:26:34:364,25,0:1031:328:8	1/1:0,8:8:8:73,24,0:328:0:0	./.:.:.:.:.:.:.:.	0/0:72,1:1:73:0,196,753:41:2907:72	0/1:5,6:6:11:18,0,61:246:201:5	0/1:6,13:13:19:68,0,37:499:242:6	0/1:3,7:7:10:130,0,74:287:119:3	0/0:3,0:0:3:0,9,25:0:96:3	0/0:29,0:0:29:0,87,351:0:1128:29	0/0:38,0:0:38:0,114,434:0:1505:38	1/1:2,4:4:6:20,1,0:164:82:2	0/0:49,0:0:49:0,148,682:0:1950:49	0/0:33,9:9:42:0,13,204:352:1333:33	0/1:25,11:11:36:22,0,187:425:1021:25	0/0:28,0:0:28:0,84,328:0:1103:28	0/0:68,0:0:68:0,205,676:0:2694:68	0/1:11,5:5:16:95,0,129:186:427:11	1/1:0,43:43:43:518,129,0:1726:0:0	0/1:13,7:7:20:3,0,108:274:525:13	0/1:18,17:17:35:50,0,144:697:734:18	0/1:35,17:17:52:24,0,192:693:1406:35	0/0:47,0:0:47:0,141,454:0:1909:47	0/1:11,7:7:18:8,0,56:287:439:11	0/0:43,0:0:43:0,129,478:0:1725:43	1/1:0,22:22:22:238,66,0:898:0:0	0/0:57,0:0:57:0,172,1163:0:2219:57	1/1:0,37:37:37:475,111,0:1494:0:0	1/1:3,24:24:27:213,55,0:971:119:3	1/1:11,33:33:44:237,32,0:1353:439:11	0/0:63,0:0:63:0,190,696:0:2495:63	1/1:0,23:23:23:356,69,0:914:0:0	0/0:12,0:0:12:0,36,256:0:476:12	0/0:211,0:0:211:0,635,2097:0:8497:211	0/1:13,16:16:29:99,0,58:648:529:13	0/0:40,0:0:40:0,120,456:0:1591:40	0/0:6,0:0:6:0,18,107:0:246:6	1/1:0,18:18:18:226,54,0:716:0:0	0/0:33,0:0:33:0,99,305:0:1315:33	0/0:20,0:0:20:0,60,213:0:816:20	0/0:68,23:23:91:0,49,499:935:2742:68	0/0:40,8:8:48:0,56,417:319:1610:40	0/1:17,16:16:33:27,0,73:656:689:17	0/0:39,0:0:39:0,117,342:0:1562:39	0/0:16,0:0:16:0,48,215:0:644:16	1/1:0,43:43:43:459,129,0:1740:0:0	0/1:10,11:11:21:148,0,96:438:392:10	0/0:69,0:0:69:0,208,682:0:2769:69	0/0:75,0:0:75:0,226,773:0:2948:75	1/1:0,25:25:25:443,75,0:1021:0:0	1/1:0,56:56:56:613,169,0:2274:0:0	0/0:2,0:0:2:0,6,16:0:68:2	0/0:44,0:0:44:0,132,405:0:1779:44	1/1:0,49:49:49:529,148,0:1978:0:0	0/1:23,16:16:39:142,0,206:652:923:23	0/0:30,0:0:30:0,90,350:0:1214:30	0/1:24,21:21:45:55,0,112:848:953:24	0/0:13,6:6:19:0,3,116:237:529:13	0/1:23,15:15:38:37,0,192:607:899:23	1/1:0,12:12:12:118,36,0:484:0:0	0/0:10,0:0:10:0,30,107:0:402:10	0/0:34,0:0:34:0,102,371:0:1367:34	0/0:121,0:0:121:0,364,1303:0:4849:121	0/0:62,0:0:62:0,187,717:0:2379:62	0/0:37,0:0:37:0,111,512:0:1474:37	0/0:30,0:0:30:0,90,350:0:1199:30	1/1:5,11:11:16:62,0,0:447:205:5	0/1:5,9:9:14:31,0,110:369:201:5	0/0:31,0:0:31:0,93,348:0:1232:31	0/0:6,0:0:6:0,18,71:0:246:6	0/0:19,0:0:19:0,57,392:0:726:19	0/1:21,18:18:39:64,0,136:730:861:21	0/1:14,6:6:20:49,0,75:246:542:14	0/0:102,0:0:102:0,307,1200:0:3994:102	0/0:74,0:0:74:0,223,1066:0:2931:74	./.:.:.:.:.:.:.:.	0/1:16,7:7:23:5,0,132:278:643:16	0/0:23,0:0:23:0,69,202:0:930:23	0/0:22,0:0:22:0,66,272:0:846:22	0/1:8,10:10:18:55,0,73:406:301:8	0/0:21,11:11:32:0,0,146:438:817:21	0/0:124,0:0:124:0,373,1422:0:4989:124	0/0:39,0:0:39:0,117,438:0:1582:39	0/0:18,0:0:18:0,54,189:0:738:18	0/1:10,15:15:25:105,0,15:577:410:10	1/1:0,36:36:36:453,108,0:1454:0:0	0/0:123,0:0:123:0,370,1273:0:4955:123	1/1:0,3:3:3:24,9,0:119:0:0	0/0:81,1:1:82:0,235,753:41:3208:81	0/0:23,4:4:27:0,27,205:160:895:23	0/0:65,15:15:80:0,52,420:611:2619:65	0/1:31,10:10:41:20,0,186:406:1267:31	0/0:49,0:0:49:0,148,578:0:1958:49	1/1:0,13:13:13:111,39,0:533:0:0	0/0:5,0:0:5:0,15,64:0:205:5	0/0:44,0:0:44:0,132,449:0:1782:44	0/0:27,0:0:27:0,81,367:0:1094:27	1/1:11,30:30:41:208,10,0:1207:443:11	0/0:23,0:0:23:0,69,341:0:911:23	0/0:13,0:0:13:0,39,140:0:510:13	0/0:34,0:0:34:0,102,393:0:1355:34	0/1:10,9:9:19:18,0,121:369:406:10	0/0:15,0:0:15:0,45,163:0:584:15	0/1:24,24:24:48:140,0,164:934:963:24	0/0:60,0:0:60:0,181,697:0:2404:60	0/0:40,6:6:46:0,92,398:242:1615:40	0/0:105,0:0:105:0,316,1110:0:4118:105	0/0:29,0:0:29:0,87,362:0:1181:29	0/0:16,4:4:20:0,34,145:160:622:16	0/1:18,7:7:25:10,0,215:287:734:18	0/0:48,0:0:48:0,144,604:0:1948:48	0/1:7,3:3:10:20,0,27:119:283:7	0/1:3,6:6:9:130,0,59:233:123:3
28159089	398	28159089_398	A	T	172612	.	AB=0.474722;ABP=95.3362;AC=50;AF=0.305263;AN=222;AO=14061;CIGAR=1X;DP=200954;DPB=75195;DPRA=0.959421;EPP=260.4;EPPR=32.6486;GTI=132;LEN=1;MEANALT=1.00847;MQM=15.4358;MQMR=12.5922;NS=2112;NUMALT=1;ODDS=0.0146703;PAIRED=0.775265;PAIREDR=0.869676;PAO=0;PQA=0;PQR=0;PRO=0;PROBE=SNP|RAPIDGENOMICS_3404_25623||SNP|RAPIDGENOMICS_3404_25624;QA=554057;QR=2391775;RO=59874;RPL=8847;RPP=2041.31;RPPR=23604.4;RPR=5214;RUN=1;SAF=2474;SAP=12828.1;SAR=11587;SRF=12341;SRP=44919.3;SRR=47533;TYPE=snp;technology.illumina=1	GT:AD:AO:DP:PL:QA:QR:RO	0/1:16,33:33:49:195,0,66:1326:647:16	0/0:9,3:3:12:0,7,128:119:337:9	1/1:0,4:4:4:37,12,0:164:0:0	1/1:28,62:62:90:378,4,0:2453:1125:28	0/0:20,0:0:20:0,60,400:0:789:20	0/0:64,0:0:64:0,193,774:0:2589:64	0/1:10,1:1:11:8,0,213:41:402:10	./.:.:.:.:.:.:.:.	0/0:30,0:0:30:0,90,333:0:1192:30	0/0:60,0:0:60:0,181,659:0:2394:60	0/0:25,0:0:25:0,75,282:0:1005:25	0/0:87,0:0:87:0,262,1106:0:3496:87	0/0:73,0:0:73:0,220,806:0:2958:73	0/1:33,10:10:43:18,0,323:385:1328:33	0/0:67,0:0:67:0,202,778:0:2670:67	1/1:0,107:107:107:1170,322,0:4317:0:0	0/0:23,0:0:23:0,69,465:0:921:23	0/0:80,5:5:85:0,196,745:201:3199:80	0/0:28,0:0:28:0,84,383:0:1119:28	0/0:56,0:0:56:0,169,572:0:2201:56	0/1:36,52:52:88:419,0,61:2089:1453:36	0/1:23,17:17:40:36,0,119:693:899:23	0/0:29,0:0:29:0,87,373:0:1135:29	0/0:57,0:0:57:0,172,670:0:2319:57	0/0:21,0:0:21:0,63,221:0:848:21	1/1:0,61:61:61:1321,184,0:2400:0:0	0/0:39,0:0:39:0,117,521:0:1511:39	0/1:27,33:33:60:236,0,59:1306:1099:27	0/0:94,0:0:94:0,283,847:0:3802:94	0/0:48,0:0:48:0,144,459:0:1887:48	0/0:16,0:0:16:0,48,232:0:612:16	0/1:15,8:8:23:24,0,139:328:590:15	0/1:116,64:64:180:215,0,611:2546:4699:116	0/0:27,0:0:27:0,81,358:0:1094:27	0/0:98,0:0:99:0,295,1094:0:3926:98	1/1:0,2:2:2:21,6,0:82:0:0	0/0:41,0:0:41:0,123,380:0:1650:41	1/1:0,58:58:58:526,175,0:2329:0:0	0/1:12,39:39:51:228,0,10:1514:465:12	0/0:100,0:0:100:0,301,1037:0:3946:100	0/0:74,0:0:74:0,223,738:0:2950:74	0/1:24,25:25:49:91,0,140:1013:953:24	0/1:75,55:55:130:155,0,418:2175:2954:75	0/0:21,0:0:21:0,63,320:0:852:21	0/0:63,0:0:63:0,190,643:0:2526:63	0/1:14,12:12:26:86,0,51:488:570:14	1/1:0,71:71:71:771,214,0:2841:0:0	0/1:42,62:62:104:453,0,237:2409:1647:42	0/0:38,0:0:38:0,114,850:0:1546:38	0/0:59,0:0:59:0,178,531:0:2339:59	0/0:4,0:0:4:0,12,54:0:160:4	0/0:72,0:0:72:0,217,736:0:2909:72	0/0:72,0:0:72:0,217,744:0:2849:72	0/0:49,0:0:49:0,148,672:0:1870:49	0/0:66,0:0:66:0,199,600:0:2629:66	0/0:40,0:0:40:0,120,413:0:1605:40	0/0:84,0:0:84:0,253,919:0:3356:84	0/0:28,0:0:28:0,84,363:0:1130:28	0/0:19,0:0:19:0,57,213:0:757:19	0/1:10,21:21:31:137,0,49:853:397:10	0/1:20,7:7:27:12,0,123:261:816:20	0/1:68,81:81:149:620,0,337:3275:2760:68	0/1:65,48:48:113:187,0,353:1923:2560:65	0/1:28,19:19:47:63,0,122:736:1123:28	0/0:32,0:0:32:0,96,395:0:1296:32	0/0:27,0:0:27:0,81,315:0:1090:27	0/0:19,0:0:19:0,57,238:0:767:19	0/0:41,10:10:51:0,26,289:388:1646:41	0/0:2,0:0:2:0,6,17:0:63:2	0/0:21,0:0:21:0,63,451:0:807:21	0/0:42,0:0:42:0,126,429:0:1656:42	0/1:13,14:14:27:80,0,44:566:520:13	0/0:140,35:35:175:0,150,990:1420:5594:140	0/0:95,0:0:95:0,286,1172:0:3783:95	0/0:1,0:0:1:0,3,8:0:37:1	0/1:17,35:35:52:138,0,74:1426:651:17	0/1:23,10:10:33:32,0,220:397:903:23	0/0:41,0:0:41:0,123,414:0:1669:41	0/1:9,11:11:20:121,0,134:420:356:9	0/0:62,0:0:62:0,187,769:0:2432:62	1/1:0,105:105:105:1085,316,0:4223:0:0	0/1:26,33:33:59:260,0,230:1297:1046:26	0/0:25,10:10:35:0,25,232:410:1000:25	0/0:61,0:0:61:0,184,670:0:2468:61	0/0:34,0:0:34:0,102,362:0:1368:34	0/0:113,0:0:113:0,340,1076:0:4528:113	0/0:25,0:0:25:0,75,364:0:985:25	0/0:147,0:0:147:0,443,1613:0:5902:147	0/0:31,0:0:31:0,93,478:0:1222:31	0/0:95,0:0:95:0,286,805:0:3727:95	0/0:69,0:0:69:0,208,898:0:2757:69	0/0:65,0:0:65:0,196,727:0:2578:65	0/0:29,0:0:29:0,87,278:0:1177:29	0/0:15,0:0:15:0,45,126:0:615:15	0/0:76,0:0:76:0,229,936:0:3060:76	0/1:36,25:25:61:80,0,157:1009:1455:36	0/0:42,3:3:45:0,113,373:123:1678:42	0/0:31,0:0:31:0,93,364:0:1207:31	0/0:30,1:1:31:0,84,450:41:1204:30	0/0:25,1:1:26:0,48,221:32:989:25	0/1:18,10:10:28:11,0,61:410:738:18	1/1:0,11:11:11:125,33,0:433:0:0	0/1:6,13:13:19:133,0,1:486:221:6	0/0:72,0:0:72:0,217,754:0:2884:72	0/0:100,0:0:100:0,301,977:0:4031:100	0/1:84,48:48:132:68,0,385:1903:3380:84	0/0:24,7:7:31:0,37,205:279:976:24	1/1:4,12:12:16:120,19,0:480:160:4	1/1:3,33:33:36:348,87,0:1309:114:3	0/0:55,15:15:70:0,92,478:571:2235:55	0/0:8,0:0:8:0,24,69:0:328:8	0/1:12,16:16:28:313,0,268:602:488:12
28159089	399	28159089_399	G	C	138744	.	AB=0.424468;ABP=755.186;AC=64;AF=0.279876;AN=222;AO=10951;CIGAR=1X;DP=199897;DPB=74532;DPRA=0.813615;EPP=136.015;EPPR=59.6324;GTI=232;LEN=1;MEANALT=1.01211;MQM=15.4392;MQMR=12.6742;NS=2112;NUMALT=1;ODDS=0.00774813;PAIRED=0.761574;PAIREDR=0.86772;PAO=0;PQA=0;PQR=0;PRO=0;PROBE=SNP|RAPIDGENOMICS_3404_25623||SNP|RAPIDGENOMICS_3404_25624;QA=433234;QR=2361419;RO=59253;RPL=6799;RPP=1392.35;RPPR=24577;RPR=4152;RUN=1;SAF=1749;SAP=11017.5;SAR=9202;SRF=12358;SRP=43716.3;SRR=46895;TYPE=snp;technology.illumina=1	GT:AD:AO:DP:PL:QA:QR:RO	0/1:33,16:16:49:66,0,195:652:1306:33	1/1:4,9:9:13:121,0,0:369:164:4	0/0:4,0:0:4:0,12,37:0:164:4	0/0:89,0:0:89:0,268,906:0:3562:89	0/1:9,11:11:20:84,0,196:442:342:9	0/1:25,39:39:64:272,0,118:1573:990:25	0/1:1,10:10:11:204,0,4:373:37:1	./.:.:.:.:.:.:.:.	0/0:30,0:0:30:0,90,333:0:1160:30	0/0:64,0:0:64:0,193,729:0:2569:64	1/1:7,18:18:25:143,5,0:712:283:7	0/0:86,0:0:86:0,259,1096:0:3451:86	0/0:63,8:8:71:0,117,565:328:2507:63	0/1:8,33:33:42:325,0,8:1324:328:8	0/0:68,0:0:68:0,205,815:0:2697:68	0/0:108,0:0:108:0,325,1180:0:4358:108	0/1:14,9:9:23:161,0,177:369:570:14	1/1:5,78:78:83:730,190,0:3132:205:5	0/1:15,13:13:28:64,0,151:529:575:15	0/1:34,21:21:55:34,0,198:845:1340:34	0/1:53,36:36:89:67,0,420:1450:2106:53	0/0:41,0:0:41:0,123,399:0:1609:41	0/1:19,10:10:29:71,0,125:375:771:19	0/0:57,0:0:57:0,172,670:0:2302:57	1/1:0,20:20:20:210,60,0:803:0:0	0/0:62,0:0:62:0,187,1360:0:2435:62	1/1:0,39:39:39:531,117,0:1506:0:0	0/1:33,27:27:60:59,0,237:1090:1290:33	0/1:52,41:41:93:65,0,213:1677:2111:52	0/0:49,0:0:49:0,148,489:0:1951:49	1/1:0,13:13:14:192,39,0:510:0:0	0/0:23,0:0:23:0,69,300:0:918:23	0/0:183,0:0:183:0,551,1921:0:7325:183	0/1:17,10:10:27:106,0,86:401:671:17	0/0:95,0:0:95:0,286,1015:0:3797:95	0/0:2,0:0:2:0,6,21:0:78:2	1/1:0,39:39:39:359,117,0:1578:0:0	0/0:57,1:1:58:0,166,515:31:2304:57	0/0:50,0:0:50:0,151,535:0:2002:50	0/1:48,46:46:94:232,0,178:1878:1901:48	0/0:59,15:15:74:0,86,459:578:2346:59	0/1:28,23:23:51:129,0,119:921:1120:28	0/0:130,0:0:130:0,391,1357:0:5206:130	0/0:15,6:6:21:0,8,212:238:615:15	1/1:0,61:61:61:616,184,0:2413:0:0	0/1:12,14:14:26:51,0,86:570:473:12	0/0:72,0:0:72:0,217,777:0:2846:72	0/0:105,0:0:105:0,316,1363:0:4149:105	1/1:0,39:39:39:858,117,0:1542:0:0	1/1:0,59:59:59:533,178,0:2353:0:0	0/0:4,0:0:4:0,12,54:0:164:4	0/0:71,0:0:71:0,214,728:0:2864:71	1/1:0,71:71:71:724,214,0:2836:0:0	0/1:29,18:18:47:69,0,293:720:1133:29	0/0:65,0:0:65:0,196,586:0:2558:65	0/1:24,16:16:40:33,0,141:656:971:24	0/0:66,18:18:84:0,75,571:734:2648:66	0/1:13,15:15:28:97,0,104:611:521:13	1/1:0,20:20:20:220,60,0:801:0:0	0/0:31,0:0:31:0,93,370:0:1246:31	0/0:29,0:0:29:0,87,340:0:1157:29	0/0:149,0:0:149:0,449,1859:0:6024:149	0/0:111,0:0:111:0,334,1202:0:4435:111	0/0:49,0:0:49:0,148,485:0:1907:49	0/0:33,0:0:33:0,99,402:0:1319:33	0/1:13,14:14:27:78,0,69:555:516:13	0/1:7,12:12:19:102,0,22:460:283:7	0/0:50,0:0:50:0,151,533:0:1960:50	0/0:2,0:0:2:0,6,17:0:82:2	0/0:21,0:0:21:0,63,468:0:839:21	0/1:21,21:21:42:129,0,53:849:816:21	0/1:13,13:13:26:47,0,70:533:511:13	0/0:173,0:0:173:0,521,1713:0:6903:173	0/0:97,0:0:97:0,292,1192:0:3863:97	1/1:0,1:1:1:8,3,0:41:0:0	0/1:35,18:18:53:87,0,136:715:1407:35	0/0:33,0:0:33:0,99,449:0:1287:33	0/0:41,0:0:41:0,123,414:0:1654:41	0/1:12,9:9:21:111,0,155:356:456:12	0/1:36,26:26:62:169,0,264:1046:1419:36	0/0:105,0:0:105:0,316,1089:0:4263:105	0/0:58,0:0:58:0,175,827:0:2305:58	0/0:35,0:0:36:0,105,387:0:1393:35	0/1:34,25:25:59:128,0,167:990:1355:34	1/1:1,33:33:34:302,69,0:1326:37:1	0/0:115,0:0:115:0,346,1100:0:4611:115	1/1:0,25:25:25:368,75,0:962:0:0	0/0:138,0:0:138:0,415,1506:0:5541:138	0/0:25,6:6:31:0,6,317:225:981:25	0/0:59,19:19:78:0,85,385:766:2364:59	0/1:53,15:15:68:19,0,477:580:2121:53	0/0:63,0:0:63:0,190,701:0:2487:63	1/1:0,29:29:29:278,87,0:1172:0:0	0/0:13,2:2:15:0,28,93:82:529:13	0/0:77,0:0:77:0,232,935:0:3071:77	0/0:61,0:0:61:0,184,604:0:2460:61	0/1:23,22:22:45:51,0,97:875:902:23	0/0:31,0:0:31:0,93,385:0:1222:31	0/0:30,0:0:30:0,90,458:0:1218:30	0/0:26,0:0:26:0,78,283:0:1018:26	0/1:10,18:18:28:61,0,11:738:406:10	0/0:10,0:0:10:0,30,102:0:406:10	0/1:13,6:6:19:1,0,124:201:475:13	0/0:72,0:0:72:0,217,747:0:2857:72	0/0:78,23:23:101:0,116,621:930:3106:78	0/0:132,0:0:132:0,397,1255:0:5265:132	0/0:30,0:0:30:0,90,288:0:1217:30	0/0:12,4:4:16:0,19,118:146:475:12	0/0:33,3:3:36:0,87,337:114:1305:33	0/0:69,0:0:69:0,208,699:0:2749:69	0/0:8,0:0:8:0,24,69:0:324:8	0/1:16,12:12:28:269,0,316:492:611:16
28163155	1004	28163155_1004	T	C	86487.3	.	AB=0.486986;ABP=16.2362;AC=51;AF=0.22291;AN=224;AO=7378;CIGAR=1X;DP=144367;DPB=64360;DPRA=1.01543;EPP=401.78;EPPR=3509.57;GTI=98;LEN=1;MEANALT=1.00618;MQM=13.2048;MQMR=11.4434;NS=2112;NUMALT=1;ODDS=0.00389014;PAIRED=0.855516;PAIREDR=0.884449;PAO=0;PQA=0;PQR=0;PRO=0;PROBE=Intergenic|RAPIDGENOMICS_3404_56222;QA=292162;QR=2056118;RO=51778;RPL=2579;RPP=1453.52;RPPR=15904.2;RPR=4799;RUN=1;SAF=5174;SAP=2599.15;SAR=2204;SRF=33496;SRP=9710.25;SRR=18282;TYPE=snp;technology.illumina=1	GT:AD:AO:DP:PL:QA:QR:RO	1/1:0,75:75:75:738,226,0:2974:0:0	1/1:7,18:18:25:168,18,0:730:283:7	0/1:5,5:5:10:12,0,9:196:205:5	0/1:28,38:38:66:133,0,45:1522:1126:28	0/0:18,0:0:18:0,54,380:0:708:18	0/1:30,33:33:63:117,0,116:1335:1210:30	0/0:11,0:0:11:0,33,187:0:434:11	0/0:15,0:0:15:0,45,146:0:564:15	0/0:45,0:0:45:0,135,467:0:1815:45	0/1:35,46:46:81:260,0,124:1863:1404:35	0/0:14,0:0:14:0,42,131:0:533:14	0/0:62,0:0:62:0,187,667:0:2427:62	1/1:9,19:19:28:171,10,0:756:350:9	0/0:26,0:0:26:0,78,245:0:1040:26	0/0:33,0:0:33:0,99,302:0:1327:33	0/0:103,0:0:103:0,310,1013:0:4124:103	0/0:18,0:0:18:0,54,315:0:721:18	0/0:91,0:0:91:0,274,877:0:3656:91	0/0:32,0:0:32:0,96,379:0:1273:32	0/0:68,0:0:68:0,205,638:0:2737:68	0/0:48,0:0:48:0,144,419:0:1879:48	0/0:33,0:0:33:0,99,306:0:1317:33	0/0:47,0:0:47:0,141,510:0:1889:47	0/0:44,0:0:44:0,132,393:0:1726:44	0/0:29,0:0:29:0,87,230:0:1180:29	0/1:19,16:16:35:107,0,230:619:748:19	0/0:41,0:0:41:0,123,407:0:1613:41	1/1:6,68:68:74:570,136,0:2716:237:6	0/0:63,0:0:63:0,190,628:0:2522:63	0/0:43,0:0:43:0,129,503:0:1696:43	0/0:47,0:0:47:0,141,412:0:1902:47	1/1:0,47:47:47:464,141,0:1882:0:0	0/0:103,0:0:103:0,310,1100:0:4081:103	1/1:0,31:31:31:303,93,0:1245:0:0	0/0:31,0:0:31:0,93,473:0:1236:31	0/0:11,0:0:11:0,33,173:0:451:11	0/1:19,17:17:36:139,0,44:634:743:19	0/0:31,0:0:31:0,93,315:0:1244:31	0/0:25,0:0:25:0,75,252:0:991:25	0/0:58,0:0:58:0,175,576:0:2312:58	0/0:53,0:0:53:0,160,494:0:2148:53	0/0:42,0:0:42:0,126,448:0:1670:42	0/0:74,0:0:74:0,223,704:0:2949:74	1/1:0,4:4:4:38,12,0:164:0:0	1/1:15,47:47:62:326,3,0:1882:599:15	0/0:20,0:0:20:0,60,280:0:796:20	0/0:79,0:0:79:0,238,780:0:3213:79	0/0:62,0:0:62:0,187,627:0:2446:62	0/0:20,0:0:20:0,60,442:0:795:20	0/0:43,0:0:43:0,129,485:0:1732:43	0/0:4,0:0:4:0,12,54:0:156:4	0/0:42,0:0:42:0,126,451:0:1696:42	0/0:76,0:0:76:0,229,721:0:3038:76	0/0:34,0:0:34:0,102,430:0:1352:34	0/1:26,21:21:47:42,0,109:824:1049:26	0/1:50,43:43:93:193,0,191:1738:2016:50	0/1:22,22:22:44:121,0,103:863:894:22	0/0:22,0:0:22:0,66,299:0:902:22	0/0:43,0:0:43:0,129,471:0:1720:43	0/1:24,28:28:52:114,0,49:1120:957:24	0/1:24,18:18:42:135,0,58:720:971:24	0/1:47,73:73:120:382,0,186:2944:1856:47	0/0:97,0:0:97:0,292,894:0:3879:97	0/0:52,0:0:52:0,157,548:0:2093:52	0/1:5,14:14:19:87,0,26:565:197:5	0/1:22,14:14:36:30,0,210:565:894:22	0/0:30,0:0:30:0,90,302:0:1195:30	0/0:44,0:0:44:0,132,496:0:1774:44	0/0:7,1:1:8:0,14,122:41:269:7	0/1:9,5:5:14:53,0,172:201:343:9	0/0:55,0:0:55:0,166,539:0:2185:55	0/0:38,0:0:38:0,114,405:0:1527:38	0/0:121,0:0:121:0,364,1293:0:4791:121	0/0:52,0:0:52:0,157,485:0:2093:52	0/0:9,0:0:9:0,27,84:0:347:9	0/1:19,19:19:38:78,0,56:753:752:19	0/0:32,0:0:32:0,96,341:0:1272:32	0/1:11,12:12:23:22,0,24:483:434:11	0/0:10,0:0:10:0,30,138:0:388:10	1/1:5,17:17:22:125,16,0:697:205:5	1/1:16,52:52:68:266,29,0:2043:630:16	0/0:26,0:0:26:0,78,281:0:1036:26	0/0:42,0:0:42:0,126,421:0:1676:42	0/0:44,9:9:53:0,88,434:365:1751:44	1/1:0,58:58:58:598,175,0:2335:0:0	0/0:106,0:0:106:0,319,1038:0:4232:106	1/1:2,8:8:10:73,15,0:307:82:2	0/0:95,0:0:95:0,286,863:0:3799:95	0/1:13,7:7:20:52,0,78:283:498:13	0/1:25,34:34:59:246,0,38:1351:985:25	0/0:40,0:0:40:0,120,438:0:1597:40	1/1:10,43:43:53:329,57,0:1702:406:10	0/0:51,0:0:51:0,154,499:0:2027:51	0/0:5,0:0:5:0,15,41:0:205:5	0/0:36,0:0:36:0,108,395:0:1444:36	0/0:18,0:0:18:0,54,199:0:716:18	0/0:70,0:0:70:0,211,743:0:2795:70	0/0:15,0:0:15:0,45,166:0:560:15	0/0:31,0:0:31:0,93,371:0:1245:31	0/0:24,0:0:24:0,72,259:0:939:24	0/0:15,0:0:15:0,45,148:0:588:15	0/1:11,14:14:25:52,0,93:562:439:11	0/0:6,2:2:8:0,7,48:82:233:6	0/1:9,27:27:36:217,0,0:1094:355:9	0/0:31,0:0:31:0,93,326:0:1193:31	0/1:83,57:57:140:162,0,500:2292:3346:83	0/0:29,8:8:37:0,14,176:314:1160:29	0/0:22,0:0:22:0,66,203:0:902:22	0/1:26,26:26:52:107,0,217:1049:1046:26	0/0:59,0:0:59:0,178,654:0:2390:59	0/0:14,0:0:14:0,42,148:0:543:14	1/1:0,23:23:23:428,69,0:877:0:0
28165823	1377	28165823_1377	T	C	67681.5	.	AB=0.492928;ABP=7.12588;AC=33;AF=0.208978;AN=224;AO=7525;CIGAR=1X;DP=139202;DPB=50729;DPRA=0.956153;EPP=545.414;EPPR=1773.04;GTI=123;LEN=1;MEANALT=1.01292;MQM=13.0792;MQMR=11.0419;NS=2112;NUMALT=1;ODDS=0.0254256;PAIRED=0.859136;PAIREDR=0.902901;PAO=0;PQA=0;PQR=0;PRO=0;PROBE=Intergenic|RAPIDGENOMICS_3404_54205;QA=294617;QR=1645788;RO=41298;RPL=4808;RPP=1264.71;RPPR=15059.7;RPR=2717;RUN=1;SAF=1937;SAP=3849.56;SAR=5588;SRF=12520;SRP=13901.2;SRR=28778;TYPE=snp;technology.illumina=1	GT:AD:AO:DP:PL:QA:QR:RO	0/0:16,0:0:16:0,48,156:0:642:16	0/0:7,0:0:7:0,21,68:0:245:7	0/0:4,0:0:4:0,12,57:0:164:4	0/1:23,21:21:44:57,0,189:857:907:23	0/0:16,0:0:16:0,48,156:0:631:16	0/0:44,0:0:44:0,132,508:0:1773:44	0/1:10,6:6:16:104,0,297:246:392:10	0/0:4,0:0:4:0,12,53:0:155:4	0/0:39,0:0:39:0,117,364:0:1578:39	0/0:89,0:0:89:0,268,731:0:3589:89	0/0:6,0:0:6:0,18,48:0:234:6	0/0:28,0:0:28:0,84,275:0:1125:28	0/0:42,0:0:42:0,126,567:0:1688:42	0/0:32,0:0:33:0,96,277:0:1300:32	0/0:20,0:0:20:0,60,172:0:789:20	0/0:96,0:0:96:0,289,1003:0:3801:96	0/0:25,0:0:25:0,75,506:0:973:25	0/0:16,0:0:16:0,48,149:0:606:16	0/0:35,0:0:35:0,105,307:0:1346:35	0/0:58,0:0:58:0,175,662:0:2335:58	0/1:70,43:43:119:35,0,428:1702:2812:70	0/0:33,0:0:33:0,99,294:0:1340:33	0/0:27,0:0:27:0,81,217:0:1048:27	0/1:15,36:36:55:196,0,102:1397:606:15	1/1:3,5:5:8:22,2,0:191:123:3	0/0:47,0:0:47:0,141,797:0:1798:47	0/0:63,0:0:63:0,190,597:0:2495:63	0/1:42,19:19:61:72,0,231:753:1704:42	0/1:50,46:46:96:123,0,254:1870:2042:50	0/0:27,9:9:36:0,2,137:360:1103:27	0/0:28,12:12:41:0,31,237:474:1140:28	0/0:28,0:0:28:0,84,277:0:1128:28	0/0:90,0:0:90:0,271,940:0:3541:90	0/0:7,0:0:7:0,21,52:0:283:7	1/1:0,15:15:15:174,45,0:611:0:0	0/0:3,0:0:3:0,9,28:0:123:3	0/0:47,0:0:47:0,141,390:0:1852:47	0/0:31,0:0:31:0,93,307:0:1263:31	0/1:16,14:14:30:40,0,68:570:643:16	0/0:46,0:0:46:0,138,374:0:1796:46	0/0:48,0:0:48:0,144,401:0:1912:48	0/0:23,0:0:23:0,69,218:0:921:23	0/0:56,0:0:56:0,169,628:0:2222:56	0/0:6,0:0:6:0,18,71:0:246:6	0/0:18,0:0:18:0,54,152:0:729:18	0/0:4,0:0:4:0,12,44:0:151:4	0/0:45,0:0:45:0,135,419:0:1791:45	0/1:35,32:32:67:93,0,158:1292:1403:35	0/0:38,0:0:38:0,114,573:0:1483:38	0/0:28,0:0:28:0,84,259:0:1132:28	1/1:0,4:4:4:63,12,0:156:0:0	0/0:28,0:0:28:0,84,316:0:1140:28	0/1:43,20:20:63:44,0,341:808:1710:43	0/0:38,0:0:38:0,114,414:0:1502:38	0/1:24,27:27:53:139,0,90:1063:937:24	0/0:39,19:19:58:0,6,363:752:1573:39	0/0:10,5:5:15:0,6,60:201:402:10	0/0:24,0:0:24:0,72,281:0:980:24	0/0:16,0:0:16:0,48,195:0:625:16	0/0:24,0:0:24:0,72,240:0:926:24	1/1:0,12:12:12:105,36,0:459:0:0	0/0:131,0:0:131:0,394,1250:0:5254:131	0/1:26,24:24:50:105,0,49:954:1053:26	0/0:37,0:0:37:0,111,381:0:1468:37	0/0:13,0:0:13:0,39,145:0:506:13	0/0:10,0:0:10:0,30,96:0:392:10	0/0:12,0:0:12:0,36,129:0:448:12	0/1:18,14:14:32:63,0,64:574:725:18	0/0:4,0:0:4:0,12,30:0:164:4	0/1:5,8:8:13:151,0,51:315:196:5	0/0:60,0:0:60:0,181,516:0:2334:60	0/0:76,0:0:76:0,229,687:0:3017:76	0/0:73,0:0:73:0,220,731:0:2909:73	0/0:52,0:0:52:0,157,482:0:2094:52	0/0:3,1:1:4:0,4,14:37:123:3	0/0:13,0:0:13:0,39,122:0:533:13	0/0:16,0:0:16:0,48,135:0:652:16	1/1:6,14:14:20:68,15,0:561:246:6	0/0:14,0:0:14:0,42,172:0:515:14	0/0:29,0:0:29:0,87,312:0:1163:29	0/0:109,0:0:109:0,328,1047:0:4388:109	0/1:9,10:10:19:26,0,40:388:369:9	0/0:21,0:0:21:0,63,166:0:834:21	0/0:14,0:0:14:0,42,153:0:565:14	0/0:32,0:0:32:0,96,294:0:1264:32	1/1:0,49:49:49:472,148,0:1966:0:0	0/0:3,0:0:3:0,9,62:0:105:3	0/0:51,0:0:51:0,154,588:0:2048:51	0/0:20,0:0:20:0,60,225:0:772:20	0/0:69,0:0:69:0,208,790:0:2746:69	0/0:28,0:0:28:0,84,262:0:1117:28	0/0:17,0:0:17:0,51,132:0:689:17	0/1:5,7:7:12:42,0,29:279:201:5	0/0:1,0:0:1:0,3,9:0:22:1	0/0:51,0:0:51:0,154,495:0:2056:51	0/0:30,0:0:30:0,90,315:0:1200:30	0/0:56,0:0:56:0,169,533:0:2274:56	0/0:9,0:0:9:0,27,71:0:365:9	0/0:5,0:0:5:0,15,44:0:205:5	0/0:13,0:0:13:0,39,121:0:521:13	0/1:8,10:10:18:25,0,11:374:324:8	0/1:13,10:10:23:42,0,62:410:510:13	0/0:14,0:0:14:0,42,151:0:570:14	0/0:28,0:0:28:0,84,351:0:1127:28	0/0:33,0:0:33:0,99,298:0:1304:33	0/0:96,0:0:96:0,289,1003:0:3887:96	0/0:33,0:0:33:0,99,274:0:1324:33	0/0:24,0:0:24:0,72,251:0:948:24	0/1:6,8:8:14:52,0,33:328:233:6	1/1:3,29:29:32:294,50,0:1135:123:3	0/0:10,1:1:11:0,1,42:37:402:10	0/1:16,11:11:27:143,0,148:442:643:16
28172411	2045	28172411_2045	C	T	17113.6	.	AB=0.346968;ABP=579.893;AC=9;AF=0.0513932;AN=222;AO=1910;CIGAR=1X;DP=127208;DPB=54496;DPRA=1.12005;EPP=140.693;EPPR=3918.24;GTI=131;LEN=1;MEANALT=1.00471;MQM=13.2141;MQMR=11.2456;NS=2112;NUMALT=1;ODDS=0.0013572;PAIRED=0.858639;PAIREDR=0.901454;PAO=0;PQA=0;PQR=0;PRO=0;PROBE=Intergenic|RAPIDGENOMICS_3404_56231;QA=75671;QR=2040532;RO=50880;RPL=1341;RPP=680.582;RPPR=19025.4;RPR=569;RUN=1;SAF=686;SAP=332.078;SAR=1224;SRF=19165;SRP=6724.95;SRR=31715;TYPE=snp;technology.illumina=1	GT:AD:AO:DP:PL:QA:QR:RO	0/0:24,0:0:24:0,72,264:0:980:24	0/0:17,0:0:17:0,51,152:0:669:17	0/0:14,0:0:14:0,42,119:0:574:14	0/0:71,24:24:98:0,13,409:976:2882:71	0/0:21,0:0:21:0,63,244:0:849:21	0/0:24,2:2:26:0,63,238:78:966:24	0/0:2,0:0:2:0,6,71:0:82:2	0/0:8,0:0:8:0,24,56:0:301:8	0/0:30,0:0:30:0,90,379:0:1168:30	0/0:67,0:0:67:0,202,562:0:2694:67	0/0:9,0:0:9:0,27,131:0:338:9	0/0:25,7:7:32:0,21,169:278:1007:25	0/0:45,0:0:45:0,135,405:0:1833:45	0/0:26,3:3:29:0,40,205:123:1049:26	0/0:47,0:0:47:0,141,449:0:1905:47	0/0:75,0:0:75:0,226,649:0:3019:75	0/1:24,4:4:28:50,0,491:164:934:24	0/0:42,0:0:42:0,126,362:0:1705:42	0/0:68,0:0:68:0,205,580:0:2770:68	0/0:48,0:0:48:0,144,421:0:1911:48	0/0:84,0:0:84:0,253,862:0:3359:84	0/0:52,0:0:52:0,157,514:0:2107:52	0/0:15,0:0:15:0,45,144:0:597:15	0/0:73,0:0:73:0,220,876:0:2950:73	0/0:19,2:2:21:0,46,348:82:738:19	0/0:38,0:0:38:0,114,736:0:1515:38	0/0:38,0:0:38:0,114,398:0:1464:38	0/0:58,17:17:75:0,77,428:677:2333:58	0/0:67,0:0:67:0,202,592:0:2651:67	0/0:13,0:0:13:0,39,116:0:533:13	0/0:11,7:7:18:0,1,43:273:438:11	0/0:30,0:0:30:0,90,318:0:1185:30	0/0:132,0:0:132:0,397,1202:0:5336:132	0/0:17,0:0:17:0,51,213:0:697:17	1/1:3,17:17:20:119,29,0:679:123:3	0/0:3,0:0:3:0,9,47:0:123:3	0/0:21,0:0:21:0,63,181:0:857:21	0/0:13,0:0:13:0,39,123:0:506:13	0/0:18,0:0:18:0,54,222:0:702:18	0/0:48,0:0:48:0,144,454:0:1947:48	0/0:35,0:0:35:0,105,353:0:1414:35	0/0:50,0:0:50:0,151,449:0:1985:50	0/0:74,0:0:74:0,223,671:0:3003:74	0/0:9,0:0:9:0,27,98:0:361:9	0/0:48,0:0:48:0,144,482:0:1927:48	0/0:32,0:0:32:0,96,407:0:1273:32	0/0:59,0:0:59:0,178,574:0:2387:59	0/0:62,0:0:62:0,187,613:0:2476:62	0/0:30,0:0:30:0,90,787:0:1150:30	0/0:24,0:0:24:0,72,264:0:939:24	0/0:3,0:0:3:0,9,27:0:123:3	0/0:47,0:0:47:0,141,578:0:1856:47	0/0:59,0:0:59:0,178,516:0:2362:59	0/0:38,0:0:38:0,114,470:0:1519:38	0/0:59,0:0:59:0,178,610:0:2360:59	0/0:72,0:0:72:0,217,706:0:2856:72	0/0:50,9:9:59:0,99,432:365:2006:50	0/0:28,0:0:28:0,84,239:0:1140:28	0/0:22,0:0:25:0,66,267:0:879:22	0/0:31,0:0:31:0,93,303:0:1263:31	0/0:20,4:4:24:0,43,139:164:785:20	0/0:65,0:0:65:0,196,619:0:2613:65	0/0:65,0:0:65:0,196,720:0:2603:65	0/0:45,6:6:51:0,85,322:246:1800:45	1/1:0,10:10:10:95,30,0:392:0:0	0/0:48,0:0:48:0,144,505:0:1925:48	0/0:16,6:6:22:0,3,61:232:635:16	0/0:32,0:0:32:0,96,312:0:1304:32	0/0:8,0:0:8:0,24,62:0:328:8	0/0:14,2:2:16:0,2,333:78:566:14	0/0:44,0:0:44:0,132,413:0:1782:44	0/0:28,1:1:29:0,78,298:37:1117:28	0/0:53,0:0:53:0,160,526:0:2117:53	0/1:42,14:14:56:9,0,209:542:1701:42	./.:.:.:.:.:.:.:.	0/0:41,0:0:41:0,123,355:0:1663:41	0/0:10,0:0:10:0,30,120:0:396:10	0/0:10,0:0:10:0,30,107:0:406:10	0/0:24,0:0:24:0,72,303:0:954:24	0/0:52,0:0:52:0,157,473:0:2106:52	0/0:120,0:0:120:0,361,1218:0:4869:120	0/0:32,0:0:32:0,96,355:0:1295:32	0/0:17,0:0:17:0,51,157:0:697:17	0/0:63,0:0:63:0,190,654:0:2546:63	0/1:28,14:14:42:34,0,110:556:1144:28	0/0:39,0:0:39:0,117,338:0:1573:39	0/0:12,0:0:12:0,36,103:0:484:12	0/0:52,0:0:52:0,157,453:0:2107:52	0/1:2,3:3:5:8,0,2:123:82:2	0/0:79,6:6:85:0,203,562:242:3222:79	0/0:23,0:0:23:0,69,196:0:935:23	0/0:61,0:0:61:0,184,484:0:2457:61	0/0:15,1:1:16:0,40,144:37:615:15	0/0:6,0:0:6:0,18,57:0:232:6	0/0:46,0:0:46:0,138,484:0:1855:46	0/0:19,0:0:19:0,57,306:0:756:19	0/0:40,16:16:56:0,35,359:652:1588:40	0/0:19,1:1:20:0,52,268:41:732:19	0/0:8,0:0:8:0,24,106:0:328:8	0/0:15,2:2:17:0,13,118:82:603:15	0/0:29,0:0:29:0,87,269:0:1166:29	0/0:14,7:7:21:0,4,86:269:574:14	0/0:40,0:0:40:0,120,345:0:1609:40	0/1:21,19:19:40:51,0,121:771:840:21	0/0:68,0:0:68:0,205,608:0:2726:68	0/0:73,21:21:94:0,70,506:815:2985:73	0/0:26,0:0:26:0,78,239:0:1039:26	0/0:13,0:0:13:0,39,121:0:520:13	0/0:33,0:0:33:0,99,305:0:1325:33	0/0:25,0:0:25:0,75,308:0:990:25	0/0:1,0:0:1:0,3,10:0:41:1	0/0:3,1:1:4:0,4,20:32:123:3
28176026	544	28176026_544	G	C	44766.7	.	AB=0.429076;ABP=275.3;AC=31;AF=0.123296;AN=222;AO=4472;CIGAR=1X;DP=117746;DPB=34680;DPRA=1.12899;EPP=960.175;EPPR=8126.53;GTI=337;LEN=1;MEANALT=1.00556;MQM=11.7768;MQMR=13.1579;NS=2112;NUMALT=1;ODDS=0.00313636;PAIRED=0.900045;PAIREDR=0.838944;PAO=0;PQA=0;PQR=0;PRO=0;PROBE=Intergenic|RAPIDGENOMICS_3404_56306;QA=175923;QR=1175650;RO=29735;RPL=1532;RPP=965.637;RPPR=8080.38;RPR=2940;RUN=1;SAF=4460;SAP=9609.88;SAR=12;SRF=29704;SRP=64302.8;SRR=31;TYPE=snp;technology.illumina=1	GT:AD:AO:DP:PL:QA:QR:RO	0/0:28,0:0:28:0,84,238:0:1100:28	0/0:18,0:0:18:0,54,138:0:721:18	0/1:6,8:8:14:67,0,27:292:234:6	1/1:12,28:28:40:221,31,0:1123:492:12	0/0:17,0:0:17:0,51,328:0:679:17	0/0:30,17:17:47:0,20,169:693:1163:30	0/1:6,4:4:10:36,0,123:152:224:6	0/0:8,0:0:8:0,24,85:0:314:8	0/0:34,0:0:34:0,102,368:0:1308:34	0/0:34,0:0:34:0,102,332:0:1309:34	./.:.:.:.:.:.:.:.	0/0:19,0:0:19:0,57,165:0:775:19	0/0:17,4:4:21:0,24,127:142:684:17	0/0:10,0:0:10:0,30,151:0:375:10	0/1:20,21:21:41:48,0,91:857:762:20	0/0:31,6:6:37:0,44,303:246:1234:31	0/0:23,0:0:23:0,69,539:0:925:23	0/0:43,0:0:46:0,129,582:0:1715:43	0/0:54,0:0:54:0,163,698:0:2144:54	0/0:52,0:0:52:0,157,637:0:2097:52	0/0:26,0:0:26:0,78,231:0:1054:26	0/1:18,17:17:35:99,0,141:693:730:18	0/0:35,0:0:35:0,105,481:0:1419:35	0/0:29,0:0:29:0,87,328:0:1107:29	0/0:12,0:0:12:0,36,99:0:456:12	0/0:54,0:0:54:0,163,1327:0:2107:54	0/0:34,0:0:34:0,102,381:0:1320:34	0/0:36,15:15:51:0,28,198:580:1439:36	0/1:12,18:18:30:144,0,21:713:488:12	0/0:34,0:0:34:0,102,380:0:1360:34	0/1:9,7:7:16:1,0,157:268:365:9	0/0:35,6:6:41:0,79,266:242:1393:35	0/0:34,0:0:34:0,102,367:0:1327:34	0/0:14,0:0:14:0,42,168:0:544:14	0/0:18,0:0:18:0,54,170:0:720:18	0/0:4,0:0:4:0,12,41:0:164:4	0/1:5,5:5:10:18,0,78:201:197:5	0/0:24,0:0:24:0,72,180:0:975:24	0/0:11,0:0:11:0,33,108:0:447:11	0/1:20,18:18:38:68,0,77:702:820:20	0/1:8,15:15:23:40,0,66:607:314:8	0/0:43,3:3:46:0,91,499:123:1712:43	0/0:48,24:24:72:0,28,276:956:1921:48	0/0:12,2:2:14:0,27,93:82:492:12	0/1:23,16:16:39:44,0,62:637:925:23	1/1:0,1:1:1:9,3,0:41:0:0	0/0:33,0:0:33:0,99,343:0:1321:33	0/0:50,0:0:50:0,151,676:0:2004:50	0/1:46,15:15:61:67,0,743:557:1847:46	0/0:18,2:2:20:0,41,179:82:703:18	0/0:2,0:0:2:0,6,15:0:64:2	0/0:28,0:0:28:0,84,352:0:1123:28	0/0:40,0:0:40:0,120,430:0:1600:40	0/0:54,0:0:54:0,163,716:0:2094:54	0/0:27,5:5:32:0,6,235:201:1083:27	0/0:33,0:0:33:0,99,384:0:1283:33	0/0:21,4:4:25:0,42,260:164:830:21	0/0:15,0:0:15:0,45,209:0:601:15	0/0:20,0:0:20:0,60,329:0:804:20	0/0:12,0:0:12:0,36,124:0:492:12	0/0:20,0:0:20:0,60,281:0:816:20	0/0:15,0:0:15:0,45,140:0:602:15	1/1:3,11:11:14:78,11,0:434:123:3	0/0:36,0:0:36:0,108,386:0:1463:36	0/0:11,0:0:11:0,33,90:0:433:11	0/1:14,10:10:24:1,0,51:401:574:14	0/0:26,0:0:26:0,78,320:0:1017:26	0/0:17,4:4:21:0,32,179:151:693:17	1/1:0,1:1:1:8,3,0:37:0:0	0/1:17,8:8:25:123,0,272:324:667:17	0/0:9,0:0:9:0,27,86:0:365:9	0/0:29,0:0:29:0,87,316:0:1176:29	0/0:27,0:0:27:0,81,259:0:1081:27	0/0:58,0:0:58:0,175,663:0:2313:58	0/0:2,0:0:2:0,6,15:0:68:2	0/0:41,0:0:41:0,123,482:0:1572:41	0/0:9,2:2:11:0,14,74:82:365:9	0/0:6,4:4:10:0,1,29:160:228:6	0/1:9,5:5:14:21,0,93:182:365:9	0/1:7,6:6:13:44,0,47:242:283:7	0/1:14,23:23:37:132,0,160:908:570:14	0/0:24,2:2:26:0,63,225:82:943:24	0/0:16,3:3:19:0,22,175:123:630:16	0/0:32,9:9:41:0,42,328:369:1259:32	0/0:15,1:1:16:0,39,124:41:585:15	0/0:34,15:15:49:0,33,175:603:1386:34	0/0:12,0:0:12:0,36,230:0:488:12	0/0:43,0:0:43:0,129,368:0:1687:43	0/0:11,0:0:11:0,33,218:0:421:11	0/1:30,17:17:47:23,0,188:676:1182:30	0/0:12,0:0:12:0,36,139:0:479:12	0/0:29,0:0:29:0,87,385:0:1185:29	0/1:16,16:16:32:146,0,48:656:648:16	0/0:9,0:0:9:0,27,88:0:353:9	0/0:22,0:0:22:0,66,286:0:894:22	0/0:6,3:3:9:0,2,24:123:246:6	0/0:39,0:0:39:0,117,487:0:1503:39	0/0:11,0:0:11:0,33,180:0:447:11	0/0:16,0:0:16:0,48,233:0:656:16	0/0:16,0:0:16:0,48,163:0:648:16	0/1:4,4:4:8:17,0,6:160:160:4	0/0:20,0:0:20:0,60,203:0:820:20	1/1:3,5:5:8:14,2,0:205:119:3	0/0:17,0:0:17:0,51,140:0:693:17	0/0:15,0:0:15:0,45,113:0:598:15	0/0:63,0:0:63:0,190,710:0:2480:63	0/0:38,7:7:45:0,15,213:274:1502:38	0/0:12,0:0:12:0,36,103:0:483:12	0/0:27,0:0:27:0,81,304:0:1041:27	0/0:32,0:0:32:0,96,284:0:1286:32	1/1:0,9:9:9:69,27,0:352:0:0	0/0:25,1:1:26:0,71,536:41:996:25
28176026	627	28176026_627	T	C	43957.3	.	AB=0.457076;ABP=92.1171;AC=15;AF=0.0554523;AN=224;AO=3149;CIGAR=1X;DP=262837;DPB=94215;DPRA=0.826516;EPP=101.019;EPPR=209.182;GTI=80;LEN=1;MEANALT=1.00897;MQM=12.1889;MQMR=13.0242;NS=2112;NUMALT=1;ODDS=0.0725908;PAIRED=0.889489;PAIREDR=0.822587;PAO=0;PQA=0;PQR=0;PRO=0;PROBE=Intergenic|RAPIDGENOMICS_3404_56306;QA=125092;QR=3589958;RO=89926;RPL=1013;RPP=872.654;RPPR=42956.6;RPR=2136;RUN=1;SAF=2393;SAP=1850.91;SAR=756;SRF=67359;SRP=48450.4;SRR=22567;TYPE=snp;technology.illumina=1	GT:AD:AO:DP:PL:QA:QR:RO	0/0:79,0:0:79:0,238,908:0:3196:79	0/0:48,0:0:48:0,144,745:0:1897:48	0/0:29,0:0:29:0,87,327:0:1148:29	0/0:130,0:0:130:0,391,1538:0:5184:130	0/0:45,0:0:45:0,135,830:0:1763:45	0/0:108,0:0:108:0,325,1089:0:4350:108	0/0:22,0:0:22:0,66,425:0:861:22	0/0:40,0:0:40:0,120,338:0:1584:40	0/0:107,0:0:107:0,322,1228:0:4257:107	0/0:118,0:0:118:0,355,1327:0:4752:118	0/0:23,0:0:23:0,69,202:0:917:23	0/0:77,0:0:77:0,232,923:0:3069:77	0/0:71,0:0:71:0,214,730:0:2795:71	0/0:34,0:0:34:0,102,529:0:1358:34	0/0:121,0:0:121:0,364,1200:0:4753:121	0/0:138,0:0:138:0,415,1396:0:5535:138	0/0:31,0:0:31:0,93,744:0:1251:31	0/0:72,0:0:72:0,217,985:0:2881:72	0/0:65,0:0:65:0,196,1173:0:2608:65	0/0:106,0:0:106:0,319,1352:0:4245:106	0/0:79,0:0:79:0,238,756:0:3171:79	0/0:114,0:0:114:0,343,1217:0:4482:114	0/0:54,0:0:54:0,163,821:0:2146:54	0/0:103,0:0:103:0,310,1143:0:4143:103	0/0:32,0:0:32:0,96,377:0:1262:32	0/0:80,0:0:80:0,241,2000:0:3198:80	0/0:105,1:1:106:0,286,1289:41:4193:105	0/1:97,61:61:158:95,0,533:2459:3931:97	1/1:29,57:57:86:389,6,0:2301:1119:29	0/0:52,0:0:52:0,157,597:0:2115:52	0/0:25,7:7:32:0,45,405:283:1013:25	0/0:54,0:0:54:0,163,518:0:2162:54	0/0:124,0:0:124:0,373,1319:0:4984:124	0/0:31,0:0:31:0,93,519:0:1215:31	0/0:63,0:0:63:0,190,709:0:2559:63	0/0:18,0:0:18:0,54,437:0:738:18	0/1:24,18:18:42:48,0,205:704:949:24	0/0:105,0:0:105:0,316,1323:0:4267:105	0/0:25,0:0:25:0,75,249:0:1002:25	0/1:27,40:40:67:270,0,79:1560:1045:27	0/1:22,45:45:67:191,0,100:1810:848:22	0/0:114,0:0:114:0,343,1207:0:4565:114	0/0:148,0:0:148:0,446,1511:0:5887:148	0/0:16,0:0:16:0,48,232:0:644:16	0/0:83,0:0:83:0,250,905:0:3253:83	0/1:13,11:11:24:30,0,43:443:533:13	0/0:103,0:0:103:0,310,1198:0:4102:103	0/0:113,0:0:113:0,340,1411:0:4577:113	0/0:85,0:0:85:0,256,1667:0:3312:85	0/0:79,0:0:79:0,238,964:0:3179:79	0/0:10,0:0:10:0,30,117:0:393:10	0/0:66,0:0:66:0,199,815:0:2661:66	0/0:105,0:0:105:0,316,1417:0:4195:105	0/0:119,0:0:119:0,358,1741:0:4785:119	0/0:121,0:0:121:0,364,1508:0:4831:121	0/0:124,0:0:124:0,373,1377:0:5005:124	0/0:59,0:0:59:0,178,626:0:2367:59	0/0:48,0:0:48:0,144,774:0:1942:48	0/0:24,0:0:24:0,72,333:0:947:24	0/0:48,0:0:48:0,144,478:0:1924:48	0/0:54,0:0:54:0,163,619:0:2138:54	0/0:115,0:0:115:0,346,1345:0:4582:115	0/1:26,38:38:64:187,0,29:1518:1054:26	0/0:119,0:0:119:0,358,1322:0:4745:119	0/0:33,0:0:33:0,99,370:0:1337:33	0/0:77,0:0:77:0,232,853:0:3119:77	0/0:44,0:0:44:0,132,619:0:1769:44	0/0:56,0:0:56:0,169,724:0:2240:56	1/1:0,1:1:1:8,3,0:41:0:0	0/0:28,0:0:28:0,84,730:0:1118:28	0/0:65,0:0:65:0,196,649:0:2636:65	0/0:75,0:0:75:0,226,867:0:3016:75	0/0:69,0:0:69:0,208,1035:0:2736:69	0/0:100,0:0:100:0,301,1186:0:3999:100	0/0:4,0:0:4:0,12,42:0:151:4	0/0:49,0:0:49:0,148,637:0:1962:49	0/0:37,0:0:37:0,111,375:0:1484:37	0/0:50,0:0:50:0,151,437:0:1997:50	0/1:21,8:8:29:25,0,257:324:830:21	0/0:74,26:26:100:0,46,700:1026:2968:74	0/1:63,57:57:120:199,0,427:2286:2467:63	0/0:48,0:0:48:0,144,481:0:1904:48	0/0:65,0:0:65:0,196,768:0:2597:65	0/1:50,47:47:97:196,0,277:1873:2028:50	0/0:108,0:0:108:0,325,1141:0:4250:108	0/0:161,0:0:161:0,485,1489:0:6449:161	0/0:20,0:0:20:0,60,395:0:759:20	0/0:120,0:0:120:0,361,1218:0:4785:120	0/0:40,0:0:40:0,120,827:0:1595:40	0/1:103,79:79:182:238,0,714:3162:4157:103	0/0:57,0:0:57:0,172,615:0:2221:57	0/0:80,0:0:80:0,241,1152:0:3197:80	0/0:101,0:0:101:0,304,1235:0:4080:101	0/0:9,2:2:11:0,16,112:78:323:9	0/0:66,0:0:66:0,199,835:0:2630:66	0/0:41,0:0:41:0,123,387:0:1641:41	0/0:79,0:0:79:0,238,1049:0:3103:79	0/0:23,0:0:23:0,69,332:0:931:23	0/0:45,0:0:45:0,135,674:0:1811:45	0/0:33,0:0:33:0,99,429:0:1318:33	0/0:41,0:0:41:0,123,387:0:1641:41	0/0:46,0:0:46:0,138,518:0:1842:46	0/0:6,4:4:10:0,1,24:160:246:6	0/0:70,0:0:70:0,211,714:0:2760:70	0/0:51,0:0:51:0,154,479:0:2083:51	0/0:142,0:0:142:0,427,1629:0:5729:142	0/0:82,0:0:82:0,247,932:0:3269:82	0/0:56,0:0:56:0,169,693:0:2275:56	0/0:39,0:0:39:0,117,444:0:1560:39	0/0:49,0:0:49:0,148,476:0:1970:49	0/1:8,5:5:13:2,0,59:205:328:8	0/0:43,0:0:43:0,129,839:0:1732:43
28176831	556	28176831_556	G	A	40797.7	.	AB=0.435414;ABP=229.928;AC=47;AF=0.172243;AN=220;AO=4647;CIGAR=1X;DP=109982;DPB=49797;DPRA=1.09624;EPP=251.345;EPPR=1593.97;GTI=145;LEN=1;MEANALT=1.00271;MQM=13.5802;MQMR=11.7573;NS=2112;NUMALT=1;ODDS=0.00591979;PAIRED=0.840757;PAIREDR=0.864698;PAO=0;PQA=0;PQR=0;PRO=0;PROBE=Intergenic|RAPIDGENOMICS_3404_52484;QA=182958;QR=1609364;RO=40051;RPL=2276;RPP=7.22755;RPPR=22.7243;RPR=2371;RUN=1;SAF=2265;SAP=9.40696;SAR=2382;SRF=19014;SRP=224.898;SRR=21037;TYPE=snp;technology.illumina=1	GT:AD:AO:DP:PL:QA:QR:RO	0/0:9,0:0:9:0,27,72:0:361:9	0/0:23,0:0:23:0,69,219:0:943:23	0/1:5,7:7:12:22,0,56:278:201:5	1/1:14,43:43:57:529,25,0:1715:555:14	0/0:7,0:0:7:0,21,93:0:287:7	0/0:34,0:0:34:0,102,343:0:1381:34	0/1:6,1:1:7:16,0,81:37:242:6	./.:.:.:.:.:.:.:.	1/1:0,20:20:20:267,60,0:798:0:0	0/0:39,0:0:39:0,117,327:0:1579:39	./.:.:.:.:.:.:.:.	0/0:41,0:0:41:0,123,474:0:1644:41	0/0:36,0:0:36:0,108,570:0:1455:36	0/0:20,0:0:20:0,60,192:0:812:20	0/0:64,0:0:64:0,193,660:0:2482:64	0/0:58,0:0:58:0,175,569:0:2331:58	0/0:10,0:0:10:0,30,185:0:385:10	0/0:40,0:0:40:0,120,359:0:1620:40	0/0:26,0:0:26:0,78,312:0:1058:26	0/0:45,0:0:45:0,135,398:0:1828:45	0/0:34,0:0:34:0,102,354:0:1349:34	0/0:34,0:0:34:0,102,383:0:1364:34	0/0:10,0:0:10:0,30,92:0:388:10	0/0:72,0:0:72:0,217,811:0:2916:72	0/0:25,0:0:25:0,75,309:0:998:25	0/1:17,12:12:29:71,0,310:465:665:17	0/0:23,0:0:23:0,69,281:0:926:23	0/0:87,0:0:87:0,262,861:0:3507:87	0/0:73,0:0:73:0,220,706:0:2958:73	0/0:24,7:7:31:0,8,132:283:960:24	0/1:15,14:14:29:47,0,82:570:602:15	0/0:28,0:0:28:0,84,388:0:1131:28	1/1:16,51:51:67:312,68,0:2046:644:16	0/0:19,0:0:19:0,57,163:0:775:19	0/1:10,6:6:16:15,0,96:242:393:10	0/0:14,0:0:14:0,42,123:0:570:14	0/0:18,0:0:18:0,54,200:0:716:18	0/0:37,6:6:43:0,74,300:242:1473:37	0/1:8,7:7:15:36,0,21:287:324:8	0/0:43,0:0:43:0,129,416:0:1711:43	0/1:18,23:23:41:139,0,42:922:734:18	0/0:18,0:0:18:0,54,231:0:720:18	0/0:43,0:0:43:0,129,486:0:1723:43	1/1:0,2:2:2:22,6,0:82:0:0	0/0:25,0:0:25:0,75,222:0:1003:25	0/0:32,0:0:32:0,96,286:0:1267:32	0/0:43,0:0:43:0,129,429:0:1737:43	0/0:40,0:0:40:0,120,352:0:1615:40	0/0:16,0:0:16:0,48,286:0:606:16	0/1:23,18:18:41:63,0,127:734:943:23	0/0:2,0:0:2:0,6,17:0:82:2	0/0:39,0:0:39:0,117,496:0:1540:39	0/0:69,0:0:69:0,208,713:0:2782:69	0/1:12,21:21:33:143,0,64:839:456:12	0/0:32,0:0:32:0,96,286:0:1296:32	0/0:25,1:1:26:0,67,234:41:1005:25	0/0:19,3:3:22:0,37,134:123:748:19	0/0:16,0:0:16:0,48,164:0:624:16	0/0:11,0:0:11:0,33,107:0:447:11	0/1:7,9:9:16:83,0,21:369:287:7	0/0:19,0:0:19:0,57,209:0:767:19	0/0:66,0:0:66:0,199,720:0:2616:66	0/0:36,0:0:36:0,108,308:0:1397:36	1/1:0,29:29:29:250,87,0:1158:0:0	0/0:28,0:0:28:0,84,294:0:1128:28	0/0:13,0:0:13:0,39,113:0:533:13	0/1:28,15:15:43:39,0,101:611:1144:28	0/0:18,11:11:29:0,1,59:451:713:18	0/0:7,0:0:7:0,21,87:0:287:7	0/0:7,0:0:7:0,21,140:0:260:7	0/1:21,9:9:30:45,0,198:357:826:21	0/0:36,6:6:42:0,65,271:246:1464:36	0/1:63,26:26:89:26,0,351:1023:2540:63	0/1:20,7:7:27:51,0,121:283:793:20	0/0:7,0:0:7:0,21,64:0:287:7	0/0:17,2:2:19:0,19,145:82:675:17	0/0:21,0:0:21:0,63,219:0:861:21	0/1:3,4:4:7:33,0,27:156:123:3	0/0:9,0:0:9:0,27,125:0:333:9	1/1:0,16:16:16:234,48,0:644:0:0	0/1:44,34:34:78:112,0,118:1377:1777:44	1/1:2,12:12:14:104,26,0:484:82:2	0/0:33,0:0:33:0,99,320:0:1318:33	0/0:34,0:0:34:0,102,387:0:1366:34	0/0:19,0:0:19:0,57,180:0:767:19	0/0:79,18:18:97:0,116,511:721:3188:79	1/1:0,13:13:13:99,39,0:525:0:0	0/0:70,3:3:73:0,133,523:119:2848:70	0/1:4,4:4:8:34,0,32:145:160:4	0/1:27,21:21:48:36,0,144:829:1077:27	1/1:1,6:6:7:48,13,0:228:22:1	0/0:22,0:0:22:0,66,288:0:894:22	0/1:24,34:34:58:197,0,73:1371:968:24	0/1:4,5:5:9:15,0,26:205:164:4	0/1:30,17:17:47:16,0,167:684:1181:30	0/0:35,4:4:39:0,86,305:160:1397:35	0/1:11,14:14:25:51,0,48:552:447:11	0/0:15,1:1:16:0,40,165:41:602:15	0/0:11,0:0:11:0,33,152:0:447:11	0/0:7,0:0:7:0,21,82:0:287:7	0/1:24,13:13:38:12,0,158:525:948:24	0/1:14,10:10:24:40,0,102:406:566:14	0/1:12,17:17:29:51,0,71:680:492:12	0/0:28,0:0:28:0,84,323:0:1106:28	0/0:26,0:0:26:0,78,415:0:1022:26	0/0:55,0:0:55:0,166,514:0:2190:55	0/0:27,0:0:27:0,81,294:0:1098:27	0/0:11,0:0:11:0,33,178:0:425:11	0/1:7,15:15:22:52,0,13:611:287:7	0/0:21,0:0:21:0,63,218:0:844:21	0/1:2,2:2:4:9,0,5:82:78:2	1/1:3,8:8:11:158,10,0:311:109:3
28189712	530	28189712_530	C	T	139234	.	AB=0.477809;ABP=62.6664;AC=101;AF=0.402113;AN=220;AO=10782;CIGAR=1X;DP=96612;DPB=39152;DPRA=1.79823;EPP=605.774;EPPR=1714.85;GTI=134;LEN=1;MEANALT=1.0086;MQM=15.0857;MQMR=11.5692;NS=2112;NUMALT=1;ODDS=0.0032339;PAIRED=0.763773;PAIREDR=0.881629;PAO=0;PQA=0;PQR=0;PRO=0;PROBE=Intergenic|RAPIDGENOMICS_3404_53679;QA=427571;QR=822932;RO=20571;RPL=3731;RPP=2222.9;RPPR=4009.84;RPR=7051;RUN=1;SAF=7399;SAP=3251.21;SAR=3383;SRF=12699;SRP=2462.55;SRR=7872;TYPE=snp;technology.illumina=1	GT:AD:AO:DP:PL:QA:QR:RO	0/0:29,5:5:34:0,20,221:205:1181:29	0/0:17,0:0:17:0,51,175:0:677:17	0/0:5,0:0:5:0,15,43:0:205:5	0/0:23,0:0:23:0,69,282:0:943:23	1/1:2,6:6:8:101,11,0:244:82:2	0/1:12,27:27:39:228,0,5:1083:492:12	0/0:12,0:0:12:0,36,363:0:466:12	1/1:0,2:2:2:34,6,0:80:0:0	0/0:18,2:2:20:0,27,98:60:738:18	0/1:26,18:18:44:118,0,90:722:1058:26	0/0:13,3:3:16:0,23,91:123:533:13	0/1:24,36:36:60:288,0,18:1432:980:24	0/1:31,34:34:66:183,0,105:1355:1254:31	0/0:29,0:0:29:0,87,264:0:1167:29	0/1:31,21:21:52:20,0,193:838:1188:31	0/1:7,6:6:13:32,0,18:246:287:7	0/0:5,0:0:5:0,15,93:0:201:5	0/0:30,0:0:30:0,90,355:0:1207:30	0/0:25,5:5:30:0,20,163:201:989:25	1/1:1,39:39:40:381,109,0:1587:41:1	0/0:45,7:7:52:0,56,324:282:1787:45	0/0:26,0:0:26:0,78,292:0:1053:26	1/1:7,35:35:42:340,70,0:1394:283:7	0/0:23,0:0:23:0,69,221:0:930:23	0/0:3,0:0:3:0,9,37:0:123:3	0/1:7,2:2:9:19,0,91:82:270:7	0/0:13,0:0:13:0,39,171:0:525:13	1/1:6,72:72:78:667,145,0:2893:246:6	0/1:48,42:42:90:98,0,354:1683:1951:48	1/1:5,28:28:33:252,58,0:1116:205:5	0/1:4,7:7:11:43,0,19:287:156:4	1/1:9,24:24:33:185,11,0:941:369:9	0/1:59,21:21:80:1,0,276:810:2336:59	1/1:5,19:19:24:135,34,0:772:183:5	0/0:7,4:4:11:0,7,54:145:287:7	0/1:4,1:1:5:17,0,41:41:164:4	0/1:22,14:14:36:17,0,123:559:885:22	1/1:6,16:16:22:98,17,0:648:238:6	0/0:24,4:4:28:0,19,139:164:972:24	0/1:12,14:14:26:78,0,122:567:488:12	0/1:11,15:15:26:37,0,31:607:407:11	0/1:30,20:20:50:87,0,128:798:1217:30	0/0:16,0:0:16:0,48,173:0:621:16	0/0:8,2:2:10:0,9,110:82:328:8	0/0:31,10:10:41:0,2,173:392:1236:31	0/1:3,2:2:5:4,0,10:60:123:3	0/0:30,0:0:30:0,90,280:0:1208:30	0/1:33,29:29:62:154,0,130:1185:1336:33	0/1:24,9:9:33:36,0,329:360:980:24	1/1:0,24:24:24:293,72,0:950:0:0	0/0:1,0:0:1:0,3,9:0:41:1	1/1:1,6:6:7:43,13,0:246:41:1	0/1:13,31:31:44:194,0,38:1232:533:13	0/1:18,9:9:27:81,0,193:349:707:18	0/1:16,32:32:48:213,0,34:1298:648:16	0/1:14,11:11:25:68,0,139:417:541:14	1/1:2,21:21:23:227,41,0:836:82:2	0/0:12,0:0:12:0,36,165:0:470:12	0/0:13,0:0:13:0,39,126:0:529:13	0/0:9,0:0:9:0,27,68:0:328:9	0/0:3,0:0:3:0,9,32:0:123:3	0/1:76,51:51:127:177,0,383:2003:3081:76	0/0:37,14:14:51:0,46,238:570:1482:37	0/1:18,29:29:47:285,0,12:1069:701:18	1/1:2,8:8:10:51,12,0:326:74:2	0/1:10,21:21:31:245,0,80:842:402:10	1/1:2,4:4:6:12,1,0:157:78:2	0/1:9,5:5:14:28,0,43:198:369:9	1/1:1,4:4:5:29,7,0:160:37:1	1/1:3,17:17:20:433,14,0:686:110:3	0/1:21,27:27:48:158,0,66:1078:840:21	0/1:9,20:20:29:162,0,32:811:355:9	1/1:0,3:3:3:22,9,0:123:0:0	0/0:30,0:0:30:0,90,354:0:1182:30	./.:.:.:.:.:.:.:.	0/1:11,9:9:20:90,0,26:329:439:11	1/1:3,24:24:27:148,56,0:959:123:3	1/1:0,7:7:7:132,21,0:280:0:0	0/0:12,1:1:13:0,8,145:37:469:12	1/1:0,35:35:35:363,105,0:1422:0:0	1/1:22,51:51:73:344,18,0:2015:862:22	1/1:3,10:10:13:97,18,0:395:110:3	0/1:10,7:7:17:1,0,80:285:374:10	0/0:16,6:6:22:0,13,117:239:652:16	0/0:10,3:3:13:0,17,119:123:398:10	0/1:39,47:47:86:172,0,101:1895:1569:39	./.:.:.:.:.:.:.:.	0/0:19,6:6:25:0,22,122:246:762:19	0/1:7,6:6:13:116,0,41:244:268:7	0/1:11,7:7:18:10,0,28:271:442:11	0/1:6,31:31:37:148,0,30:1254:242:6	1/1:0,24:24:24:178,72,0:965:0:0	0/1:11,36:36:47:177,0,12:1453:447:11	1/1:0,1:1:1:7,3,0:41:0:0	0/1:6,8:8:14:24,0,10:317:234:6	0/0:25,0:0:25:0,75,302:0:998:25	1/1:0,32:32:32:367,96,0:1300:0:0	1/1:0,13:13:13:111,39,0:502:0:0	0/1:14,9:9:23:13,0,44:367:553:14	0/1:11,5:5:16:40,0,39:201:410:11	0/1:10,8:8:18:61,0,22:326:406:10	1/1:0,29:29:29:364,87,0:1113:0:0	0/0:13,0:0:13:0,39,153:0:525:13	0/1:11,10:10:21:50,0,27:389:420:11	0/1:11,20:20:31:132,0,33:816:428:11	1/1:23,89:89:112:588,113,0:3549:943:23	0/1:1,4:4:5:63,0,15:164:32:1	0/0:3,0:0:3:0,9,28:0:119:3	0/1:7,19:19:26:108,0,119:763:287:7	0/1:15,24:24:39:183,0,32:961:611:15	0/1:8,5:5:13:5,0,68:205:310:8	0/0:8,0:0:8:0,24,180:0:320:8
28189712	567	28189712_567	G	A	2959.72	.	AB=0.236025;ABP=587.689;AC=5;AF=0.0260708;AN=220;AO=420;CIGAR=1X;DP=112991;DPB=46754;DPRA=1.19009;EPP=19.224;EPPR=1544.79;GTI=87;LEN=1;MEANALT=1.00543;MQM=23.5619;MQMR=11.9319;NS=2112;NUMALT=1;ODDS=0.0821551;PAIRED=0.302381;PAIREDR=0.865252;PAO=0;PQA=0;PQR=0;PRO=0;PROBE=Intergenic|RAPIDGENOMICS_3404_53679;QA=16833;QR=1833031;RO=45856;RPL=8;RPP=846.865;RPPR=2204.27;RPR=412;RUN=1;SAF=186;SAP=14.9224;SAR=234;SRF=24504;SRP=473.479;SRR=21352;TYPE=snp;technology.illumina=1	GT:AD:AO:DP:PL:QA:QR:RO	0/0:34,0:0:34:0,102,385:0:1390:34	0/0:14,0:0:14:0,42,109:0:561:14	0/0:9,0:0:9:0,27,79:0:356:9	0/0:32,0:0:32:0,96,368:0:1278:32	0/0:9,0:0:9:0,27,133:0:361:9	0/0:57,0:0:57:0,172,663:0:2289:57	0/0:12,0:0:12:0,36,360:0:479:12	0/0:4,0:0:4:0,12,39:0:164:4	0/0:28,0:0:28:0,84,249:0:1124:28	0/0:46,0:0:46:0,138,501:0:1869:46	0/0:16,0:0:16:0,48,141:0:639:16	0/0:66,0:0:66:0,199,759:0:2633:66	0/0:79,0:0:79:0,238,805:0:3184:79	0/0:18,0:0:18:0,54,169:0:734:18	0/0:52,0:0:52:0,157,553:0:2071:52	0/0:24,0:0:24:0,72,223:0:940:24	0/0:5,0:0:5:0,15,93:0:201:5	0/0:31,0:0:31:0,93,379:0:1224:31	0/0:36,0:0:36:0,108,308:0:1429:36	0/0:58,1:1:59:0,145,659:41:2352:58	0/0:71,0:0:71:0,214,685:0:2818:71	0/0:23,0:0:23:0,69,259:0:935:23	0/0:48,0:0:48:0,144,492:0:1927:48	0/0:27,0:0:27:0,81,230:0:1107:27	0/0:2,0:0:2:0,6,23:0:82:2	0/0:13,0:0:13:0,39,287:0:521:13	0/0:18,0:0:18:0,54,215:0:686:18	0/0:90,2:2:92:0,217,862:82:3622:90	0/0:106,0:0:106:0,319,1103:0:4236:106	0/0:47,0:0:47:0,141,431:0:1898:47	0/0:13,0:0:13:0,39,146:0:533:13	0/0:44,0:0:44:0,132,478:0:1710:44	0/0:70,0:0:70:0,211,689:0:2796:70	0/0:32,0:0:32:0,96,290:0:1308:32	0/0:21,0:0:21:0,63,187:0:831:21	0/0:5,0:0:5:0,15,80:0:187:5	0/0:33,0:0:33:0,99,299:0:1340:33	0/0:32,0:0:32:0,96,280:0:1262:32	0/0:32,0:0:32:0,96,310:0:1276:32	0/0:23,2:2:25:0,60,296:82:926:23	0/0:27,5:5:32:0,37,189:205:1099:27	0/0:52,0:0:52:0,157,523:0:2080:52	0/0:15,0:0:15:0,45,159:0:578:15	0/0:10,0:0:10:0,30,171:0:406:10	0/0:48,0:0:48:0,144,557:0:1945:48	0/0:9,0:0:9:0,27,84:0:369:9	0/0:34,0:0:34:0,102,347:0:1369:34	0/0:80,0:0:80:0,241,870:0:3197:80	0/0:37,0:0:37:0,111,687:0:1451:37	0/0:23,5:5:28:0,26,224:205:913:23	1/1:1,6:6:7:38,12,0:233:41:1	0/0:10,0:0:10:0,30,94:0:410:10	0/0:49,0:0:49:0,148,570:0:1976:49	0/0:27,0:0:27:0,81,416:0:1032:27	0/0:79,0:0:79:0,238,802:0:3131:79	0/0:24,0:0:24:0,72,332:0:943:24	0/0:23,4:4:27:0,25,217:160:917:23	0/0:11,0:0:11:0,33,158:0:433:11	0/0:13,0:0:13:0,39,102:0:516:13	0/0:12,0:0:12:0,36,90:0:459:12	0/0:3,0:0:3:0,9,31:0:123:3	0/0:163,0:0:163:0,491,1879:0:6539:163	0/0:53,0:0:53:0,160,461:0:2115:53	0/0:60,0:0:60:0,181,698:0:2323:60	0/0:12,3:3:15:0,42,119:119:483:12	0/0:34,0:0:34:0,102,534:0:1367:34	0/0:9,0:0:9:0,27,90:0:355:9	0/0:17,0:0:17:0,51,194:0:693:17	0/0:7,0:0:7:0,21,58:0:279:7	0/0:25,0:0:25:0,75,608:0:990:25	0/0:48,0:0:48:0,144,507:0:1932:48	0/0:29,0:0:29:0,87,386:0:1168:29	1/1:1,6:6:7:39,13,0:246:37:1	0/0:34,0:0:34:0,102,387:0:1350:34	./.:.:.:.:.:.:.:.	0/0:16,0:0:16:0,48,185:0:616:16	0/0:33,0:0:33:0,99,246:0:1322:33	0/0:7,2:2:9:0,2,108:82:279:7	0/0:12,0:0:12:0,36,197:0:474:12	0/0:62,3:3:65:0,110,449:123:2463:62	0/0:93,0:0:93:0,280,993:0:3745:93	0/0:12,0:0:12:0,36,130:0:466:12	0/0:17,0:0:17:0,51,224:0:693:17	0/0:27,0:0:27:0,81,259:0:1099:27	0/0:32,0:0:32:0,96,345:0:1286:32	0/0:104,0:0:104:0,313,1040:0:4146:104	./.:.:.:.:.:.:.:.	0/0:51,0:0:51:0,154,471:0:2075:51	0/0:20,0:0:20:0,60,312:0:795:20	0/0:16,0:0:16:0,48,127:0:601:16	0/0:41,3:3:44:0,115,441:123:1647:41	0/0:26,0:0:26:0,78,192:0:1058:26	0/0:47,0:0:47:0,141,461:0:1884:47	0/0:5,0:0:5:0,15,42:0:205:5	0/0:22,2:2:24:0,70,224:82:881:22	0/0:27,0:0:27:0,81,320:0:1090:27	0/1:20,18:18:38:91,0,158:724:808:20	0/0:11,0:0:11:0,33,106:0:447:11	0/0:26,0:0:26:0,78,244:0:1034:26	0/0:17,0:0:17:0,51,185:0:689:17	0/0:21,0:0:21:0,63,217:0:821:21	0/0:24,0:0:24:0,72,354:0:948:24	0/0:14,0:0:14:0,42,155:0:574:14	0/0:23,0:0:23:0,69,238:0:919:23	0/0:40,0:0:40:0,120,454:0:1609:40	0/0:123,0:0:123:0,370,1139:0:4933:123	0/0:5,0:0:5:0,15,109:0:205:5	0/0:6,0:0:6:0,18,56:0:242:6	0/0:27,0:0:27:0,81,387:0:1072:27	0/0:51,0:0:51:0,154,529:0:2016:51	0/0:18,0:0:18:0,54,189:0:703:18	0/0:10,0:0:10:0,30,254:0:410:10
28189712	615	28189712_615	G	T	4018.93	.	AB=0.248705;ABP=849.907;AC=9;AF=0.0424938;AN=220;AO=608;CIGAR=1X;DP=100783;DPB=41902;DPRA=1.16261;EPP=145.87;EPPR=2214.65;GTI=95;LEN=1;MEANALT=1.00415;MQM=24.1053;MQMR=11.8804;NS=2112;NUMALT=1;ODDS=0.0752726;PAIRED=0.268092;PAIREDR=0.868289;PAO=0;PQA=0;PQR=0;PRO=0;PROBE=Intergenic|RAPIDGENOMICS_3404_53679;QA=23994;QR=1623191;RO=40733;RPL=282;RPP=9.92473;RPPR=8708.67;RPR=326;RUN=1;SAF=178;SAP=229.815;SAR=430;SRF=17008;SRP=2408.25;SRR=23725;TYPE=snp;technology.illumina=1	GT:AD:AO:DP:PL:QA:QR:RO	0/0:43,0:0:43:0,129,397:0:1741:43	0/0:3,0:0:3:0,9,24:0:114:3	0/0:5,0:0:5:0,15,43:0:201:5	0/0:29,0:0:29:0,87,313:0:1137:29	0/0:6,0:0:6:0,18,45:0:246:6	0/0:48,0:0:48:0,144,561:0:1869:48	0/0:6,0:0:6:0,18,194:0:246:6	0/0:4,0:0:4:0,12,39:0:164:4	0/0:23,0:0:23:0,69,212:0:913:23	0/0:39,0:0:39:0,117,476:0:1586:39	0/0:4,0:0:4:0,12,52:0:164:4	0/0:43,0:0:43:0,129,479:0:1711:43	0/0:58,0:0:58:0,175,563:0:2313:58	0/0:9,0:0:9:0,27,77:0:355:9	0/0:48,0:0:48:0,144,489:0:1889:48	0/0:32,0:0:32:0,96,279:0:1262:32	0/0:3,0:0:3:0,9,71:0:115:3	0/0:26,0:0:26:0,78,254:0:1027:26	0/0:35,0:0:35:0,105,270:0:1382:35	0/0:53,1:1:54:0,130,574:41:2118:53	0/0:59,0:0:59:0,178,526:0:2343:59	0/0:17,0:0:17:0,51,197:0:685:17	0/0:41,0:0:41:0,123,474:0:1647:41	0/0:27,0:0:27:0,81,247:0:1089:27	0/0:2,0:0:2:0,6,23:0:73:2	0/0:13,0:0:13:0,39,243:0:525:13	0/0:13,0:0:13:0,39,158:0:492:13	0/0:91,2:2:93:0,220,851:82:3595:91	0/0:100,0:0:100:0,301,891:0:4059:100	0/0:38,0:0:38:0,114,394:0:1504:38	0/0:12,0:0:12:0,36,115:0:488:12	0/0:30,0:0:30:0,90,335:0:1193:30	0/0:61,0:0:61:0,184,530:0:2410:61	0/0:23,0:0:23:0,69,198:0:939:23	0/0:16,0:0:16:0,48,132:0:644:16	0/0:4,0:0:4:0,12,55:0:160:4	0/0:28,0:0:28:0,84,259:0:1130:28	0/0:17,0:0:17:0,51,139:0:685:17	0/0:27,0:0:27:0,81,305:0:1076:27	0/0:22,2:2:24:0,57,312:82:874:22	0/1:28,7:7:35:12,0,171:287:1111:28	0/0:39,0:0:39:0,117,396:0:1529:39	0/0:11,0:0:11:0,33,128:0:432:11	0/0:6,0:0:6:0,18,107:0:246:6	0/0:44,0:0:44:0,132,478:0:1760:44	0/0:9,0:0:9:0,27,83:0:365:9	0/0:24,0:0:24:0,72,230:0:949:24	0/0:66,0:0:66:0,199,736:0:2625:66	0/0:39,0:0:39:0,117,785:0:1458:39	0/1:12,5:5:17:7,0,85:205:484:12	1/1:1,5:5:6:29,9,0:205:41:1	0/0:6,0:0:6:0,18,59:0:238:6	0/0:41,0:0:41:0,123,458:0:1638:41	0/0:20,0:0:20:0,60,310:0:794:20	0/0:75,0:0:75:0,226,693:0:3004:75	0/0:21,0:0:21:0,63,353:0:830:21	0/0:25,4:4:29:0,31,230:160:976:25	0/0:6,0:0:6:0,18,68:0:246:6	0/0:10,0:0:10:0,30,76:0:402:10	0/0:11,0:0:11:0,33,82:0:428:11	0/0:2,0:0:2:0,6,20:0:73:2	0/0:150,0:0:150:0,452,1707:0:5990:150	0/0:39,0:0:39:0,117,338:0:1591:39	0/0:50,0:0:50:0,151,576:0:1982:50	0/0:18,3:3:21:0,60,170:119:702:18	0/0:27,0:0:27:0,81,330:0:1077:27	0/0:8,0:0:8:0,24,87:0:320:8	0/0:20,0:0:20:0,60,238:0:780:20	0/0:9,0:0:9:0,27,73:0:346:9	0/0:25,0:0:25:0,75,654:0:970:25	0/0:44,0:0:44:0,132,440:0:1767:44	0/0:31,0:0:31:0,93,444:0:1219:31	1/1:1,7:7:8:40,16,0:283:41:1	0/0:24,0:0:24:0,72,254:0:967:24	./.:.:.:.:.:.:.:.	0/0:14,0:0:14:0,42,163:0:547:14	0/0:31,0:0:31:0,93,231:0:1254:31	0/1:4,2:2:6:7,0,41:82:156:4	0/0:10,0:0:10:0,30,169:0:387:10	0/0:55,3:3:58:0,89,417:123:2214:55	0/0:76,0:0:76:0,229,822:0:3014:76	0/0:6,0:0:6:0,18,44:0:242:6	0/0:12,0:0:12:0,36,139:0:492:12	0/0:21,0:0:21:0,63,201:0:829:21	0/0:34,0:0:34:0,102,362:0:1335:34	0/0:90,0:0:90:0,271,972:0:3534:90	./.:.:.:.:.:.:.:.	0/0:51,0:0:51:0,154,474:0:2027:51	0/0:18,0:0:18:0,54,243:0:692:18	0/0:18,0:0:18:0,54,137:0:730:18	0/0:44,3:3:47:0,124,406:119:1770:44	0/1:9,1:1:10:2,0,44:41:355:9	0/0:50,0:0:50:0,151,423:0:2002:50	0/0:4,0:0:4:0,12,36:0:164:4	0/0:23,2:2:25:0,73,233:82:908:23	0/0:16,0:0:16:0,48,173:0:652:16	0/1:25,18:18:43:76,0,192:730:980:25	0/0:14,0:0:14:0,42,150:0:553:14	0/0:21,0:0:21:0,63,222:0:835:21	0/0:10,0:0:10:0,30,82:0:402:10	0/0:12,0:0:12:0,36,176:0:471:12	0/0:27,0:0:27:0,81,391:0:1054:27	0/0:12,0:0:12:0,36,105:0:460:12	0/0:24,0:0:24:0,72,228:0:948:24	0/0:38,0:0:38:0,114,432:0:1514:38	0/0:108,0:0:108:0,325,972:0:4285:108	0/0:4,0:0:4:0,12,78:0:156:4	0/0:12,0:0:12:0,36,111:0:463:12	0/0:22,0:0:22:0,66,239:0:885:22	0/0:76,0:0:76:0,229,731:0:3035:76	0/0:14,0:0:14:0,42,109:0:542:14	0/0:8,0:0:8:0,24,209:0:320:8
28208394	2111	28208394_2111	C	A	27211.2	.	AB=0.485687;ABP=8.66678;AC=21;AF=0.0653251;AN=220;AO=2334;CIGAR=1X;DP=141612;DPB=53795;DPRA=1.0011;EPP=32.488;EPPR=369.805;GTI=85;LEN=1;MEANALT=1.00901;MQM=13.2027;MQMR=10.9057;NS=2112;NUMALT=1;ODDS=0.0979266;PAIRED=0.856898;PAIREDR=0.915337;PAO=0;PQA=0;PQR=0;PRO=0;PROBE=Intergenic|RAPIDGENOMICS_3404_52026;QA=91319;QR=1975351;RO=49514;RPL=1653;RPP=882.004;RPPR=23190.6;RPR=681;RUN=1;SAF=605;SAP=1178.41;SAR=1729;SRF=13503;SRP=22220.8;SRR=36011;TYPE=snp;technology.illumina=1	GT:AD:AO:DP:PL:QA:QR:RO	0/0:28,0:0:28:0,84,283:0:1136:28	0/0:10,0:0:10:0,30,133:0:410:10	0/0:18,0:0:18:0,54,147:0:725:18	0/0:59,0:0:59:0,178,476:0:2390:59	0/0:21,0:0:21:0,63,311:0:817:21	0/0:59,0:0:59:0,178,593:0:2343:59	0/0:20,0:0:20:0,60,419:0:747:20	0/0:12,0:0:12:0,36,113:0:492:12	0/0:18,0:0:18:0,54,190:0:715:18	0/0:94,0:0:94:0,283,956:0:3722:94	0/0:15,0:0:15:0,45,154:0:584:15	0/0:34,0:0:34:0,102,316:0:1343:34	0/0:44,0:0:44:0,132,474:0:1752:44	0/0:15,0:0:15:0,45,120:0:602:15	0/1:34,23:23:57:70,0,136:933:1374:34	0/0:62,0:0:62:0,187,565:0:2480:62	0/0:26,0:0:26:0,78,507:0:1035:26	0/0:48,0:0:48:0,144,469:0:1939:48	0/0:54,0:0:54:0,163,532:0:2134:54	0/0:79,0:0:79:0,238,670:0:3141:79	0/0:61,0:0:61:0,184,487:0:2471:61	0/0:28,0:0:28:0,84,291:0:1118:28	0/0:19,0:0:19:0,57,203:0:752:19	0/0:44,0:0:44:0,132,356:0:1756:44	0/0:20,0:0:20:0,60,210:0:812:20	0/0:52,0:0:52:0,157,1156:0:2097:52	0/0:76,0:0:76:0,229,623:0:3064:76	0/0:63,0:0:63:0,190,562:0:2561:63	0/1:49,26:26:75:28,0,196:1046:1956:49	0/0:44,0:0:44:0,132,446:0:1777:44	0/0:38,0:0:38:0,114,332:0:1515:38	0/0:36,0:0:36:0,108,275:0:1446:36	0/0:43,8:8:51:0,86,336:309:1720:43	0/0:18,0:0:18:0,54,304:0:734:18	0/0:22,0:0:22:0,66,183:0:890:22	0/0:14,0:0:14:0,42,161:0:552:14	0/0:31,0:0:31:0,93,277:0:1207:31	0/0:32,0:0:32:0,96,354:0:1270:32	0/0:22,0:0:22:0,66,264:0:885:22	0/1:23,12:12:35:24,0,83:474:898:23	0/0:55,0:0:55:0,166,500:0:2207:55	0/1:14,21:21:35:68,0,8:836:570:14	0/0:81,0:0:81:0,244,730:0:3230:81	1/1:2,10:10:12:42,6,0:403:82:2	0/0:50,0:0:50:0,151,442:0:2033:50	0/0:13,0:0:13:0,39,169:0:529:13	0/0:53,0:0:53:0,160,525:0:2107:53	0/0:76,0:0:76:0,229,645:0:3047:76	0/0:34,0:0:34:0,102,654:0:1347:34	0/1:9,15:15:24:76,0,73:585:360:9	./.:.:.:.:.:.:.:.	0/0:30,0:0:30:0,90,359:0:1199:30	0/0:50,0:0:50:0,151,416:0:1979:50	0/1:20,13:13:33:43,0,172:514:753:20	0/0:45,0:0:45:0,135,541:0:1795:45	0/0:56,0:0:56:0,169,596:0:2244:56	0/1:6,12:12:18:44,0,39:455:246:6	0/0:26,0:0:26:0,78,276:0:1021:26	0/0:21,0:0:21:0,63,179:0:839:21	0/0:38,0:0:38:0,114,306:0:1485:38	0/0:33,0:0:33:0,99,312:0:1319:33	0/1:101,58:58:159:129,0,558:2331:3976:101	0/0:27,0:0:27:0,81,281:0:1045:27	0/0:64,0:0:64:0,193,569:0:2557:64	0/0:23,0:0:23:0,69,259:0:920:23	0/0:47,0:0:47:0,141,469:0:1880:47	0/0:21,0:0:21:0,63,204:0:837:21	0/0:31,0:0:31:0,93,278:0:1253:31	0/0:12,0:0:12:0,36,113:0:488:12	0/0:18,0:0:18:0,54,480:0:712:18	0/0:97,0:0:97:0,292,868:0:3930:97	0/0:51,0:0:51:0,154,464:0:2061:51	0/0:51,0:0:51:0,154,424:0:2016:51	0/0:51,0:0:51:0,154,429:0:2048:51	./.:.:.:.:.:.:.:.	0/0:30,0:0:30:0,90,270:0:1222:30	0/0:17,0:0:17:0,51,156:0:680:17	0/0:38,0:0:38:0,114,315:0:1522:38	1/1:0,14:14:14:161,42,0:513:0:0	0/0:43,0:0:43:0,129,438:0:1750:43	0/1:50,37:37:87:87,0,257:1476:1972:50	0/0:46,0:0:46:0,138,443:0:1833:46	0/0:18,0:0:18:0,54,151:0:658:18	0/0:31,0:0:31:0,93,307:0:1233:31	0/0:25,0:0:25:0,75,216:0:1007:25	0/0:51,0:0:51:0,154,456:0:2019:51	1/1:4,9:9:13:69,10,0:354:164:4	0/0:75,0:0:75:0,226,884:0:2934:75	0/1:13,7:7:20:69,0,99:280:525:13	0/0:90,0:0:90:0,271,905:0:3607:90	0/0:28,0:0:28:0,84,252:0:1101:28	0/0:40,0:0:40:0,120,384:0:1619:40	0/0:21,0:0:21:0,63,178:0:845:21	0/0:5,0:0:5:0,15,48:0:205:5	0/0:35,0:0:35:0,105,292:0:1431:35	0/0:29,0:0:29:0,87,277:0:1150:29	0/0:38,0:0:38:0,114,393:0:1488:38	0/0:9,0:0:9:0,27,127:0:350:9	0/0:22,0:0:22:0,66,167:0:884:22	0/0:12,0:0:12:0,36,113:0:479:12	1/1:0,8:8:8:68,24,0:318:0:0	0/0:23,1:1:24:0,64,288:28:921:23	0/0:35,0:0:35:0,105,301:0:1371:35	0/1:27,15:15:42:47,0,120:606:1098:27	0/0:39,0:0:39:0,117,349:0:1519:39	0/0:85,0:0:85:0,256,754:0:3420:85	1/1:0,22:22:22:196,66,0:865:0:0	0/0:21,0:0:21:0,63,176:0:857:21	0/0:28,0:0:28:0,84,347:0:1059:28	0/0:39,0:0:39:0,117,328:0:1572:39	0/0:15,1:1:16:0,36,134:33:611:15	0/0:29,0:0:29:0,87,492:0:1132:29
28210418	6944	28210418_6944	G	A	9883.3	.	AB=0.363035;ABP=372.401;AC=11;AF=0.0651221;AN=220;AO=1893;CIGAR=1X;DP=83568;DPB=33456;DPRA=1.22218;EPP=504.205;EPPR=4888.37;GTI=128;LEN=1;MEANALT=1.00845;MQM=12.1997;MQMR=10.7137;NS=2112;NUMALT=1;ODDS=0.00789099;PAIRED=0.862652;PAIREDR=0.918148;PAO=0;PQA=0;PQR=0;PRO=0;PROBE=Intergenic|RAPIDGENOMICS_3404_54292;QA=74518;QR=1221633;RO=31117;RPL=1214;RPP=331.341;RPPR=9708.23;RPR=679;RUN=1;SAF=606;SAP=534.994;SAR=1287;SRF=10648;SRP=6733.83;SRR=20469;TYPE=snp;technology.illumina=1	GT:AD:AO:DP:PL:QA:QR:RO	0/0:11,0:0:11:0,33,87:0:430:11	0/1:3,2:2:5:19,0,13:82:123:3	0/0:9,0:0:9:0,27,70:0:369:9	0/0:55,1:1:56:0,157,468:41:2175:55	0/0:9,0:0:9:0,27,196:0:351:9	0/0:31,0:0:31:0,93,302:0:1233:31	0/0:10,0:0:10:0,30,281:0:406:10	0/0:2,0:0:2:0,6,15:0:78:2	0/0:31,0:0:31:0,93,290:0:1214:31	0/0:37,2:2:39:0,99,395:78:1474:37	0/1:8,4:4:12:8,0,19:164:300:8	0/0:9,3:3:12:0,17,60:110:365:9	0/0:34,4:4:38:0,62,251:160:1311:34	0/1:12,6:6:18:27,0,68:228:465:12	0/0:33,5:5:38:0,74,209:205:1285:33	0/0:53,15:15:68:0,2,247:615:2116:53	0/0:13,1:1:14:0,34,229:41:511:13	0/0:24,5:5:29:0,46,164:205:972:24	0/0:14,0:0:14:0,42,130:0:561:14	0/0:22,2:2:24:0,41,216:82:872:22	0/0:44,0:0:44:0,132,407:0:1691:44	0/0:3,0:0:3:0,9,22:0:123:3	0/0:13,0:0:13:0,39,106:0:529:13	0/0:29,0:0:29:0,87,241:0:1173:29	0/0:1,0:0:1:0,3,29:0:41:1	0/0:30,5:5:35:0,7,591:201:1173:30	0/0:24,0:0:24:0,72,300:0:902:24	0/0:74,0:0:74:0,223,622:0:2881:74	0/0:52,0:0:52:0,157,447:0:2023:52	0/0:27,6:6:33:0,50,183:246:1050:27	0/0:16,0:0:16:0,48,137:0:624:16	0/0:27,0:0:27:0,81,204:0:1011:27	0/0:75,0:0:75:0,226,620:0:2952:75	0/1:2,8:8:10:31,0,1:320:64:2	0/0:7,0:0:7:0,21,52:0:283:7	0/0:2,0:0:2:0,6,13:0:73:2	0/0:35,0:0:35:0,105,271:0:1375:35	0/0:21,0:0:21:0,63,216:0:831:21	0/0:39,0:0:39:0,117,331:0:1536:39	0/0:35,1:1:36:0,99,317:27:1363:35	0/0:16,0:0:16:0,48,136:0:602:16	0/0:29,0:0:29:0,87,266:0:1139:29	0/0:28,4:4:32:0,63,268:155:1116:28	0/0:8,0:0:8:0,24,73:0:328:8	0/0:48,0:0:48:0,144,485:0:1920:48	0/0:6,0:0:6:0,18,47:0:242:6	0/0:20,0:0:20:0,60,188:0:820:20	0/0:43,0:0:43:0,129,452:0:1675:43	0/0:10,0:0:10:0,30,223:0:402:10	0/0:13,0:0:13:0,39,113:0:507:13	0/0:2,1:1:3:0,2,8:41:64:2	0/0:45,0:0:45:0,135,401:0:1810:45	0/0:49,0:0:49:0,148,443:0:1906:49	0/1:5,4:4:9:2,0,11:160:189:5	0/0:35,0:0:35:0,105,362:0:1408:35	0/0:18,7:7:25:0,18,122:287:692:18	0/0:15,0:0:15:0,45,151:0:591:15	0/0:19,3:3:22:0,25,141:123:720:19	0/1:34,10:10:44:23,0,189:402:1295:34	0/0:9,0:0:9:0,27,81:0:356:9	0/0:10,2:2:12:0,21,61:82:410:10	0/0:67,0:0:67:0,202,598:0:2609:67	0/0:27,0:0:27:0,81,241:0:1071:27	0/0:14,0:0:14:0,42,138:0:574:14	0/0:15,1:1:16:0,40,115:41:575:15	0/0:17,0:0:17:0,51,155:0:680:17	0/0:6,4:4:10:0,2,13:164:246:6	0/0:7,0:0:7:0,21,54:0:278:7	0/0:2,0:0:2:0,6,13:0:78:2	0/0:6,0:0:6:0,18,131:0:204:6	0/0:65,0:0:65:0,196,607:0:2581:65	0/0:26,0:0:26:0,78,215:0:1016:26	0/0:59,0:0:59:0,178,527:0:2339:59	0/0:31,4:4:35:0,64,263:145:1267:31	./.:.:.:.:.:.:.:.	0/0:17,0:0:17:0,51,148:0:689:17	0/0:15,0:0:15:0,45,153:0:597:15	0/0:8,2:2:10:0,15,49:82:319:8	0/0:12,0:0:12:0,36,128:0:461:12	0/0:29,0:0:29:0,87,294:0:1177:29	0/0:50,0:0:50:0,151,500:0:2007:50	0/0:18,0:0:18:0,54,160:0:706:18	0/0:22,3:3:25:0,53,189:105:898:22	0/0:11,0:0:11:0,33,107:0:442:11	0/0:5,0:0:5:0,15,67:0:205:5	0/0:51,0:0:51:0,154,431:0:1932:51	0/0:15,1:1:16:0,40,121:32:611:15	0/0:35,0:0:35:0,105,329:0:1358:35	0/0:17,0:0:17:0,51,272:0:652:17	0/0:42,0:0:42:0,126,366:0:1688:42	0/0:23,5:5:28:0,28,122:205:935:23	0/0:6,0:0:6:0,18,51:0:246:6	0/0:11,0:0:11:0,33,122:0:447:11	1/1:0,2:2:2:35,6,0:73:0:0	0/0:69,3:3:72:0,189,619:123:2703:69	0/0:26,4:4:30:0,53,250:164:1032:26	0/0:25,0:0:25:0,75,302:0:1017:25	0/0:11,0:0:11:0,33,93:0:433:11	./.:.:.:.:.:.:.:.	0/0:10,1:1:11:0,19,62:41:410:10	0/0:8,0:0:8:0,24,66:0:324:8	0/0:14,0:0:14:0,42,157:0:553:14	0/0:21,0:0:21:0,63,215:0:806:21	0/0:10,0:0:10:0,30,111:0:410:10	0/0:18,0:0:18:0,54,131:0:719:18	0/0:61,0:0:61:0,184,557:0:2433:61	0/1:13,9:9:22:31,0,39:361:512:13	0/0:21,0:0:21:0,63,188:0:848:21	0/0:29,0:0:29:0,87,215:0:1164:29	0/0:14,0:0:14:0,42,170:0:552:14	1/1:2,4:4:6:16,1,0:155:64:2	0/0:11,0:0:11:0,33,263:0:424:11
28212607	734	28212607_734	G	C	74885.3	.	AB=0.481933;ABP=23.2543;AC=60;AF=0.293567;AN=216;AO=6648;CIGAR=1X;DP=117966;DPB=38562;DPRA=1.00232;EPP=7.10761;EPPR=34.9973;GTI=160;LEN=1;MEANALT=1.00946;MQM=20.4725;MQMR=17.1585;NS=2112;NUMALT=1;ODDS=0.039144;PAIRED=0.531739;PAIREDR=0.630459;PAO=0;PQA=0;PQR=0;PRO=0;PROBE=Intergenic|RAPIDGENOMICS_3404_56619;QA=259114;QR=1150540;RO=29036;RPL=5957;RPP=9060.86;RPPR=42735.5;RPR=691;RUN=1;SAF=3125;SAP=54.7507;SAR=3523;SRF=13001;SRP=691.423;SRR=16035;TYPE=snp;technology.illumina=1	GT:AD:AO:DP:PL:QA:QR:RO	1/1:0,6:6:6:89,18,0:226:0:0	0/0:6,0:0:7:0,18,180:0:242:6	0/0:4,0:0:4:0,12,31:0:160:4	1/1:7,36:36:43:550,31,0:1414:274:7	0/1:3,16:16:19:173,0,57:607:123:3	1/1:0,20:20:20:433,60,0:784:0:0	0/0:10,0:0:10:0,30,287:0:410:10	1/1:3,9:9:12:209,14,0:361:123:3	0/1:23,10:10:33:62,0,452:380:917:23	0/1:46,33:33:79:403,0,514:1295:1822:46	0/0:11,0:0:11:0,33,133:0:442:11	0/0:49,0:0:49:0,148,594:0:1863:49	0/0:37,0:0:37:0,111,634:0:1477:37	0/0:39,0:0:39:0,117,440:0:1573:39	0/0:62,0:0:62:0,187,945:0:2431:62	0/0:25,10:10:35:0,7,428:397:991:25	0/0:30,1:1:31:0,85,1028:41:1201:30	0/0:65,4:4:69:0,178,1018:155:2609:65	1/1:0,30:30:30:350,90,0:1171:0:0	0/0:9,0:0:9:0,27,69:0:365:9	0/1:34,14:14:48:85,0,388:574:1351:34	0/1:16,7:7:23:95,0,101:283:652:16	0/1:14,15:15:29:114,0,91:584:543:14	0/0:57,0:0:57:0,172,732:0:2252:57	0/0:26,1:1:27:0,50,359:37:972:26	0/1:24,34:34:58:793,0,673:1324:939:24	0/1:21,34:34:55:566,0,255:1364:812:21	0/0:48,0:0:48:0,144,757:0:1906:48	0/0:25,0:0:25:0,75,350:0:989:25	0/1:13,11:11:24:83,0,75:447:533:13	0/0:24,0:0:24:0,72,373:0:948:24	./.:.:.:.:.:.:.:.	0/1:71,29:29:100:175,0,608:1150:2809:71	0/0:17,0:0:17:0,51,402:0:689:17	0/0:11,0:0:11:0,33,112:0:433:11	./.:.:.:.:.:.:.:.	0/0:32,11:11:43:0,19,202:434:1253:32	0/0:43,0:0:43:0,129,601:0:1698:43	0/1:12,10:10:22:68,0,188:402:469:12	0/0:39,0:0:39:0,117,633:0:1521:39	0/0:39,0:0:39:0,117,484:0:1559:39	0/1:16,18:18:34:95,0,81:713:633:16	0/0:48,0:0:48:0,144,616:0:1876:48	0/1:1,4:4:5:22,0,14:150:32:1	0/1:29,10:10:39:10,0,253:397:1145:29	0/0:6,0:0:6:0,18,94:0:227:6	1/1:0,44:44:44:609,132,0:1672:0:0	0/0:58,0:0:58:0,175,793:0:2316:58	0/1:22,23:23:45:455,0,609:905:825:22	0/0:19,0:0:19:0,57,238:0:747:19	0/0:6,0:0:6:0,18,45:0:246:6	1/1:0,29:29:29:539,87,0:1168:0:0	0/1:22,17:17:39:78,0,303:666:843:22	0/1:14,17:17:31:166,0,263:635:537:14	0/0:30,0:0:30:0,90,344:0:1167:30	0/1:24,26:26:50:182,0,162:1066:958:24	0/0:17,0:0:17:0,51,224:0:685:17	0/0:12,0:0:12:0,36,255:0:492:12	0/1:5,18:18:23:143,0,17:721:205:5	1/1:0,16:16:16:413,48,0:610:0:0	1/1:0,42:42:42:473,126,0:1634:0:0	0/1:65,82:82:147:472,0,149:3206:2601:65	0/0:46,0:0:46:0,138,635:0:1780:46	0/0:32,0:0:32:0,96,445:0:1250:32	0/1:10,9:9:19:33,0,158:365:377:10	0/1:7,10:10:17:97,0,29:379:275:7	0/0:25,0:0:25:0,75,491:0:979:25	1/1:0,25:25:25:311,75,0:959:0:0	./.:.:.:.:.:.:.:.	0/0:11,0:0:11:0,33,355:0:437:11	0/0:42,0:0:42:0,126,656:0:1631:42	0/0:24,0:0:24:0,72,252:0:980:24	0/1:29,16:16:45:109,0,261:652:1145:29	1/1:2,16:16:18:282,37,0:630:82:2	./.:.:.:.:.:.:.:.	0/0:47,0:0:47:0,141,497:0:1889:47	0/1:5,3:3:8:21,0,45:123:187:5	1/1:0,7:7:7:104,21,0:283:0:0	0/0:13,0:0:13:0,39,349:0:501:13	0/1:9,21:21:30:181,0,70:857:365:9	0/1:44,23:23:67:157,0,338:889:1697:44	0/1:19,19:19:38:220,0,108:744:723:19	0/1:6,8:8:14:152,0,49:328:227:6	1/1:0,14:14:14:197,42,0:555:0:0	0/0:26,0:0:26:0,78,412:0:1035:26	0/0:32,0:0:32:0,96,308:0:1264:32	0/0:11,0:0:11:0,33,244:0:420:11	0/0:70,0:0:70:0,211,1286:0:2720:70	0/0:11,0:0:11:0,33,206:0:416:11	0/0:42,0:0:42:0,126,744:0:1580:42	0/0:27,0:0:27:0,81,414:0:1049:27	0/0:23,0:0:23:0,69,296:0:904:23	0/0:13,0:0:13:0,39,195:0:529:13	1/1:0,7:7:7:186,21,0:278:0:0	1/1:0,24:24:24:299,72,0:925:0:0	0/0:15,0:0:15:0,45,187:0:603:15	1/1:0,16:16:16:232,48,0:601:0:0	0/0:36,0:0:36:0,108,499:0:1440:36	0/0:17,0:0:17:0,51,428:0:680:17	0/0:9,3:3:12:0,8,247:123:360:9	0/0:5,0:0:5:0,15,128:0:196:5	0/0:32,0:0:32:0,96,667:0:1257:32	0/0:44,0:0:44:0,132,776:0:1742:44	0/0:12,0:0:12:0,36,250:0:465:12	0/0:19,0:0:19:0,57,228:0:739:19	0/0:13,0:0:13:0,39,103:0:525:13	0/0:33,0:0:33:0,99,647:0:1291:33	0/0:24,0:0:24:0,72,420:0:945:24	0/0:3,0:0:3:0,9,47:0:123:3	0/0:26,0:0:26:0,78,391:0:1002:26	0/0:2,0:0:2:0,6,62:0:74:2	0/0:25,3:3:28:0,24,755:104:972:25
28219388	1377	28219388_1377	G	A	33505.5	.	AB=0.467823;ABP=51.2214;AC=28;AF=0.109288;AN=224;AO=3638;CIGAR=1X;DP=140273;DPB=57748;DPRA=1.02374;EPP=191.533;EPPR=1143.21;GTI=93;LEN=1;MEANALT=1.00804;MQM=12.978;MQMR=12.5611;NS=2112;NUMALT=1;ODDS=0.00439431;PAIRED=0.705882;PAIREDR=0.757855;PAO=0;PQA=0;PQR=0;PRO=0;PROBE=SNP|RAPIDGENOMICS_3404_56479;QA=144032;QR=1947478;RO=48665;RPL=1906;RPP=21.0816;RPPR=1663.9;RPR=1732;RUN=1;SAF=1690;SAP=42.7414;SAR=1948;SRF=23758;SRP=61.9188;SRR=24907;TYPE=snp;technology.illumina=1	GT:AD:AO:DP:PL:QA:QR:RO	1/1:1,20:20:21:200,32,0:802:37:1	0/0:15,0:0:15:0,45,156:0:590:15	0/0:7,0:0:7:0,21,80:0:287:7	0/0:74,0:0:74:0,223,941:0:2950:74	0/0:13,0:0:13:0,39,239:0:512:13	0/0:75,0:0:75:0,226,878:0:3027:75	0/0:9,0:0:9:0,27,162:0:361:9	0/0:14,0:0:14:0,42,114:0:547:14	0/0:44,0:0:44:0,132,450:0:1784:44	0/0:67,4:4:71:0,183,756:158:2689:67	0/0:6,0:0:6:0,18,62:0:242:6	0/0:24,0:0:24:0,72,262:0:962:24	0/1:15,28:28:43:152,0,94:1140:589:15	1/1:1,5:5:6:27,9,0:205:37:1	0/0:51,0:0:51:0,154,519:0:2078:51	0/0:93,0:0:93:0,280,1309:0:3740:93	0/0:14,0:0:14:0,42,315:0:538:14	0/0:32,0:0:32:0,96,421:0:1300:32	0/0:20,0:0:20:0,60,260:0:771:20	0/1:22,20:20:42:156,0,110:808:898:22	0/0:80,0:0:80:0,241,848:0:3246:80	0/0:72,0:0:72:0,217,727:0:2906:72	0/1:15,9:9:24:14,0,56:365:615:15	0/0:82,0:0:82:0,247,813:0:3288:82	0/0:12,0:0:12:0,36,163:0:484:12	0/0:44,0:0:44:0,132,842:0:1747:44	0/0:70,0:0:70:0,211,688:0:2791:70	0/0:76,0:0:76:0,229,877:0:3015:76	0/0:77,0:0:77:0,232,1043:0:3076:77	0/0:30,0:0:30:0,90,281:0:1190:30	0/0:24,5:5:30:0,42,264:192:980:24	0/0:23,0:0:23:0,69,277:0:918:23	0/1:70,45:45:115:134,0,453:1820:2794:70	0/0:6,0:0:6:0,18,65:0:223:6	0/1:14,20:20:34:96,0,39:789:557:14	0/1:9,1:1:10:2,0,99:41:365:9	0/0:30,0:0:30:0,90,415:0:1226:30	1/1:0,25:25:25:346,75,0:994:0:0	0/1:9,11:11:20:38,0,129:438:365:9	0/1:32,19:19:51:86,0,154:771:1272:32	0/1:39,20:20:59:24,0,190:812:1541:39	0/1:16,25:25:41:239,0,225:992:636:16	0/0:98,0:0:98:0,295,868:0:3897:98	0/0:7,0:0:7:0,21,86:0:274:7	0/0:66,0:0:66:0,199,707:0:2647:66	0/0:12,0:0:12:0,36,137:0:488:12	0/0:60,0:0:60:0,181,616:0:2410:60	0/0:58,0:0:58:0,175,661:0:2374:58	0/0:26,0:0:26:0,78,557:0:1004:26	0/0:22,0:0:22:0,66,332:0:879:22	0/0:10,0:0:10:0,30,101:0:392:10	0/0:54,0:0:54:0,163,563:0:2157:54	0/0:85,0:0:85:0,256,845:0:3397:85	0/0:41,0:0:41:0,123,509:0:1594:41	0/0:61,0:0:61:0,184,583:0:2440:61	0/1:27,19:19:46:14,0,253:766:1069:27	0/0:47,9:9:56:0,98,407:356:1880:47	0/1:12,3:3:15:5,0,47:119:478:12	0/1:4,4:4:8:18,0,32:164:150:4	0/0:22,0:0:22:0,66,226:0:889:22	0/0:35,0:0:35:0,105,322:0:1401:35	0/0:173,0:0:173:0,521,1759:0:6936:173	0/0:62,0:0:62:0,187,736:0:2465:62	0/0:30,0:0:30:0,90,274:0:1204:30	0/1:9,11:11:20:132,0,14:447:369:9	0/0:20,0:0:20:0,60,286:0:803:20	0/0:22,0:0:22:0,66,229:0:876:22	0/0:42,0:0:42:0,126,462:0:1687:42	1/1:0,1:1:1:32,3,0:37:0:0	0/0:18,0:0:18:0,54,375:0:680:18	0/0:71,2:2:73:0,166,660:76:2873:71	0/0:38,0:0:38:0,114,555:0:1520:38	0/0:119,0:0:119:0,358,1125:0:4701:119	0/0:39,0:0:39:0,117,414:0:1551:39	0/1:2,2:2:4:3,0,15:73:82:2	0/0:32,0:0:32:0,96,502:0:1287:32	0/1:2,9:9:11:73,0,28:369:82:2	0/0:20,0:0:20:0,60,200:0:812:20	0/0:15,3:3:18:0,29,296:119:568:15	0/0:41,0:0:41:0,123,418:0:1640:41	0/0:117,0:0:117:0,352,1153:0:4641:117	0/0:31,0:0:31:0,93,322:0:1235:31	0/0:33,0:0:33:0,99,389:0:1332:33	0/1:7,12:12:19:74,0,118:478:246:7	0/0:33,0:0:33:0,99,381:0:1323:33	0/1:50,53:53:103:210,0,142:2124:1989:50	0/0:20,0:0:20:0,60,238:0:780:20	0/1:28,46:46:74:277,0,139:1833:1140:28	0/0:12,0:0:12:0,36,152:0:465:12	0/0:74,0:0:74:0,223,714:0:2944:74	0/0:18,0:0:18:0,54,146:0:730:18	0/0:77,0:0:77:0,232,958:0:3095:77	0/0:15,0:0:15:0,45,131:0:579:15	0/0:9,0:0:9:0,27,159:0:369:9	0/0:62,0:0:62:0,187,745:0:2444:62	0/0:33,0:0:33:0,99,288:0:1319:33	0/0:53,0:0:53:0,160,617:0:2083:53	0/0:32,0:0:32:0,96,524:0:1273:32	0/0:9,0:0:9:0,27,90:0:369:9	0/0:34,0:0:34:0,102,397:0:1348:34	0/0:17,0:0:17:0,51,219:0:688:17	0/0:19,0:0:19:0,57,282:0:749:19	0/0:44,0:0:44:0,132,623:0:1763:44	0/0:24,0:0:24:0,72,223:0:962:24	0/1:17,18:18:35:61,0,34:720:647:17	0/0:71,0:0:71:0,214,730:0:2803:71	0/0:62,0:0:62:0,187,645:0:2493:62	0/0:23,0:0:23:0,69,218:0:903:23	0/0:40,0:0:40:0,120,451:0:1591:40	0/0:40,0:0:40:0,120,403:0:1602:40	0/0:23,0:0:23:0,69,322:0:923:23	0/0:8,0:0:8:0,24,204:0:320:8
28222015	469	28222015_469	C	T	137168	.	AB=0.479833;ABP=49.5177;AC=82;AF=0.364087;AN=220;AO=12311;CIGAR=1X;DP=153927;DPB=58674;DPRA=0.765304;EPP=515.765;EPPR=2638.15;GTI=220;LEN=1;MEANALT=1.00969;MQM=12.8501;MQMR=13.3298;NS=2112;NUMALT=1;ODDS=0.00817845;PAIRED=0.866136;PAIREDR=0.795789;PAO=0;PQA=0;PQR=0;PRO=0;PROBE=Intergenic|RAPIDGENOMICS_3404_47805;QA=488747;QR=1675717;RO=41986;RPL=4597;RPP=1716.71;RPPR=1529.06;RPR=7714;RUN=1;SAF=9624;SAP=8490.99;SAR=2687;SRF=30139;SRP=17308;SRR=11847;TYPE=snp;technology.illumina=1	GT:AD:AO:DP:PL:QA:QR:RO	0/1:12,10:10:22:38,0,212:406:479:12	1/1:0,17:17:17:157,51,0:669:0:0	0/1:7,7:7:14:37,0,62:283:273:7	0/1:26,23:23:49:101,0,90:922:1044:26	0/0:37,0:0:37:0,111,662:0:1456:37	0/1:23,25:25:48:72,0,154:977:845:23	0/1:2,10:10:12:192,0,42:401:82:2	0/1:6,1:1:7:11,0,66:41:242:6	0/1:46,20:20:66:33,0,508:807:1823:46	1/1:0,18:18:18:177,54,0:738:0:0	0/0:13,5:5:18:0,15,88:201:525:13	0/0:27,1:1:28:0,75,292:41:1085:27	0/0:79,0:0:79:0,238,995:0:3175:79	0/0:15,5:5:20:0,11,85:205:543:15	0/1:46,17:17:63:23,0,331:647:1798:46	0/1:29,49:49:78:283,0,35:1983:1108:29	0/0:23,0:0:23:0,69,544:0:875:23	0/1:35,46:46:81:334,0,182:1873:1385:35	0/0:37,5:5:42:0,85,264:201:1479:37	0/0:28,13:13:41:0,4,276:521:1072:28	0/1:54,41:41:95:110,0,264:1634:2138:54	0/1:14,12:12:26:60,0,125:475:566:14	0/0:19,0:0:19:0,57,287:0:761:19	1/1:0,12:12:12:146,36,0:484:0:0	0/0:10,1:1:11:0,4,60:41:410:10	0/1:8,24:24:32:396,0,73:962:282:8	0/1:18,24:24:42:132,0,27:972:679:18	0/0:58,22:22:80:0,39,643:857:2272:58	0/1:11,28:28:39:175,0,98:1144:451:11	0/1:4,11:11:15:108,0,61:447:164:4	0/1:5,24:24:29:119,0,25:970:201:5	0/0:47,0:0:47:0,141,637:0:1830:47	0/1:44,21:21:65:9,0,316:840:1751:44	0/0:5,2:2:7:0,4,88:82:201:5	0/1:23,17:17:40:20,0,240:693:916:23	./.:.:.:.:.:.:.:.	1/1:0,10:10:10:109,30,0:383:0:0	1/1:2,21:21:23:213,49,0:839:82:2	0/1:20,17:17:37:34,0,95:674:812:20	0/0:63,20:20:83:0,80,621:816:2518:63	0/0:58,0:0:58:0,175,619:0:2302:58	0/0:66,17:17:83:0,92,563:693:2622:66	1/1:0,41:41:41:427,123,0:1650:0:0	0/0:13,2:2:15:0,29,163:78:515:13	0/1:17,7:7:24:7,0,167:273:693:17	0/1:6,1:1:7:11,0,39:41:246:6	0/0:64,0:0:64:0,193,653:0:2556:64	1/1:4,46:46:50:354,45,0:1834:150:4	0/0:59,0:0:59:0,178,1298:0:2338:59	0/0:50,15:15:65:0,61,479:615:2016:50	0/0:6,1:1:7:0,12,55:41:246:6	0/0:37,0:0:37:0,111,414:0:1491:37	0/0:47,11:11:58:0,84,380:422:1877:47	1/1:4,26:26:30:224,10,0:1026:160:4	1/1:4,40:40:44:347,29,0:1619:164:4	0/1:19,16:16:35:63,0,68:644:770:19	1/1:1,43:43:44:445,103,0:1705:41:1	0/0:22,0:0:22:0,66,281:0:867:22	0/0:43,15:15:58:0,7,332:602:1693:43	0/1:10,18:18:28:77,0,98:696:396:10	0/1:12,12:12:24:46,0,60:475:492:12	0/0:112,0:0:112:0,337,1296:0:4473:112	0/0:73,0:0:73:0,220,791:0:2914:73	0/0:30,0:0:30:0,90,267:0:1149:30	0/0:23,0:0:23:0,69,281:0:900:23	0/1:8,8:8:16:44,0,39:296:328:8	0/1:4,14:14:18:139,0,55:538:164:4	0/1:36,10:10:46:15,0,377:410:1455:36	./.:.:.:.:.:.:.:.	0/0:27,3:3:30:0,22,587:114:1060:27	0/0:52,0:0:52:0,157,557:0:2042:52	0/1:7,22:22:29:139,0,51:867:287:7	1/1:1,47:47:48:428,115,0:1919:41:1	0/0:35,0:0:35:0,105,543:0:1387:35	0/0:7,2:2:9:0,3,53:82:273:7	0/0:48,14:14:62:0,70,417:570:1919:48	0/0:7,2:2:9:0,10,83:78:283:7	0/0:7,3:3:10:0,6,82:123:268:7	0/1:10,5:5:15:25,0,212:205:402:10	1/1:2,25:25:27:314,63,0:1017:82:2	1/1:12,60:60:72:508,17,0:2435:492:12	0/1:17,21:21:38:154,0,57:848:679:17	0/0:53,0:0:53:0,160,536:0:2106:53	0/0:46,7:7:53:0,61,513:283:1857:46	0/1:4,18:18:22:80,0,44:738:164:4	0/1:8,31:31:39:154,0,87:1249:319:8	0/0:11,1:1:12:0,28,105:37:451:11	0/0:34,1:1:35:0,96,347:41:1362:34	0/0:15,0:0:15:0,45,220:0:590:15	0/1:51,26:26:77:89,0,330:1066:2059:51	0/0:64,0:0:64:0,193,726:0:2585:64	0/0:33,8:8:41:0,42,274:324:1330:33	0/1:38,13:13:51:34,0,206:507:1541:38	0/0:12,4:4:16:0,15,171:164:470:12	0/1:10,44:44:54:265,0,45:1772:406:10	0/1:2,11:11:13:78,0,19:434:82:2	1/1:4,31:31:35:222,25,0:1271:160:4	0/1:15,3:3:18:0,0,153:123:597:15	0/0:35,0:0:35:0,105,311:0:1395:35	0/0:5,2:2:7:0,4,20:82:168:5	1/1:2,10:10:12:63,19,0:406:78:2	0/1:8,5:5:13:19,0,51:205:324:8	0/0:21,10:10:31:0,4,216:387:834:21	1/1:0,23:23:23:191,69,0:939:0:0	1/1:4,18:18:22:140,29,0:730:164:4	1/1:5,41:41:46:295,97,0:1631:205:5	0/1:24,12:12:36:42,0,101:492:967:24	1/1:0,30:30:30:369,90,0:1209:0:0	1/1:0,15:15:15:154,45,0:615:0:0	0/0:41,0:0:41:0,123,513:0:1614:41	0/0:7,0:0:7:0,21,143:0:283:7	1/1:2,20:20:22:333,20,0:816:82:2
28222015	520	28222015_520	T	C	192311	.	AB=0.444013;ABP=416.607;AC=96;AF=0.429102;AN=224;AO=17116;CIGAR=1X;DP=196981;DPB=83356;DPRA=0.790177;EPP=759.57;EPPR=1227.06;GTI=185;LEN=1;MEANALT=1.00559;MQM=12.8952;MQMR=11.9816;NS=2112;NUMALT=1;ODDS=0.0190586;PAIRED=0.855983;PAIREDR=0.84612;PAO=0;PQA=0;PQR=0;PRO=0;PROBE=Intergenic|RAPIDGENOMICS_3404_47805;QA=674121;QR=2221744;RO=56011;RPL=5334;RPP=5277.76;RPPR=5303.71;RPR=11782;RUN=1;SAF=10041;SAP=1119.09;SAR=7075;SRF=32205;SRP=2737.88;SRR=23806;TYPE=snp;technology.illumina=1	GT:AD:AO:DP:PL:QA:QR:RO	0/1:9,23:23:32:117,0,42:939:351:9	1/1:0,21:21:21:188,63,0:815:0:0	0/1:21,11:11:32:15,0,115:447:848:21	0/1:48,31:31:79:60,0,178:1244:1930:48	0/0:45,0:0:45:0,135,730:0:1776:45	0/1:32,33:33:65:92,0,160:1340:1276:32	1/1:1,16:16:17:305,10,0:639:41:1	0/0:14,1:1:15:0,14,122:37:561:14	0/1:67,25:25:92:14,0,400:1021:2687:67	1/1:0,33:33:33:347,99,0:1335:0:0	0/1:8,13:13:21:50,0,24:529:324:8	0/0:36,16:16:52:0,31,271:643:1459:36	0/0:111,0:0:111:0,334,1505:0:4409:111	0/1:22,15:15:37:59,0,65:597:886:22	0/0:76,20:20:96:0,109,664:794:2950:76	0/1:35,56:56:91:311,0,37:2257:1403:35	0/0:21,0:0:21:0,63,410:0:810:21	0/1:55,84:84:139:574,0,178:3346:2159:55	0/0:62,6:6:68:0,133,511:238:2466:62	0/1:32,15:15:47:22,0,162:592:1265:32	0/1:66,49:49:115:109,0,305:1974:2674:66	0/1:20,18:18:38:81,0,256:734:799:20	0/0:23,0:0:23:0,69,275:0:897:23	1/1:0,39:39:39:433,117,0:1534:0:0	0/0:5,1:1:6:0,10,36:41:201:5	0/1:7,36:36:43:671,0,61:1380:287:7	0/1:37,39:39:76:237,0,90:1569:1437:37	0/0:80,35:35:115:0,42,705:1431:3201:80	1/1:7,68:68:75:696,82,0:2731:273:7	1/1:0,21:21:21:252,63,0:834:0:0	1/1:1,44:44:45:378,128,0:1735:27:1	0/0:67,0:0:67:0,202,819:0:2684:67	0/1:48,39:39:87:106,0,193:1560:1924:48	0/1:1,2:2:3:8,0,15:82:41:1	0/1:38,20:20:58:16,0,349:816:1535:38	0/1:4,6:6:10:19,0,32:246:164:4	1/1:0,20:20:20:162,60,0:820:0:0	1/1:1,32:32:33:441,88,0:1272:41:1	0/0:45,20:20:65:0,20,297:812:1820:45	0/0:74,36:36:110:0,45,513:1436:2966:74	0/0:82,0:0:82:0,247,844:0:3277:82	0/0:94,35:35:129:0,77,692:1418:3763:94	1/1:0,52:52:52:555,157,0:2093:0:0	0/0:15,5:5:20:0,14,141:205:578:15	0/1:24,12:12:36:1,0,221:469:949:24	0/0:17,5:5:22:0,3,171:196:674:17	0/0:96,0:0:96:0,289,926:0:3833:96	1/1:0,59:59:59:603,178,0:2334:0:0	0/0:63,0:0:63:0,190,1497:0:2419:63	0/0:64,25:25:89:0,27,549:986:2485:64	0/0:18,2:2:20:0,42,144:82:734:18	0/0:46,0:0:46:0,138,465:0:1849:46	0/1:44,27:27:71:35,0,210:1072:1748:44	1/1:2,38:38:40:371,73,0:1483:82:2	1/1:2,55:55:57:547,121,0:2172:73:2	0/1:31,63:63:94:403,0,9:2545:1235:31	1/1:0,58:58:58:599,175,0:2276:0:0	0/0:27,0:0:27:0,81,333:0:1071:27	0/1:42,18:18:60:12,0,303:711:1622:42	0/1:7,24:24:31:125,0,19:961:278:7	0/1:22,16:16:38:90,0,139:630:889:22	0/0:137,0:0:137:0,412,1423:0:5436:137	0/0:111,0:0:111:0,334,1041:0:4482:111	0/0:54,0:0:54:0,163,477:0:2154:54	0/0:26,0:0:26:0,78,290:0:1023:26	1/1:7,20:20:27:155,1,0:797:270:7	1/1:0,26:26:26:275,78,0:988:0:0	0/1:38,25:25:63:101,0,327:1003:1498:38	0/1:3,1:1:4:19,0,33:41:123:3	0/1:23,3:3:26:12,0,494:119:863:23	0/0:73,0:0:73:0,220,671:0:2946:73	0/1:5,26:26:31:161,0,30:1062:188:5	1/1:4,68:68:72:627,187,0:2746:155:4	0/0:46,0:0:46:0,138,509:0:1847:46	0/0:8,2:2:10:0,6,49:82:328:8	0/0:67,18:18:85:0,88,578:734:2677:67	0/0:16,6:6:22:0,15,115:238:631:16	0/0:9,1:1:10:0,21,107:41:351:9	0/1:8,11:11:19:109,0,106:451:296:8	1/1:1,29:29:30:344,80,0:1167:41:1	1/1:6,108:108:114:1076,299,0:4373:242:6	0/1:23,36:36:59:209,0,38:1398:899:23	0/0:91,0:0:91:0,274,807:0:3585:91	0/1:64,28:28:92:56,0,417:1109:2546:64	1/1:0,27:27:27:224,81,0:1094:0:0	1/1:4,72:72:76:616,134,0:2863:145:4	0/1:8,4:4:12:4,0,35:160:324:8	0/0:75,26:26:101:0,57,501:1054:3021:75	0/0:15,1:1:16:0,27,217:22:597:15	0/1:67,48:48:115:206,0,242:1905:2669:67	0/0:117,0:0:117:0,352,1213:0:4705:117	0/0:56,17:17:74:0,72,412:697:2262:56	0/0:59,20:20:79:0,39,393:807:2323:59	0/0:15,5:5:20:0,20,187:197:592:15	0/1:10,61:61:73:370,0,2:2445:377:10	1/1:0,30:30:30:348,90,0:1178:0:0	1/1:4,41:41:45:338,58,0:1669:150:4	0/0:15,2:2:17:0,8,172:82:603:15	0/0:35,0:0:35:0,105,335:0:1399:35	0/0:9,4:4:13:0,4,56:164:333:9	1/1:5,13:13:18:84,11,0:520:197:5	0/1:9,7:7:16:28,0,55:287:360:9	0/0:42,12:12:54:0,72,397:488:1691:42	1/1:0,52:52:52:497,157,0:2108:0:0	1/1:4,28:28:32:238,59,0:1127:164:4	1/1:3,48:48:51:424,128,0:1917:123:3	0/1:23,20:20:43:45,0,58:820:885:23	1/1:0,33:33:33:380,99,0:1285:0:0	1/1:0,23:23:23:214,69,0:881:0:0	0/0:69,0:0:69:0,208,714:0:2705:69	0/0:7,0:0:7:0,21,143:0:287:7	1/1:2,17:17:19:277,13,0:648:82:2
28222015	569	28222015_569	C	G	111869	.	AB=0.459888;ABP=162.582;AC=48;AF=0.225697;AN=220;AO=9489;CIGAR=1X;DP=203899;DPB=89712;DPRA=0.899301;EPP=988.314;EPPR=3784.4;GTI=138;LEN=1;MEANALT=1.01269;MQM=12.9557;MQMR=11.4303;NS=2112;NUMALT=1;ODDS=0.00329069;PAIRED=0.86321;PAIREDR=0.87286;PAO=0;PQA=0;PQR=0;PRO=0;PROBE=Intergenic|RAPIDGENOMICS_3404_47805;QA=373198;QR=2659434;RO=66832;RPL=5460;RPP=471.622;RPPR=704.35;RPR=4029;RUN=1;SAF=4627;SAP=15.648;SAR=4862;SRF=32891;SRP=38.8322;SRR=33941;TYPE=snp;technology.illumina=1	GT:AD:AO:DP:PL:QA:QR:RO	0/1:27,16:16:43:74,0,158:638:1091:27	0/0:24,0:0:24:0,72,215:0:972:24	0/0:29,0:0:29:0,87,248:0:1185:29	0/1:27,52:52:79:204,0,35:2006:1095:27	0/0:42,0:0:42:0,126,671:0:1641:42	0/1:39,35:35:74:142,0,133:1380:1555:39	0/0:12,0:0:12:0,36,267:0:469:12	0/0:18,2:2:20:0,2,88:82:715:18	0/0:98,0:0:98:0,295,1008:0:3899:98	0/0:42,0:0:42:0,126,496:0:1666:42	0/0:16,0:0:16:0,48,160:0:648:16	0/1:30,28:28:58:85,0,59:1121:1188:30	0/0:145,0:0:145:0,436,1844:0:5765:145	0/1:16,23:23:39:67,0,85:920:626:16	0/0:106,1:1:107:0,304,1077:37:4159:106	0/0:68,33:33:102:0,12,527:1243:2588:68	1/1:0,13:13:13:145,39,0:471:0:0	0/0:154,0:0:154:0,464,1660:0:6132:154	0/0:92,0:0:92:0,277,849:0:3649:92	0/1:20,32:32:52:149,0,57:1277:784:20	0/0:127,0:0:133:0,382,1214:0:5049:127	0/1:24,29:29:53:260,0,108:1145:947:24	1/1:0,25:25:25:229,75,0:988:0:0	0/0:50,0:0:50:0,151,559:0:2007:50	1/1:1,5:5:6:37,10,0:205:41:1	0/0:34,0:0:34:0,102,834:0:1366:34	0/1:40,48:48:88:169,0,195:1929:1615:40	0/0:123,0:0:123:0,370,1371:0:4952:123	0/0:88,0:0:88:0,265,1000:0:3548:88	0/0:34,0:0:34:0,102,364:0:1352:34	0/0:41,0:0:41:0,123,366:0:1627:41	1/1:0,54:54:54:600,163,0:2161:0:0	0/1:53,59:59:112:159,0,187:2347:2124:53	./.:.:.:.:.:.:.:.	0/1:21,31:31:52:202,0,56:1234:840:21	0/1:8,4:4:12:26,0,31:160:324:8	0/0:32,0:0:32:0,96,276:0:1217:32	0/0:44,0:0:44:0,132,579:0:1764:44	0/0:78,0:0:78:0,235,733:0:3047:78	0/0:106,0:0:106:0,319,986:0:4250:106	0/0:67,21:21:88:0,59,500:839:2663:67	0/0:122,0:0:122:0,367,1175:0:4862:122	0/0:87,0:0:87:0,262,1016:0:3510:87	0/0:17,0:0:17:0,51,147:0:693:17	0/1:17,34:34:51:281,0,22:1352:656:17	1/1:5,17:17:22:174,4,0:688:182:5	0/1:43,49:49:92:184,0,142:1939:1719:43	0/0:71,1:1:72:0,184,663:41:2832:71	0/1:53,20:20:73:240,0,949:789:2069:53	0/0:74,0:0:74:0,223,731:0:2949:74	1/1:4,24:24:28:197,37,0:975:146:4	0/1:31,20:20:51:38,0,181:820:1236:31	0/1:35,31:31:66:92,0,137:1227:1410:35	0/0:40,0:0:40:0,120,418:0:1571:40	0/0:80,0:0:80:0,241,803:0:3203:80	0/1:83,36:36:119:15,0,601:1424:3292:83	0/0:71,0:0:71:0,214,796:0:2789:71	1/1:0,24:24:24:287,72,0:959:0:0	0/0:62,0:0:62:0,187,647:0:2494:62	0/0:30,0:0:30:0,90,279:0:1182:30	0/0:21,0:0:21:0,63,271:0:845:21	1/1:0,184:184:184:1750,554,0:7273:0:0	0/1:68,46:46:114:51,0,331:1877:2700:68	1/1:0,61:61:61:549,184,0:2423:0:0	1/1:0,27:27:27:306,81,0:1085:0:0	0/0:27,4:4:31:0,58,240:164:1036:27	0/0:32,0:0:32:0,96,354:0:1295:32	0/0:63,0:0:63:0,190,752:0:2518:63	0/0:6,0:0:6:0,18,91:0:246:6	0/0:14,0:0:14:0,42,341:0:539:14	1/1:0,89:89:89:772,268,0:3517:0:0	0/0:30,0:0:30:0,90,288:0:1217:30	0/0:83,0:0:83:0,250,776:0:3295:83	1/1:0,31:31:31:267,93,0:1244:0:0	1/1:3,10:10:13:54,2,0:397:104:3	0/0:91,0:0:91:0,274,938:0:3601:91	0/0:29,0:0:29:0,87,283:0:1134:29	0/0:12,0:0:12:0,36,116:0:471:12	0/1:10,7:7:17:45,0,100:251:406:10	0/0:40,0:0:40:0,120,459:0:1628:40	0/0:120,0:0:120:0,361,1210:0:4859:120	0/1:36,44:44:80:187,0,177:1765:1432:36	0/0:75,27:27:102:0,37,375:1089:3010:75	0/0:90,0:0:90:0,271,908:0:3616:90	0/0:37,0:0:37:0,111,327:0:1486:37	0/0:99,0:0:99:0,298,1039:0:3953:99	0/0:14,0:0:14:0,42,131:0:548:14	0/0:132,0:0:132:0,397,1287:0:5287:132	0/0:24,0:0:24:0,72,347:0:980:24	0/0:121,0:0:121:0,364,1201:0:4844:121	0/0:118,0:0:118:0,355,1086:0:4742:118	0/0:79,0:0:79:0,238,794:0:3098:79	0/0:77,0:0:77:0,232,762:0:3056:77	0/0:12,0:0:12:0,36,95:0:478:12	0/0:68,0:0:68:0,205,631:0:2726:68	0/0:35,0:0:35:0,105,388:0:1379:35	0/0:48,0:0:48:0,144,515:0:1894:48	0/0:19,0:0:20:0,57,288:0:731:19	0/0:32,0:0:32:0,96,300:0:1273:32	0/1:8,9:9:17:63,0,25:365:324:8	0/1:11,6:6:17:0,0,52:242:433:11	0/0:19,0:0:19:0,57,198:0:775:19	0/0:53,0:0:53:0,160,478:0:2102:53	0/0:74,0:0:74:0,223,699:0:2947:74	0/0:23,0:0:23:0,69,213:0:935:23	0/0:52,0:0:52:0,157,490:0:2107:52	0/0:53,0:0:53:0,160,497:0:2108:53	0/0:32,0:0:32:0,96,390:0:1278:32	0/0:28,0:0:28:0,84,282:0:1114:28	0/0:94,0:0:94:0,283,898:0:3724:94	./.:.:.:.:.:.:.:.	0/0:21,0:0:21:0,63,513:0:829:21
28222015	573	28222015_573	C	A	10241.8	.	AB=0.460375;ABP=25.5539;AC=4;AF=0.0204334;AN=220;AO=979;CIGAR=1X;DP=205554;DPB=90431;DPRA=0.975473;EPP=59.0849;EPPR=5772.41;GTI=21;LEN=1;MEANALT=1.01852;MQM=13.5015;MQMR=11.4324;NS=2112;NUMALT=1;ODDS=0.0646909;PAIRED=0.833504;PAIREDR=0.873043;PAO=0;PQA=0;PQR=0;PRO=0;PROBE=Intergenic|RAPIDGENOMICS_3404_47805;QA=38880;QR=3556034;RO=89030;RPL=573;RPP=64.8695;RPPR=2580.54;RPR=406;RUN=1;SAF=491;SAP=3.03026;SAR=488;SRF=43204;SRP=170.691;SRR=45826;TYPE=snp;technology.illumina=1	GT:AD:AO:DP:PL:QA:QR:RO	0/0:43,0:0:43:0,129,489:0:1716:43	0/0:19,6:6:25:0,20,131:246:757:19	0/0:31,0:0:31:0,93,262:0:1258:31	0/0:79,0:0:79:0,238,722:0:3134:79	0/0:42,0:0:42:0,126,659:0:1664:42	0/0:76,0:0:76:0,229,702:0:3027:76	0/0:12,0:0:12:0,36,267:0:473:12	0/0:20,0:0:20:0,60,202:0:812:20	0/0:97,0:0:97:0,292,999:0:3909:97	0/0:44,0:0:44:0,132,498:0:1709:44	0/0:16,0:0:16:0,48,160:0:624:16	0/0:57,0:0:57:0,172,487:0:2300:57	0/0:149,0:0:149:0,449,1891:0:5899:149	0/0:39,0:0:39:0,117,384:0:1539:39	0/0:104,0:0:104:0,313,1036:0:4169:104	0/0:96,0:0:96:0,289,1067:0:3811:96	0/0:14,0:0:14:0,42,188:0:530:14	0/0:157,0:0:157:0,473,1744:0:6319:157	0/0:88,0:0:88:0,265,830:0:3553:88	0/0:52,0:0:52:0,157,522:0:2097:52	0/0:131,0:0:131:0,394,1223:0:5262:131	0/0:54,0:0:54:0,163,678:0:2197:54	0/0:27,0:0:27:0,81,276:0:1073:27	0/0:47,0:0:47:0,141,528:0:1874:47	0/0:7,0:0:7:0,21,82:0:283:7	0/0:35,0:0:35:0,105,866:0:1392:35	0/0:92,0:0:92:0,277,922:0:3636:92	0/0:130,0:0:130:0,391,1435:0:5211:130	0/0:90,0:0:90:0,271,997:0:3630:90	0/0:33,0:0:33:0,99,355:0:1318:33	0/0:43,0:0:43:0,129,382:0:1724:43	0/0:56,0:0:56:0,169,615:0:2196:56	0/0:109,0:0:109:0,328,989:0:4388:109	./.:.:.:.:.:.:.:.	0/0:54,2:2:56:0,150,582:82:2117:54	0/0:12,0:0:12:0,36,128:0:492:12	0/0:32,0:0:32:0,96,282:0:1290:32	0/0:36,8:8:44:0,64,446:328:1423:36	0/0:75,0:0:75:0,226,716:0:3002:75	0/0:103,0:0:103:0,310,950:0:4086:103	0/0:90,0:0:90:0,271,941:0:3600:90	0/0:126,0:0:126:0,379,1214:0:5094:126	0/0:87,0:0:87:0,262,988:0:3473:87	0/0:15,0:0:15:0,45,127:0:615:15	0/0:50,0:0:50:0,151,614:0:2019:50	0/0:22,0:0:22:0,66,298:0:898:22	0/0:93,0:0:93:0,280,886:0:3676:93	0/0:69,0:0:69:0,208,704:0:2787:69	0/0:74,0:0:74:0,223,1627:0:2802:74	0/0:74,0:0:74:0,223,733:0:2924:74	0/0:28,0:0:28:0,84,293:0:1140:28	0/0:53,0:0:53:0,160,502:0:2118:53	0/0:66,0:0:66:0,199,629:0:2646:66	0/0:41,0:0:41:0,123,426:0:1600:41	0/0:83,0:0:83:0,250,830:0:3331:83	0/0:125,0:0:125:0,376,1413:0:5026:125	0/0:63,0:0:63:0,190,667:0:2506:63	0/0:25,0:0:25:0,75,295:0:940:25	0/0:62,0:0:62:0,187,643:0:2453:62	0/0:28,0:0:28:0,84,259:0:1115:28	0/0:21,0:0:21:0,63,271:0:843:21	0/0:185,0:0:185:0,557,1757:0:7359:185	0/0:110,0:0:110:0,331,1045:0:4434:110	0/0:61,0:0:61:0,184,549:0:2472:61	0/0:27,0:0:27:0,81,317:0:1103:27	0/0:36,0:0:36:0,108,348:0:1412:36	1/1:3,29:29:32:303,70,0:1157:123:3	0/0:62,0:0:62:0,187,747:0:2489:62	0/0:6,0:0:6:0,18,91:0:242:6	0/0:15,0:0:15:0,45,375:0:580:15	0/0:87,0:0:87:0,262,753:0:3482:87	0/0:37,0:0:37:0,111,381:0:1462:37	0/0:84,0:0:84:0,253,820:0:3373:84	0/0:36,0:0:36:0,108,305:0:1442:36	0/0:11,0:0:11:0,33,105:0:420:11	0/0:85,0:0:85:0,256,844:0:3460:85	0/0:29,0:0:29:0,87,283:0:1157:29	0/0:12,0:0:12:0,36,116:0:474:12	0/0:16,0:0:16:0,48,244:0:624:16	0/0:40,0:0:40:0,120,457:0:1611:40	0/0:122,0:0:122:0,367,1245:0:4898:122	0/0:79,1:1:80:0,232,823:37:3180:79	0/0:103,0:0:103:0,310,942:0:4105:103	0/0:95,0:0:95:0,286,976:0:3838:95	0/0:37,0:0:37:0,111,325:0:1492:37	0/0:99,0:0:99:0,298,1041:0:3974:99	0/1:7,7:7:14:27,0,20:287:279:7	0/0:132,0:0:132:0,397,1288:0:5287:132	0/0:25,0:0:25:0,75,354:0:1005:25	0/0:125,0:0:125:0,376,1263:0:5086:125	0/0:111,0:0:112:0,334,1015:0:4488:111	0/0:83,0:0:83:0,250,827:0:3319:83	0/0:76,0:0:76:0,229,756:0:3077:76	0/0:12,0:0:12:0,36,95:0:483:12	0/0:68,0:0:68:0,205,632:0:2759:68	0/0:35,0:0:35:0,105,376:0:1395:35	0/0:51,0:0:51:0,154,531:0:2026:51	0/0:21,0:0:21:0,63,309:0:826:21	0/0:33,0:0:33:0,99,308:0:1302:33	0/0:19,0:0:19:0,57,205:0:729:19	0/0:17,0:0:17:0,51,160:0:689:17	0/1:12,7:7:19:19,0,65:283:475:12	0/0:51,0:0:51:0,154,452:0:2069:51	0/0:74,0:0:74:0,223,700:0:2948:74	0/0:23,0:0:23:0,69,213:0:943:23	0/0:52,0:0:52:0,157,489:0:2090:52	0/0:53,0:0:53:0,160,496:0:2112:53	0/0:27,0:0:27:0,81,351:0:1080:27	0/0:28,0:0:28:0,84,283:0:1131:28	0/0:93,0:0:93:0,280,882:0:3698:93	./.:.:.:.:.:.:.:.	0/0:19,0:0:19:0,57,457:0:757:19
28222105	4529	28222105_4529	G	T	47324.2	.	AB=0.369462;ABP=1529.72;AC=24;AF=0.137067;AN=224;AO=7342;CIGAR=1X;DP=264858;DPB=101882;DPRA=0.724607;EPP=420.43;EPPR=801.497;GTI=193;LEN=1;MEANALT=1.00753;MQM=12.5587;MQMR=11.0529;NS=2112;NUMALT=1;ODDS=0.0143598;PAIRED=0.862299;PAIREDR=0.881586;PAO=0;PQA=0;PQR=0;PRO=0;PROBE=Intergenic|RAPIDGENOMICS_3404_56031;QA=291584;QR=3606100;RO=90226;RPL=2936;RPP=642.119;RPPR=17029.3;RPR=4406;RUN=1;SAF=4695;SAP=1243.52;SAR=2647;SRF=51159;SRP=3522.01;SRR=39067;TYPE=snp;technology.illumina=1	GT:AD:AO:DP:PL:QA:QR:RO	0/0:55,12:12:67:0,92,447:478:2202:55	0/1:15,12:12:27:136,0,148:469:607:15	0/0:17,0:0:17:0,51,168:0:680:17	0/0:141,0:0:141:0,424,1476:0:5509:141	0/1:25,21:21:46:205,0,232:848:972:25	0/0:99,0:0:99:0,298,979:0:3951:99	0/0:21,0:0:21:0,63,418:0:817:21	0/0:5,0:0:5:0,15,58:0:201:5	0/1:32,40:40:73:100,0,108:1605:1296:32	0/0:173,0:0:173:0,521,1681:0:6864:173	0/0:38,0:0:38:0,114,342:0:1532:38	0/0:44,0:0:44:0,132,395:0:1784:44	0/0:56,12:12:68:0,24,343:469:2240:56	0/0:48,0:0:48:0,144,500:0:1919:48	0/0:79,0:0:79:0,238,715:0:3162:79	1/1:0,53:53:53:482,160,0:2144:0:0	0/0:35,0:0:35:0,105,761:0:1383:35	0/0:25,9:9:34:0,15,142:369:995:25	0/0:85,25:25:110:0,117,625:1009:3438:85	0/0:44,14:14:58:0,53,372:565:1744:44	0/0:115,0:0:115:0,346,1060:0:4613:115	0/1:38,26:26:64:63,0,203:1044:1546:38	1/1:0,21:21:21:198,63,0:852:0:0	0/0:68,36:36:104:0,6,309:1476:2725:68	0/0:31,0:0:31:0,93,297:0:1227:31	0/0:93,0:0:93:0,280,1823:0:3673:93	0/0:61,22:22:83:0,64,484:885:2411:61	0/0:151,0:0:151:0,455,1534:0:5982:151	0/0:169,0:0:169:0,509,1682:0:6758:169	0/0:29,9:9:38:0,26,210:342:1163:29	0/0:42,0:0:42:0,126,524:0:1676:42	0/0:69,0:0:69:0,208,636:0:2759:69	0/0:233,0:0:233:0,701,2136:0:9309:233	0/0:60,0:0:60:0,181,526:0:2426:60	0/0:40,0:0:40:0,120,499:0:1586:40	0/0:1,0:0:1:0,3,7:0:37:1	0/0:50,0:0:50:0,151,492:0:2025:50	0/0:54,0:0:54:0,163,497:0:2134:54	0/0:93,0:0:93:0,280,920:0:3669:93	0/0:181,0:0:181:0,545,1785:0:7172:181	1/1:0,27:27:27:338,81,0:1099:0:0	0/0:61,15:15:76:0,76,382:599:2444:61	0/0:119,0:0:119:0,358,1126:0:4737:119	1/1:2,8:8:10:71,9,0:328:68:2	0/0:129,0:0:129:0,388,1326:0:5181:129	0/0:31,0:0:31:0,93,307:0:1241:31	0/0:113,0:0:113:0,340,1109:0:4544:113	0/1:50,34:34:84:36,0,236:1340:1975:50	0/0:64,0:0:64:0,193,1389:0:2479:64	0/0:90,0:0:90:0,271,783:0:3564:90	0/0:3,0:0:3:0,9,21:0:109:3	0/0:126,0:0:126:0,379,1079:0:5002:126	0/1:50,49:49:99:168,0,293:1947:1953:50	0/0:95,0:0:95:0,286,1171:0:3659:95	0/0:159,0:0:159:0,479,1808:0:6338:159	0/0:174,0:0:174:0,524,1654:0:6999:174	0/0:49,22:22:71:0,17,354:893:1977:49	0/0:63,0:0:63:0,190,629:0:2526:63	0/0:48,0:0:48:0,144,461:0:1964:48	0/0:47,0:0:47:0,141,513:0:1868:47	0/0:54,0:0:54:0,163,451:0:2189:54	0/0:344,0:0:344:0,1036,3259:0:13802:344	0/1:43,32:32:75:37,0,213:1288:1689:43	0/0:67,22:22:89:0,67,425:902:2636:67	0/0:41,14:14:55:0,17,355:543:1644:41	0/1:19,11:11:30:24,0,57:409:730:19	0/1:20,9:9:29:84,0,80:369:811:20	0/0:101,0:0:101:0,304,893:0:4059:101	0/0:1,0:0:1:0,3,33:0:41:1	0/1:8,9:9:17:176,0,94:365:312:8	0/0:76,30:30:106:0,29,394:1203:3033:76	0/0:78,0:0:78:0,235,701:0:3110:78	0/0:48,0:0:48:0,144,457:0:1925:48	0/1:33,39:39:72:93,0,69:1575:1341:33	0/0:3,0:0:3:0,9,28:0:123:3	0/0:48,0:0:48:0,144,504:0:1906:48	0/0:52,0:0:52:0,157,505:0:2067:52	0/0:42,0:0:42:0,126,385:0:1671:42	0/0:37,0:0:37:0,111,462:0:1478:37	0/0:46,0:0:46:0,138,436:0:1865:46	0/0:178,0:0:178:0,536,1569:0:7191:178	0/0:73,0:0:73:0,220,713:0:2950:73	0/0:54,0:0:54:0,163,639:0:2134:54	0/0:99,0:0:99:0,298,954:0:3910:99	0/0:46,0:0:46:0,138,471:0:1840:46	0/1:74,79:79:153:201,0,241:3193:2935:74	0/0:9,0:0:9:0,27,93:0:352:9	0/0:52,16:16:68:0,69,372:637:2085:52	0/0:49,0:0:49:0,148,812:0:1958:49	0/0:58,3:3:68:0,162,456:123:2330:58	0/0:69,0:0:69:0,208,715:0:2809:69	0/0:95,0:0:95:0,286,863:0:3854:95	0/0:66,0:0:66:0,199,711:0:2641:66	0/0:32,0:0:32:0,96,274:0:1303:32	0/0:62,14:14:76:0,51,506:570:2419:62	0/0:45,0:0:45:0,135,396:0:1824:45	0/0:111,0:0:111:0,334,1109:0:4441:111	0/0:19,4:4:23:0,32,187:155:763:19	1/1:0,4:4:4:31,12,0:164:0:0	0/1:28,12:12:40:24,0,199:480:1121:28	0/0:21,0:0:21:0,63,276:0:839:21	0/0:55,0:0:55:0,166,548:0:2115:55	0/0:77,0:0:77:0,232,880:0:3047:77	0/0:74,0:0:74:0,223,700:0:2914:74	0/0:74,0:0:74:0,223,757:0:2984:74	0/0:215,0:0:215:0,647,2049:0:8607:215	0/0:33,0:0:33:0,99,401:0:1341:33	0/1:6,11:11:17:40,0,35:451:246:6	0/0:58,0:0:58:0,175,587:0:2342:58	0/0:76,0:0:76:0,229,878:0:3050:76	0/0:13,0:0:13:0,39,104:0:529:13	0/0:47,0:0:47:0,141,1007:0:1845:47
28231171	1460	28231171_1460	T	C	146470	.	AB=0.485296;ABP=28.5533;AC=63;AF=0.31745;AN=224;AO=11665;CIGAR=1X;DP=162332;DPB=69202;DPRA=0.967;EPP=60.764;EPPR=11.0127;GTI=105;LEN=1;MEANALT=1.0123;MQM=14.1422;MQMR=12.3501;NS=2112;NUMALT=1;ODDS=0.000796514;PAIRED=0.822546;PAIREDR=0.877631;PAO=0;PQA=0;PQR=0;PRO=0;PROBE=SNP|RAPIDGENOMICS_3404_56509;QA=457246;QR=1857088;RO=47185;RPL=7610;RPP=2355.61;RPPR=22372.2;RPR=4055;RUN=1;SAF=2128;SAP=10221.5;SAR=9537;SRF=10957;SRP=29392.7;SRR=36228;TYPE=snp;technology.illumina=1	GT:AD:AO:DP:PL:QA:QR:RO	0/0:61,0:0:61:0,184,690:0:2402:61	1/1:0,32:32:32:431,96,0:1263:0:0	0/0:18,0:0:18:0,54,157:0:708:18	0/1:31,24:24:55:121,0,104:923:1211:31	1/1:1,24:24:25:253,38,0:898:37:1	1/1:0,68:68:68:737,205,0:2694:0:0	0/0:29,0:0:29:0,87,799:0:1109:29	0/0:18,0:0:18:0,54,319:0:706:18	0/0:34,0:0:34:0,102,347:0:1362:34	0/0:118,0:0:118:0,355,1385:0:4640:118	0/0:24,0:0:24:0,72,258:0:912:24	0/0:38,0:0:38:0,114,477:0:1497:38	0/0:44,0:0:44:0,132,513:0:1779:44	1/1:10,22:22:32:110,2,0:872:387:10	0/1:54,28:28:82:25,0,292:1113:2150:54	0/1:51,24:24:75:19,0,288:957:2053:51	0/1:13,6:6:19:48,0,239:229:511:13	0/1:47,58:58:105:311,0,215:2330:1825:47	0/0:43,0:0:43:0,129,460:0:1669:43	0/0:48,0:0:48:0,144,493:0:1911:48	0/0:76,0:0:76:0,229,876:0:3040:76	0/0:26,0:0:26:0,78,355:0:1018:26	1/1:0,36:36:36:419,108,0:1449:0:0	0/1:29,26:26:55:104,0,145:1031:1131:29	0/1:15,10:10:25:10,0,103:391:611:15	0/1:23,26:26:49:504,0,432:981:888:23	0/1:18,30:30:48:240,0,57:1204:729:18	0/0:116,0:0:116:0,349,1106:0:4630:116	0/0:68,0:0:68:0,205,756:0:2688:68	0/1:22,12:12:34:31,0,147:474:894:22	0/0:23,0:0:23:0,69,310:0:877:23	0/0:22,0:0:22:0,66,338:0:872:22	0/1:79,44:44:123:205,0,436:1758:3087:79	0/1:8,11:11:19:27,0,8:430:309:8	0/0:38,0:0:38:0,114,561:0:1472:38	0/0:23,0:0:23:0,69,340:0:893:23	1/1:0,39:39:39:425,117,0:1551:0:0	0/0:30,0:0:30:0,90,315:0:1153:30	0/0:22,0:0:22:0,66,224:0:852:22	0/1:18,52:52:70:305,0,21:2067:689:18	0/0:53,0:0:53:0,160,520:0:2099:53	0/1:28,23:23:51:102,0,133:913:1091:28	0/0:94,0:0:94:0,283,1140:0:3689:94	1/1:0,15:15:15:184,45,0:603:0:0	0/1:25,31:31:56:162,0,95:1233:980:25	0/0:25,0:0:25:0,75,261:0:1005:25	0/0:78,0:0:78:0,235,814:0:3063:78	0/0:90,0:0:90:0,271,982:0:3596:90	0/0:37,0:0:37:0,111,736:0:1482:37	0/0:71,0:0:71:0,214,716:0:2710:71	1/1:1,4:4:5:25,5,0:164:41:1	0/1:19,22:22:41:120,0,104:871:779:19	0/0:125,0:0:125:0,376,1261:0:5053:125	0/1:19,17:17:36:231,0,139:662:748:19	0/0:42,0:0:42:0,126,541:0:1648:42	0/0:52,0:0:52:0,157,586:0:2059:52	1/1:5,21:21:26:211,30,0:849:205:5	0/1:12,8:8:20:43,0,56:305:469:12	0/1:9,10:10:19:101,0,79:410:333:9	0/0:39,0:0:39:0,117,517:0:1496:39	0/1:19,22:22:41:101,0,121:871:761:19	0/1:57,63:63:120:362,0,295:2501:2232:57	0/1:37,64:64:101:339,0,88:2577:1488:37	0/0:31,0:0:31:0,93,397:0:1187:31	0/0:27,0:0:27:0,81,364:0:1060:27	0/1:25,19:19:44:83,0,187:725:999:25	0/0:54,0:0:54:0,163,613:0:2098:54	0/1:45,20:20:65:14,0,227:806:1784:45	0/0:7,0:0:7:0,21,68:0:264:7	0/1:4,8:8:12:133,0,3:310:156:4	0/1:30,35:35:65:123,0,164:1391:1182:30	0/0:24,0:0:24:0,72,251:0:984:24	0/1:36,60:60:96:349,0,155:2378:1405:36	0/0:33,16:16:49:0,13,286:642:1316:33	0/0:13,0:0:13:0,39,124:0:525:13	1/1:0,38:38:38:438,114,0:1518:0:0	0/0:43,0:0:43:0,129,487:0:1698:43	0/0:12,0:0:12:0,36,169:0:462:12	0/0:17,0:0:17:0,51,215:0:657:17	0/0:70,0:0:70:0,211,726:0:2814:70	0/1:55,65:65:120:216,0,208:2581:2144:55	0/0:37,0:0:37:0,111,413:0:1472:37	0/0:29,0:0:29:0,87,296:0:1136:29	0/1:33,45:45:78:270,0,54:1766:1315:33	0/0:44,0:0:44:0,132,401:0:1683:44	0/0:115,0:0:115:0,346,1180:0:4618:115	0/0:11,0:0:11:0,33,133:0:430:11	0/0:92,0:0:92:0,277,944:0:3554:92	0/0:13,0:0:13:0,39,191:0:495:13	0/0:82,0:0:82:0,247,855:0:3284:82	1/1:0,38:38:38:448,114,0:1532:0:0	0/0:40,0:0:40:0,120,413:0:1609:40	0/1:13,17:17:30:101,0,70:672:520:13	0/1:10,6:6:16:18,0,50:242:402:10	0/1:23,50:50:73:276,0,9:1974:917:23	0/0:32,0:0:32:0,96,328:0:1228:32	0/1:31,26:26:57:66,0,189:1032:1194:31	0/0:7,0:0:7:0,21,92:0:274:7	1/1:0,4:4:4:38,12,0:164:0:0	0/0:13,0:0:14:0,39,212:0:520:13	0/1:15,6:6:21:57,0,82:246:587:15	1/1:0,41:41:41:495,123,0:1619:0:0	0/0:51,0:0:51:0,154,471:0:2046:51	0/1:21,15:15:36:162,0,143:580:812:21	0/0:74,0:0:74:0,223,820:0:2893:74	0/0:94,0:0:94:0,283,958:0:3639:94	0/0:49,2:2:51:0,136,436:82:1929:49	1/1:0,18:18:18:211,54,0:670:0:0	0/0:56,0:0:56:0,169,630:0:2171:56	0/0:31,0:0:31:0,93,307:0:1259:31	0/0:5,0:0:5:0,15,46:0:205:5	0/0:24,0:0:24:0,72,488:0:899:24
28311128	2464	28311128_2464	G	T	262677	.	AB=0.456873;ABP=252.307;AC=83;AF=0.418835;AN=224;AO=13684;CIGAR=1X;DP=146552;DPB=58075;DPRA=0.901555;EPP=135.577;EPPR=762.156;GTI=114;LEN=1;MEANALT=1.00476;MQM=19.2684;MQMR=11.8009;NS=2112;NUMALT=1;ODDS=0.0180346;PAIRED=0.610494;PAIREDR=0.891181;PAO=0;PQA=0;PQR=0;PRO=0;PROBE=Intergenic|RAPIDGENOMICS_3404_53583;QA=544996;QR=1576048;RO=39754;RPL=3876;RPP=5586.99;RPPR=20357.9;RPR=9808;RUN=1;SAF=10231;SAP=7293.29;SAR=3453;SRF=28210;SRP=15174.8;SRR=11544;TYPE=snp;technology.illumina=1	GT:AD:AO:DP:PL:QA:QR:RO	1/1:4,15:15:19:291,18,0:615:164:4	1/1:0,12:12:12:252,36,0:484:0:0	0/1:5,4:4:9:24,0,36:164:191:5	0/0:105,0:0:105:0,316,1022:0:4204:105	0/1:10,12:12:22:150,0,31:475:391:10	0/1:21,36:36:57:221,0,11:1423:826:21	0/1:3,7:7:10:187,0,40:283:109:3	0/0:16,0:0:16:0,48,139:0:620:16	0/0:37,0:0:37:0,111,362:0:1474:37	1/1:0,53:53:53:736,160,0:2148:0:0	0/0:9,0:0:9:0,27,137:0:348:9	0/0:83,0:0:83:0,250,852:0:3297:83	0/0:56,8:8:64:0,108,432:318:2234:56	0/0:23,0:0:23:0,69,236:0:930:23	0/0:49,0:0:49:0,148,503:0:1957:49	0/0:110,0:0:110:0,331,1126:0:4397:110	0/0:22,0:0:22:0,66,514:0:860:22	0/0:70,0:0:70:0,211,655:0:2837:70	0/0:62,0:0:62:0,187,661:0:2474:62	0/0:36,0:0:36:0,108,334:0:1446:36	0/0:51,0:0:51:0,154,568:0:2074:51	1/1:0,20:20:20:176,60,0:820:0:0	0/1:21,13:13:34:6,0,115:519:840:21	0/1:15,9:9:24:128,0,92:369:607:15	0/1:25,12:12:37:92,0,121:473:1004:25	0/1:23,19:19:42:347,0,271:743:914:23	0/1:21,36:36:57:320,0,84:1450:812:21	0/0:113,0:0:113:0,340,1304:0:4523:113	1/1:0,67:67:67:722,202,0:2671:0:0	0/1:17,7:7:24:23,0,171:279:666:17	1/1:0,18:18:18:329,54,0:734:0:0	0/1:17,30:30:47:99,0,34:1221:675:17	0/0:95,0:0:95:0,286,970:0:3814:95	0/1:8,6:6:14:2,0,68:246:324:8	1/1:0,43:43:43:513,129,0:1734:0:0	0/0:13,0:0:13:0,39,141:0:533:13	0/0:62,0:0:62:0,187,611:0:2481:62	0/1:39,22:22:61:20,0,200:856:1568:39	1/1:1,12:12:13:117,31,0:492:41:1	0/0:52,0:0:52:0,157,659:0:2034:52	0/1:41,25:25:66:156,0,241:1011:1599:41	0/0:56,0:0:56:0,169,594:0:2249:56	0/0:55,0:0:55:0,166,619:0:2211:55	1/1:0,10:10:10:155,30,0:410:0:0	0/0:16,0:0:16:0,48,231:0:627:16	1/1:0,41:41:41:539,123,0:1660:0:0	0/1:27,14:14:41:118,0,175:570:1085:27	0/0:74,0:0:74:0,223,658:0:2949:74	0/0:38,0:0:38:0,114,781:0:1475:38	0/0:21,0:0:21:0,63,241:0:825:21	0/0:13,0:0:13:0,39,145:0:529:13	0/1:24,17:17:41:131,0,85:664:916:24	1/1:0,61:61:61:838,184,0:2468:0:0	0/1:15,17:17:32:145,0,108:662:593:15	0/1:38,22:22:60:67,0,124:887:1541:38	0/0:69,0:0:69:0,208,572:0:2748:69	1/1:0,47:47:47:578,141,0:1888:0:0	0/1:20,21:21:41:256,0,56:842:812:20	0/0:17,0:0:17:0,51,178:0:675:17	0/0:28,0:0:28:0,84,275:0:1098:28	0/0:23,5:5:28:0,3,185:205:916:23	0/0:105,1:1:106:0,289,1002:41:4107:105	0/1:33,30:30:63:80,0,180:1203:1333:33	1/1:9,18:18:27:180,11,0:718:365:9	0/0:57,0:0:57:0,172,549:0:2244:57	0/0:39,0:0:39:0,117,354:0:1569:39	0/1:27,10:10:37:76,0,96:406:1091:27	0/0:49,0:0:49:0,148,539:0:1975:49	1/1:0,8:8:8:150,24,0:328:0:0	1/1:2,5:5:7:75,2,0:205:73:2	0/0:71,0:0:71:0,214,772:0:2817:71	0/0:43,11:11:54:0,21,291:438:1755:43	0/1:30,26:26:56:410,0,226:1054:1199:30	0/1:19,10:10:29:163,0,128:402:733:19	0/0:5,0:0:5:0,15,40:0:201:5	0/0:30,0:0:30:0,90,268:0:1202:30	0/1:12,7:7:19:13,0,67:287:483:12	0/1:5,6:6:11:57,0,30:242:196:5	0/1:6,8:8:14:120,0,35:305:228:6	0/0:32,0:0:32:0,96,302:0:1273:32	1/1:0,39:39:39:514,117,0:1566:0:0	0/1:30,11:11:41:51,0,153:451:1195:30	0/0:30,0:0:30:0,90,329:0:1170:30	0/1:31,9:9:40:35,0,224:365:1224:31	0/0:69,0:0:69:0,208,654:0:2791:69	0/0:70,0:0:70:0,211,789:0:2740:70	1/1:0,8:8:8:207,24,0:311:0:0	0/0:47,9:9:56:0,34,275:369:1892:47	0/0:23,0:0:23:0,69,281:0:907:23	0/0:54,0:0:54:0,163,616:0:2126:54	0/1:11,13:13:24:114,0,55:525:442:11	0/1:26,34:34:60:290,0,70:1340:1045:26	0/1:23,23:23:46:177,0,88:920:926:23	0/0:8,0:0:8:0,24,90:0:301:8	0/1:32,20:20:52:68,0,195:820:1272:32	0/1:7,11:11:18:99,0,47:447:274:7	0/1:19,35:35:54:278,0,35:1340:745:19	0/1:7,11:11:18:196,0,11:437:265:7	0/1:6,5:5:11:70,0,16:205:242:6	0/1:9,9:9:18:101,0,29:369:350:9	0/0:13,0:0:13:0,39,117:0:524:13	1/1:0,34:34:34:530,102,0:1371:0:0	0/1:11,11:11:22:49,0,33:447:451:11	0/1:16,14:14:30:34,0,96:557:606:16	0/0:48,0:0:48:0,144,510:0:1943:48	1/1:4,57:57:61:644,134,0:2258:152:4	0/0:18,0:0:18:0,54,201:0:730:18	0/1:12,14:14:26:200,0,45:565:450:12	0/1:12,14:14:26:78,0,39:574:469:12	1/1:9,27:27:36:342,15,0:1091:361:9	1/1:0,1:1:1:31,3,0:41:0:0	0/0:21,0:0:21:0,63,564:0:818:21
28311128	2514	28311128_2514	G	T	358870	.	AB=0.464806;ABP=227.386;AC=81;AF=0.415428;AN=224;AO=18415;CIGAR=1X;DP=205139;DPB=87150;DPRA=0.896718;EPP=1084.9;EPPR=2755.81;GTI=75;LEN=1;MEANALT=1.02451;MQM=19.4995;MQMR=11.6821;NS=2112;NUMALT=1;ODDS=0.0125022;PAIRED=0.591149;PAIREDR=0.878146;PAO=0;PQA=0;PQR=0;PRO=0;PROBE=Intergenic|RAPIDGENOMICS_3404_53583;QA=723368;QR=2370674;RO=59473;RPL=6377;RPP=3781.94;RPPR=13388.6;RPR=12038;RUN=1;SAF=11002;SAP=1521.91;SAR=7413;SRF=34692;SRP=3589.5;SRR=24781;TYPE=snp;technology.illumina=1	GT:AD:AO:DP:PL:QA:QR:RO	1/1:6,33:33:39:649,36,0:1302:246:6	1/1:0,14:14:14:307,42,0:561:0:0	0/1:5,9:9:14:118,0,21:369:205:5	0/0:131,0:0:131:0,394,1273:0:5277:131	0/1:15,12:12:27:137,0,62:484:588:15	1/1:17,48:48:65:354,45,0:1947:670:17	0/1:4,5:5:9:107,0,86:196:160:4	0/0:39,0:0:39:0,117,376:0:1567:39	0/0:52,0:0:52:0,157,484:0:2107:52	1/1:0,82:82:82:1103,247,0:3205:0:0	0/0:14,0:0:14:0,42,195:0:557:14	0/0:110,0:0:111:0,331,1167:0:4371:110	0/0:77,11:11:88:0,178,651:430:3049:77	0/0:29,0:0:29:0,87,314:0:1137:29	0/0:86,0:0:86:0,259,939:0:3460:86	0/0:140,0:0:140:0,421,1360:0:5604:140	0/0:26,0:0:26:0,78,609:0:1012:26	0/0:103,0:0:103:0,310,993:0:4098:103	0/0:84,0:0:84:0,253,879:0:3329:84	0/0:85,0:0:85:0,256,794:0:3359:85	0/0:77,0:0:77:0,232,762:0:3078:77	1/1:0,54:54:54:620,163,0:2166:0:0	0/1:22,20:20:42:54,0,117:816:881:22	0/1:24,15:15:39:163,0,176:588:944:24	0/1:30,13:13:43:89,0,174:533:1226:30	0/1:29,22:22:51:339,0,281:852:1150:29	0/1:21,40:40:61:390,0,104:1602:828:21	0/0:131,0:0:131:0,394,1423:0:5249:131	1/1:0,105:105:105:1231,316,0:4119:0:0	0/1:23,5:5:28:59,0,221:192:927:23	1/1:0,25:25:25:454,75,0:1003:0:0	0/1:16,33:33:49:138,0,2:1328:639:16	0/0:150,0:0:150:0,452,1550:0:6071:150	0/0:5,0:0:5:0,15,67:0:205:5	1/1:0,84:84:84:1022,253,0:3371:0:0	0/0:19,0:0:19:0,57,324:0:733:19	0/0:84,0:0:84:0,253,879:0:3406:84	0/1:53,26:26:79:25,0,218:1011:2065:53	1/1:2,15:15:17:143,35,0:606:78:2	0/0:96,0:0:96:0,289,1125:0:3833:96	0/1:56,37:37:93:205,0,253:1492:2248:56	0/0:96,0:0:96:0,289,1095:0:3819:96	0/0:91,0:0:91:0,274,994:0:3634:91	1/1:0,22:22:22:405,66,0:856:0:0	0/0:79,0:0:79:0,238,820:0:3140:79	1/1:0,57:57:57:637,172,0:2298:0:0	0/1:53,28:28:81:306,0,300:1100:2137:53	0/0:108,0:0:108:0,325,1041:0:4335:108	0/0:50,0:0:50:0,151,965:0:1916:50	0/0:42,0:0:42:0,126,500:0:1692:42	0/0:10,0:0:10:0,30,105:0:410:10	0/1:41,26:26:67:222,0,169:1048:1651:41	1/1:0,80:80:80:1157,241,0:3183:0:0	0/1:20,23:23:43:230,0,148:922:807:20	0/1:48,24:24:72:48,0,193:968:1895:48	0/0:92,0:0:92:0,277,812:0:3685:92	1/1:0,48:48:48:636,144,0:1913:0:0	0/1:24,30:30:54:475,0,69:1205:968:24	0/0:22,0:0:22:0,66,212:0:870:22	0/0:38,0:0:38:0,114,356:0:1504:38	0/0:27,6:6:33:0,8,238:242:1063:27	0/0:203,1:1:204:0,584,2020:41:8029:203	0/1:53,55:55:108:156,0,216:2197:2085:53	0/1:20,37:37:57:279,0,15:1483:773:20	0/0:73,0:0:73:0,220,643:0:2918:73	0/0:39,0:0:39:0,117,365:0:1577:39	0/1:46,19:19:65:156,0,205:730:1878:46	0/0:55,0:0:55:0,166,635:0:2222:55	1/1:0,3:3:3:48,9,0:123:0:0	0/1:7,9:9:16:98,0,93:352:264:7	0/0:117,0:0:117:0,352,1214:0:4694:117	0/0:54,16:16:70:0,52,386:631:2157:54	0/1:34,36:36:70:601,0,208:1425:1369:34	0/1:25,28:28:53:401,0,102:1113:968:25	0/0:11,0:0:11:0,33,132:0:438:11	0/0:36,0:0:36:0,108,322:0:1441:36	0/1:37,20:20:57:133,0,241:816:1486:37	0/1:7,5:5:12:48,0,43:196:279:7	0/1:16,12:12:28:159,0,133:472:624:16	0/0:61,0:0:61:0,184,530:0:2414:61	1/1:0,110:110:110:1337,331,0:4410:0:0	0/1:36,16:16:52:151,0,229:627:1451:36	0/0:42,0:0:42:0,126,507:0:1681:42	0/1:45,15:15:60:41,0,326:603:1798:45	0/0:91,0:0:91:0,274,883:0:3612:91	0/0:130,0:0:130:0,391,1413:0:5229:130	1/1:0,13:13:13:340,39,0:529:0:0	0/0:59,25:25:84:0,29,312:995:2315:59	0/0:29,0:0:29:0,87,347:0:1155:29	0/0:90,0:0:90:0,271,996:0:3606:90	0/1:13,29:29:42:366,0,20:1160:529:13	0/1:41,46:46:87:374,0,114:1810:1663:41	0/1:34,22:22:56:152,0,176:886:1382:34	0/0:26,0:0:26:0,78,238:0:1053:26	0/1:46,36:36:82:126,0,247:1445:1798:46	0/1:13,21:21:34:226,0,49:861:512:13	0/1:32,46:46:78:358,0,93:1781:1300:32	0/1:18,7:7:25:86,0,130:287:730:18	1/1:3,11:11:14:147,17,0:447:123:3	0/1:13,11:11:24:98,0,77:451:509:13	0/0:16,0:0:16:0,48,144:0:656:16	1/1:0,37:37:37:573,111,0:1464:0:0	0/1:16,27:27:43:162,0,31:1099:634:16	0/1:21,14:14:35:95,0,121:562:826:21	0/0:79,1:1:80:0,208,686:41:3167:79	1/1:0,116:116:116:1579,349,0:4584:0:0	0/0:62,0:0:62:0,187,670:0:2413:62	0/1:9,15:15:24:196,0,24:598:365:9	0/1:20,15:15:36:99,0,94:588:806:20	0/1:16,35:35:51:430,0,19:1413:647:16	1/1:0,23:23:23:347,69,0:903:0:0	0/0:24,0:0:24:0,72,572:0:957:24
28311128	2572	28311128_2572	G	A	408984	.	AB=0.470822;ABP=185.614;AC=87;AF=0.41548;AN=224;AO=21862;CIGAR=1X;DP=237707;DPB=99000;DPRA=0.886774;EPP=1123.03;EPPR=1989.57;GTI=51;LEN=1;MEANALT=1.00937;MQM=18.9317;MQMR=11.5911;NS=2112;NUMALT=1;ODDS=0.0637481;PAIRED=0.609551;PAIREDR=0.875276;PAO=0;PQA=0;PQR=0;PRO=0;PROBE=Intergenic|RAPIDGENOMICS_3404_53583;QA=865679;QR=2677522;RO=67084;RPL=11876;RPP=357.814;RPPR=1462.15;RPR=9986;RUN=1;SAF=9336;SAP=1013.77;SAR=12526;SRF=31260;SRP=677.269;SRR=35824;TYPE=snp;technology.illumina=1	GT:AD:AO:DP:PL:QA:QR:RO	1/1:9,23:23:32:369,6,0:907:347:9	1/1:0,15:15:15:295,45,0:589:0:0	0/1:11,9:9:20:97,0,39:369:437:11	0/0:138,0:0:138:0,415,1287:0:5479:138	0/1:19,15:15:34:80,0,94:596:722:19	0/1:43,59:59:102:327,0,91:2403:1710:43	0/1:5,7:7:12:145,0,114:276:201:5	0/0:33,0:0:33:0,99,355:0:1291:33	0/0:50,0:0:50:0,151,501:0:2011:50	1/1:0,81:81:81:1109,244,0:3249:0:0	0/0:18,0:0:18:0,54,202:0:720:18	0/0:131,0:0:131:0,394,1353:0:5210:131	0/1:60,19:19:79:19,0,313:764:2366:60	0/0:49,0:0:50:0,148,531:0:1972:49	0/0:100,0:0:100:0,301,1064:0:3997:100	0/0:164,0:0:164:0,494,1612:0:6544:164	0/0:29,0:0:29:0,87,719:0:1119:29	0/0:93,0:0:93:0,280,845:0:3696:93	0/0:91,0:0:91:0,274,939:0:3689:91	0/0:77,0:0:77:0,232,681:0:3085:77	0/0:87,0:0:87:0,262,817:0:3464:87	1/1:0,79:79:79:932,238,0:3180:0:0	0/1:31,24:24:55:206,0,137:956:1255:31	0/1:35,31:31:66:187,0,183:1247:1401:35	0/0:37,9:9:46:0,36,236:369:1509:37	0/1:37,30:30:67:467,0,450:1180:1439:37	0/1:33,39:39:72:360,0,205:1547:1345:33	0/0:158,0:0:158:0,476,1656:0:6279:158	1/1:0,111:111:111:1484,334,0:4435:0:0	0/1:23,12:12:35:102,0,212:466:916:23	1/1:0,25:25:25:401,75,0:1025:0:0	0/1:21,18:18:39:117,0,117:734:845:21	0/0:165,0:0:165:0,497,1682:0:6664:165	1/1:1,9:9:10:119,18,0:343:41:1	1/1:0,79:79:79:1018,238,0:3174:0:0	0/0:30,0:0:30:0,90,676:0:1205:30	0/0:92,0:0:92:0,277,931:0:3668:92	0/1:54,35:35:89:181,0,215:1395:2161:54	1/1:4,29:29:33:459,61,0:1181:150:4	0/0:95,0:0:95:0,286,978:0:3751:95	0/1:46,55:55:101:363,0,155:2213:1848:46	0/0:108,0:0:108:0,325,1187:0:4317:108	0/0:104,0:0:104:0,313,1029:0:4169:104	1/1:0,22:22:22:404,66,0:886:0:0	0/0:104,0:0:104:0,313,1021:0:4156:104	1/1:0,49:49:49:694,148,0:1997:0:0	0/1:62,37:37:99:402,0,325:1504:2521:62	0/0:142,0:0:142:0,427,1412:0:5654:142	0/0:54,0:0:54:0,163,1054:0:2086:54	0/0:45,0:0:45:0,135,518:0:1778:45	0/0:11,0:0:11:0,33,100:0:418:11	0/1:42,29:29:71:235,0,200:1177:1692:42	1/1:0,121:121:121:1953,364,0:4778:0:0	0/1:28,25:25:53:263,0,258:1003:1119:28	0/1:49,58:58:107:578,0,100:2323:1982:49	0/0:96,0:0:96:0,289,916:0:3836:96	1/1:0,57:57:57:1043,172,0:2296:0:0	0/1:23,28:28:51:399,0,110:1052:930:23	0/0:29,0:0:29:0,87,293:0:1152:29	0/0:33,0:0:33:0,99,311:0:1301:33	0/1:31,16:16:47:26,0,220:624:1251:31	0/0:233,1:1:234:0,675,2367:41:9347:233	0/1:73,61:61:134:172,0,312:2469:2959:73	1/1:21,58:58:79:413,17,0:2337:825:21	0/0:73,0:0:73:0,220,657:0:2896:73	0/0:50,0:0:50:0,151,531:0:1948:50	0/1:49,18:18:67:142,0,344:729:1950:49	0/0:78,4:4:82:0,128,679:160:3146:78	1/1:0,3:3:3:26,9,0:123:0:0	0/1:13,12:12:25:149,0,168:418:525:13	0/0:112,0:0:112:0,337,1163:0:4507:112	0/1:52,37:37:89:151,0,231:1501:2064:52	0/1:47,31:31:78:336,0,295:1243:1869:47	0/1:29,25:25:54:240,0,138:989:1126:29	0/0:13,0:0:13:0,39,147:0:520:13	0/0:44,0:0:44:0,132,442:0:1782:44	0/1:35,30:30:65:257,0,195:1218:1422:35	0/1:4,5:5:9:84,0,11:205:164:4	0/1:20,10:10:30:103,0,224:393:761:20	0/0:64,0:0:64:0,193,546:0:2510:64	1/1:0,150:150:150:1867,452,0:6063:0:0	0/1:32,18:18:50:192,0,213:716:1281:32	0/0:43,0:0:43:0,129,497:0:1695:43	0/1:53,24:24:77:143,0,303:975:2099:53	0/0:95,0:0:95:0,286,907:0:3728:95	0/0:168,0:0:168:0,506,1689:0:6635:168	1/1:0,20:20:20:532,60,0:785:0:0	0/1:51,57:57:108:306,0,149:2299:2012:51	0/0:24,0:0:24:0,72,290:0:976:24	0/0:98,0:0:98:0,295,1015:0:3959:98	0/1:9,30:30:39:419,0,23:1218:365:9	0/1:35,35:35:70:213,0,101:1380:1387:35	0/1:31,32:32:63:262,0,99:1304:1244:31	0/0:25,0:0:25:0,75,208:0:1025:25	0/1:55,42:42:97:148,0,275:1714:2221:55	0/1:12,23:23:35:248,0,37:943:469:12	0/1:43,40:40:83:240,0,181:1593:1737:43	0/1:17,20:20:37:383,0,79:791:697:17	1/1:3,17:17:20:255,33,0:697:123:3	0/1:18,12:12:30:66,0,103:484:726:18	0/0:23,0:0:23:0,69,254:0:939:23	1/1:0,34:34:34:460,102,0:1327:0:0	0/1:15,25:25:40:133,0,43:1013:602:15	0/1:20,22:22:42:241,0,64:890:807:20	0/0:90,0:0:90:0,271,868:0:3621:90	1/1:0,133:133:133:1746,400,0:5385:0:0	0/0:83,0:0:83:0,250,897:0:3295:83	1/1:4,16:16:20:221,5,0:652:160:4	0/1:31,7:7:38:73,0,196:287:1236:31	0/1:26,36:36:62:395,0,88:1451:1033:26	1/1:0,31:31:31:420,93,0:1251:0:0	0/0:30,0:0:30:0,90,740:0:1179:30
28317569	5653	28317569_5653	A	T	119198	.	AB=0.457598;ABP=122.522;AC=92;AF=0.413515;AN=222;AO=8567;CIGAR=1X;DP=103452;DPB=45006;DPRA=0.843084;EPP=183.994;EPPR=565.095;GTI=122;LEN=1;MEANALT=1.00732;MQM=13.9129;MQMR=11.9982;NS=2112;NUMALT=1;ODDS=0.00441035;PAIRED=0.823392;PAIREDR=0.864086;PAO=0;PQA=0;PQR=0;PRO=0;PROBE=SNP|RAPIDGENOMICS_3404_39017||SNP|RAPIDGENOMICS_3404_39018||SNP|RAPIDGENOMICS_3404_39019||SNP|RAPIDGENOMICS_3404_39020||SNP|RAPIDGENOMICS_3404_39021;QA=333433;QR=1123911;RO=28393;RPL=4320;RPP=4.36104;RPPR=91.3915;RPR=4247;RUN=1;SAF=3753;SAP=288.346;SAR=4814;SRF=14342;SRP=9.48663;SRR=14051;TYPE=snp;technology.illumina=1	GT:AD:AO:DP:PL:QA:QR:RO	0/0:41,0:0:41:0,123,454:0:1635:41	0/0:5,0:0:5:0,15,66:0:201:5	0/0:6,0:0:6:0,18,54:0:246:6	0/0:72,0:0:72:0,217,658:0:2881:72	0/1:12,3:3:15:20,0,91:119:478:12	0/0:28,0:0:28:0,84,267:0:1140:28	0/1:1,5:5:6:133,0,23:188:41:1	0/1:7,4:4:11:14,0,41:160:265:7	0/1:17,11:11:28:37,0,138:439:652:17	0/0:28,0:0:28:0,84,262:0:1095:28	1/1:0,6:6:6:63,18,0:246:0:0	0/1:35,21:21:56:55,0,222:828:1396:35	0/1:32,9:9:41:13,0,233:365:1249:32	0/0:14,2:2:16:0,33,124:78:565:14	1/1:0,16:16:16:144,48,0:652:0:0	0/0:36,13:13:49:0,29,261:525:1427:36	0/0:26,0:0:26:0,78,619:0:1009:26	0/1:33,51:51:84:217,0,84:2022:1313:33	0/0:44,5:5:49:0,76,387:205:1765:44	0/1:8,11:11:19:85,0,34:429:311:8	0/0:33,6:6:39:0,24,246:246:1303:33	0/1:23,44:44:67:255,0,69:1790:881:23	0/0:26,0:0:26:0,78,252:0:1022:26	0/0:53,0:0:53:0,160,516:0:2142:53	1/1:0,19:19:19:229,57,0:771:0:0	0/0:25,0:0:25:0,75,466:0:949:25	1/1:0,18:18:18:265,54,0:730:0:0	1/1:0,46:46:46:450,138,0:1831:0:0	0/0:96,0:0:96:0,289,932:0:3823:96	0/0:42,0:0:42:0,126,484:0:1664:42	0/0:10,0:0:10:0,30,85:0:392:10	1/1:0,8:8:8:110,24,0:319:0:0	0/1:39,49:49:88:255,0,124:1942:1513:39	1/1:0,7:7:7:79,21,0:287:0:0	1/1:0,36:36:36:397,108,0:1419:0:0	1/1:0,3:3:3:27,9,0:123:0:0	0/0:42,8:8:50:0,40,454:319:1679:42	0/0:30,0:0:30:0,90,350:0:1164:30	0/1:5,3:3:8:23,0,19:110:205:5	0/0:33,0:0:33:0,99,439:0:1286:33	0/0:42,0:0:42:0,126,489:0:1646:42	0/1:25,18:18:43:26,0,175:720:996:25	0/1:36,14:14:50:13,0,183:570:1450:36	0/0:3,0:0:3:0,9,41:0:123:3	0/1:25,23:23:48:86,0,61:908:985:25	0/1:12,6:6:18:24,0,84:204:470:12	1/1:6,41:41:47:368,93,0:1645:246:6	1/1:0,43:43:43:419,129,0:1704:0:0	0/1:8,13:13:21:271,0,140:498:328:8	0/0:24,0:0:24:0,72,231:0:971:24	./.:.:.:.:.:.:.:.	0/0:34,8:8:42:0,53,310:324:1315:34	0/1:32,24:24:56:33,0,175:980:1231:32	0/1:12,8:8:20:108,0,110:328:432:12	0/0:34,8:8:42:0,34,303:328:1374:34	0/1:24,28:28:52:163,0,103:1122:952:24	0/1:3,7:7:10:34,0,10:254:109:3	0/0:48,0:0:48:0,144,473:0:1910:48	1/1:4,25:25:29:201,50,0:1012:164:4	0/1:10,9:9:19:27,0,33:361:393:10	1/1:0,22:22:22:212,66,0:889:0:0	0/1:86,39:39:125:29,0,710:1515:3406:86	0/1:51,25:25:76:3,0,236:986:2061:51	0/0:24,0:0:24:0,72,233:0:945:24	0/1:14,14:14:28:80,0,103:548:547:14	1/1:0,25:25:25:233,75,0:976:0:0	0/0:30,5:5:35:0,20,275:201:1218:30	0/0:19,6:6:25:0,19,186:238:739:19	0/0:15,0:0:15:0,45,146:0:606:15	1/1:2,11:11:13:204,16,0:425:78:2	0/1:26,29:29:55:75,0,130:1136:1025:26	0/0:23,0:0:23:0,69,229:0:922:23	0/1:32,19:19:51:6,0,161:762:1303:32	0/1:11,15:15:26:82,0,71:560:443:11	0/0:2,0:0:2:0,6,39:0:78:2	1/1:0,5:5:5:44,15,0:205:0:0	0/1:14,8:8:22:35,0,74:328:560:14	0/1:11,13:13:24:75,0,16:529:442:11	1/1:0,15:15:15:223,45,0:603:0:0	1/1:0,23:23:23:229,69,0:926:0:0	1/1:0,50:50:50:505,151,0:2003:0:0	0/0:22,7:7:29:0,24,187:268:858:22	0/1:11,15:15:26:88,0,22:597:429:11	0/0:18,1:1:19:0,42,142:41:717:18	0/0:36,8:8:44:0,36,321:320:1419:36	1/1:0,57:57:57:638,172,0:2243:0:0	1/1:2,8:8:10:81,11,0:324:82:2	0/0:156,0:0:156:0,470,1672:0:6226:156	0/0:15,0:0:15:0,45,272:0:563:15	1/1:0,33:33:33:316,99,0:1326:0:0	0/0:21,11:11:32:0,1,107:447:843:21	0/0:65,0:0:65:0,196,623:0:2581:65	1/1:0,11:11:11:124,33,0:428:0:0	0/0:10,0:0:10:0,30,87:0:392:10	0/0:43,14:14:57:0,54,339:528:1692:43	1/1:2,8:8:10:106,15,0:320:82:2	1/1:0,28:28:28:310,84,0:1071:0:0	0/0:8,0:0:8:0,24,89:0:328:8	1/1:0,14:14:14:137,42,0:566:0:0	0/1:9,4:4:13:20,0,41:164:355:9	0/1:12,7:7:19:19,0,53:283:459:12	0/0:12,2:2:14:0,18,130:82:488:12	1/1:3,11:11:14:85,17,0:434:119:3	0/0:34,0:0:34:0,102,402:0:1373:34	0/0:35,0:0:35:0,105,375:0:1358:35	0/1:32,46:46:78:219,0,257:1831:1285:32	1/1:0,19:19:19:184,57,0:766:0:0	0/0:19,0:0:19:0,57,263:0:749:19	1/1:0,9:9:9:82,27,0:327:0:0	0/0:12,1:1:13:0,31,226:41:479:12	0/1:4,5:5:9:49,0,4:201:142:4	0/0:6,1:1:7:0,13,115:41:232:6
28317569	5675	28317569_5675	C	A	80080.3	.	AB=0.447737;ABP=160.76;AC=78;AF=0.36406;AN=222;AO=7288;CIGAR=1X;DP=99861;DPB=43093;DPRA=0.831624;EPP=62.8104;EPPR=486.949;GTI=144;LEN=1;MEANALT=1.00398;MQM=13.9724;MQMR=12.0365;NS=2112;NUMALT=1;ODDS=0.00413981;PAIRED=0.82135;PAIREDR=0.866482;PAO=0;PQA=0;PQR=0;PRO=0;PROBE=SNP|RAPIDGENOMICS_3404_39017||SNP|RAPIDGENOMICS_3404_39018||SNP|RAPIDGENOMICS_3404_39019||SNP|RAPIDGENOMICS_3404_39020||SNP|RAPIDGENOMICS_3404_39021;QA=275292;QR=1153708;RO=28835;RPL=4391;RPP=668.049;RPPR=990.406;RPR=2897;RUN=1;SAF=2919;SAP=629.454;SAR=4369;SRF=13532;SRP=239.206;SRR=15303;TYPE=snp;technology.illumina=1	GT:AD:AO:DP:PL:QA:QR:RO	0/0:40,0:0:40:0,120,444:0:1581:40	0/0:5,0:0:5:0,15,63:0:196:5	0/0:10,2:2:12:0,15,66:82:410:10	0/0:72,0:0:72:0,217,671:0:2939:72	0/1:11,3:3:14:23,0,83:123:443:11	0/0:31,0:0:31:0,93,288:0:1263:31	0/1:1,6:6:7:140,0,20:209:41:1	0/1:6,9:9:15:68,0,25:369:246:6	0/1:14,12:12:26:61,0,87:435:538:14	0/0:33,0:0:33:0,99,297:0:1331:33	0/0:6,0:0:6:0,18,63:0:233:6	0/1:43,22:22:65:14,0,267:866:1751:43	0/1:35,12:12:47:25,0,245:470:1393:35	0/0:18,0:0:18:0,54,178:0:729:18	1/1:0,11:11:11:104,33,0:443:0:0	0/0:39,10:10:49:0,58,348:393:1591:39	0/0:28,0:0:28:0,84,699:0:1112:28	0/1:26,49:49:75:232,0,76:1933:1044:26	0/0:39,5:5:44:0,61,340:205:1539:39	0/1:5,9:9:14:64,0,29:355:205:5	0/0:34,4:4:38:0,58,312:164:1359:34	0/1:25,43:43:68:245,0,86:1724:987:25	0/0:24,0:0:24:0,72,235:0:943:24	0/0:47,0:0:47:0,141,462:0:1911:47	1/1:1,21:21:22:239,57,0:822:22:1	0/0:29,0:0:29:0,87,677:0:1137:29	1/1:0,19:19:19:273,57,0:763:0:0	0/1:30,16:16:46:21,0,143:639:1180:30	0/0:76,0:0:76:0,229,731:0:2980:76	0/0:42,0:0:42:0,126,482:0:1673:42	0/0:9,0:0:9:0,27,75:0:361:9	0/1:2,2:2:4:7,0,27:63:82:2	0/1:41,43:43:84:129,0,173:1633:1633:41	1/1:2,5:5:7:43,2,0:205:82:2	0/1:11,22:22:33:146,0,17:889:442:11	1/1:0,3:3:3:27,9,0:123:0:0	0/0:42,8:8:50:0,38,448:320:1686:42	0/0:26,0:0:26:0,78,307:0:1021:26	0/0:8,0:0:8:0,24,69:0:324:8	0/0:36,0:0:36:0,108,444:0:1440:36	0/0:49,0:0:49:0,148,531:0:1979:49	0/1:23,19:19:42:34,0,158:747:909:23	0/0:48,0:0:48:0,144,454:0:1902:48	0/0:3,0:0:3:0,9,41:0:123:3	0/1:29,16:16:45:34,0,103:629:1167:29	0/0:12,3:3:15:0,4,100:109:479:12	1/1:5,38:38:43:355,89,0:1518:201:5	0/1:23,15:15:38:55,0,95:581:939:23	0/1:8,12:12:20:205,0,143:381:328:8	0/0:31,0:0:31:0,93,305:0:1207:31	./.:.:.:.:.:.:.:.	0/0:41,10:10:51:0,48,342:365:1656:41	0/1:30,24:24:54:42,0,166:931:1204:30	0/1:8,8:8:16:104,0,112:298:328:8	0/0:38,7:7:45:0,51,357:279:1538:38	0/1:18,28:28:46:179,0,61:1118:721:18	0/0:10,0:0:10:0,30,110:0:393:10	0/0:44,0:0:44:0,132,456:0:1786:44	1/1:4,25:25:29:200,50,0:985:164:4	0/1:9,9:9:18:31,0,23:369:369:9	1/1:0,23:23:23:228,69,0:915:0:0	0/1:72,36:36:108:53,0,602:1401:2910:72	0/1:56,27:27:83:2,0,256:1055:2241:56	0/0:22,0:0:22:0,66,210:0:870:22	0/1:13,14:14:27:83,0,80:534:525:13	1/1:0,25:25:25:242,75,0:965:0:0	0/1:21,5:5:26:3,0,188:182:861:21	0/0:14,6:6:20:0,4,145:242:548:14	0/0:14,0:0:14:0,42,124:0:565:14	1/1:2,11:11:13:208,16,0:439:82:2	0/1:28,28:28:56:63,0,154:1082:1119:28	0/0:27,0:0:27:0,81,271:0:1078:27	0/0:32,17:17:49:0,10,175:660:1276:32	0/1:10,15:15:25:68,0,66:546:406:10	0/0:3,0:0:3:0,9,48:0:110:3	1/1:0,7:7:7:64,21,0:273:0:0	0/0:22,6:6:28:0,14,131:237:836:22	0/1:10,13:13:23:78,0,14:529:401:10	1/1:0,16:16:16:208,48,0:603:0:0	1/1:0,23:23:23:257,69,0:906:0:0	1/1:0,63:63:63:608,190,0:2454:0:0	0/0:20,7:7:27:0,18,175:283:808:20	0/1:11,12:12:23:69,0,36:472:439:11	0/0:16,1:1:17:0,36,124:41:638:16	0/0:31,7:7:38:0,45,307:283:1259:31	1/1:0,48:48:48:560,144,0:1929:0:0	1/1:2,7:7:9:73,8,0:283:82:2	0/0:151,0:0:151:0,455,1618:0:6063:151	0/0:15,0:0:15:0,45,268:0:593:15	1/1:0,36:36:36:361,108,0:1398:0:0	0/0:19,9:9:28:0,5,114:337:757:19	0/0:54,0:0:54:0,163,505:0:2153:54	1/1:0,9:9:9:108,27,0:361:0:0	0/0:10,0:0:10:0,30,87:0:396:10	0/0:49,17:17:66:0,56,371:648:1965:49	0/0:15,0:0:15:0,45,209:0:615:15	0/1:15,10:10:25:20,0,96:383:615:15	0/0:6,0:0:6:0,18,59:0:237:6	0/1:6,10:10:16:40,0,19:410:246:6	0/1:9,5:5:14:25,0,38:188:361:9	0/1:14,7:7:21:13,0,66:274:565:14	0/0:12,2:2:14:0,18,131:78:492:12	1/1:1,10:10:11:90,24,0:402:41:1	0/0:36,0:0:36:0,108,427:0:1441:36	0/0:30,0:0:30:0,90,325:0:1213:30	0/1:31,40:40:71:170,0,254:1568:1235:31	1/1:0,21:21:21:232,63,0:826:0:0	0/0:15,0:0:15:0,45,201:0:607:15	1/1:0,11:11:11:102,33,0:396:0:0	0/0:20,0:0:20:0,60,282:0:816:20	1/1:3,5:5:8:52,1,0:201:123:3	0/0:9,1:1:10:0,22,195:41:361:9
28317569	5681	28317569_5681	C	T	82913.6	.	AB=0.448125;ABP=163.192;AC=79;AF=0.370888;AN=222;AO=7485;CIGAR=1X;DP=100361;DPB=43212;DPRA=0.837871;EPP=125.959;EPPR=512.172;GTI=151;LEN=1;MEANALT=1;MQM=14.0107;MQMR=12.0393;NS=2112;NUMALT=1;ODDS=0.00843887;PAIRED=0.819639;PAIREDR=0.867376;PAO=0;PQA=0;PQR=0;PRO=0;PROBE=SNP|RAPIDGENOMICS_3404_39017||SNP|RAPIDGENOMICS_3404_39018||SNP|RAPIDGENOMICS_3404_39019||SNP|RAPIDGENOMICS_3404_39020||SNP|RAPIDGENOMICS_3404_39021;QA=292933;QR=1140429;RO=28675;RPL=4697;RPP=1060.25;RPPR=1823.44;RPR=2788;RUN=1;SAF=2876;SAP=874.294;SAR=4609;SRF=13106;SRP=462.398;SRR=15569;TYPE=snp;technology.illumina=1	GT:AD:AO:DP:PL:QA:QR:RO	0/0:37,0:0:37:0,111,421:0:1459:37	0/0:11,0:0:11:0,33,113:0:391:11	0/0:10,2:2:12:0,15,65:68:391:10	0/0:72,0:0:72:0,217,671:0:2883:72	0/1:10,4:4:14:38,0,78:160:410:10	0/0:34,0:0:34:0,102,303:0:1355:34	0/1:1,5:5:6:110,0,23:205:41:1	0/1:6,9:9:15:68,0,25:369:246:6	0/1:14,12:12:26:67,0,97:475:530:14	0/0:34,0:0:34:0,102,306:0:1325:34	0/0:8,0:0:8:0,24,88:0:328:8	0/1:41,26:26:67:58,0,235:1021:1663:41	0/1:30,12:12:42:40,0,182:476:1204:30	0/0:18,0:0:18:0,54,178:0:711:18	1/1:0,11:11:11:105,33,0:447:0:0	0/0:39,13:13:52:0,40,321:511:1562:39	0/0:28,0:0:28:0,84,705:0:1093:28	0/1:24,44:44:68:211,0,82:1792:984:24	0/0:39,5:5:44:0,61,335:205:1568:39	0/1:5,8:8:13:58,0,32:324:205:5	0/0:32,4:4:36:0,53,294:160:1294:32	0/1:28,47:47:75:260,0,89:1896:1100:28	0/0:24,0:0:24:0,72,236:0:953:24	0/0:49,0:0:49:0,148,477:0:1979:49	1/1:0,19:19:19:228,57,0:771:0:0	0/0:30,0:0:30:0,90,702:0:1177:30	1/1:0,22:22:22:302,66,0:902:0:0	0/1:33,17:17:50:27,0,173:643:1300:33	0/0:60,0:0:60:0,181,563:0:2379:60	0/0:44,0:0:44:0,132,517:0:1739:44	0/0:12,0:0:12:0,36,94:0:457:12	0/1:2,2:2:4:7,0,27:78:82:2	0/1:39,41:41:80:126,0,146:1631:1557:39	1/1:2,5:5:7:43,2,0:205:82:2	0/1:11,23:23:34:171,0,14:917:415:11	1/1:0,3:3:3:27,9,0:123:0:0	0/0:42,10:10:52:0,34,437:387:1613:42	0/0:27,0:0:27:0,81,315:0:1023:27	0/0:8,0:0:8:0,24,69:0:328:8	0/0:32,0:0:32:0,96,338:0:1279:32	0/0:49,0:0:49:0,148,511:0:1899:49	0/1:23,22:22:45:60,0,150:876:879:23	0/0:46,0:0:46:0,138,442:0:1848:46	0/0:3,0:0:3:0,9,41:0:123:3	0/1:29,16:16:45:32,0,103:647:1167:29	0/0:12,3:3:15:0,3,103:100:474:12	1/1:5,38:38:43:355,89,0:1515:205:5	0/1:22,16:16:38:66,0,86:620:861:22	0/1:8,12:12:20:276,0,143:457:328:8	0/0:29,0:0:29:0,87,288:0:1131:29	./.:.:.:.:.:.:.:.	0/0:41,10:10:51:0,47,334:378:1624:41	0/1:31,24:24:55:40,0,177:971:1246:31	0/1:10,8:8:18:109,0,114:306:374:10	0/0:38,7:7:45:0,55,368:265:1546:38	0/1:18,28:28:46:176,0,65:1111:738:18	0/0:7,0:0:7:0,21,59:0:279:7	0/0:43,0:0:43:0,129,446:0:1714:43	1/1:4,25:25:29:201,50,0:1016:164:4	0/1:10,9:9:19:28,0,32:369:387:10	1/1:0,23:23:23:226,69,0:876:0:0	0/1:72,32:32:104:13,0,608:1308:2863:72	0/1:59,30:30:89:8,0,259:1204:2363:59	0/0:23,0:0:23:0,69,242:0:908:23	0/1:14,14:14:28:80,0,100:566:543:14	1/1:0,25:25:25:225,75,0:980:0:0	0/1:22,5:5:27:0,0,189:187:871:22	0/1:14,7:7:21:4,0,137:278:562:14	0/0:14,0:0:14:0,42,124:0:574:14	1/1:2,12:12:14:242,19,0:484:82:2	0/1:28,25:25:53:48,0,165:983:1106:28	0/0:25,0:0:25:0,75,256:0:1000:25	0/0:32,12:12:44:0,33,213:480:1273:32	0/1:10,15:15:25:69,0,66:592:410:10	0/0:3,0:0:3:0,9,48:0:105:3	1/1:0,7:7:7:64,21,0:261:0:0	0/0:21,6:6:27:0,11,107:246:838:21	0/1:10,13:13:23:78,0,14:529:397:10	1/1:0,18:18:18:239,54,0:703:0:0	1/1:2,20:20:22:208,46,0:774:73:2	1/1:0,63:63:63:609,190,0:2522:0:0	0/0:20,7:7:27:0,18,169:283:798:20	0/1:11,8:8:19:46,0,48:328:433:11	0/0:16,1:1:17:0,36,125:41:643:16	0/0:31,6:6:37:0,51,316:246:1251:31	1/1:0,51:51:51:595,154,0:2058:0:0	1/1:2,7:7:9:73,8,0:283:82:2	0/0:152,0:0:152:0,458,1614:0:6104:152	0/0:14,0:0:14:0,42,237:0:557:14	1/1:0,36:36:36:362,108,0:1464:0:0	0/0:19,8:8:27:0,7,120:310:775:19	0/0:60,0:0:60:0,181,566:0:2370:60	1/1:0,9:9:9:87,27,0:357:0:0	0/0:10,0:0:10:0,30,87:0:402:10	0/0:49,17:17:66:0,56,368:662:1935:49	0/0:16,0:0:16:0,48,205:0:633:16	0/1:15,10:10:25:20,0,96:395:607:15	0/0:7,0:0:7:0,21,75:0:278:7	0/1:7,10:10:17:37,0,43:402:278:7	0/1:9,5:5:14:25,0,38:201:338:9	0/1:14,7:7:21:13,0,66:287:570:14	0/0:12,2:2:14:0,18,120:78:473:12	1/1:3,11:11:14:85,17,0:447:115:3	0/0:33,0:0:33:0,99,407:0:1341:33	0/0:30,0:0:30:0,90,325:0:1189:30	0/1:32,41:41:73:176,0,280:1668:1267:32	1/1:0,19:19:19:217,57,0:771:0:0	0/0:15,0:0:15:0,45,201:0:594:15	1/1:0,12:12:12:111,36,0:475:0:0	0/0:20,0:0:20:0,60,282:0:793:20	1/1:3,5:5:8:52,1,0:192:123:3	0/0:9,1:1:10:0,22,182:41:335:9
28335906	440	28335906_440	C	T	296044	.	AB=0.477456;ABP=93.1817;AC=113;AF=0.464706;AN=222;AO=22451;CIGAR=1X;DP=195100;DPB=74339;DPRA=0.998051;EPP=1920.9;EPPR=2559.7;GTI=71;LEN=1;MEANALT=1.00301;MQM=13.4788;MQMR=10.9399;NS=2112;NUMALT=1;ODDS=0.0194673;PAIRED=0.805577;PAIREDR=0.883264;PAO=0;PQA=0;PQR=0;PRO=0;PROBE=Intergenic|RAPIDGENOMICS_3404_55550;QA=888467;QR=1683368;RO=41915;RPL=6811;RPP=7542.49;RPPR=9519.04;RPR=15640;RUN=1;SAF=15090;SAP=5780.85;SAR=7361;SRF=23912;SRP=1811.9;SRR=18003;TYPE=snp;technology.illumina=1	GT:AD:AO:DP:PL:QA:QR:RO	0/1:28,33:33:61:265,0,78:1325:1144:28	0/0:4,0:0:4:0,12,33:0:164:4	1/1:0,17:17:17:186,51,0:678:0:0	0/0:77,0:0:77:0,232,639:0:3087:77	0/1:6,15:15:21:190,0,6:615:223:6	0/0:80,0:0:80:0,241,718:0:3216:80	1/1:0,12:12:12:250,36,0:475:0:0	0/1:3,4:4:7:16,0,49:164:114:3	1/1:0,52:52:52:537,157,0:2092:0:0	0/1:42,68:68:110:309,0,208:2703:1710:42	1/1:0,11:11:11:104,33,0:438:0:0	0/1:54,12:12:66:5,0,457:488:2168:54	1/1:0,25:25:25:227,75,0:971:0:0	0/0:60,2:2:62:0,137,611:82:2417:60	0/1:46,41:41:87:88,0,177:1642:1856:46	0/0:110,1:1:111:0,326,1050:41:4453:110	0/1:13,10:10:23:172,0,196:394:503:13	0/0:72,2:2:74:0,174,725:82:2898:72	0/0:93,2:2:95:0,269,841:82:3731:93	1/1:0,96:96:96:981,289,0:3875:0:0	0/1:36,12:12:48:11,0,205:488:1447:36	0/1:15,23:23:38:84,0,115:922:599:15	1/1:0,64:64:64:571,193,0:2574:0:0	1/1:0,56:56:56:529,169,0:2249:0:0	1/1:0,24:24:24:247,72,0:952:0:0	0/1:37,30:30:67:462,0,569:1201:1500:37	0/0:68,1:1:69:0,183,880:41:2736:68	0/1:23,46:46:69:295,0,13:1861:931:23	0/0:103,1:1:104:0,287,901:41:4149:103	0/1:41,20:20:61:11,0,125:816:1673:41	0/0:36,0:0:36:0,108,336:0:1442:36	0/1:28,24:24:52:98,0,77:962:1135:28	1/1:0,145:145:145:1519,436,0:5778:0:0	1/1:12,28:28:40:234,4,0:1085:469:12	0/1:7,10:10:17:82,0,3:406:287:7	1/1:0,6:6:6:65,18,0:216:0:0	0/1:7,10:10:17:29,0,39:394:278:7	1/1:0,19:19:19:250,57,0:757:0:0	1/1:0,36:36:36:323,108,0:1430:0:0	0/0:85,10:10:95:0,182,813:406:3421:85	0/0:98,0:0:98:0,295,873:0:3980:98	0/1:50,48:48:98:170,0,86:1932:2033:50	0/0:132,0:0:132:0,397,1454:0:5350:132	0/1:10,12:12:22:32,0,54:484:406:10	0/1:27,40:40:67:299,0,24:1574:1071:27	1/1:0,14:14:14:102,42,0:556:0:0	0/0:56,6:6:62:0,143,455:246:2280:56	0/1:32,38:38:70:245,0,117:1494:1268:32	0/1:23,16:16:39:176,0,387:624:893:23	0/1:23,17:17:40:56,0,84:684:930:23	1/1:0,4:4:4:30,12,0:164:0:0	0/0:87,19:19:106:0,87,520:758:3516:87	0/1:50,29:29:79:10,0,313:1143:2046:50	0/1:28,31:31:59:270,0,94:1231:1068:28	0/1:42,36:36:78:115,0,163:1472:1657:42	0/1:43,31:31:74:120,0,215:1250:1709:43	0/1:34,24:24:58:118,0,93:976:1382:34	0/0:31,2:2:33:0,81,321:78:1221:31	1/1:9,25:25:34:129,0,0:1009:365:9	1/1:9,20:20:29:169,16,0:812:344:9	0/1:33,33:33:66:200,0,143:1336:1331:33	0/1:155,88:88:243:150,0,693:3454:6251:155	0/0:73,31:31:104:0,10,333:1222:2981:73	0/0:50,0:0:50:0,151,571:0:2011:50	1/1:0,24:24:24:227,72,0:970:0:0	1/1:10,35:35:45:376,58,0:1400:410:10	1/1:0,26:26:26:367,78,0:1009:0:0	0/0:43,0:0:43:0,129,358:0:1737:43	1/1:0,3:3:3:91,9,0:123:0:0	1/1:0,13:13:13:314,39,0:516:0:0	0/0:89,3:3:92:0,243,749:123:3597:89	1/1:0,82:82:82:894,247,0:3228:0:0	0/0:117,5:5:122:0,326,1127:201:4678:117	1/1:0,64:64:64:689,193,0:2568:0:0	./.:.:.:.:.:.:.:.	0/0:73,0:0:73:0,220,605:0:2959:73	0/1:32,21:21:53:82,0,141:813:1304:32	0/1:18,9:9:27:9,0,85:361:712:18	1/1:0,28:28:28:285,84,0:1144:0:0	0/0:74,0:0:74:0,223,750:0:2967:74	0/0:93,35:35:128:0,1,552:1396:3711:93	0/0:44,0:0:44:0,132,420:0:1762:44	0/1:27,39:39:66:206,0,73:1554:1066:27	0/1:41,22:22:63:43,0,167:894:1619:41	0/1:21,13:13:35:63,0,100:529:857:21	0/1:40,63:63:103:258,0,36:2525:1611:40	1/1:0,17:17:17:149,51,0:689:0:0	0/0:64,27:27:91:0,39,361:1067:2582:64	0/1:11,13:13:24:129,0,35:496:433:11	0/0:76,0:0:76:0,229,716:0:3071:76	0/0:36,5:5:41:0,83,313:205:1463:36	1/1:0,61:61:61:578,184,0:2464:0:0	0/0:21,0:0:21:0,63,196:0:853:21	1/1:4,6:6:10:51,3,0:205:152:4	0/0:96,0:0:96:0,289,953:0:3872:96	0/1:13,9:9:22:35,0,75:365:510:13	0/1:22,47:47:69:287,0,29:1865:894:22	1/1:0,4:4:4:45,12,0:164:0:0	0/0:57,0:0:57:0,172,477:0:2337:57	1/1:12,18:18:30:120,0,0:726:492:12	0/1:13,10:10:23:40,0,61:396:510:13	1/1:1,33:33:34:309,68,0:1341:41:1	0/1:7,9:9:16:66,0,30:365:283:7	1/1:6,11:11:17:147,4,0:429:242:6	0/0:22,9:9:31:0,23,169:369:894:22	0/1:47,59:59:106:187,0,55:2403:1869:47	1/1:0,89:89:89:1106,268,0:3608:0:0	1/1:0,25:25:25:398,75,0:999:0:0	1/1:0,27:27:27:454,81,0:1046:0:0	0/0:38,0:0:38:0,114,358:0:1531:38	0/0:4,0:0:4:0,12,97:0:164:4	0/1:12,10:10:22:216,0,181:382:484:12
28335906	461	28335906_461	A	G	641105	.	AB=0.470982;ABP=134.074;AC=173;AF=0.752322;AN=222;AO=39143;CIGAR=1X;DP=207180;DPB=78883;DPRA=0.971914;EPP=1963.68;EPPR=444.923;GTI=63;LEN=1;MEANALT=1.00842;MQM=13.0283;MQMR=10.834;NS=2112;NUMALT=1;ODDS=0.011531;PAIRED=0.827811;PAIREDR=0.877244;PAO=0;PQA=0;PQR=0;PRO=0;PROBE=Intergenic|RAPIDGENOMICS_3404_55550;QA=1538791;QR=820698;RO=20610;RPL=14059;RPP=6746.08;RPPR=456.214;RPR=25084;RUN=1;SAF=23462;SAP=3361.71;SAR=15681;SRF=10865;SRP=135.174;SRR=9745;TYPE=snp;technology.illumina=1	GT:AD:AO:DP:PL:QA:QR:RO	1/1:0,53:53:53:588,160,0:2134:0:0	1/1:0,4:4:4:33,12,0:164:0:0	1/1:0,18:18:18:196,54,0:730:0:0	0/1:42,33:33:75:75,0,102:1310:1669:42	1/1:0,23:23:23:348,69,0:925:0:0	1/1:0,90:90:90:790,271,0:3557:0:0	1/1:0,10:10:10:159,30,0:398:0:0	1/1:0,7:7:7:105,21,0:278:0:0	1/1:0,52:52:52:534,157,0:2013:0:0	1/1:0,122:122:122:1285,367,0:4868:0:0	1/1:0,11:11:11:105,33,0:451:0:0	0/1:48,29:29:77:151,0,300:1113:1881:48	1/1:0,31:31:31:302,93,0:1184:0:0	1/1:0,58:58:58:668,175,0:2299:0:0	0/1:52,38:38:90:22,0,276:1538:2077:52	0/0:133,0:0:133:0,400,1288:0:5332:133	1/1:0,21:21:21:399,63,0:786:0:0	1/1:7,47:47:54:446,99,0:1888:287:7	0/1:44,43:43:87:120,0,173:1703:1754:44	1/1:1,98:98:99:945,263,0:3948:41:1	1/1:0,42:42:43:451,126,0:1651:0:0	1/1:0,30:30:30:356,90,0:1205:0:0	1/1:0,65:65:65:626,196,0:2620:0:0	1/1:0,58:58:58:500,175,0:2323:0:0	1/1:0,26:26:26:271,78,0:1012:0:0	0/1:36,32:32:68:445,0,484:1266:1409:36	0/1:53,20:20:73:44,0,489:812:2111:53	1/1:26,66:66:92:474,37,0:2619:1062:26	0/1:59,49:49:108:108,0,231:1941:2336:59	1/1:0,65:65:65:523,196,0:2605:0:0	0/1:16,19:19:35:68,0,21:721:638:16	1/1:0,73:73:73:711,220,0:2918:0:0	1/1:1,159:159:160:1601,457,0:6301:27:1	1/1:0,48:48:48:534,144,0:1917:0:0	1/1:8,17:17:25:168,11,0:693:320:8	1/1:0,12:12:12:248,36,0:488:0:0	1/1:0,17:17:17:169,51,0:689:0:0	1/1:0,27:27:27:403,81,0:1099:0:0	1/1:0,38:38:38:342,114,0:1515:0:0	0/1:54,38:38:92:93,0,331:1518:2122:54	0/0:92,0:0:92:0,277,807:0:3682:92	0/1:62,48:48:110:131,0,155:1939:2492:62	0/0:154,0:0:154:0,464,1757:0:6244:154	0/1:10,12:12:22:32,0,55:484:410:10	0/1:20,38:38:58:299,0,1:1496:794:20	1/1:0,20:20:20:152,60,0:816:0:0	1/1:0,69:69:69:597,208,0:2800:0:0	1/1:0,73:73:73:758,220,0:2877:0:0	1/1:0,48:48:48:987,144,0:1904:0:0	0/1:31,18:18:49:41,0,123:714:1177:31	1/1:0,4:4:4:30,12,0:164:0:0	1/1:0,108:108:108:997,325,0:4296:0:0	1/1:0,76:76:76:774,229,0:3053:0:0	1/1:0,59:59:59:754,178,0:2336:0:0	1/1:0,91:91:91:819,274,0:3685:0:0	0/1:44,33:33:77:172,0,218:1332:1728:44	0/1:36,19:19:55:86,0,117:767:1468:36	0/1:13,20:20:33:102,0,61:816:524:13	1/1:0,33:33:33:301,99,0:1337:0:0	1/1:0,29:29:29:316,87,0:1146:0:0	0/1:31,32:32:63:199,0,140:1282:1236:31	1/1:0,259:259:259:2447,780,0:10277:0:0	0/0:90,39:39:129:0,7,419:1507:3634:90	0/0:51,0:0:51:0,154,546:0:2057:51	1/1:0,25:25:25:238,75,0:1017:0:0	1/1:0,49:49:49:576,148,0:1952:0:0	1/1:0,22:22:22:336,66,0:888:0:0	1/1:0,58:58:58:484,175,0:2337:0:0	1/1:0,3:3:3:91,9,0:123:0:0	1/1:0,13:13:13:303,39,0:498:0:0	1/1:0,100:100:100:879,301,0:4004:0:0	1/1:0,102:102:102:1167,307,0:4016:0:0	0/1:67,66:66:135:162,0,281:2657:2703:67	1/1:0,71:71:71:722,214,0:2826:0:0	./.:.:.:.:.:.:.:.	0/0:72,1:1:73:0,210,565:41:2868:72	1/1:0,49:49:49:514,148,0:1950:0:0	0/1:18,10:10:28:9,0,82:378:719:18	1/1:0,28:28:28:284,84,0:1136:0:0	0/0:83,0:0:83:0,250,836:0:3332:83	1/1:0,124:124:124:1231,373,0:4883:0:0	0/1:25,34:34:59:144,0,6:1363:1017:25	1/1:0,64:64:64:619,193,0:2554:0:0	1/1:0,72:72:72:683,217,0:2883:0:0	0/1:22,13:13:35:61,0,103:529:870:22	1/1:0,128:128:128:1222,385,0:5090:0:0	1/1:0,25:25:25:230,75,0:999:0:0	0/0:65,32:32:97:0,21,326:1275:2600:65	1/1:0,32:32:32:499,96,0:1241:0:0	0/1:47,52:52:99:273,0,80:2094:1879:47	1/1:0,48:48:48:443,144,0:1919:0:0	1/1:0,73:73:73:785,220,0:2897:0:0	0/1:5,14:14:19:83,0,6:552:201:5	0/1:5,6:6:11:52,0,1:242:201:5	0/1:56,43:43:99:120,0,248:1715:2239:56	1/1:0,26:26:26:256,78,0:1031:0:0	0/1:22,50:50:72:300,0,22:1959:885:22	1/1:0,4:4:4:45,12,0:164:0:0	0/0:57,0:0:57:0,172,473:0:2297:57	1/1:0,27:27:27:261,81,0:1103:0:0	0/1:13,17:17:30:84,0,35:670:491:13	1/1:1,29:29:30:266,56,0:1164:41:1	0/1:15,8:8:23:21,0,66:319:602:15	1/1:7,15:15:22:148,11,0:584:273:7	0/0:24,6:6:30:0,44,230:246:966:24	1/1:0,136:136:136:1196,409,0:5359:0:0	1/1:0,102:102:102:1214,307,0:4040:0:0	1/1:0,25:25:25:387,75,0:1002:0:0	1/1:0,27:27:27:456,81,0:1103:0:0	1/1:0,35:35:35:319,105,0:1395:0:0	1/1:0,5:5:5:103,15,0:197:0:0	0/1:12,12:12:24:312,0,182:466:475:12
28335906	490	28335906_490	T	C	283212	.	AB=0.482782;ABP=62.7556;AC=108;AF=0.462229;AN=222;AO=24929;CIGAR=1X;DP=218990;DPB=81021;DPRA=0.996301;EPP=2555.27;EPPR=382.34;GTI=45;LEN=1;MEANALT=1.01429;MQM=13.3548;MQMR=10.9343;NS=2112;NUMALT=1;ODDS=0.00689808;PAIRED=0.808777;PAIREDR=0.880846;PAO=0;PQA=0;PQR=0;PRO=0;PROBE=Intergenic|RAPIDGENOMICS_3404_55550;QA=977385;QR=1798318;RO=44816;RPL=12952;RPP=85.8157;RPPR=4788.42;RPR=11977;RUN=1;SAF=13098;SAP=142.841;SAR=11831;SRF=20866;SRP=463.85;SRR=23950;TYPE=snp;technology.illumina=1	GT:AD:AO:DP:PL:QA:QR:RO	0/1:35,22:22:57:134,0,164:888:1408:35	0/0:4,0:0:4:0,12,33:0:164:4	1/1:4,16:16:20:143,8,0:652:160:4	0/0:79,0:0:79:0,238,679:0:3169:79	1/1:3,16:16:19:214,22,0:634:119:3	0/0:78,0:0:78:0,235,699:0:3167:78	1/1:1,13:13:14:171,3,0:521:41:1	0/1:3,6:6:9:72,0,43:242:119:3	1/1:0,53:53:53:582,160,0:2053:0:0	0/1:46,78:78:124:346,0,193:3120:1869:46	1/1:0,10:10:10:95,30,0:401:0:0	0/0:55,10:10:65:0,11,432:382:2243:55	1/1:0,34:34:34:367,102,0:1310:0:0	0/0:60,2:2:62:0,137,618:82:2412:60	0/1:55,50:50:105:62,0,259:2002:2233:55	0/0:139,0:0:139:0,418,1336:0:5594:139	0/1:18,11:11:29:135,0,361:419:716:18	0/0:55,2:2:57:0,123,512:78:2216:55	0/0:85,3:3:88:0,222,728:123:3424:85	1/1:1,104:104:105:984,281,0:4123:41:1	0/1:35,9:9:44:2,0,239:343:1418:35	0/1:12,16:16:28:83,0,112:644:484:12	1/1:0,71:71:71:688,214,0:2830:0:0	1/1:0,53:53:53:476,160,0:2115:0:0	1/1:0,25:25:25:254,75,0:992:0:0	0/1:43,39:39:83:520,0,728:1508:1729:43	0/0:80,2:2:82:0,200,978:68:3182:80	0/1:36,67:67:103:373,0,34:2663:1476:36	0/0:113,1:1:114:0,317,1019:41:4557:113	0/1:43,22:22:65:2,0,129:885:1751:43	0/0:40,0:0:40:0,120,325:0:1609:40	0/1:44,44:44:88:212,0,118:1737:1783:44	1/1:0,155:155:155:1626,467,0:6113:0:0	0/1:22,33:33:55:230,0,28:1324:894:22	0/1:10,20:20:30:162,0,35:765:406:10	1/1:0,12:12:12:245,36,0:461:0:0	0/1:7,10:10:17:29,0,39:382:269:7	1/1:0,33:33:33:446,99,0:1341:0:0	1/1:0,43:43:43:418,129,0:1721:0:0	0/0:78,4:4:82:0,193,762:160:3155:78	0/0:96,0:0:96:0,289,892:0:3882:96	0/1:51,49:49:100:136,0,106:1931:2083:51	0/0:168,0:0:168:0,506,1946:0:6810:168	0/1:12,16:16:28:46,0,50:648:484:12	0/1:25,38:38:63:282,0,37:1480:995:25	1/1:0,24:24:24:189,72,0:976:0:0	0/0:69,7:7:76:0,179,572:287:2780:69	0/1:40,38:38:78:191,0,134:1488:1591:40	0/1:30,22:22:52:240,0,535:890:1190:30	0/1:29,18:18:47:49,0,109:720:1163:29	1/1:0,4:4:4:30,12,0:164:0:0	0/0:85,23:23:108:0,94,510:925:3427:85	0/1:40,47:47:87:206,0,147:1852:1615:40	0/1:29,34:34:63:298,0,121:1309:1150:29	0/1:50,54:54:104:188,0,117:2138:2025:50	0/1:40,36:36:76:174,0,123:1411:1588:40	0/1:41,23:23:64:128,0,169:916:1656:41	0/0:33,2:2:35:0,87,343:82:1337:33	0/1:12,25:25:37:119,0,32:978:492:12	1/1:10,20:20:30:157,9,0:797:387:10	0/1:30,28:28:58:176,0,136:1117:1205:30	0/1:184,91:91:275:49,0,778:3598:7312:184	0/0:89,34:34:123:0,59,492:1313:3601:89	0/0:55,0:0:55:0,166,553:0:2215:55	1/1:0,22:22:22:236,66,0:875:0:0	1/1:13,46:46:59:416,60,0:1862:511:13	1/1:0,23:23:23:343,69,0:899:0:0	0/0:52,4:4:56:0,132,399:164:2101:52	1/1:0,3:3:3:91,9,0:123:0:0	0/1:4,15:15:19:315,0,86:587:155:4	0/0:102,6:6:108:0,262,838:246:4149:102	1/1:0,113:113:113:1276,340,0:4413:0:0	0/0:139,8:8:147:0,377,1234:320:5602:139	1/1:0,74:74:74:768,223,0:2923:0:0	./.:.:.:.:.:.:.:.	0/0:78,0:0:78:0,235,636:0:3130:78	0/1:27,13:13:40:63,0,129:533:1099:27	0/1:17,8:8:25:4,0,81:319:674:17	1/1:0,31:31:31:319,93,0:1239:0:0	0/0:84,0:0:84:0,253,865:0:3332:84	0/1:79,50:50:129:107,0,411:1981:3177:79	0/0:56,0:0:56:0,169,482:0:2261:56	0/1:35,48:48:83:191,0,114:1935:1376:35	0/1:51,21:21:72:25,0,234:839:2073:51	0/1:22,14:14:36:63,0,96:556:884:22	0/1:41,87:87:128:424,0,6:3457:1669:41	1/1:0,30:30:30:336,90,0:1199:0:0	0/0:86,37:37:123:0,46,504:1480:3468:86	0/1:16,17:17:33:250,0,103:659:648:16	0/0:77,7:7:84:0,189,652:287:3114:77	0/0:51,5:5:56:0,128,445:196:2058:51	1/1:0,79:79:79:878,238,0:3125:0:0	0/0:22,0:0:22:0,66,224:0:871:22	0/1:5,6:6:11:52,0,1:246:201:5	0/0:89,0:0:89:0,268,866:0:3557:89	0/1:16,14:14:30:65,0,60:557:647:16	0/1:19,49:49:68:306,0,15:1930:779:19	1/1:0,10:10:10:227,30,0:406:0:0	0/0:66,0:0:66:0,199,554:0:2698:66	0/1:12,16:16:28:94,0,6:656:484:12	0/1:13,15:15:28:55,0,53:592:529:13	1/1:1,22:22:23:198,35,0:867:41:1	0/1:15,9:9:24:42,0,62:361:607:15	0/1:12,15:15:27:123,0,45:593:483:12	0/0:23,9:9:32:0,29,197:357:901:23	0/1:70,87:87:157:361,0,99:3456:2799:70	1/1:0,95:95:95:1089,286,0:3801:0:0	1/1:0,29:29:29:435,87,0:1130:0:0	1/1:0,27:27:27:466,81,0:1077:0:0	0/0:39,0:0:39:0,117,358:0:1582:39	0/0:5,0:0:5:0,15,104:0:201:5	0/1:17,14:14:31:301,0,291:574:633:17
28335906	495	28335906_495	A	T	16836.2	.	AB=0.508916;ABP=5.0239;AC=8;AF=0.0340557;AN=222;AO=1882;CIGAR=1X;DP=215973;DPB=79966;DPRA=0.932112;EPP=171.379;EPPR=2105.35;GTI=35;LEN=1;MEANALT=1.00775;MQM=12.0584;MQMR=11.213;NS=2112;NUMALT=1;ODDS=0.00311729;PAIRED=0.868757;PAIREDR=0.870818;PAO=0;PQA=0;PQR=0;PRO=0;PROBE=Intergenic|RAPIDGENOMICS_3404_55550;QA=75069;QR=3053928;RO=76481;RPL=1021;RPP=32.5479;RPPR=7174.55;RPR=861;RUN=1;SAF=915;SAP=6.13021;SAR=967;SRF=35811;SRP=673.349;SRR=40670;TYPE=snp;technology.illumina=1	GT:AD:AO:DP:PL:QA:QR:RO	0/0:55,0:0:55:0,166,617:0:2206:55	0/0:4,0:0:4:0,12,33:0:164:4	0/0:20,0:0:20:0,60,247:0:816:20	0/0:71,0:0:71:0,214,598:0:2835:71	0/0:18,0:0:18:0,54,278:0:721:18	0/0:82,0:0:82:0,247,746:0:3270:82	0/0:16,0:0:16:0,48,270:0:620:16	0/0:9,0:0:9:0,27,164:0:351:9	0/0:56,0:0:56:0,169,628:0:2226:56	0/0:123,0:0:123:0,370,1277:0:4919:123	0/0:10,0:0:10:0,30,94:0:387:10	0/0:59,0:0:59:0,178,616:0:2364:59	0/0:36,0:0:36:0,108,388:0:1379:36	0/0:62,0:0:62:0,187,723:0:2480:62	0/0:100,0:0:100:0,301,887:0:4005:100	0/0:129,0:0:129:0,388,1266:0:5185:129	0/0:27,0:0:27:0,81,636:0:1058:27	0/0:57,0:0:57:0,172,603:0:2283:57	0/0:80,0:0:80:0,241,751:0:3210:80	0/0:105,0:0:106:0,316,1047:0:4201:105	0/0:48,0:0:48:0,144,541:0:1898:48	0/0:28,0:0:28:0,84,363:0:1139:28	0/0:73,0:0:73:0,220,711:0:2912:73	0/0:60,0:0:60:0,181,551:0:2358:60	0/0:24,0:0:24:0,72,248:0:976:24	0/0:81,0:0:81:0,244,1738:0:3209:81	0/0:86,0:0:86:0,259,1114:0:3396:86	0/0:97,0:0:97:0,292,931:0:3910:97	0/0:114,0:0:114:0,343,1037:0:4565:114	0/0:68,0:0:68:0,205,541:0:2740:68	0/0:41,0:0:41:0,123,339:0:1651:41	0/0:89,0:0:89:0,268,870:0:3552:89	0/0:149,0:0:149:0,449,1542:0:5942:149	0/0:53,0:0:53:0,160,544:0:2068:53	0/0:28,0:0:28:0,84,361:0:1108:28	0/0:12,0:0:12:0,36,248:0:480:12	0/0:15,0:0:15:0,45,153:0:611:15	0/0:35,0:0:35:0,105,448:0:1414:35	0/0:44,0:0:44:0,132,429:0:1770:44	0/0:81,0:0:81:0,244,861:0:3229:81	1/1:0,93:93:93:872,280,0:3695:0:0	0/0:98,0:0:98:0,295,829:0:3972:98	0/0:167,0:0:167:0,503,1907:0:6648:167	0/1:16,12:12:28:51,0,46:492:639:16	0/0:62,0:0:62:0,187,696:0:2481:62	0/0:24,0:0:24:0,72,189:0:972:24	0/0:73,0:0:73:0,220,649:0:2960:73	0/0:75,0:0:75:0,226,797:0:3012:75	0/0:52,0:0:52:0,157,1125:0:2066:52	0/0:46,0:0:46:0,138,430:0:1817:46	0/0:4,0:0:4:0,12,30:0:164:4	0/0:99,0:0:99:0,298,890:0:3955:99	0/0:87,0:0:87:0,262,873:0:3487:87	0/0:59,0:0:59:0,178,788:0:2272:59	0/0:101,0:0:101:0,304,878:0:4050:101	0/1:34,36:36:70:107,0,154:1414:1349:34	0/0:64,0:0:64:0,193,685:0:2544:64	0/0:31,0:0:31:0,93,361:0:1227:31	0/0:41,0:0:41:0,123,395:0:1607:41	0/0:32,0:0:32:0,96,344:0:1267:32	0/0:55,0:0:55:0,166,624:0:2222:55	0/0:268,0:0:268:0,807,2409:0:10749:268	0/0:122,0:0:122:0,367,1111:0:4924:122	1/1:7,46:46:53:356,80,0:1836:264:7	0/0:19,0:0:19:0,57,213:0:740:19	0/0:61,0:0:61:0,184,667:0:2472:61	0/0:24,0:0:24:0,72,352:0:954:24	0/0:59,0:0:59:0,178,502:0:2372:59	0/0:3,0:0:3:0,9,91:0:123:3	0/0:20,0:0:20:0,60,509:0:766:20	0/0:98,0:0:98:0,295,880:0:3936:98	0/0:112,0:0:112:0,337,1258:0:4444:112	0/1:75,66:66:141:170,0,307:2643:3027:75	0/0:78,0:0:78:0,235,801:0:3160:78	./.:.:.:.:.:.:.:.	0/0:78,0:0:78:0,235,636:0:3106:78	0/0:43,0:0:43:0,129,452:0:1709:43	0/0:26,0:0:26:0,78,240:0:1044:26	0/0:32,0:0:32:0,96,343:0:1300:32	0/0:79,0:0:79:0,238,795:0:3146:79	0/0:126,0:0:126:0,379,1245:0:4995:126	0/0:54,0:0:55:0,163,472:0:2179:54	0/0:82,0:0:82:0,247,789:0:3299:82	0/0:69,0:0:69:0,208,670:0:2800:69	0/0:33,0:0:33:0,99,308:0:1333:33	0/0:127,0:0:127:0,382,1180:0:5101:127	0/0:31,0:0:31:0,93,342:0:1237:31	0/0:122,0:0:122:0,367,1158:0:4915:122	0/0:30,0:0:30:0,90,528:0:1207:30	0/0:82,0:0:82:0,247,766:0:3263:82	0/0:58,0:0:58:0,175,534:0:2287:58	0/0:74,0:0:74:0,223,846:0:2944:74	0/1:15,8:8:23:16,0,96:324:589:15	0/0:11,0:0:11:0,33,118:0:447:11	0/0:90,0:0:90:0,271,882:0:3544:90	0/0:28,0:0:28:0,84,268:0:1148:28	0/0:68,0:0:68:0,205,719:0:2717:68	0/0:11,0:0:11:0,33,255:0:451:11	0/0:66,0:0:66:0,199,553:0:2631:66	0/0:31,0:0:31:0,93,311:0:1244:31	0/0:28,0:0:28:0,84,271:0:1089:28	0/0:21,0:0:21:0,63,260:0:853:21	0/0:23,0:0:23:0,69,225:0:918:23	0/0:27,0:0:27:0,81,328:0:1087:27	0/0:32,0:0:32:0,96,312:0:1290:32	0/0:148,0:0:148:0,446,1286:0:5918:148	0/0:94,0:0:94:0,283,1068:0:3683:94	0/0:29,0:0:29:0,87,442:0:1163:29	0/0:28,0:0:28:0,84,485:0:1122:28	0/0:38,0:0:38:0,114,331:0:1549:38	0/0:5,0:0:5:0,15,104:0:205:5	0/0:31,0:0:31:0,93,717:0:1204:31
28337450	6501	28337450_6501	G	A	6315.98	.	AB=0.496036;ABP=3.2513;AC=8;AF=0.0250619;AN=220;AO=1122;CIGAR=1X;DP=168092;DPB=63371;DPRA=1.03568;EPP=118.234;EPPR=946.153;GTI=31;LEN=1;MEANALT=1;MQM=13.9982;MQMR=10.9839;NS=2112;NUMALT=1;ODDS=0.0691857;PAIRED=0.843137;PAIREDR=0.892479;PAO=0;PQA=0;PQR=0;PRO=0;PROBE=Intergenic|RAPIDGENOMICS_3404_53149;QA=44634;QR=2416124;RO=60686;RPL=410;RPP=179.523;RPPR=25153.8;RPR=712;RUN=1;SAF=757;SAP=300.405;SAR=365;SRF=40627;SRP=15140.4;SRR=20059;TYPE=snp;technology.illumina=1	GT:AD:AO:DP:PL:QA:QR:RO	0/0:30,0:0:30:0,90,265:0:1185:30	0/0:8,0:0:8:0,24,92:0:287:8	0/0:2,0:0:2:0,6,15:0:82:2	0/0:84,0:0:84:0,253,780:0:3339:84	0/0:26,0:0:26:0,78,443:0:997:26	0/0:67,0:0:67:0,202,771:0:2679:67	0/0:7,0:0:7:0,21,165:0:283:7	0/0:12,0:0:12:0,36,114:0:479:12	0/0:88,2:2:90:0,256,818:82:3500:88	0/0:77,0:0:77:0,232,730:0:3038:77	0/0:14,0:0:14:0,42,159:0:541:14	0/0:74,0:0:74:0,223,692:0:2985:74	0/0:26,0:0:26:0,78,228:0:1008:26	0/0:24,0:0:24:0,72,204:0:948:24	0/0:80,0:0:80:0,241,826:0:3165:80	0/0:77,0:0:77:0,232,658:0:3059:77	0/0:21,0:0:21:0,63,369:0:755:21	0/0:24,0:0:24:0,72,253:0:962:24	0/0:31,0:0:31:0,93,257:0:1235:31	0/1:18,38:38:56:184,0,39:1545:689:18	0/0:61,0:0:61:0,184,615:0:2401:61	0/0:41,0:0:41:0,123,356:0:1634:41	1/1:0,14:14:14:117,42,0:570:0:0	0/0:59,0:0:59:0,178,519:0:2286:59	0/0:22,0:0:22:0,66,211:0:894:22	0/0:71,0:0:71:0,214,1326:0:2745:71	0/0:64,0:0:64:0,193,663:0:2541:64	0/0:87,0:0:87:0,262,898:0:3426:87	0/0:65,0:0:65:0,196,558:0:2600:65	0/0:34,0:0:34:0,102,347:0:1314:34	0/0:21,0:0:21:0,63,196:0:822:21	0/0:60,0:0:60:0,181,650:0:2273:60	0/1:38,58:58:96:230,0,31:2296:1532:38	0/0:19,0:0:19:0,57,169:0:771:19	0/0:35,0:0:35:0,105,349:0:1392:35	0/0:9,0:0:9:0,27,69:0:365:9	0/0:22,0:0:22:0,66,287:0:885:22	0/0:19,0:0:19:0,57,170:0:705:19	0/0:49,0:0:49:0,148,447:0:1966:49	0/0:80,0:0:80:0,241,801:0:3152:80	0/0:45,0:0:45:0,135,465:0:1749:45	0/0:40,0:0:40:0,120,385:0:1577:40	0/0:79,0:0:79:0,238,777:0:3071:79	0/0:2,0:0:2:0,6,17:0:82:2	0/0:78,0:0:78:0,235,678:0:3105:78	0/0:16,0:0:16:0,48,220:0:625:16	0/0:56,0:0:56:0,169,552:0:2199:56	0/0:120,0:0:120:0,361,1218:0:4770:120	0/0:56,0:0:58:0,169,1260:0:2162:56	0/1:17,25:25:42:104,0,23:1017:684:17	0/0:7,0:0:7:0,21,59:0:279:7	0/0:30,0:0:30:0,90,364:0:1147:30	0/0:53,0:0:53:0,160,514:0:2095:53	0/0:45,0:0:45:0,135,606:0:1755:45	0/0:64,0:0:64:0,193,681:0:2560:64	0/0:93,0:0:93:0,280,1062:0:3677:93	0/0:55,0:0:55:0,166,615:0:2141:55	0/0:21,0:0:21:0,63,238:0:839:21	0/1:14,8:8:22:36,0,84:324:574:14	0/0:31,0:0:31:0,93,288:0:1267:31	0/0:52,0:0:52:0,157,469:0:2107:52	0/0:80,40:40:120:0,5,380:1636:3202:80	0/0:102,0:0:102:0,307,996:0:4091:102	0/0:37,0:0:37:0,111,409:0:1468:37	0/0:19,0:0:19:0,57,143:0:743:19	0/0:24,0:0:24:0,72,256:0:927:24	0/0:26,0:0:26:0,78,284:0:1038:26	0/0:27,0:0:27:0,81,245:0:1073:27	./.:.:.:.:.:.:.:.	0/0:7,0:0:7:0,21,140:0:283:7	0/0:60,0:0:61:0,181,492:0:2352:60	0/0:58,0:0:58:0,175,475:0:2331:58	0/0:75,0:0:75:0,226,673:0:3007:75	0/0:55,0:0:55:0,166,495:0:2170:55	./.:.:.:.:.:.:.:.	0/0:26,0:0:26:0,78,280:0:1066:26	0/0:11,0:0:11:0,33,85:0:438:11	0/1:15,14:14:29:51,0,45:557:598:15	0/0:22,0:0:22:0,66,175:0:835:22	0/0:38,0:0:38:0,114,340:0:1541:38	0/0:75,0:0:75:0,226,649:0:3003:75	0/0:48,0:0:48:0,144,567:0:1915:48	0/0:33,0:0:33:0,99,317:0:1332:33	0/0:69,0:0:69:0,208,632:0:2769:69	0/0:22,0:0:22:0,66,194:0:848:22	0/0:146,0:0:146:0,440,1298:0:5875:146	0/0:8,0:0:8:0,24,60:0:328:8	0/0:70,0:0:70:0,211,699:0:2789:70	0/0:13,0:0:13:0,39,178:0:512:13	0/0:50,0:0:50:0,151,523:0:1958:50	0/0:28,0:0:28:0,84,292:0:1064:28	0/0:28,0:0:28:0,84,246:0:1127:28	0/0:28,0:0:28:0,84,266:0:1059:28	0/0:17,0:0:17:0,51,146:0:679:17	0/0:45,0:0:45:0,135,486:0:1805:45	0/0:30,0:0:30:0,90,266:0:1146:30	0/0:80,0:0:80:0,241,732:0:3189:80	0/0:32,0:0:32:0,96,306:0:1287:32	0/0:29,0:0:29:0,87,325:0:1162:29	0/0:26,0:0:26:0,78,300:0:1029:26	0/0:44,0:0:44:0,132,499:0:1750:44	0/0:25,0:0:25:0,75,228:0:976:25	0/1:25,10:10:35:35,0,100:406:980:25	0/0:25,0:0:25:0,75,342:0:999:25	0/0:58,0:0:58:0,175,596:0:2329:58	0/0:124,0:0:124:0,373,1155:0:4941:124	0/0:74,0:0:74:0,223,757:0:2867:74	0/0:16,0:0:16:0,48,141:0:648:16	0/0:38,0:0:38:0,114,362:0:1526:38	0/0:38,0:0:38:0,114,401:0:1520:38	0/0:24,0:0:24:0,72,352:0:958:24	0/0:39,0:0:39:0,117,695:0:1547:39
[truncated: 79,933,979 more chars]
