# Supplementary material for: The western redcedar genome reveals low genetic diversity in a self-compatible conifer
Source: Genome Res. 2022 Oct;32(10):1952–64. doi: 10.1101/gr.276358.121 (PMC9712635; doi:10.1101/gr.276358.121)
Supplement: Supplemental Material [file supp_gr.276358.121_Supplemental_Code6_heter.tar.gz › Code_S6-S_line_pop_gen_and_heterozygosity/S3_lines_allele_matrix.csv]

	111-22-S3	611-11-S3	646-45-S3	721-21-S3	745-44-S3	821-11-S3	845-44-S3	1022-11-S3	1056-45-S3	1332-11-S3	1345-54-S3	1611-21-S3	1654-45-S3	1721-11-S3	1755-54-S3	1922-11-S3	1955-54-S3	2013-13-S3	2045-54-S3	2121-11-S3	2165-44-S3	2323-21-S3	2344-46-S3	2612-12-S3	2645-46-S3	2721-12-S3	2923-12-S3	2944-56-S3
10037734_187	G/A	G/A	G/A	G/A	G/A	NA	G/A	G/G	G/A	G/G	NA	G/G	G/G	G/G	G/G	G/G	G/G	G/G	G/G	G/G	G/A	G/G	G/G	G/G	G/G	G/G	G/G	G/G
10037734_193	C/T	C/T	C/T	C/T	C/T	C/C	C/T	C/C	C/T	C/C	NA	C/C	C/C	C/C	C/C	C/C	NA	C/C	C/C	C/C	C/T	C/C	C/C	C/C	C/C	C/C	C/C	C/C
10037734_70	G/T	G/T	G/T	NA	G/T	G/G	G/G	NA	G/T	NA	G/T	G/G	G/G	G/G	G/G	NA	G/G	G/G	G/G	G/G	G/T	G/G	G/G	G/G	G/G	G/G	G/T	NA
10067478_194	T/T	T/T	T/T	T/T	NA	T/T	T/T	T/T	T/T	T/T	T/T	NA	C/T	T/T	NA	T/T	T/T	T/T	T/T	T/T	T/T	C/T	T/T	T/T	T/T	NA	C/T	T/T
10067478_247	T/T	T/T	T/T	C/T	T/T	T/T	T/T	T/T	NA	T/T	T/T	T/T	T/T	T/T	T/T	T/T	T/T	T/T	T/T	T/T	T/T	NA	NA	T/T	T/T	NA	T/T	T/T
10067478_280	C/T	T/T	T/T	C/T	T/T	NA	T/T	T/T	T/T	T/T	T/T	T/T	T/T	T/T	C/T	T/T	T/T	T/T	T/T	NA	T/T	T/T	T/T	T/T	T/T	NA	C/T	T/T
10744769_347	T/T	T/T	T/T	T/T	T/T	T/T	T/T	T/T	T/T	T/T	T/T	T/T	T/T	T/T	T/T	T/T	NA	T/T	T/T	T/T	T/T	T/T	T/T	T/T	T/T	T/T	T/T	T/T
10744769_415	C/C	C/C	C/C	C/C	C/C	C/C	C/C	C/C	C/C	C/C	C/C	C/C	C/C	C/C	C/C	C/C	C/C	C/C	C/C	C/C	C/C	C/C	C/C	C/C	C/C	C/C	C/C	C/C
10744769_420	T/T	T/T	T/T	T/T	T/T	C/C	T/T	T/T	T/T	NA	T/T	T/C	T/T	T/T	C/C	T/C	C/C	T/T	C/C	T/T	NA	T/T	NA	T/T	T/T	T/T	C/C	T/T
10744769_496	A/A	A/C	A/A	NA	A/A	C/C	A/C	A/C	A/C	A/C	A/C	A/C	A/C	A/C	C/C	NA	C/C	A/C	C/C	A/A	C/C	A/C	A/C	NA	A/C	NA	C/C	A/C
10744769_556	T/T	T/C	T/T	T/C	T/C	C/C	T/C	T/C	T/C	T/C	T/C	T/C	T/C	T/C	C/C	C/C	C/C	T/C	C/C	T/C	C/C	T/C	C/C	T/C	T/C	T/C	C/C	T/C
10744769_562	G/G	G/A	G/G	G/A	G/A	A/A	G/A	G/A	G/A	G/A	G/A	G/A	G/A	G/A	A/A	G/A	A/A	G/A	A/A	G/A	A/A	G/A	A/A	G/A	G/A	G/A	A/A	G/A
10744769_580	C/C	C/T	C/C	C/T	C/T	C/C	C/T	C/T	C/T	C/T	C/T	C/T	NA	C/T	C/C	C/T	C/C	C/T	C/C	C/T	C/C	C/T	C/T	C/T	C/T	C/T	C/C	C/T
11940064_213	A/A	A/A	A/A	A/A	A/A	A/A	A/A	A/A	A/A	A/A	A/A	A/A	A/A	NA	C/C	A/A	A/A	A/A	A/A	A/A	A/A	A/A	A/A	A/A	A/A	A/A	A/A	A/A
12006811_276	A/A	A/A	NA	A/A	A/A	A/A	A/A	A/A	NA	A/A	A/A	A/A	A/A	A/A	A/A	A/A	A/A	A/A	A/A	A/A	A/A	NA	A/A	A/A	A/C	A/A	A/A	A/A
12006811_314	C/C	T/T	NA	NA	C/C	T/T	C/C	T/T	NA	C/C	C/C	C/C	T/T	T/T	T/T	NA	T/T	T/C	C/C	T/T	T/T	T/T	T/T	C/C	C/C	C/C	T/T	T/T
1203429_535	G/G	G/G	G/G	G/G	G/G	A/A	G/G	G/G	G/G	G/G	G/G	G/G	NA	A/A	A/A	G/G	G/G	G/G	G/G	A/G	A/A	NA	G/G	A/A	G/G	A/A	G/G	G/G
12092238_417	A/A	A/A	NA	A/A	NA	G/G	NA	A/A	NA	A/A	A/A	A/A	A/G	NA	G/G	A/A	A/A	A/A	G/G	A/A	A/A	A/A	NA	A/A	A/A	A/A	A/A	A/G
12092238_439	T/T	T/T	T/T	T/T	T/T	T/T	NA	T/T	T/T	T/T	T/T	T/T	T/T	T/T	T/T	T/T	T/T	T/T	T/T	T/T	T/T	T/T	T/T	T/T	T/T	T/T	T/T	T/T
12092238_454	T/C	T/C	NA	T/T	NA	C/C	NA	NA	NA	T/T	T/T	T/T	T/C	NA	C/C	T/T	T/T	T/T	C/C	T/C	T/T	NA	NA	NA	NA	T/C	NA	T/C
12092238_488	G/A	G/G	NA	G/G	NA	A/A	NA	G/G	G/G	G/G	G/G	G/G	NA	G/G	A/A	G/G	G/A	G/G	A/A	G/A	G/G	NA	G/G	NA	G/G	G/A	NA	G/A
12378141_88	C/C	T/T	T/T	T/T	T/T	T/T	C/T	T/T	T/T	NA	T/T	C/C	C/C	T/T	T/T	C/C	T/T	T/T	T/T	T/T	NA	C/T	T/T	T/T	T/T	T/T	C/C	C/C
1238669_2457	C/C	C/C	C/C	C/C	C/C	C/A	C/C	A/A	NA	C/C	C/C	C/C	C/C	C/C	C/C	C/C	C/C	C/C	C/C	C/C	C/C	C/C	C/C	C/C	C/C	C/C	C/C	C/C
1238669_2540	A/A	A/A	NA	A/A	A/A	A/A	A/G	A/G	NA	A/A	A/A	G/G	A/A	A/A	A/A	G/G	G/G	A/A	G/G	A/A	A/A	A/A	G/G	A/A	A/A	A/A	A/A	A/A
1238669_2557	C/C	C/C	C/C	C/C	C/C	T/T	C/C	C/T	NA	C/C	C/C	C/C	C/C	C/C	C/C	C/C	C/C	C/C	C/C	C/C	C/C	C/C	C/C	C/C	C/C	C/C	C/C	C/C
1238669_2591	A/A	A/A	A/A	A/A	A/A	C/C	A/A	A/C	NA	A/A	A/A	A/A	A/A	A/A	A/A	A/A	A/A	A/A	A/A	A/A	A/A	A/A	A/A	A/A	A/A	A/A	A/A	A/A
12697123_387	T/T	T/T	T/T	T/T	T/T	T/T	T/T	T/T	T/T	T/T	T/T	T/T	T/T	T/T	T/T	T/T	T/T	T/T	T/T	T/T	T/T	T/T	T/T	T/T	T/T	T/T	T/T	T/T
12697123_404	G/G	G/G	G/G	C/C	C/C	G/G	G/G	G/G	G/G	G/G	G/G	G/G	G/G	G/G	G/G	G/C	G/G	G/G	G/G	G/G	G/G	G/G	G/G	G/G	G/G	G/G	G/G	G/G
12697123_485	A/A	A/A	A/A	G/G	G/G	A/A	A/A	A/A	A/A	A/A	A/A	A/A	A/A	A/A	A/A	A/G	A/A	A/A	A/A	A/A	A/A	A/A	A/A	A/A	A/A	A/A	A/A	A/A
12955242_339	G/G	G/G	C/C	NA	C/C	C/C	G/G	G/G	C/C	G/G	G/G	G/G	NA	G/G	G/G	G/G	G/G	G/G	G/G	G/G	G/G	G/G	NA	G/G	G/G	C/C	G/G	G/G
12955242_389	T/T	T/T	G/G	NA	G/G	G/G	T/T	T/T	G/G	T/T	T/T	T/T	NA	T/T	T/T	T/T	T/T	T/T	T/T	T/T	T/T	T/T	NA	T/T	T/T	G/G	T/T	T/T
12955242_405	A/A	A/A	A/A	A/A	A/A	A/A	A/A	A/A	A/A	A/A	A/A	A/A	A/A	A/A	A/A	A/A	A/A	A/A	A/A	A/A	A/A	A/A	A/A	A/A	A/A	A/A	A/A	A/A
1297298_3008	T/G	T/T	T/T	T/T	T/T	T/T	T/T	T/T	NA	T/T	G/G	T/G	NA	T/T	T/T	T/T	T/T	T/T	T/T	G/G	G/G	T/T	T/T	T/T	T/T	G/G	T/T	T/T
1297298_3066	A/C	A/A	A/A	A/A	A/A	A/A	A/A	A/A	NA	A/A	C/C	A/C	NA	A/A	A/A	A/A	A/A	A/A	A/A	C/C	C/C	A/A	A/A	A/A	A/A	C/C	A/A	A/A
13088301_250	T/T	T/C	T/C	T/C	T/C	T/C	T/C	T/C	T/T	T/T	T/T	NA	NA	T/C	T/C	T/C	T/C	T/C	T/C	T/T	T/C	NA	T/C	NA	NA	T/C	T/C	T/C
13088301_259	G/G	G/A	G/A	G/A	G/A	G/A	G/A	G/A	G/G	G/G	G/A	G/A	G/A	G/A	G/A	G/A	G/A	G/A	G/A	G/G	G/A	NA	G/A	G/A	G/G	G/A	G/A	G/A
13088301_261	T/T	T/C	T/C	T/T	T/C	T/C	T/C	T/C	T/T	T/T	T/T	T/C	T/C	T/C	T/C	T/C	T/C	T/C	T/C	T/T	T/C	NA	T/C	T/C	T/T	T/C	T/C	T/C
13088301_290	G/A	A/A	NA	G/A	G/A	G/A	A/A	A/A	G/A	G/A	G/A	G/A	G/A	G/A	A/A	A/A	A/A	A/A	A/A	G/A	A/A	G/A	G/A	NA	G/A	G/A	A/A	G/A
13088301_316	A/A	A/A	A/A	A/A	A/A	A/A	A/A	A/A	A/A	A/A	A/A	A/A	A/A	A/A	A/A	A/A	A/A	A/A	A/A	A/A	A/A	A/A	A/A	A/A	A/A	A/A	A/A	A/A
13088301_349	C/G	C/G	C/G	C/G	C/G	C/G	C/G	C/G	C/G	C/G	C/G	C/G	C/G	C/G	C/G	C/G	C/G	C/C	C/G	C/G	C/G	C/G	C/G	C/G	C/G	C/G	C/G	C/G
13200464_367	A/G	A/A	A/A	NA	A/A	A/A	A/A	NA	A/A	A/A	A/A	A/G	A/A	A/A	A/A	NA	A/A	A/G	A/G	A/A	A/A	A/A	A/G	A/A	A/A	A/A	NA	A/A
13200464_401	G/G	G/G	G/G	G/G	G/G	G/G	G/G	G/G	G/G	NA	G/G	G/G	G/G	G/G	G/G	G/G	G/G	G/G	G/G	G/G	G/G	G/G	G/A	G/G	G/G	G/G	NA	G/G
13200464_448	T/T	T/T	T/T	T/T	T/T	T/T	T/T	T/T	T/T	T/T	T/T	T/T	T/T	T/T	T/T	T/T	T/T	T/T	T/T	T/T	T/T	T/T	T/T	T/T	T/T	T/T	T/T	T/T
13200464_466	C/C	C/C	C/C	C/C	C/C	C/C	C/C	C/C	C/C	C/C	C/C	C/C	C/C	C/C	C/C	C/C	C/C	C/C	C/C	C/C	C/C	C/C	C/C	C/C	C/C	C/C	C/C	C/C
13425917_74	G/G	G/A	G/G	G/G	G/A	G/G	G/G	G/A	G/G	NA	G/A	G/G	NA	G/A	G/G	NA	G/A	G/A	G/A	G/G	G/A	G/G	G/A	G/G	NA	NA	G/A	G/G
13425917_78	T/T	T/T	T/T	T/T	T/T	T/T	T/T	T/T	T/T	T/T	T/T	T/T	T/T	T/T	T/T	T/T	T/T	T/T	T/T	T/T	T/T	T/T	T/T	T/T	T/T	T/T	T/T	T/T
13425917_83	C/T	C/C	C/C	NA	C/C	C/C	C/T	C/C	NA	C/C	C/T	C/C	NA	C/C	C/C	C/T	C/C	C/C	NA	C/T	C/T	C/C	C/C	C/C	C/C	C/C	NA	C/C
137057_5371	C/C	C/C	NA	C/T	C/T	C/C	NA	C/C	C/C	C/T	C/C	C/T	C/T	C/C	C/T	C/C	NA	C/C	C/C	C/C	C/C	C/T	C/T	NA	C/T	C/C	C/C	C/T
137057_5384	NA	T/T	T/G	T/G	T/G	T/T	T/T	NA	T/G	T/T	T/G	NA	T/G	T/T	T/T	T/T	T/T	NA	T/T	T/T	T/T	T/G	T/G	NA	T/G	NA	NA	T/G
137057_5386	C/C	C/C	C/T	C/T	C/T	C/C	C/C	C/T	C/T	C/T	C/T	NA	C/T	C/C	C/C	C/C	C/T	NA	C/C	C/C	C/C	C/T	C/T	NA	C/T	NA	NA	C/C
137057_5393	A/A	A/A	A/A	NA	A/C	A/A	NA	NA	A/A	A/A	A/A	NA	A/A	A/A	A/A	A/A	NA	NA	A/A	A/A	A/A	A/A	A/A	NA	A/C	A/A	A/A	A/A
137057_5404	A/A	A/A	A/A	A/A	A/A	A/A	A/A	A/A	A/A	A/A	A/A	A/A	A/A	A/A	A/A	A/A	A/A	A/A	A/A	A/A	A/A	A/A	A/A	A/A	A/A	A/A	A/A	A/A
137057_5431	T/T	T/T	T/T	T/T	T/T	T/T	T/T	T/T	T/T	T/T	T/T	NA	T/T	T/T	T/T	T/T	NA	T/T	T/T	T/T	T/T	T/T	T/T	T/T	T/T	T/T	T/T	T/T
137057_5440	T/C	T/C	T/T	NA	T/C	NA	T/C	T/T	NA	T/T	T/T	T/C	T/C	T/T	NA	T/T	T/T	T/T	T/C	T/T	T/T	T/T	T/T	T/T	T/C	T/C	T/T	T/T
137057_5450	T/C	T/C	T/T	NA	T/C	NA	T/C	T/T	NA	T/T	T/T	T/C	T/C	T/T	NA	T/T	T/C	T/T	T/C	T/T	T/T	T/T	T/T	T/T	T/C	T/C	T/T	T/T
137057_5452	G/G	G/G	G/G	NA	G/A	G/G	G/G	G/G	G/G	NA	G/G	NA	G/A	G/G	G/G	G/G	NA	NA	G/G	G/G	G/G	G/G	G/G	G/G	G/G	G/G	G/G	G/G
137057_5458	G/G	G/G	G/G	G/G	G/G	G/G	G/G	G/G	G/G	G/G	G/G	G/G	G/G	G/G	G/G	G/A	G/G	G/G	G/G	G/G	G/G	G/G	G/G	G/G	G/G	G/G	G/G	G/G
13777658_143	A/A	A/A	A/A	A/A	A/A	A/A	A/C	A/A	A/A	A/A	A/A	A/A	A/A	A/A	A/A	NA	A/A	A/A	A/A	A/A	A/A	A/A	A/A	A/A	A/A	A/A	A/A	A/A
13777658_154	A/A	A/A	NA	NA	A/A	A/C	A/C	NA	A/C	A/A	A/A	A/A	A/A	A/C	A/A	A/A	A/A	A/A	A/A	A/A	A/A	A/A	A/A	NA	A/A	A/A	A/C	A/A
13777658_174	A/A	A/A	A/A	NA	A/A	A/A	A/A	A/A	A/A	NA	A/A	A/A	A/A	A/A	A/A	A/A	A/A	A/A	A/A	A/A	A/A	A/A	A/A	A/A	A/A	NA	A/A	A/A
13777658_176	A/A	A/A	NA	A/C	A/C	A/C	A/C	NA	A/C	NA	A/A	A/A	NA	A/C	A/A	A/C	A/A	A/C	A/A	A/A	A/A	A/A	A/A	A/A	A/C	NA	A/C	A/A
13777658_177	A/A	A/A	A/A	NA	A/A	A/A	A/A	A/A	A/A	NA	A/A	A/A	A/A	A/A	A/A	A/A	A/A	A/A	A/A	A/A	A/A	A/A	A/A	A/A	A/A	A/A	A/A	A/A
13777658_185	G/G	G/G	G/G	G/G	G/G	G/G	G/G	G/G	G/G	G/G	G/G	G/G	G/G	G/G	G/G	G/G	G/G	G/G	G/G	G/G	G/G	G/G	G/G	G/G	G/G	G/G	G/G	G/G
13777658_210	A/A	A/A	A/A	A/C	A/A	A/C	A/C	A/C	A/C	A/A	A/A	A/A	A/A	NA	A/C	NA	A/A	A/A	A/A	A/A	A/A	A/A	A/A	NA	A/A	A/A	A/C	A/C
13777658_213	C/T	C/T	C/T	NA	C/T	C/C	C/T	C/T	NA	C/T	C/T	C/T	C/T	C/T	C/T	C/T	C/T	C/T	C/T	C/T	C/T	C/T	C/T	NA	C/T	NA	C/T	C/T
13777658_215	A/A	A/A	A/A	A/A	A/G	A/G	A/G	A/G	A/G	NA	A/A	A/A	A/A	A/G	A/G	A/A	A/A	A/G	A/A	A/A	A/A	A/A	A/A	NA	A/A	NA	A/G	A/G
13777658_235	A/A	A/C	A/C	C/C	A/C	C/C	A/C	A/C	NA	A/C	A/C	A/A	A/C	A/C	A/C	A/C	A/C	A/C	A/A	A/C	A/A	A/C	NA	NA	A/C	C/C	A/C	A/C
13777658_248	A/A	A/A	A/A	NA	A/G	A/G	A/A	A/G	A/G	A/A	A/A	A/A	A/A	A/G	A/A	A/A	A/A	NA	A/A	A/G	A/A	A/A	A/A	NA	A/G	A/A	A/A	A/A
13777658_249	C/C	C/T	C/T	NA	C/T	T/T	C/T	C/T	NA	C/T	C/T	NA	NA	C/T	C/T	C/T	C/C	C/T	C/T	C/T	C/C	C/T	NA	NA	C/T	T/T	C/T	C/T
13777658_267	T/T	T/A	T/T	NA	T/A	A/A	T/A	T/A	NA	NA	T/T	T/T	NA	T/A	T/A	T/A	T/A	T/A	T/T	T/A	T/T	T/T	NA	NA	T/A	A/A	T/A	T/A
13777658_286	A/T	A/T	A/T	A/A	A/T	A/A	A/T	A/T	NA	A/T	A/T	A/A	NA	A/T	A/T	A/T	A/T	A/T	NA	A/T	A/T	A/T	A/T	NA	A/T	NA	A/T	A/T
13777658_287	A/G	A/G	A/G	A/A	A/G	A/A	A/G	A/G	NA	A/G	A/G	A/A	A/A	A/G	A/G	A/G	A/G	A/G	NA	A/G	A/G	A/G	A/G	NA	A/G	NA	A/G	A/G
13777658_292	A/G	A/G	A/G	A/A	A/G	A/A	A/G	A/G	NA	A/G	A/G	A/A	A/A	A/G	A/G	A/G	A/G	A/G	NA	A/G	A/G	A/A	A/G	G/G	A/G	NA	A/G	A/G
13777658_299	T/A	NA	T/A	NA	A/A	A/A	A/A	A/A	A/A	T/A	T/A	T/A	NA	A/A	A/A	A/A	A/A	A/A	T/A	A/A	T/A	T/A	A/A	A/A	A/A	A/A	NA	A/A
13777658_394	C/C	NA	C/C	NA	A/A	A/A	A/A	A/A	A/A	C/A	C/A	C/C	C/C	A/A	A/A	A/A	C/C	NA	NA	A/A	C/C	C/C	A/A	A/A	A/A	A/A	A/A	A/A
13777658_422	G/G	A/A	G/G	NA	NA	A/A	A/A	A/A	A/A	G/A	G/A	G/G	NA	A/A	A/A	A/A	A/A	A/A	G/G	A/A	G/G	G/G	A/A	A/A	A/A	A/A	A/A	A/A
13777658_434	A/A	A/A	A/A	A/A	A/A	A/A	A/A	A/A	A/A	A/A	A/A	A/A	A/A	A/A	A/A	A/A	A/A	A/A	A/A	A/T	A/A	A/A	A/A	A/A	A/A	A/A	A/A	A/A
13923025_139	A/A	A/A	A/G	A/A	A/A	A/A	A/A	A/A	A/A	A/A	A/A	A/A	A/A	A/A	A/A	A/A	A/A	A/A	A/A	A/A	A/A	A/A	A/A	A/A	A/A	A/A	A/A	A/A
13923025_165	C/G	NA	C/G	C/G	C/C	C/C	C/G	C/C	C/C	C/C	C/C	C/G	C/G	C/C	C/C	C/G	C/G	C/C	C/G	C/G	C/C	C/C	C/C	C/C	NA	NA	C/C	C/G
13923025_169	T/G	T/T	T/T	T/T	T/T	T/T	T/G	T/T	T/T	T/T	T/T	NA	NA	T/T	T/T	NA	T/T	T/T	T/T	T/T	T/T	T/T	T/T	T/T	T/T	T/T	T/T	T/T
13923025_174	T/T	C/T	C/T	C/T	C/T	C/T	C/T	C/T	C/T	C/T	C/T	C/T	C/T	C/T	C/T	C/T	C/T	C/T	C/T	C/T	C/T	C/T	C/T	C/T	T/T	C/T	C/T	C/T
13923025_179	A/G	A/G	A/G	A/G	A/A	A/G	A/A	A/A	NA	A/G	A/G	A/G	A/G	A/G	A/G	A/G	A/A	A/G	A/G	A/A	A/G	A/A	A/A	NA	A/A	A/A	A/G	A/A
13923025_186	C/C	C/C	C/C	C/C	C/C	C/C	C/C	C/C	C/C	NA	C/C	C/C	C/C	C/C	C/C	C/C	C/C	NA	C/C	C/C	C/C	C/C	C/C	C/C	C/C	C/C	C/C	C/C
13923025_193	A/A	A/A	A/A	A/A	A/A	A/A	A/A	A/A	A/A	NA	A/A	A/A	A/A	A/A	A/A	A/A	A/A	NA	A/G	A/A	A/A	A/A	A/A	A/A	A/A	A/A	A/A	A/A
13923025_195	A/A	A/A	A/A	A/A	A/A	A/A	A/A	A/A	A/A	A/A	A/A	A/A	A/A	A/A	A/A	A/A	A/A	A/A	A/A	A/A	A/A	A/A	A/A	A/A	A/A	A/A	A/A	A/A
13923025_217	T/G	T/T	NA	NA	NA	T/G	T/T	T/T	T/T	T/G	T/T	T/T	T/T	T/T	T/G	T/T	T/T	T/G	NA	T/G	T/T	T/T	T/T	NA	T/T	T/T	T/G	T/T
13923025_243	G/G	A/G	A/G	A/G	A/G	A/G	A/G	A/G	A/G	A/G	A/G	A/G	A/G	A/G	A/G	A/G	A/G	A/G	A/G	A/G	A/G	A/G	A/G	A/G	A/G	A/G	A/G	A/G
13923025_258	A/G	A/A	A/A	A/A	A/A	A/A	A/A	A/A	A/A	A/G	NA	A/A	NA	A/G	NA	A/A	NA	A/A	A/A	A/A	NA	A/A	A/A	A/A	A/A	NA	A/A	A/A
13923025_270	G/G	A/G	A/G	A/G	A/G	A/G	A/G	A/G	A/G	A/G	A/G	A/G	A/G	A/G	A/G	A/G	A/G	A/G	A/G	A/G	A/G	A/G	A/G	NA	A/G	A/G	A/G	A/G
13923025_282	A/A	A/A	A/A	A/A	A/A	A/A	A/A	A/A	A/A	A/A	A/A	A/A	A/A	A/A	A/A	A/A	A/A	A/A	A/A	A/A	A/A	A/A	A/A	A/A	A/A	A/A	A/A	A/A
14099780_128	A/A	A/A	A/A	A/A	NA	A/A	A/A	A/A	A/A	T/T	T/T	A/T	NA	NA	T/T	A/A	A/A	A/A	A/A	A/A	A/A	A/A	A/A	A/T	T/T	A/A	A/A	A/A
14099780_220	G/G	G/G	G/G	G/G	NA	G/G	G/G	G/G	G/G	G/G	G/G	G/C	NA	NA	C/C	G/G	G/G	G/G	G/G	G/G	G/G	G/G	G/G	G/C	C/C	G/G	G/G	G/G
14099780_228	A/A	A/A	A/A	A/A	NA	A/A	A/A	A/A	A/A	A/A	A/A	A/T	NA	NA	T/T	A/A	A/A	A/A	A/A	A/A	A/A	A/A	A/A	A/T	T/T	A/A	A/A	A/A
1441214_2511	T/T	T/T	T/T	T/T	T/T	T/T	T/T	T/T	T/T	T/T	T/T	T/T	T/T	T/T	T/T	T/T	T/T	T/T	T/T	T/T	T/T	T/T	T/T	T/T	T/T	T/T	T/T	T/T
1441214_2530	A/A	A/A	A/A	A/A	A/A	A/A	A/A	A/A	A/A	A/A	A/A	A/A	A/A	A/C	A/A	A/A	A/A	C/C	C/C	C/C	A/A	A/A	C/C	A/A	A/A	A/A	A/A	A/A
1441214_2562	T/T	T/T	T/T	G/G	T/T	T/T	T/T	G/G	T/T	T/T	T/T	T/T	T/T	T/T	T/T	T/T	T/T	T/T	T/T	T/T	T/T	T/T	T/T	T/T	T/T	T/T	T/T	T/T
1441214_2619	C/C	C/C	C/C	C/C	C/C	C/C	C/C	C/C	C/C	C/C	C/C	C/C	C/C	C/T	C/C	C/C	C/C	T/T	T/T	T/T	C/C	C/C	T/T	C/C	C/C	C/C	C/C	C/C
1441214_2634	T/T	T/T	T/T	T/T	T/T	T/T	T/T	T/T	T/T	T/T	T/T	T/T	T/T	T/G	T/T	T/T	T/T	G/G	G/G	G/G	T/T	T/T	G/G	T/T	T/T	T/T	T/T	T/T
14485987_171	G/G	G/G	NA	G/G	G/G	G/G	G/G	NA	NA	G/G	G/G	G/G	G/G	G/G	G/G	G/G	NA	G/G	G/G	G/G	G/G	G/G	G/G	G/G	G/G	G/G	G/G	A/A
14485987_172	A/A	A/A	NA	A/A	A/A	A/A	A/A	NA	NA	A/A	A/A	A/A	A/A	A/A	A/A	A/A	NA	A/A	A/A	A/A	A/A	A/A	A/A	A/A	A/A	A/A	A/A	C/C
14485987_175	C/C	C/C	NA	C/C	C/C	C/C	C/C	NA	NA	C/C	C/C	C/C	C/C	C/C	C/C	C/C	T/T	C/C	C/C	C/C	C/C	C/C	C/C	C/C	C/C	C/C	C/C	T/T
14485987_182	T/T	T/T	NA	T/T	T/T	T/T	T/T	NA	NA	T/T	T/T	T/T	T/T	T/T	T/T	T/T	C/C	T/T	T/T	T/T	T/T	T/T	T/T	T/T	T/T	T/T	T/T	C/C
14485987_188	T/T	T/T	NA	T/T	T/T	T/T	T/T	NA	NA	T/T	T/T	T/T	T/T	T/T	T/T	T/T	G/G	T/T	T/T	T/T	T/T	T/T	T/T	T/T	T/T	T/T	T/T	G/G
14485987_200	A/A	A/A	NA	A/A	A/A	A/A	A/A	NA	NA	A/A	A/A	A/A	A/A	A/A	A/A	A/A	C/C	A/A	A/A	A/A	A/A	A/A	A/A	A/A	A/A	A/A	A/A	C/C
14485987_203	A/A	A/A	NA	A/A	A/A	A/A	A/A	NA	NA	A/A	A/A	A/A	A/A	A/A	A/A	A/A	G/G	A/A	A/A	A/A	A/A	A/A	A/A	A/A	A/A	A/A	A/A	G/G
14485987_221	G/G	G/G	NA	G/G	G/G	G/G	G/G	NA	T/T	G/G	G/G	G/G	G/G	G/G	G/G	G/G	T/T	G/G	G/G	G/G	G/G	G/G	G/G	G/G	G/G	G/G	G/G	T/T
14808049_151	T/T	T/T	T/T	T/T	T/T	T/T	T/T	T/T	T/T	T/T	T/T	T/T	T/T	T/T	T/T	T/T	T/T	T/T	C/C	T/T	T/T	T/T	T/T	T/T	T/T	T/T	T/T	T/T
14808049_154	T/T	T/T	T/T	T/G	T/T	T/T	T/T	T/T	T/T	T/T	T/T	T/T	T/T	T/T	T/T	T/T	T/T	T/T	G/G	T/T	T/T	T/T	T/T	T/T	T/T	T/T	T/T	T/T
14808049_164	A/A	A/G	A/G	A/A	A/G	NA	A/A	A/A	A/G	NA	A/G	A/A	A/A	A/G	A/A	A/A	G/G	NA	A/A	A/A	A/A	A/A	A/A	A/A	A/A	NA	A/A	A/A
14808049_228	NA	A/A	A/A	A/G	A/A	NA	A/G	A/A	A/A	A/A	A/A	A/A	A/A	A/A	A/A	A/A	A/A	A/A	G/G	A/A	A/A	A/A	A/A	A/A	A/A	A/A	A/A	A/A
14808049_229	NA	A/G	A/G	A/G	A/G	G/G	A/G	A/A	A/G	G/G	A/G	A/A	A/A	A/G	A/A	NA	G/G	A/G	G/G	A/A	A/A	A/A	A/A	A/A	A/A	NA	A/A	A/G
14808049_262	G/G	G/G	G/G	G/A	G/G	NA	G/A	G/G	G/G	G/G	G/G	G/G	G/G	G/G	G/G	G/G	G/G	G/G	A/A	G/G	G/A	G/G	G/G	G/G	G/G	G/G	G/G	G/G
14808049_273	NA	G/G	G/G	G/T	G/G	NA	G/T	G/G	G/G	G/G	G/G	G/G	G/G	G/G	G/G	G/G	G/G	G/G	T/T	G/G	G/T	G/G	G/G	G/G	G/G	G/G	G/G	G/G
14808049_274	T/T	T/T	T/T	T/C	T/T	NA	T/C	T/T	T/T	T/T	T/T	T/T	T/T	T/T	T/T	T/T	T/T	T/T	C/C	T/T	T/C	T/T	T/T	T/T	T/T	T/T	T/T	T/T
15090513_298	G/G	G/A	G/A	G/G	G/A	G/G	G/A	G/G	G/G	G/G	G/G	G/A	G/G	G/G	G/A	G/A	G/G	G/G	G/G	G/A	G/A	G/A	G/A	G/G	G/G	NA	G/G	NA
15090513_318	G/G	A/A	A/A	A/A	A/A	G/G	A/A	A/A	A/A	G/G	G/G	A/G	A/G	A/A	A/G	A/A	A/A	G/G	A/A	A/G	A/A	A/A	A/A	G/G	G/G	A/A	G/G	NA
15090513_347	C/C	C/A	C/A	C/C	C/A	C/C	C/A	C/C	C/C	C/C	C/C	C/A	C/C	C/C	C/A	C/A	C/C	C/C	C/C	C/A	C/C	C/A	C/A	C/C	C/C	NA	C/C	NA
15240933_286	C/C	C/C	C/T	C/T	C/T	C/C	C/C	C/T	C/C	NA	NA	C/C	C/C	C/C	C/C	C/T	C/T	NA	C/C	C/T	C/C	C/C	C/C	C/T	C/T	C/C	C/T	C/C
15240933_294	A/A	A/A	A/A	NA	A/G	A/A	A/A	A/G	A/A	A/A	NA	A/A	A/A	A/A	A/A	A/G	A/G	A/A	A/A	A/G	A/A	A/A	A/A	A/G	A/G	A/A	A/G	A/A
15240933_298	T/T	T/T	T/C	NA	T/C	T/T	T/T	T/C	T/T	T/T	NA	T/T	T/T	T/T	T/T	T/C	T/C	T/T	T/T	T/C	T/T	T/T	T/T	T/C	T/C	T/T	T/C	T/T
15240933_304	G/G	G/G	NA	NA	A/A	G/G	G/G	NA	G/G	G/G	NA	G/G	G/G	G/G	G/G	A/A	A/A	NA	G/G	A/A	G/G	G/G	G/G	A/A	A/A	G/G	A/A	NA
15240933_316	A/A	A/A	A/A	A/A	A/A	A/A	A/A	A/A	A/A	A/A	A/A	A/A	A/A	A/A	A/A	A/A	A/A	A/A	A/A	A/A	A/A	A/A	A/A	A/A	A/A	A/A	A/A	A/A
15240933_328	T/T	T/T	T/C	NA	T/C	T/T	T/T	T/C	T/T	T/T	T/T	T/T	T/T	T/T	T/T	T/C	T/C	T/T	T/T	T/C	T/T	T/T	T/T	T/C	T/C	T/T	T/C	T/T
15240933_343	A/A	A/A	A/G	NA	A/G	A/A	A/A	A/G	A/A	A/A	A/A	A/A	A/A	A/A	A/A	A/G	A/G	A/A	A/A	A/G	A/A	A/A	A/A	A/A	A/G	A/A	A/G	A/A
15240937_111	T/T	T/T	NA	T/T	C/C	T/T	T/T	C/C	T/T	T/T	T/T	T/T	T/T	T/T	T/T	C/C	C/C	T/T	T/T	C/C	T/T	T/T	T/T	C/C	C/C	T/T	C/C	T/T
15240937_177	G/G	G/G	A/A	G/G	G/G	G/G	G/G	G/G	G/G	G/G	G/G	G/G	G/G	G/G	G/G	G/A	G/G	G/G	G/G	A/A	G/G	G/G	G/G	G/G	G/G	G/G	G/A	G/G
15389861_126	NA	G/G	G/G	NA	NA	NA	G/G	G/G	G/G	A/A	A/A	A/A	NA	G/G	G/G	A/A	A/A	G/G	G/G	NA	G/G	G/G	G/G	G/G	A/A	A/A	G/G	G/A
15389861_131	NA	C/C	C/C	NA	NA	NA	C/C	C/C	C/C	T/T	T/T	T/T	NA	C/C	C/C	T/T	T/T	C/C	C/C	NA	C/C	C/C	C/C	C/C	T/T	T/T	C/C	C/T
15389861_176	NA	G/G	G/G	NA	NA	NA	G/G	G/G	G/G	T/T	T/T	T/T	NA	G/G	G/G	T/T	T/T	G/G	G/G	NA	G/G	G/G	G/G	G/G	T/T	T/T	G/G	G/T
15389861_201	NA	A/A	A/A	NA	NA	NA	A/A	A/A	A/A	T/T	T/T	T/T	NA	A/A	A/A	T/T	T/T	A/A	A/A	NA	NA	A/A	A/A	A/A	T/T	T/T	A/A	A/T
15389861_204	NA	C/C	C/C	NA	NA	NA	C/C	C/C	C/C	A/A	A/A	A/A	NA	C/C	C/C	A/A	A/A	C/C	C/C	NA	NA	C/C	C/C	C/C	A/A	A/A	C/C	C/A
15419711_499	A/A	A/A	A/A	A/A	A/A	G/A	A/A	A/A	A/A	A/A	A/A	G/A	G/A	A/A	A/A	G/A	G/A	A/A	A/A	A/A	A/A	G/A	G/A	A/A	A/A	G/A	G/A	G/A
15419711_517	A/A	A/A	A/A	A/A	A/A	C/A	A/A	A/A	A/A	A/A	A/A	C/A	C/A	A/A	A/A	C/A	C/A	A/A	A/A	A/A	A/A	C/A	C/A	A/A	A/A	C/A	C/A	C/A
15419711_521	G/G	G/G	G/G	G/G	G/G	T/G	G/G	G/G	G/G	G/G	G/G	T/G	T/G	G/G	G/G	T/G	T/G	G/G	G/G	G/G	G/G	T/G	T/G	G/G	G/G	T/G	T/G	T/G
15419711_523	G/G	G/G	G/G	G/G	G/G	C/G	G/G	G/G	G/G	G/G	G/G	C/G	C/G	G/G	G/G	C/G	C/G	G/G	G/G	G/G	G/G	C/G	C/G	G/G	G/G	C/G	C/G	C/G
15419711_534	C/C	C/C	C/C	C/C	C/C	T/C	C/C	C/C	C/C	C/C	C/C	T/C	T/C	C/C	C/C	T/C	T/C	C/C	C/C	C/C	C/C	T/C	T/C	C/C	C/C	T/C	T/C	T/C
15419711_568	A/T	A/T	T/T	A/T	T/T	A/T	A/T	A/T	A/T	A/T	T/T	A/T	A/T	T/T	T/T	A/T	A/T	T/T	T/T	T/T	T/T	A/T	A/T	A/T	T/T	A/T	A/T	A/T
15419711_596	T/C	T/C	T/T	T/C	T/T	T/T	T/C	T/C	T/C	T/C	T/T	T/T	T/T	T/T	T/T	T/T	T/T	T/T	T/T	T/T	T/T	T/T	T/T	T/C	T/T	T/T	T/T	T/T
15462443_611	T/T	T/T	T/T	T/T	T/T	T/T	T/T	T/T	T/T	T/T	T/T	T/T	T/T	T/T	T/T	T/C	T/T	T/T	T/T	T/T	T/T	T/T	T/T	T/T	T/T	NA	T/T	T/T
15462443_612	C/C	C/C	C/C	C/C	C/C	C/C	C/C	C/C	C/C	C/C	C/C	C/C	C/C	C/C	C/C	T/T	NA	C/C	C/C	C/C	C/C	C/C	C/C	C/C	C/C	T/T	C/C	C/C
15462443_671	T/T	T/T	T/T	T/T	T/T	T/T	T/T	T/T	T/T	T/T	T/T	T/T	T/T	T/T	T/T	T/T	T/T	C/C	T/T	T/T	T/T	T/T	T/T	NA	C/C	T/T	T/T	T/T
15462443_713	A/A	A/A	A/A	A/A	A/A	A/A	A/A	A/A	A/A	A/A	A/A	A/A	A/A	A/A	A/A	C/C	A/A	A/A	A/A	A/A	A/A	A/A	A/A	A/A	A/A	C/C	A/A	A/A
1558924_1376	C/C	C/C	T/T	C/C	C/C	C/C	C/C	C/C	T/T	T/T	T/T	C/C	C/C	C/C	C/C	C/C	C/C	T/C	C/C	T/T	T/T	T/T	T/T	T/C	C/C	T/T	C/C	C/C
15901180_338	A/A	A/A	A/A	A/A	A/A	A/A	A/A	A/A	A/A	A/A	A/A	A/A	A/A	G/G	A/A	A/A	A/A	A/A	A/A	A/A	A/A	A/A	A/A	A/A	A/A	A/A	A/A	A/A
1615033_488	C/C	C/C	C/C	C/C	C/C	C/C	C/C	T/T	T/T	T/T	T/T	T/T	T/T	T/T	NA	T/T	T/T	C/C	T/T	T/T	C/C	NA	T/T	C/C	T/T	C/C	C/C	T/T
1615033_496	G/G	G/G	G/G	G/G	G/G	G/G	G/G	A/A	A/A	A/A	A/A	A/A	A/A	A/A	NA	A/A	A/A	G/G	A/A	A/A	G/G	G/G	A/A	G/G	A/A	G/G	G/G	A/A
1615033_500	T/T	T/T	T/T	T/T	T/T	T/T	T/T	C/C	C/C	C/C	C/C	C/C	C/C	C/C	NA	C/C	C/C	T/T	C/C	C/C	T/T	NA	C/C	T/T	C/C	T/T	T/T	C/C
1615033_558	T/T	T/T	T/T	T/T	T/T	T/T	T/T	G/G	G/G	G/G	G/G	G/G	G/G	G/G	G/G	G/G	G/G	T/T	G/G	G/G	T/T	NA	G/G	T/T	G/G	T/T	T/T	G/G
1615033_575	T/T	T/T	T/T	T/T	T/T	T/T	T/T	A/A	A/A	A/A	A/A	A/A	A/A	A/A	A/A	A/A	A/A	T/T	A/A	A/A	T/T	NA	A/A	T/T	A/A	T/T	T/T	A/A
1615033_628	C/C	C/C	C/C	C/C	C/C	C/C	C/C	T/T	T/T	T/T	T/T	T/T	T/T	NA	T/T	T/T	T/T	C/C	T/T	T/T	C/C	NA	T/T	NA	T/T	C/C	C/C	T/T
1615033_681	A/A	A/A	A/A	A/A	A/A	A/A	A/A	C/C	C/C	C/C	C/C	C/C	C/C	C/C	C/C	C/C	C/C	A/A	C/C	C/C	A/A	NA	C/C	A/A	NA	A/A	A/A	C/C
1615033_725	C/T	C/T	C/C	NA	C/C	C/C	C/C	C/T	NA	NA	C/T	C/C	C/T	C/T	NA	C/C	C/T	C/C	C/C	C/T	C/T	C/T	C/C	C/C	C/T	C/C	C/T	C/T
1615033_758	A/A	A/A	A/A	A/A	A/A	A/A	A/A	A/A	A/A	A/A	A/A	A/A	A/A	NA	A/A	A/A	A/A	A/A	A/A	A/A	A/A	A/A	A/A	A/A	A/A	A/A	A/A	A/A
1615033_785	C/T	C/T	C/T	C/T	C/T	C/T	C/C	C/T	NA	C/T	C/T	C/T	C/T	C/T	C/T	C/T	C/T	C/T	C/T	C/T	C/T	C/T	C/T	C/T	C/T	C/T	C/T	C/T
1615033_789	T/T	T/T	T/T	T/T	T/T	NA	T/T	T/T	T/T	T/T	T/T	NA	T/T	T/T	T/T	T/T	T/T	T/T	T/T	T/T	T/T	T/T	NA	NA	T/T	T/T	T/T	T/T
1615033_791	A/A	A/A	A/A	A/A	A/A	A/A	A/A	A/A	A/A	A/A	A/A	NA	NA	A/A	A/A	A/A	A/A	NA	A/A	A/A	A/A	A/A	A/A	A/A	A/A	A/A	A/A	A/A
1615033_792	G/G	G/G	G/G	G/G	G/G	G/G	G/G	G/G	G/G	G/G	G/G	G/G	G/G	G/G	G/G	NA	G/G	G/G	G/G	G/G	G/G	G/G	G/G	G/G	G/G	G/G	G/G	G/G
1615033_794	G/G	G/G	G/G	G/G	NA	NA	G/A	NA	G/G	G/G	G/G	G/A	G/G	G/G	G/G	NA	G/G	G/G	NA	G/G	G/G	G/G	NA	G/G	G/G	G/G	G/G	NA
16168833_95	NA	T/T	T/T	A/A	A/A	T/A	T/T	T/T	T/T	A/A	T/T	T/T	T/T	T/T	T/T	T/T	T/T	T/T	T/T	T/T	T/T	T/T	T/T	T/T	T/T	T/T	T/T	T/A
16323825_111	T/T	T/T	NA	T/T	T/T	T/T	T/T	T/T	T/T	T/T	T/T	T/T	T/T	T/T	NA	T/T	T/T	T/T	T/T	T/T	T/T	T/T	T/T	NA	T/T	T/T	T/T	T/T
16323825_112	A/A	A/A	A/A	A/A	NA	A/A	A/A	A/A	A/A	A/A	A/A	A/A	A/A	A/A	A/A	NA	A/A	A/A	A/A	A/A	A/A	A/A	A/A	A/A	A/A	A/A	A/A	A/A
16323825_114	A/A	A/A	A/A	A/A	A/A	A/A	A/A	A/A	A/A	A/A	A/A	A/A	A/A	A/A	A/A	A/A	NA	A/A	A/A	A/A	A/A	A/A	A/A	A/A	A/A	A/A	A/A	A/A
16323825_118	A/A	A/A	A/A	A/A	NA	A/A	A/A	A/A	A/A	A/A	A/A	A/A	A/A	A/A	A/A	A/A	A/A	A/A	A/A	A/A	A/A	A/A	A/A	A/A	A/A	A/A	A/A	A/A
16323825_126	A/A	A/A	A/A	A/A	A/A	A/A	A/A	A/A	A/A	A/A	A/A	A/A	A/A	A/A	A/A	A/A	A/A	A/A	A/A	NA	A/A	A/A	A/A	A/A	A/A	A/A	A/A	A/A
16323825_127	T/T	T/T	NA	NA	NA	T/T	T/T	T/T	T/T	T/T	T/T	T/T	T/T	T/T	NA	T/T	T/T	T/T	T/T	T/T	T/T	T/T	T/T	NA	T/T	T/T	T/T	T/T
16323825_128	T/T	T/T	T/C	T/T	NA	NA	T/T	T/T	NA	T/T	T/C	NA	NA	NA	T/T	NA	T/T	T/T	NA	T/T	T/T	T/T	T/C	T/T	T/T	T/T	T/C	T/T
16323825_134	T/T	T/T	NA	T/T	T/T	NA	T/T	T/T	NA	T/T	T/C	NA	NA	NA	T/T	T/C	T/T	T/T	T/T	T/T	T/C	T/T	T/C	T/T	T/T	T/T	T/C	T/T
16323825_139	A/A	A/A	A/A	A/A	NA	A/A	A/A	A/A	A/A	A/A	A/A	A/A	A/A	A/A	A/A	A/A	NA	A/A	A/A	A/A	A/A	A/A	A/A	A/A	A/A	A/A	A/A	A/A
16323825_140	C/C	C/C	C/C	C/C	C/C	C/C	C/C	C/C	C/C	C/C	C/C	C/C	C/C	C/C	NA	C/C	C/C	C/C	C/C	C/C	C/C	C/C	C/C	NA	C/C	C/C	C/C	C/C
16323825_147	T/T	T/T	T/T	T/T	T/T	T/T	T/T	T/T	T/T	T/T	T/T	T/T	T/T	T/T	T/T	T/T	T/T	T/T	T/T	T/T	T/T	T/T	T/T	T/T	T/T	T/T	T/T	T/T
16323825_241	G/A	NA	G/A	G/G	NA	G/G	G/G	G/A	G/G	G/A	G/G	G/G	NA	NA	G/A	G/G	G/A	G/G	G/G	G/A	G/G	G/G	G/G	G/G	G/G	NA	G/A	G/A
16323825_291	T/T	T/T	T/T	T/T	T/T	T/T	T/T	T/T	T/T	T/T	T/T	T/T	T/T	T/T	T/T	T/T	T/T	T/T	T/T	T/T	T/T	T/T	T/T	T/T	T/T	T/T	T/T	T/T
16323825_298	T/T	T/T	T/T	T/T	T/T	T/T	T/T	T/T	T/T	T/T	NA	NA	T/T	T/T	T/T	T/T	T/G	T/T	T/T	NA	T/T	T/T	T/T	T/T	T/T	T/T	T/T	T/T
16323825_303	NA	G/A	G/A	G/G	G/G	G/G	G/A	G/A	G/A	G/G	NA	NA	G/A	G/A	G/A	G/A	G/A	G/A	G/A	G/G	G/A	G/G	G/A	NA	G/A	G/A	G/G	G/A
16323825_312	C/C	C/C	C/C	C/C	C/C	C/C	C/C	C/C	C/C	C/C	C/C	C/C	C/C	C/C	C/C	C/C	C/C	C/C	C/C	C/C	C/C	C/C	C/C	C/C	C/C	NA	C/C	C/C
16323825_319	G/G	G/G	G/G	G/G	G/G	G/G	G/G	G/G	G/G	G/G	G/G	G/G	G/G	G/G	G/G	G/G	G/G	G/G	G/G	G/G	G/G	G/G	G/G	G/G	G/G	G/G	G/G	G/G
16323825_322	T/T	T/T	T/T	T/T	T/T	T/T	T/T	T/T	T/T	T/T	T/T	T/T	T/T	T/T	T/T	T/T	T/T	T/T	T/T	T/T	T/T	T/T	T/T	T/T	T/T	NA	T/T	T/T
16323825_323	T/T	T/T	T/T	T/T	T/T	T/T	T/T	T/T	T/T	T/T	NA	NA	T/T	T/T	T/T	T/T	T/T	T/T	T/T	NA	T/T	T/T	T/T	T/T	T/T	T/T	T/T	T/T
16323825_336	A/G	A/G	G/G	A/G	A/G	A/G	G/G	NA	NA	A/G	A/G	A/G	A/G	A/G	A/G	A/G	A/G	A/G	A/G	NA	G/G	A/G	A/G	NA	A/G	NA	A/G	G/G
16323825_341	A/A	A/A	A/A	A/A	A/A	A/A	A/A	A/A	A/A	A/A	NA	NA	A/A	A/A	A/A	A/A	A/A	A/A	A/A	NA	A/A	A/A	A/A	A/A	A/A	A/A	A/A	A/A
16323825_343	C/C	C/C	C/C	C/C	C/C	C/C	C/C	C/C	C/C	C/C	NA	NA	C/C	C/C	C/C	C/C	C/C	C/C	C/C	NA	C/C	C/C	C/C	C/C	C/C	C/C	C/C	C/C
16323825_349	G/G	G/G	G/G	G/G	G/G	G/G	G/G	G/G	G/G	G/G	G/G	G/G	G/G	G/G	G/G	G/G	G/G	G/G	G/G	G/G	G/G	G/G	G/G	G/G	G/G	G/G	G/G	G/G
16323825_361	A/A	A/A	A/A	A/A	A/A	A/A	A/A	A/A	A/A	NA	A/A	A/A	A/A	A/A	A/A	NA	A/A	A/A	A/A	A/A	NA	A/A	A/A	A/A	A/A	A/A	A/A	A/A
16323825_363	T/T	NA	T/T	T/T	T/T	T/T	T/T	T/T	NA	T/T	T/T	T/T	T/T	T/T	T/T	NA	T/T	T/T	T/T	T/T	T/T	T/T	T/T	T/T	T/T	T/T	T/T	T/T
16323825_367	T/T	T/T	T/T	T/T	T/T	T/T	T/T	T/T	T/T	T/T	NA	T/T	T/T	T/T	T/T	T/T	T/T	T/T	T/T	NA	T/T	T/T	T/T	T/T	T/T	T/T	T/T	T/T
16323825_370	G/A	G/A	A/A	A/A	G/A	G/A	A/A	G/A	A/A	NA	G/A	G/A	G/A	G/A	G/A	G/A	G/A	G/A	G/A	A/A	G/A	A/A	A/A	A/A	G/A	NA	G/A	G/A
16323825_372	T/T	T/T	T/T	T/T	T/T	T/T	T/T	T/T	T/T	T/T	T/T	T/T	T/T	T/T	T/T	T/T	T/T	T/T	T/T	T/T	T/T	T/T	T/T	T/T	T/T	NA	T/T	T/T
16323825_379	A/G	A/G	A/A	NA	A/A	A/A	A/A	A/G	NA	A/A	A/G	A/G	A/A	A/G	A/G	A/G	A/G	A/G	A/A	A/A	NA	A/G	A/G	A/A	A/A	A/G	A/G	A/G
16323825_380	T/T	T/T	T/T	T/T	T/T	T/T	T/T	T/T	T/T	T/C	T/T	T/T	T/T	T/T	T/T	T/T	T/T	T/T	NA	T/T	T/T	NA	T/T	T/T	T/T	NA	T/T	T/T
16323825_387	A/A	A/A	A/A	A/A	A/A	A/A	NA	A/A	A/A	A/G	NA	A/A	A/A	A/A	NA	A/A	A/A	A/A	A/A	A/A	A/A	A/A	A/A	A/A	NA	A/A	NA	A/A
16323825_393	G/G	G/G	G/G	G/G	G/G	G/G	G/G	G/G	G/G	G/G	G/G	G/G	NA	G/G	G/G	G/G	G/G	G/G	G/G	G/G	G/G	G/G	NA	G/G	G/G	NA	G/G	G/G
16323825_395	G/G	G/G	G/G	G/G	G/G	G/G	G/G	G/G	G/G	G/G	G/G	G/G	G/G	G/G	G/G	G/G	G/G	G/G	G/G	G/G	G/G	G/G	G/G	G/G	G/G	G/G	G/G	G/G
16323825_402	T/T	T/T	T/T	T/T	T/T	T/T	T/T	T/T	T/T	T/T	NA	T/T	NA	NA	T/T	T/T	T/T	T/T	T/T	T/T	T/T	T/T	T/T	T/T	T/T	T/T	T/T	T/T
16323825_412	NA	G/G	G/G	G/G	G/G	G/G	G/G	G/G	NA	G/G	G/T	NA	G/G	NA	G/G	G/G	NA	G/G	G/T	G/G	NA	G/T	NA	NA	G/G	G/G	G/G	G/G
16323825_420	G/G	G/G	G/G	G/G	G/G	G/G	G/G	G/G	G/G	G/G	G/G	G/G	G/G	G/G	G/G	G/G	G/G	G/G	G/G	G/G	G/G	G/C	G/G	G/G	G/G	G/G	G/G	G/G
16323825_421	C/C	C/C	C/C	C/C	C/C	C/C	C/C	C/C	C/C	C/C	C/C	C/C	C/C	C/C	C/C	C/C	C/C	C/C	C/C	C/C	C/C	C/C	C/C	C/C	C/C	C/C	C/C	C/C
16323825_429	C/C	C/C	C/C	C/C	C/C	C/C	C/C	C/C	C/C	C/C	C/C	C/C	C/C	C/C	C/C	C/C	C/C	C/C	C/C	C/C	C/C	C/C	C/C	C/C	C/C	C/C	C/C	C/C
16323825_433	T/T	T/T	T/T	T/T	T/T	T/T	T/T	T/T	T/T	T/T	T/T	T/T	T/T	T/T	T/T	T/T	T/T	T/T	T/T	NA	T/T	NA	T/T	T/T	T/T	T/T	T/T	T/T
16323825_442	A/A	A/A	A/A	NA	A/A	A/A	A/A	A/C	A/A	A/C	A/A	NA	A/A	NA	A/A	A/A	A/A	A/A	A/A	A/C	A/A	A/A	A/A	A/A	A/A	A/A	A/A	A/A
16323825_445	A/A	A/A	A/A	A/A	A/A	A/A	NA	A/A	A/A	NA	A/A	A/A	A/A	A/A	A/A	A/A	A/A	A/A	A/A	A/A	A/A	NA	A/A	A/A	A/A	A/A	A/A	A/A
16323825_447	T/T	T/T	T/T	T/T	T/T	T/T	T/T	T/T	T/T	T/T	T/T	T/T	T/T	T/T	T/T	T/T	T/T	T/T	T/T	T/T	T/T	T/T	NA	T/T	T/T	T/T	T/T	T/T
16323825_454	NA	T/T	T/T	T/T	T/T	T/T	T/T	T/T	T/T	T/T	T/T	T/T	T/T	T/T	T/T	T/T	T/T	T/T	T/T	T/T	T/T	NA	T/T	T/T	T/T	T/T	T/T	T/T
16323825_461	A/A	A/A	A/A	A/A	A/A	A/A	A/A	A/A	A/A	A/A	A/A	A/A	NA	A/A	A/A	A/A	NA	A/A	A/A	A/A	A/A	A/A	A/A	A/A	A/A	A/A	A/A	A/A
16323825_472	T/A	T/T	T/A	T/A	T/A	T/A	T/A	T/A	NA	T/A	T/A	T/A	T/A	T/A	T/T	T/A	T/A	T/A	T/A	T/A	T/A	T/A	T/A	T/T	T/A	T/A	T/A	T/A
16323825_96	T/T	T/T	T/T	T/T	NA	T/T	T/T	T/T	T/T	T/T	T/T	T/T	T/T	T/T	T/T	T/T	T/T	T/T	T/T	T/T	T/T	T/T	T/T	T/T	T/T	T/T	T/T	T/T
16553979_135	G/G	G/G	G/G	G/G	G/G	G/G	G/G	G/G	G/G	G/G	G/G	NA	A/A	G/G	G/G	G/G	G/G	G/G	G/G	G/G	G/G	G/G	G/G	NA	G/G	G/G	G/G	NA
16553979_144	T/T	T/T	T/T	T/T	T/T	T/T	T/T	T/C	T/T	T/T	T/T	NA	C/C	T/T	T/T	T/T	T/T	T/T	T/T	T/T	T/T	T/T	T/T	C/C	T/T	T/T	T/T	NA
16553979_151	A/A	A/A	A/A	A/A	A/A	A/A	A/A	A/C	NA	A/A	A/A	A/A	A/A	A/A	A/A	A/A	A/A	A/A	A/A	A/A	A/A	A/A	A/A	A/A	A/A	A/A	A/A	A/A
16553979_165	T/T	T/T	T/T	T/T	T/T	T/T	T/T	T/C	NA	T/T	T/T	T/T	T/T	T/T	T/T	T/T	T/T	T/T	T/T	T/T	T/T	T/T	T/T	T/T	T/T	T/T	T/T	T/T
16553979_204	A/A	A/A	A/A	A/A	A/A	A/A	A/A	A/G	NA	A/A	A/A	A/A	A/A	A/A	A/A	A/A	A/A	A/A	A/A	A/A	A/A	A/A	A/A	A/A	A/A	A/A	A/A	A/A
16553979_206	C/C	C/C	C/C	C/C	C/C	C/C	C/C	C/T	NA	C/C	C/C	C/C	T/T	C/C	C/C	C/C	C/C	C/C	C/C	C/C	C/C	C/C	C/C	T/T	C/C	C/C	C/C	C/C
16553979_381	T/T	T/T	T/T	T/T	T/T	T/T	T/T	NA	T/T	NA	T/T	T/C	C/C	T/T	T/T	T/T	T/T	T/T	T/T	T/T	T/T	T/T	T/T	C/C	T/T	T/T	T/T	NA
170704_219	T/T	T/T	T/T	T/T	NA	T/T	T/T	T/T	T/T	G/G	G/G	T/T	NA	NA	T/T	T/T	T/T	T/T	T/T	T/T	T/T	T/T	T/T	T/T	T/T	T/T	NA	NA
17094313_124	C/C	C/C	C/C	C/C	C/C	C/C	C/C	C/C	C/C	C/C	C/C	C/C	C/T	C/C	C/C	NA	C/C	C/C	C/C	C/C	NA	C/C	C/C	C/C	C/C	NA	C/T	C/C
17094313_144	T/T	T/T	NA	T/T	T/T	C/C	T/T	C/C	NA	T/C	T/T	T/T	T/T	T/T	T/T	T/T	T/T	T/T	T/T	T/T	T/T	T/T	T/T	T/T	T/T	NA	T/T	T/T
17094313_152	T/T	T/T	T/T	T/T	T/T	T/T	T/T	T/T	T/T	T/T	T/T	T/T	NA	T/G	T/T	NA	T/T	T/T	T/T	T/T	NA	T/T	T/T	T/T	T/T	NA	T/T	T/T
17094313_168	G/G	G/G	G/G	G/G	G/G	G/G	G/G	G/G	G/G	G/G	G/G	G/G	NA	G/A	G/G	NA	G/G	G/G	G/G	G/G	G/G	G/G	G/G	G/G	G/G	NA	G/G	G/G
17094313_189	T/T	T/T	T/T	T/T	T/T	T/T	T/T	T/T	T/T	T/T	T/T	T/T	T/T	T/A	T/T	T/A	NA	T/T	T/T	T/T	T/T	T/T	NA	T/T	T/T	NA	T/A	T/T
17094313_194	C/C	C/C	C/C	C/C	C/C	C/C	C/C	C/C	C/C	C/C	C/C	C/C	C/C	C/A	C/C	C/A	NA	C/C	C/C	C/C	C/C	C/C	NA	C/C	C/C	NA	C/A	C/C
17094313_208	T/T	T/T	T/T	T/T	T/T	T/T	T/T	T/T	T/T	T/T	T/T	T/T	T/T	T/T	T/T	T/C	T/T	T/T	T/T	T/T	T/T	T/T	T/T	T/T	T/T	NA	NA	T/T
17094313_217	A/A	A/A	A/A	A/A	A/A	A/A	A/A	A/A	A/A	A/A	A/A	A/A	A/A	A/A	A/A	A/G	A/A	A/A	A/A	A/A	A/A	A/A	A/A	A/A	A/A	NA	NA	A/A
17094313_218	T/T	T/T	T/T	T/T	T/T	T/T	T/T	T/T	T/T	T/T	T/T	T/T	T/T	T/T	T/T	T/A	T/T	T/T	T/T	T/T	T/T	T/T	T/T	T/T	T/T	NA	NA	T/T
17094313_220	T/T	T/T	T/T	T/T	T/T	T/T	T/T	NA	T/T	T/T	NA	T/T	T/T	T/T	T/T	T/C	T/T	T/T	T/T	T/T	T/T	T/T	NA	T/T	T/T	NA	T/C	T/T
17094313_236	C/C	A/C	NA	A/A	A/A	A/A	A/A	A/A	A/A	A/A	C/C	A/C	C/C	A/A	A/A	A/A	A/A	C/C	C/C	A/A	A/A	A/A	A/A	A/A	A/A	A/A	A/C	A/A
17094313_239	G/G	G/G	G/G	G/G	G/G	G/G	G/G	NA	G/G	G/G	NA	G/G	G/G	G/G	G/G	NA	G/G	G/G	G/G	G/G	G/G	G/G	NA	G/G	G/G	NA	G/T	G/G
17094313_249	A/A	A/A	A/A	A/A	A/A	A/A	A/A	A/A	A/A	A/A	A/A	A/A	A/A	A/A	A/A	A/C	A/A	A/A	A/A	A/A	A/A	A/A	A/A	A/A	A/A	NA	A/C	A/A
17094313_252	C/C	C/C	C/C	C/C	C/C	C/C	C/C	NA	C/C	C/C	NA	C/A	C/C	C/C	C/A	C/A	C/C	C/A	C/C	C/C	C/C	C/C	NA	C/C	C/C	NA	C/A	C/C
17094313_278	A/A	A/A	A/A	A/A	A/A	A/A	A/A	A/A	A/A	A/A	A/A	A/A	A/A	A/A	A/A	A/A	A/A	A/A	A/A	A/A	A/A	A/A	A/A	NA	A/A	A/A	A/A	A/A
17372574_255	G/G	G/G	NA	A/A	A/A	A/A	A/A	A/A	A/A	A/A	A/G	G/G	G/G	A/A	A/A	A/A	A/A	NA	G/G	A/A	A/A	G/G	NA	A/A	A/A	A/A	A/G	A/A
17372574_318	C/C	C/C	NA	A/A	A/A	A/A	A/A	A/A	A/A	A/A	A/C	C/C	A/C	A/A	A/A	A/A	A/A	NA	A/C	A/A	A/A	A/C	NA	A/A	A/A	A/A	A/A	A/A
17372574_356	A/A	T/A	NA	T/T	T/T	T/T	T/T	T/T	T/T	T/T	T/A	A/A	T/A	T/T	T/T	T/T	T/T	NA	T/A	T/T	T/T	T/A	NA	T/T	T/T	T/T	T/A	T/T
17372574_391	T/T	T/T	T/T	T/T	T/T	T/T	T/T	T/T	NA	T/T	T/T	T/T	T/T	T/T	T/T	T/T	T/T	T/T	T/T	T/T	G/G	T/T	T/T	T/T	T/T	T/T	T/T	T/T
17372574_449	T/T	T/T	NA	G/G	G/G	G/G	G/G	G/G	G/G	G/G	T/T	T/T	NA	G/G	G/G	G/G	G/G	NA	T/T	G/G	G/G	G/T	T/T	G/G	G/G	G/G	G/G	G/G
1769240_184	T/T	T/T	T/T	T/T	T/T	C/C	T/T	T/T	NA	T/T	NA	T/T	T/T	T/T	C/C	T/T	T/T	C/C	T/T	T/T	T/T	T/T	T/T	C/C	T/T	NA	T/T	T/T
1769240_255	A/A	A/A	A/A	A/A	A/A	A/A	A/A	A/A	A/A	A/A	A/A	A/A	A/A	A/A	A/A	A/A	A/A	A/A	A/A	A/A	A/A	A/A	A/A	A/A	A/A	A/A	A/A	A/A
1769240_266	A/A	A/A	A/A	A/A	A/A	A/A	A/A	A/A	A/A	A/A	A/A	A/A	A/A	A/A	A/A	A/A	A/A	A/A	A/A	A/A	A/A	A/A	A/A	A/A	A/A	G/G	A/A	A/A
1776611_334	C/C	T/T	T/T	T/T	C/C	NA	C/C	C/C	C/C	T/T	C/C	T/T	C/C	C/C	T/T	T/T	T/T	C/C	T/T	C/C	T/T	T/C	T/T	T/T	C/C	C/C	T/T	T/T
1776611_369	A/A	G/G	G/G	A/A	A/A	A/A	NA	A/A	A/A	A/G	A/A	A/A	A/A	A/A	A/A	A/A	A/A	NA	G/G	A/A	A/A	A/A	A/A	G/G	A/A	A/A	A/A	A/A
1776611_377	T/T	G/G	G/G	G/G	T/T	T/T	NA	T/T	T/T	G/G	T/T	G/G	T/T	T/T	G/G	G/G	G/G	NA	G/G	T/T	G/G	G/T	G/G	G/G	T/T	T/T	G/G	G/G
17898864_119	G/G	G/G	G/G	G/G	G/G	G/G	G/G	G/G	G/G	G/G	G/G	G/G	G/G	G/G	G/G	G/G	G/G	G/G	G/G	G/G	G/G	G/G	G/G	G/G	G/G	C/C	G/G	G/G
17898864_120	C/C	C/C	C/C	C/C	C/C	C/C	C/C	C/C	C/C	C/C	C/C	C/C	C/C	C/C	C/C	C/C	C/C	C/C	C/C	C/C	C/C	C/C	C/C	C/C	C/C	T/T	C/C	C/C
17983281_143	A/A	A/A	A/A	A/A	A/A	A/A	A/A	A/C	A/C	A/C	A/A	NA	A/C	A/C	A/C	A/A	A/A	A/A	A/C	A/A	A/A	NA	A/A	A/A	A/A	A/C	A/C	A/A
17983281_171	T/T	T/T	T/T	T/T	T/T	T/T	T/G	NA	T/T	T/T	T/T	T/G	T/T	T/T	T/T	T/T	T/T	T/T	T/T	T/T	T/T	T/T	T/T	T/T	T/T	T/T	T/T	T/G
17983281_233	A/A	A/T	A/A	A/A	A/A	A/A	A/T	A/A	A/A	A/A	A/A	A/A	A/A	A/A	A/A	A/A	A/A	A/A	A/A	A/A	A/A	A/A	A/A	A/A	A/A	A/A	A/A	A/A
17983281_238	A/A	A/A	A/A	A/A	A/A	A/A	A/A	NA	A/A	A/A	A/A	A/G	A/A	A/A	A/A	A/A	A/A	A/A	A/A	A/A	A/A	A/A	A/A	A/A	A/A	A/A	A/A	A/G
17983281_263	T/T	T/T	T/T	T/T	T/T	T/T	T/T	T/T	T/T	T/T	T/T	NA	T/T	T/T	T/T	T/T	T/T	T/T	T/T	T/T	T/T	T/T	T/T	T/T	T/T	T/T	T/T	T/T
17983281_267	G/G	G/A	G/G	NA	G/G	G/G	A/A	G/A	G/A	G/A	G/G	G/A	G/A	G/A	G/A	G/G	G/G	G/G	G/A	G/G	G/G	G/G	NA	G/G	G/G	G/A	G/A	G/A
17983281_273	T/T	T/T	T/T	NA	T/T	T/T	T/T	T/C	T/C	T/C	T/T	T/T	T/C	T/C	T/C	T/T	T/T	T/T	T/C	T/T	T/T	T/T	T/T	T/T	T/T	T/C	T/C	T/T
17983281_329	A/A	A/A	A/A	A/A	A/A	A/A	A/A	A/A	A/A	A/A	A/A	A/A	A/A	A/A	A/A	A/A	A/A	A/A	A/A	A/A	A/A	A/A	A/A	A/A	A/A	A/A	A/A	A/A
17983281_374	A/A	A/A	A/A	A/A	A/A	A/A	A/G	A/G	A/A	A/A	A/A	A/G	A/A	A/A	A/A	A/A	NA	A/A	A/A	A/A	A/A	A/A	A/A	A/A	A/A	A/A	A/A	A/G
17983281_376	T/T	T/T	T/T	NA	T/T	T/T	T/T	T/T	T/T	T/T	T/T	T/T	T/T	T/C	T/T	T/T	T/T	T/T	T/T	T/T	T/T	T/T	T/T	T/T	T/T	T/T	T/T	T/T
18150287_169	T/T	C/C	T/T	NA	T/T	C/C	C/T	T/T	T/T	C/C	T/T	C/C	C/C	T/T	C/C	C/C	C/C	C/C	C/C	T/T	C/C	C/C	T/T	C/C	C/C	T/T	C/C	T/T
18491939_68	A/A	A/A	A/A	A/A	A/A	A/A	A/A	A/A	A/A	A/A	A/A	A/A	A/A	A/A	A/A	A/A	A/A	A/A	A/A	A/A	A/A	A/A	A/A	A/A	A/A	A/A	NA	A/A
18491939_69	T/T	T/T	T/T	NA	T/T	T/T	T/T	T/T	T/T	T/T	T/T	T/T	T/T	T/T	T/T	T/T	T/T	T/T	T/T	T/T	T/T	T/T	T/T	T/T	T/T	T/T	T/T	NA
18491939_74	G/A	G/A	G/A	G/A	G/A	G/A	G/A	G/A	G/A	G/A	G/A	G/A	G/A	G/A	G/A	G/A	G/A	G/A	G/A	G/A	G/A	G/A	G/A	G/A	G/A	G/A	G/A	G/A
18491939_76	G/G	G/G	G/G	G/G	G/G	G/G	G/G	G/G	G/G	G/G	G/G	G/G	G/G	G/G	G/G	G/G	G/G	G/G	G/G	G/G	G/G	G/G	G/G	G/G	G/G	G/G	G/G	G/G
18491939_78	C/C	C/C	C/C	C/C	C/C	C/C	C/C	C/C	C/C	C/C	C/C	C/C	C/C	C/C	C/C	C/C	C/C	C/C	C/C	C/C	C/C	C/C	C/C	C/C	C/C	C/C	C/C	C/C
18530056_131	NA	T/T	T/T	NA	T/T	NA	NA	T/T	T/T	T/T	T/T	NA	T/T	T/T	T/T	T/T	T/T	T/T	T/T	T/T	T/T	T/T	T/T	T/T	T/T	T/T	T/T	T/T
18530056_180	NA	A/G	NA	NA	A/A	NA	NA	A/A	A/A	A/A	A/A	NA	NA	NA	A/A	A/A	A/A	A/A	A/A	A/G	A/A	A/A	A/A	A/A	A/A	NA	A/A	A/G
18530056_182	NA	C/T	C/T	NA	C/C	NA	NA	C/C	C/C	C/C	C/C	NA	NA	NA	C/C	C/C	C/C	C/C	C/C	C/T	C/C	C/C	C/C	NA	C/C	NA	C/C	C/T
18530056_203	NA	T/C	T/C	NA	T/T	NA	NA	T/T	T/T	T/C	T/T	NA	NA	T/C	T/C	T/T	T/T	T/T	T/T	T/C	T/T	T/T	T/T	T/C	T/T	NA	T/T	T/C
19039973_215	A/A	A/A	A/A	G/G	G/G	G/G	A/A	A/A	A/A	NA	G/G	A/A	A/A	NA	A/A	A/A	A/A	G/G	G/G	A/A	G/G	G/A	G/G	A/A	G/G	G/G	A/A	A/A
19039973_222	T/T	T/T	T/T	C/C	C/C	C/C	T/T	T/T	T/T	NA	C/C	T/T	NA	NA	T/T	T/T	T/T	C/C	C/C	T/T	C/C	C/T	C/C	T/T	C/C	C/C	T/T	T/T
19196369_265	G/G	G/G	G/G	G/G	G/G	G/G	G/G	NA	G/A	G/G	G/G	G/G	G/G	NA	G/G	NA	G/A	G/G	G/G	NA	G/G	G/G	NA	G/A	G/G	G/G	A/A	A/A
19196369_268	T/T	T/T	T/T	NA	T/T	T/T	T/T	NA	T/A	T/T	T/T	T/T	T/T	NA	T/T	NA	T/T	T/T	T/T	T/T	T/T	T/T	NA	T/A	T/T	T/T	NA	T/T
19196369_306	NA	T/T	T/T	NA	T/T	T/T	T/T	T/T	T/T	T/T	T/T	T/T	T/T	T/T	T/T	NA	T/T	T/T	T/T	T/T	T/T	T/T	T/T	T/T	T/T	T/T	T/T	T/T
19196369_361	C/C	C/C	C/C	C/C	C/C	C/C	C/C	C/C	C/C	C/C	C/C	C/C	C/C	C/C	C/C	C/C	C/C	C/C	C/C	C/C	C/C	C/C	C/C	C/C	C/C	C/C	C/C	C/C
19196369_362	G/G	G/G	G/G	G/G	G/G	G/G	G/G	G/G	G/G	G/G	G/G	G/G	G/G	G/G	G/G	G/G	G/G	G/G	G/G	G/G	G/G	G/G	G/G	G/G	G/G	G/G	C/C	C/C
1946607_103	T/T	T/T	T/T	T/T	T/T	T/T	T/T	T/T	T/T	T/T	T/T	T/T	T/T	T/T	T/T	T/T	T/T	T/T	T/T	T/T	T/T	T/T	T/T	T/T	T/T	T/T	T/T	T/T
1946607_114	NA	A/G	A/A	A/A	NA	A/A	A/A	A/A	A/A	A/A	A/A	A/G	A/G	A/A	A/A	NA	A/G	A/A	A/G	A/A	NA	A/G	A/G	A/A	A/A	A/A	A/G	A/A
1946607_118	T/T	T/T	T/T	T/T	T/T	T/T	T/T	T/T	T/T	T/T	T/T	T/T	T/T	T/T	T/T	T/T	T/T	T/T	T/T	T/T	T/T	T/T	NA	T/T	T/T	T/T	T/T	T/T
1946607_124	T/C	T/C	NA	T/C	T/T	T/T	T/T	T/T	NA	T/T	T/T	T/C	T/C	T/T	T/C	T/T	T/T	T/T	T/T	T/T	NA	NA	T/T	T/T	T/C	NA	T/T	T/T
1946607_126	A/G	A/G	A/G	NA	A/G	A/G	A/G	NA	A/G	A/G	A/G	A/G	A/G	A/G	A/G	A/G	A/G	A/G	A/G	A/G	A/G	A/G	A/G	A/G	A/G	A/G	A/G	A/G
1946607_128	A/G	A/G	G/G	G/G	A/G	A/G	A/G	A/G	A/G	G/G	A/G	G/G	NA	A/G	G/G	NA	G/G	A/G	G/G	G/G	A/G	G/G	A/G	NA	A/G	A/G	A/G	G/G
1946607_131	T/T	T/T	T/C	T/T	T/T	T/T	T/T	NA	T/T	T/T	NA	T/T	T/T	T/T	T/T	T/T	T/C	T/T	T/T	T/T	T/T	T/T	T/T	T/T	T/T	T/T	T/T	T/T
1946607_139	T/T	T/T	T/T	T/T	T/T	T/T	NA	T/T	T/T	T/T	T/T	T/T	T/T	T/T	T/T	T/T	T/T	T/T	T/T	T/T	T/T	T/T	T/T	T/T	T/T	T/T	T/T	T/T
1946607_141	C/A	C/A	A/A	A/A	C/A	C/A	C/A	C/A	C/A	A/A	C/A	A/A	A/A	C/A	C/A	NA	A/A	C/A	C/A	C/A	C/A	C/A	C/A	NA	C/A	C/A	C/A	C/A
1946607_143	G/A	G/G	G/A	G/A	G/A	G/A	G/G	G/G	NA	G/A	G/G	G/A	G/A	G/A	G/A	G/A	G/G	G/A	G/A	G/A	NA	G/G	G/A	G/A	G/G	G/A	G/A	G/A
1946607_165	T/T	T/T	T/T	T/T	T/T	T/T	T/T	T/T	T/T	T/T	T/T	T/T	T/T	T/T	T/T	T/T	T/T	T/T	T/T	NA	NA	T/T	T/T	T/T	T/T	T/T	NA	T/T
1946607_173	T/T	T/A	T/A	T/T	T/T	T/T	T/A	T/A	T/T	T/A	T/T	T/T	T/A	T/A	T/A	T/A	T/A	T/A	T/T	NA	T/A	T/T	T/T	T/T	T/T	T/T	T/T	T/T
1946607_193	G/T	G/T	G/T	G/T	G/T	G/T	G/T	G/T	G/T	G/T	G/T	G/T	G/T	G/T	G/T	G/T	G/T	G/T	G/T	G/T	G/T	G/T	G/T	G/T	G/T	G/T	G/T	G/T
1946607_79	T/T	T/T	T/T	NA	T/T	NA	T/T	T/T	NA	T/T	T/T	T/G	NA	T/T	T/T	T/T	T/T	NA	T/T	T/T	T/T	NA	T/T	T/T	T/T	T/T	T/T	NA
1946607_92	T/T	T/T	T/T	T/T	T/T	T/T	T/T	T/T	T/T	T/T	T/T	T/T	T/T	T/T	T/T	T/T	T/T	T/T	T/T	T/T	T/T	T/T	T/T	T/T	T/T	T/T	T/T	T/T
1946607_93	G/G	G/G	G/G	G/G	G/G	G/G	G/G	G/G	G/G	G/G	G/G	G/G	G/G	G/G	G/G	G/G	G/G	G/G	G/G	G/G	G/G	G/G	G/G	G/G	G/G	G/G	G/G	G/G
1946607_94	A/G	A/A	A/A	A/A	A/A	A/A	A/A	A/A	A/A	A/G	A/A	A/A	NA	A/A	NA	NA	A/A	A/G	A/A	A/A	A/A	A/A	A/A	A/A	A/A	A/A	NA	A/A
1946607_99	G/T	G/T	G/T	G/T	G/T	G/T	G/T	G/T	G/T	G/T	G/T	G/T	G/T	G/T	G/T	G/T	G/T	G/T	G/T	G/T	G/T	G/T	G/T	G/T	G/T	G/T	G/T	G/T
20066919_116	C/C	C/C	C/C	C/C	C/C	C/C	C/C	C/C	C/C	C/C	C/C	C/C	C/C	C/C	C/C	C/C	C/C	C/C	C/C	C/C	C/C	C/C	C/C	C/C	C/C	C/C	C/C	C/C
20066919_81	T/T	T/T	T/T	T/T	T/T	T/T	T/C	T/T	T/T	T/T	T/T	T/T	T/T	T/T	T/T	T/T	C/C	T/T	T/T	T/T	T/T	T/T	T/T	C/C	T/T	T/T	T/T	T/T
21533801_233	A/A	A/G	NA	A/A	A/A	A/A	A/A	A/A	NA	A/A	A/A	A/A	A/A	A/A	A/A	A/A	A/A	A/A	A/A	A/A	A/A	A/A	A/A	A/A	A/A	A/A	A/A	A/A
21533801_253	T/T	T/T	T/T	NA	T/T	T/T	T/T	T/T	T/T	T/T	T/T	T/T	T/T	T/T	T/T	NA	T/T	T/T	T/T	T/T	T/T	T/T	T/T	T/T	T/T	T/T	T/T	T/T
21533801_279	C/C	C/A	C/A	C/C	C/C	C/C	C/C	C/C	C/C	C/C	NA	C/A	C/C	C/C	C/C	C/C	C/C	C/C	C/C	A/A	NA	C/C	C/C	C/C	A/A	C/C	C/C	C/C
21533801_292	A/A	A/A	A/A	A/A	A/A	A/A	A/A	A/A	A/A	A/A	A/A	A/A	A/A	A/A	A/A	A/A	A/A	A/A	A/A	A/A	A/A	A/A	A/A	A/A	A/A	A/A	A/A	A/A
21533801_293	T/T	T/T	T/T	T/T	T/T	T/T	T/T	T/T	T/T	T/T	T/T	T/T	T/T	T/T	T/T	T/T	T/T	T/T	T/T	NA	T/T	T/T	T/T	T/T	NA	T/T	T/T	T/T
21533801_295	C/C	T/T	T/T	NA	C/C	C/C	C/C	C/C	T/T	C/C	C/C	C/C	C/C	T/T	T/T	NA	T/T	C/C	C/C	NA	C/C	C/T	C/T	C/C	NA	NA	C/C	C/C
21533801_324	A/A	A/A	A/A	NA	A/A	A/A	A/A	A/A	A/A	A/A	A/A	A/A	A/A	A/A	A/A	A/A	A/A	A/A	A/A	A/A	A/A	A/A	A/A	A/A	A/A	A/A	A/A	A/A
21533801_329	A/A	G/G	G/G	NA	A/A	A/A	A/A	A/A	G/G	A/A	A/A	A/A	A/A	A/G	G/G	NA	G/G	A/A	A/A	G/G	A/A	A/G	A/G	A/A	G/G	NA	A/A	A/A
21533801_343	T/T	C/C	C/C	T/T	T/T	T/T	T/T	T/T	T/C	T/T	T/T	T/T	T/T	T/C	C/C	T/T	C/C	T/T	T/T	T/T	T/T	T/T	T/T	T/T	T/T	NA	T/T	T/T
21533801_359	T/T	T/T	T/T	T/T	T/T	T/T	T/T	T/T	T/T	T/T	T/T	T/T	T/T	T/T	T/T	T/T	T/T	T/T	T/T	NA	T/T	T/T	T/T	T/T	NA	T/T	T/T	T/T
21533801_362	T/T	T/T	T/T	T/T	T/T	T/T	T/T	T/T	T/T	T/T	T/T	T/T	T/T	T/T	T/T	T/T	T/T	T/T	T/T	NA	T/T	T/T	T/T	T/T	NA	T/T	T/T	T/T
21533806_205	T/T	NA	NA	T/T	T/T	T/T	T/T	T/T	T/T	T/T	T/T	T/T	T/T	T/T	T/T	T/T	NA	T/T	T/T	NA	T/T	T/T	T/T	NA	NA	T/T	T/T	T/T
21533806_257	T/T	T/T	NA	T/T	T/T	T/T	T/T	T/T	NA	T/T	T/T	T/T	T/T	T/T	C/C	T/T	NA	T/T	T/T	T/T	T/T	T/T	T/T	T/T	NA	T/T	T/T	T/T
21533806_299	T/T	NA	NA	T/T	T/T	T/T	T/T	T/T	T/T	NA	T/T	T/T	T/T	T/T	T/T	T/T	NA	T/C	T/T	T/T	NA	T/T	T/T	T/T	NA	T/T	T/T	T/T
21533806_313	C/C	NA	NA	C/C	C/C	C/C	C/C	C/C	NA	C/C	C/C	C/C	C/C	C/C	C/C	C/C	NA	C/C	C/C	C/C	C/C	C/C	C/C	C/C	NA	C/C	C/C	C/C
21533806_355	G/G	NA	NA	G/G	G/G	G/G	G/G	G/G	G/G	G/G	G/G	G/G	G/G	G/G	G/G	G/G	NA	G/G	G/G	G/G	NA	NA	G/G	G/G	NA	G/G	G/G	G/G
21533806_357	T/T	T/T	NA	T/T	T/T	T/T	T/T	T/T	T/T	T/T	T/T	T/T	T/T	T/T	T/T	T/T	NA	T/T	T/T	T/T	T/T	T/T	T/T	T/T	NA	T/T	T/T	T/T
21533806_359	T/T	T/T	NA	T/T	T/T	T/T	T/T	T/T	T/T	T/T	T/T	T/T	T/T	T/T	T/T	T/T	NA	T/T	T/T	T/T	T/T	T/T	T/T	T/T	NA	T/T	T/T	T/T
21533806_393	G/G	NA	NA	G/G	G/G	G/G	G/G	G/G	G/G	G/G	G/G	G/G	G/G	G/G	G/G	G/G	NA	G/G	G/G	NA	NA	NA	G/G	G/G	NA	G/G	G/G	G/G
21533806_415	A/A	NA	NA	A/A	A/A	A/A	A/A	A/A	A/A	A/A	A/A	A/A	A/A	A/A	A/A	A/A	NA	A/A	A/A	NA	A/A	A/A	A/A	A/A	NA	A/A	A/A	A/A
21533806_425	C/C	T/T	T/T	C/C	C/C	C/C	C/C	C/C	NA	C/C	C/C	C/C	C/C	C/T	C/C	C/C	T/T	C/C	C/C	NA	NA	C/C	C/C	C/C	NA	C/C	C/C	C/C
2231860_229	A/G	A/G	NA	A/A	A/A	A/A	A/G	A/G	A/G	A/G	A/G	A/G	A/G	A/G	A/G	A/G	A/A	A/A	A/A	A/G	A/G	A/G	A/G	NA	A/G	A/G	NA	A/G
2231860_287	A/A	NA	A/A	A/A	A/A	A/A	A/G	A/A	A/G	A/G	A/G	A/G	A/G	A/A	A/A	A/G	A/A	A/A	A/A	A/G	A/G	A/A	A/A	NA	NA	A/A	A/A	A/G
2231860_334	C/C	C/C	C/C	C/C	C/C	C/C	C/C	C/C	C/C	C/C	C/C	C/C	C/C	C/C	C/C	C/C	C/C	C/C	C/C	C/C	C/C	C/C	C/C	NA	NA	C/C	C/C	NA
2231860_364	T/T	T/T	T/T	T/T	T/T	T/T	T/T	T/T	T/T	T/T	T/T	T/T	T/T	T/T	T/T	T/T	T/T	T/T	T/T	T/T	T/T	T/T	T/T	T/T	T/T	T/T	T/T	T/T
2231860_414	T/T	T/T	T/T	T/T	T/T	T/T	T/T	T/T	T/T	T/T	T/T	T/T	T/T	T/T	T/T	T/T	T/T	T/T	T/T	T/T	T/T	T/T	T/T	NA	T/T	T/T	T/T	T/T
2310012_408	G/G	G/A	G/A	G/A	A/A	G/A	G/A	A/A	G/A	G/A	G/A	A/A	NA	A/A	G/A	G/A	G/A	G/A	G/A	G/A	G/A	G/A	G/A	G/A	G/A	G/A	G/A	G/A
2310012_415	A/A	A/A	A/A	A/A	A/A	A/A	A/A	A/A	A/A	A/A	A/A	A/A	A/A	NA	A/A	A/A	NA	A/A	A/A	A/A	A/A	A/A	A/A	A/A	A/A	A/A	A/A	A/A
2310012_417	C/T	C/T	C/T	C/T	C/T	C/T	C/T	T/T	C/T	C/T	C/T	T/T	C/T	C/T	C/T	C/T	C/T	C/T	C/T	T/T	C/T	C/T	C/T	NA	T/T	C/T	C/T	C/T
2310012_425	C/T	C/T	C/T	T/T	T/T	C/T	C/T	T/T	T/T	T/T	T/T	T/T	T/T	T/T	C/T	C/T	C/T	T/T	T/T	T/T	C/T	C/T	T/T	C/T	T/T	T/T	T/T	T/T
2310012_431	A/A	A/A	A/A	A/A	A/A	A/A	A/A	A/A	A/A	A/A	A/A	A/A	A/C	A/A	A/A	A/A	A/A	NA	A/A	A/A	A/A	A/A	A/A	A/A	A/A	A/A	A/A	A/A
2310012_445	A/A	A/A	A/A	A/A	A/A	A/A	NA	A/A	A/A	A/A	A/A	A/A	A/A	NA	A/A	A/A	A/A	A/A	A/A	A/A	A/A	A/A	A/A	NA	A/A	A/A	A/A	A/A
2310012_446	G/G	G/G	G/G	G/C	G/G	G/G	G/G	G/G	NA	G/G	G/G	G/C	G/G	G/G	G/G	G/G	G/G	G/G	G/G	G/G	G/G	G/G	G/G	G/G	G/G	G/G	G/G	G/G
2310012_447	T/T	T/T	T/T	T/T	T/T	T/T	T/T	T/A	T/T	T/T	NA	T/A	T/T	T/T	T/T	T/T	T/T	T/T	NA	NA	T/T	T/T	T/T	T/T	T/T	T/T	T/T	T/T
2310012_448	G/A	G/A	G/A	A/A	A/A	G/A	G/A	A/A	A/A	A/A	A/A	A/A	A/A	A/A	G/A	G/A	G/A	A/A	A/A	A/A	G/A	G/A	A/A	G/A	A/A	A/A	A/A	A/A
2310012_449	C/C	C/C	C/C	C/C	C/C	C/C	C/C	C/C	C/C	C/C	C/C	NA	C/C	C/C	C/C	C/C	C/C	C/C	C/C	C/C	C/C	C/C	C/C	C/C	C/C	C/C	C/C	C/C
2310012_450	C/T	C/T	C/T	T/T	T/T	C/T	C/T	T/T	T/T	T/T	T/T	T/T	T/T	T/T	C/T	C/T	C/T	T/T	T/T	T/T	C/T	C/T	T/T	C/T	T/T	T/T	T/T	T/T
2310012_471	T/T	T/T	T/T	T/T	T/T	T/T	NA	T/T	T/T	T/T	T/T	T/T	T/T	NA	T/T	T/T	T/T	T/T	T/T	T/T	T/T	T/T	T/T	NA	T/T	T/T	T/T	T/T
2310012_474	C/T	C/T	C/T	C/T	C/T	C/T	C/T	C/T	C/T	C/T	C/T	C/T	NA	T/T	C/T	C/T	C/T	C/T	C/T	C/T	C/T	C/T	C/T	C/T	C/T	C/T	C/T	C/T
2310012_476	C/C	C/C	C/C	C/C	C/T	C/C	C/C	C/C	C/C	C/C	C/T	C/C	C/C	C/C	C/C	C/T	C/C	C/C	C/C	C/C	C/C	C/T	C/C	C/C	C/C	C/T	C/C	C/C
23369181_217	T/T	NA	T/T	T/T	NA	T/T	T/T	T/T	T/T	NA	T/T	T/T	T/T	T/T	T/C	T/T	T/T	NA	T/T	T/T	T/T	T/T	T/T	T/T	T/T	T/T	T/T	T/C
23369181_222	T/T	NA	T/T	T/T	T/T	T/T	T/T	T/T	T/T	NA	T/T	T/T	T/T	T/T	T/T	T/T	T/T	NA	T/T	T/T	T/C	T/T	T/T	T/T	T/T	T/T	T/T	T/T
23369181_224	A/A	NA	A/A	A/A	A/A	A/A	A/A	A/A	A/A	NA	A/A	A/A	A/A	A/A	A/A	A/A	A/A	NA	A/A	A/A	A/A	A/A	A/A	A/A	A/A	A/A	A/A	A/A
23369181_226	A/A	NA	A/A	A/A	A/A	A/A	A/A	A/A	A/A	NA	A/A	A/A	A/A	A/A	A/A	A/A	A/A	NA	A/A	A/A	A/C	A/A	A/A	A/A	A/A	A/A	A/A	A/A
23369181_235	A/A	NA	A/A	A/A	A/A	NA	A/A	A/A	A/A	NA	A/A	A/A	A/A	A/A	A/A	A/A	A/A	NA	A/A	A/A	A/A	A/A	A/A	A/A	A/A	A/A	A/A	A/A
23369181_236	NA	NA	NA	T/T	NA	NA	NA	T/T	T/T	NA	T/T	C/C	NA	T/T	T/T	T/T	T/T	NA	NA	T/C	T/T	T/T	T/T	T/T	T/T	NA	T/T	T/T
23369181_237	A/A	NA	A/A	A/A	A/A	NA	A/A	A/A	A/A	NA	G/G	A/A	A/A	A/A	A/A	A/A	A/A	NA	NA	A/A	G/G	A/A	A/A	A/A	A/A	A/A	A/A	A/A
23369181_238	C/C	NA	T/T	C/C	NA	NA	NA	C/C	C/C	NA	T/T	T/T	NA	C/C	C/T	C/C	C/C	NA	NA	NA	T/T	C/C	C/C	C/C	C/C	NA	C/C	T/T
23369181_241	C/C	NA	T/T	C/T	T/T	T/T	T/T	NA	C/C	NA	T/T	T/T	T/T	C/C	C/C	C/C	C/C	NA	T/T	T/T	C/T	C/T	C/C	C/C	C/C	T/T	C/T	C/T
23369181_272	A/A	G/G	G/G	A/G	NA	G/G	G/G	A/A	A/A	NA	G/G	G/G	G/G	A/A	A/A	A/A	A/A	NA	G/G	G/G	A/G	A/G	A/A	A/A	A/A	G/G	A/A	A/G
2425235_128	C/T	C/T	C/T	C/T	C/T	C/T	C/T	C/C	C/C	C/T	C/T	T/T	C/T	C/T	C/C	C/T	C/C	C/C	C/T	C/C	C/T	C/T	C/C	NA	C/T	C/C	C/T	C/T
2425235_134	T/G	T/G	T/G	T/G	T/G	T/G	T/G	T/T	T/T	T/G	T/G	T/G	T/G	T/G	T/T	T/G	T/T	T/T	T/G	T/T	T/G	T/G	T/T	NA	T/G	T/T	T/G	T/G
2425235_135	T/C	T/C	T/C	T/C	T/C	T/C	T/C	T/T	T/T	T/C	T/C	T/C	T/C	T/C	T/T	T/C	T/T	T/T	T/C	T/T	T/C	T/C	T/T	NA	T/C	T/T	T/C	T/C
2425235_189	C/G	C/G	C/G	C/G	C/G	C/G	C/G	C/C	C/C	C/G	C/G	C/G	C/G	C/G	C/C	C/G	C/C	C/G	C/C	C/C	C/G	C/G	C/G	NA	C/G	C/C	C/G	C/G
2425235_197	C/T	T/T	T/T	T/T	T/T	C/T	T/T	NA	C/C	T/T	T/T	C/T	C/T	C/T	C/C	C/T	T/T	C/T	C/T	NA	C/T	C/T	C/T	NA	C/T	C/C	T/T	T/T
2463178_3049	NA	A/A	NA	NA	A/A	A/A	A/A	A/A	A/A	A/A	A/A	A/A	A/A	A/A	A/A	A/A	A/A	A/A	A/A	A/A	A/A	A/A	A/A	A/A	A/A	A/A	A/A	A/A
2463178_3051	NA	A/A	NA	NA	A/A	A/A	A/A	A/A	A/A	A/A	A/A	A/A	A/A	A/A	A/A	A/A	A/A	A/A	A/A	A/A	A/A	A/A	A/A	A/A	A/A	A/A	A/A	A/A
2463178_3055	A/A	A/A	A/A	A/A	A/A	A/A	A/A	A/A	A/A	A/A	A/A	A/A	A/A	A/A	A/A	A/A	A/A	A/A	A/A	A/A	A/A	A/A	A/A	A/A	A/A	A/A	A/A	A/A
2463178_3058	G/G	G/G	G/G	G/G	G/G	G/G	G/G	G/G	G/G	G/G	G/G	G/G	G/G	G/G	G/G	G/G	G/G	G/G	G/G	G/G	G/G	G/G	G/G	G/G	G/G	G/G	G/G	G/G
2463178_3078	C/C	T/T	NA	NA	T/T	T/T	T/T	T/T	T/T	NA	T/T	T/T	T/T	T/T	T/T	T/T	T/T	T/T	T/T	T/T	T/T	T/T	T/T	T/T	T/T	T/T	T/T	T/T
2463178_3092	NA	G/G	G/G	NA	G/G	G/G	G/G	G/G	G/G	NA	G/G	G/G	G/G	G/G	G/G	G/G	G/G	G/G	G/G	NA	G/G	G/G	G/G	G/G	G/G	G/G	G/G	G/G
2463178_3093	NA	T/T	T/T	NA	T/T	T/T	T/T	T/T	T/T	NA	T/T	T/T	T/T	T/T	T/T	T/T	T/T	T/T	T/T	T/T	T/T	T/T	T/T	T/T	T/T	T/T	T/T	T/T
2463178_3101	T/T	T/T	T/T	T/T	T/T	T/T	T/T	T/T	T/T	T/T	T/T	T/T	T/T	T/T	T/T	T/T	T/T	T/T	T/T	T/T	T/T	T/T	T/T	T/T	T/T	T/T	T/T	T/T
2463178_3103	NA	A/A	A/A	NA	A/A	A/A	A/A	A/A	A/A	NA	A/A	NA	A/A	A/A	A/A	A/A	A/A	A/A	A/A	NA	A/A	A/A	A/A	A/A	A/A	A/A	A/A	A/A
2463178_3196	T/T	T/T	T/T	T/T	T/T	T/T	T/T	T/T	T/T	T/T	T/T	T/T	T/T	T/T	T/T	T/T	T/T	T/T	T/T	T/T	T/T	T/T	T/T	T/T	T/T	T/T	T/T	T/T
2463178_3209	NA	G/G	NA	T/T	T/T	T/T	T/T	T/T	T/T	NA	G/G	T/T	NA	G/G	G/G	G/G	G/G	T/T	T/T	G/G	G/G	G/T	G/T	T/T	T/T	NA	G/G	G/G
2463178_3238	A/A	A/A	A/A	A/A	A/A	A/A	A/A	A/A	A/A	A/A	A/A	A/A	A/A	A/A	A/A	A/A	A/A	A/A	A/A	A/A	A/A	A/A	A/A	A/A	A/A	A/A	A/A	A/A
2483091_2120	C/C	C/C	C/C	C/T	T/T	C/T	C/C	T/T	T/T	C/C	T/T	T/T	NA	C/C	C/C	C/C	C/C	C/C	C/C	C/C	C/C	C/C	T/T	T/T	T/T	C/C	C/C	T/T
24893276_385	A/A	C/C	NA	NA	NA	A/A	A/C	A/A	C/C	A/A	A/A	C/C	C/C	A/A	A/A	A/A	C/C	NA	NA	C/C	A/A	A/A	A/C	NA	C/C	A/A	A/A	NA
24893276_399	T/T	C/C	NA	NA	NA	T/T	NA	T/T	C/C	T/T	T/T	C/C	C/C	T/T	T/T	T/T	C/C	NA	NA	C/C	T/T	T/T	T/T	NA	T/T	T/T	T/T	NA
2499965_205	A/A	A/A	A/A	NA	NA	A/A	A/A	A/A	A/A	A/A	NA	A/A	A/A	A/A	A/A	NA	A/A	A/A	A/A	A/A	A/A	A/A	G/G	A/A	A/A	NA	A/A	A/A
2709928_3783	G/G	G/G	G/G	G/G	G/G	G/G	G/G	G/A	G/G	G/G	G/G	G/A	G/G	G/G	G/A	NA	NA	G/A	G/G	NA	G/G	G/G	G/A	NA	G/G	G/G	NA	G/G
2709928_3838	G/G	G/G	G/G	NA	G/G	G/G	G/G	G/G	G/G	G/G	G/G	G/T	G/G	G/G	G/G	G/G	NA	G/G	G/G	G/G	G/G	G/G	G/G	NA	G/G	G/G	G/G	G/G
2709928_3841	G/G	G/G	G/G	NA	G/G	G/G	G/G	G/G	G/G	G/G	G/G	G/T	G/G	G/G	G/G	G/G	NA	G/G	G/T	G/G	G/G	G/G	G/G	G/G	G/G	G/G	G/G	G/G
2709928_3842	G/G	G/G	G/G	NA	G/G	G/G	G/G	G/G	G/G	G/G	G/G	G/A	G/G	G/G	G/G	G/G	NA	G/G	G/G	G/G	G/G	G/G	G/G	G/G	G/G	G/G	G/G	G/G
2709928_3848	A/A	A/A	A/A	A/A	A/A	A/A	A/A	A/A	A/A	A/A	A/A	A/A	A/A	A/A	A/A	A/A	A/A	A/A	A/A	A/A	A/A	A/A	A/A	A/A	A/A	A/A	A/A	A/A
2709928_3856	G/G	G/G	G/G	NA	G/G	G/G	G/G	G/G	G/G	G/G	G/G	G/G	G/G	G/G	NA	G/G	NA	G/G	G/G	G/G	G/G	G/G	G/G	G/G	G/G	G/G	G/G	G/G
2709928_3891	C/C	C/C	C/C	NA	C/C	C/C	C/C	C/C	C/C	C/C	NA	C/C	C/C	C/C	NA	C/C	C/C	C/C	C/C	NA	C/C	C/C	C/C	C/C	C/C	C/C	C/C	C/C
2709928_3893	C/C	C/C	C/C	C/C	C/C	C/C	C/C	C/C	C/C	C/C	C/C	C/C	C/C	C/C	C/C	C/T	C/C	C/C	C/C	NA	C/C	C/C	C/C	C/C	C/C	C/C	C/C	C/C
2709928_3898	A/A	A/A	A/A	NA	A/A	A/A	A/A	A/A	A/A	A/A	NA	A/A	A/A	A/A	NA	A/T	A/T	A/A	A/A	NA	A/A	A/A	A/A	NA	A/A	A/A	A/A	A/A
2709928_3910	G/G	G/G	G/G	G/G	G/G	G/G	G/G	G/G	G/G	G/G	NA	G/G	G/G	G/G	G/A	G/A	G/A	G/G	G/G	NA	G/G	G/G	G/G	NA	G/G	G/G	NA	G/G
2709928_3916	T/T	T/T	T/T	NA	T/T	T/T	T/T	T/T	T/T	T/A	NA	T/T	T/T	T/T	T/A	T/A	T/A	T/T	T/T	NA	T/T	T/T	T/T	NA	T/T	T/T	NA	T/T
2709928_3928	G/G	G/G	G/G	G/G	G/G	G/G	NA	G/G	G/G	G/A	NA	G/G	G/G	G/G	G/A	G/A	G/A	G/G	G/A	G/G	G/G	G/G	G/G	NA	G/G	NA	G/A	G/G
2709928_3951	C/C	C/C	C/C	C/T	C/C	C/C	NA	C/C	C/C	C/T	C/T	C/C	C/C	C/C	C/T	C/C	C/T	C/C	C/T	C/T	C/T	C/C	C/C	NA	C/C	NA	C/T	C/C
2709928_3956	C/C	C/C	C/G	NA	C/C	C/C	NA	C/C	C/C	C/G	C/C	C/C	C/C	C/C	C/G	C/C	C/C	C/C	C/G	C/G	C/G	C/C	C/C	C/C	C/C	NA	C/G	C/C
2709928_3985	A/G	A/A	A/G	NA	A/A	A/A	NA	NA	A/A	A/G	A/A	A/A	A/A	A/A	A/G	A/A	A/A	A/A	A/G	A/G	A/G	A/A	A/A	A/A	A/G	A/G	A/G	A/G
2709928_3987	C/T	C/T	C/T	C/T	C/C	C/C	C/T	C/T	C/C	C/T	C/T	C/C	C/C	C/C	C/T	C/T	C/T	C/C	C/T	C/T	C/T	C/C	C/C	C/T	C/T	C/T	C/T	C/T
2709928_4016	A/A	A/A	A/A	A/A	NA	A/A	A/A	A/A	A/A	NA	NA	A/A	NA	A/A	A/A	A/A	NA	A/A	A/A	A/A	A/A	A/A	A/A	NA	A/A	A/A	A/A	A/A
2788774_707	C/A	NA	C/C	NA	A/A	C/A	C/C	C/A	C/C	C/A	C/C	NA	NA	C/A	C/A	NA	C/C	C/A	C/A	A/A	C/A	C/C	C/C	C/A	C/A	NA	C/C	C/C
2788774_733	C/T	NA	C/T	C/T	C/C	C/T	C/C	C/T	C/C	C/C	C/T	C/C	NA	C/T	C/T	C/T	C/C	C/C	C/T	C/C	C/T	C/T	C/T	C/T	C/C	NA	C/T	C/T
2788774_769	A/A	A/A	A/A	A/A	A/A	NA	A/A	A/A	NA	A/C	NA	A/A	A/A	A/A	A/A	A/A	A/A	A/C	A/A	A/A	A/A	A/C	A/C	A/A	A/A	NA	A/C	A/A
2788774_772	C/C	NA	C/C	C/C	C/T	C/T	C/C	C/T	C/C	C/T	C/C	T/T	C/C	C/T	C/T	NA	C/C	C/T	C/T	T/T	C/T	C/C	C/C	C/T	C/T	C/C	C/C	C/C
2788774_776	T/C	C/C	T/C	T/C	C/C	T/C	T/C	T/C	T/C	T/C	T/C	C/C	T/C	T/C	T/C	T/C	T/C	T/C	T/C	C/C	T/C	T/C	T/C	T/C	T/C	T/C	T/C	T/C
2788774_777	G/T	NA	G/T	G/T	NA	G/T	G/T	G/G	G/G	G/G	G/T	G/G	NA	G/G	G/T	NA	G/G	G/G	G/T	G/G	G/T	G/T	G/G	G/G	G/G	G/G	G/G	G/T
2788774_793	T/T	NA	T/T	T/C	T/T	T/T	T/C	T/T	T/C	T/C	T/C	C/C	T/C	T/T	T/C	NA	T/C	T/C	T/T	T/T	T/T	T/C	T/C	T/T	T/T	NA	T/C	T/C
2788774_818	A/A	NA	A/A	A/A	A/A	A/A	A/A	A/A	A/A	A/A	A/A	NA	A/A	A/A	A/A	A/A	A/A	A/A	A/A	A/A	A/A	A/A	A/A	A/A	A/A	A/A	A/A	A/A
2788774_827	T/T	T/T	T/T	T/T	T/T	T/T	T/T	NA	T/T	T/G	NA	T/T	T/T	NA	T/T	T/T	T/T	T/G	T/T	T/T	T/T	T/G	T/T	T/T	T/T	NA	T/G	T/T
2788774_828	G/G	G/G	G/G	G/G	G/G	G/G	G/G	G/G	G/G	G/G	G/G	G/G	G/G	G/A	G/A	G/G	G/G	G/G	G/G	G/G	G/G	G/G	G/G	G/G	G/G	G/G	G/G	G/G
2788774_835	T/T	T/T	T/T	T/T	T/T	T/T	T/T	NA	T/T	T/T	NA	T/T	T/T	NA	T/T	T/T	T/T	T/C	T/T	T/T	NA	T/C	T/T	T/T	T/T	NA	T/C	NA
2788774_855	T/T	NA	T/T	T/T	T/T	T/T	T/T	T/T	T/T	T/T	T/T	NA	T/T	T/T	T/T	T/T	T/T	T/T	T/T	T/T	T/T	T/T	T/T	T/T	T/T	T/T	T/T	T/T
2788774_860	C/C	NA	C/C	C/C	C/C	C/C	C/C	C/C	C/C	C/C	C/C	NA	C/C	C/C	C/C	C/C	C/C	C/C	C/C	C/C	C/C	C/C	C/C	C/C	C/C	C/C	C/C	C/C
2788774_862	C/C	NA	C/C	C/C	C/C	C/C	C/C	C/C	C/C	C/C	C/C	NA	C/C	C/C	C/C	C/C	C/C	C/C	C/C	C/C	C/C	C/C	C/C	C/C	C/C	C/C	C/C	C/C
2788774_863	T/T	NA	T/T	T/T	T/T	T/T	T/T	T/T	T/T	T/T	T/T	NA	T/T	T/T	T/T	T/T	T/T	T/T	T/T	T/T	T/T	T/T	T/T	T/T	T/T	T/T	T/T	T/T
2788774_865	A/A	NA	A/A	A/A	A/A	A/A	A/A	A/A	A/A	A/A	A/A	NA	A/A	A/A	A/A	A/A	A/A	A/A	A/A	A/A	A/A	A/A	A/A	A/A	A/A	A/A	A/A	A/A
28134526_2510	A/A	A/A	NA	G/G	G/G	G/G	A/A	A/A	A/A	A/A	A/A	A/A	A/A	G/G	G/G	G/G	NA	G/A	A/A	A/A	G/G	G/G	A/A	G/G	A/A	A/A	G/G	G/G
28134598_200	C/C	C/C	C/T	C/C	C/C	C/C	C/C	C/C	C/C	C/C	C/C	C/C	C/C	C/C	C/C	C/C	C/C	C/C	C/T	C/T	C/T	C/C	C/C	C/T	C/C	C/C	C/C	C/C
28135302_592	G/C	G/G	G/G	G/G	G/G	G/G	G/G	G/C	G/G	G/G	G/G	G/G	G/G	G/C	G/G	G/G	G/G	G/G	G/G	G/G	G/G	G/G	G/G	G/G	G/G	G/G	G/G	G/G
28135302_619	G/A	G/A	NA	G/A	G/A	A/A	NA	G/A	A/A	A/A	G/A	G/A	G/A	G/A	G/A	G/A	G/A	G/A	G/A	A/A	G/A	G/A	G/A	G/A	G/A	NA	A/A	G/A
28135302_625	A/G	A/G	G/G	NA	A/G	G/G	G/G	A/G	G/G	G/G	G/G	A/G	A/G	A/G	A/G	A/G	A/G	A/G	A/G	G/G	A/G	A/G	G/G	G/G	G/G	NA	G/G	G/G
28135302_635	C/T	C/T	NA	C/T	C/T	T/T	T/T	C/T	T/T	T/T	C/T	C/T	C/T	C/T	C/T	C/T	C/T	C/T	C/T	T/T	C/T	C/T	C/T	C/T	T/T	NA	T/T	C/T
28135302_652	G/G	G/G	G/G	G/G	G/G	G/A	G/G	G/G	G/A	G/G	G/G	G/G	G/G	G/G	G/G	G/G	G/G	G/G	G/G	G/A	G/G	G/G	G/G	G/G	G/G	G/G	G/A	G/G
28135302_706	T/C	T/C	T/C	T/C	T/C	T/C	T/C	T/C	NA	T/C	T/C	T/C	T/C	T/C	T/C	T/C	T/C	T/C	T/C	T/C	T/C	T/C	T/C	NA	T/C	T/C	T/C	NA
28135869_189	C/C	C/C	C/C	C/C	C/C	C/C	C/C	C/C	C/C	NA	C/C	C/C	C/C	NA	NA	C/C	C/C	NA	NA	C/C	C/C	C/C	C/C	NA	C/C	C/C	C/C	NA
28135869_330	A/A	A/A	A/A	NA	A/G	A/A	A/A	A/A	A/A	NA	A/A	A/A	A/A	NA	A/A	A/A	A/G	A/A	A/A	A/G	A/A	A/A	A/A	NA	A/A	A/A	A/A	NA
28137071_1295	A/A	A/A	A/A	A/A	A/A	A/A	A/A	A/A	A/A	A/A	A/A	A/A	A/A	A/A	A/A	A/A	A/A	A/A	A/A	A/A	A/A	A/A	A/A	A/A	A/A	A/A	A/A	A/A
28137071_1359	A/T	A/T	A/T	A/T	A/T	A/T	A/T	A/T	A/T	A/T	A/T	T/T	A/T	A/T	A/T	A/T	A/T	A/T	A/T	A/T	A/T	A/T	A/T	A/T	A/T	A/T	A/T	A/T
28137071_1470	T/T	T/G	T/G	T/T	T/T	T/G	T/G	T/G	T/T	T/T	T/T	T/T	T/T	T/T	T/G	T/G	T/G	T/G	T/G	T/T	T/G	T/T	T/T	NA	T/T	NA	T/G	T/T
28137572_3637	C/C	C/C	NA	C/C	C/C	C/C	C/C	C/T	T/T	C/C	T/T	C/C	C/C	C/C	C/C	C/C	T/T	C/C	C/C	T/T	T/T	C/C	C/C	T/T	C/C	C/C	C/C	C/C
28137572_3722	A/A	A/A	A/A	A/A	A/A	A/A	A/A	A/A	A/A	A/A	A/A	A/A	A/A	A/A	A/A	A/A	A/A	A/A	A/A	A/A	A/A	A/A	A/A	A/A	A/A	A/A	A/A	A/A
28137572_3742	A/A	A/A	NA	A/A	A/A	A/A	A/A	A/G	G/G	A/A	G/G	A/A	A/A	A/A	A/A	A/A	G/G	A/A	A/A	G/G	G/G	A/A	A/A	G/G	A/A	A/A	A/A	A/A
28137572_3768	A/A	A/A	NA	A/A	A/A	A/A	A/A	A/C	C/C	A/A	C/C	A/A	A/A	A/A	A/A	A/A	C/C	A/A	A/A	C/C	C/C	A/A	A/A	C/C	A/A	A/A	A/A	A/A
28137572_3772	C/C	C/C	NA	C/C	C/C	C/C	C/C	C/A	A/A	C/C	A/A	C/C	C/C	C/C	C/C	C/C	A/A	C/C	C/C	A/A	A/A	C/C	C/C	A/A	C/C	C/C	C/C	C/C
28137572_3774	T/T	T/T	NA	T/T	T/T	T/T	T/T	T/A	A/A	T/T	A/A	T/T	T/T	T/T	T/T	T/T	A/A	T/T	T/T	A/A	A/A	T/T	T/T	A/A	T/T	T/T	T/T	T/T
28137572_3783	T/T	T/T	NA	T/T	T/T	T/T	T/T	T/C	C/C	T/T	C/C	T/T	T/T	T/T	T/T	T/T	C/C	T/T	T/T	C/C	C/C	T/T	T/T	C/C	T/T	T/T	T/T	T/T
28138317_165	A/A	A/A	A/A	A/A	A/A	A/A	A/A	A/A	A/A	A/A	A/A	A/A	A/A	A/A	A/A	A/A	A/A	A/A	A/A	A/A	A/A	A/A	A/A	A/A	A/A	A/A	A/A	A/A
28138317_246	A/A	A/A	A/T	A/A	A/A	A/T	A/A	A/A	A/T	A/A	A/A	A/A	A/A	A/T	A/T	A/T	A/T	A/T	A/T	A/A	A/A	A/A	A/A	T/T	A/T	A/A	A/T	A/T
28138317_272	A/A	A/A	A/A	A/A	A/A	A/A	A/A	A/A	A/A	A/A	A/A	A/A	A/A	A/A	A/A	A/A	A/A	A/A	A/A	A/A	A/A	A/A	A/A	A/A	A/A	A/A	A/A	A/A
28138351_5375	C/C	C/C	C/C	C/C	C/C	C/C	C/C	C/C	C/C	C/C	C/C	C/C	C/C	C/C	C/C	C/C	C/C	C/C	C/C	C/C	C/C	C/C	C/C	C/C	C/C	C/C	C/C	C/C
28138351_5415	A/A	A/A	A/A	A/A	A/A	A/A	A/A	A/A	A/A	A/A	A/A	A/A	A/A	A/A	A/A	A/A	A/A	A/A	A/A	A/A	A/A	A/A	A/A	A/A	A/A	A/A	A/A	A/A
28139210_128	A/G	A/A	A/G	A/A	A/A	A/A	A/G	A/A	A/G	A/A	A/A	A/A	A/G	A/G	A/A	A/G	A/G	A/G	A/A	A/G	A/G	A/A	A/A	A/A	A/A	A/G	A/A	A/A
28139210_199	T/G	G/G	T/G	G/G	G/G	G/G	T/G	G/G	T/G	G/G	G/G	G/G	G/G	T/G	G/G	T/G	T/G	T/G	G/G	T/G	T/G	T/G	G/G	G/G	G/G	T/G	T/G	T/G
28139210_255	G/A	G/A	G/A	G/A	G/A	G/A	G/A	G/A	G/A	G/A	G/A	G/G	G/A	G/A	G/A	G/A	G/A	G/A	G/A	G/A	G/A	G/A	G/A	G/A	G/A	G/A	G/A	G/A
28139210_333	G/G	G/G	G/G	G/G	G/G	G/G	G/G	G/G	G/G	G/G	G/G	G/G	G/G	G/G	G/G	G/G	G/G	G/G	G/G	G/G	G/G	G/G	G/G	G/G	G/G	G/G	G/G	G/G
28139328_1127	C/C	C/C	C/C	C/C	C/T	C/C	C/C	C/T	C/C	NA	C/C	NA	C/C	C/C	C/C	C/C	C/C	C/C	C/C	C/T	C/T	C/C	C/C	C/C	NA	C/C	C/C	C/C
28139328_1230	C/C	C/C	C/C	C/C	C/C	C/C	C/C	C/C	C/C	C/C	C/C	C/C	C/C	C/C	C/C	C/C	C/C	C/C	C/C	C/C	C/C	C/C	C/C	C/C	C/C	C/C	C/C	NA
28139713_121	G/A	G/G	G/G	G/G	G/G	G/G	G/G	G/G	G/G	G/G	G/G	G/G	G/G	G/G	G/G	G/A	G/G	G/G	G/G	G/G	G/G	G/G	G/G	G/A	G/A	G/A	G/G	G/G
28139713_148	G/G	NA	G/G	G/G	G/A	G/G	G/G	G/G	G/G	G/G	G/G	G/G	G/G	G/G	G/G	G/G	NA	G/G	NA	G/G	G/A	G/G	G/G	G/G	G/G	G/G	G/G	G/G
28139713_160	A/G	A/G	A/G	A/G	A/G	A/G	A/G	A/G	A/G	A/G	A/G	A/G	A/G	A/G	A/G	A/G	A/G	A/G	A/G	A/G	A/G	A/G	A/G	A/G	A/G	A/G	A/G	A/G
28139713_203	T/C	T/C	T/C	T/C	T/C	T/C	T/C	T/C	T/C	T/C	T/C	T/C	T/C	T/C	T/C	T/C	T/C	T/C	T/C	T/C	T/C	T/C	T/C	T/C	T/C	T/C	T/C	T/C
28139713_219	A/C	A/A	A/A	A/A	A/A	A/A	A/A	A/A	A/A	A/A	A/A	A/A	A/A	A/A	A/A	A/C	A/A	A/A	A/A	A/A	A/A	A/A	A/A	A/C	A/C	A/C	A/A	A/A
28139713_220	G/T	G/T	G/T	G/T	G/T	G/T	G/T	G/T	G/T	G/T	G/T	G/T	G/T	G/T	G/T	G/T	G/T	G/T	G/T	G/T	G/T	G/T	G/T	G/T	G/T	G/T	G/T	G/T
28139713_223	C/C	C/T	C/T	C/C	C/T	C/T	C/T	C/T	C/T	C/T	C/C	C/T	C/T	C/T	C/T	C/C	C/T	C/T	C/C	C/T	C/T	C/T	C/T	C/T	C/C	C/C	C/C	C/T
28139713_225	G/C	G/C	G/C	G/C	G/C	G/C	G/C	G/C	G/C	G/C	G/C	G/C	G/C	G/C	G/C	G/C	G/C	G/C	G/C	G/C	G/C	G/C	G/C	G/C	G/C	G/C	G/C	G/C
28139713_236	G/G	G/G	G/A	G/G	G/A	NA	G/A	G/A	G/A	G/A	G/G	G/A	G/A	G/A	G/A	G/G	G/A	G/A	G/A	G/A	G/A	G/A	G/A	G/A	G/G	G/G	G/G	G/A
28139713_70	G/G	G/G	G/G	G/G	G/G	G/G	G/G	G/G	G/G	G/G	G/G	G/G	G/G	G/G	G/G	G/G	G/G	G/G	G/G	G/G	G/G	G/G	G/G	G/G	G/G	G/G	G/G	G/G
28139713_71	G/G	G/G	G/G	G/G	G/G	G/G	G/G	G/G	G/G	G/G	G/G	G/G	G/G	G/G	G/G	G/G	G/G	G/G	G/G	G/G	G/G	G/G	G/G	G/G	G/G	G/G	G/G	G/G
28139713_79	T/T	T/T	T/T	T/T	T/T	T/T	T/T	T/T	T/T	T/T	T/T	T/T	T/T	T/T	T/T	T/T	T/T	T/T	T/T	T/T	T/T	T/T	T/T	T/T	T/T	T/T	T/T	T/T
28139713_91	T/T	T/T	T/T	T/T	T/T	T/T	T/T	T/T	T/T	T/T	T/T	T/T	T/T	T/T	T/T	T/T	T/T	T/T	T/T	T/T	T/T	T/T	T/T	T/T	T/T	T/T	T/T	T/T
28139713_92	T/T	T/T	T/T	T/T	T/T	T/T	T/T	T/T	T/T	T/T	T/T	T/T	T/T	T/T	T/T	T/T	T/T	T/T	T/T	T/T	T/T	T/T	T/T	T/T	T/T	T/T	T/T	T/T
28140702_484	A/C	NA	A/C	A/C	A/A	A/A	NA	A/C	A/A	A/A	A/A	A/C	A/C	A/C	A/C	A/A	A/C	A/A	A/A	A/C	A/A	A/C	A/C	A/C	A/C	A/A	A/C	A/A
28140702_489	C/T	T/T	C/T	C/T	T/T	T/T	T/T	C/T	NA	T/T	T/T	C/T	C/T	C/T	C/T	C/T	C/T	C/C	T/T	C/T	T/T	C/T	C/T	C/T	C/T	NA	C/T	T/T
28140702_490	A/A	A/A	A/A	A/A	NA	NA	A/A	A/A	A/A	NA	NA	A/A	A/A	A/A	A/A	A/A	A/A	A/A	NA	A/A	NA	A/A	A/A	A/A	A/A	NA	A/A	A/A
28140702_491	T/T	T/T	T/T	T/T	T/T	T/T	T/T	T/T	T/T	T/T	NA	T/T	T/T	T/T	T/T	T/T	T/T	T/T	T/T	T/T	T/T	T/T	T/T	T/T	T/T	T/T	T/T	T/T
28140702_529	T/T	T/T	T/T	T/T	T/T	T/T	T/T	T/T	T/G	T/T	T/T	T/T	T/T	T/T	T/T	T/T	T/T	T/T	T/G	T/T	T/T	T/T	T/T	T/T	T/T	NA	T/T	T/T
28140702_531	NA	T/T	T/T	T/T	T/T	T/T	T/T	T/T	T/T	T/T	T/T	T/T	T/T	T/T	T/T	T/T	T/T	T/T	T/T	T/T	T/T	T/T	T/T	T/T	T/T	T/T	T/T	T/T
28140702_532	A/A	A/A	A/A	A/A	A/A	A/A	A/A	A/A	A/A	A/A	A/A	A/A	A/A	A/G	A/A	A/G	A/A	A/G	A/A	A/A	A/A	A/A	A/A	A/A	A/A	A/A	A/A	A/A
28140702_537	C/C	C/C	C/C	C/C	C/C	C/T	C/C	C/C	C/C	C/C	C/C	C/C	C/C	C/C	C/C	C/C	C/C	C/C	C/T	C/C	C/C	C/C	C/C	C/C	C/C	NA	C/C	C/C
28140702_545	G/A	G/A	G/A	G/A	G/A	G/A	G/A	G/A	NA	G/A	G/A	G/A	G/A	G/A	G/A	G/A	G/A	G/A	A/A	G/A	A/A	G/A	G/A	G/G	G/A	NA	G/A	G/A
28140702_553	A/A	A/A	A/A	A/G	A/A	A/A	A/G	A/A	A/G	A/A	A/G	A/A	A/A	A/A	A/A	A/A	A/A	A/A	NA	NA	A/G	A/A	NA	A/A	A/A	A/A	A/A	A/A
28140702_571	A/G	A/A	A/G	A/G	A/A	A/A	A/A	A/A	A/A	NA	A/A	A/G	A/G	A/G	A/G	A/G	A/A	A/A	A/A	A/G	A/A	A/G	A/G	A/G	A/G	A/A	A/G	A/A
28140702_581	G/T	T/T	G/T	G/T	T/T	T/T	NA	G/T	T/T	T/T	T/T	G/T	T/T	G/T	G/T	G/T	G/T	G/T	T/T	T/T	T/T	G/T	G/T	G/T	G/T	NA	G/T	T/T
28140702_586	C/T	T/T	C/T	C/T	T/T	T/T	NA	C/T	T/T	T/T	T/T	C/T	T/T	C/T	C/T	C/T	C/T	T/T	T/T	C/T	T/T	C/T	C/T	C/T	C/T	NA	C/T	T/T
28140702_612	A/C	A/A	A/A	NA	A/C	A/A	A/A	A/C	A/A	A/C	A/A	A/A	A/A	A/C	A/C	A/C	A/C	A/A	A/A	A/C	A/C	A/C	A/A	A/A	A/A	A/A	A/A	A/A
28140702_632	T/T	T/C	NA	T/T	T/T	T/C	T/C	T/T	T/C	T/T	T/C	T/T	T/T	NA	T/T	T/T	T/T	T/C	T/C	T/C	T/C	T/T	T/T	T/T	T/C	NA	T/T	T/T
28140702_637	A/A	A/A	A/A	A/A	A/A	A/A	A/A	A/A	A/A	A/A	A/A	A/A	A/A	A/A	A/A	A/A	A/A	A/A	A/A	A/A	A/A	A/A	A/A	A/A	A/A	A/A	A/A	A/A
28141228_3013	A/C	A/C	A/C	A/C	A/C	A/C	A/C	A/C	A/C	A/A	A/A	A/C	A/A	A/C	A/C	A/A	A/A	A/C	A/A	A/C	A/C	A/C	A/C	A/C	A/C	A/C	A/C	A/C
2814320_533	A/A	A/A	A/A	A/A	A/A	A/A	A/A	A/A	A/A	A/A	A/A	A/A	A/A	A/A	A/A	A/A	A/A	A/A	A/A	A/A	A/A	A/A	A/A	A/A	A/A	A/A	A/A	A/A
28143895_1004	T/T	T/T	T/T	T/T	T/T	T/T	T/T	T/T	T/T	T/T	T/T	T/T	T/T	T/T	T/T	T/T	T/T	T/T	T/T	T/T	T/T	T/T	T/T	T/T	T/T	T/T	T/T	T/T
28143895_956	G/G	A/A	A/A	A/A	A/A	A/A	A/A	A/A	A/A	A/A	A/A	A/A	A/A	A/A	A/A	A/A	A/A	A/A	A/A	A/A	A/A	A/A	A/A	A/A	A/A	A/A	A/A	A/A
28144677_2692	NA	C/C	C/C	NA	C/C	C/C	C/C	C/C	NA	C/C	C/C	G/G	NA	C/C	C/C	NA	C/G	C/C	C/C	C/G	C/C	C/C	C/C	G/G	G/G	G/G	NA	C/C
28144677_2696	A/A	A/A	A/A	A/A	A/A	A/A	A/A	A/A	A/A	A/A	A/A	A/A	A/A	A/A	A/A	A/A	A/A	A/A	A/A	A/A	A/A	A/A	A/A	A/A	A/A	A/A	A/A	A/A
28144677_2717	NA	C/C	C/C	NA	C/C	C/C	C/A	C/C	NA	C/C	C/C	A/A	NA	C/C	C/C	NA	A/A	C/C	C/C	C/A	C/C	C/C	C/C	A/A	A/A	A/A	NA	C/C
28145705_5676	A/A	G/G	NA	A/A	A/A	A/A	A/A	A/A	A/A	NA	A/A	G/G	A/A	A/A	A/A	G/G	G/G	A/A	A/A	A/A	G/G	A/G	G/G	A/A	A/A	A/A	G/G	G/G
28145947_719	T/C	T/C	T/C	C/C	C/C	C/C	C/C	T/C	T/C	C/C	T/C	T/C	C/C	C/C	C/C	T/C	T/C	T/C	C/C	C/C	C/C	T/C	C/C	T/C	C/C	NA	C/C	C/C
28149078_4214	C/A	C/A	C/A	C/A	C/A	C/A	C/A	C/A	C/A	C/A	C/A	C/A	C/A	C/A	C/A	C/A	C/A	C/A	C/A	C/A	C/A	C/A	C/A	C/A	C/A	C/A	C/A	C/A
28149078_4244	A/G	A/G	A/G	A/G	A/G	A/G	A/G	A/G	A/G	A/G	A/G	A/G	A/G	A/G	A/G	A/G	A/G	A/G	A/G	A/G	A/G	A/G	A/G	A/G	A/G	A/G	A/G	A/G
28149078_4296	A/G	A/A	A/A	A/G	A/G	A/A	A/A	A/A	A/A	A/A	A/A	A/A	A/A	A/A	A/A	A/A	A/A	A/A	A/A	A/G	A/A	A/A	A/A	A/A	A/A	A/A	A/A	A/A
28149078_4344	T/C	T/C	T/C	T/C	T/C	T/C	T/C	T/C	T/C	T/C	T/C	T/C	T/C	T/C	T/C	T/C	T/C	T/C	T/C	T/C	T/C	T/C	T/C	C/C	T/C	T/C	T/C	T/C
28149078_4409	T/C	T/C	T/C	T/C	T/C	T/C	T/C	T/C	T/C	T/C	T/C	T/C	T/C	T/C	T/C	T/C	T/C	T/C	T/C	T/C	T/C	T/C	T/C	T/C	T/C	T/C	T/C	T/C
28150842_758	T/C	T/C	T/T	NA	T/T	T/T	T/C	T/C	T/C	T/C	T/C	T/T	T/C	T/C	T/C	T/C	NA	T/C	T/T	T/C	T/C	T/T	T/T	T/C	T/T	T/C	NA	T/C
28152325_411	NA	T/C	T/C	C/C	T/C	T/C	T/C	T/C	C/C	T/C	T/C	T/C	T/C	T/C	T/C	T/C	C/C	C/C	T/C	T/C	T/C	T/C	T/C	T/C	T/C	C/C	T/C	T/C
28152325_452	T/C	T/C	T/C	C/C	T/C	T/C	T/C	T/C	C/C	T/C	T/C	T/C	T/C	T/C	T/C	T/C	C/C	C/C	T/C	T/C	T/C	T/C	T/C	T/C	T/C	C/C	T/C	T/C
28152325_475	G/A	G/A	G/A	A/A	G/A	G/A	G/A	G/A	A/A	G/A	G/A	G/A	G/A	G/A	G/A	G/A	A/A	A/A	G/A	G/A	G/A	G/A	G/A	G/A	G/A	A/A	G/A	G/A
28152975_2759	G/G	G/G	G/G	G/G	G/G	G/G	G/G	G/G	G/G	G/G	G/G	G/G	G/G	G/G	G/G	G/G	G/G	G/G	G/G	G/G	G/G	G/G	G/G	G/G	G/G	G/G	G/G	G/G
28152975_2760	A/A	A/A	A/A	A/A	NA	A/A	A/A	A/A	A/A	A/A	A/A	A/A	A/A	A/A	A/A	A/A	A/A	A/A	A/A	A/A	A/A	A/A	A/A	A/A	A/A	A/A	A/A	A/A
28152975_2794	A/A	A/A	NA	NA	A/A	G/G	A/A	A/A	A/A	NA	G/G	A/A	A/A	A/G	G/G	A/A	A/A	A/G	NA	A/A	A/A	A/A	A/A	A/A	G/G	NA	A/A	NA
28152975_2803	T/T	T/T	NA	T/C	T/T	C/C	T/T	T/T	T/T	NA	C/C	T/T	T/T	T/C	C/C	T/T	T/T	T/C	T/C	T/T	NA	T/T	T/T	T/T	C/C	NA	T/T	NA
28152975_2811	A/A	A/A	NA	NA	A/A	C/C	A/A	A/A	A/A	NA	C/C	A/A	A/A	A/C	C/C	A/A	A/A	A/C	NA	A/A	NA	A/A	A/A	A/A	C/C	NA	A/A	NA
28152975_2851	A/A	A/A	NA	A/G	A/A	G/G	A/A	A/A	NA	NA	G/G	A/A	NA	A/G	G/G	A/A	A/A	A/A	NA	A/A	A/G	A/A	A/A	A/A	G/G	NA	A/A	NA
28152975_2853	G/G	G/G	G/G	G/G	G/G	G/G	G/G	G/G	G/G	G/G	G/G	G/G	G/G	G/G	G/G	G/G	G/G	G/G	G/G	G/G	G/G	G/G	G/G	G/G	G/G	G/G	G/G	G/G
28152975_2854	A/A	A/A	NA	A/G	A/A	G/G	A/A	A/A	NA	NA	G/G	A/A	NA	A/G	G/G	A/A	A/A	A/A	NA	A/A	A/G	A/A	A/A	A/A	G/G	A/A	A/A	NA
28152975_2860	G/G	G/G	G/G	G/G	G/G	G/G	G/G	G/G	G/G	G/G	G/G	G/G	G/G	G/G	G/G	G/G	G/G	G/G	G/G	G/G	G/G	G/G	NA	G/G	G/G	G/G	G/G	G/G
28152975_2861	G/G	G/G	G/G	G/G	G/G	G/G	G/G	G/G	G/G	G/G	G/G	G/G	G/G	G/G	G/G	G/G	G/G	G/G	G/G	G/G	G/G	G/G	NA	G/G	G/G	G/G	G/G	G/G
28152975_2873	NA	A/A	A/A	NA	A/A	G/G	A/A	A/A	A/A	NA	G/G	A/A	NA	A/A	A/A	A/A	A/A	A/A	NA	A/A	A/G	A/A	A/A	A/A	G/G	A/A	A/A	NA
28152975_2880	T/C	T/T	NA	NA	T/T	C/C	C/C	T/C	T/C	T/T	C/C	T/C	T/C	C/C	C/C	NA	T/C	T/T	T/C	C/C	C/C	T/T	C/C	T/C	C/C	NA	T/T	NA
28152975_2884	T/T	T/T	T/T	T/T	T/T	T/T	T/T	T/T	T/T	T/T	T/T	T/T	T/T	T/T	T/T	T/T	T/T	T/T	T/T	T/T	T/T	T/T	NA	T/T	T/T	T/T	T/T	T/T
28152975_2891	A/A	A/A	A/A	A/A	A/A	NA	C/C	A/C	A/C	A/A	A/A	A/A	A/A	C/C	A/A	NA	NA	A/A	A/A	C/C	C/C	A/A	A/C	NA	A/A	NA	A/A	A/A
28152975_2893	G/G	G/G	G/G	G/G	G/G	NA	G/G	G/G	G/G	NA	A/A	G/G	NA	G/G	A/A	G/G	G/G	G/G	G/G	G/G	G/G	G/G	G/G	G/G	A/A	G/G	G/G	NA
28152975_2898	A/A	A/A	A/A	A/A	A/A	NA	A/A	A/A	NA	A/A	T/T	A/A	A/T	A/A	T/T	A/A	A/A	A/A	NA	A/A	A/A	A/A	A/A	A/A	T/T	NA	A/A	NA
28152975_2899	A/A	A/A	A/A	A/A	A/A	NA	A/A	A/A	NA	A/A	G/G	A/A	NA	A/A	G/G	A/A	A/A	A/A	NA	A/A	A/A	A/A	A/A	A/A	G/G	NA	A/A	NA
28152975_2903	C/C	C/C	C/C	C/C	C/C	NA	C/C	C/C	C/C	C/C	C/C	C/C	C/C	C/C	C/C	C/C	C/C	C/C	C/C	C/C	C/C	C/C	NA	C/C	C/C	C/C	C/C	C/C
28152975_2907	G/G	G/G	G/G	G/G	G/G	NA	G/G	G/G	G/G	G/G	G/G	G/G	G/G	G/G	G/G	G/G	G/G	G/G	G/G	G/G	G/G	G/G	NA	G/G	G/G	G/G	G/G	G/G
28152975_2908	G/G	A/A	A/A	A/A	NA	NA	A/A	G/A	G/A	A/A	A/A	A/A	A/A	A/A	A/A	A/A	A/A	A/A	A/A	A/A	A/A	G/G	G/A	G/A	A/A	NA	A/A	A/A
28152975_2919	G/G	G/T	G/G	G/G	NA	T/T	G/G	G/G	G/G	NA	T/T	G/G	G/T	G/G	T/T	G/G	G/G	G/G	NA	G/G	NA	G/G	G/G	G/G	T/T	NA	G/G	T/T
28152975_2924	C/C	C/C	C/C	C/C	C/C	C/C	C/C	C/C	C/C	C/C	C/C	C/C	C/C	C/C	C/C	C/C	C/C	C/C	C/C	C/C	C/C	C/C	C/C	C/C	C/C	C/C	C/C	C/C
28152975_2928	C/C	C/C	C/C	C/C	C/C	C/C	C/C	C/C	C/C	C/C	C/C	C/C	C/C	C/C	C/C	C/C	C/C	C/C	C/C	C/C	C/C	C/C	C/C	C/C	C/C	C/C	C/C	C/C
28152975_2929	T/T	T/C	T/T	T/T	NA	C/C	T/T	T/T	NA	NA	C/C	T/T	T/C	NA	NA	T/T	T/T	T/C	T/C	T/T	T/C	T/T	T/T	T/T	C/C	NA	T/T	C/C
28153607_182	A/G	A/G	A/G	A/G	A/G	A/G	A/G	A/G	A/G	A/G	A/G	A/G	A/G	A/G	A/G	A/G	A/G	A/G	A/G	A/G	A/G	A/G	A/G	A/G	A/G	NA	A/G	A/G
28153607_207	T/T	T/T	T/T	T/T	T/C	T/T	T/T	T/T	T/T	T/T	T/T	T/T	T/T	T/T	T/T	T/T	T/T	T/T	T/T	T/T	T/T	T/T	T/T	T/T	T/T	T/T	T/T	T/T
28153863_4300	T/T	T/T	NA	NA	NA	T/T	T/T	T/T	T/C	T/T	T/T	T/T	T/T	T/T	NA	T/T	T/C	T/C	T/C	T/C	T/T	T/T	T/T	T/T	T/T	NA	T/T	T/C
28153863_4539	T/T	T/T	T/T	T/T	T/T	T/T	T/T	T/T	T/T	T/T	T/T	T/T	T/T	T/T	T/T	T/T	T/T	T/T	T/T	NA	T/T	T/T	T/T	T/T	T/T	T/T	T/T	T/T
28154626_133	G/G	G/G	G/G	G/G	G/G	G/G	G/G	G/A	G/G	G/A	G/A	G/G	G/G	G/G	G/G	G/G	G/G	G/G	G/G	G/G	G/A	G/G	G/G	G/G	G/G	G/G	G/G	G/G
28154626_222	T/T	T/T	T/T	T/T	T/T	T/T	T/T	T/C	T/T	T/C	T/C	T/T	T/T	T/T	T/T	T/T	T/T	T/T	T/T	T/T	T/C	T/T	T/T	T/T	T/T	T/T	T/T	T/T
28154626_326	A/A	A/A	A/A	A/A	A/A	A/A	A/G	A/A	A/A	A/G	A/G	A/A	A/A	A/A	A/A	A/A	A/A	A/A	A/A	A/A	A/G	A/A	A/A	A/A	A/A	A/A	A/A	A/A
28154626_338	G/A	G/A	G/A	G/A	G/A	G/A	G/A	G/A	G/A	G/A	G/A	G/A	A/A	G/A	G/A	G/A	G/A	G/A	G/A	G/A	G/A	G/A	G/A	G/A	G/A	NA	G/A	G/A
28154626_3509	A/T	A/T	A/T	A/T	A/T	A/T	A/T	A/A	A/T	NA	A/T	A/T	A/T	A/T	A/T	A/T	A/T	A/T	A/T	A/T	A/A	A/T	A/T	A/T	A/T	A/T	A/T	A/T
28154626_3513	A/A	A/A	A/A	A/A	A/A	A/A	A/A	A/A	A/A	A/A	A/A	A/A	A/A	A/A	A/A	A/A	A/A	A/A	A/A	A/A	A/A	A/A	A/A	A/A	A/A	A/A	A/A	A/A
28154626_3525	A/C	A/C	A/C	A/C	A/C	A/C	A/C	A/A	A/C	A/C	A/C	A/C	A/C	A/C	A/C	A/C	A/C	A/C	A/C	A/C	A/A	A/C	A/C	A/C	A/C	A/C	A/C	A/C
28154626_3569	C/T	C/T	C/T	C/T	C/T	C/T	C/T	C/C	C/T	C/T	C/T	C/T	C/T	C/T	C/T	C/T	C/T	C/T	C/T	C/C	C/T	C/T	C/T	C/T	C/T	C/C	C/T	C/T
28154626_3598	T/T	T/T	T/T	T/T	T/T	T/T	T/T	T/T	T/T	T/T	T/T	T/T	T/T	T/T	T/T	T/T	T/T	T/T	T/T	T/T	T/T	T/T	T/T	T/T	T/T	T/T	T/T	T/T
28154626_3606	A/C	A/C	A/C	A/C	A/C	A/C	A/C	NA	A/C	A/C	A/C	A/C	A/C	A/C	A/C	A/C	A/C	A/C	A/C	A/A	A/A	A/C	A/C	A/C	A/C	A/C	A/C	A/C
28154976_181	T/T	T/T	T/T	T/T	T/T	T/T	T/T	T/T	C/C	T/T	T/T	T/T	T/T	T/T	T/T	T/T	T/T	T/T	T/C	T/T	T/C	T/T	T/T	T/T	T/T	T/T	T/T	T/T
28155185_4505	C/C	C/A	C/C	NA	C/C	C/A	C/C	C/A	C/A	NA	C/C	C/A	C/C	C/A	C/A	C/A	C/A	C/A	C/A	C/C	NA	C/A	C/A	C/A	C/A	C/A	C/C	C/C
28155185_4601	C/C	C/C	C/C	C/G	C/C	C/C	C/C	C/C	C/C	C/C	C/C	C/C	C/C	C/C	C/C	C/G	C/C	C/C	C/C	C/C	C/C	C/C	C/C	C/C	C/C	C/C	C/C	C/C
28155185_4618	A/A	A/C	A/A	A/C	A/A	A/C	A/A	A/C	A/C	A/C	A/A	A/C	A/A	A/C	A/C	A/C	A/C	A/C	A/C	NA	A/A	A/C	A/C	A/C	A/C	A/C	A/A	A/C
28155185_4654	T/T	C/T	T/T	C/T	T/T	C/T	T/T	C/T	C/T	T/T	T/T	C/T	T/T	C/T	C/T	C/T	C/T	C/T	C/C	T/T	T/T	C/T	C/T	C/T	C/T	C/T	T/T	C/T
28155185_4662	C/C	C/T	NA	C/T	C/C	C/T	C/C	C/T	NA	C/T	C/C	C/T	C/C	C/T	C/T	C/T	C/T	C/T	C/C	C/C	NA	C/T	C/T	NA	C/T	C/T	C/C	NA
28155185_4677	T/T	T/T	T/T	T/T	T/T	T/T	T/T	T/T	T/T	T/T	T/T	T/T	T/T	T/T	T/T	T/T	T/T	T/T	T/T	T/T	T/T	T/T	T/T	T/T	T/T	T/T	T/T	T/T
28155185_4708	C/C	C/C	C/C	C/C	C/C	C/C	C/C	C/C	C/C	C/C	C/C	C/C	C/C	C/C	C/C	C/C	C/C	C/C	C/C	C/C	C/C	C/C	C/C	C/C	C/C	C/C	C/C	C/C
28155190_441	T/T	NA	NA	T/T	T/T	T/T	NA	T/T	T/T	T/T	T/T	T/T	NA	T/C	T/T	T/T	T/T	T/T	T/T	T/T	T/T	T/T	T/T	T/T	T/T	T/T	T/T	T/T
28155190_443	T/T	NA	T/T	T/T	T/T	T/T	T/T	T/A	T/T	T/T	T/T	T/T	T/T	T/T	T/A	T/A	T/T	T/T	T/T	T/T	T/A	T/T	T/T	T/T	T/T	T/T	T/T	T/T
28155190_447	A/A	A/G	A/A	A/A	A/A	A/A	NA	A/G	A/G	A/A	A/A	NA	A/A	A/A	A/G	A/A	A/A	A/A	A/A	A/G	A/G	A/A	A/A	A/A	A/A	A/A	A/A	A/A
28155190_461	A/A	A/G	A/A	A/A	A/A	A/A	A/A	A/G	A/G	A/A	A/A	A/A	A/G	A/A	A/G	A/G	A/G	A/A	A/A	A/G	A/G	A/A	A/A	NA	A/A	A/A	A/A	A/A
28155190_462	C/C	C/G	NA	C/C	C/C	C/C	NA	C/C	C/C	C/C	C/C	C/C	NA	NA	C/C	C/C	C/C	C/C	C/C	C/C	C/C	C/C	C/C	C/C	C/C	C/C	C/C	C/C
28155190_480	T/T	T/A	T/T	T/T	T/T	T/T	T/T	T/A	T/A	T/T	T/T	T/T	T/A	T/T	T/A	T/A	T/A	T/T	T/T	T/A	T/A	T/T	T/T	NA	T/T	T/T	T/T	T/T
28155190_499	A/A	NA	A/A	A/A	A/A	A/A	A/A	A/T	NA	NA	A/A	A/A	NA	A/A	A/T	A/T	NA	A/A	A/A	A/A	A/T	A/A	A/A	A/A	A/A	A/A	A/A	A/A
28155190_532	T/T	T/C	T/T	T/T	T/T	T/T	NA	T/C	NA	NA	T/T	NA	T/T	T/T	T/T	T/T	T/T	T/T	T/T	NA	T/T	T/T	T/T	T/T	T/T	T/T	T/T	T/T
28155190_552	T/T	T/C	T/T	T/T	T/T	T/T	T/T	NA	T/T	T/T	T/T	NA	T/T	T/T	T/C	T/C	T/T	T/T	T/T	NA	T/T	T/T	T/T	T/T	T/T	T/T	T/T	T/T
28155190_555	C/C	C/T	C/C	C/C	C/C	C/C	C/C	NA	C/C	C/C	C/C	NA	C/C	C/C	C/T	C/T	C/C	C/C	C/C	NA	C/C	C/C	C/C	C/C	C/C	C/C	C/C	C/C
28155190_564	G/G	G/A	G/G	G/G	G/G	G/G	G/G	G/A	G/A	NA	G/G	G/G	G/A	G/A	G/A	G/A	G/A	G/G	G/G	G/A	G/A	G/G	G/G	G/G	G/G	G/A	G/G	G/G
28155190_572	C/C	C/T	C/C	C/C	C/C	C/C	C/C	C/T	C/T	NA	C/C	C/C	C/T	C/T	C/T	C/T	C/T	C/C	C/C	C/T	C/T	C/C	C/C	C/C	C/C	NA	C/C	C/C
28155190_589	T/A	T/T	T/A	T/A	T/A	T/A	T/T	T/A	T/A	T/A	T/A	T/A	T/A	T/T	T/A	T/A	T/A	T/A	T/A	T/A	T/A	T/A	T/A	NA	T/A	NA	T/A	T/A
28155190_593	A/A	A/G	A/A	A/A	A/A	A/A	A/A	A/G	A/G	NA	A/A	A/A	A/G	A/G	A/G	A/G	A/G	A/A	A/A	A/G	A/G	A/A	A/A	NA	A/A	NA	A/A	A/A
28155190_599	A/A	A/A	A/G	A/A	A/G	A/A	A/A	NA	A/G	NA	A/A	NA	A/A	A/G	A/G	NA	A/G	A/A	A/A	A/A	A/A	A/A	A/A	A/A	A/A	A/A	A/A	A/A
28155190_605	G/G	G/A	G/G	G/G	G/G	G/G	G/G	G/A	G/A	NA	G/G	G/G	G/A	G/A	G/A	G/A	G/A	G/G	G/G	G/A	G/A	G/G	G/G	NA	G/G	G/A	G/G	G/G
28155190_606	C/A	C/A	C/A	C/A	C/A	C/A	A/A	C/A	C/A	C/A	C/A	C/A	C/A	A/A	C/A	C/A	C/A	C/A	C/A	A/A	C/A	C/A	A/A	C/A	C/A	C/A	C/A	C/A
28155190_616	A/A	A/A	A/A	A/A	A/A	A/A	A/A	NA	NA	A/A	A/A	A/A	A/A	A/A	NA	A/A	A/A	A/A	A/A	NA	A/A	A/A	A/A	NA	A/A	A/A	A/A	A/A
28155190_637	T/T	T/T	T/T	T/T	T/T	T/T	T/T	NA	NA	T/T	T/T	T/T	T/T	T/T	T/T	T/T	T/T	T/T	T/T	NA	T/T	T/T	T/T	T/T	T/T	T/T	T/T	T/T
28155190_653	G/A	G/A	G/A	G/A	G/A	G/A	A/A	G/A	G/A	G/A	G/A	G/A	G/A	A/A	G/A	G/A	G/A	G/A	G/A	A/A	G/A	G/A	G/A	G/A	G/A	G/A	G/A	G/A
28155190_679	T/T	T/A	T/T	T/T	T/T	T/T	T/T	T/A	T/A	T/T	T/T	NA	T/A	T/A	T/A	T/A	T/A	T/T	T/T	T/T	T/A	T/T	T/T	NA	T/T	T/A	T/T	T/T
28155190_683	G/G	G/T	G/G	G/G	G/G	G/G	G/G	G/T	G/T	G/G	G/G	NA	G/T	G/T	G/T	G/T	G/T	G/G	G/G	G/T	G/T	G/G	G/G	NA	G/G	G/T	G/G	G/G
28155190_698	C/C	C/T	C/C	C/C	C/C	C/C	C/C	C/T	C/T	C/C	C/C	NA	C/T	C/T	C/T	C/T	C/T	C/C	C/C	C/T	C/T	C/C	C/C	C/T	C/C	NA	C/C	C/C
28155318_331	C/A	C/C	C/C	C/C	C/C	C/C	C/C	C/A	C/C	C/C	C/C	C/C	C/C	C/A	C/C	C/C	C/C	C/C	C/C	C/C	C/C	C/C	C/C	C/C	C/C	C/C	C/C	C/C
28155318_391	A/A	A/A	A/G	A/A	A/A	G/G	G/G	A/A	G/G	A/A	A/A	A/A	A/A	A/A	A/A	A/A	A/A	A/A	A/A	G/G	A/A	A/A	A/A	A/A	A/A	A/A	G/G	A/A
28155318_395	A/A	A/A	A/C	A/A	A/A	A/C	A/C	A/A	A/C	A/A	A/A	A/A	A/A	A/A	A/A	A/A	A/A	A/A	A/A	A/C	A/A	A/A	A/A	A/A	A/A	A/A	A/C	A/A
28155318_400	A/A	A/A	A/C	A/A	A/A	A/C	A/C	A/A	A/C	A/A	A/A	A/A	A/A	A/A	A/A	A/A	A/A	A/A	A/A	A/C	A/A	A/A	A/A	A/A	A/A	A/A	A/C	A/A
28155318_419	A/C	A/C	A/A	A/C	A/C	A/A	A/A	A/C	A/A	A/C	A/C	A/C	A/C	A/C	A/C	A/C	A/C	A/C	A/C	A/A	A/C	A/C	A/C	A/C	A/C	NA	A/A	A/C
28155318_425	C/C	C/C	C/C	C/C	C/C	C/C	C/C	C/C	C/C	C/C	C/C	C/C	C/C	C/C	C/C	C/C	C/C	C/C	C/C	C/C	C/C	C/C	C/C	C/C	C/C	C/C	C/C	C/C
28155318_426	A/A	A/A	A/G	A/A	A/A	A/G	A/G	A/A	A/G	A/A	A/A	A/A	A/A	A/A	A/A	A/A	A/A	A/A	A/A	A/G	A/A	A/A	A/A	A/A	A/A	A/A	A/G	A/A
28155318_475	A/C	A/C	A/A	A/C	A/C	A/A	A/A	A/C	A/A	A/C	A/C	A/C	A/C	A/C	A/C	A/C	A/C	A/C	A/C	A/A	A/C	A/C	A/C	A/C	A/C	NA	A/A	A/C
28155318_476	C/A	C/A	C/C	C/A	C/A	C/C	C/C	C/A	C/C	C/A	C/A	C/A	C/A	C/A	C/A	C/A	C/A	C/A	C/A	C/C	C/A	C/A	C/A	C/A	C/A	NA	C/C	C/A
28155318_503	A/A	A/A	A/C	A/A	A/A	A/C	A/C	A/A	A/C	A/A	A/A	A/A	A/A	A/A	A/A	A/A	A/A	A/A	A/A	A/C	A/A	A/A	A/A	A/A	A/A	A/A	A/C	A/A
28155318_510	A/G	A/G	A/A	A/G	A/G	A/A	A/A	A/G	A/A	A/G	A/G	A/G	A/G	A/G	A/G	A/G	A/G	A/G	A/G	A/A	A/G	A/G	A/G	A/G	A/G	NA	A/A	A/G
28155370_383	G/A	G/A	G/A	G/A	G/A	G/A	G/A	G/A	G/A	G/A	G/A	G/A	G/A	G/G	G/A	G/G	G/A	G/A	G/A	G/A	G/A	G/A	G/A	G/A	G/A	NA	G/A	G/A
28155370_386	G/A	G/A	G/A	G/G	G/A	G/A	G/A	G/A	G/A	G/A	G/A	G/A	G/A	G/G	G/A	G/G	G/A	G/A	G/A	G/A	G/A	G/A	G/A	G/A	G/A	NA	G/A	G/G
28155370_398	T/C	T/C	T/C	T/C	T/C	T/T	T/C	T/C	NA	T/C	T/C	T/C	T/C	T/T	T/C	T/T	T/C	T/C	T/C	T/C	T/C	T/C	T/C	T/C	T/C	NA	T/C	T/T
28155370_412	T/T	T/T	T/T	T/T	T/T	T/T	T/T	T/T	T/T	T/T	T/T	T/T	T/T	T/T	T/T	T/T	T/T	T/T	T/T	T/T	T/T	T/T	T/T	T/T	T/T	T/T	T/T	T/T
28155711_1017	NA	T/T	T/T	T/C	T/T	T/T	T/T	T/T	T/T	T/T	T/T	T/T	T/T	T/T	T/T	NA	T/T	T/C	T/T	T/T	T/T	T/T	T/T	T/C	T/T	NA	T/T	NA
28155711_595	T/C	T/C	T/C	T/C	T/C	T/C	T/C	T/C	T/C	T/C	T/C	T/C	T/C	T/C	T/C	T/C	T/C	T/C	T/C	T/C	T/C	T/C	T/C	NA	T/C	NA	T/C	T/C
28155711_611	A/G	A/A	A/A	NA	A/A	A/A	A/A	A/A	A/A	A/A	A/A	A/A	A/A	A/A	A/A	A/G	NA	A/G	A/A	A/A	A/A	A/A	A/A	A/A	A/A	NA	A/A	A/A
28155711_672	G/C	G/G	G/G	G/C	G/G	G/G	G/G	G/G	G/G	G/G	G/G	G/G	G/G	G/G	NA	G/C	G/G	G/C	G/G	G/G	G/G	G/G	G/G	G/G	G/G	NA	G/G	G/G
28155711_870	A/A	NA	A/A	A/A	A/G	A/G	A/G	A/G	NA	A/G	NA	A/A	A/G	A/G	A/G	A/A	A/A	A/A	A/A	A/G	A/G	A/A	A/A	NA	A/G	A/A	A/G	A/G
28155711_879	C/C	C/T	C/T	C/C	C/C	C/C	C/C	C/C	C/C	C/C	C/C	C/C	C/C	C/C	C/C	C/C	C/C	C/C	C/C	C/C	C/C	C/C	C/C	C/C	C/C	C/C	C/C	C/C
28155711_887	G/A	G/G	G/G	G/A	G/G	G/G	G/G	G/G	G/G	G/G	G/G	NA	G/G	G/G	G/G	G/A	G/G	G/A	G/G	G/G	G/G	G/G	G/G	G/A	G/G	NA	G/G	G/G
28156791_792	C/C	C/C	C/C	C/C	C/C	C/C	C/C	C/C	C/C	C/C	C/C	C/C	C/C	C/C	C/C	C/C	C/C	C/C	C/C	C/C	C/C	C/C	C/C	C/C	C/C	C/C	C/C	C/C
28156791_804	T/T	A/A	NA	T/T	T/T	T/T	T/T	T/T	T/T	NA	A/A	T/T	T/T	T/T	T/T	A/A	A/A	T/T	T/T	T/T	A/A	T/A	A/A	T/T	T/T	T/T	T/T	T/T
28156791_944	T/T	C/C	NA	T/T	T/T	T/T	T/T	T/T	T/T	NA	C/C	T/T	T/T	T/T	T/T	C/C	C/C	T/T	T/T	T/T	C/C	T/C	C/C	T/T	T/T	T/T	T/T	T/T
28156791_977	G/G	A/A	NA	G/G	G/G	G/G	G/G	G/G	G/G	NA	A/A	G/G	G/G	G/G	G/G	A/A	A/A	G/G	G/G	G/G	A/A	G/A	A/A	G/G	G/G	G/G	G/G	G/G
28158048_447	C/C	T/T	T/T	T/T	T/T	C/C	T/T	T/T	T/T	C/C	T/T	T/T	T/T	T/T	C/T	T/T	T/T	C/C	T/T	T/T	C/C	C/T	C/T	T/T	T/T	T/T	T/T	T/T
28158048_449	T/T	G/G	G/G	T/T	T/T	T/T	G/G	G/G	G/G	T/T	G/G	G/G	G/G	G/G	T/G	T/G	G/G	T/T	G/G	G/G	T/T	T/G	T/G	T/T	G/G	G/G	G/G	G/G
28158048_450	A/A	G/G	G/G	A/A	A/A	A/A	G/G	G/G	G/G	A/A	G/G	G/G	G/G	G/G	A/G	A/G	G/G	A/A	G/G	G/G	A/A	A/G	A/G	G/G	G/G	G/G	G/G	G/G
28158048_503	A/A	A/A	A/A	C/C	C/C	A/A	A/A	A/A	A/A	A/A	A/A	A/A	A/A	A/A	A/A	NA	A/A	A/A	A/A	A/A	A/A	A/A	A/A	A/A	A/A	A/A	A/A	A/A
28158258_79	G/G	G/A	G/A	A/A	G/A	G/G	G/A	G/G	G/A	G/G	G/G	G/A	G/A	G/A	G/A	G/G	G/A	G/A	G/G	G/G	G/G	G/G	G/G	G/A	G/A	G/A	G/A	G/A
28159089_148	T/T	C/C	C/C	T/T	T/T	C/C	T/C	T/T	NA	C/C	C/C	C/C	T/T	T/T	C/C	NA	C/C	T/T	T/T	T/C	T/T	T/T	T/T	C/C	T/T	NA	C/C	C/C
28159089_150	T/T	T/T	T/T	T/T	T/T	T/T	T/T	T/T	T/T	T/T	T/T	T/T	T/T	T/T	T/T	T/T	T/T	T/T	T/T	T/T	T/T	T/T	T/T	T/T	T/T	T/T	T/T	T/T
28159089_229	C/C	A/A	A/A	C/C	C/C	A/A	C/A	C/C	NA	A/A	A/A	A/A	C/A	C/C	A/A	NA	A/A	C/C	C/C	C/A	C/C	C/C	C/C	A/A	C/C	NA	A/A	A/A
28159089_236	T/T	C/C	C/C	T/T	T/T	C/C	T/C	T/T	NA	C/C	C/C	C/C	T/T	T/T	C/C	NA	C/C	T/T	T/T	T/C	T/T	T/T	T/T	C/C	T/T	NA	C/C	C/C
28159089_268	T/T	C/C	C/C	T/T	T/T	C/C	T/C	T/T	NA	C/C	C/C	C/C	T/T	T/T	C/C	NA	C/C	T/T	T/T	T/C	T/T	T/T	T/T	C/C	T/T	NA	C/C	C/C
28159089_271	A/A	T/T	T/T	A/A	A/A	T/T	A/T	A/A	NA	T/T	T/T	T/T	A/A	A/A	T/T	T/T	T/T	A/A	A/A	A/T	A/A	A/A	A/A	T/T	A/A	NA	T/T	T/T
28159089_315	T/T	C/C	C/C	T/T	T/T	C/C	T/C	T/T	NA	C/C	C/C	C/C	T/T	T/T	C/C	NA	C/C	T/T	T/T	T/C	T/T	T/T	T/T	NA	T/T	NA	C/C	C/C
28159089_398	A/A	T/T	T/T	A/A	A/A	T/T	T/T	T/T	NA	T/T	T/T	T/T	T/T	T/T	T/T	T/T	T/T	A/A	A/A	T/T	T/T	T/T	T/A	T/T	T/T	A/A	T/T	T/T
28159089_399	C/C	NA	G/G	C/C	C/C	NA	C/G	C/C	NA	G/G	G/G	G/G	C/C	C/C	G/G	NA	G/G	C/C	C/C	C/G	C/C	C/C	C/C	G/G	C/C	NA	G/G	G/G
28162055_1003	A/C	A/C	A/C	A/C	A/A	A/C	A/C	A/C	A/C	A/C	A/C	A/C	A/C	A/C	A/C	A/A	A/C	A/C	A/C	A/C	A/C	A/C	A/C	NA	A/C	NA	A/C	A/C
28162055_1053	T/T	T/T	T/T	T/A	T/T	T/T	T/T	T/T	T/T	T/T	T/A	T/T	T/T	T/A	T/A	T/T	T/T	T/T	T/A	T/T	T/T	T/T	T/T	T/T	T/T	T/T	T/T	T/T
28162055_941	A/T	A/T	A/T	A/T	A/T	A/T	A/T	A/T	A/T	A/T	T/T	A/T	A/T	A/T	A/T	NA	A/T	A/T	A/T	A/T	A/T	A/T	A/T	NA	A/T	A/T	A/T	A/T
28162055_952	NA	G/G	G/G	NA	G/G	G/G	G/G	G/G	G/G	G/G	G/T	G/G	G/G	G/G	G/T	G/G	G/G	G/T	G/T	G/G	G/G	G/G	G/G	G/G	G/G	G/G	G/G	G/G
28162055_958	NA	A/T	A/A	NA	A/A	A/A	A/A	A/A	A/A	A/A	A/T	A/A	A/A	A/A	A/A	A/A	A/A	A/T	A/T	A/A	A/A	A/A	A/A	A/A	A/A	A/A	A/A	A/A
28162055_960	G/A	G/A	G/A	G/A	G/A	G/A	G/A	G/A	G/A	G/A	G/A	G/A	G/A	G/A	G/A	NA	G/A	G/A	G/A	G/A	G/A	G/A	G/A	NA	G/A	G/A	G/A	G/A
28162055_965	A/G	A/G	A/G	A/G	A/G	A/G	A/G	A/G	A/G	A/G	A/G	A/G	A/G	A/G	A/G	NA	A/G	A/G	A/G	A/G	A/G	A/G	A/G	NA	A/G	A/G	A/G	A/G
28163155_1004	C/C	C/C	C/C	C/T	T/T	C/C	C/C	T/T	T/T	C/C	C/C	C/C	C/C	C/C	C/C	C/C	C/C	C/C	T/T	C/T	T/T	C/T	C/C	T/T	T/T	C/C	C/C	C/C
28164259_2495	C/T	C/T	T/T	C/T	T/T	C/T	C/T	C/T	C/T	C/T	C/T	T/T	C/T	C/T	C/T	C/T	C/T	C/T	C/T	C/T	C/T	C/T	C/T	C/T	C/T	C/T	C/T	C/T
28164259_2504	C/A	C/A	A/A	C/A	C/A	C/A	C/A	C/A	C/A	C/A	C/A	C/A	C/A	C/A	C/A	C/A	C/A	C/A	C/A	C/A	C/A	C/A	C/A	C/A	C/A	C/A	C/A	C/A
28164259_2506	A/T	A/T	T/T	A/T	A/T	A/T	A/T	A/T	A/T	A/T	A/T	A/T	A/T	A/T	A/T	A/T	A/T	A/T	A/T	A/T	A/T	A/T	A/T	A/T	A/T	A/T	A/T	A/T
28164259_2512	C/T	C/T	T/T	C/T	C/T	C/T	C/T	C/T	C/T	C/T	C/T	C/T	C/T	C/T	C/T	C/T	C/T	C/T	C/T	C/T	C/T	C/T	C/T	C/T	C/T	C/T	C/T	C/T
28164259_2619	G/G	G/G	G/G	G/G	G/G	G/G	G/G	G/G	G/G	G/G	G/G	G/G	G/G	G/G	G/G	G/G	G/G	G/G	G/G	G/G	G/G	G/G	G/G	G/G	G/G	G/G	G/G	G/G
28164259_2649	G/T	G/T	G/G	G/T	G/T	G/T	G/T	G/T	G/T	G/T	G/T	G/G	G/T	G/T	G/T	G/T	G/T	G/T	G/T	G/T	G/T	G/T	G/T	G/T	G/T	G/T	G/T	G/T
28164259_2650	T/C	T/C	T/T	T/C	T/C	T/C	T/C	T/C	T/C	T/C	T/C	T/T	T/C	T/C	T/C	T/C	T/C	T/C	T/C	T/C	T/C	T/C	T/C	T/C	T/C	T/C	T/C	T/C
28165285_403	C/C	C/C	C/C	C/C	C/C	C/C	C/C	C/C	C/C	C/C	C/C	C/C	C/C	C/C	C/C	C/C	C/C	C/C	C/C	C/C	C/C	C/C	C/C	C/C	C/C	NA	C/C	C/C
28165285_510	G/A	G/A	G/G	G/G	G/A	G/A	G/A	G/A	G/A	G/A	G/A	G/A	G/A	G/A	G/A	G/A	G/A	G/A	G/A	G/A	G/A	G/A	G/A	G/A	G/A	G/A	G/A	G/A
28165285_545	G/A	A/A	A/A	G/A	G/A	G/A	G/A	G/A	G/A	A/A	A/A	G/A	G/A	G/A	G/A	A/A	A/A	A/A	G/A	G/A	G/A	G/A	A/A	G/A	G/A	G/A	A/A	A/A
28165285_553	T/T	T/T	T/T	T/C	T/T	T/T	T/T	T/T	T/T	T/T	T/T	T/T	T/T	T/T	T/T	T/T	T/T	T/T	T/T	T/T	T/T	T/T	T/T	T/T	T/T	T/T	T/T	T/T
28165285_576	T/T	T/T	T/G	T/T	T/T	T/T	T/T	T/T	T/T	T/G	T/T	T/T	T/T	T/T	T/T	T/T	T/G	T/T	T/T	T/T	T/T	T/T	NA	T/T	T/T	T/T	T/G	T/G
28165285_620	NA	A/A	A/A	A/A	A/A	A/A	A/A	A/A	A/A	A/A	A/A	A/A	NA	A/A	A/A	A/A	A/A	A/A	A/A	A/A	A/A	NA	A/A	A/A	A/A	A/A	A/A	A/A
28165285_628	T/G	T/T	T/T	T/T	NA	T/T	T/T	T/T	T/T	T/T	T/T	T/T	NA	T/T	T/T	T/T	T/T	T/T	T/T	T/T	T/T	NA	T/T	T/T	T/T	T/T	T/T	T/T
28165285_638	C/G	C/C	C/C	NA	NA	C/C	C/C	C/C	C/C	C/C	NA	C/C	NA	C/C	C/C	NA	C/C	C/C	C/G	C/C	C/C	C/G	C/C	NA	C/C	C/C	C/C	C/C
28165285_644	T/T	T/T	T/T	T/T	T/T	T/T	T/T	T/T	T/T	T/T	T/T	T/T	T/T	T/T	T/T	T/T	T/T	T/T	T/T	T/T	T/T	T/T	T/T	T/T	T/T	T/T	T/T	T/T
28165285_653	A/G	A/A	A/A	A/G	NA	A/A	A/A	A/A	A/A	A/A	NA	A/A	NA	A/A	A/A	NA	A/G	A/G	A/G	A/A	A/A	A/G	A/A	A/G	A/A	A/A	A/A	A/A
28165285_655	T/T	T/T	T/T	T/T	T/T	T/T	T/T	T/T	T/T	T/T	T/T	T/T	T/T	T/T	T/T	T/T	T/T	T/T	T/T	T/T	T/T	T/T	T/T	T/T	T/T	T/T	T/T	T/T
28165552_514	T/T	T/T	C/C	C/C	C/C	C/C	C/C	C/C	C/C	C/C	T/T	T/T	T/T	C/C	C/C	C/C	C/C	T/T	NA	C/C	C/C	C/T	T/T	C/C	C/C	C/C	NA	C/C
28165552_516	G/G	G/G	A/A	A/A	A/A	A/A	A/A	A/A	A/A	A/A	G/G	G/G	G/G	A/A	A/A	A/A	A/A	G/G	G/G	A/A	A/A	A/G	G/G	A/A	A/A	A/A	NA	A/A
28165823_1377	T/T	T/T	NA	C/C	C/C	C/C	C/C	C/C	C/C	C/C	T/T	T/T	T/T	C/C	C/C	C/C	C/C	T/T	T/T	C/C	C/C	T/T	T/T	C/C	C/C	C/C	C/C	C/C
28165862_339	G/C	G/G	G/C	G/G	G/G	G/G	G/G	G/G	G/C	G/G	G/G	G/G	G/C	G/C	G/C	G/G	G/C	G/G	G/G	G/C	G/C	G/G	G/C	G/G	G/G	G/G	G/G	G/G
28165862_409	G/G	G/G	NA	C/G	C/G	G/G	C/G	C/G	G/G	C/G	C/G	C/G	G/G	G/G	C/G	C/G	G/G	C/G	C/G	G/G	G/G	C/G	C/G	C/G	C/G	C/G	C/G	C/G
28166317_1056	A/A	A/A	A/A	A/A	A/A	A/A	A/A	A/A	A/A	A/A	A/A	A/A	A/A	A/A	A/A	A/A	A/A	A/A	A/A	A/A	A/A	A/A	NA	A/C	A/C	A/A	A/A	A/C
28166317_963	T/G	T/G	T/G	T/G	T/G	T/G	T/G	T/G	T/G	T/G	T/G	T/G	T/G	T/G	T/G	T/G	T/G	T/G	T/G	T/T	T/G	T/G	T/T	T/G	T/G	T/G	T/G	T/G
28166317_969	T/A	T/A	T/A	T/A	T/A	T/A	T/A	T/A	T/A	T/A	T/A	T/A	T/A	T/A	T/A	T/A	T/A	T/A	T/A	T/A	T/A	T/A	T/T	T/A	A/A	T/A	T/A	T/A
28168451_381	C/C	C/C	C/C	C/C	C/C	C/C	C/C	C/C	C/C	T/T	C/C	C/C	C/C	C/C	C/C	C/C	C/C	T/T	T/T	C/C	C/C	T/C	C/C	NA	T/T	C/C	C/C	T/T
28169166_1094	T/C	T/C	T/C	T/C	T/C	T/C	T/C	T/C	T/C	T/C	T/C	T/C	T/C	T/C	T/C	T/C	T/C	T/C	T/C	T/C	T/C	T/C	T/C	T/C	T/C	T/C	T/C	T/C
28169166_1157	C/C	C/C	C/C	C/C	C/C	C/C	C/C	C/C	C/G	C/C	C/C	C/C	C/C	C/C	C/C	C/C	C/C	C/C	C/C	C/C	C/C	C/C	NA	C/C	C/C	C/C	C/C	NA
28169166_894	C/T	C/T	C/T	C/T	NA	C/T	C/T	C/T	C/T	C/T	C/T	C/T	C/T	C/T	C/T	C/T	C/T	C/T	C/T	C/T	C/T	C/T	T/T	C/T	C/T	NA	C/T	C/T
28172411_1974	A/G	A/G	A/A	A/A	A/A	A/A	A/G	NA	A/A	A/G	A/G	A/G	A/G	A/G	A/G	A/G	A/A	A/G	A/A	A/G	A/A	A/G	NA	A/G	A/A	A/G	A/A	A/G
28172411_1975	A/C	A/C	A/A	A/A	A/A	A/A	A/C	NA	A/A	A/C	A/C	A/C	A/C	A/C	A/C	A/C	A/A	A/C	A/A	A/C	A/C	A/C	NA	A/C	A/A	A/C	A/A	A/C
28172411_2045	T/T	T/T	T/T	T/T	T/T	T/T	T/T	T/T	T/T	T/T	T/T	T/T	T/T	T/T	T/T	T/C	T/T	T/T	NA	T/T	T/T	T/T	T/T	T/T	T/T	T/T	T/T	T/T
28172901_199	A/A	A/A	A/A	A/A	A/A	A/A	A/A	A/A	A/A	A/A	A/A	A/A	A/A	A/A	A/A	A/A	A/A	A/A	A/A	A/A	A/A	A/A	A/A	A/A	A/A	G/G	A/A	A/A
28173112_1790	A/A	A/A	A/A	A/A	A/A	A/A	A/T	A/A	A/A	A/A	A/A	A/A	A/A	A/A	A/A	A/T	NA	A/A	A/A	A/A	A/A	A/A	A/A	A/A	NA	A/A	A/A	A/A
28174220_1890	NA	T/T	T/T	T/G	T/T	NA	T/T	NA	T/T	T/T	T/T	T/T	T/G	T/T	T/T	T/T	T/T	T/G	NA	T/T	T/T	T/T	T/T	T/T	T/T	T/T	T/T	T/T
28175193_2593	T/C	T/C	T/C	T/C	T/C	T/C	T/C	NA	T/C	T/C	T/C	T/C	T/C	T/C	T/C	T/C	T/C	T/C	T/C	T/C	T/C	T/C	T/C	T/C	T/C	T/C	T/C	T/C
28175193_2632	A/C	A/C	A/C	A/C	A/C	A/C	A/A	NA	A/C	A/C	A/C	A/C	A/C	A/C	A/C	A/C	A/C	A/C	A/C	A/C	A/C	A/A	A/A	A/C	A/C	A/C	A/C	A/C
28175193_2654	T/T	T/T	T/C	T/T	T/T	T/T	T/T	T/T	T/C	T/T	T/C	T/C	T/C	T/T	T/T	T/C	T/C	T/T	T/T	T/T	T/T	T/T	T/T	NA	T/T	T/C	T/T	T/T
28175193_2664	T/C	T/C	T/C	T/C	T/C	T/C	T/C	NA	T/C	T/C	T/C	T/C	T/C	T/C	T/C	T/C	T/C	T/C	T/C	T/C	T/C	T/T	T/T	T/C	T/C	T/C	T/C	T/T
28175193_2671	C/A	C/A	C/A	C/A	A/A	A/A	C/A	A/A	C/A	A/A	C/A	C/A	C/A	A/A	C/A	C/A	C/A	A/A	A/A	A/A	A/A	C/A	A/A	A/A	A/A	C/A	C/A	C/C
28175193_2672	G/G	G/G	G/G	G/G	G/G	G/G	G/G	G/G	G/G	G/G	G/G	G/G	G/G	G/G	G/G	G/G	G/G	G/G	G/G	G/G	G/G	G/A	G/A	G/G	G/G	G/G	G/G	G/G
28175193_2674	A/T	A/T	A/T	A/T	A/T	A/T	A/A	A/T	A/T	A/T	A/T	A/T	A/T	A/T	A/T	A/T	A/T	A/T	A/T	A/T	A/T	A/A	A/A	A/T	A/T	A/T	A/T	A/T
28175193_2680	T/T	T/T	T/T	T/T	T/T	T/T	T/T	T/T	T/T	T/T	T/T	T/T	T/T	T/T	T/T	T/T	T/T	T/T	T/T	T/T	NA	T/G	T/G	T/G	T/G	T/T	T/T	T/T
28175193_2687	G/A	G/A	G/A	NA	G/A	G/A	G/G	NA	G/A	G/A	G/A	G/A	G/A	G/A	G/A	G/A	G/A	G/A	G/A	G/G	G/A	G/G	G/G	G/A	G/A	G/A	G/A	G/A
28175193_2710	T/T	T/T	T/T	T/T	T/T	T/T	T/T	T/T	T/T	T/T	T/T	T/G	T/T	T/T	T/T	T/T	T/G	T/T	T/T	T/T	T/T	T/T	T/T	NA	T/T	NA	T/T	T/T
28175193_2723	T/T	T/C	T/T	T/C	T/T	T/T	T/T	T/T	T/T	T/T	T/T	T/T	T/T	T/T	T/T	T/T	T/T	T/T	T/T	T/T	T/T	T/T	T/T	T/T	T/T	T/T	T/T	T/T
28176026_544	C/G	C/C	C/C	C/C	C/G	C/C	C/C	C/C	C/C	C/C	C/C	C/G	C/G	C/C	C/C	C/C	G/G	C/C	C/C	C/C	C/C	C/C	C/C	C/C	C/C	C/C	C/C	C/C
28176026_564	G/G	G/A	G/A	G/A	G/G	G/A	G/G	A/A	A/A	G/G	G/A	G/G	NA	G/A	G/A	G/A	G/G	G/A	G/G	G/A	G/A	G/G	NA	G/A	G/A	NA	G/A	G/A
28176026_627	C/C	C/C	C/C	C/C	C/C	C/C	C/C	C/C	C/C	C/C	C/C	C/C	C/C	C/C	C/C	C/C	T/T	C/C	C/C	C/C	C/C	C/C	C/C	C/C	C/C	C/C	C/C	C/C
28176026_696	T/T	T/C	T/C	T/C	T/T	T/C	T/C	C/C	C/C	T/C	T/C	T/T	T/C	T/C	T/C	T/C	T/T	T/C	T/C	T/C	T/C	T/T	T/T	T/C	T/C	NA	T/C	T/C
28176026_726	C/C	C/A	C/A	C/A	C/C	C/A	C/C	C/C	C/C	C/A	C/A	C/C	C/C	C/A	C/A	C/A	C/C	C/A	C/A	C/A	C/A	C/A	C/C	C/C	C/A	NA	C/A	C/A
28176026_728	G/T	G/G	G/G	G/G	G/T	G/G	G/G	G/G	G/G	G/G	G/G	G/T	NA	G/G	G/G	G/G	G/T	G/G	G/G	G/G	G/G	G/G	G/G	G/G	G/G	G/G	G/G	G/G
28176831_494	C/A	C/C	C/C	C/C	C/C	NA	C/C	C/C	C/C	C/C	C/C	C/C	C/A	C/C	C/A	C/C	C/A	C/C	C/C	C/C	NA	C/C	A/A	C/A	C/A	C/C	C/C	C/A
28176831_552	T/T	T/T	T/T	T/T	NA	T/T	T/G	T/T	T/T	T/T	T/G	T/T	T/T	T/T	T/T	T/T	T/T	T/T	T/T	T/G	T/T	T/T	T/T	T/T	T/T	G/G	T/T	T/T
28176831_556	A/G	A/A	A/A	A/A	A/A	A/G	A/A	NA	A/A	NA	A/A	A/A	A/G	A/A	G/G	A/A	A/G	A/A	A/A	A/A	A/G	A/A	G/G	G/G	G/G	A/A	NA	G/G
28176831_563	A/A	A/A	A/A	A/A	A/A	A/A	A/A	A/A	A/A	NA	A/A	A/A	A/A	A/A	A/A	A/A	A/A	A/A	A/A	A/A	A/A	A/A	A/A	A/A	A/A	A/A	A/A	A/A
28176831_585	G/G	G/G	G/G	G/G	G/G	G/G	G/G	G/G	G/G	G/G	G/G	G/G	G/G	G/G	G/T	G/G	G/G	G/G	G/G	G/G	G/G	G/G	G/G	G/T	G/T	G/G	G/T	G/T
28178873_161	A/G	NA	A/A	A/G	A/A	A/G	A/G	A/A	A/A	NA	NA	A/G	A/G	A/G	A/G	A/A	A/G	A/A	A/G	A/A	NA	NA	A/A	A/A	A/G	NA	A/A	A/A
28178873_231	G/C	G/G	G/C	G/C	G/C	G/C	G/G	G/G	G/G	G/G	G/C	G/C	G/C	G/C	G/C	G/C	G/C	G/C	G/C	G/C	G/C	G/C	G/G	G/G	G/C	G/C	G/G	G/C
28178873_271	A/G	A/G	A/G	A/G	A/G	A/G	A/G	A/G	A/A	A/A	A/G	A/G	A/G	A/G	A/G	A/G	A/G	A/G	A/G	A/G	A/G	A/G	A/A	A/G	A/G	A/G	A/G	A/G
28182045_500	G/A	G/A	G/A	G/A	G/A	G/A	G/A	G/A	G/A	G/A	G/A	G/A	G/A	G/A	G/A	G/A	G/A	G/A	G/A	G/A	G/A	G/A	G/A	G/A	G/A	G/A	G/A	G/A
28182045_553	G/T	G/T	G/T	G/T	G/T	G/T	G/T	NA	G/T	G/T	G/T	G/T	G/T	G/T	G/T	T/T	G/T	G/T	G/T	G/T	G/T	G/T	G/T	NA	G/T	G/T	G/T	G/T
28182045_557	T/G	T/G	T/G	T/G	T/G	T/G	T/G	T/G	T/G	T/G	T/G	T/G	T/G	T/G	T/G	T/G	T/G	T/G	T/G	T/G	T/G	T/G	T/G	NA	T/G	T/G	T/G	T/G
28183414_496	T/T	T/T	NA	T/T	T/C	T/T	T/T	T/T	T/T	T/T	T/T	T/T	T/T	T/T	T/T	T/C	T/T	T/T	T/T	T/T	T/T	T/T	T/T	T/T	T/T	T/T	T/T	T/T
28183414_504	A/A	A/A	NA	A/A	A/C	A/A	A/A	A/A	A/A	A/A	A/A	A/A	A/A	A/A	A/A	A/C	A/A	A/A	A/A	A/A	A/A	A/A	A/A	A/A	A/A	A/A	A/A	A/A
28183414_695	NA	G/A	G/A	G/A	G/A	G/A	G/A	G/A	G/A	G/A	G/A	G/A	G/A	G/A	G/A	G/A	NA	G/A	G/A	G/A	G/A	G/A	G/A	G/A	G/A	G/A	G/A	G/A
28185651_5063	A/G	A/G	A/G	A/G	A/G	A/G	A/G	A/G	A/G	A/G	A/G	A/G	A/G	NA	A/G	A/G	A/G	A/G	A/G	G/G	NA	A/G	A/G	A/G	A/G	A/G	A/G	A/G
28185651_5181	T/C	T/C	T/C	T/C	T/C	T/C	T/C	T/C	T/C	T/C	T/C	T/C	T/C	T/C	T/C	T/C	T/C	T/C	NA	C/C	C/C	T/C	T/C	T/C	T/C	T/C	T/C	T/C
28186833_151	T/T	T/T	T/T	T/T	T/T	T/T	T/T	T/T	T/T	T/T	T/T	T/T	T/T	T/T	T/T	T/T	T/T	T/T	T/T	T/T	T/T	T/T	T/T	T/T	T/T	T/T	T/T	T/T
28186833_170	C/C	C/C	C/C	C/C	C/C	NA	C/C	C/C	C/T	C/C	C/C	C/C	C/C	C/T	C/C	C/C	C/C	NA	C/C	C/T	C/C	C/C	C/C	NA	C/C	C/T	C/T	C/C
28186833_99	G/G	G/G	G/G	G/G	G/G	G/G	G/T	G/G	G/G	G/G	G/G	G/G	G/G	G/T	G/G	G/G	G/G	G/G	T/T	G/G	G/G	G/G	G/T	G/G	G/T	T/T	G/G	G/T
28186905_353	G/G	G/G	G/G	G/G	G/A	G/A	G/A	G/G	G/G	G/A	G/A	G/A	G/A	G/A	NA	G/G	G/G	G/G	G/A	G/A	G/A	G/A	G/A	G/G	G/A	G/G	G/A	G/A
28186905_395	C/C	C/C	C/C	C/A	C/C	C/C	C/C	C/C	C/C	C/C	C/C	C/C	C/C	C/C	C/C	C/C	C/C	C/C	C/C	C/C	C/C	C/C	C/C	C/C	C/C	C/C	C/C	C/C
28186905_396	T/C	T/C	T/C	T/T	T/T	T/T	T/T	T/C	T/C	T/T	T/T	T/T	T/T	T/T	T/T	T/C	T/C	T/C	T/T	T/T	T/T	T/T	T/T	T/C	T/T	NA	T/T	NA
28186905_437	T/A	T/A	T/A	T/A	T/A	T/A	A/A	T/A	NA	T/A	T/A	T/A	T/A	T/A	T/A	T/A	T/A	T/A	T/A	T/A	T/A	T/A	T/A	T/A	T/A	NA	T/A	T/A
28187955_1023	C/T	C/T	T/T	C/T	C/T	C/T	C/T	C/T	C/T	C/T	C/T	C/T	C/T	C/T	C/T	C/T	C/T	C/T	C/T	C/T	C/T	C/T	C/T	C/T	C/T	C/T	C/T	C/T
28187955_1070	T/T	T/T	C/C	T/T	T/T	T/T	T/T	T/T	T/T	T/T	T/T	T/C	T/T	T/T	T/T	T/T	T/T	T/T	T/T	T/T	T/T	T/T	T/T	T/T	T/T	T/T	T/T	T/T
28187955_1108	T/C	T/C	T/T	T/C	T/C	T/C	T/C	T/C	T/C	T/C	T/C	T/C	T/C	T/C	T/C	T/C	T/C	T/C	T/C	T/C	T/C	T/C	T/C	T/C	T/C	T/C	T/C	T/C
28187955_1110	A/A	A/A	G/G	A/A	A/A	A/A	A/A	A/A	A/A	A/A	A/A	A/A	A/A	A/A	A/A	A/A	A/A	A/A	A/A	A/A	A/A	A/A	A/A	A/A	A/A	A/A	A/A	A/A
28187955_1163	T/G	T/G	T/T	T/G	T/G	T/G	T/G	T/G	T/G	T/G	T/G	T/G	T/G	T/G	T/G	T/G	T/G	T/G	T/G	T/G	T/G	T/G	T/G	T/G	T/G	T/G	T/G	T/G
28187955_1220	T/T	T/T	T/T	T/T	T/T	T/T	T/T	T/T	T/T	T/T	T/T	T/T	T/T	T/T	T/T	T/T	T/T	T/T	T/T	T/T	T/T	T/T	T/T	T/T	T/T	T/T	T/T	T/T
28187955_1267	A/A	A/A	A/A	A/A	A/A	A/A	A/A	A/A	A/A	A/A	A/A	A/A	A/A	A/A	A/A	A/A	A/A	A/A	A/A	A/A	A/G	A/A	A/A	A/A	A/A	A/A	A/A	A/A
28189582_726	T/C	T/C	T/C	T/C	T/C	T/C	C/C	T/C	T/C	T/C	T/C	T/C	T/C	T/C	C/C	T/C	T/C	T/C	T/C	T/C	T/C	T/C	T/C	T/C	T/C	T/C	T/C	T/C
28189582_766	A/A	A/A	A/A	A/A	A/A	A/A	A/A	A/A	A/A	A/A	A/A	A/A	A/A	A/A	A/A	A/A	A/A	A/C	A/A	A/A	A/A	A/A	A/A	A/C	A/C	A/A	A/C	A/C
28189712_529	T/A	T/T	T/A	T/T	T/A	A/A	A/A	A/A	NA	NA	A/A	A/A	T/A	T/A	T/T	T/T	T/T	NA	T/A	T/A	T/A	T/T	T/T	A/A	T/A	T/T	A/A	T/T
28189712_530	T/C	T/T	T/C	T/T	T/C	C/C	C/C	T/C	NA	C/C	C/C	C/C	T/C	T/C	T/T	T/T	T/T	NA	T/C	T/C	T/C	T/T	T/T	C/C	T/C	NA	C/C	T/T
28189712_567	A/A	A/A	A/A	A/A	A/A	A/A	A/A	A/A	A/A	A/A	A/A	A/A	A/A	A/A	A/A	A/A	A/A	A/A	A/A	A/A	A/A	A/A	A/A	A/A	A/A	A/A	A/A	A/A
28189712_615	T/T	T/T	T/T	T/T	T/T	T/T	T/T	T/T	T/T	T/T	T/T	T/G	T/T	T/T	T/T	T/T	T/T	T/T	T/T	T/T	T/T	T/T	T/T	T/T	T/T	T/T	T/G	T/T
28189804_527	T/T	T/T	NA	C/C	C/C	T/T	C/C	T/C	T/C	T/T	T/C	C/C	C/C	T/T	C/C	T/C	T/C	T/C	T/C	T/T	T/T	T/T	NA	NA	T/T	T/C	T/C	T/C
28189804_545	T/T	T/T	T/T	T/T	T/T	T/T	T/C	T/T	T/T	T/T	T/T	T/C	T/T	T/T	T/T	T/T	NA	T/T	T/T	T/T	T/T	T/T	T/T	T/T	T/T	T/T	T/T	T/T
28189804_546	C/C	C/C	C/C	C/C	C/T	C/C	C/T	C/C	C/C	C/C	C/C	C/T	C/C	C/C	C/T	C/C	C/C	C/C	C/C	C/C	C/C	C/C	C/C	C/C	C/C	C/C	C/C	C/C
28189804_578	C/C	C/C	C/C	C/C	NA	C/C	C/A	C/C	C/C	C/C	C/C	C/A	C/C	C/C	C/A	C/A	C/A	C/A	C/A	C/C	C/C	C/C	C/C	NA	C/C	C/C	NA	C/A
28189804_582	C/T	C/T	C/T	C/T	C/T	C/T	C/T	C/T	C/T	C/T	C/T	C/T	C/T	C/T	C/T	C/T	C/T	C/T	C/T	C/T	C/T	C/T	C/T	C/T	C/T	C/T	C/T	C/T
28189804_598	C/A	C/A	NA	NA	A/A	C/A	A/A	C/A	C/A	C/A	C/A	A/A	NA	C/A	A/A	A/A	C/A	C/A	C/A	C/A	C/A	C/A	C/A	A/A	C/A	C/A	C/A	C/A
28189804_623	C/C	C/C	C/G	C/G	C/G	C/C	C/G	C/C	C/C	C/C	C/G	C/G	NA	C/G	C/G	NA	C/G	C/G	C/G	C/C	C/C	C/C	C/C	NA	C/C	C/G	C/G	C/G
28189804_627	T/T	T/T	T/C	T/C	T/C	T/T	T/C	T/T	T/T	T/T	T/C	T/C	NA	T/C	T/C	T/C	T/C	T/C	T/C	T/T	T/T	T/T	T/T	NA	T/T	T/C	T/C	T/C
28189804_633	A/G	A/A	A/A	A/A	A/A	A/G	A/A	A/A	A/A	A/A	A/A	A/A	A/A	A/A	A/A	A/A	A/A	A/A	A/A	A/G	A/G	A/G	A/A	A/A	A/G	A/A	A/A	A/A
28189804_636	A/A	A/A	A/A	A/A	A/A	A/A	A/A	A/A	A/A	A/A	A/A	A/G	A/A	A/A	A/A	A/A	A/A	A/A	A/A	A/A	A/A	A/A	A/A	A/A	A/A	A/A	A/A	A/A
28189804_655	A/A	NA	A/G	A/A	A/A	A/A	A/G	A/A	A/A	A/A	A/G	A/G	NA	A/A	A/G	NA	A/G	A/G	A/G	A/A	A/A	A/A	A/A	A/G	A/A	A/A	A/G	A/A
28189804_691	C/C	C/C	C/C	NA	C/C	C/C	C/G	C/C	C/C	C/C	C/C	C/G	C/C	C/C	C/C	C/C	C/C	C/C	C/C	C/C	C/C	C/C	NA	C/C	C/C	C/C	C/C	C/C
28190152_3542	C/C	C/T	C/T	C/T	C/T	C/C	C/C	C/C	C/C	C/T	C/C	NA	C/C	C/C	C/T	C/T	C/T	C/C	C/C	C/C	C/C	C/C	C/T	C/C	C/T	C/T	C/T	C/C
28191375_115	T/T	T/C	T/C	T/T	T/T	T/C	T/C	T/C	T/T	T/T	T/T	T/T	T/T	T/T	T/C	T/C	T/C	T/C	T/C	T/T	T/C	T/T	T/T	T/C	T/T	NA	T/C	T/T
28191375_198	T/G	T/T	NA	T/G	T/G	T/G	T/T	T/T	T/G	T/G	T/G	T/G	T/G	T/G	T/T	T/T	T/T	T/T	T/T	T/G	T/T	T/G	T/G	NA	T/G	T/G	T/T	T/G
28191375_217	C/C	C/C	C/C	C/C	C/C	C/C	C/C	C/C	C/C	C/C	C/G	C/C	C/C	C/C	C/C	C/C	C/C	C/C	C/C	C/C	C/C	C/C	C/C	C/C	C/C	C/C	C/C	C/C
28191386_6048	G/G	G/G	G/G	T/G	G/G	G/G	G/G	T/G	G/G	G/G	T/G	G/G	G/G	G/G	G/G	T/G	G/G	G/G	G/G	G/G	G/G	T/G	G/G	T/G	G/G	G/G	G/G	G/G
28191386_6086	G/G	G/T	G/G	G/T	G/G	G/G	G/G	G/G	G/G	G/G	G/G	G/G	G/G	G/G	G/G	G/T	G/T	G/G	G/G	G/G	G/G	G/G	G/G	G/G	G/G	G/G	G/G	G/G
28191386_6100	C/C	C/T	C/C	C/T	C/C	C/C	C/C	C/C	C/C	C/C	C/C	C/C	C/C	C/C	C/C	C/T	C/T	C/C	C/C	C/C	C/C	C/C	C/C	C/C	C/C	C/C	C/C	C/C
28191386_6145	G/G	G/A	NA	G/A	G/G	G/G	G/G	G/G	G/G	G/G	G/G	G/G	G/G	G/G	G/G	G/A	G/A	G/G	G/G	G/G	G/G	G/G	G/G	G/G	G/G	G/G	G/G	G/G
28191386_6238	T/C	T/T	T/C	NA	T/C	T/C	T/C	T/C	T/C	T/C	T/C	T/C	T/C	T/C	T/C	NA	T/T	T/C	T/C	C/C	T/C	T/C	T/C	T/C	T/C	T/C	T/C	T/C
28191386_6246	C/C	C/T	NA	C/T	C/C	C/C	C/C	C/C	C/C	C/C	C/C	C/C	C/C	C/C	C/C	C/T	C/T	C/C	C/C	C/C	C/C	C/C	C/C	C/C	C/C	C/C	C/C	C/C
28191386_6259	C/C	C/A	NA	C/A	C/C	C/C	C/C	C/C	C/C	C/C	C/C	C/C	C/C	C/C	C/C	C/A	C/A	C/C	C/C	C/C	C/C	C/C	C/C	C/C	C/C	C/C	C/C	C/C
28191386_6269	A/A	A/G	NA	A/G	A/A	A/A	A/A	A/A	A/A	A/A	A/A	A/A	A/A	A/A	A/A	A/G	A/G	A/A	A/A	A/A	A/A	A/A	A/A	A/A	A/A	A/A	A/A	A/A
28191386_6294	A/G	A/A	A/G	NA	A/G	A/G	A/G	A/G	A/G	A/G	A/G	A/G	A/G	A/G	A/G	NA	A/A	A/G	A/G	A/G	A/G	A/G	A/G	A/G	A/G	A/G	A/G	A/G
28192406_163	G/A	G/A	G/A	G/A	A/A	G/A	G/A	G/A	NA	G/A	G/A	G/A	G/A	G/A	G/A	A/A	G/A	G/A	G/A	G/A	A/A	G/A	G/A	NA	G/A	G/A	G/A	G/A
28192406_219	A/A	A/A	A/A	A/A	A/T	A/A	A/A	A/A	A/A	A/A	A/A	A/A	A/A	A/A	A/A	A/T	A/A	A/A	A/A	A/A	A/A	A/A	A/A	A/A	A/A	A/A	A/A	A/A
28192406_274	C/T	C/T	C/T	C/T	T/T	C/T	C/T	C/T	C/T	C/T	C/T	C/T	C/T	C/T	C/T	C/T	C/T	C/T	C/T	C/T	C/T	C/T	C/T	C/T	C/T	NA	C/T	C/T
28192406_275	A/G	A/G	A/G	A/G	A/G	A/G	A/G	A/G	A/G	A/G	A/G	A/G	A/G	A/G	A/G	A/G	A/G	A/G	A/G	A/G	A/G	A/G	A/G	A/G	A/G	NA	A/G	A/G
28192759_455	G/C	G/C	G/C	G/C	NA	G/G	NA	NA	G/G	G/G	G/G	G/C	G/G	G/G	NA	NA	G/G	G/G	G/G	NA	G/G	G/G	NA	NA	G/G	NA	G/C	G/G
28192759_503	G/G	G/G	G/G	G/C	G/G	G/G	G/G	G/G	G/G	G/G	G/G	G/C	G/G	G/G	NA	G/G	G/G	G/G	G/G	G/G	G/G	G/G	G/G	NA	G/G	G/G	G/G	G/G
28192759_531	C/C	C/C	C/C	C/T	C/T	C/T	C/T	NA	NA	C/T	C/T	C/T	C/T	C/T	C/T	C/C	NA	C/C	C/T	C/C	C/C	C/T	C/T	NA	C/T	NA	C/C	C/C
28192759_553	T/T	T/T	T/T	NA	T/T	T/T	T/C	T/T	NA	T/C	T/T	NA	T/T	T/T	NA	T/T	NA	T/T	T/T	T/T	T/T	T/T	T/T	NA	T/T	T/T	T/T	T/T
28192759_591	T/T	T/T	T/T	NA	T/T	T/T	T/T	T/T	NA	T/T	T/T	NA	NA	T/T	T/T	T/T	NA	T/T	T/T	T/T	T/T	T/T	T/T	NA	T/T	T/T	T/T	NA
28192759_609	A/A	A/A	A/A	NA	A/A	A/A	A/A	A/A	A/C	A/A	A/A	NA	A/A	A/A	NA	A/A	NA	A/A	A/A	A/A	A/C	A/A	A/A	NA	A/A	A/A	A/A	NA
28192759_651	C/C	C/C	C/C	C/C	C/T	C/T	C/C	C/C	C/C	C/T	C/T	C/C	C/T	C/T	C/C	C/C	C/C	C/C	C/T	C/C	C/C	C/T	C/C	C/C	C/T	NA	C/C	C/C
28193251_335	G/G	NA	C/C	C/C	G/G	G/G	G/G	G/G	G/G	C/G	G/G	G/G	G/G	G/G	C/C	C/C	C/C	G/G	C/C	G/G	G/G	C/G	C/C	G/G	G/G	G/G	G/G	G/G
28193251_342	T/T	C/C	C/C	NA	T/T	T/T	T/T	T/T	C/C	C/T	C/C	C/C	T/T	C/C	C/C	C/C	C/C	C/C	C/C	T/T	T/T	C/C	C/C	T/T	T/T	T/T	C/C	C/C
28193251_350	C/C	T/T	T/T	NA	C/C	C/C	C/C	C/C	T/T	T/C	T/T	T/T	C/C	T/T	T/T	T/T	T/T	T/T	T/T	C/C	C/C	T/T	T/T	T/T	C/C	C/C	T/T	T/T
28193251_354	A/A	A/A	A/A	A/A	A/A	A/A	A/A	A/A	A/A	A/A	A/A	G/G	A/A	A/A	A/A	A/A	A/A	A/A	A/A	A/A	A/A	A/A	A/A	NA	A/A	A/A	G/G	G/G
28193251_359	C/C	C/C	C/C	C/C	C/C	C/C	C/C	C/C	C/C	C/C	C/C	G/G	C/C	C/C	C/C	C/C	C/C	C/C	C/C	C/C	C/C	C/C	C/C	G/G	C/C	C/C	G/G	G/G
28193251_408	G/G	G/G	G/G	G/G	G/G	G/G	G/G	G/G	G/G	G/A	G/G	G/G	G/G	G/G	G/G	G/G	G/G	G/G	G/G	G/G	A/A	G/G	G/G	G/G	G/G	A/A	G/G	G/G
28193251_443	T/T	T/T	T/T	T/T	T/T	T/T	T/T	T/T	T/T	T/T	T/T	C/C	T/T	T/T	T/T	T/T	T/T	T/T	T/T	T/T	T/T	T/T	T/T	C/C	T/T	T/T	C/C	C/C
28193251_447	T/T	C/C	C/C	NA	T/T	T/T	T/T	T/T	C/C	C/T	C/C	C/C	T/T	C/C	C/C	C/C	C/C	C/C	C/C	T/T	T/T	C/C	C/C	C/C	T/T	T/T	C/C	C/C
28193867_1275	C/C	C/C	C/C	T/C	C/C	C/C	C/C	T/C	C/C	C/C	C/C	C/C	C/C	C/C	C/C	T/C	C/C	T/C	C/C	C/C	C/C	T/C	C/C	T/C	C/C	C/C	C/C	C/C
28193867_1323	G/A	G/G	G/G	G/G	G/A	G/G	G/A	G/G	G/G	G/G	G/G	G/A	G/A	G/G	G/G	G/G	G/A	G/G	G/G	G/A	G/G	G/G	G/G	G/G	G/A	G/G	G/G	G/A
28193867_1329	G/C	G/C	G/C	G/C	G/C	G/C	G/C	G/C	G/C	G/C	G/C	G/C	G/C	G/C	G/C	G/C	G/C	G/C	G/C	G/C	G/C	G/C	G/C	G/C	G/C	G/C	G/C	G/C
28193867_1389	A/G	A/G	A/G	A/G	A/G	A/G	A/G	A/G	A/G	A/G	A/G	A/G	A/G	A/G	A/G	A/G	A/G	A/G	A/G	A/G	A/G	A/G	A/G	A/G	A/G	A/G	A/G	A/G
28194901_400	T/T	T/T	T/T	T/T	T/T	T/T	T/T	T/T	T/T	T/T	T/T	T/T	T/T	T/T	T/T	T/T	T/T	T/T	T/T	T/T	T/T	T/T	T/T	T/T	T/T	T/T	T/T	T/T
28194901_466	C/T	C/C	C/C	C/C	C/C	C/C	C/C	C/C	C/C	C/C	C/C	C/T	C/C	C/C	C/T	C/C	C/T	C/C	C/C	C/C	C/C	C/C	C/C	C/C	C/C	C/C	C/C	C/C
28194901_472	T/T	T/T	T/T	T/C	T/C	T/T	T/T	T/T	T/T	T/T	T/T	T/T	T/T	T/T	T/T	T/C	T/T	T/T	NA	T/T	T/T	T/T	T/T	NA	T/T	T/T	T/T	T/T
28194901_488	A/A	A/C	A/A	NA	A/C	A/C	A/A	A/C	NA	A/C	A/C	A/C	A/C	A/C	A/C	A/A	A/C	A/C	A/C	A/C	C/C	A/C	A/C	NA	A/C	NA	A/C	A/C
28194901_498	A/A	A/A	A/A	NA	A/A	A/A	A/A	A/C	A/A	A/C	A/C	A/A	A/A	A/C	A/C	A/A	A/A	A/C	A/A	A/A	A/A	A/A	A/C	A/A	A/C	A/C	A/C	A/A
28194901_551	C/C	C/C	C/C	C/C	C/C	C/C	C/C	C/C	C/C	C/C	NA	C/C	C/C	C/C	C/C	C/C	C/C	C/C	C/C	C/C	C/C	C/C	C/C	C/C	C/C	C/C	C/C	C/C
28194901_571	A/A	A/A	A/A	A/A	A/A	A/A	A/A	A/A	A/A	A/A	A/A	A/A	NA	A/A	A/A	A/A	A/A	A/A	A/A	A/A	A/A	A/A	A/A	A/A	A/A	A/A	A/A	A/A
28194901_576	T/T	T/T	T/T	T/T	T/T	T/T	T/T	T/T	T/T	T/T	NA	T/T	NA	T/T	T/T	T/T	T/T	T/T	NA	T/T	T/T	T/T	T/T	T/T	T/T	T/T	T/T	T/T
28194901_616	A/G	A/A	NA	A/G	A/A	A/A	A/A	A/A	A/A	NA	A/G	A/A	NA	A/A	A/A	A/A	A/A	A/A	NA	A/A	A/G	A/G	A/A	A/A	A/A	A/A	A/A	NA
28194901_619	A/A	A/G	A/A	A/G	A/G	A/G	A/G	A/G	A/G	NA	A/G	A/A	A/G	A/G	A/G	A/G	A/G	A/A	A/G	A/G	A/G	A/G	A/G	A/G	A/G	A/G	A/A	NA
28194901_633	A/A	A/C	A/A	A/C	A/A	A/C	A/A	NA	A/C	A/C	A/A	A/C	NA	A/C	A/C	A/C	A/A	A/A	A/C	A/C	A/C	A/C	NA	A/C	A/C	A/C	A/A	A/C
28194901_651	T/A	T/T	NA	T/A	T/T	T/A	T/T	T/T	T/T	NA	T/T	T/T	NA	T/T	T/A	NA	T/A	T/A	T/T	T/A	T/A	T/A	T/T	T/T	T/T	T/T	T/T	NA
28199523_183	T/T	T/T	T/T	C/C	C/C	C/C	T/T	T/T	C/T	T/T	T/T	T/T	NA	C/C	C/T	T/T	T/T	C/C	T/T	T/T	T/T	C/T	C/T	T/T	T/T	NA	T/T	C/C
28200142_914	A/G	A/G	A/G	A/G	A/G	A/G	A/G	A/G	NA	A/G	A/G	A/G	A/G	A/G	A/G	A/G	A/G	A/G	A/G	A/G	A/G	A/G	A/G	A/A	A/G	A/G	A/G	A/G
28200142_943	C/T	C/T	C/T	C/T	C/T	C/T	C/T	C/T	C/T	C/T	C/T	C/T	C/T	C/T	C/T	C/T	C/T	C/T	C/T	C/T	C/T	C/T	C/T	C/C	C/T	C/T	C/T	C/T
28200142_965	T/A	T/A	T/A	T/A	T/A	T/A	T/A	T/A	T/A	T/A	T/A	T/A	T/A	T/A	T/A	T/A	T/A	T/T	T/A	T/A	T/A	T/A	T/A	T/T	T/A	T/A	T/A	T/A
28200142_989	A/A	A/A	A/A	A/A	A/A	A/A	A/A	A/A	A/A	A/A	A/A	A/A	A/A	A/A	A/A	A/A	A/A	A/A	A/A	A/A	A/A	A/A	A/A	A/A	A/A	A/A	A/A	A/A
28200142_999	T/C	T/C	T/C	T/C	T/C	T/C	T/C	T/C	T/C	T/T	T/C	T/C	T/C	T/C	T/C	T/C	T/C	T/C	T/C	T/C	T/C	T/C	T/C	T/T	T/C	T/C	T/C	T/C
28201521_724	A/A	A/A	A/A	A/A	A/A	A/A	A/A	A/A	A/A	A/A	A/A	A/A	A/A	NA	A/A	A/A	A/A	A/A	A/A	A/A	A/A	A/A	A/A	A/A	A/A	A/A	A/A	A/A
28202325_434	T/T	T/T	T/T	T/T	T/T	T/T	T/T	T/T	T/T	T/T	T/T	T/T	T/T	T/T	T/T	T/T	T/T	T/T	T/T	T/T	T/T	T/T	T/T	T/T	T/T	T/T	T/T	T/T
28202325_529	A/A	C/C	C/C	C/C	C/C	C/C	A/C	C/C	C/C	NA	C/C	NA	A/A	C/C	C/C	A/A	C/C	C/C	C/C	C/C	C/C	A/C	C/C	C/C	C/C	C/C	A/A	A/A
28202325_533	A/A	C/C	C/C	C/C	C/C	C/C	A/C	C/C	C/C	NA	C/C	NA	A/A	C/C	C/C	A/A	C/C	C/C	C/C	C/C	C/C	A/C	C/C	C/C	C/C	C/C	A/A	A/A
28202331_579	T/T	T/T	T/T	T/T	T/T	T/T	T/T	T/T	T/T	NA	T/T	T/T	T/T	T/T	T/T	T/T	T/T	T/T	T/T	T/T	T/C	T/C	T/C	T/T	T/T	T/T	T/T	T/T
28203107_526	NA	C/C	C/C	NA	C/C	C/C	C/C	C/C	C/C	C/C	C/C	C/G	C/C	C/C	C/C	C/C	C/C	C/C	C/C	C/C	C/C	C/C	C/C	NA	C/C	C/C	C/C	C/C
28203765_2838	G/A	G/A	G/A	G/A	G/A	G/A	G/A	G/A	G/A	G/A	G/A	G/A	G/A	G/A	G/A	G/A	G/A	G/A	A/A	G/A	G/A	G/A	G/A	G/A	G/A	G/A	G/A	G/A
28203765_2877	A/A	A/A	NA	A/A	A/A	A/A	NA	A/C	A/A	A/A	A/A	A/A	A/A	A/A	A/A	A/A	A/A	A/A	NA	NA	A/A	A/A	A/A	A/A	A/A	A/A	A/A	A/A
28203765_2918	G/A	G/A	G/A	G/A	G/A	G/A	A/A	G/A	G/A	G/A	G/A	G/A	G/A	G/A	G/A	G/A	G/A	G/A	A/A	G/A	G/A	G/A	G/A	G/A	A/A	G/A	G/A	G/A
28203765_2920	T/C	T/C	T/C	T/C	T/C	T/C	C/C	T/C	T/C	T/C	T/C	T/C	T/C	T/C	T/C	T/C	T/C	T/C	NA	T/C	T/C	T/C	T/C	T/C	C/C	T/C	T/C	T/C
28208394_1908	A/A	A/A	A/A	A/A	A/A	A/A	A/A	A/A	A/A	A/A	A/A	A/A	A/A	A/A	A/A	A/A	A/A	A/A	A/A	A/A	A/A	A/A	A/A	A/A	A/A	A/A	A/A	A/A
28208394_2111	A/A	A/A	A/A	A/A	A/A	A/A	A/A	A/A	A/A	A/A	A/A	A/A	A/A	C/C	C/C	A/A	A/A	A/A	A/A	A/A	A/A	A/A	A/A	A/A	A/A	A/A	A/A	A/A
28209353_291	C/T	C/T	C/T	C/T	C/T	C/T	NA	C/T	C/T	C/T	T/T	C/T	NA	C/T	C/T	C/T	C/T	C/T	C/T	NA	T/T	C/T	C/T	C/T	C/T	C/T	NA	C/T
28209353_316	T/G	T/G	T/G	T/G	T/G	T/G	T/T	T/G	T/G	T/G	G/G	T/T	T/T	T/G	T/G	T/G	T/G	T/G	T/G	T/T	T/T	T/G	T/G	T/G	T/G	T/G	T/T	T/G
28209708_1046	A/A	A/A	A/A	A/A	A/A	A/A	A/A	A/A	A/A	A/A	A/A	A/A	A/A	A/A	A/A	A/A	A/A	A/G	A/A	A/A	A/A	A/A	A/A	A/A	A/A	NA	A/A	A/A
28209708_1128	A/C	A/C	A/C	A/C	A/C	A/C	A/C	NA	A/C	NA	A/C	A/C	A/C	A/C	A/C	A/C	A/C	A/C	A/C	A/C	C/C	A/C	A/C	A/C	A/C	NA	C/C	C/C
28210049_285	T/T	T/T	T/T	T/T	T/T	T/T	T/T	T/T	T/T	T/T	T/T	T/T	T/T	T/T	T/C	T/T	T/T	T/T	T/T	T/T	T/T	T/T	T/T	T/T	T/T	T/T	T/T	T/T
28210095_649	G/G	A/G	A/G	A/G	NA	A/G	NA	A/G	A/G	A/G	A/A	G/G	G/G	A/G	A/G	A/G	G/G	A/G	A/G	G/G	G/G	A/G	A/G	NA	G/G	NA	A/G	G/G
28210095_734	A/A	A/T	A/T	A/A	A/A	A/T	A/A	A/A	A/T	A/T	A/A	A/A	A/A	A/A	A/T	A/A	A/A	NA	A/T	A/A	A/T	A/A	NA	A/A	A/A	A/T	A/T	A/A
28210095_777	A/A	G/A	G/A	G/A	A/A	G/A	A/A	G/A	G/A	G/A	G/A	A/A	A/A	G/A	G/A	G/A	A/A	G/A	G/A	A/A	G/A	G/A	G/A	NA	A/A	G/A	G/A	A/A
28210095_853	T/T	A/T	A/T	A/T	T/T	A/T	T/T	A/T	A/T	A/T	A/T	T/T	T/T	A/T	A/T	A/T	T/T	A/T	A/T	T/T	A/T	A/T	A/T	NA	T/T	T/T	A/T	T/T
28210418_6944	A/G	A/A	A/A	A/A	A/A	A/A	A/A	A/A	NA	A/A	A/A	A/A	A/A	A/A	A/G	NA	A/A	A/A	A/A	A/A	A/A	A/A	A/G	A/A	A/A	A/A	A/A	A/A
28211226_1176	G/A	G/A	G/A	G/G	G/A	G/G	G/A	G/A	NA	G/A	G/A	G/G	G/A	G/A	G/A	G/G	G/G	G/A	G/A	G/G	G/G	G/G	G/G	G/G	G/A	G/A	G/A	G/A
28211226_1295	A/G	A/G	A/G	A/G	A/G	A/G	A/G	A/G	A/G	A/G	G/G	A/G	A/G	A/G	A/G	A/G	A/G	A/G	A/G	A/G	A/G	A/G	A/G	A/G	A/G	A/G	A/G	A/G
28211226_1296	T/C	T/C	T/C	T/C	T/C	T/C	T/C	T/C	T/C	T/C	C/C	T/C	T/C	T/C	T/C	T/C	T/C	T/C	T/C	T/C	T/C	T/C	T/C	T/C	T/C	T/C	T/C	T/C
28211890_429	A/A	A/A	A/A	A/A	A/A	A/A	A/A	A/A	A/A	A/A	A/A	A/A	A/A	A/A	A/A	A/A	A/A	A/A	A/A	A/A	A/A	A/A	A/A	A/A	A/A	A/A	A/A	A/A
28211890_443	T/T	T/T	T/T	T/T	T/T	T/T	T/T	T/T	T/T	T/T	T/T	T/T	T/T	T/T	T/T	T/T	T/T	T/T	T/T	T/T	T/T	T/T	T/T	T/T	T/T	T/T	T/T	T/T
28211890_450	C/G	C/C	C/C	C/C	C/C	C/C	C/C	C/C	C/C	C/C	C/C	C/C	C/C	C/C	C/C	C/C	C/C	C/C	C/C	C/C	C/C	C/C	C/C	C/C	C/C	C/C	C/C	C/C
28211890_467	C/T	C/T	C/T	C/T	C/T	C/T	T/T	C/T	C/T	C/T	C/T	C/T	C/T	C/T	C/T	C/T	C/T	C/T	C/T	C/T	C/T	C/T	C/T	NA	C/T	NA	C/T	C/T
28211890_476	A/C	A/A	A/A	A/A	A/A	A/A	A/A	A/A	A/A	A/A	A/A	A/A	A/A	A/A	A/A	A/A	A/A	A/A	A/A	A/A	A/A	A/A	A/A	A/A	A/A	A/A	A/A	A/A
28211890_481	T/C	T/T	T/T	T/C	T/C	T/C	T/T	T/C	T/C	T/T	T/T	T/C	T/T	T/T	T/T	T/C	T/T	T/T	T/T	T/T	T/T	T/T	T/T	NA	T/C	T/T	T/T	T/T
28211890_519	T/C	T/T	T/T	T/T	T/T	T/T	T/T	T/T	T/T	T/T	T/T	T/T	T/T	T/T	T/T	T/T	T/T	T/T	T/T	T/T	T/T	T/T	T/T	T/T	T/T	T/T	T/T	T/T
28211890_529	G/A	G/A	G/A	G/A	G/A	G/A	G/G	G/A	G/A	G/A	G/A	G/A	G/A	G/A	G/A	G/A	G/A	G/A	G/A	G/A	G/A	G/A	G/A	G/A	G/A	NA	G/A	G/A
28211890_531	C/C	C/C	C/C	C/C	C/C	C/C	C/C	C/C	C/C	C/C	NA	C/C	C/C	C/C	C/C	C/C	NA	C/C	C/C	C/C	NA	C/C	C/C	C/C	C/C	C/C	C/C	C/C
28211890_542	A/C	A/C	A/C	A/C	A/C	A/C	A/A	A/C	A/C	A/C	A/C	A/C	A/C	A/C	A/C	A/C	A/C	A/C	A/C	A/C	A/C	A/C	A/C	A/C	A/C	A/C	A/C	A/C
28211890_588	T/T	T/T	T/T	T/T	T/T	T/T	T/T	T/T	T/T	T/T	T/T	T/T	T/T	T/T	T/T	T/T	T/T	T/T	T/T	T/T	T/T	T/T	T/T	T/T	T/T	T/T	T/T	T/T
28211890_665	A/A	A/A	A/A	A/A	A/A	A/A	A/A	A/A	A/A	A/A	A/A	A/A	A/A	A/A	A/A	A/A	A/A	A/A	A/A	A/A	A/A	A/A	A/A	A/A	A/A	A/C	A/A	A/C
28211890_667	A/A	A/G	NA	A/A	A/A	A/A	G/G	A/A	A/A	A/G	A/G	A/A	A/A	A/A	A/G	A/A	A/A	A/A	A/G	A/A	A/A	A/A	A/A	A/A	A/A	A/A	A/A	A/A
28211890_687	A/A	A/A	A/A	A/A	A/A	NA	A/A	A/A	A/A	A/A	A/A	A/A	A/A	A/A	A/A	A/A	A/C	A/A	A/A	A/A	A/A	A/A	A/A	A/A	A/A	A/A	A/C	A/A
28211890_690	A/C	A/C	A/C	A/C	A/C	A/C	A/A	A/C	A/C	A/C	A/C	A/C	A/C	A/C	A/C	A/C	A/C	A/C	A/C	A/C	A/C	A/C	A/C	A/C	A/C	A/C	A/C	A/C
28211890_698	T/C	T/C	T/C	T/C	T/C	T/C	T/T	T/C	T/C	T/C	T/C	T/C	T/C	T/C	T/C	T/C	T/C	T/C	T/C	T/C	T/C	T/C	T/C	T/C	T/C	T/C	T/C	T/C
28211890_707	T/T	T/T	T/T	T/T	T/T	T/T	T/T	T/T	T/T	T/T	T/T	T/T	T/T	T/T	T/T	T/T	T/T	T/T	T/T	T/T	T/T	T/T	T/T	T/T	T/T	T/T	T/T	T/T
28211890_740	A/A	A/A	A/A	A/C	A/C	A/A	A/A	A/A	A/C	A/A	A/A	A/C	A/A	A/A	A/A	A/A	A/A	A/A	A/A	A/A	A/A	A/A	A/A	A/A	A/A	A/A	A/A	A/A
28211890_770	G/G	G/G	G/G	G/G	NA	G/G	G/G	G/G	G/G	G/G	G/G	G/G	G/G	G/G	NA	NA	G/G	G/G	G/G	NA	G/G	G/G	NA	G/G	G/G	G/G	NA	G/G
28211890_791	T/C	T/T	T/T	T/T	T/T	T/T	T/T	T/T	T/T	T/T	T/T	T/T	T/T	T/T	T/T	T/T	T/T	T/T	T/T	T/T	T/T	T/T	T/T	T/T	T/T	T/T	T/T	T/T
28212607_434	G/A	G/A	G/A	G/G	G/A	G/A	G/A	G/A	G/A	G/A	G/A	G/A	G/A	G/A	G/A	G/A	G/A	G/A	G/A	G/A	G/A	G/A	G/A	G/A	G/A	G/A	G/A	G/A
28212607_435	T/C	T/T	T/T	T/T	T/T	T/T	NA	T/T	T/T	NA	T/T	T/T	T/T	T/T	NA	T/T	T/T	T/C	T/C	T/T	T/T	T/C	T/T	NA	T/T	T/T	T/T	T/T
28212607_453	G/G	G/T	NA	G/G	G/G	G/G	NA	G/G	NA	G/G	G/T	G/G	G/G	G/T	G/G	G/G	G/G	G/T	G/G	G/T	G/G	G/G	NA	G/G	G/G	G/G	G/G	G/T
28212607_456	T/T	T/C	NA	T/T	T/T	T/T	NA	T/T	NA	T/T	T/C	T/T	T/C	T/C	T/T	T/T	T/C	T/C	T/T	T/C	T/T	T/C	NA	T/T	T/T	T/T	T/T	T/C
28212607_458	G/A	A/A	G/A	A/A	G/A	G/A	G/A	A/A	G/A	A/A	G/A	G/A	A/A	G/A	G/A	A/A	G/A	A/A	G/A	A/A	G/A	G/A	G/A	NA	G/A	G/A	G/A	G/A
28212607_465	A/C	A/C	A/C	A/C	A/C	A/C	A/C	A/C	A/C	A/C	A/C	A/C	A/C	A/C	A/C	A/C	A/C	A/C	A/C	A/C	A/C	A/C	A/C	A/C	A/C	A/C	A/C	A/C
28212607_470	A/A	A/A	A/A	A/A	A/A	A/A	A/A	A/A	A/A	A/A	A/A	A/A	A/A	A/A	A/A	A/A	A/A	A/A	A/A	A/A	A/A	A/A	A/A	A/A	A/A	A/A	A/A	A/A
28212607_471	A/A	A/A	A/A	A/A	A/A	A/A	A/A	A/A	A/A	A/A	A/A	A/A	A/A	A/A	A/A	A/A	A/A	A/A	A/A	A/A	A/A	A/A	A/A	A/A	A/A	A/A	A/A	A/A
28212607_475	A/A	A/A	NA	A/A	A/G	A/A	NA	A/A	NA	A/G	A/G	A/A	A/A	A/A	NA	A/A	A/G	A/G	A/A	A/A	A/A	A/A	A/G	A/A	A/G	A/A	A/A	A/G
28212607_479	A/A	A/A	A/A	A/A	A/A	A/A	A/A	NA	A/T	A/A	NA	A/A	A/A	A/A	A/A	A/A	A/A	A/A	A/A	A/A	A/A	A/A	A/A	A/A	A/A	NA	A/A	NA
28212607_485	C/C	C/C	C/C	C/C	C/C	C/C	C/C	NA	C/T	C/C	NA	C/C	C/C	C/C	C/C	C/C	C/C	C/C	C/C	C/C	C/C	C/C	C/C	C/C	C/C	NA	C/C	C/T
28212607_486	A/G	A/G	A/G	A/G	A/G	A/G	A/G	A/G	A/G	A/G	A/G	A/G	A/A	A/G	A/G	A/G	A/G	A/G	A/G	A/G	A/G	A/G	A/G	A/G	A/G	A/G	A/G	A/G
28212607_488	T/T	T/T	T/T	T/T	T/T	T/T	T/T	T/T	T/T	T/T	T/T	T/T	T/T	T/T	T/T	T/T	T/T	T/T	T/T	T/T	T/T	T/T	T/T	T/T	T/T	T/T	T/T	T/T
28212607_492	T/T	T/T	T/T	T/T	T/T	T/G	T/G	NA	T/G	NA	NA	T/T	T/T	T/T	T/T	T/T	T/T	T/T	T/T	T/T	T/T	T/T	T/T	NA	NA	NA	T/T	NA
28212607_495	A/G	A/G	A/G	A/G	A/G	A/G	A/G	A/G	A/G	G/G	A/G	A/G	G/G	A/G	A/G	A/G	A/G	A/G	A/G	A/G	A/G	A/G	A/G	A/G	A/G	A/G	A/G	A/G
28212607_500	A/A	A/A	A/A	A/A	A/A	A/A	A/A	A/A	A/A	A/A	A/A	A/A	A/A	A/A	A/A	A/A	A/A	A/A	A/A	A/A	A/A	A/A	A/A	A/A	A/A	A/A	A/A	A/A
28212607_518	A/A	A/A	A/A	A/A	A/A	A/A	A/A	A/A	A/A	A/A	A/A	A/A	NA	A/A	A/A	A/A	A/A	A/A	A/A	A/A	A/A	A/A	A/A	A/A	A/A	A/A	A/A	A/A
28212607_522	C/T	C/T	C/T	C/T	C/T	C/T	C/T	C/T	C/T	T/T	C/T	C/T	T/T	C/T	C/T	C/T	C/T	C/T	C/T	C/T	C/T	C/T	C/T	C/T	C/T	C/T	C/T	C/T
28212607_535	A/A	A/G	A/G	A/G	A/G	A/A	A/G	A/G	A/G	A/A	A/G	A/G	A/A	A/G	A/G	A/G	A/A	A/A	A/G	A/G	A/G	A/G	A/A	A/G	A/A	A/A	A/A	A/G
28212607_539	A/C	A/C	A/C	A/A	A/C	A/A	A/A	A/A	NA	NA	A/A	A/C	A/A	A/A	A/C	A/A	A/C	A/C	A/C	A/A	A/C	A/A	A/A	A/A	A/A	A/C	A/A	A/C
28212607_544	G/C	G/C	G/C	G/C	G/C	G/C	G/C	G/C	G/C	G/C	G/C	G/C	C/C	G/C	G/C	C/C	G/C	G/C	G/C	G/C	G/C	G/C	G/C	G/C	G/C	G/C	G/C	G/C
28212607_545	A/A	A/A	A/A	A/A	A/A	A/A	A/A	A/A	A/A	A/A	A/A	A/A	A/A	A/A	A/A	A/A	A/A	A/A	A/A	A/A	A/A	A/A	A/A	A/A	A/A	A/A	A/A	A/A
28212607_551	C/C	C/C	C/C	C/C	C/C	C/C	C/C	C/C	C/C	C/G	NA	C/C	C/C	C/C	C/C	NA	C/C	C/C	C/C	C/C	C/C	C/C	C/C	NA	C/C	NA	C/C	NA
28212607_552	A/T	A/T	A/T	A/T	A/T	A/T	A/T	A/T	A/T	A/T	A/T	A/T	T/T	A/T	A/T	T/T	A/T	A/T	A/T	A/T	A/T	A/T	A/T	A/T	A/T	A/T	A/T	A/T
28212607_557	C/C	C/C	C/C	C/C	C/C	C/C	C/C	C/C	C/C	C/C	NA	C/C	C/C	C/C	C/C	NA	C/C	C/C	C/C	C/C	C/C	C/C	C/C	NA	C/C	NA	C/C	NA
28212607_575	C/G	NA	C/G	C/G	C/G	C/G	C/G	C/G	C/C	C/G	C/C	C/G	C/C	C/G	NA	NA	NA	C/G	NA	C/G	C/C	C/G	C/G	NA	NA	NA	C/C	C/G
28212607_583	A/A	A/A	NA	A/A	A/C	A/A	A/A	A/A	NA	A/A	NA	A/C	A/A	A/A	A/C	A/A	A/C	A/A	A/C	NA	A/A	A/A	A/C	A/A	A/A	A/C	NA	A/C
28212607_584	G/G	G/G	G/G	G/G	G/G	G/G	G/G	G/G	G/G	G/G	G/G	G/G	G/G	G/G	G/G	G/G	G/G	G/G	NA	G/G	G/G	G/G	G/G	G/G	G/G	G/G	NA	G/G
28212607_589	G/G	NA	G/C	G/C	G/G	G/C	G/C	G/C	G/G	G/C	G/G	G/C	G/G	G/C	NA	NA	NA	G/G	G/G	G/C	G/G	G/C	G/G	G/G	NA	NA	G/G	G/G
28212607_591	T/T	T/T	T/T	T/T	T/T	T/T	T/T	T/T	T/T	T/T	T/T	T/T	T/T	T/T	T/T	T/T	T/T	T/T	NA	T/T	T/T	T/T	T/T	T/T	T/T	T/T	NA	T/T
28212607_595	G/G	G/G	G/G	G/G	G/G	G/G	G/G	G/G	G/G	G/G	G/G	G/G	G/G	G/G	G/G	NA	G/G	G/G	G/G	G/G	G/G	G/G	G/G	NA	G/G	NA	G/G	G/G
28212607_624	G/G	G/G	G/G	G/G	G/G	G/G	G/G	G/G	G/G	G/G	G/G	G/G	G/G	G/G	G/G	G/G	G/G	G/G	G/G	G/G	G/G	G/G	G/G	G/G	G/G	G/G	G/G	G/G
28212607_629	G/G	G/G	G/G	G/G	G/G	G/A	G/G	G/G	G/A	G/G	G/G	G/G	G/G	G/G	G/A	G/G	G/A	G/G	G/G	G/G	G/A	G/G	G/A	G/G	G/G	NA	G/A	G/G
28212607_673	T/T	T/T	T/T	T/T	T/T	T/T	T/T	T/T	T/T	T/T	T/T	T/T	T/T	T/T	T/T	T/T	T/T	T/T	T/T	T/T	T/T	T/T	T/T	T/T	T/T	T/T	T/T	T/T
28212607_687	T/T	T/T	T/T	T/T	T/T	T/T	T/T	T/T	T/T	T/T	T/T	T/T	T/T	T/T	T/T	T/T	T/T	T/T	T/T	T/T	T/T	T/T	T/T	T/T	T/T	T/T	T/T	T/T
28212607_734	C/C	C/C	C/C	C/C	C/C	G/G	C/C	C/C	C/G	C/C	C/C	C/C	C/C	C/C	C/G	C/C	C/G	C/C	C/C	C/C	C/G	C/C	C/G	C/C	C/C	NA	C/G	C/C
28213126_917	C/C	C/C	C/C	C/C	C/A	C/A	C/A	C/C	C/C	C/A	C/A	C/A	C/A	C/A	NA	C/C	C/C	C/C	C/A	C/A	C/A	C/A	C/C	C/C	C/A	C/C	C/C	C/A
28219388_1316	NA	C/C	C/C	C/C	C/C	C/C	C/C	C/C	C/C	C/C	C/C	C/C	C/C	C/C	C/C	C/C	C/C	C/C	C/C	C/C	C/C	C/C	C/C	C/C	NA	C/C	C/C	C/C
28219388_1317	NA	C/C	C/C	C/C	C/C	C/C	C/C	C/C	C/C	C/C	C/C	C/C	C/C	C/C	C/C	C/C	C/C	C/C	C/C	C/C	C/C	C/C	C/C	C/C	NA	C/C	C/C	C/C
28219388_1377	A/A	A/A	A/A	A/A	A/A	A/A	A/A	A/A	NA	A/A	A/G	A/A	NA	A/A	G/G	A/A	G/G	A/A	A/A	A/A	A/A	A/A	A/A	A/A	A/A	A/A	A/A	A/A
28219388_1459	C/T	C/T	C/T	C/T	C/T	C/T	C/C	C/C	C/T	C/T	C/T	C/T	C/T	C/T	C/T	C/T	C/T	C/T	C/C	C/C	C/C	C/T	C/T	NA	C/T	C/T	C/T	C/T
28219388_1476	C/C	C/C	C/C	C/C	C/C	C/C	C/C	C/C	C/C	C/C	C/C	C/C	C/C	C/C	C/C	C/C	C/C	C/C	C/C	C/C	C/C	C/C	C/C	C/C	C/C	NA	C/C	C/C
28221113_4389	C/T	C/C	C/C	C/C	C/C	C/T	C/C	C/C	C/C	NA	C/C	C/C	C/C	C/C	C/C	C/C	C/T	C/C	C/C	C/C	C/T	C/C	C/C	C/C	C/T	C/C	C/C	C/T
28221113_4411	G/G	A/G	A/G	G/G	A/G	G/G	G/G	A/G	A/G	G/G	G/G	G/G	G/G	A/G	G/G	A/G	G/G	A/G	G/G	G/G	G/G	A/G	G/G	G/G	G/G	G/G	G/G	G/G
28221113_4458	T/C	T/T	T/T	T/T	T/T	T/C	T/T	T/T	T/T	T/T	T/T	T/T	T/C	T/T	T/C	T/T	T/C	T/T	T/T	T/T	T/C	T/T	NA	T/T	T/C	T/T	T/C	T/C
28221113_4466	A/G	A/A	A/A	A/A	A/A	A/G	A/A	A/A	A/A	A/A	A/A	A/A	A/A	A/A	A/G	A/A	A/G	A/A	A/A	A/A	A/G	A/A	NA	A/A	A/G	A/A	A/G	A/A
28221113_4471	A/G	A/A	A/A	A/A	A/A	A/G	A/A	NA	A/A	A/G	A/A	A/G	G/G	A/A	A/G	A/A	A/G	A/A	A/A	A/A	A/G	A/A	NA	G/G	A/G	A/A	A/G	A/G
28221113_4474	G/A	G/G	G/G	G/G	G/G	G/A	G/G	G/G	G/G	G/G	G/G	G/G	G/G	G/G	G/A	G/G	G/A	G/G	G/G	G/G	G/A	G/G	NA	G/G	G/A	G/G	G/A	G/A
28221113_4475	T/C	T/T	T/T	T/T	T/T	T/C	T/T	T/T	T/T	T/T	T/T	T/T	T/T	T/T	T/C	T/T	T/C	T/T	T/T	T/T	T/C	T/T	NA	T/T	T/C	T/T	T/C	T/C
28221113_4502	C/T	C/C	C/C	C/C	C/C	C/T	C/C	C/C	C/C	C/C	C/C	C/C	C/C	C/C	C/T	C/C	C/T	C/C	C/C	C/C	C/T	C/C	NA	C/T	C/T	C/C	C/T	C/T
28221113_4515	T/G	T/T	T/T	T/T	T/T	T/G	T/T	T/T	T/T	T/T	T/T	T/T	T/G	T/T	T/G	T/T	T/G	T/T	T/T	T/T	T/G	T/T	NA	T/G	T/G	T/T	T/G	T/G
28221113_4519	G/G	T/T	T/G	T/T	T/T	G/G	T/T	T/T	T/T	G/G	T/T	T/G	G/G	T/T	G/G	T/T	G/G	T/T	T/T	T/T	G/G	T/T	G/G	G/G	G/G	T/T	G/G	G/G
28221113_4527	A/A	T/A	T/A	T/A	T/A	A/A	T/A	T/A	T/A	A/A	T/A	T/A	A/A	T/A	A/A	T/A	A/A	T/A	T/A	T/A	A/A	T/A	A/A	A/A	A/A	T/A	A/A	A/A
28221113_4549	G/A	G/G	G/G	G/G	G/G	G/A	G/G	G/G	G/G	G/G	G/G	G/G	G/A	G/G	G/A	G/G	G/A	G/G	G/G	G/G	G/A	G/G	NA	G/A	G/A	G/G	G/A	G/A
28221113_4566	A/A	G/A	G/A	G/A	G/A	A/A	G/A	G/A	G/A	A/A	G/A	G/A	A/A	G/A	A/A	G/A	A/A	G/A	G/A	G/A	A/A	G/A	A/A	A/A	A/A	G/A	A/A	A/A
28221113_4608	G/A	G/G	G/G	G/G	G/G	G/A	G/G	G/G	G/G	G/G	G/G	G/G	G/G	G/G	G/A	G/G	G/A	G/G	G/G	G/G	G/A	G/G	G/G	G/A	G/A	G/G	G/A	G/A
28221113_4645	T/T	T/T	T/T	T/T	T/T	T/T	T/T	T/T	T/T	T/T	T/T	T/T	T/T	T/T	T/T	T/T	T/T	G/T	T/T	T/T	T/T	G/T	T/T	T/T	T/T	T/T	T/T	T/T
28221113_4664	G/A	G/G	G/G	G/G	G/G	G/A	G/G	NA	G/G	G/G	G/G	G/G	NA	G/G	G/A	G/G	G/A	G/G	G/G	G/G	G/A	G/G	G/G	G/A	G/A	G/G	G/G	A/A
28221113_4666	T/C	T/T	T/T	T/T	T/T	T/C	T/T	NA	T/T	T/T	T/T	T/T	NA	T/T	T/C	T/T	T/C	T/T	T/T	T/T	T/C	T/T	T/T	T/C	T/C	T/T	T/T	C/C
28221911_2747	C/C	C/C	C/C	C/C	C/C	C/C	C/C	C/C	C/C	C/C	C/C	C/G	NA	C/G	C/G	C/C	NA	C/C	C/G	C/C	C/C	C/C	C/C	C/G	C/G	C/C	C/C	C/G
28221911_2826	C/C	NA	C/C	C/C	C/C	C/C	C/C	C/C	C/C	C/C	C/C	C/T	NA	C/T	C/T	C/C	T/T	C/C	C/T	C/C	C/C	C/C	NA	C/T	C/T	C/C	C/C	C/T
28221911_2840	T/T	T/T	T/T	T/T	T/T	T/T	T/T	T/T	T/T	T/T	T/T	T/T	T/T	T/T	T/A	T/T	T/T	T/T	T/T	T/T	T/T	T/T	T/T	T/A	T/T	T/T	T/T	T/T
28221911_2841	T/T	T/T	T/T	T/T	T/C	T/T	NA	T/T	T/C	T/T	T/C	T/T	T/T	T/T	T/T	T/T	T/T	T/T	T/T	T/C	T/C	T/T	T/T	T/T	T/T	NA	T/T	T/T
28221911_2865	T/C	T/C	T/C	T/C	T/T	T/T	T/T	T/C	T/T	T/C	T/T	T/C	T/C	T/C	T/C	T/T	T/T	T/C	T/C	T/T	T/T	T/C	T/C	NA	T/C	NA	T/C	T/C
28221911_2878	T/T	T/T	T/T	T/T	T/T	T/T	T/G	T/T	NA	T/T	T/G	T/T	T/T	T/T	T/T	T/T	T/T	T/T	T/T	T/G	T/G	T/T	T/T	T/T	T/T	T/T	T/T	T/T
28222015_403	C/C	C/C	C/C	C/C	C/C	C/C	C/C	C/C	C/C	C/C	C/C	C/C	C/C	C/C	C/C	C/C	C/C	C/C	C/C	C/C	C/C	C/C	C/C	C/C	C/C	C/C	C/C	C/C
28222015_409	G/G	G/G	G/G	G/G	G/G	G/G	G/G	G/A	NA	G/G	G/G	G/G	G/A	G/G	G/G	G/G	G/G	G/G	G/A	G/G	G/G	G/G	G/G	G/A	G/G	NA	G/G	G/G
28222015_413	C/C	C/T	C/T	C/C	C/C	C/C	C/T	C/C	C/C	C/C	C/T	C/C	C/C	C/T	C/T	C/C	C/T	C/C	C/C	C/C	C/C	C/C	C/C	C/C	C/C	C/C	C/T	C/T
28222015_417	A/C	A/C	A/C	A/C	A/C	A/C	A/C	A/C	A/C	A/C	A/C	A/C	A/C	A/C	A/C	A/C	A/C	A/C	A/C	A/A	A/A	A/C	A/C	A/C	A/C	NA	A/C	A/C
28222015_462	C/C	C/C	C/C	C/C	C/C	C/C	C/C	C/C	C/C	C/C	C/C	C/C	C/C	C/C	C/C	C/C	C/C	NA	C/C	C/C	C/C	C/C	C/C	C/C	C/C	C/C	C/C	C/C
28222015_468	T/T	T/C	T/C	T/T	T/C	NA	T/T	T/C	T/C	T/C	T/T	T/C	T/C	T/C	T/T	T/T	T/C	T/T	T/C	T/T	T/T	T/T	T/C	T/C	T/C	T/T	T/C	T/C
28222015_469	T/T	T/C	T/C	T/C	T/T	T/C	T/C	T/T	T/T	T/T	C/C	NA	T/T	T/C	C/C	T/C	T/T	T/T	T/T	T/T	T/T	T/T	T/T	T/T	T/T	T/T	T/C	T/C
28222015_520	C/C	T/T	T/T	C/T	C/C	C/T	T/T	C/C	C/C	C/C	T/T	T/T	C/C	T/T	T/T	NA	C/T	C/C	C/C	C/C	C/C	C/C	T/T	C/C	C/C	C/C	NA	NA
28222015_531	A/A	A/A	A/A	A/A	A/A	A/A	A/A	A/A	A/A	A/A	A/A	A/A	A/A	A/A	A/A	A/A	A/A	A/A	A/A	A/A	A/A	A/A	A/A	A/A	A/A	A/A	NA	A/A
28222015_556	G/G	G/G	G/G	G/G	G/G	G/G	G/G	G/G	G/G	G/G	G/G	G/G	G/G	G/G	G/G	G/G	G/G	G/G	G/G	G/G	G/G	G/G	G/G	G/G	G/G	G/G	G/G	G/G
28222015_569	G/G	G/G	G/G	G/G	G/G	G/G	G/G	C/C	C/C	C/C	G/G	G/G	C/C	G/G	G/G	G/C	NA	G/G	C/C	G/G	G/G	G/G	G/G	C/C	C/C	G/G	G/G	G/G
28222015_573	A/A	A/A	A/A	A/A	A/A	A/A	A/A	A/A	A/A	A/A	A/A	A/A	A/A	A/A	A/A	A/A	A/A	A/A	A/A	A/A	A/A	A/A	A/A	A/A	A/A	A/A	A/A	A/A
28222015_610	T/G	T/T	T/T	NA	T/G	T/T	T/T	T/T	T/T	T/T	T/T	T/T	T/T	T/T	T/T	T/T	T/T	T/G	T/T	T/G	T/G	T/G	T/T	T/T	T/T	T/G	T/T	T/T
28222015_680	C/C	C/C	C/C	C/C	C/C	C/C	C/C	C/C	C/C	C/C	C/C	C/C	C/C	C/C	C/C	C/C	C/C	C/C	C/C	C/C	C/C	C/C	C/C	C/C	C/C	C/C	C/C	C/C
28222015_693	C/C	C/C	C/C	C/C	C/C	C/C	C/C	C/C	C/C	C/C	C/C	C/C	C/C	C/C	C/C	C/C	C/C	C/C	C/C	C/C	C/C	C/C	C/C	C/C	C/C	C/C	C/C	C/C
28222015_703	G/C	G/C	G/G	G/G	G/C	G/C	G/C	G/C	G/C	G/C	G/C	G/G	G/C	G/C	NA	NA	G/C	G/C	G/C	G/G	G/G	G/G	G/G	C/C	NA	G/G	G/C	G/G
28222105_4529	T/T	T/T	T/T	T/T	T/T	T/T	T/T	T/T	T/T	G/G	G/G	T/T	T/T	T/T	T/T	T/T	T/T	T/T	T/T	T/T	T/T	T/T	T/T	T/T	T/T	T/T	T/T	G/G
28222105_4646	G/C	G/C	G/C	G/C	G/C	G/C	G/C	G/C	G/C	C/C	C/C	G/C	G/C	G/C	G/C	G/C	C/C	G/C	G/C	G/C	G/C	G/C	G/C	G/C	G/C	G/C	G/C	C/C
28223716_456	A/G	A/G	A/G	A/G	G/G	A/G	A/G	A/G	A/G	A/G	A/G	A/G	A/G	A/G	A/G	A/A	A/G	A/G	A/G	A/A	A/G	A/G	A/G	A/A	A/A	A/G	A/G	A/G
28223716_503	G/G	G/C	NA	G/G	G/G	G/G	G/G	G/G	G/G	G/G	G/G	G/G	G/G	G/G	G/G	G/G	G/G	G/G	G/C	G/G	G/G	G/G	G/G	G/G	G/G	G/G	G/G	G/G
28223716_598	T/A	T/A	T/A	T/A	T/A	T/A	T/A	T/A	T/A	T/A	A/A	T/A	T/A	T/A	T/A	T/T	T/A	T/A	T/A	T/T	T/A	T/A	T/A	T/T	T/T	T/A	T/A	A/A
28225927_2454	A/C	A/A	A/C	A/C	A/C	A/C	A/C	A/C	NA	A/C	A/C	A/C	A/C	A/C	A/C	A/C	A/C	A/C	A/C	A/C	A/A	A/C	A/C	A/C	A/C	A/C	A/C	A/C
28225927_2464	A/G	A/A	A/G	A/G	G/G	A/G	A/G	A/G	NA	A/G	A/G	A/G	A/G	A/G	A/G	A/G	A/G	A/G	A/G	A/G	A/G	A/G	A/G	A/G	A/G	A/G	A/G	A/G
28225927_2507	G/T	G/T	G/T	G/T	G/T	G/T	G/T	G/T	G/T	G/T	G/T	G/T	G/T	G/T	G/T	G/T	G/T	G/T	G/T	G/T	G/T	G/T	G/T	G/T	G/T	G/T	G/T	G/T
28225927_2517	A/G	A/G	A/G	A/G	A/G	A/G	A/G	A/G	A/G	A/G	A/G	A/G	A/G	A/G	A/G	A/G	A/G	A/G	A/G	A/G	A/G	A/G	A/G	A/G	A/G	A/G	A/G	A/A
28225927_2561	T/C	T/C	T/C	T/C	T/C	T/C	T/C	T/C	T/C	T/C	T/C	T/C	T/C	T/C	T/C	T/C	T/C	T/C	T/C	T/C	T/C	T/C	T/C	T/C	T/C	T/C	T/C	T/C
28225927_2579	A/C	A/C	A/C	A/C	A/C	A/C	A/C	A/C	A/C	A/C	A/C	A/C	A/C	A/C	A/C	A/C	A/C	A/C	A/C	A/C	A/C	A/C	A/C	A/C	A/C	A/C	A/C	A/C
28225927_2600	T/T	T/T	T/T	T/T	T/T	T/T	T/T	T/T	T/T	T/T	T/T	T/T	T/T	T/T	T/T	T/C	T/C	T/T	T/T	T/T	T/T	T/T	NA	T/T	T/T	T/T	T/T	T/C
28225927_2609	C/T	C/T	C/C	C/T	C/T	C/T	C/T	C/C	C/T	C/T	C/T	C/T	C/T	C/T	C/T	C/C	C/C	NA	C/T	C/T	NA	NA	C/C	C/T	C/T	NA	C/T	C/C
28225927_2623	T/T	T/T	T/G	T/T	T/T	T/T	T/T	T/T	T/T	T/T	T/T	T/T	T/T	T/T	T/T	T/T	T/T	T/T	T/T	T/T	T/T	T/T	T/T	T/T	T/T	T/T	T/T	T/T
28225927_2657	T/G	T/G	T/G	T/G	T/G	T/G	T/G	T/G	T/G	T/G	T/G	T/G	T/G	T/G	T/G	T/G	T/G	T/G	T/G	T/G	T/G	T/G	T/G	T/G	T/G	NA	T/G	T/G
28229852_4693	T/T	C/T	C/C	T/T	T/T	T/T	C/C	C/C	C/T	T/T	C/T	C/T	C/T	C/T	C/T	C/T	C/T	C/T	C/T	C/T	C/C	C/T	C/T	C/T	C/T	C/T	C/T	T/T
28229852_4712	A/A	A/G	A/A	A/A	A/A	A/G	A/A	A/A	A/G	A/A	A/A	A/G	A/G	A/G	A/G	A/G	A/G	A/G	A/G	A/G	A/A	A/G	A/G	A/G	A/G	A/G	A/G	A/G
28230922_525	T/T	T/T	NA	T/A	T/A	T/T	T/T	T/T	T/T	T/A	T/A	T/A	T/T	T/T	T/T	T/T	T/T	T/T	T/T	T/T	T/T	T/A	T/T	T/A	T/A	NA	T/T	T/T
28230922_563	T/T	NA	T/T	T/T	T/T	T/T	T/T	T/T	T/T	T/T	T/T	T/T	NA	T/T	T/T	T/T	T/T	T/T	T/T	T/T	T/T	T/T	T/T	T/T	T/G	T/T	T/T	T/T
28230922_597	G/G	G/G	G/G	G/G	G/G	G/G	G/G	G/G	G/G	G/G	G/G	G/G	G/G	G/G	G/G	G/G	G/G	G/G	G/G	G/G	G/G	G/G	G/G	G/G	G/G	G/G	G/G	G/G
28230922_600	A/A	A/A	A/A	A/A	A/A	A/A	A/A	A/A	A/A	A/A	A/A	A/A	A/A	A/A	A/A	A/A	A/A	A/A	A/A	A/A	A/A	A/A	A/A	A/A	A/A	A/A	A/A	A/A
28230922_602	A/A	A/A	A/A	A/A	A/A	A/A	A/A	A/A	A/A	A/A	A/A	A/A	A/A	A/A	A/A	A/A	A/A	A/A	A/A	A/A	A/A	A/A	A/A	A/A	A/A	A/A	A/A	A/A
28230922_627	C/C	G/G	C/C	C/C	C/C	C/C	C/C	C/C	C/C	C/C	C/C	C/C	NA	C/C	C/C	C/C	C/C	C/C	C/C	C/C	C/C	C/C	C/C	C/C	G/G	C/C	C/C	C/C
28231171_1349	A/A	A/A	A/A	A/A	A/A	A/A	A/A	A/A	A/A	A/A	A/A	G/G	A/A	A/A	A/A	G/G	G/G	A/A	A/A	A/A	A/A	A/A	A/A	A/A	A/A	A/A	A/A	A/A
28231171_1377	G/G	G/G	G/G	G/G	G/G	G/G	G/G	G/G	G/G	G/G	G/G	G/G	G/G	G/G	G/G	T/T	T/T	G/G	G/G	G/G	G/G	G/G	G/G	G/G	G/G	G/G	G/G	G/G
28231171_1460	C/C	C/C	C/C	C/C	C/C	C/C	C/C	C/T	NA	C/C	C/C	C/C	C/C	C/C	C/C	C/C	C/C	C/C	C/C	T/T	C/C	C/C	C/C	C/C	C/C	C/C	C/C	C/C
28235015_148	T/T	A/A	A/A	A/A	A/A	A/A	T/A	A/A	A/A	NA	A/A	A/A	A/A	T/T	A/A	NA	T/T	A/A	A/A	A/A	A/A	T/A	A/A	T/T	A/A	A/A	T/T	T/T
28311128_2464	T/T	T/T	G/G	NA	G/G	G/G	G/G	T/T	T/T	T/G	G/G	T/T	T/T	T/T	T/T	G/G	T/T	T/T	T/T	T/T	T/T	T/T	T/T	T/T	G/G	T/T	G/G	T/T
28311128_2514	T/T	T/T	G/G	NA	G/G	G/G	G/G	T/T	T/T	T/G	G/G	T/T	T/T	T/T	T/T	G/G	T/T	T/T	T/T	T/T	T/T	T/T	T/T	T/T	G/G	T/T	G/G	T/T
28311128_2572	A/A	A/A	G/G	NA	G/G	G/G	G/G	A/A	A/A	A/G	G/G	A/A	A/A	A/A	A/A	G/G	A/A	A/A	A/A	A/A	A/A	A/A	A/A	G/G	G/G	A/A	G/G	A/A
28317569_5060	G/G	G/G	T/T	G/G	T/T	G/G	G/G	T/T	G/G	G/G	G/G	G/G	T/T	T/T	G/G	T/T	T/T	G/G	G/G	G/G	T/T	T/T	T/T	T/T	T/T	G/G	T/T	T/T
28317569_5069	A/A	A/A	G/G	A/A	G/G	A/A	A/A	G/G	A/A	A/A	A/A	A/A	G/G	G/G	A/A	G/G	G/G	A/A	A/A	A/A	G/G	G/G	G/G	G/G	G/G	A/A	G/G	G/G
28317569_5146	T/T	T/T	T/T	T/T	T/T	T/T	T/T	T/T	T/T	T/T	T/T	T/T	T/T	T/T	T/T	T/T	T/T	T/T	T/T	T/T	T/T	T/T	T/T	T/T	T/T	T/T	T/T	T/T
28317569_5277	C/C	C/C	T/T	NA	T/T	C/C	C/C	T/T	C/C	C/C	C/C	C/C	T/T	T/T	C/C	T/T	T/T	T/T	C/C	C/C	T/T	T/T	T/T	T/T	T/T	C/C	T/T	T/T
28317569_5653	A/A	NA	A/A	A/A	T/T	A/A	A/A	T/T	A/A	A/A	A/A	A/A	T/T	NA	A/A	T/T	T/T	A/A	A/A	NA	T/T	T/T	T/T	T/T	T/T	A/A	T/T	T/T
28317569_5675	C/C	NA	A/A	C/C	A/A	C/C	C/C	A/A	C/C	C/C	C/C	C/C	A/A	A/A	C/C	A/A	A/A	C/C	C/C	NA	A/A	A/A	A/A	A/A	A/A	C/C	A/A	A/A
28317569_5681	C/C	NA	T/T	C/C	T/T	C/C	C/C	T/T	C/C	C/C	C/C	C/C	T/T	T/T	C/C	T/T	T/T	C/C	C/C	NA	T/T	T/T	T/T	T/T	T/T	C/C	T/T	T/T
28320050_15383	G/G	G/G	G/G	G/G	G/G	G/G	G/G	G/G	G/G	G/G	G/G	G/A	G/G	G/G	G/G	G/G	G/G	G/G	G/G	G/G	G/G	G/G	G/G	G/G	G/G	NA	G/G	G/G
28320050_15418	NA	A/T	A/A	A/A	A/A	A/A	A/A	NA	A/T	A/A	A/A	A/T	A/A	A/A	A/A	A/A	A/A	A/A	A/A	A/A	A/A	A/A	A/A	NA	A/A	NA	A/A	A/A
28322358_2328	C/C	C/C	C/C	C/C	C/T	C/T	NA	C/C	C/C	C/T	C/T	C/C	C/C	C/T	C/C	C/C	C/T	C/T	C/C	C/C	C/T	NA	C/C	C/C	C/T	NA	C/C	C/C
28322358_2329	C/C	C/C	C/C	C/C	C/T	C/T	NA	C/C	C/C	C/T	C/T	C/C	C/C	C/T	C/C	C/C	C/T	C/T	C/C	C/C	C/C	NA	C/C	C/C	C/T	NA	C/C	C/C
28322358_2348	T/T	T/T	T/T	T/T	T/C	T/C	NA	T/C	NA	T/C	T/C	T/T	T/T	T/C	T/T	NA	T/C	T/T	T/T	T/C	T/T	T/C	T/T	T/T	T/C	NA	T/T	T/T
28322358_2349	T/T	T/T	T/T	T/T	T/C	T/C	NA	T/C	NA	T/C	T/C	T/T	T/T	T/C	T/T	NA	T/C	T/T	T/T	T/C	T/T	T/C	T/T	T/T	T/C	NA	T/T	T/T
28322358_2371	G/G	G/G	G/G	G/G	G/A	G/A	NA	G/A	NA	G/G	G/G	G/G	G/G	G/A	G/G	NA	G/A	G/G	G/G	NA	G/G	G/G	G/G	G/G	G/A	G/G	NA	G/G
28322358_2377	T/T	T/T	T/T	T/T	T/C	T/C	NA	T/T	NA	T/C	T/C	T/T	T/T	T/C	T/T	NA	T/C	T/T	T/T	T/T	T/T	T/C	T/T	T/T	T/C	T/T	NA	T/T
28322358_2395	G/G	G/G	G/G	G/G	G/G	G/T	NA	G/G	NA	G/G	G/G	G/G	G/G	G/T	G/G	G/T	G/T	G/G	G/G	NA	G/G	G/T	G/G	G/G	G/T	G/G	NA	G/G
28322358_2397	T/T	T/T	T/T	T/T	T/C	T/C	NA	T/T	NA	T/T	T/T	T/T	T/T	T/C	T/T	T/T	T/C	T/T	T/T	NA	T/T	T/C	T/T	T/T	T/C	T/T	NA	T/T
28322358_2406	T/T	T/T	T/T	NA	T/T	T/T	NA	T/T	NA	T/T	NA	T/T	T/T	T/G	T/T	T/G	T/G	T/T	T/T	NA	T/T	T/G	T/T	T/T	T/G	T/T	NA	T/T
28322358_2416	C/C	C/C	C/C	NA	C/C	C/C	C/C	C/C	NA	C/C	NA	C/C	C/C	C/G	C/C	C/G	C/G	C/C	C/C	NA	C/C	C/G	C/C	C/C	C/G	C/C	C/C	C/C
28322358_2426	A/A	A/A	A/A	NA	A/A	A/A	A/A	A/A	A/A	A/G	NA	A/A	A/A	A/G	A/A	A/A	A/G	A/A	A/A	NA	A/A	A/G	A/A	A/A	A/G	A/A	A/A	A/A
28322358_2449	C/C	C/C	C/C	C/C	C/C	C/C	C/C	C/T	C/C	C/C	C/C	C/C	C/C	C/T	C/C	C/C	C/C	C/C	C/T	NA	C/C	C/C	C/C	C/C	C/T	C/C	C/C	C/C
28322358_2452	C/C	C/C	C/C	C/C	C/C	C/C	C/C	C/G	C/C	C/C	C/C	C/C	NA	C/G	C/G	C/C	C/C	C/C	C/G	NA	C/C	C/C	C/C	C/C	C/C	C/C	C/C	C/C
28322358_2467	C/C	NA	C/C	C/C	C/C	C/C	C/C	C/C	C/C	C/C	C/C	C/C	NA	C/A	C/C	C/C	C/A	C/C	C/C	C/C	C/C	C/C	C/C	C/C	C/C	C/C	C/C	C/C
28322772_943	T/T	T/T	T/T	T/T	T/T	T/T	T/T	C/C	C/C	NA	T/T	T/T	T/T	T/T	NA	T/T	NA	T/T	T/T	NA	C/C	T/T	T/T	NA	T/T	T/T	T/T	C/C
28328279_5032	T/T	T/C	T/T	T/T	T/T	T/C	T/C	T/C	T/T	T/T	T/T	T/T	T/T	T/T	T/C	T/C	T/C	T/C	T/C	T/T	T/C	T/T	T/T	T/C	T/T	NA	T/C	T/T
28328279_5042	A/A	A/C	A/C	A/A	A/A	A/C	A/C	A/C	A/A	A/A	A/A	A/A	A/A	A/A	A/C	A/C	A/C	A/C	A/C	A/A	A/C	A/A	A/A	A/C	A/A	NA	A/C	A/A
28328279_5050	C/C	C/C	C/C	C/C	NA	C/C	C/C	C/C	C/C	C/C	C/C	C/C	NA	C/C	C/C	C/C	C/C	C/C	C/C	C/C	C/C	C/C	C/C	C/C	C/C	C/C	C/C	C/C
28328279_5065	A/A	A/A	A/A	A/A	A/A	A/A	A/A	A/A	A/A	A/A	A/A	A/A	A/A	A/A	A/A	A/A	A/A	A/A	A/A	A/A	A/A	A/A	A/A	A/A	A/A	A/A	A/A	A/A
28328279_5069	A/G	A/G	A/G	A/G	A/G	A/G	A/G	A/G	A/G	A/G	A/G	A/G	A/G	A/G	A/G	A/G	A/G	A/G	A/G	A/G	A/G	A/G	A/G	NA	A/G	A/G	A/G	A/G
28328279_5071	C/T	C/T	C/T	C/T	T/T	C/T	C/T	C/T	C/T	C/T	C/T	C/T	C/T	C/T	C/T	C/T	C/T	C/T	C/T	T/T	C/T	C/T	T/T	C/T	C/T	C/T	C/T	C/T
28328279_5081	A/G	A/G	A/G	A/G	A/G	A/G	A/G	A/G	A/G	A/G	A/G	A/G	A/G	A/G	A/G	A/G	A/G	A/G	A/G	A/G	A/G	A/G	A/G	A/G	A/G	A/G	A/G	A/G
28328279_5108	A/G	A/G	A/G	A/G	G/G	A/G	A/G	A/G	NA	A/G	A/G	A/G	A/G	A/G	A/G	A/G	A/G	A/G	A/G	A/G	A/G	A/G	A/G	A/G	A/G	A/G	A/G	A/G
28335906_383	G/T	G/G	G/T	G/G	G/T	G/T	G/T	G/T	G/G	G/G	G/G	G/T	G/G	G/T	G/T	G/G	G/G	G/G	NA	G/G	G/G	G/G	NA	NA	G/G	G/G	G/G	G/G
28335906_406	A/C	A/A	A/C	A/A	A/C	A/C	A/C	A/C	A/A	A/A	A/A	A/C	A/A	A/C	A/C	A/A	A/A	A/A	NA	A/A	A/C	A/A	NA	A/A	A/A	A/A	A/A	A/A
28335906_417	T/C	T/T	T/C	T/T	T/C	T/T	T/C	T/C	T/T	T/T	T/T	T/C	T/T	T/T	T/C	T/T	T/T	T/T	NA	T/T	T/C	T/T	NA	T/T	T/T	T/T	T/T	T/T
28335906_440	C/C	C/C	C/C	NA	C/C	C/C	C/C	C/C	T/T	T/T	T/T	C/C	T/T	C/C	C/C	T/T	T/T	T/T	C/C	T/T	C/C	T/T	T/T	T/T	T/T	T/T	T/T	C/C
28335906_461	A/A	A/A	A/A	NA	A/A	A/A	A/A	A/A	A/A	A/A	G/A	A/A	NA	A/A	A/A	G/G	G/G	A/A	A/A	A/A	A/A	NA	A/A	A/A	A/A	G/G	A/A	A/A
28335906_472	A/G	A/A	A/G	A/A	A/G	A/G	A/A	A/G	A/A	A/A	A/A	A/G	A/A	A/A	A/G	A/A	A/A	A/A	A/A	A/A	A/G	A/A	NA	A/A	A/A	A/A	A/A	A/G
28335906_490	T/T	T/T	T/T	NA	NA	T/T	T/T	T/T	C/C	C/C	C/C	NA	C/C	T/T	T/T	C/C	C/C	C/C	T/T	C/C	T/T	C/C	C/C	C/C	C/C	C/C	C/C	T/T
28335906_495	T/T	T/T	T/T	NA	T/T	T/T	T/T	T/T	T/T	T/T	T/T	T/T	T/T	T/T	T/T	A/A	A/A	T/T	T/T	T/T	T/T	T/T	T/T	T/T	T/T	T/T	T/T	T/T
28335906_505	A/C	A/A	A/C	A/A	A/C	A/C	A/A	A/C	A/A	A/A	A/A	A/C	A/A	A/C	A/C	A/A	A/A	A/A	A/A	A/A	A/C	A/A	A/A	A/A	A/A	A/A	A/A	A/A
28337450_6501	A/A	A/A	A/A	A/A	A/A	A/A	A/A	A/A	A/A	A/A	A/A	A/A	A/A	A/A	A/A	A/A	A/A	A/A	A/A	A/A	A/A	A/A	A/A	A/A	A/A	A/A	A/G	G/G
28337450_6549	A/A	A/A	C/C	A/A	A/A	A/A	C/C	A/A	A/A	NA	A/A	A/A	A/A	C/C	C/C	A/A	A/A	C/C	C/C	A/C	C/C	A/A	A/A	C/C	A/A	A/A	A/C	A/A
28337450_6585	C/C	A/A	NA	A/A	A/A	C/C	A/A	NA	C/C	A/A	A/A	C/C	C/C	A/A	A/A	C/C	A/A	A/A	A/A	A/A	A/A	A/A	C/C	A/A	A/C	A/A	A/C	C/C
28341080_5826	T/T	T/T	NA	G/G	T/T	G/G	T/T	T/T	T/T	T/T	NA	G/G	G/G	G/G	G/G	NA	T/T	G/T	T/T	G/G	G/G	G/G	T/T	G/G	G/G	G/G	G/G	G/G
28341080_5835	G/G	G/G	G/G	A/A	G/G	G/G	G/G	G/G	G/G	G/G	G/G	G/G	G/G	G/G	G/G	G/G	G/G	G/G	G/G	G/G	G/G	G/G	G/G	G/G	G/G	G/G	G/G	G/G
28343736_6351	A/A	A/A	A/A	A/A	C/C	C/C	C/C	C/C	C/C	C/C	A/A	A/A	A/A	C/C	A/A	A/A	C/C	A/A	A/A	A/A	C/C	NA	A/A	C/C	C/C	A/A	A/A	C/C
28344428_2515	T/T	T/T	T/T	T/T	T/T	T/T	T/T	T/T	T/T	T/T	T/T	T/T	T/T	T/T	T/T	T/T	T/T	T/T	T/T	T/T	T/T	T/T	T/T	T/T	T/T	T/T	T/T	T/T
28353033_5773	A/A	A/A	G/A	G/A	G/A	G/A	G/A	G/A	G/A	G/A	G/A	G/A	A/A	G/A	G/A	G/A	G/G	G/A	G/A	A/A	G/A	G/G	NA	A/A	G/G	NA	G/A	G/G
28358534_518	G/G	G/G	G/G	G/G	G/G	G/G	G/G	G/G	G/G	G/G	G/G	G/G	G/G	G/G	G/G	G/G	G/G	G/G	G/G	G/G	G/G	G/G	G/G	G/G	G/G	G/G	G/G	G/G
28358534_557	A/A	T/T	A/A	A/A	A/A	A/A	A/A	A/A	T/T	A/A	NA	A/A	NA	A/A	A/A	A/A	A/A	T/A	A/A	T/A	T/A	NA	A/A	A/A	A/A	A/A	A/A	A/A
28358534_559	T/T	G/G	T/T	T/T	T/T	T/T	T/T	T/T	G/G	T/T	NA	T/T	NA	T/T	T/T	T/T	T/T	G/T	T/T	G/T	G/T	NA	T/T	T/T	T/T	T/T	T/T	T/T
28363539_2496	T/T	T/T	T/T	T/T	T/T	T/T	T/T	NA	T/T	T/T	NA	T/C	C/C	C/C	C/C	C/C	T/T	T/T	T/T	T/T	T/T	T/T	T/T	T/T	T/T	NA	T/T	T/T
28363539_2645	C/C	C/C	C/C	NA	NA	C/C	C/C	C/C	C/C	C/C	C/C	C/C	C/C	C/C	C/C	C/C	C/T	C/C	C/C	C/C	C/C	C/C	C/C	C/C	C/C	C/C	C/C	C/C
28364013_6515	A/A	A/A	A/A	A/A	A/A	A/A	A/A	A/A	A/A	A/A	A/A	A/A	A/A	A/A	A/A	A/A	A/A	A/A	A/A	A/A	A/A	A/A	A/A	A/A	A/A	A/A	A/A	A/A
28364013_6566	G/G	G/G	G/G	G/G	G/G	G/G	G/G	G/G	G/G	G/G	G/G	G/G	G/G	G/G	G/G	G/G	G/G	G/G	G/G	G/G	G/G	G/G	G/G	G/G	G/G	G/G	G/G	G/G
28364013_6585	T/T	T/T	T/T	T/T	T/T	T/T	NA	T/T	T/T	T/T	T/T	T/T	T/T	T/T	T/T	T/T	NA	T/T	T/T	T/T	T/T	T/T	T/T	T/T	T/T	T/T	NA	NA
28364013_6588	T/T	T/T	T/T	T/T	T/T	T/T	T/T	T/T	T/T	T/T	T/T	T/T	T/T	T/T	T/T	T/T	T/T	T/T	T/T	T/T	T/T	T/T	T/T	T/T	T/T	T/T	T/T	T/T
28364013_6589	A/A	A/A	A/A	A/A	A/A	A/A	A/A	A/A	A/A	A/A	A/A	A/A	A/A	A/A	A/A	A/A	A/A	A/A	A/A	A/A	A/A	A/A	A/A	A/A	A/A	A/A	A/A	A/A
28365538_6207	T/T	T/T	T/T	T/G	T/G	T/T	T/T	T/T	T/T	T/T	T/G	T/T	T/T	T/T	T/T	T/T	T/T	T/T	T/T	T/G	T/T	T/T	T/T	NA	T/T	T/T	NA	T/T
28365538_6216	C/C	C/C	C/C	C/C	C/A	C/C	C/C	C/C	C/C	C/C	C/C	C/C	C/C	C/C	C/C	C/C	C/C	C/C	C/C	C/C	C/C	C/C	C/C	NA	C/C	C/C	NA	C/A
28365538_6219	A/A	A/A	A/A	A/A	A/C	A/A	A/A	A/A	A/A	A/A	A/C	A/A	A/A	A/A	A/A	A/A	A/A	A/A	A/A	A/A	A/A	A/A	A/A	NA	A/A	A/A	NA	A/C
28365538_6229	A/A	A/A	A/A	A/A	A/G	A/A	A/A	A/A	A/A	A/A	A/A	A/A	A/A	A/A	A/A	A/A	A/A	A/A	A/A	A/A	A/A	A/A	A/A	NA	A/A	A/A	NA	A/A
28365538_6230	C/C	C/C	C/C	C/C	C/A	C/C	C/C	C/C	C/C	C/C	C/C	C/C	C/C	C/C	C/C	C/C	C/C	C/C	C/C	C/C	C/C	C/C	C/C	NA	C/C	C/C	NA	C/C
28365538_6235	A/A	A/A	A/A	A/G	A/G	A/A	A/A	A/A	A/A	A/A	G/G	A/A	A/A	A/A	A/A	A/A	A/A	A/A	A/A	G/G	A/A	A/A	A/A	A/G	A/A	A/A	NA	G/G
28365538_6254	T/T	T/T	T/T	G/G	T/G	T/T	T/T	T/T	T/T	T/T	T/G	T/T	T/T	T/T	T/T	T/T	T/T	T/T	T/T	T/G	T/T	T/T	T/T	T/G	T/T	T/T	NA	T/G
28365538_6298	C/C	C/C	C/C	C/A	C/A	C/C	C/C	C/C	C/C	C/C	C/A	C/C	C/C	C/C	C/C	C/C	C/C	C/C	C/C	C/C	C/C	C/C	C/C	C/A	C/C	C/C	NA	C/A
28365538_6310	T/T	T/T	T/T	T/C	T/C	T/T	T/T	T/T	T/T	T/T	T/C	T/T	T/T	T/T	T/T	T/T	T/T	T/T	T/T	T/T	T/T	T/T	T/T	T/C	T/T	T/T	NA	T/C
28365538_6311	G/G	G/G	G/G	G/C	G/C	G/G	G/G	G/G	G/G	G/G	G/C	G/G	G/G	G/G	G/G	G/G	G/G	G/G	G/G	G/G	G/G	G/G	G/G	G/C	G/G	G/G	NA	G/C
28365538_6327	A/A	A/A	A/A	A/T	A/T	A/A	A/A	A/A	A/A	A/A	A/A	A/A	A/A	A/A	A/A	A/A	A/A	A/A	A/A	A/A	A/A	A/A	A/A	A/T	A/A	A/A	A/A	A/T
28365538_6337	T/T	T/T	T/T	T/C	T/C	T/T	T/T	T/T	T/T	T/T	T/T	T/T	T/T	T/T	T/T	T/T	T/T	T/T	T/T	T/C	T/T	T/T	T/T	T/C	T/T	T/T	T/T	T/T
28365538_6348	C/C	C/C	C/C	C/A	C/A	C/C	C/C	C/C	C/C	C/C	C/C	C/C	C/C	C/C	C/C	C/C	C/C	C/C	C/C	NA	C/C	C/C	C/C	C/A	C/C	C/C	C/C	C/A
28367983_508	C/C	C/C	NA	T/T	C/C	NA	C/C	T/T	T/T	NA	T/T	T/C	C/C	C/C	C/C	C/C	T/T	T/T	T/T	C/C	C/C	NA	C/C	C/C	C/C	C/C	C/C	C/C
28367983_560	C/C	C/C	T/T	T/T	C/C	C/C	C/C	T/T	T/T	NA	T/T	T/C	NA	C/C	C/C	C/C	T/T	T/T	T/T	C/C	C/C	NA	C/C	C/C	C/C	C/C	C/C	C/C
28367983_576	T/T	T/T	NA	C/C	T/T	NA	T/T	C/C	C/C	NA	C/C	C/T	NA	T/T	T/T	T/T	C/C	C/C	C/C	T/T	T/T	NA	T/T	T/T	T/T	T/T	T/T	T/T
28381674_2555	G/G	G/G	G/G	G/A	G/G	NA	G/G	NA	NA	NA	G/A	G/G	G/A	G/G	G/G	G/G	NA	NA	G/G	G/G	G/G	G/G	G/A	G/G	G/G	G/A	G/G	G/A
28381674_2564	C/C	C/C	C/C	C/T	C/C	NA	C/C	NA	NA	NA	C/T	C/T	C/T	C/C	C/C	C/C	NA	NA	C/C	C/C	C/C	C/C	C/T	C/C	C/C	C/T	C/C	C/T
28381674_2590	G/G	G/G	G/G	G/A	G/G	G/G	G/A	NA	NA	G/A	G/A	G/A	G/A	G/G	G/G	G/G	G/A	G/A	G/G	G/G	G/G	G/G	G/A	G/G	G/G	G/A	G/G	G/A
28381674_2599	G/G	G/G	G/G	G/A	G/G	G/A	G/G	NA	NA	G/A	G/A	G/A	G/A	G/G	G/G	G/G	G/A	G/A	G/G	G/G	G/G	G/G	G/A	G/G	G/G	G/A	G/G	G/A
28381674_2601	T/T	T/T	T/T	T/T	T/T	T/T	T/T	T/T	T/T	T/T	T/T	T/T	T/T	T/T	T/T	T/T	T/T	T/T	T/T	T/T	T/T	T/T	T/T	T/T	T/T	T/T	T/T	T/T
28384057_2555	G/G	G/G	T/T	NA	G/G	T/T	T/T	NA	T/T	T/T	G/G	T/T	NA	T/T	T/T	G/G	T/T	NA	G/G	G/G	G/G	T/T	G/G	T/T	G/G	G/G	G/G	G/G
283892801_3931	T/T	NA	NA	A/A	A/A	T/T	A/A	T/T	T/T	T/T	A/A	T/T	T/T	T/T	T/A	T/T	T/T	T/T	T/A	T/T	T/T	T/T	T/T	T/T	T/T	T/T	T/T	T/T
283892801_3938	A/A	NA	NA	C/C	C/C	A/A	C/C	A/A	A/A	A/A	C/C	A/A	A/A	A/A	A/C	A/A	A/A	A/A	A/C	A/A	A/A	A/A	A/A	A/A	A/A	A/A	A/A	A/A
28390819_2898	C/C	T/T	T/T	T/T	T/T	T/T	T/T	C/C	NA	T/T	T/T	T/T	T/T	T/C	C/C	T/T	T/T	NA	T/T	T/T	T/T	T/T	T/T	T/T	T/T	T/T	T/T	T/T
28392660_517	A/A	G/G	A/A	A/G	G/G	A/A	A/A	A/A	A/A	A/A	A/A	A/A	NA	A/A	A/A	A/A	NA	A/A	A/A	A/A	A/A	A/A	NA	A/A	A/A	A/A	A/A	A/A
28392660_631	C/C	C/C	T/T	C/C	C/C	T/T	C/C	T/T	NA	C/C	NA	T/T	NA	C/C	C/C	T/T	C/C	C/C	C/C	T/T	T/T	C/C	C/C	T/T	T/T	NA	T/T	T/T
28406179_585	T/T	T/T	T/T	NA	T/T	NA	T/T	T/T	T/T	T/T	T/T	T/T	T/T	T/T	T/T	T/T	T/T	T/T	T/T	T/T	T/G	T/T	T/T	T/T	T/T	T/T	T/T	T/T
28412054_428	C/C	C/C	NA	C/C	C/C	C/C	C/C	C/C	C/C	C/C	C/C	C/C	C/C	C/C	C/C	NA	C/C	C/C	NA	C/C	C/C	C/C	C/C	C/C	C/C	C/C	C/C	C/C
28412054_434	T/T	T/T	NA	T/T	T/T	T/T	T/T	T/T	T/T	T/T	T/T	T/T	T/T	T/T	T/T	NA	T/T	T/T	NA	T/T	T/T	T/T	T/T	T/T	T/T	T/T	T/T	T/T
28412054_478	G/G	G/G	NA	G/G	G/G	G/G	G/G	G/G	G/G	G/G	G/G	G/G	NA	G/G	G/C	NA	G/G	G/C	NA	G/G	G/G	G/G	G/G	G/G	G/G	NA	G/G	G/G
28412054_500	A/A	A/A	NA	A/A	A/A	A/A	A/A	A/A	A/A	A/A	A/A	A/A	NA	A/A	A/C	NA	A/A	A/C	NA	A/A	A/A	A/A	A/A	A/A	A/A	NA	A/A	A/A
28412054_501	G/G	G/G	NA	G/G	G/G	G/G	G/G	G/G	G/G	G/G	G/G	A/A	G/G	A/A	A/G	NA	G/G	A/A	A/A	G/G	G/G	A/A	A/A	G/G	G/G	G/G	G/G	G/G
28412054_516	A/A	A/A	NA	A/A	A/A	A/A	A/A	A/A	A/A	A/A	A/A	A/A	NA	A/A	A/G	A/A	A/A	A/G	NA	A/A	A/A	A/A	A/A	A/A	A/A	A/A	A/A	A/A
28412054_522	T/T	T/T	NA	T/T	T/T	T/T	T/T	T/T	T/T	T/T	T/T	T/T	NA	T/T	T/A	T/T	T/T	T/A	NA	T/T	T/T	T/T	T/T	T/T	T/T	T/T	T/T	T/T
28412054_542	G/G	G/G	NA	G/G	G/G	G/G	G/G	G/G	G/G	G/G	G/G	G/G	NA	G/G	G/C	G/G	G/G	G/C	NA	G/G	G/G	G/G	G/G	G/G	G/G	G/G	G/G	G/G
28412054_549	G/G	G/G	NA	G/G	G/G	G/G	G/G	G/G	G/G	G/G	G/G	G/G	NA	G/G	G/A	G/G	G/G	G/G	NA	G/G	G/G	G/G	G/G	G/G	G/G	G/G	G/G	G/G
28412054_552	T/T	T/T	NA	T/T	T/T	T/T	T/T	T/T	T/T	T/T	T/T	T/T	NA	T/T	T/C	T/T	T/T	T/C	NA	T/T	T/T	T/T	T/T	T/T	T/T	T/T	T/T	T/T
28412054_570	G/G	G/G	NA	G/G	G/G	G/G	G/G	G/G	G/G	G/G	G/G	G/G	NA	G/G	G/A	G/G	G/G	G/A	NA	G/G	G/G	G/G	G/G	G/G	G/G	G/G	G/G	G/G
28412054_589	C/C	C/C	NA	C/C	C/C	C/C	C/C	C/C	C/C	C/C	C/C	C/C	NA	C/C	C/C	C/C	C/C	C/T	NA	C/C	C/C	C/C	C/C	C/C	C/C	NA	C/C	C/C
28414616_2362	A/A	A/A	A/A	A/A	A/A	A/A	A/A	C/C	C/C	A/A	A/A	A/C	C/C	C/C	A/A	C/C	A/A	A/A	A/A	A/A	A/A	NA	NA	A/A	A/A	A/A	A/A	A/A
28414616_2638	C/C	C/C	C/C	C/C	C/C	C/C	C/C	A/A	A/A	C/C	C/C	C/A	A/A	A/A	C/C	A/A	C/C	C/C	C/C	C/C	C/C	NA	NA	C/C	C/C	C/C	C/C	C/C
28414616_2654	C/C	C/C	C/C	C/C	C/C	C/C	C/C	A/A	A/A	C/C	C/C	C/A	A/A	A/A	C/C	A/A	C/C	C/C	C/C	C/C	C/C	NA	NA	C/C	C/C	C/C	C/C	C/C
28414616_2664	T/T	T/T	T/T	T/T	T/T	T/T	T/T	T/T	T/T	T/T	T/T	T/T	T/T	T/T	T/T	T/T	T/T	T/T	T/T	T/T	T/T	T/T	T/T	T/T	T/T	T/T	T/T	T/T
28414616_2688	T/T	T/T	T/T	T/T	T/T	T/T	T/T	NA	C/C	T/T	T/T	T/C	C/C	C/C	T/T	C/C	T/T	T/T	T/T	T/T	T/T	NA	T/T	T/T	T/T	T/T	T/T	T/T
28414616_2692	G/G	G/G	G/G	G/G	G/G	G/G	G/G	G/G	G/G	G/G	G/G	G/G	G/G	NA	G/G	NA	G/G	G/G	G/G	G/G	G/G	G/G	G/G	G/G	G/G	G/G	G/G	G/G
28415762_6706	A/A	A/A	A/A	NA	NA	A/A	NA	A/A	A/A	A/A	A/A	A/A	A/A	A/A	A/A	A/A	A/A	A/A	A/C	A/A	A/A	A/A	A/A	A/A	A/A	A/A	A/A	A/A
28415762_6733	G/G	G/G	G/G	NA	NA	G/G	C/C	G/G	G/G	G/G	G/G	G/G	G/G	G/G	G/G	G/G	G/G	G/G	G/C	G/G	G/G	G/G	G/G	G/G	G/G	G/G	G/G	G/G
28421154_7869	T/C	T/C	T/C	T/C	T/C	C/C	T/C	T/C	T/C	T/C	C/C	T/T	T/C	T/C	T/C	NA	T/C	T/C	T/C	T/C	NA	T/C	T/C	T/C	T/C	C/C	T/C	C/C
28421154_7937	G/A	G/A	G/A	G/A	G/A	A/A	G/A	G/A	G/A	G/A	A/A	G/A	G/A	G/A	G/A	A/A	G/A	G/A	G/A	G/A	G/A	G/A	G/A	G/A	G/A	NA	G/A	A/A
28421154_7951	G/A	G/A	G/A	G/A	G/A	A/A	G/A	NA	G/A	G/A	A/A	G/G	G/A	G/A	G/A	G/A	G/A	G/A	G/A	G/A	G/A	G/A	G/A	G/A	G/A	NA	G/A	A/A
28421154_7989	T/T	T/C	T/T	NA	NA	T/T	T/T	T/C	T/T	T/C	T/T	T/C	T/C	T/T	T/T	T/C	T/T	T/T	T/T	T/T	T/T	T/T	T/T	T/T	T/T	T/T	T/T	T/T
28421931_500	G/G	A/A	NA	A/A	G/G	A/A	G/G	A/A	NA	NA	A/A	G/G	G/G	A/A	A/A	G/G	A/A	G/G	G/G	A/A	G/G	A/A	G/G	A/A	NA	NA	A/A	A/A
28421931_501	A/A	A/A	A/A	A/A	A/A	A/A	A/A	A/A	A/A	A/A	A/A	A/A	A/A	NA	A/G	A/A	A/A	A/A	A/A	NA	A/A	A/A	A/A	A/A	A/A	A/A	A/A	G/G
28421931_512	G/G	A/A	NA	A/A	G/G	A/A	G/G	A/A	NA	NA	A/A	G/G	G/G	G/G	A/G	G/G	G/G	G/G	G/G	NA	G/G	A/A	G/G	A/A	NA	NA	A/A	G/G
28421931_516	A/A	A/A	A/A	A/A	A/A	A/A	A/A	A/A	A/A	A/A	A/A	A/A	A/A	C/C	A/C	A/A	A/A	A/A	A/A	NA	A/A	A/A	A/A	A/A	A/A	A/A	A/A	C/C
28421931_591	A/A	T/T	NA	T/T	T/T	T/T	A/A	T/T	NA	NA	T/T	A/A	A/A	A/A	T/A	A/A	A/A	A/A	NA	NA	A/A	T/T	A/A	T/T	NA	NA	T/T	A/A
28422837_2402	T/C	T/C	T/C	T/C	T/C	T/C	T/C	T/C	T/C	T/C	T/C	T/C	T/C	T/C	T/C	T/C	T/C	T/C	T/C	T/C	T/C	T/C	T/C	NA	T/C	NA	T/C	T/C
28422837_2414	C/T	C/T	C/T	C/T	C/T	C/T	C/T	C/T	C/T	C/T	C/T	C/T	C/T	C/T	C/T	C/T	C/T	C/T	C/T	C/T	C/T	C/T	C/T	NA	C/T	NA	C/T	C/T
28422837_2438	A/G	A/G	A/G	A/G	A/G	A/G	A/G	NA	A/G	A/G	A/G	A/G	A/G	A/G	A/G	A/G	A/G	A/G	A/G	A/G	A/G	A/G	A/G	A/A	A/G	A/A	A/G	A/A
28422837_2441	C/C	C/G	C/G	C/C	C/C	C/C	C/G	C/C	C/G	NA	NA	C/G	C/C	C/G	C/C	NA	C/C	C/C	C/C	C/C	C/C	NA	C/C	C/C	C/C	C/C	C/C	C/C
28422837_2452	C/T	C/T	C/T	C/C	C/T	C/T	C/T	C/C	C/T	C/T	C/T	C/T	C/T	C/T	C/T	C/T	C/C	C/T	C/C	C/T	C/T	NA	C/C	C/C	C/T	NA	C/C	C/C
28422837_2470	T/T	T/C	T/C	T/T	T/T	T/T	T/C	T/T	NA	T/T	NA	T/T	T/C	T/C	T/T	T/T	T/T	T/T	T/T	T/T	T/T	NA	T/T	NA	T/T	T/T	T/T	T/T
28422837_2471	G/G	G/A	G/A	G/G	G/G	G/G	G/A	G/G	NA	G/G	NA	G/G	G/A	G/A	G/G	NA	G/G	G/G	G/G	G/G	G/G	NA	G/G	NA	G/G	G/G	G/G	G/G
28422837_2476	A/A	A/T	A/T	A/A	A/A	A/A	A/T	A/A	NA	A/A	A/T	A/A	A/T	A/T	A/A	NA	A/A	A/A	A/A	A/A	A/A	NA	A/A	NA	A/A	A/A	A/A	A/A
28422837_2477	C/C	C/G	C/G	C/C	C/C	C/C	C/G	C/C	NA	C/C	C/G	C/C	C/G	C/G	C/C	NA	C/C	C/C	C/C	C/C	C/C	NA	C/C	NA	C/C	C/C	C/C	C/C
28422837_2480	A/A	A/G	A/G	A/A	A/A	A/A	A/G	A/A	NA	A/A	A/G	A/A	A/G	A/G	A/A	A/G	A/A	A/A	A/A	A/A	A/A	NA	A/A	NA	A/A	A/A	A/A	A/A
28422837_2527	G/G	A/A	G/G	G/G	G/G	G/G	G/G	G/G	G/G	G/G	NA	A/A	G/A	G/G	G/G	G/A	G/A	G/A	A/A	G/G	G/A	G/A	G/G	G/G	G/G	NA	A/A	A/A
28422837_2554	A/A	NA	A/A	A/A	A/A	A/A	A/A	NA	A/A	A/A	NA	A/A	A/G	A/A	A/A	A/A	A/A	A/A	A/A	A/A	A/A	A/G	A/A	A/A	A/A	A/A	A/A	A/A
28422837_2566	A/A	NA	A/A	A/A	A/A	A/A	A/A	NA	A/A	A/A	A/G	A/A	A/G	A/G	A/A	A/A	A/A	A/A	A/A	A/A	A/A	A/G	A/A	A/A	A/A	A/A	A/A	A/A
28422837_2570	T/T	T/T	T/T	T/T	T/T	T/C	T/T	T/T	T/T	T/T	T/T	T/T	T/T	T/T	T/T	T/T	T/T	T/T	T/T	T/T	T/T	T/T	T/T	T/T	T/T	T/T	T/T	T/T
28422837_2576	G/A	G/A	NA	NA	G/G	G/A	G/G	G/A	G/G	G/A	G/A	G/G	G/A	G/A	G/G	G/G	NA	G/A	NA	G/G	G/G	G/A	G/G	G/G	NA	NA	G/G	G/G
28422837_2579	T/T	T/T	T/T	T/T	T/T	T/C	T/T	T/T	T/T	T/T	T/T	T/T	T/T	T/T	T/T	T/T	T/T	T/T	T/T	T/T	T/T	T/T	T/T	T/T	T/T	T/T	T/T	T/T
28422837_2603	T/T	T/C	T/T	T/C	T/T	T/T	T/T	T/T	T/T	T/T	T/C	T/C	T/T	T/C	T/T	T/T	T/T	T/C	T/T	T/C	T/T	T/C	T/T	T/T	T/T	T/T	T/T	T/T
28422837_2605	T/T	T/T	T/T	T/T	T/T	G/T	T/T	T/T	G/T	T/T	T/T	T/T	T/T	G/T	G/T	G/T	T/T	G/T	T/T	G/G	G/T	G/T	G/G	G/T	G/G	G/G	T/T	T/T
28422837_2626	T/A	T/A	T/A	T/A	T/A	T/A	T/A	T/A	T/A	T/A	T/A	T/A	T/A	T/A	T/A	T/A	T/T	T/A	T/T	T/A	T/A	T/A	T/T	T/A	T/A	T/A	T/T	T/A
28422837_2635	T/C	T/C	T/C	T/C	T/T	T/C	T/C	T/T	T/C	NA	T/C	T/C	T/C	T/C	T/C	T/C	T/T	T/C	T/T	T/T	T/T	T/C	T/T	T/C	T/C	T/T	T/C	T/T
28422837_2637	G/C	G/C	G/C	G/C	G/C	G/C	G/C	G/G	G/C	G/C	G/C	G/C	G/C	G/C	G/C	G/C	G/G	G/C	G/G	G/C	G/C	G/C	G/G	G/C	G/C	G/C	G/C	G/C
28422837_2653	T/T	T/T	T/T	T/T	T/T	T/T	T/T	T/T	T/T	T/T	T/T	T/T	T/T	T/T	T/T	T/T	T/T	T/T	T/T	T/T	T/T	T/T	T/T	T/T	T/T	T/T	T/T	T/T
28422837_2659	G/A	G/A	G/A	G/A	G/A	G/A	G/A	G/A	G/A	G/A	G/A	G/A	G/A	G/A	G/A	G/A	G/G	G/A	G/G	G/A	G/A	G/A	G/A	G/A	G/A	NA	G/A	G/A
28429502_412	G/G	G/G	T/T	T/T	T/T	T/T	T/T	T/G	T/T	G/G	T/G	G/G	T/T	G/G	G/G	T/T	T/T	G/G	G/G	T/T	T/T	T/T	T/T	G/G	NA	G/G	T/T	T/T
28429502_414	T/T	T/T	C/C	C/C	C/C	C/C	C/C	NA	C/C	T/T	C/T	T/T	C/C	T/T	T/T	C/C	C/C	T/T	T/T	C/C	C/C	C/C	C/C	T/T	NA	T/T	C/C	C/C
28429502_425	C/C	C/C	A/A	A/A	A/A	A/A	A/A	NA	A/A	C/C	A/C	C/C	A/A	C/C	C/C	A/A	A/A	C/C	C/C	A/A	A/A	A/A	A/A	C/C	NA	C/C	A/A	A/A
28429502_503	A/A	A/A	G/G	G/G	G/G	G/G	G/G	NA	G/G	A/A	G/A	A/A	G/G	A/A	A/A	G/G	G/G	A/A	A/A	G/G	G/G	G/G	G/G	A/A	A/A	A/A	G/G	G/G
28429502_527	C/C	C/C	A/A	A/A	A/A	A/A	A/A	NA	A/A	C/C	A/C	C/C	A/A	C/C	C/C	A/A	A/A	C/C	C/C	A/A	A/A	A/A	A/A	C/C	C/C	C/C	A/A	A/A
28429502_558	A/A	A/A	C/C	C/C	C/C	C/C	C/C	NA	C/C	A/A	C/A	A/A	C/C	A/A	A/A	C/C	C/C	A/A	A/A	C/C	C/C	C/C	C/C	A/A	A/A	A/A	C/C	C/C
28430478_3086	A/A	A/A	A/A	A/A	A/A	A/A	G/G	A/A	A/A	A/A	A/A	A/A	A/A	A/A	A/A	A/A	A/A	A/A	A/A	A/A	A/A	A/A	A/A	A/A	A/A	A/A	A/A	A/A
28430478_3091	T/T	T/T	T/T	T/T	T/T	T/T	T/T	T/T	T/T	T/T	T/T	T/T	T/T	T/T	T/T	T/T	T/T	T/T	T/T	T/T	T/T	T/T	T/T	T/T	T/T	T/T	T/T	T/T
28430478_3094	C/C	C/C	C/C	NA	C/C	C/C	C/C	C/C	C/C	C/C	C/C	C/C	C/C	C/C	C/C	C/C	C/C	C/C	C/C	C/C	C/C	C/C	C/C	C/C	C/C	C/C	C/C	C/C
28430478_3130	G/G	G/G	G/G	G/G	G/G	G/G	G/G	G/G	G/G	G/G	G/G	G/G	G/G	G/G	G/G	G/G	G/G	G/G	G/G	G/G	G/G	G/G	G/G	G/G	G/G	G/G	G/G	G/G
28430478_3143	T/T	T/T	T/T	T/T	T/T	T/T	T/T	T/T	T/T	T/T	T/T	T/T	T/T	T/T	T/T	T/T	T/T	T/T	T/T	T/T	T/T	T/T	T/T	T/T	T/T	NA	T/T	T/T
28430478_3235	C/C	C/C	C/C	C/C	C/C	C/C	T/T	C/C	C/C	C/C	C/C	C/C	C/C	C/C	C/C	C/C	C/C	C/C	C/C	C/C	C/C	C/C	C/C	C/C	C/C	C/C	C/C	C/C
28430478_3329	C/C	C/C	C/C	C/C	C/C	C/C	C/C	C/C	C/C	NA	C/C	C/C	C/C	C/T	C/C	C/C	C/C	C/C	C/C	C/C	C/C	NA	C/C	C/C	C/C	C/C	C/C	C/T
28432194_2199	G/G	T/T	T/T	NA	G/G	T/G	T/T	T/T	G/G	T/T	G/G	T/T	NA	NA	T/T	G/G	T/T	T/T	T/T	T/T	T/T	T/T	G/G	G/G	G/G	T/T	T/T	G/G
28438600_2571	A/A	A/A	A/A	G/G	A/A	NA	A/A	G/G	A/A	A/A	A/A	A/A	A/A	G/A	G/G	A/A	A/A	A/A	A/A	A/A	A/A	G/G	A/A	A/A	A/A	A/A	A/A	A/A
28438600_2615	T/T	T/T	T/T	T/T	NA	NA	T/T	T/T	T/T	T/T	T/T	T/T	T/T	T/C	T/T	T/T	T/T	C/C	C/C	C/C	T/C	T/T	C/C	NA	T/T	C/C	C/C	C/C
28439869_4503	G/G	G/G	G/G	G/G	G/G	G/G	G/G	G/G	G/G	G/G	G/G	G/G	G/G	G/G	G/G	NA	G/T	G/G	G/G	G/G	G/G	G/G	G/G	G/G	G/G	G/G	G/G	G/G
28439869_4516	T/T	T/T	T/T	T/T	T/T	T/T	T/T	T/T	T/A	T/T	T/T	T/T	T/T	T/T	T/T	NA	T/A	T/T	T/T	T/T	T/T	T/T	T/T	T/T	T/A	NA	A/A	T/A
28439869_4518	A/A	A/A	A/A	A/A	A/A	A/A	A/A	A/A	A/A	A/A	A/A	A/A	A/A	A/A	A/A	A/A	A/A	A/A	A/A	A/A	A/A	A/A	A/A	A/A	A/A	A/A	A/A	A/A
28439869_4523	T/T	T/G	NA	T/T	T/T	NA	T/T	T/T	T/G	T/G	T/G	T/T	T/G	T/T	T/T	G/G	G/G	T/G	T/T	T/T	T/T	T/T	NA	T/T	G/G	NA	G/G	G/G
28439869_4525	C/C	C/C	C/C	C/C	C/C	C/C	C/C	C/C	C/C	C/C	C/C	C/C	C/C	C/C	C/C	C/C	C/C	C/C	C/C	C/C	C/C	C/C	C/C	C/C	C/C	C/C	C/C	C/C
28439869_4569	G/G	G/G	G/G	G/T	G/G	G/G	G/G	G/G	G/G	G/T	G/G	G/G	G/T	G/G	G/G	G/T	G/T	G/T	G/T	G/G	G/G	G/G	G/T	G/G	G/T	NA	T/T	G/T
28439869_4577	G/G	G/G	G/G	G/G	G/G	G/G	G/G	G/G	G/G	G/G	G/G	G/G	G/G	G/G	G/G	G/A	G/A	G/G	G/G	G/G	G/G	G/G	G/G	G/G	G/G	NA	G/G	NA
28439869_4583	C/C	C/C	NA	NA	C/C	C/C	C/C	C/A	C/A	C/A	C/C	C/C	C/A	C/C	C/C	A/A	A/A	C/A	C/A	C/C	C/C	C/C	C/A	C/C	A/A	NA	A/A	A/A
28439869_4584	C/C	C/C	NA	NA	C/C	C/C	C/C	C/C	C/T	C/T	C/C	C/C	C/T	C/C	C/C	T/T	T/T	C/T	C/C	C/C	C/C	C/C	C/T	C/C	T/T	NA	T/T	T/T
28439869_4594	G/G	G/G	G/G	G/G	G/G	G/G	G/G	G/G	G/G	G/G	G/G	G/G	G/G	G/G	G/G	G/G	G/T	G/G	G/G	G/G	G/G	G/G	G/G	G/G	G/G	NA	G/G	G/T
28439869_4603	C/C	C/C	NA	NA	C/C	C/C	C/C	C/C	C/T	C/T	C/C	C/C	C/T	C/C	C/C	T/T	T/T	C/T	C/C	C/C	C/C	C/C	C/T	C/C	T/T	NA	T/T	T/T
28439869_4623	C/C	C/C	C/C	C/C	C/C	C/C	C/C	C/C	C/C	C/C	C/C	C/C	C/C	C/C	C/C	C/T	C/T	C/C	C/C	C/C	C/C	C/C	C/C	C/C	C/C	NA	C/C	C/C
28439869_4624	A/A	A/A	A/A	A/A	A/A	A/A	A/A	A/A	A/A	A/A	A/A	A/A	A/A	A/A	A/A	A/G	A/G	A/A	A/A	A/A	A/A	A/A	A/A	A/A	A/A	NA	A/A	A/A
28439869_4632	C/C	C/G	G/G	NA	C/C	C/C	C/C	C/G	C/G	C/C	C/G	C/C	C/G	C/C	C/G	G/G	G/G	C/G	C/G	C/C	C/C	C/G	C/G	C/C	G/G	C/G	G/G	G/G
28439869_4666	T/T	T/T	T/T	T/T	T/T	T/T	T/T	T/T	T/T	T/T	T/T	T/T	T/T	T/T	T/T	T/T	T/G	T/T	T/T	T/T	T/T	T/T	T/T	T/T	T/T	T/T	NA	T/T
28439869_4669	A/A	A/A	A/A	A/A	A/A	A/A	A/A	A/A	A/A	A/A	A/A	A/A	A/A	A/A	A/A	A/A	A/C	A/A	A/A	A/A	A/A	A/A	A/A	A/A	A/A	A/A	A/A	A/A
28439869_4694	C/C	C/C	C/C	C/C	C/C	C/C	C/C	C/C	C/C	C/C	C/C	C/C	C/C	C/C	C/C	C/C	C/C	C/C	C/C	C/C	C/C	C/C	C/C	C/C	C/C	C/C	C/C	C/C
28439869_4700	T/T	T/T	T/T	T/T	T/T	T/T	T/T	T/T	T/T	T/T	T/C	T/T	T/T	T/T	T/T	T/T	T/T	T/T	T/T	T/T	T/T	T/C	NA	NA	NA	T/T	T/T	T/T
28446824_1085	C/G	C/C	NA	C/G	C/C	C/C	C/G	C/C	C/G	C/C	C/G	C/C	C/C	C/G	C/C	C/C	C/C	C/C	C/G	NA	C/C	C/G	C/G	C/G	NA	NA	C/C	C/G
28446824_1108	C/T	C/C	C/C	C/C	C/T	C/C	C/T	C/C	C/T	C/T	C/C	C/C	C/T	C/T	C/C	C/C	C/T	C/T	C/T	C/T	C/C	C/C	C/T	C/T	C/T	NA	C/C	C/T
28446824_1109	T/G	T/G	T/G	T/G	T/G	G/G	T/G	NA	T/G	G/G	T/G	T/G	T/G	T/G	T/G	T/G	T/G	T/G	T/G	T/G	T/G	T/G	T/G	T/G	T/G	T/G	T/G	T/G
28446824_1123	A/T	A/T	A/T	A/T	A/T	T/T	A/T	NA	A/T	A/T	A/T	A/T	A/T	A/T	A/T	A/T	A/T	A/T	A/T	A/T	A/T	A/T	A/T	A/T	A/T	A/T	A/T	A/T
28446824_1132	G/C	G/C	G/G	G/C	G/C	C/C	G/C	NA	G/C	G/C	G/C	G/C	G/C	G/C	G/C	G/C	G/C	G/C	G/C	G/G	G/C	G/C	G/C	G/C	G/C	G/C	G/C	G/C
28446824_1149	T/T	T/T	T/T	T/T	T/T	T/T	T/T	T/T	T/T	T/T	T/T	T/T	T/T	T/T	T/T	T/T	T/T	T/T	T/T	T/T	T/T	T/T	T/T	T/T	T/T	T/T	T/T	T/T
28446824_1154	C/G	C/G	C/C	C/G	C/G	G/G	C/G	G/G	C/G	C/G	C/G	C/G	C/G	C/G	G/G	C/G	C/G	C/G	C/G	C/G	C/G	C/G	C/G	C/G	C/G	C/G	C/G	C/G
28446824_1162	G/G	G/G	G/G	G/G	G/G	G/G	G/T	G/G	G/G	NA	NA	G/G	G/G	G/G	G/G	G/G	G/G	G/G	G/G	G/G	G/G	G/G	G/G	G/G	G/G	G/G	G/G	G/G
28446824_1188	T/A	T/A	T/A	T/A	T/A	T/T	T/A	T/T	T/A	T/A	T/A	T/A	T/A	T/A	T/A	T/A	T/A	T/A	T/T	T/A	T/A	T/A	T/A	T/A	T/A	T/A	T/A	T/A
28446824_1207	T/T	T/T	T/T	T/T	T/T	T/T	NA	T/T	T/T	T/C	NA	T/T	T/T	T/T	T/T	T/T	T/T	T/T	T/T	T/T	T/T	T/T	T/T	T/T	T/T	T/T	T/T	T/T
28446824_1212	T/T	T/T	T/T	T/T	T/T	C/C	T/C	NA	T/T	T/C	NA	T/T	T/T	T/T	T/T	T/C	T/T	T/T	T/T	T/T	T/T	T/T	T/T	T/T	T/T	T/T	T/T	T/T
28446824_1218	T/T	T/T	T/T	T/T	T/T	T/T	NA	T/T	T/T	NA	NA	T/T	T/T	T/T	T/T	T/T	T/T	T/T	T/T	T/T	T/T	T/T	T/T	T/T	T/T	T/A	T/T	T/T
28453941_1441	C/C	C/C	C/C	C/C	C/C	C/C	NA	C/C	C/C	C/C	NA	C/C	C/C	C/C	C/C	C/C	C/C	C/C	C/C	C/C	C/C	C/C	C/C	C/C	C/C	C/C	C/C	C/C
28453941_1463	A/G	G/G	A/G	A/A	A/A	G/G	A/A	A/A	A/A	A/A	A/G	A/A	NA	A/A	A/A	A/A	A/A	A/A	A/A	A/G	A/G	A/A	A/A	A/G	G/G	A/A	A/G	A/G
28453941_1477	T/T	T/T	T/T	T/T	T/T	T/T	T/T	T/T	T/T	T/T	T/T	T/T	T/T	T/T	T/T	T/T	T/T	T/T	T/T	T/C	T/C	T/T	T/T	T/C	T/C	T/T	T/T	T/T
28453941_1493	T/T	T/T	T/G	T/T	T/T	T/T	T/T	T/T	T/T	T/T	T/G	T/T	T/T	T/T	T/T	T/T	T/T	T/T	T/T	T/T	T/T	T/T	T/T	NA	NA	T/T	T/G	T/T
28453941_1495	A/C	A/A	A/C	A/A	A/A	A/A	NA	A/A	A/A	A/A	A/C	A/A	A/A	A/A	A/A	A/A	A/A	A/A	A/A	A/C	A/A	A/A	A/A	NA	A/A	A/A	A/C	A/C
28453941_1503	A/C	A/A	A/C	A/A	A/A	A/A	NA	A/A	A/A	A/A	A/C	A/A	A/A	A/A	A/A	A/A	A/A	A/A	A/A	NA	A/A	A/A	A/A	A/A	A/A	A/A	A/C	A/C
28453941_1508	T/A	T/T	T/A	T/T	T/T	T/T	T/T	T/T	T/T	T/T	T/T	T/T	T/T	T/T	T/T	T/T	T/T	T/T	T/T	NA	T/T	T/T	NA	T/T	T/T	T/T	T/T	NA
28453941_1512	A/G	A/A	A/G	A/A	A/A	A/A	A/A	A/A	A/A	A/A	A/G	A/A	A/A	A/A	A/A	A/A	A/A	A/A	A/A	A/A	A/A	A/A	A/A	A/A	A/A	NA	A/G	A/G
28453941_1513	C/T	C/C	C/T	C/C	C/C	C/C	C/C	C/C	C/C	C/C	T/T	C/C	C/C	C/C	C/C	C/C	C/C	C/C	C/C	C/C	C/C	C/C	C/C	NA	NA	NA	T/T	T/T
28453941_1528	NA	C/C	NA	C/C	C/C	C/C	NA	C/C	C/C	C/C	C/C	C/C	C/C	C/C	C/C	C/C	C/C	C/C	C/C	C/C	C/C	C/C	C/C	C/C	C/C	C/C	C/C	C/C
28453941_1534	NA	A/A	A/C	A/A	A/A	A/A	A/A	A/A	A/A	A/A	A/A	A/A	A/A	A/A	A/A	A/A	A/A	A/A	A/A	A/C	A/C	A/A	NA	NA	A/A	A/A	A/A	NA
28453941_1553	C/T	C/C	C/T	C/C	C/C	C/C	NA	C/C	C/C	C/C	C/C	C/C	C/C	C/C	C/C	C/C	C/C	C/C	C/C	C/T	C/T	C/C	C/C	NA	C/C	C/C	C/T	C/T
28453941_1554	A/A	G/G	G/A	G/G	G/G	G/G	G/G	G/G	G/G	G/G	A/A	G/G	G/G	G/G	G/G	G/G	G/G	G/G	G/G	A/A	G/A	G/G	G/G	NA	G/A	NA	A/A	G/A
28453941_1556	NA	A/A	A/G	A/A	A/A	A/A	A/A	A/A	A/A	A/A	A/A	A/A	A/A	A/A	A/A	A/A	A/A	A/A	A/A	A/A	A/G	A/A	NA	NA	A/A	A/A	A/A	NA
28453941_1558	T/T	C/C	C/T	C/C	C/C	C/C	C/C	C/C	C/C	C/C	T/T	C/C	C/C	C/C	C/C	C/C	C/C	C/C	C/C	T/T	C/T	C/C	T/T	T/T	C/T	NA	T/T	T/T
28453941_1560	A/G	A/A	A/G	A/A	A/A	A/A	A/A	A/A	A/A	A/A	A/A	A/A	A/A	A/A	A/A	A/A	A/A	A/A	A/A	A/G	A/G	A/A	A/A	NA	A/A	A/A	A/G	A/G
28453941_1587	C/C	C/C	NA	C/C	C/C	C/C	C/C	C/C	C/C	C/C	C/C	C/C	C/C	C/C	C/C	C/C	C/C	C/C	C/C	C/C	C/C	C/C	C/C	C/C	C/C	C/C	C/C	C/C
28453941_1642	A/A	A/A	A/A	A/A	A/A	A/A	A/A	A/A	A/A	A/A	A/A	A/A	A/A	A/A	A/A	A/A	A/A	A/A	A/A	A/A	A/A	A/A	A/A	A/A	A/A	A/A	A/G	NA
28453941_1643	G/A	G/G	G/A	G/G	G/G	G/G	G/G	G/G	G/G	G/G	A/A	G/G	G/G	NA	G/G	G/G	G/G	G/G	G/G	G/A	G/A	G/G	G/G	NA	G/A	NA	A/A	G/A
28453941_1661	T/T	T/T	T/T	T/T	T/T	T/T	T/T	T/T	T/T	T/T	T/T	T/T	T/T	T/T	T/T	T/T	T/T	T/T	T/T	T/T	T/T	T/T	NA	T/T	T/T	T/T	T/C	NA
28453941_1664	A/C	A/A	A/C	A/A	A/A	A/A	A/A	A/A	A/A	A/A	A/C	A/A	A/A	A/A	A/A	A/A	A/A	A/A	A/A	A/C	A/C	A/A	A/A	NA	NA	A/A	A/C	A/C
28453941_1667	G/T	G/G	G/T	G/G	G/G	G/G	NA	G/G	G/G	G/G	G/G	G/G	G/G	G/G	G/G	G/G	G/G	G/G	G/G	G/T	G/T	G/G	NA	NA	NA	G/G	G/T	G/T
28453941_1681	NA	G/G	G/A	G/G	G/G	G/G	A/A	G/G	G/G	G/G	A/A	G/G	G/G	G/G	G/G	G/G	G/G	G/G	G/G	A/A	A/A	G/G	G/G	A/A	G/A	NA	G/A	G/A
28453941_1683	T/C	T/T	T/C	T/T	T/T	T/T	NA	T/T	T/T	T/T	T/T	T/T	T/T	T/T	T/T	T/T	T/T	T/T	T/T	T/C	T/T	T/T	NA	NA	NA	T/T	T/C	T/C
28454432_894	G/G	C/C	C/C	G/G	C/C	G/G	C/C	G/G	G/G	C/C	C/C	C/C	NA	C/C	G/G	C/C	C/C	C/C	C/C	C/C	C/C	C/C	C/C	C/C	C/C	C/C	C/C	C/C
28454832_6791	G/G	G/A	A/A	A/A	A/A	G/G	A/A	G/G	A/A	G/G	G/G	G/G	G/G	G/G	G/G	G/G	G/G	G/G	G/G	G/G	A/A	G/G	G/G	G/G	G/G	G/G	G/G	G/G
28454832_6792	T/T	T/C	C/C	C/C	C/C	T/T	C/C	T/T	C/C	T/T	T/T	T/T	T/T	T/T	T/T	T/T	T/T	T/T	T/T	T/T	C/C	T/T	T/T	T/T	T/T	T/T	T/T	T/T
28454832_6808	G/G	G/T	T/T	T/T	T/T	G/G	T/T	G/G	T/T	G/G	G/G	G/G	G/G	G/G	G/G	G/G	G/G	G/G	G/G	G/G	T/T	G/G	G/G	G/G	G/G	G/G	G/G	G/G
28454832_6894	G/G	G/A	A/A	A/A	A/A	G/G	A/A	G/G	A/A	G/G	G/G	G/G	G/G	G/G	G/G	G/G	G/G	G/G	G/G	G/G	A/A	G/G	G/G	G/G	G/G	G/G	G/G	G/G
28454832_6926	A/A	A/C	C/C	C/C	C/C	A/A	C/C	A/A	C/C	A/A	A/A	A/A	A/A	A/A	A/A	A/A	A/A	A/A	A/A	A/A	NA	A/A	A/A	A/A	A/A	A/A	A/A	A/A
28454832_6973	C/C	C/T	T/T	T/T	T/T	C/C	T/T	C/C	T/T	C/C	C/C	C/C	C/C	C/C	C/C	C/C	C/C	C/C	C/C	C/C	T/T	C/C	C/C	C/C	C/C	C/C	C/C	C/C
28455147_1166	C/C	C/A	C/A	C/A	C/C	C/A	C/A	C/C	NA	C/C	C/A	C/A	NA	C/A	C/C	NA	NA	C/C	C/A	C/C	C/A	C/C	C/C	C/C	C/C	C/C	NA	C/A
28455147_1178	NA	G/G	G/G	G/G	G/G	NA	G/G	G/G	G/G	G/G	G/G	G/T	G/T	G/G	G/G	G/G	G/G	G/G	G/G	G/G	G/G	G/G	G/G	NA	G/G	G/G	G/G	NA
28455147_1194	A/G	A/G	A/G	A/G	A/G	A/G	A/G	A/G	A/G	A/G	A/G	A/G	G/G	A/G	A/G	A/G	A/G	A/G	A/G	A/G	G/G	A/G	A/G	NA	G/G	A/G	A/G	A/G
28455147_1210	A/G	A/A	A/G	A/G	A/G	A/G	A/A	A/G	A/G	A/G	A/G	A/G	A/G	A/G	A/G	A/G	A/G	A/A	A/G	A/G	A/G	A/A	A/A	A/A	A/G	A/G	A/A	A/G
28455147_1213	C/G	C/C	NA	C/C	C/C	C/C	C/C	C/C	C/G	C/C	C/G	C/C	NA	C/C	C/C	C/G	C/C	C/C	C/C	C/C	C/C	C/C	NA	C/C	NA	C/C	C/C	C/C
28455147_1256	T/T	T/T	T/T	T/T	T/T	T/T	T/T	T/T	T/C	T/T	T/T	T/T	NA	T/T	T/T	T/C	T/T	T/T	T/T	T/T	NA	T/T	T/T	NA	T/T	T/T	T/T	T/T
28455147_1260	T/T	T/T	T/C	T/T	T/C	NA	T/T	T/T	T/T	T/T	T/C	T/C	NA	T/T	T/C	T/C	T/T	T/T	NA	T/T	T/T	T/T	T/T	T/T	T/C	T/T	T/T	T/C
28455147_1269	NA	A/A	A/A	A/A	A/A	NA	A/A	A/A	A/A	A/A	A/G	A/G	A/A	A/A	A/A	A/A	A/A	A/A	NA	A/A	NA	A/A	A/A	NA	A/A	A/A	A/A	A/A
28455147_1286	NA	G/G	G/G	G/G	G/G	G/G	G/G	G/G	G/G	G/G	G/G	G/G	NA	G/G	G/G	G/G	G/G	G/G	G/G	G/G	NA	G/G	G/G	NA	G/G	G/G	G/G	G/G
28455147_1287	NA	G/G	G/G	G/G	G/G	G/G	G/G	G/G	G/G	G/G	G/G	G/G	NA	G/G	G/G	G/G	G/G	G/G	G/G	G/G	NA	G/G	G/G	NA	G/G	G/G	G/G	G/G
28455147_1309	NA	G/G	G/G	G/G	G/G	G/G	G/G	G/G	G/G	G/G	G/G	G/G	G/G	G/G	G/G	G/G	G/G	G/G	G/G	G/G	G/G	G/G	G/G	G/G	G/G	G/G	G/G	G/G
28455147_1377	C/C	C/C	C/C	C/C	C/C	C/C	C/C	C/C	C/C	C/C	C/C	C/C	C/C	C/C	C/C	NA	C/C	C/C	C/C	C/C	C/C	C/C	C/C	C/C	C/C	C/C	C/C	C/C
28455147_1381	T/T	T/T	T/T	T/T	T/T	T/T	NA	T/T	T/T	NA	T/T	T/C	T/T	T/C	T/T	NA	T/T	T/T	T/T	T/T	T/T	T/T	T/T	T/T	T/T	T/T	T/C	T/T
28455147_1393	T/T	T/T	T/T	A/A	A/A	T/T	NA	T/T	T/T	T/T	T/T	T/T	T/T	T/A	T/T	T/A	T/A	T/T	T/T	T/T	T/T	T/T	T/T	T/T	T/T	T/T	T/A	T/A
28455147_1399	T/T	T/T	T/T	T/T	T/T	T/T	NA	T/T	T/T	NA	T/T	T/T	T/T	T/G	T/G	T/G	T/T	T/T	T/T	T/T	T/T	T/T	T/T	NA	T/T	T/T	T/G	T/T
28455147_1405	T/G	T/T	T/T	T/G	T/T	T/T	T/G	NA	T/T	NA	T/T	T/G	T/T	T/G	T/G	T/G	T/T	T/T	T/G	NA	T/G	T/T	T/T	NA	T/G	T/T	T/G	T/T
28455147_1420	T/T	T/C	T/T	NA	T/T	T/T	T/T	T/T	T/T	NA	T/T	T/T	T/T	T/C	T/C	NA	T/T	NA	T/T	T/T	T/T	T/T	T/T	NA	T/C	T/T	T/C	T/T
28455147_1422	T/T	T/T	T/T	NA	T/T	T/T	T/T	T/G	T/T	NA	T/T	T/T	T/T	T/T	T/G	NA	T/T	T/T	T/T	T/T	T/T	T/T	T/T	NA	T/T	NA	T/T	T/T
28455147_1424	A/A	A/A	A/A	A/A	A/A	A/A	A/A	A/A	A/A	A/A	A/A	A/A	A/A	A/A	A/A	A/A	A/A	A/A	A/A	A/A	A/A	A/A	A/A	A/A	A/A	A/A	A/A	A/A
28455147_1431	A/A	A/A	A/A	A/A	A/A	A/A	A/A	A/G	A/A	NA	A/A	A/A	A/A	A/A	A/G	NA	A/A	A/A	A/A	A/A	A/A	A/A	A/A	NA	A/A	NA	A/A	A/A
28458922_2457	NA	C/C	T/T	C/C	C/C	C/C	NA	C/C	C/C	C/C	T/T	NA	C/C	T/T	T/T	C/C	NA	C/C	C/C	T/T	C/T	C/C	T/T	T/T	C/T	NA	T/T	NA
28458922_2471	A/T	NA	T/T	A/A	A/A	A/A	NA	A/A	A/A	A/A	NA	A/A	A/A	A/A	A/A	A/A	A/A	A/A	A/A	T/T	A/T	A/A	NA	T/T	A/A	A/A	T/T	NA
28458922_2472	A/G	NA	G/G	A/A	A/A	A/A	NA	A/A	A/A	A/A	NA	A/A	A/A	A/A	A/A	A/A	A/A	A/A	A/A	G/G	A/G	A/A	NA	G/G	A/A	A/A	G/G	NA
28458922_2485	A/C	A/A	A/C	A/A	A/A	A/A	A/A	A/A	A/A	A/A	A/A	A/A	A/A	A/A	A/A	A/A	A/A	A/A	A/A	C/C	A/C	A/A	NA	C/C	A/A	A/A	A/C	C/C
28458922_2496	NA	T/T	C/C	T/T	T/T	T/T	NA	T/T	T/T	T/T	NA	T/T	T/T	NA	NA	T/T	NA	T/T	T/T	C/C	T/C	T/T	NA	C/C	T/T	T/T	C/C	NA
28458922_2501	NA	T/T	A/A	T/T	T/T	T/T	NA	T/T	T/T	T/T	A/A	NA	T/T	NA	A/A	T/T	A/A	T/T	T/T	A/A	T/A	T/T	NA	A/A	T/T	T/T	A/A	NA
28458922_2506	A/G	A/A	A/G	A/A	A/A	A/A	NA	A/A	A/A	A/A	A/A	A/A	A/A	A/A	A/A	A/A	A/A	A/A	A/A	G/G	A/G	A/A	NA	G/G	A/A	A/A	A/G	NA
28458922_2511	A/G	A/A	A/G	A/A	A/A	A/A	A/A	A/A	A/A	A/A	NA	NA	A/A	NA	G/G	A/A	NA	A/A	A/A	A/A	A/A	A/A	NA	NA	A/A	A/A	A/A	NA
28458922_2516	C/C	T/T	C/C	T/T	T/T	T/T	NA	T/T	T/T	T/T	NA	T/T	T/T	NA	T/T	T/T	T/T	T/T	T/T	C/C	T/C	T/T	NA	C/C	T/T	T/T	C/C	NA
28458922_2549	A/A	A/A	A/A	A/A	A/A	A/A	A/A	A/A	A/A	A/A	A/A	NA	A/A	NA	NA	A/A	NA	A/A	A/A	A/A	A/A	A/A	A/A	NA	A/A	A/A	A/A	NA
28458922_2550	NA	C/C	T/T	C/C	C/C	C/C	C/C	C/C	C/C	C/C	NA	NA	C/C	NA	NA	C/C	NA	C/C	C/C	T/T	NA	C/C	NA	T/T	C/T	C/C	T/T	T/T
28458922_2558	T/A	T/T	T/T	T/T	T/T	T/T	T/T	T/T	T/T	T/T	NA	T/T	T/T	T/T	T/T	T/T	T/T	T/T	T/T	T/T	T/T	T/T	NA	T/T	T/T	T/T	T/A	T/A
28458922_2562	NA	A/A	G/G	A/A	A/A	A/A	A/A	A/A	A/A	A/A	G/G	NA	NA	G/G	G/G	A/A	NA	A/A	A/A	G/G	NA	A/A	NA	G/G	A/G	NA	G/G	G/G
28458922_2568	NA	A/A	G/G	A/A	A/A	A/A	NA	A/A	A/A	A/A	G/G	NA	NA	G/G	G/G	A/A	NA	A/A	A/A	G/G	NA	A/A	NA	G/G	A/G	A/A	G/G	G/G
28458922_2594	A/G	A/A	A/G	A/A	A/A	A/A	NA	A/A	A/A	A/A	A/G	A/A	A/A	A/A	A/A	A/A	NA	A/A	A/A	A/A	A/A	A/A	NA	A/A	A/A	A/A	A/G	A/G
28458922_2604	G/T	G/G	G/T	G/G	G/G	G/G	NA	G/G	G/G	G/G	T/T	G/G	G/G	G/G	G/G	G/G	NA	G/G	G/G	G/G	G/G	G/G	NA	G/G	G/G	G/G	G/T	G/T
28458922_2613	A/A	C/C	A/A	C/C	C/C	C/C	NA	C/C	C/C	C/C	A/A	A/A	NA	A/A	A/A	C/C	A/A	C/C	C/C	A/A	C/A	C/C	A/A	A/A	C/A	NA	A/A	A/A
28459035_1480	T/T	T/T	T/T	T/T	T/T	T/T	T/T	NA	T/T	T/T	T/T	T/T	T/T	T/T	T/T	T/T	T/T	G/G	G/G	T/T	T/T	T/T	T/T	T/T	T/T	T/T	T/T	T/T
28462371_4609	C/C	C/C	C/C	C/C	C/C	C/C	C/C	C/C	C/C	C/C	C/C	C/C	C/C	C/C	C/C	C/C	C/C	C/C	C/C	C/C	C/C	C/C	C/C	C/C	C/C	C/C	C/C	C/C
28462815_6452	G/A	A/A	NA	G/A	G/A	A/A	G/A	G/A	G/A	G/G	NA	G/A	G/G	G/G	G/G	G/G	G/A	G/G	G/G	G/G	NA	G/G	G/G	G/A	G/A	NA	G/A	G/A
28462815_6509	T/C	C/C	NA	T/C	T/C	C/C	T/C	T/C	T/C	T/T	NA	T/C	T/T	T/T	T/T	T/T	T/C	T/T	T/T	T/T	NA	T/T	T/T	T/C	T/C	NA	T/C	T/C
28462815_6543	T/C	C/C	NA	T/C	T/C	C/C	T/C	T/C	T/C	T/T	T/T	T/C	T/T	T/T	T/T	T/T	T/C	T/T	T/T	T/T	C/C	T/T	T/T	T/C	T/C	NA	T/C	T/C
28462815_6563	T/T	T/T	T/T	T/T	T/T	T/T	T/T	T/T	T/T	C/C	C/C	T/T	C/C	T/C	C/C	C/C	T/T	C/C	C/C	T/C	T/T	T/C	T/C	NA	T/T	NA	T/T	T/T
28462815_6588	T/T	T/T	T/T	T/T	T/T	T/T	T/T	T/T	T/T	C/C	C/C	T/T	C/C	T/C	C/C	NA	T/T	C/C	C/C	T/C	T/T	T/C	T/C	NA	T/T	T/T	T/T	T/T
28472335_3403	A/A	A/A	A/A	A/A	G/G	G/G	G/G	A/A	A/A	A/A	A/A	G/G	G/G	A/A	A/A	A/A	A/A	G/G	A/A	A/A	A/A	G/G	G/G	A/A	G/G	A/A	G/G	A/A
28472335_3411	G/G	G/G	G/G	G/G	A/A	A/A	A/A	G/G	G/G	G/G	G/G	A/A	A/A	G/G	G/G	G/G	G/G	A/A	G/G	G/G	G/G	A/A	A/A	G/G	A/A	G/G	A/A	G/G
28472335_3474	T/T	T/T	T/T	T/T	C/C	C/C	C/C	T/T	T/T	T/T	T/T	C/C	C/C	T/T	T/T	T/T	T/T	C/C	T/T	T/T	T/T	C/C	C/C	NA	C/C	T/T	C/C	T/T
28477215_4960	A/A	A/A	A/A	A/A	A/A	A/A	A/A	A/A	A/A	A/A	A/A	A/A	A/A	A/A	A/A	A/A	A/A	A/A	A/A	A/A	A/A	A/A	A/A	A/A	A/A	A/A	A/A	A/A
28477215_5030	G/G	G/G	G/G	G/G	G/G	G/G	G/G	G/G	G/G	G/G	G/G	G/G	G/G	G/G	G/G	G/G	G/G	G/G	G/G	G/G	G/G	G/G	G/G	G/G	G/G	G/G	G/G	G/G
284791983_1677	C/C	NA	C/C	C/C	C/C	C/C	C/C	C/C	C/C	C/C	C/C	C/C	A/A	C/C	C/C	C/C	C/C	C/C	C/C	C/C	C/C	C/C	C/C	C/C	C/C	C/C	C/C	C/C
284791983_1678	T/T	NA	T/T	T/T	T/T	T/T	T/T	T/T	T/T	T/T	T/T	T/T	A/A	T/T	T/T	T/T	T/T	T/T	T/T	T/T	T/T	T/T	T/T	T/T	T/T	T/T	T/T	T/T
284791983_1695	C/C	NA	C/C	C/C	C/C	C/C	C/C	C/C	C/C	C/C	C/C	C/C	A/A	C/C	C/C	C/C	C/C	C/C	C/C	C/C	C/C	C/C	C/C	C/C	C/C	C/C	C/C	C/C
28481182_2601	T/T	T/T	NA	T/T	T/T	T/T	C/C	NA	C/C	T/T	T/T	T/T	T/T	T/T	T/T	T/T	T/T	T/T	NA	C/C	C/C	T/T	T/T	T/T	T/T	C/C	C/C	C/C
28482775_1181	G/G	A/A	A/A	G/G	A/A	G/G	A/A	G/G	A/A	NA	G/G	A/A	G/G	A/A	A/A	A/A	A/A	G/G	G/G	A/A	G/A	G/G	A/A	G/G	A/A	A/A	G/G	G/G
28483315_5419	T/T	T/T	T/T	T/T	T/T	T/T	T/T	T/T	T/T	T/A	T/T	T/A	NA	T/A	T/T	NA	NA	T/A	T/T	T/T	T/T	T/T	T/T	NA	T/T	NA	T/T	T/T
28483315_5460	NA	A/A	A/A	NA	A/A	A/A	A/A	A/A	A/A	A/G	A/A	A/G	NA	A/A	A/A	NA	NA	A/G	A/G	A/A	A/A	A/A	A/A	NA	A/G	A/A	A/A	A/A
28483315_5465	NA	C/C	C/C	NA	C/C	C/C	C/C	C/C	C/C	C/T	C/C	C/T	NA	C/C	C/C	NA	NA	C/T	C/T	C/C	C/C	C/C	C/C	NA	C/T	NA	C/C	C/C
28483315_5482	C/C	C/C	C/C	NA	C/C	C/C	C/C	C/C	C/C	C/T	C/C	C/T	NA	C/C	NA	NA	NA	C/T	C/T	C/C	C/C	C/C	C/C	NA	C/T	C/C	C/C	C/T
28483315_5484	G/G	G/G	G/G	NA	G/G	G/G	G/G	G/G	G/G	G/A	G/G	G/A	NA	G/G	NA	NA	NA	G/A	G/A	G/G	G/G	G/G	G/G	NA	G/G	G/G	G/G	G/A
28483315_5486	C/C	C/C	C/C	NA	C/C	C/C	C/C	C/C	C/C	C/T	C/C	C/T	NA	C/C	NA	NA	NA	C/T	C/T	C/C	C/C	C/C	C/C	C/C	C/T	C/C	C/C	C/T
28483315_5514	C/C	C/C	C/C	C/C	C/C	C/C	C/C	C/C	C/C	C/T	C/C	C/C	NA	C/C	C/C	NA	NA	C/T	NA	C/C	C/C	C/C	C/C	NA	C/C	C/C	C/C	NA
28486405_464	A/C	A/A	A/A	C/C	C/C	C/C	A/A	A/A	A/A	C/C	C/C	C/C	C/C	C/C	C/C	C/C	C/C	C/C	C/C	C/C	C/C	A/A	A/A	A/A	A/A	C/C	C/C	C/C
28486405_481	T/A	T/T	T/T	A/A	A/A	A/A	T/T	A/A	A/A	A/A	A/A	A/A	A/A	A/A	A/A	A/A	NA	NA	A/A	A/A	A/A	T/T	T/A	A/A	NA	A/A	A/A	A/A
28486405_493	G/T	G/G	G/G	T/T	T/T	T/T	G/G	T/T	T/T	T/T	T/T	T/T	T/T	T/T	T/T	T/T	NA	NA	T/T	T/T	T/T	G/G	G/T	T/T	NA	T/T	T/T	T/T
28486405_580	A/C	A/A	A/A	C/C	C/C	C/C	A/A	C/C	C/C	C/C	C/C	C/C	C/C	C/C	C/C	C/C	C/C	C/C	C/C	C/C	C/C	A/A	A/C	C/C	NA	C/C	C/C	C/C
28486405_607	A/T	A/A	A/A	T/T	T/T	T/T	A/A	T/T	T/T	T/T	T/T	T/T	T/T	T/T	T/T	T/T	T/T	T/T	T/T	T/T	T/T	A/A	A/T	T/T	T/T	T/T	T/T	T/T
28486405_632	A/C	A/A	A/A	C/C	C/C	C/C	A/A	C/C	C/C	C/C	C/C	C/C	C/C	C/C	C/C	NA	C/C	C/C	C/C	C/C	C/C	A/A	A/C	C/C	C/C	C/C	C/C	C/C
28486405_651	T/T	T/T	T/T	T/T	T/T	T/T	T/T	T/T	T/T	T/T	T/T	T/T	T/T	T/T	T/T	T/T	T/T	T/T	T/T	T/T	T/T	T/T	T/T	T/T	T/T	T/T	T/T	T/T
28486405_704	C/G	C/C	NA	NA	G/G	G/G	C/C	G/G	G/G	G/G	G/G	NA	G/G	G/G	NA	NA	G/G	G/G	G/G	G/G	G/G	C/C	NA	G/G	G/G	G/G	G/G	G/G
28486405_706	C/A	C/C	NA	NA	A/A	A/A	C/C	A/A	A/A	A/A	A/A	NA	A/A	A/A	NA	NA	A/A	A/A	A/A	A/A	A/A	C/C	C/A	A/A	A/A	A/A	A/A	A/A
28488778_2323	A/A	NA	NA	NA	C/C	C/C	A/A	C/C	C/C	C/C	C/C	C/A	C/C	C/C	C/C	C/C	C/C	A/A	A/A	C/C	C/C	C/C	C/C	C/C	C/C	C/C	C/C	A/A
28488778_2358	A/A	T/T	NA	NA	T/T	T/T	A/A	T/T	T/T	T/T	T/T	T/A	T/T	T/T	T/T	T/T	T/T	A/A	A/A	T/T	T/T	T/T	T/T	T/T	T/T	T/T	T/T	A/A
28488778_2461	A/A	C/C	NA	NA	C/C	C/C	A/A	C/C	C/C	C/C	C/C	C/A	C/C	C/C	C/C	C/C	C/C	NA	A/A	C/C	C/C	C/C	C/C	C/C	C/C	C/C	C/C	A/A
28488778_2466	A/A	G/G	NA	NA	G/G	G/G	A/A	G/G	G/G	G/G	G/G	G/A	G/G	G/G	G/G	G/G	G/G	NA	A/A	G/G	G/G	G/G	G/G	G/G	G/G	G/G	G/G	A/A
28492035_559	A/A	A/A	A/A	NA	A/A	G/G	A/A	NA	A/A	A/A	A/A	A/A	A/A	G/G	A/A	A/A	A/A	A/A	A/A	A/A	A/A	NA	A/A	G/G	A/A	A/A	A/A	A/A
28496243_4016	A/A	A/A	A/A	A/A	A/A	A/A	A/A	A/A	A/A	A/A	A/A	A/A	A/A	A/A	A/A	A/A	A/A	A/A	A/A	A/A	A/A	A/A	A/A	A/A	A/A	A/A	A/A	A/A
28496243_4021	T/T	T/T	T/T	NA	T/T	T/T	T/T	NA	C/C	T/T	T/T	T/T	T/T	T/T	T/T	C/T	C/T	T/T	T/T	T/T	T/T	C/T	C/C	T/T	C/T	T/T	T/T	T/T
28496243_4031	T/T	T/T	T/T	T/T	T/T	T/T	T/T	T/T	T/T	T/T	T/T	T/T	T/T	T/T	T/T	T/T	T/T	T/T	T/T	T/T	T/T	T/T	T/T	T/T	T/T	T/T	T/T	T/T
28496243_4037	T/T	T/T	T/T	C/C	T/T	C/T	C/T	C/C	C/C	C/T	T/T	T/T	NA	T/T	T/T	NA	C/C	C/T	T/T	T/T	T/T	C/C	C/C	C/T	C/C	NA	T/T	T/T
28496243_4038	T/T	T/T	T/T	T/T	T/T	T/T	T/T	T/T	T/T	T/T	T/T	T/T	T/T	T/T	T/T	T/T	T/T	T/T	T/T	T/T	T/T	T/T	T/T	T/T	T/T	T/T	T/T	T/T
28496243_4039	G/G	G/G	G/G	G/G	G/G	G/G	G/G	G/G	G/G	G/G	G/G	G/G	G/G	G/G	G/G	G/G	G/G	G/G	G/G	G/G	G/G	G/G	G/G	G/A	G/G	G/G	G/G	G/G
28496911_6520	A/A	A/A	A/A	A/A	A/A	A/A	A/A	A/A	A/A	A/A	A/C	A/A	C/C	A/A	A/C	A/A	A/A	A/A	A/A	A/A	A/A	A/A	A/A	A/A	A/A	A/A	A/A	A/A
28496911_6585	G/G	G/G	G/G	G/G	G/G	G/G	G/G	G/G	G/G	G/G	G/A	G/G	NA	G/G	G/A	G/G	G/G	G/G	G/G	G/G	G/G	G/G	G/G	G/G	G/G	G/G	G/G	G/G
28496911_6635	C/C	C/C	C/C	C/C	C/C	C/C	C/C	C/C	C/C	C/C	C/C	C/C	NA	C/C	C/T	C/C	C/C	C/C	C/C	C/C	C/C	C/C	C/C	C/C	C/C	C/C	C/C	C/C
28496911_6720	G/G	G/G	G/G	A/A	A/A	NA	A/A	G/G	G/G	A/A	A/A	G/G	A/A	A/A	A/G	A/A	A/A	A/A	A/A	G/G	A/A	A/A	A/A	A/A	G/G	G/G	A/A	A/A
28499031_2843	T/T	T/T	T/T	NA	NA	T/T	T/T	C/C	T/T	T/T	T/T	T/T	T/T	T/T	T/T	NA	T/T	T/T	T/T	T/T	T/T	T/T	T/T	T/T	NA	T/T	T/T	T/T
28499031_2844	G/G	G/G	G/G	NA	NA	G/G	G/G	C/C	G/G	G/G	G/G	G/G	G/G	G/G	G/G	NA	G/G	G/G	G/G	G/G	G/G	G/G	G/G	G/G	NA	G/G	G/G	G/G
28503057_5664	C/C	C/C	C/C	T/T	T/T	T/T	T/T	T/T	C/C	C/C	T/C	T/T	T/T	C/C	T/T	NA	T/T	T/T	T/T	T/T	C/C	T/T	T/T	T/T	T/T	T/T	T/T	T/T
28503057_5736	T/T	T/T	T/T	C/C	C/C	C/C	C/C	C/C	T/T	T/T	C/T	C/C	C/C	T/T	C/C	NA	C/C	C/C	C/C	C/C	T/T	C/C	C/C	C/C	C/C	C/C	C/C	C/C
28503057_6317	T/T	T/T	T/T	C/C	NA	C/C	C/C	C/C	T/T	C/C	C/T	C/C	C/C	T/T	C/C	NA	NA	C/C	C/C	C/C	NA	C/C	C/C	C/C	C/C	C/C	C/C	C/C
28503057_6335	G/G	G/G	G/G	T/T	NA	T/T	T/T	T/T	G/G	T/T	T/G	T/T	T/T	G/G	T/T	NA	NA	T/T	T/T	T/T	G/G	T/T	T/T	T/T	T/T	T/T	T/T	T/T
28508237_6868	G/G	NA	G/A	G/G	G/G	G/G	G/A	G/A	G/G	G/G	G/G	G/G	G/G	G/G	G/A	G/A	NA	G/G	G/G	G/G	G/G	G/A	G/G	G/G	G/G	NA	G/A	G/A
28508237_6870	T/T	T/T	T/T	T/T	T/T	T/T	T/C	T/C	T/T	T/T	T/T	T/T	T/T	T/T	T/C	T/T	NA	T/T	T/T	T/T	T/T	T/T	T/T	T/T	T/T	NA	T/C	T/T
28508237_6871	C/C	C/C	C/C	C/C	C/C	C/C	C/C	C/C	C/C	C/C	C/C	C/C	C/C	C/C	C/C	C/C	C/C	C/C	C/C	C/C	C/C	C/C	C/C	C/C	C/C	C/C	C/C	C/C
28508237_6881	T/T	T/G	T/G	T/T	T/T	T/G	T/G	T/G	T/T	T/T	T/G	T/T	T/T	T/T	T/T	T/G	NA	T/T	T/G	T/T	T/T	T/G	T/T	T/T	T/T	NA	T/G	T/G
28508237_6902	T/T	T/T	T/T	T/T	T/T	T/T	T/T	T/T	T/T	T/T	T/T	T/T	T/T	T/T	T/T	T/T	T/T	T/T	T/T	T/T	T/T	T/T	T/T	T/T	T/T	T/T	T/T	T/T
28516380_7127	T/T	T/T	T/T	T/T	T/T	T/T	T/T	T/T	T/T	T/T	C/C	T/T	T/T	T/T	T/T	T/C	T/T	T/T	T/T	T/T	T/T	T/T	T/T	T/T	T/T	T/T	T/T	T/T
28516380_7150	T/T	T/T	T/T	T/T	T/T	T/T	T/T	T/T	T/T	T/T	G/G	T/T	T/T	T/T	T/T	T/G	T/T	T/T	T/T	T/T	T/T	T/T	T/T	T/T	T/T	T/T	T/T	T/T
28516708_2139	T/A	T/A	T/A	T/A	T/A	T/A	T/A	T/A	T/A	T/A	T/A	T/A	T/A	T/A	T/A	T/A	T/A	T/A	T/A	T/A	T/A	T/A	T/A	NA	T/A	T/A	T/A	T/A
28528639_694	C/T	C/T	C/T	C/T	C/T	C/T	C/T	C/T	C/T	C/T	C/T	C/T	C/T	C/T	C/T	NA	C/T	C/T	C/T	C/T	C/T	C/T	C/T	C/T	C/T	C/T	C/T	C/T
28528639_726	C/T	C/T	C/T	C/C	C/T	C/C	C/C	C/C	C/T	C/C	NA	C/T	C/C	NA	C/C	C/C	NA	C/C	C/T	C/T	C/T	C/C	C/T	C/T	C/C	C/C	C/C	C/C
28528639_923	T/T	T/T	T/T	T/T	T/T	T/T	T/T	T/T	T/T	T/T	T/T	T/T	T/T	T/T	T/T	T/T	T/T	T/T	T/T	T/T	T/T	T/T	T/T	T/T	T/T	T/T	T/T	T/T
28535157_6452	C/C	C/C	T/T	C/C	T/T	T/T	T/T	NA	C/C	C/C	T/T	T/T	T/T	T/T	C/T	C/C	C/T	T/T	C/C	C/C	T/T	C/C	C/C	NA	T/T	T/T	T/T	C/C
28536438_1000	T/T	NA	T/T	T/T	C/C	T/T	C/C	C/C	C/C	T/T	T/T	T/T	T/T	C/C	T/T	T/T	C/C	C/C	T/T	C/C	C/C	T/T	C/C	T/T	T/T	NA	C/C	C/C
28536438_1011	A/A	A/A	A/A	A/A	A/A	A/A	A/A	A/A	A/A	C/C	A/A	A/A	A/A	A/A	A/A	A/A	A/A	A/A	A/A	A/A	A/A	A/A	A/A	A/A	A/A	A/A	A/A	A/A
28536438_991	A/A	NA	A/A	A/A	G/G	A/A	G/G	G/G	G/G	A/A	A/A	A/A	A/A	G/G	A/A	A/A	G/G	G/G	NA	G/G	G/G	A/A	G/G	A/A	A/A	NA	G/G	G/G
28541923_4915	G/G	G/G	NA	G/G	G/G	G/G	NA	G/G	G/G	G/G	G/G	T/T	NA	G/G	G/G	G/G	G/G	G/G	G/G	T/T	T/T	G/G	G/G	G/G	G/G	G/G	G/G	G/G
28541923_5072	T/T	T/T	NA	T/T	T/T	T/T	A/A	T/T	T/T	T/T	T/T	A/A	NA	T/T	NA	T/T	T/T	T/T	T/T	A/A	T/A	T/T	T/T	T/T	T/T	T/T	T/T	T/T
28541923_5077	T/T	T/T	NA	T/T	T/T	T/T	G/G	T/T	T/T	T/T	T/T	G/G	NA	T/T	NA	T/T	T/T	T/T	T/T	G/G	T/G	T/T	T/T	T/T	T/T	T/T	T/T	T/T
28545283_4411	NA	C/C	C/C	C/C	C/C	C/C	C/C	C/C	C/C	C/C	C/C	C/C	C/C	C/C	C/C	C/C	C/C	C/C	C/C	C/C	C/C	C/C	C/C	C/C	C/C	C/C	C/C	C/C
28545283_4412	A/A	A/A	A/A	A/A	A/A	A/A	A/A	A/A	A/A	A/A	A/A	A/A	A/A	A/A	A/A	A/A	A/A	A/A	A/A	A/A	A/A	A/A	A/A	A/A	A/A	A/A	A/A	A/A
28545283_4417	T/G	T/T	T/T	T/T	T/T	NA	T/T	T/T	NA	T/T	T/T	T/T	T/T	T/T	T/T	T/T	T/T	T/T	T/T	T/T	T/T	T/T	T/T	T/T	T/T	T/T	T/T	T/T
28545283_4421	G/G	G/G	G/G	G/G	G/G	G/G	G/G	G/G	G/G	G/G	G/G	G/G	G/G	G/G	G/G	G/G	G/G	G/G	G/G	G/G	G/G	G/G	G/G	G/G	G/G	G/G	G/G	G/G
28545283_4423	NA	T/T	T/T	T/T	T/T	T/T	T/T	T/T	T/T	NA	T/T	T/T	T/T	T/T	T/T	T/T	T/T	T/T	T/T	T/T	T/T	T/T	T/T	NA	T/T	T/T	T/T	T/T
28545283_4431	T/T	T/T	C/T	C/T	C/T	C/T	C/T	C/T	NA	T/T	T/T	C/T	T/T	C/T	C/T	T/T	C/T	C/T	C/T	C/T	C/T	C/T	C/T	NA	T/T	C/T	T/T	T/T
28545283_4440	A/A	A/A	A/A	A/A	A/A	A/A	A/A	A/A	A/A	A/A	NA	NA	NA	A/A	A/A	A/A	A/A	A/A	A/A	A/A	A/A	A/A	A/A	A/A	A/A	A/A	A/A	A/A
28545283_4442	C/C	C/C	C/C	C/C	C/C	C/C	C/C	C/C	C/C	C/C	C/C	C/C	C/C	C/C	C/C	C/C	C/C	C/C	C/C	C/C	C/C	C/C	C/C	C/C	C/C	C/C	C/C	C/C
28545283_4460	G/G	G/G	G/G	G/G	G/G	G/G	G/G	G/G	G/G	G/G	G/G	G/G	G/G	G/G	G/G	G/G	G/G	G/G	G/G	G/G	G/G	G/G	G/G	G/G	G/G	G/G	G/G	G/G
28545283_4462	C/C	C/C	C/C	C/C	C/C	C/C	C/C	C/C	C/C	C/C	C/C	C/C	C/C	C/C	C/C	C/C	C/C	C/C	C/C	C/C	C/C	C/C	C/C	C/C	C/C	C/C	C/C	C/C
28545283_4469	T/T	T/T	T/T	T/T	T/T	T/T	T/T	T/T	T/T	T/T	T/T	T/T	T/T	T/T	T/T	T/T	T/T	T/T	T/T	T/T	T/T	T/T	T/T	T/T	T/T	T/T	T/T	T/T
28545283_4473	T/T	T/T	T/T	T/T	T/T	T/T	T/T	T/T	T/T	T/T	T/T	T/T	T/T	T/T	T/T	T/T	T/T	T/T	T/T	T/T	T/T	T/T	T/T	T/T	T/T	T/T	T/T	T/T
28545283_4484	A/A	A/A	A/A	A/A	A/A	A/A	A/A	A/A	A/A	A/A	A/A	A/A	A/A	A/A	A/A	A/A	A/A	A/A	A/A	NA	A/A	A/A	A/A	A/A	A/A	A/A	A/A	A/A
28545283_4494	T/T	T/T	T/T	T/T	T/T	T/T	T/T	T/T	T/T	T/T	T/T	T/T	T/T	T/T	T/T	T/T	T/T	T/T	T/T	T/T	T/T	T/T	T/T	T/T	T/T	T/T	T/T	T/T
28545283_4500	G/A	G/G	G/A	NA	G/G	G/A	G/G	G/G	G/G	NA	G/G	G/G	G/G	NA	G/G	G/G	G/A	G/A	G/G	G/G	G/A	G/G	G/G	G/G	G/G	G/G	G/A	G/A
28545283_4512	G/G	G/G	G/G	G/G	G/G	G/G	G/G	G/G	G/G	G/G	G/G	G/G	G/G	G/G	G/G	G/G	G/G	G/G	G/G	G/G	G/G	G/G	G/G	G/G	G/G	G/G	G/G	G/G
28545283_4518	T/T	T/T	T/T	T/T	NA	T/T	T/T	T/T	T/T	T/T	T/T	T/T	T/T	T/T	T/T	T/T	T/T	T/T	T/T	T/T	T/T	T/T	T/T	T/T	T/T	T/T	T/T	T/T
28545283_4521	A/A	NA	A/A	NA	A/A	A/A	A/A	A/A	A/A	A/A	A/A	A/A	A/A	A/A	A/A	A/A	A/A	A/A	A/A	A/A	A/G	A/A	A/A	A/A	A/A	A/A	A/A	A/A
28545283_4525	G/G	G/G	G/G	G/G	G/G	G/G	G/G	G/G	G/G	G/G	G/G	G/G	G/G	G/G	G/G	G/G	G/G	G/G	G/G	G/G	G/G	G/G	G/G	G/G	G/G	G/G	G/G	G/G
28545283_4536	C/C	NA	C/C	C/C	C/C	C/C	T/T	C/C	C/C	C/C	C/C	C/C	C/C	C/C	C/C	C/C	C/C	C/C	C/C	C/C	C/C	C/C	C/C	C/C	C/C	C/C	C/C	C/C
28545283_4597	C/C	C/C	C/C	C/C	C/C	C/C	C/C	C/C	C/C	C/C	NA	C/C	C/C	C/C	C/C	C/C	C/C	C/C	C/C	C/C	NA	C/C	C/C	C/C	C/C	C/C	C/C	NA
28545283_4627	T/A	T/A	T/A	NA	T/A	T/A	T/A	T/A	T/A	T/A	T/A	T/A	T/A	T/A	T/A	T/A	T/A	T/A	T/A	T/A	T/A	T/A	T/A	T/A	T/A	NA	T/A	T/A
28545283_4634	T/T	T/T	T/C	NA	NA	T/T	T/T	NA	T/C	T/T	T/T	T/T	T/C	NA	T/T	NA	T/T	T/T	T/T	T/T	T/T	T/T	T/T	T/C	NA	T/T	T/T	T/T
28545283_4644	A/A	A/A	A/A	A/A	A/A	A/A	A/A	A/A	A/A	A/A	A/A	A/A	NA	A/A	A/A	NA	A/A	A/A	A/A	NA	A/A	A/A	A/A	A/A	A/A	NA	A/A	A/A
28545283_4647	C/T	C/T	C/T	NA	C/T	C/T	C/T	C/T	C/T	C/T	C/T	C/T	C/T	C/T	C/T	C/T	C/T	C/T	C/T	C/T	C/T	C/T	C/T	C/T	C/T	C/T	C/T	C/T
28545283_4654	A/A	A/A	A/A	A/G	A/A	A/A	A/A	A/A	A/A	A/A	NA	NA	A/A	NA	A/A	NA	A/A	A/A	A/A	A/A	NA	A/A	NA	A/A	A/A	A/A	A/A	A/A
28545283_4655	C/A	C/A	C/A	C/A	A/A	C/A	C/A	C/A	C/A	C/A	C/A	C/A	C/A	C/A	C/A	A/A	C/A	C/A	C/A	C/A	C/A	C/A	C/A	C/A	C/A	C/A	C/A	C/A
28545283_4668	A/A	A/G	A/G	NA	NA	A/A	A/A	A/G	A/G	A/A	A/A	A/A	NA	A/A	A/G	NA	A/A	A/A	A/A	A/A	A/A	A/G	A/A	A/G	NA	NA	A/A	NA
28545283_4669	C/C	C/C	C/C	C/C	C/C	C/C	C/C	C/C	C/C	C/C	C/C	C/C	C/C	C/C	C/C	C/C	C/C	C/C	C/C	C/C	C/C	C/C	C/C	C/C	C/C	C/C	C/C	C/C
28545283_4675	A/A	A/A	A/A	A/A	A/A	A/A	A/A	A/A	A/A	A/A	A/A	A/A	A/A	NA	NA	A/A	A/A	A/A	A/A	A/A	A/A	A/A	A/A	A/A	A/A	A/A	NA	A/A
28545283_4694	C/C	C/C	C/C	C/C	C/C	C/C	C/C	C/C	C/C	C/C	C/C	C/C	C/C	C/C	C/C	NA	C/C	C/C	C/C	C/A	C/C	C/C	C/A	C/C	C/C	C/C	C/C	C/C
28545283_4706	A/A	A/A	A/A	A/A	A/A	A/A	A/G	A/A	A/A	NA	A/A	A/A	A/A	A/A	A/A	A/A	A/A	A/A	A/A	A/G	A/A	A/A	A/A	A/A	A/A	A/A	A/A	A/A
28545283_4709	A/G	A/A	NA	NA	A/A	NA	A/A	A/A	A/A	A/A	A/A	A/A	NA	A/A	A/A	A/A	A/A	A/A	A/A	NA	A/A	A/G	A/A	A/G	A/A	A/A	A/A	A/A
28545283_4711	G/G	G/T	G/G	NA	G/G	G/G	G/G	G/G	NA	G/G	G/G	G/G	G/G	G/G	NA	NA	G/G	G/G	G/G	G/G	G/G	G/G	G/G	G/G	G/G	NA	G/G	NA
28545283_4715	G/A	G/A	G/G	G/A	G/G	G/A	G/G	G/G	NA	NA	G/G	G/G	G/G	G/G	G/G	G/A	G/G	G/G	G/G	G/G	G/G	G/A	G/G	G/A	G/A	G/G	G/G	G/G
28545283_4723	C/C	C/C	C/C	C/C	C/C	C/C	C/C	C/C	C/C	C/C	NA	C/C	C/T	C/C	C/C	C/C	C/C	C/C	C/C	C/C	C/T	C/C	C/C	C/C	C/C	C/C	C/C	C/C
28545283_4728	C/C	C/C	C/C	C/C	C/C	C/C	C/C	NA	C/C	C/C	C/C	C/C	C/C	C/C	C/C	C/C	C/C	C/C	C/C	C/C	C/C	C/C	C/C	C/C	C/C	C/C	C/C	C/C
28545283_4738	C/C	C/C	C/C	NA	C/C	C/C	C/C	C/C	NA	C/C	C/C	C/C	NA	C/C	NA	C/C	C/C	C/C	C/C	C/C	C/C	NA	C/C	C/C	C/C	C/C	C/C	NA
28545283_4742	G/G	G/G	G/G	NA	G/G	G/G	G/G	G/G	NA	G/G	G/G	G/G	NA	G/G	NA	G/G	G/G	G/G	G/G	G/G	G/G	NA	G/G	G/G	G/G	G/G	G/G	NA
28545283_4747	A/A	A/G	A/G	NA	A/G	A/A	A/A	A/G	NA	A/A	A/G	A/A	A/G	A/A	A/G	A/G	A/A	A/A	A/A	A/G	A/A	A/G	A/A	A/G	A/G	A/G	A/A	NA
28545283_4748	NA	G/G	G/A	G/G	G/G	NA	G/G	NA	NA	G/G	G/A	G/G	NA	G/G	G/G	G/A	G/G	G/G	G/G	G/G	G/G	G/A	G/G	NA	G/A	G/G	G/G	G/G
28545283_4751	A/G	A/G	A/A	A/G	A/G	A/A	A/G	A/G	A/G	A/G	A/G	A/A	A/G	A/G	A/G	A/G	A/G	A/G	A/G	A/G	A/G	A/G	A/G	A/A	A/G	A/G	A/G	A/G
28545283_4766	T/T	T/T	T/T	T/T	NA	T/T	T/T	T/T	T/T	T/T	T/T	NA	T/T	NA	T/T	T/T	NA	T/G	T/T	T/G	T/T	T/T	T/T	T/T	T/T	NA	T/T	T/T
28546760_2330	C/C	C/C	C/T	C/C	C/C	C/C	C/C	C/T	C/T	C/C	C/C	C/T	NA	C/C	C/C	C/C	C/T	C/C	NA	C/T	C/T	C/C	C/C	NA	C/T	NA	C/C	C/C
28546760_2356	C/C	C/T	C/T	C/T	C/C	C/C	C/C	C/T	C/T	C/T	C/T	C/T	C/T	C/C	C/T	C/T	C/T	C/T	C/T	C/T	C/C	C/C	C/C	NA	C/T	NA	C/T	C/T
28546760_2358	A/A	A/T	A/T	A/T	A/A	A/A	A/A	A/T	A/T	A/T	A/T	A/T	A/T	A/A	A/T	A/T	A/T	A/T	A/T	A/T	A/A	A/A	A/A	NA	A/T	NA	A/T	A/T
28546760_2379	T/T	T/G	NA	NA	T/T	T/T	T/T	T/G	T/G	T/G	T/G	T/G	T/G	T/T	T/T	T/G	T/G	T/G	T/G	T/G	T/T	T/T	T/G	NA	T/G	T/G	T/G	T/G
28546760_2386	G/G	G/A	G/A	G/A	G/G	G/G	G/A	G/A	G/A	NA	G/A	G/A	G/A	G/G	G/A	G/A	G/A	G/A	G/G	G/A	G/G	G/G	G/A	NA	G/A	G/A	G/A	G/A
28546760_2406	T/T	T/G	T/G	T/G	T/T	T/T	T/G	T/G	T/G	NA	T/G	T/G	T/G	T/T	T/G	T/G	T/G	T/G	T/G	T/G	T/T	T/T	T/G	NA	T/G	T/T	T/G	T/G
28546760_2422	A/A	A/A	A/A	A/A	A/G	A/A	A/A	NA	A/A	NA	A/A	A/A	A/A	A/A	A/A	A/A	A/A	A/A	A/A	A/G	A/A	A/A	A/A	NA	A/G	A/A	A/A	A/A
28546760_2430	T/T	T/C	T/C	T/T	T/C	T/T	T/C	T/C	T/C	NA	T/C	T/C	T/C	T/T	T/C	T/C	T/C	T/C	T/T	T/C	T/T	T/T	T/C	T/T	T/C	T/T	T/C	T/C
28546760_2457	G/G	G/A	G/A	NA	G/G	G/G	G/A	G/G	G/A	NA	G/A	G/A	G/A	G/G	G/A	G/A	G/A	G/A	G/A	G/G	G/G	G/G	NA	G/G	G/A	G/G	G/A	G/A
28546760_2483	C/C	C/A	C/A	NA	C/C	C/C	C/C	C/C	NA	NA	C/A	C/A	C/A	C/C	C/C	C/C	C/C	C/C	C/C	C/C	C/C	C/C	NA	C/C	C/C	C/C	C/A	C/C
28548805_5411	G/G	T/T	T/T	T/T	T/T	T/T	T/T	T/T	T/T	T/T	T/T	T/T	T/T	T/T	T/T	T/T	T/T	T/T	T/T	T/T	T/T	T/T	T/T	T/T	T/T	T/T	T/T	T/T
28549730_2555	A/A	A/A	A/A	A/A	A/A	NA	A/A	A/A	A/A	A/A	A/A	A/A	A/A	A/A	A/A	A/A	A/A	A/A	A/A	NA	A/G	A/A	A/A	A/A	A/A	NA	NA	A/A
28550782_6686	C/C	C/C	C/C	C/T	NA	C/C	C/T	NA	NA	NA	C/T	C/C	NA	NA	C/T	C/C	C/C	C/C	NA	C/C	C/C	C/C	C/T	C/C	NA	NA	C/C	C/T
28550782_6706	T/A	T/T	T/T	T/A	T/A	T/A	T/A	T/A	NA	T/T	T/A	T/A	T/A	T/A	T/A	T/A	T/A	T/A	T/A	T/T	NA	T/T	NA	T/A	T/T	NA	T/T	T/A
28552192_3502	G/G	A/A	G/G	A/A	A/A	G/G	G/G	G/G	NA	A/A	A/A	G/G	G/G	G/G	NA	NA	A/A	G/G	G/G	A/A	A/A	NA	G/G	G/G	G/G	NA	A/A	A/A
28553960_250	C/C	C/C	NA	T/T	T/T	C/C	C/T	NA	T/T	C/C	C/C	NA	C/C	C/C	T/T	C/C	T/T	T/T	T/T	T/T	T/T	NA	T/T	T/T	C/C	T/T	NA	C/C
28555865_4676	C/C	C/C	C/C	C/C	C/C	C/C	C/C	C/C	C/C	C/C	C/C	A/A	C/A	C/C	C/C	A/A	A/A	C/C	A/A	A/A	A/A	C/C	C/C	C/C	C/C	C/C	C/C	C/C
28563923_2965	C/T	C/C	C/C	C/C	C/C	C/C	NA	C/T	C/C	C/C	C/C	C/C	C/C	C/C	C/C	C/C	C/C	C/C	C/T	C/C	C/C	C/C	C/C	C/C	C/T	C/C	C/C	C/C
28563923_2968	G/G	G/G	G/G	G/G	G/G	G/G	G/G	NA	G/G	G/G	G/G	G/G	G/G	G/G	G/G	G/G	G/G	G/G	G/G	G/G	G/G	G/G	G/G	G/G	G/G	G/G	G/G	G/G
28563923_2974	T/T	T/T	T/T	T/T	T/T	T/T	T/T	T/T	T/T	T/T	T/T	T/T	T/T	T/T	T/T	T/T	T/T	T/T	T/T	T/T	T/T	NA	T/T	T/T	T/T	T/T	T/T	T/T
28563923_2984	G/G	A/A	A/A	A/A	A/A	A/A	A/A	G/G	A/A	A/A	A/A	A/A	A/G	A/A	A/A	G/G	A/A	A/A	G/G	A/A	A/A	A/A	A/A	A/A	G/G	A/A	A/A	A/A
28563923_2988	G/G	G/G	G/G	G/G	G/G	G/G	G/G	NA	G/G	G/G	G/G	G/G	G/G	G/G	G/G	G/G	G/G	G/G	G/G	G/G	G/G	G/G	G/G	G/G	G/G	G/G	G/G	G/G
28563923_2990	G/A	G/G	G/G	G/G	G/G	G/G	NA	G/A	G/G	G/G	G/G	G/G	G/G	G/G	G/G	G/G	G/G	G/G	G/G	G/G	G/G	NA	G/G	G/G	G/A	G/G	G/G	G/G
28563923_3006	T/T	T/T	T/G	T/T	T/T	NA	T/T	T/T	G/G	T/T	T/T	T/T	T/T	T/T	T/T	T/T	T/T	T/T	T/T	T/T	T/T	NA	T/T	T/T	T/T	NA	T/T	T/T
28563923_3012	T/T	C/C	C/C	C/C	C/C	C/C	C/C	C/T	C/C	C/C	C/C	C/C	C/T	C/C	C/C	C/T	C/C	C/C	C/T	C/C	C/C	C/C	C/C	C/C	T/T	C/C	C/C	C/C
28563923_3069	G/G	A/A	A/A	A/A	A/A	A/A	A/A	G/G	A/A	A/A	A/A	A/A	A/G	A/A	A/A	G/G	A/A	A/A	G/G	A/A	A/A	A/A	A/A	A/A	G/G	A/A	A/A	A/A
28563923_3091	C/C	G/G	G/G	G/G	G/G	G/G	NA	C/C	G/G	G/G	G/G	G/G	G/C	G/G	G/G	C/C	G/G	G/G	NA	G/G	G/G	G/G	G/G	G/G	C/C	G/G	G/G	G/G
28565143_4175	G/G	T/T	NA	G/G	G/G	G/G	G/G	T/T	T/T	G/G	G/T	G/G	T/T	G/G	G/G	G/G	G/G	T/T	G/G	T/T	G/G	NA	G/G	G/G	G/G	G/G	G/G	G/G
28565143_4306	G/G	A/A	NA	G/G	G/G	G/G	G/G	A/A	NA	G/G	G/A	G/G	A/A	G/G	G/G	G/G	G/G	A/A	G/G	A/A	NA	G/G	G/G	G/G	G/G	G/G	G/G	G/G
28570372_2363	G/G	G/G	G/G	G/G	G/G	G/G	G/G	G/G	G/G	G/G	G/G	G/G	G/G	G/G	G/G	G/G	G/G	G/G	G/G	C/C	C/C	G/G	G/G	G/G	G/G	G/G	G/G	G/G
28570372_2483	T/T	T/T	NA	T/T	T/T	T/T	T/T	T/T	C/C	T/T	C/C	T/T	T/T	T/T	T/T	T/T	T/T	T/T	T/T	T/T	T/T	T/T	T/T	C/C	T/T	T/T	T/T	T/T
28570372_2487	G/G	G/G	NA	G/G	G/G	G/G	G/G	G/T	T/T	G/G	T/T	G/G	G/G	G/G	G/G	G/G	G/G	G/G	G/G	G/G	G/G	G/G	G/G	T/T	G/G	G/G	G/G	G/G
28570372_2554	T/T	T/T	NA	T/T	T/T	T/T	T/T	NA	C/C	T/T	C/C	T/T	T/T	T/T	T/T	T/T	T/T	T/T	T/T	T/T	T/T	T/T	T/T	C/C	T/T	T/T	T/T	T/T
28573260_2569	T/T	T/T	NA	T/T	C/C	T/T	C/C	T/T	T/T	T/T	C/C	T/T	T/T	T/T	T/T	T/T	T/T	C/C	C/C	C/T	C/T	C/C	T/T	T/T	C/C	C/C	T/T	T/T
28573260_2593	T/T	C/C	T/C	C/C	T/T	T/T	T/T	T/T	T/T	T/T	T/T	T/T	T/T	T/T	C/C	T/T	T/T	T/T	T/T	T/T	T/T	T/T	T/T	T/T	T/T	T/T	T/T	T/T
28573260_2599	T/T	C/C	C/T	C/C	C/C	T/T	C/C	T/T	T/T	T/T	C/C	T/T	T/T	T/T	C/C	T/T	NA	C/C	C/C	C/T	C/T	C/C	T/T	T/T	C/C	C/C	C/C	C/C
28573260_2604	T/T	C/C	C/T	C/C	C/C	T/T	C/C	T/T	T/T	T/T	C/C	T/T	T/T	T/T	C/C	T/T	NA	C/C	C/C	C/T	C/T	C/C	T/T	T/T	C/C	C/C	C/C	C/C
28573260_2605	G/G	A/A	A/G	A/A	A/A	G/G	A/A	G/G	G/G	G/G	A/A	G/G	G/G	G/G	A/A	G/G	NA	A/A	A/A	G/G	A/G	A/A	G/G	G/G	A/A	A/A	A/A	A/A
28580047_2219	A/A	A/A	NA	A/A	A/A	A/A	A/A	G/G	A/G	A/A	A/A	A/A	A/A	A/A	A/A	A/A	A/A	A/A	A/A	A/A	A/A	A/A	A/A	G/G	G/G	A/A	G/G	A/A
28581233_1507	G/G	G/G	G/G	G/G	G/T	G/G	G/G	G/G	G/G	G/G	G/G	G/G	G/G	G/G	G/G	G/G	G/G	G/G	G/G	G/G	G/G	NA	G/G	G/G	G/T	G/G	G/G	G/G
28581233_1517	T/T	T/T	T/T	T/T	T/C	T/T	T/T	T/T	T/T	T/T	T/T	T/T	T/T	T/T	T/T	T/T	T/T	T/T	T/T	T/T	T/T	NA	T/T	T/T	T/C	T/T	T/T	T/T
28581233_1527	A/A	A/A	A/A	A/A	A/C	A/A	A/A	A/A	A/A	A/C	A/C	A/A	A/A	A/A	A/A	A/A	A/A	A/A	A/C	A/A	A/A	NA	A/A	A/A	A/C	A/A	A/A	A/A
28581233_1548	C/C	C/C	C/C	C/C	C/A	C/C	C/C	C/C	C/C	C/A	C/A	C/C	C/C	C/C	C/C	C/C	C/C	C/C	C/A	C/C	NA	NA	C/C	C/C	C/A	C/C	C/C	C/C
28581233_1566	C/C	C/C	C/A	C/C	C/A	C/C	C/C	C/C	C/C	C/A	C/A	C/C	C/C	C/C	C/C	C/C	C/C	C/C	C/A	C/C	NA	NA	NA	C/C	C/A	C/C	C/C	C/C
28581233_1567	G/G	G/T	NA	G/G	T/T	G/G	G/G	G/G	NA	T/T	G/T	G/G	G/G	G/G	G/G	G/G	G/G	G/G	T/T	G/G	G/G	G/T	G/G	NA	T/T	G/G	G/G	G/G
28581233_2151	A/A	A/A	NA	A/A	T/T	A/A	A/A	A/A	NA	T/T	A/T	A/A	A/A	A/A	A/A	A/A	A/A	A/A	T/T	A/A	A/A	A/T	A/T	NA	NA	A/A	A/A	A/A
28581233_2248	G/G	G/G	NA	G/G	T/T	G/G	G/G	G/G	NA	T/T	G/T	G/G	G/G	G/G	G/G	G/G	G/G	G/G	T/T	G/G	G/G	G/T	G/T	NA	T/T	G/G	G/G	G/G
28581233_2329	C/C	C/C	NA	C/C	G/G	C/C	C/C	C/C	NA	NA	C/G	C/C	C/C	C/C	C/C	C/C	C/C	C/C	G/G	C/C	C/C	NA	C/G	NA	G/G	C/C	C/C	C/C
28582694_5556	T/T	G/G	G/G	NA	T/T	NA	T/T	G/G	G/G	G/G	G/G	T/T	T/T	G/G	G/G	G/G	T/T	T/T	T/T	T/T	G/G	G/G	G/G	G/G	T/G	T/T	T/T	T/T
28585555_2867	A/A	A/G	A/A	A/G	A/G	A/G	A/G	A/A	A/G	A/G	A/G	A/A	A/G	A/G	A/G	A/A	A/A	A/A	A/G	A/A	A/A	A/A	A/A	A/G	A/G	A/G	A/A	A/A
28585555_2921	T/T	T/C	T/T	T/C	T/C	T/C	T/C	T/T	NA	T/C	T/C	T/T	T/C	T/C	T/C	T/T	T/T	T/T	T/C	T/T	T/T	T/T	T/T	T/C	T/C	T/C	T/T	T/T
28585555_2980	A/A	A/G	A/A	A/A	A/A	A/A	A/A	A/A	A/A	A/A	A/A	A/A	A/A	A/A	A/A	A/A	A/A	A/A	A/A	A/A	A/A	A/A	A/A	A/A	A/A	A/A	A/A	A/A
28585555_3002	A/A	A/G	A/A	A/G	A/G	A/G	A/G	A/A	A/G	A/G	A/G	A/A	A/G	A/G	A/G	A/A	A/A	A/A	A/G	A/A	A/A	A/A	A/A	A/G	A/G	A/G	A/A	A/A
28585555_3044	A/A	A/C	NA	A/A	A/A	A/A	A/A	A/A	A/A	A/A	A/A	A/A	A/A	A/A	A/A	A/A	A/A	A/A	A/A	A/A	A/A	A/A	A/A	A/A	A/A	A/A	A/A	A/A
28585555_3097	C/C	C/C	C/C	C/A	C/C	C/C	C/C	C/C	C/C	C/C	C/C	NA	C/C	C/A	C/C	C/C	C/C	C/C	C/C	C/C	C/C	C/C	C/C	C/C	C/A	C/C	C/C	C/C
28585555_3100	G/G	G/G	G/G	NA	G/G	G/G	G/G	G/G	G/G	G/G	G/G	G/G	G/G	G/T	G/G	G/G	G/G	G/G	G/G	G/G	G/G	G/G	G/G	G/G	G/G	G/G	G/G	G/G
28604918_6861	G/G	G/G	G/G	NA	G/G	G/G	G/G	A/A	G/G	G/G	G/G	G/G	G/G	G/G	G/G	NA	G/G	G/G	G/G	G/G	G/G	G/G	G/G	G/G	G/G	G/G	G/G	G/G
28604918_6885	C/C	C/C	C/C	NA	C/C	C/C	C/C	T/T	C/C	C/C	C/C	C/C	C/C	C/C	C/C	NA	C/C	C/C	C/C	C/C	C/C	C/C	C/C	C/C	C/C	C/C	C/C	C/C
28604918_6907	G/G	G/G	G/G	NA	G/G	G/G	G/G	A/A	G/G	G/G	G/G	G/G	G/G	G/G	G/G	NA	G/G	G/G	G/G	G/G	G/G	G/G	G/G	G/G	G/G	G/G	G/G	G/G
28604918_6949	C/C	C/C	C/C	C/C	C/C	C/C	C/C	C/C	C/C	G/G	C/C	C/C	C/C	G/G	C/C	C/C	C/C	C/G	G/G	C/C	C/C	C/C	G/G	C/C	C/C	C/C	C/C	C/C
28610758_7361	A/A	A/A	A/A	A/A	A/A	A/A	A/A	A/A	A/A	A/A	A/A	A/A	A/A	A/A	A/A	A/A	A/A	A/A	A/A	A/A	A/A	A/A	A/A	A/A	A/A	A/A	A/A	A/A
28610758_7365	G/G	G/T	G/T	G/T	G/T	G/T	G/T	G/T	G/T	G/T	G/T	T/T	G/T	G/T	G/T	G/G	G/T	G/T	G/T	G/G	G/T	G/T	G/T	NA	G/T	G/G	G/T	G/G
28610758_7423	T/T	T/T	T/T	T/T	T/T	T/T	T/T	T/T	T/T	T/T	T/T	T/T	T/T	T/T	T/T	T/T	T/T	T/T	T/T	T/T	T/T	T/T	T/T	NA	T/T	T/T	T/T	T/T
28610989_543	G/G	G/G	G/G	G/G	G/G	G/G	G/G	G/G	G/G	G/G	G/G	G/G	G/G	C/C	G/G	G/G	G/G	G/G	C/C	G/G	G/G	G/G	G/G	G/G	G/G	G/G	G/G	G/G
28610989_581	C/C	C/C	C/C	T/T	T/T	T/T	T/T	T/T	T/T	C/C	T/T	T/T	NA	T/T	T/T	C/C	T/T	T/T	T/T	T/T	T/T	T/T	T/T	C/C	C/C	C/C	C/C	C/C
28610989_587	T/T	T/T	T/T	T/T	T/T	T/T	T/T	T/T	T/T	T/T	T/T	T/T	T/T	C/C	T/T	T/T	T/T	T/T	C/C	T/T	T/T	T/T	T/T	T/T	T/T	T/T	T/T	T/T
28610989_604	A/A	A/A	A/A	A/A	A/A	A/A	A/A	A/A	A/A	A/A	A/A	A/A	A/A	T/T	A/A	A/A	A/A	A/A	T/T	A/A	A/A	A/A	A/A	A/A	A/A	A/A	A/A	A/A
28610989_619	A/A	A/A	A/A	A/A	A/A	A/A	A/A	A/A	A/A	A/A	A/A	A/A	A/A	G/G	A/A	A/A	A/A	A/A	G/G	A/A	A/A	A/A	A/A	A/A	A/A	A/A	A/A	A/A
28611099_7072	A/A	A/A	A/A	A/A	A/A	A/A	A/A	A/A	A/A	NA	A/A	A/A	A/A	A/A	A/A	A/A	A/A	A/A	A/A	A/A	A/A	A/A	A/A	A/A	A/A	A/A	A/A	A/A
28611099_7078	G/G	NA	NA	G/G	G/G	G/G	G/G	G/G	G/G	G/G	G/G	G/G	G/G	G/G	G/G	G/G	G/G	G/G	G/G	G/G	G/G	G/G	G/G	G/G	G/G	G/G	G/G	G/A
28611099_7079	A/A	A/G	A/G	NA	A/G	A/G	A/G	A/G	A/G	A/G	A/G	A/G	A/G	A/G	A/A	A/G	A/G	A/A	A/G	A/G	A/A	A/G	A/G	A/G	A/A	NA	A/A	A/G
28611099_7087	G/A	G/A	G/A	NA	G/A	G/G	G/A	G/A	G/A	G/A	G/A	G/A	G/A	G/A	G/G	G/A	G/A	G/A	G/G	G/A	G/G	G/G	G/A	G/A	G/G	NA	G/G	G/A
28611099_7088	T/T	T/T	T/T	T/T	T/T	T/T	T/T	T/T	T/T	T/T	T/T	T/T	T/T	T/T	T/T	T/T	T/T	T/T	T/T	T/T	T/T	T/T	T/T	T/T	T/T	T/T	T/T	T/T
28611099_7090	T/T	T/T	T/T	T/T	T/T	T/T	T/T	T/T	T/T	T/T	T/T	T/T	T/T	T/T	T/T	T/T	T/T	T/T	T/T	T/T	T/T	T/T	T/T	T/T	T/T	T/T	T/T	T/T
28611099_7091	T/T	T/T	T/T	T/T	T/T	T/T	T/T	T/T	T/T	T/T	T/T	T/T	T/T	T/T	T/T	T/T	T/T	T/T	T/T	T/T	T/T	NA	T/T	T/T	T/T	T/T	T/T	T/T
28611099_7123	A/A	A/A	A/A	A/A	A/A	A/A	A/A	A/A	A/A	A/A	A/A	A/A	A/A	A/A	A/A	A/A	A/A	A/A	A/A	A/A	A/A	A/A	A/A	A/A	A/A	A/A	A/A	A/A
28611099_7125	C/C	C/C	C/C	C/C	C/C	C/C	C/C	C/C	C/C	C/C	C/C	C/C	C/C	C/C	C/C	C/C	C/C	C/C	C/C	C/C	C/C	C/C	C/C	C/C	C/C	C/C	C/C	C/C
28611099_7129	G/G	A/G	G/G	G/G	G/G	G/G	G/G	A/A	G/G	G/G	G/G	A/G	NA	A/A	A/A	G/G	A/A	NA	G/G	A/A	A/A	A/G	A/G	A/A	A/A	G/G	A/A	G/G
28611099_7132	A/A	A/A	A/A	A/A	A/A	A/A	NA	A/A	A/A	A/A	A/A	NA	NA	A/G	A/A	A/A	NA	A/A	A/A	A/A	A/A	A/A	NA	A/A	A/A	NA	A/A	A/A
28611099_7139	T/T	T/T	T/T	T/T	T/C	T/T	T/T	T/T	T/T	T/T	T/T	T/T	T/T	T/T	T/T	T/T	T/T	T/T	T/T	T/T	T/T	T/T	T/T	T/T	T/T	T/T	T/T	T/T
28611099_7149	T/T	T/T	T/T	T/T	T/T	T/T	T/T	T/T	T/T	T/T	T/T	T/T	T/T	T/T	T/T	T/T	T/T	T/T	T/T	T/T	T/T	T/T	T/T	T/T	T/T	T/T	T/T	T/T
28611099_7171	A/A	A/A	A/A	A/A	A/A	A/A	A/A	A/A	A/A	A/A	A/A	A/A	A/A	A/A	A/A	A/A	A/A	A/A	A/A	A/A	A/A	A/A	A/A	A/A	A/A	A/A	A/A	A/A
28611099_7172	C/C	T/T	C/C	C/C	C/C	C/C	C/C	T/T	NA	C/C	C/C	T/C	C/C	T/T	T/T	C/C	T/T	C/C	C/C	T/T	T/T	T/C	T/C	T/T	T/T	C/C	T/T	C/C
28611099_7201	G/G	G/G	G/G	G/G	G/G	G/G	NA	G/G	G/G	G/G	G/G	G/G	NA	G/G	G/G	G/G	G/G	G/G	G/G	G/G	G/G	G/G	G/G	G/G	G/G	G/G	G/G	NA
28611099_7210	T/T	G/G	T/T	T/T	T/T	T/T	T/T	NA	T/T	T/T	T/T	T/T	T/T	G/G	G/G	T/T	G/G	T/T	T/T	G/G	G/G	G/T	G/T	G/G	G/G	T/T	G/G	T/T
28611099_7256	T/T	T/T	T/C	NA	T/T	T/T	T/T	T/T	T/T	T/T	NA	T/T	T/T	T/T	T/T	T/T	T/T	T/T	NA	T/T	T/T	T/T	T/T	T/T	NA	T/C	T/T	T/T
28611099_7289	G/G	G/G	G/A	G/G	G/G	G/G	G/A	G/G	G/A	G/G	G/A	G/G	G/G	G/G	G/G	G/G	G/G	G/A	G/G	G/A	G/G	G/G	G/G	G/G	NA	G/A	NA	G/G
28612003_8123	A/A	A/A	A/A	NA	A/G	G/G	G/G	NA	A/A	A/G	A/G	A/A	A/A	A/A	A/G	A/A	A/A	A/A	A/A	A/A	A/A	A/A	A/A	A/A	A/A	A/A	A/A	A/A
28612003_8124	NA	T/T	T/T	T/T	C/C	NA	T/T	NA	T/T	T/T	T/C	T/T	NA	T/T	T/T	T/T	T/T	NA	T/T	T/T	T/T	T/T	T/T	T/T	T/T	T/T	T/T	T/T
28612003_8135	T/T	T/T	T/T	T/T	T/T	T/T	T/T	T/T	T/T	T/T	T/T	T/T	T/T	T/T	T/T	T/T	T/T	T/T	T/T	T/T	T/T	NA	T/T	T/T	T/T	T/T	T/T	T/T
28612003_8176	NA	A/A	A/A	A/A	A/A	A/A	A/A	A/A	A/A	A/A	A/A	A/A	A/A	A/A	A/A	A/A	A/A	A/A	A/A	A/A	A/A	A/A	NA	NA	A/A	A/A	NA	A/A
28612003_8180	NA	C/C	C/C	C/C	C/C	C/C	C/C	C/C	C/C	C/C	NA	C/C	C/C	C/C	C/C	C/C	C/C	C/C	C/C	C/C	C/C	C/C	C/C	C/C	C/C	C/C	C/C	C/C
28612003_8215	T/T	T/T	T/T	T/T	T/T	T/T	T/T	T/T	T/T	T/T	T/T	T/T	T/T	T/T	T/T	T/T	T/T	T/T	T/T	T/T	T/T	T/T	T/T	T/T	T/T	T/T	T/T	T/T
28623147_528	A/A	A/A	NA	NA	C/C	A/A	A/A	NA	A/A	A/A	A/A	A/A	A/A	A/A	A/A	C/C	A/C	A/A	A/A	C/C	A/A	A/A	A/A	C/C	C/C	A/A	C/C	A/A
28623147_535	T/T	T/T	T/C	NA	C/C	T/T	T/T	NA	T/T	T/T	T/T	T/T	T/T	T/T	T/T	C/C	T/C	T/T	T/T	C/C	T/T	T/T	T/T	C/C	C/C	T/T	C/C	T/T
28624944_2735	A/A	A/A	A/A	A/A	A/A	A/A	G/G	NA	G/G	G/G	G/G	A/A	A/A	G/G	NA	A/A	G/G	A/A	G/G	G/G	G/G	NA	G/G	A/A	G/G	NA	A/A	G/G
28628206_4156	G/G	G/G	G/G	G/G	G/G	NA	NA	G/C	G/G	NA	NA	G/G	NA	G/G	G/G	G/G	G/G	G/G	G/G	G/G	G/G	NA	G/G	G/G	G/G	G/G	G/G	G/G
28628206_4195	G/G	G/G	G/A	G/G	G/G	G/G	NA	G/A	G/G	NA	G/G	G/G	G/G	G/G	G/G	G/G	G/G	G/G	G/G	A/A	G/G	NA	G/G	G/G	G/G	G/G	G/G	G/G
28628206_4197	A/A	A/A	A/T	A/A	A/A	A/A	NA	A/T	A/A	NA	A/A	A/A	A/A	A/A	A/A	A/A	A/A	A/A	A/A	T/T	A/A	NA	A/A	A/A	A/A	A/A	A/A	A/A
28628206_4210	C/C	C/C	C/C	C/C	C/C	NA	NA	C/G	C/C	NA	C/C	C/C	C/C	C/C	C/C	C/C	C/C	NA	C/C	C/G	C/C	NA	C/C	C/C	C/C	C/C	C/C	C/C
28628206_4216	G/G	G/G	G/G	G/G	G/G	NA	NA	G/C	G/G	NA	G/G	G/C	G/G	G/G	G/G	G/G	G/G	NA	G/G	C/C	G/G	NA	G/G	G/G	G/G	G/G	G/G	G/G
28628206_4233	A/A	A/A	A/A	A/A	A/A	A/A	A/A	A/A	A/A	A/A	A/A	A/A	A/A	A/A	A/A	A/A	A/A	A/A	A/A	A/G	A/A	A/A	A/A	A/A	A/A	A/A	A/A	A/A
28628206_4234	T/T	T/T	T/C	T/T	T/T	T/T	NA	T/T	T/T	NA	T/T	T/T	T/T	T/T	T/C	T/T	T/T	NA	T/T	T/T	T/T	NA	T/T	T/T	T/T	T/T	T/T	T/T
28637309_3125	A/A	A/A	A/A	A/G	G/G	A/A	G/G	G/G	A/A	A/A	A/A	A/A	A/A	A/A	A/A	NA	G/G	A/A	A/A	A/A	G/G	A/A	A/A	A/A	A/A	A/A	A/A	A/A
28640187_2505	NA	C/C	C/C	C/C	NA	NA	C/C	C/C	NA	C/C	C/C	C/C	C/C	C/C	C/C	NA	C/C	C/C	NA	C/C	C/C	C/C	C/C	C/C	C/C	C/C	C/C	C/C
28640187_2530	C/C	T/T	T/T	NA	NA	C/C	T/T	T/T	NA	T/T	T/T	T/T	T/T	T/T	T/T	NA	T/T	T/T	NA	T/T	T/T	T/T	T/T	T/T	T/T	T/T	T/T	T/T
28640187_2569	A/A	G/G	G/G	NA	NA	A/A	G/G	G/G	NA	G/G	G/G	G/G	G/G	G/G	G/G	NA	G/G	G/G	G/G	G/G	G/G	G/G	G/G	G/G	G/G	G/G	G/G	G/G
28640187_2583	G/G	T/T	T/T	NA	NA	G/G	T/T	T/T	NA	T/T	T/T	T/T	T/T	T/T	T/T	NA	T/T	T/T	T/T	T/T	T/T	T/T	T/T	T/T	T/T	T/T	T/T	T/T
28640187_2594	C/C	T/T	T/T	NA	NA	C/C	T/T	T/T	NA	T/T	T/T	T/T	T/T	T/T	T/T	NA	T/T	T/T	T/T	T/T	T/T	T/T	T/T	T/T	T/T	T/T	T/T	T/T
28641128_10103	T/T	NA	NA	G/G	NA	T/T	T/T	T/T	NA	G/G	T/G	T/T	T/T	T/T	T/T	T/T	T/T	NA	T/T	T/T	T/T	T/T	T/T	G/G	T/T	T/T	T/T	T/T
28641128_10343	A/A	A/A	G/G	G/G	G/G	G/G	G/G	G/G	A/A	NA	G/A	A/A	A/A	A/A	A/A	A/A	A/A	A/A	G/G	G/G	A/A	G/G	G/G	G/G	A/A	NA	G/G	G/A
28641128_10364	T/T	T/T	T/T	T/T	T/T	T/T	T/T	T/T	T/T	T/T	T/T	T/T	T/T	T/T	T/T	T/T	T/T	T/T	T/T	T/T	T/T	T/T	T/T	T/T	T/T	T/T	T/T	T/T
28641128_10377	T/T	T/T	T/T	T/T	T/T	T/T	G/G	T/T	T/T	T/T	T/T	T/T	T/T	T/T	T/T	T/T	T/T	T/T	G/G	T/T	T/T	T/T	G/G	T/T	T/T	T/T	G/G	T/G
28641128_10393	G/G	G/G	G/G	G/G	G/G	G/G	A/A	G/G	G/G	G/G	G/G	G/G	G/G	G/G	G/G	G/G	G/G	G/G	A/A	A/A	G/G	G/G	A/A	G/G	G/G	G/G	A/A	G/A
28650929_3693	C/T	C/C	C/C	C/C	C/C	C/T	C/T	C/T	C/T	C/C	C/C	C/C	C/T	C/C	C/T	NA	C/C	C/T	C/T	C/C	C/C	C/C	C/C	C/T	C/C	C/T	C/C	C/T
28650929_3764	A/T	A/A	A/A	A/A	A/A	A/T	A/T	NA	A/T	NA	A/A	A/A	A/T	A/A	A/T	NA	A/A	A/T	A/T	A/A	A/A	A/A	A/A	A/A	A/A	A/T	A/A	A/T
28650929_3867	T/C	T/T	T/T	T/T	T/T	T/C	T/C	T/C	T/C	NA	T/T	T/T	T/C	T/T	T/C	T/T	T/T	T/C	T/C	T/T	T/T	T/T	T/T	NA	T/T	T/C	T/T	T/C
28662839_1945	A/A	A/A	A/A	A/A	A/A	A/A	A/A	A/A	G/G	A/A	G/G	A/A	A/A	G/G	A/A	A/A	A/A	G/G	A/A	A/A	A/A	A/G	A/A	A/A	A/A	A/A	A/A	A/A
28662839_1971	G/G	T/T	T/T	T/T	G/G	G/G	G/G	G/G	T/T	T/G	T/T	T/T	G/G	T/T	T/T	T/T	T/T	T/T	T/T	G/G	G/G	T/T	T/T	T/T	G/G	G/G	T/T	T/T
28662839_1973	T/T	C/C	C/C	C/C	T/T	T/T	T/T	T/T	C/C	C/T	C/C	C/C	T/T	C/C	C/C	C/C	C/C	C/C	C/C	T/T	T/T	C/C	C/C	C/C	T/T	T/T	C/C	C/C
28662839_1977	T/T	A/A	A/A	A/A	T/T	T/T	T/T	T/T	A/A	A/T	A/A	A/A	T/T	A/A	A/A	A/A	A/A	A/A	A/A	T/T	T/T	A/A	A/A	A/A	T/T	T/T	A/A	A/A
28662839_1993	T/T	C/C	C/C	C/C	T/T	T/T	T/T	T/T	T/T	C/T	T/T	T/T	T/T	T/T	C/C	C/C	C/C	T/T	C/C	T/T	T/T	C/T	C/C	T/T	T/T	T/T	T/T	T/T
28662839_1995	G/G	T/T	T/T	T/T	G/G	G/G	G/G	G/G	T/T	T/G	T/T	T/T	G/G	T/T	T/T	T/T	T/T	T/T	T/T	G/G	G/G	T/T	T/T	T/T	G/G	G/G	T/T	T/T
28662839_2128	A/A	C/C	C/C	C/C	A/A	A/A	A/A	A/A	C/C	C/A	C/C	C/C	A/A	C/C	C/C	C/C	C/C	C/C	C/C	A/A	A/A	C/C	C/C	C/C	A/A	A/A	C/C	C/C
28662839_2147	C/C	A/A	A/A	A/A	C/C	C/C	C/C	C/C	A/A	A/C	A/A	A/A	C/C	A/A	A/A	A/A	A/A	A/A	A/A	C/C	C/C	A/A	A/A	A/A	C/C	C/C	A/A	A/A
28662839_2149	A/A	G/G	G/G	G/G	A/A	A/A	A/A	A/A	G/G	G/A	G/G	A/A	A/A	G/G	G/G	G/G	G/G	G/G	G/G	A/A	A/A	G/G	G/G	A/A	A/A	A/A	A/A	A/A
28664203_6461	C/T	C/C	C/C	C/T	C/C	C/C	C/C	C/T	NA	C/T	C/T	C/C	C/T	C/C	NA	C/C	C/C	C/T	NA	C/C	C/C	C/C	C/T	C/T	C/T	C/C	C/C	C/T
28664203_6462	NA	A/A	A/A	A/A	A/A	A/A	A/A	A/A	A/A	A/A	A/A	A/A	A/A	A/A	A/A	A/A	A/A	A/A	A/A	A/A	A/A	A/A	A/A	A/A	A/A	NA	A/A	A/A
28664203_6466	NA	A/A	A/A	NA	A/A	A/A	A/G	A/A	A/A	A/A	NA	A/A	A/A	NA	A/G	A/A	A/A	A/A	A/A	A/A	A/A	A/A	A/G	NA	A/G	NA	A/G	A/G
28664203_6469	T/G	T/T	T/T	T/G	T/T	T/T	T/G	T/G	T/G	NA	T/G	T/T	T/G	T/T	NA	T/G	T/T	NA	NA	T/T	T/G	T/T	T/G	NA	T/G	T/T	T/G	T/T
28664203_6522	G/G	G/G	G/G	G/G	G/G	G/G	G/G	G/G	G/G	G/G	G/G	NA	G/G	G/G	G/G	G/G	G/G	G/G	G/G	G/G	G/G	G/G	G/G	G/G	G/G	G/G	G/G	G/G
28664203_6558	T/T	T/T	T/T	NA	T/T	T/T	NA	T/T	T/T	T/T	T/T	NA	T/C	T/T	T/C	T/T	NA	T/T	T/T	T/T	T/T	T/T	T/T	NA	T/C	T/T	T/C	T/C
28664203_6562	A/G	A/A	A/A	NA	A/A	A/A	NA	A/A	A/A	A/A	A/A	NA	A/A	A/A	NA	A/A	NA	A/A	A/A	A/A	A/A	A/A	A/A	NA	A/G	A/A	NA	A/G
28664203_6724	A/G	G/G	NA	G/G	G/G	A/A	G/G	A/A	A/A	G/G	G/G	G/G	A/A	G/G	G/G	NA	G/G	G/G	G/G	G/G	A/G	A/A	A/A	G/G	A/G	A/A	G/G	G/G
28668574_533	A/A	G/G	G/G	G/G	G/G	G/G	A/A	A/A	A/A	G/G	G/G	G/G	G/G	G/G	G/G	G/G	G/G	A/A	G/A	G/G	G/G	G/G	G/G	A/A	A/A	G/G	G/G	G/G
28668574_652	A/A	A/A	A/A	A/A	A/A	A/A	A/A	A/A	A/A	A/A	A/A	A/A	A/A	A/A	A/A	A/A	A/A	A/A	A/A	A/A	A/A	A/A	A/A	A/A	A/A	A/A	A/A	A/A
28668574_654	A/A	A/A	A/A	A/A	A/A	A/A	A/A	A/A	A/A	A/A	A/A	A/A	A/A	A/A	A/A	A/A	A/A	A/A	A/A	A/A	A/A	A/A	A/A	A/A	A/A	A/A	A/A	A/A
28668574_655	T/T	C/C	C/C	C/C	C/C	C/C	T/T	T/T	T/T	C/C	C/C	C/C	C/C	C/C	C/C	C/C	C/C	T/T	C/T	C/C	C/C	C/C	C/C	T/T	NA	C/C	C/C	C/C
28668574_656	C/C	C/C	C/C	C/C	C/C	C/C	C/C	C/C	C/C	C/C	C/C	C/C	C/C	C/C	C/C	C/C	C/C	C/C	C/C	C/C	C/C	C/C	C/C	C/C	C/C	C/C	C/C	C/C
28671596_1032	C/T	T/T	T/T	C/C	C/C	T/T	C/C	NA	NA	NA	NA	C/C	C/C	C/C	C/C	C/C	C/C	C/C	C/C	C/C	C/C	C/C	C/C	C/C	T/T	C/C	C/C	C/C
28671596_1035	T/T	T/T	T/T	T/T	T/T	T/T	T/T	T/T	T/T	NA	NA	T/T	T/T	T/T	T/T	T/T	T/T	T/T	T/T	T/T	T/T	T/T	NA	T/T	T/T	T/T	T/T	T/T
28671596_1069	T/T	T/T	T/T	T/T	NA	T/T	T/T	T/T	T/T	NA	T/T	T/T	T/T	T/T	T/T	T/T	T/T	T/T	T/T	NA	T/T	T/T	NA	T/T	T/T	T/T	T/T	T/T
28671596_1090	NA	T/T	T/T	T/T	T/T	T/T	T/T	T/T	NA	NA	C/C	T/T	T/T	T/T	T/C	T/T	T/T	T/T	T/C	T/T	T/T	T/T	NA	NA	T/T	T/T	T/T	T/C
28671596_843	G/G	G/G	G/G	G/G	G/G	G/G	G/G	G/G	G/G	G/G	G/G	G/G	G/G	G/G	G/G	G/G	G/G	G/G	G/G	G/G	G/G	G/G	G/G	G/G	G/G	G/G	G/G	G/G
28671596_891	A/A	A/A	A/A	C/C	C/C	A/A	A/A	A/A	NA	NA	A/A	A/A	NA	A/A	A/A	A/C	A/A	A/A	A/A	A/A	A/C	A/A	A/A	A/A	A/A	A/A	A/A	C/C
28671596_995	T/T	T/T	T/T	T/T	T/T	T/T	T/T	T/T	T/T	NA	NA	T/T	T/T	T/T	T/T	T/T	T/T	T/T	T/T	T/T	T/T	T/T	NA	T/T	T/T	T/T	T/T	T/T
28671596_996	A/G	G/G	G/G	NA	G/G	G/G	A/A	A/G	A/G	NA	NA	A/A	NA	A/A	A/A	A/G	A/A	A/A	A/A	A/A	A/G	A/A	G/G	A/A	G/G	A/A	A/A	G/G
28675799_1044	G/G	G/G	G/G	G/G	G/G	G/G	G/G	G/G	G/G	A/A	G/G	G/G	G/G	G/G	G/G	G/G	G/G	G/G	G/A	G/G	G/G	G/G	G/G	G/G	G/G	G/G	G/G	G/G
28675799_1062	A/A	A/A	A/G	A/A	G/G	G/G	A/A	G/G	A/A	G/G	A/A	A/A	A/G	A/A	G/G	G/G	A/A	A/A	A/G	A/A	A/A	A/A	NA	A/A	G/G	G/G	G/G	G/G
28675799_1086	G/G	G/G	G/G	G/G	G/G	G/G	G/G	G/G	G/G	A/A	G/G	G/G	G/G	G/G	G/G	G/G	G/G	G/G	G/A	G/G	G/G	G/G	G/G	G/G	G/G	G/G	G/G	G/G
28675799_1153	G/G	G/G	G/G	G/G	G/G	G/G	G/G	G/G	G/G	A/A	G/G	G/G	G/G	G/G	G/G	G/G	G/G	G/G	G/A	G/G	G/G	G/G	G/G	G/G	G/G	G/G	G/G	G/G
28675799_1159	A/A	A/A	A/A	A/A	A/A	A/A	A/A	A/A	A/A	G/G	A/A	A/A	A/A	A/A	A/A	A/A	A/A	A/A	A/G	A/A	A/A	A/A	A/A	A/A	A/A	A/A	A/A	A/A
28675799_1192	T/T	T/T	T/C	T/T	T/T	C/C	T/T	T/T	T/T	T/T	T/T	T/T	T/T	T/T	T/C	C/C	T/T	T/T	T/T	T/T	T/T	T/T	NA	T/T	C/C	C/C	C/C	C/C
28678665_1048	A/A	A/A	A/A	A/A	A/A	G/G	G/G	A/A	A/A	A/A	G/A	G/G	A/A	A/A	G/G	A/A	A/A	A/A	G/G	G/G	A/A	G/G	G/G	G/G	A/A	A/A	A/A	A/A
28680087_502	A/A	C/C	C/C	A/A	A/A	C/C	A/A	C/C	C/C	C/C	A/A	C/C	A/A	A/A	C/C	A/A	A/A	A/A	A/A	C/C	A/C	A/A	A/A	A/A	A/A	A/A	A/A	A/A
28680087_561	C/C	C/C	C/C	A/A	A/A	C/C	A/A	C/C	C/C	C/C	C/C	C/C	C/C	A/A	C/C	A/A	A/A	A/A	A/A	C/C	C/C	C/C	A/A	A/A	A/A	NA	A/A	A/A
28680637_8145	A/A	A/A	C/C	A/A	A/A	C/C	C/C	C/C	C/C	NA	A/A	C/C	C/C	C/C	C/C	C/C	C/C	C/C	C/C	C/C	A/A	C/C	C/C	C/C	C/C	A/A	C/C	C/C
28682723_791	G/G	G/G	G/G	G/G	G/G	G/G	G/G	G/G	G/G	G/G	G/G	NA	G/G	G/G	NA	NA	G/T	G/G	G/T	G/G	G/G	G/T	G/T	G/G	G/T	NA	G/T	G/G
28682723_814	T/T	T/T	T/T	T/T	T/T	T/T	T/T	T/T	T/T	T/T	T/T	NA	T/T	T/T	T/T	NA	T/C	T/T	T/T	T/T	T/T	T/C	T/T	NA	T/T	NA	T/T	T/T
28682723_900	A/A	A/A	T/T	T/T	A/A	A/A	A/A	A/A	A/A	A/A	A/A	A/A	A/A	T/T	A/T	A/A	A/A	A/A	A/A	A/A	A/A	NA	A/A	A/A	A/A	T/T	A/A	A/A
28682875_1033	C/T	C/T	C/T	C/T	C/T	C/T	C/T	C/C	C/T	C/T	C/T	C/T	C/T	C/T	C/T	C/T	C/T	C/T	C/T	C/T	C/T	C/C	C/C	C/T	C/T	C/T	C/T	C/T
28682875_1062	G/A	G/A	G/A	G/A	G/A	G/A	G/A	G/A	G/A	G/A	G/A	G/A	G/A	G/A	G/A	G/A	G/A	G/A	G/A	G/A	G/A	G/G	G/G	G/A	G/A	G/A	G/A	G/A
28682875_1091	G/A	G/A	G/A	G/A	G/A	G/A	G/A	G/A	G/A	G/A	G/A	G/A	G/A	G/A	G/A	G/A	G/A	G/A	G/A	G/A	G/A	G/G	G/G	G/A	G/A	G/A	G/A	G/A
28682875_1092	T/T	T/C	T/C	T/T	T/T	T/C	T/C	T/T	T/T	T/T	T/C	T/C	T/T	T/C	T/C	T/C	T/C	T/T	T/T	T/T	T/T	T/T	T/T	T/T	T/T	T/T	T/C	T/C
28682875_1107	C/C	C/T	C/T	C/T	C/C	C/T	C/T	C/C	C/C	C/C	C/T	C/T	C/C	C/T	C/T	C/T	C/T	C/C	C/C	C/C	C/C	C/C	C/C	C/C	C/C	C/C	C/T	C/T
28682875_1166	T/C	T/T	T/T	T/C	T/C	T/T	T/T	T/C	T/C	T/C	T/C	T/T	T/C	T/C	T/C	T/C	T/C	T/C	T/C	T/C	T/C	T/T	T/T	T/C	T/C	T/C	T/C	T/C
28682875_1282	T/T	T/G	T/G	NA	T/T	T/G	T/G	T/T	T/T	T/T	T/G	T/G	T/T	T/G	T/G	T/G	T/G	T/T	T/T	T/T	T/T	T/T	T/T	T/T	T/T	T/T	T/G	T/G
28682875_1290	T/C	T/T	T/T	T/C	T/C	T/C	T/T	T/C	T/C	T/C	T/C	T/T	T/C	T/C	T/C	T/C	T/C	T/C	T/C	T/C	T/C	T/T	T/T	T/C	T/C	T/C	T/C	T/C
28682875_1349	A/C	A/A	A/A	A/C	A/C	A/C	A/A	A/C	A/C	A/C	A/C	A/A	A/C	A/C	A/C	A/C	A/C	A/C	A/C	A/C	A/C	A/A	A/A	A/C	A/C	A/C	A/C	A/C
28682875_1398	C/G	C/G	C/G	C/G	C/G	C/G	C/G	C/G	C/G	C/G	C/G	C/G	C/G	C/G	C/G	C/G	C/G	C/G	C/G	C/G	C/G	C/C	C/C	C/G	C/G	NA	C/G	C/G
28682875_1414	T/T	T/C	T/C	T/C	T/T	T/C	T/T	T/T	T/T	T/T	T/C	T/C	T/T	T/C	T/C	T/T	T/C	T/T	T/T	T/T	T/T	T/T	T/T	T/T	T/T	T/T	T/C	T/C
28682875_1432	G/A	G/A	G/A	G/A	G/A	G/A	G/A	G/A	G/A	G/A	G/A	G/A	G/A	G/A	G/A	G/A	G/A	G/A	G/A	G/A	G/A	G/G	G/G	G/A	G/A	G/A	G/A	G/A
28682875_1434	T/C	T/T	NA	T/C	T/C	T/C	T/T	T/C	T/C	T/C	T/C	T/T	T/C	T/C	T/C	T/C	T/C	T/C	T/C	T/C	T/C	T/T	T/T	T/C	T/C	T/C	T/C	T/C
28682875_1452	T/T	T/G	T/G	T/T	T/T	T/G	T/G	T/T	T/T	T/T	T/G	T/G	T/T	T/G	T/G	T/G	T/G	T/T	T/T	T/T	T/T	T/T	T/T	T/T	T/T	T/T	T/G	T/G
28682875_1745	T/C	T/T	T/T	T/C	T/C	T/T	T/T	T/T	NA	T/C	T/C	T/T	T/C	T/T	T/C	T/C	T/C	T/C	T/C	T/T	T/C	T/T	NA	T/C	T/C	NA	T/C	T/T
28682875_1767	G/G	G/A	G/A	G/A	G/G	G/A	G/A	G/G	G/G	G/G	G/A	G/A	G/G	G/G	G/A	G/G	G/G	G/G	G/G	G/G	G/G	G/G	G/G	G/G	G/G	G/G	G/A	G/A
28682875_1773	T/T	T/A	T/A	T/T	T/T	T/A	T/A	T/T	T/T	T/T	T/A	T/A	T/T	T/T	T/A	T/T	T/T	T/T	T/T	T/T	T/T	T/T	T/T	T/T	T/T	T/T	T/A	T/A
28682875_1774	C/A	C/A	C/A	C/A	C/A	C/A	C/A	NA	C/A	C/A	C/A	C/A	C/A	C/A	C/A	C/A	C/A	C/A	C/A	C/A	C/A	C/C	C/C	C/A	C/A	C/A	C/A	C/A
28682875_1825	T/T	T/G	T/G	T/T	T/T	T/G	T/G	T/T	T/T	T/T	T/G	T/G	T/T	T/G	T/G	T/T	T/T	T/T	T/T	T/T	T/T	T/T	T/T	T/T	T/T	T/T	T/G	T/G
28682875_1853	A/C	A/A	A/A	A/C	A/C	A/C	A/A	A/C	A/C	A/C	A/C	A/A	A/C	A/C	A/C	A/C	A/C	A/C	A/C	A/C	A/C	A/A	A/A	NA	A/C	A/C	A/C	A/C
28682875_1856	A/A	A/G	A/G	A/A	A/A	A/A	A/G	A/A	A/A	A/A	A/G	A/G	A/A	A/G	A/G	A/A	A/G	A/A	A/A	A/A	A/A	A/A	A/A	A/A	A/A	A/A	A/G	A/A
28682875_1891	G/C	G/C	G/C	G/C	G/C	G/C	G/C	G/C	G/C	G/C	G/C	G/C	G/C	G/C	G/C	G/C	G/C	G/C	G/C	G/C	G/C	G/G	G/G	G/C	G/C	G/C	G/C	G/C
28682875_1928	G/G	G/A	G/A	G/G	G/G	G/G	G/A	G/G	G/G	G/G	G/G	G/A	G/G	G/A	G/G	G/G	G/G	G/G	G/G	G/G	G/G	G/G	G/G	G/G	G/G	G/G	G/A	G/A
28682875_1949	C/T	C/T	C/T	C/T	C/T	C/T	C/T	C/C	C/T	C/T	C/T	C/T	C/T	C/T	C/T	C/T	C/T	C/T	C/T	C/T	C/T	C/C	C/C	NA	C/T	C/T	C/T	C/T
28682875_1976	C/T	C/T	C/T	C/T	C/T	C/T	C/T	C/T	C/T	C/T	C/T	C/T	C/T	C/T	C/T	C/T	C/T	C/T	C/T	C/T	C/T	C/C	C/C	NA	C/T	C/T	C/T	C/T
28682875_1986	T/G	T/T	T/T	T/G	T/G	T/T	T/T	T/G	T/G	T/G	T/G	T/T	T/G	T/G	T/G	T/G	T/G	T/G	T/G	T/G	T/G	T/T	T/T	NA	T/G	T/G	T/G	T/G
28682875_998	A/G	A/A	A/A	NA	A/G	A/G	A/A	A/G	A/G	A/G	A/G	A/A	A/G	A/G	A/G	A/G	A/G	A/G	A/G	A/G	A/G	A/A	NA	A/G	A/G	A/G	A/G	A/G
28683721_2129	T/T	T/T	T/T	T/T	T/T	T/T	T/T	T/T	T/T	T/T	T/T	T/T	T/T	T/T	NA	T/T	T/T	T/T	T/T	T/T	T/T	T/T	T/T	T/T	T/T	T/T	T/T	T/T
28683721_2161	G/G	G/G	G/G	G/G	G/G	G/G	G/G	G/G	G/G	G/G	G/G	NA	G/G	NA	NA	G/G	G/G	G/G	G/G	NA	G/G	G/G	G/G	G/G	G/G	G/G	G/G	G/G
28687736_4589	T/T	G/G	G/G	T/T	T/T	G/G	G/G	G/G	G/G	T/T	T/T	T/T	G/G	T/T	G/G	G/G	G/G	T/T	T/T	T/T	G/G	G/G	G/G	NA	T/T	G/G	T/T	T/T
28687758_4529	G/G	G/G	NA	NA	T/T	G/G	G/G	G/G	G/G	NA	T/T	G/T	G/G	T/T	G/G	T/T	G/G	G/G	G/G	G/G	G/G	G/G	G/G	G/G	G/G	G/G	G/G	G/G
28694473_626	C/C	G/C	C/C	C/C	C/C	C/C	G/G	C/C	C/C	C/C	C/C	C/C	C/C	C/C	C/C	C/C	C/C	C/C	C/C	C/C	C/C	NA	C/C	G/G	G/G	NA	C/C	C/C
28695874_5272	C/C	T/T	T/T	T/T	C/C	T/T	C/C	T/T	T/T	T/C	C/C	T/T	C/C	T/T	T/T	T/T	T/T	T/T	T/T	C/C	C/C	T/T	T/T	T/T	T/T	NA	C/C	T/C
28697513_9774	G/G	G/C	C/C	C/C	C/C	G/G	NA	G/G	G/G	G/G	C/C	G/G	NA	G/G	G/C	G/G	G/G	C/C	C/C	NA	G/G	G/G	G/G	NA	C/C	NA	G/G	G/G
28697513_9840	T/T	T/G	T/G	G/G	G/G	T/T	G/G	T/T	T/T	T/T	NA	T/T	NA	T/T	T/G	T/T	T/T	G/G	T/G	T/T	T/T	T/T	T/T	NA	G/G	NA	T/T	T/T
28697513_9862	A/A	A/C	A/C	C/C	C/C	A/A	C/C	A/A	A/A	A/A	C/C	A/A	NA	A/A	A/C	NA	A/A	C/C	A/C	A/A	A/A	A/A	A/A	NA	C/C	NA	A/A	A/A
28699912_2631	C/C	T/T	NA	C/C	T/T	C/C	T/T	C/C	T/T	C/C	C/C	C/C	C/C	T/T	T/T	C/C	NA	C/C	T/T	T/T	C/C	T/T	T/T	C/C	C/C	C/C	C/C	T/T
28702104_6194	C/T	NA	T/T	T/T	C/C	C/C	T/T	NA	NA	T/T	C/T	C/C	C/C	T/T	NA	T/T	C/C	C/C	C/C	C/C	T/T	C/C	C/C	NA	T/T	NA	C/C	T/T
28702104_6243	G/G	A/A	A/A	G/G	A/A	A/A	NA	A/A	A/A	G/G	NA	A/A	A/A	A/A	A/A	A/A	A/A	A/A	A/A	A/A	A/A	A/A	A/A	NA	G/G	A/A	A/A	NA
28702104_6283	C/C	A/A	A/A	C/C	A/A	A/A	NA	A/A	A/A	C/C	NA	A/A	A/A	A/A	A/A	A/A	A/A	A/A	A/A	A/A	A/A	A/A	A/A	NA	C/C	A/A	A/A	A/A
28702104_6289	C/C	NA	C/C	C/C	A/A	A/A	C/C	C/C	NA	C/C	A/C	A/A	A/A	C/C	C/C	C/C	A/A	A/A	A/A	A/A	C/C	A/A	A/A	NA	C/C	NA	A/A	C/C
28702104_6305	NA	NA	T/T	NA	C/C	C/C	T/T	T/T	NA	T/T	C/C	C/C	C/C	NA	T/T	T/T	C/C	C/C	C/C	C/C	T/T	C/C	C/C	NA	T/T	NA	C/C	T/T
28702104_6317	NA	NA	A/A	NA	C/C	C/C	A/A	C/C	C/C	A/A	C/C	C/C	C/C	C/C	A/A	A/A	C/C	C/C	C/C	C/C	C/C	C/C	C/C	NA	A/A	C/C	C/C	NA
28702104_6332	NA	NA	G/G	NA	A/A	A/A	G/G	G/G	NA	G/G	A/A	A/A	A/A	NA	G/G	G/G	A/A	A/A	A/A	A/A	G/G	A/A	A/A	NA	G/G	NA	A/A	G/G
28702104_6350	NA	NA	G/G	NA	A/A	A/A	G/G	G/G	NA	G/G	A/A	A/A	A/A	NA	G/G	G/G	A/A	A/A	A/A	A/A	NA	A/A	A/A	NA	G/G	NA	A/A	G/G
28702104_6357	NA	NA	C/C	NA	T/T	T/T	C/C	C/C	NA	C/C	T/T	T/T	T/T	NA	C/C	C/C	T/T	T/T	T/T	T/T	NA	T/T	T/T	NA	C/C	NA	T/T	C/C
28704765_2580	G/G	T/T	T/T	T/T	T/T	T/T	T/T	T/T	T/T	T/T	G/G	T/T	NA	T/T	T/T	T/T	T/T	T/T	T/T	G/G	G/T	NA	G/G	G/G	G/T	T/T	T/T	G/G
28711267_2457	G/G	G/G	G/G	G/G	G/G	G/G	G/G	G/G	G/G	G/G	G/G	G/G	G/G	G/G	G/G	G/G	G/G	G/G	G/G	G/G	G/G	G/G	G/G	G/G	G/G	G/G	G/G	G/G
28711267_2459	C/C	T/T	T/T	C/C	T/T	C/C	T/T	NA	T/T	C/C	C/C	C/C	C/C	T/T	T/T	T/T	T/T	C/C	T/T	T/T	T/C	T/T	T/T	C/C	C/C	C/C	C/C	T/T
28711267_2465	T/C	T/T	T/T	T/T	T/T	T/T	T/T	T/T	T/T	T/T	T/T	T/T	T/T	T/T	T/T	T/T	T/T	T/T	T/T	T/T	T/T	T/T	T/T	T/T	T/T	T/T	T/T	T/T
28711267_2472	C/T	C/C	C/C	C/C	C/C	C/C	C/C	C/C	C/C	C/C	C/C	C/C	C/C	C/C	C/C	C/C	C/C	C/C	C/C	C/C	C/C	C/C	C/C	C/C	C/C	C/C	C/C	C/C
28711267_2474	A/A	A/A	A/A	A/A	A/A	A/A	A/A	A/A	A/A	A/A	A/A	A/A	A/A	A/A	A/A	A/A	A/A	A/A	A/A	A/A	A/A	A/A	A/A	A/A	A/A	A/A	A/A	A/A
28711267_2515	G/G	G/G	G/G	G/G	G/G	G/G	G/G	G/G	G/G	G/G	G/G	G/G	G/G	G/G	G/G	G/G	G/G	G/G	G/G	G/G	G/G	G/G	G/G	NA	G/G	G/G	G/G	G/G
28711267_2516	C/C	C/C	C/C	C/C	C/C	C/C	C/C	C/C	C/C	C/C	C/C	C/C	C/C	C/C	C/C	C/C	C/C	C/C	C/C	C/C	C/C	C/C	C/C	NA	C/C	C/C	C/C	C/C
28711267_2521	A/A	A/A	A/A	A/A	A/A	A/A	A/A	A/A	A/A	A/A	A/A	A/A	A/A	A/A	A/A	A/A	A/A	A/A	A/A	A/A	A/G	A/A	A/A	NA	A/A	A/A	A/A	A/A
28711349_2561	T/T	T/T	NA	T/T	T/T	T/T	T/T	G/G	NA	T/T	T/T	T/T	T/T	T/T	T/T	T/T	T/T	T/T	T/T	T/T	T/T	T/T	T/T	NA	G/G	T/T	NA	T/T
28711349_2577	A/A	A/A	A/A	A/A	A/A	A/A	A/A	C/C	NA	A/A	A/A	A/A	A/A	A/A	A/A	A/A	A/A	A/A	A/A	A/A	A/A	A/A	A/A	NA	C/C	A/A	NA	A/A
28711349_2586	A/A	A/A	A/A	A/A	A/A	A/A	A/A	A/A	A/A	A/A	A/A	A/A	A/A	A/A	A/A	A/A	A/A	A/A	A/A	A/A	A/A	A/A	A/A	A/A	A/A	A/A	A/A	A/A
28711358_5188	C/C	C/C	C/C	C/C	C/C	C/C	C/C	C/C	C/C	C/C	C/C	C/C	C/C	C/C	C/C	C/C	C/C	C/C	C/C	C/C	C/C	C/C	C/C	C/C	C/C	C/C	C/C	C/C
28711358_5229	T/T	T/T	T/T	T/T	T/T	T/T	T/T	T/T	T/T	T/T	T/T	T/T	T/T	T/T	T/T	T/T	T/T	T/T	T/T	T/T	T/T	T/T	T/T	T/T	T/T	T/T	T/T	T/T
28711358_5236	G/G	G/G	G/G	G/G	G/G	G/G	G/G	G/G	G/G	G/G	G/G	G/G	G/G	G/G	G/G	G/G	G/G	G/G	G/G	G/G	G/G	G/G	G/G	G/G	G/G	G/G	G/G	G/G
28711358_5329	G/G	G/G	G/G	G/G	G/G	G/G	G/G	G/G	G/G	G/G	G/G	G/G	G/G	G/G	G/G	G/G	G/G	G/G	G/G	G/G	G/G	G/G	G/G	G/G	G/G	G/G	G/G	G/G
28711358_5343	C/C	C/C	C/C	C/C	C/C	C/C	C/C	C/C	C/C	C/C	C/C	C/C	C/C	C/C	C/C	C/C	C/C	C/C	C/C	C/C	C/C	C/C	C/C	C/C	C/C	C/C	C/C	C/C
287141251_1389	T/T	T/T	T/T	T/T	T/T	T/T	C/C	T/T	T/T	T/T	T/T	NA	T/T	T/T	C/C	T/T	T/T	C/C	C/C	T/T	T/T	T/T	NA	T/T	T/T	T/T	C/C	T/T
287141251_1476	A/A	A/A	A/A	A/T	A/A	A/A	A/A	A/A	A/A	A/A	A/A	A/A	A/A	A/A	A/A	A/A	A/A	A/A	A/A	A/A	A/A	A/A	A/A	A/A	A/A	A/A	A/A	A/A
287141251_1485	T/T	T/T	T/T	T/C	T/T	T/C	T/T	T/T	T/T	T/T	T/T	T/T	T/T	T/T	T/T	T/T	T/T	T/T	T/T	T/T	T/T	T/T	T/T	T/T	T/T	T/T	T/T	T/T
287141251_1496	T/T	T/T	T/T	C/C	T/T	C/T	C/C	T/T	T/T	NA	C/C	T/T	C/T	T/T	C/C	T/T	T/T	C/C	C/C	C/T	C/C	C/C	T/T	T/T	T/T	T/T	C/C	T/T
287141251_1706	A/A	A/A	A/A	A/C	A/A	A/C	A/A	A/A	A/A	A/A	A/A	A/A	A/A	A/A	A/A	A/A	A/A	A/A	A/A	A/A	A/A	A/A	A/A	A/A	A/A	A/A	A/A	A/A
287141251_1846	T/T	T/T	T/T	T/T	T/T	T/T	C/C	T/T	T/T	T/T	T/T	T/T	T/T	T/T	C/C	T/T	T/T	C/C	C/C	T/T	T/T	NA	NA	T/T	T/T	T/T	C/C	T/T
287141251_1877	T/T	T/T	T/T	T/T	T/T	T/T	T/T	T/T	T/T	T/T	T/T	T/T	T/T	T/T	T/T	T/T	T/T	T/T	T/T	T/T	T/T	T/T	T/T	T/T	T/T	T/T	T/T	T/T
28720981_4034	C/C	C/C	C/C	NA	C/C	NA	C/C	C/C	C/C	C/C	C/C	C/T	C/T	C/C	C/C	C/C	C/C	C/C	C/C	C/C	C/C	C/C	NA	C/C	C/C	C/C	C/T	C/T
28720981_4120	G/T	T/T	G/T	G/T	G/T	G/T	G/T	G/T	G/T	G/T	G/T	T/T	T/T	G/T	G/T	G/T	G/T	G/T	T/T	G/T	T/T	G/T	G/T	G/T	G/T	G/T	T/T	T/T
28720981_4128	G/G	G/A	G/G	G/G	G/G	G/G	G/G	G/G	G/G	G/G	G/G	G/G	G/G	G/G	G/G	G/G	G/G	G/G	G/G	G/G	G/G	G/G	G/G	G/G	G/G	G/G	G/A	G/A
28720981_4183	A/A	A/A	A/A	A/A	A/A	A/A	A/A	A/A	A/A	A/A	A/A	A/C	A/C	A/A	A/A	A/A	A/A	A/A	A/A	A/A	A/A	A/A	A/A	A/A	A/A	A/A	A/A	A/C
28720981_4187	T/T	T/C	T/T	T/T	T/T	T/T	T/T	T/T	T/T	T/T	T/T	T/T	T/T	T/T	T/T	T/T	T/T	T/T	T/T	T/T	NA	T/T	T/T	T/T	T/T	T/T	T/C	T/C
28724429_1108	C/C	C/C	NA	NA	G/G	C/C	G/G	G/G	G/G	C/C	G/G	C/G	NA	G/G	NA	NA	C/C	C/C	C/C	G/G	G/G	C/C	NA	NA	C/C	C/G	C/G	C/G
28724429_958	C/C	NA	C/C	C/C	C/C	C/C	C/C	C/C	C/C	C/C	C/C	C/T	C/C	C/C	C/C	C/C	T/T	C/C	C/C	C/C	C/C	C/C	NA	NA	C/C	C/C	C/T	C/T
28727121_732	G/G	G/G	C/C	NA	G/G	G/G	G/G	G/G	G/G	C/C	C/C	G/G	C/C	G/C	C/C	G/G	G/G	G/G	G/G	G/G	G/C	G/G	NA	G/G	G/G	G/G	C/C	C/C
28727121_743	A/A	A/A	T/T	NA	A/A	A/A	A/A	A/A	A/A	T/T	T/T	A/A	T/T	A/T	T/T	A/A	A/A	A/A	A/A	A/A	A/T	A/A	NA	A/A	A/A	A/A	T/T	T/T
28727121_785	C/C	C/C	NA	A/A	A/A	C/C	A/A	C/C	C/C	A/A	A/A	C/C	A/A	A/A	A/A	NA	C/C	A/A	C/C	C/C	A/C	A/A	C/C	A/A	C/C	C/C	A/A	A/A
28727121_791	C/C	C/C	T/T	NA	C/C	C/C	C/C	C/C	C/C	T/T	T/T	C/C	T/T	C/T	T/T	C/C	C/C	C/C	C/C	C/C	C/T	C/C	NA	C/C	C/C	C/C	T/T	T/T
28727121_796	A/A	A/A	A/A	NA	A/A	A/A	A/A	A/A	A/A	T/T	T/T	A/A	A/A	A/A	A/A	A/A	A/A	A/A	A/A	A/A	A/A	A/A	NA	A/A	A/A	A/A	T/T	T/T
28727121_834	T/T	T/T	G/G	NA	T/T	T/T	T/T	T/T	T/T	G/G	G/G	T/T	G/G	T/G	G/G	T/T	T/T	T/T	T/T	T/T	T/G	T/T	NA	T/T	T/T	T/T	G/G	G/G
28727121_861	A/A	A/A	T/T	NA	A/A	A/A	A/A	A/A	A/A	T/T	T/T	A/A	A/A	A/A	A/A	A/A	A/A	A/A	A/A	A/A	A/A	A/A	NA	A/A	A/A	A/A	T/T	T/T
28730041_8535	A/A	A/A	A/A	A/A	A/A	A/A	A/A	A/A	A/A	A/A	A/A	G/G	NA	A/A	A/A	A/A	A/A	A/A	A/A	A/A	A/A	A/A	A/A	A/A	A/A	A/A	A/A	A/A
28730041_8577	A/A	A/A	A/A	A/A	A/A	C/C	A/A	NA	A/A	A/A	A/A	A/A	A/A	A/A	A/A	A/A	A/A	A/A	A/A	A/A	A/A	A/A	A/A	A/A	A/A	A/A	A/A	A/A
28730041_8605	G/G	A/A	NA	G/G	G/G	G/G	G/G	NA	A/A	G/G	G/G	A/A	NA	G/G	G/G	G/G	A/A	G/G	G/G	G/G	G/G	A/A	G/G	G/G	G/G	G/G	G/G	G/G
28730802_636	G/G	G/G	NA	G/G	G/G	G/G	G/G	G/G	G/G	C/C	C/C	G/G	G/G	G/G	G/G	G/C	G/C	G/G	G/G	G/G	G/G	G/G	G/G	G/G	G/G	G/G	G/G	G/G
28734945_619	C/T	NA	C/T	C/C	C/C	T/T	C/C	T/T	T/T	C/C	C/T	T/T	NA	C/C	C/T	C/T	C/C	C/C	C/T	T/T	C/T	NA	C/C	C/C	C/T	NA	T/T	T/T
28734945_634	G/A	NA	G/A	G/G	G/A	G/A	NA	G/G	G/A	G/G	G/A	G/G	NA	G/A	G/A	G/A	G/G	G/G	G/A	G/G	G/G	G/A	G/G	G/G	G/G	G/A	G/G	NA
28734945_641	G/T	NA	G/T	G/G	NA	G/T	NA	G/G	NA	G/G	G/T	G/G	NA	G/G	G/T	G/T	G/G	G/G	G/G	G/G	G/G	G/T	G/G	G/G	G/G	G/G	G/T	NA
28734945_645	G/A	NA	G/G	G/G	NA	G/A	NA	G/G	NA	G/G	G/A	G/A	NA	G/A	G/A	G/A	G/G	G/G	G/G	G/G	G/A	G/A	G/G	G/G	G/G	G/G	G/A	NA
28734945_646	T/A	NA	T/T	T/T	NA	T/A	NA	T/T	NA	T/T	T/A	T/A	NA	T/A	T/A	T/A	T/T	T/T	T/T	T/T	T/A	T/A	T/T	T/T	T/T	T/T	T/A	NA
28734945_665	G/C	NA	G/G	G/G	NA	G/C	NA	NA	G/C	G/G	G/C	G/G	NA	G/C	G/G	G/C	G/G	G/G	G/G	G/G	G/C	G/C	G/G	G/G	G/G	G/C	G/C	NA
28734945_691	G/A	NA	G/A	G/G	G/A	A/A	NA	G/A	G/A	G/A	G/A	G/A	NA	G/A	G/G	G/A	G/G	G/G	G/G	A/A	G/A	G/A	G/G	G/G	G/G	G/A	G/G	A/A
28737940_1000	C/C	C/C	NA	C/C	T/T	C/C	C/T	C/C	C/C	C/C	C/C	T/T	T/T	C/C	C/C	T/T	T/T	C/C	C/C	C/C	C/C	C/C	C/C	C/C	C/C	NA	C/C	C/C
28737940_871	G/G	G/G	NA	G/G	A/A	G/G	G/A	G/G	G/G	G/G	G/G	A/A	A/A	G/G	G/G	A/A	A/A	G/G	G/G	G/G	G/G	G/G	G/G	G/G	G/G	NA	G/G	G/G
28738383_4861	A/A	A/A	A/A	A/A	A/A	A/A	A/A	A/A	A/A	A/A	A/A	A/A	A/A	A/A	A/A	A/A	A/A	A/A	A/A	G/G	A/A	A/A	A/A	A/A	A/A	A/A	G/G	A/A
28747967_7354	C/C	C/C	C/C	C/C	NA	C/C	C/C	C/C	C/C	C/C	C/C	C/C	NA	C/C	C/C	C/C	NA	C/C	C/C	C/C	C/C	C/C	C/C	C/C	C/C	C/C	C/C	C/C
28747967_7389	A/A	A/A	A/A	NA	NA	A/A	A/A	A/A	A/A	A/A	A/A	A/A	NA	A/A	A/A	A/G	NA	A/A	A/A	A/A	A/A	A/A	NA	A/A	A/A	NA	NA	A/A
28747967_7404	A/A	A/A	A/A	A/A	A/A	A/A	A/A	A/A	A/A	A/A	A/A	A/A	A/A	A/A	A/A	A/A	A/A	A/A	A/A	A/A	A/A	A/A	A/A	A/A	A/A	A/A	A/A	A/A
28747967_7415	G/G	G/G	G/G	G/G	NA	G/T	G/T	G/G	G/G	G/G	G/G	NA	NA	G/G	G/G	G/T	G/G	G/G	G/G	G/G	G/G	NA	NA	NA	G/T	NA	NA	G/G
28747967_7429	T/T	T/T	T/C	T/T	NA	T/C	T/C	T/T	T/T	T/T	T/T	NA	NA	T/T	T/T	T/C	T/T	T/C	T/C	T/T	T/T	NA	NA	NA	T/T	NA	NA	NA
28747967_7445	C/C	C/C	C/C	C/T	NA	C/T	C/T	C/C	C/C	C/C	C/C	C/C	NA	C/C	C/C	C/T	C/C	C/T	C/C	C/C	C/C	NA	NA	C/C	C/C	NA	NA	NA
28747967_7458	T/T	T/C	T/T	T/C	T/C	NA	T/C	T/C	T/T	T/T	T/T	T/T	NA	T/T	T/T	T/C	T/T	T/C	T/C	T/C	T/T	T/C	NA	T/T	T/C	NA	NA	T/T
28747967_7472	T/T	T/C	T/T	NA	T/C	NA	T/C	T/C	T/T	T/C	T/T	T/T	NA	T/C	T/T	T/C	T/T	T/C	T/C	T/C	T/T	T/C	NA	T/T	NA	NA	T/T	NA
28747967_7479	A/A	A/A	A/A	A/C	A/C	NA	A/C	A/C	A/A	A/C	A/A	A/A	A/C	A/C	A/A	A/C	A/A	A/C	A/C	A/C	A/A	A/C	A/A	A/A	A/C	NA	A/A	NA
28747967_7485	NA	T/T	T/T	T/C	T/C	NA	T/C	T/C	T/T	T/C	T/T	T/T	T/C	T/C	T/T	T/C	T/T	T/C	T/C	T/C	T/C	T/C	T/T	T/T	T/C	T/T	NA	T/C
28758155_5097	A/G	A/G	A/G	A/G	A/A	A/A	A/G	A/A	A/G	A/G	A/G	A/G	A/G	A/G	A/G	A/G	A/G	A/A	A/G	A/G	A/G	A/A	A/A	A/G	A/A	A/G	A/G	A/G
28758155_5168	G/A	G/A	G/A	G/A	G/G	G/G	G/A	G/G	G/A	G/A	G/A	G/A	G/A	G/A	G/A	G/A	G/A	G/G	G/A	G/A	G/A	G/G	G/G	NA	G/G	G/A	G/A	G/A
28765283_1252	G/G	G/G	G/G	G/G	G/G	G/G	G/G	G/G	G/G	G/G	G/G	G/G	G/G	G/G	G/G	G/G	NA	G/G	G/G	G/G	G/G	G/G	G/G	G/G	G/G	G/G	G/G	G/G
28765283_1269	C/C	C/C	C/C	C/C	C/C	C/C	C/C	C/C	C/C	C/C	C/C	C/C	C/C	C/C	C/C	C/C	NA	C/C	C/C	C/C	C/C	C/C	C/C	C/C	C/C	C/C	C/C	C/C
28765283_1281	A/A	A/A	A/A	A/A	A/A	A/A	A/A	A/A	A/A	A/A	A/A	A/A	A/A	A/A	A/A	A/A	A/A	A/A	A/A	A/A	A/A	A/A	A/A	A/A	A/A	A/A	A/A	A/A
28765283_1289	C/C	C/C	C/C	C/C	C/C	C/C	C/C	C/C	C/C	C/C	C/C	C/C	C/C	C/C	C/C	C/C	C/C	C/C	C/C	NA	C/C	C/C	C/C	C/C	C/C	C/C	C/C	C/C
28765283_1294	A/A	A/A	A/A	A/A	A/A	A/A	A/A	A/A	A/A	A/A	A/A	A/A	A/A	A/A	A/A	A/A	A/A	A/A	A/A	A/A	A/A	A/A	A/A	A/A	A/A	A/A	A/A	A/A
28765283_1297	C/C	C/C	C/C	C/C	C/C	C/C	C/C	C/C	C/C	C/C	C/C	C/C	C/C	C/C	C/C	C/C	C/C	C/C	C/C	NA	C/C	C/C	C/C	C/C	C/C	C/C	C/C	C/C
28765283_1300	T/T	T/T	T/T	T/T	T/T	T/T	T/T	T/T	T/T	T/T	T/T	T/T	T/T	T/T	T/T	T/T	T/T	T/T	T/T	NA	T/T	T/T	T/T	T/T	T/T	T/T	T/T	T/T
28765283_1304	C/C	C/C	C/C	C/C	C/C	C/C	C/C	C/C	C/C	C/C	C/C	C/C	C/C	C/C	C/C	C/C	C/C	C/C	C/C	C/C	C/C	C/C	C/C	C/C	C/C	C/C	C/C	C/C
28765283_1308	G/G	G/G	G/G	G/G	G/G	G/G	G/G	G/G	G/G	G/G	G/G	G/G	G/G	G/G	G/G	G/G	G/G	G/G	G/G	G/G	G/G	G/G	G/G	G/G	G/G	G/G	G/G	G/G
28765283_1314	C/C	C/C	C/C	C/C	C/C	C/C	C/C	C/C	C/C	C/C	C/C	C/C	C/C	C/C	C/C	C/C	C/C	C/C	C/C	C/C	NA	C/C	C/C	NA	C/C	C/C	C/C	C/C
28765283_1334	C/C	C/C	C/C	C/C	C/C	C/C	C/C	C/C	C/C	C/C	C/C	C/C	C/C	C/C	C/C	NA	C/C	C/C	C/C	NA	NA	C/C	C/C	NA	C/C	C/C	C/C	C/C
28765283_1335	NA	C/C	C/C	C/C	C/C	C/C	C/C	C/C	C/C	C/C	C/C	C/C	C/C	C/C	C/C	NA	C/C	C/C	C/C	NA	NA	C/C	C/C	NA	C/C	C/C	C/C	C/C
28765283_1338	NA	G/G	G/G	G/G	G/G	G/G	G/G	G/G	G/G	G/G	G/G	G/G	G/G	G/G	G/G	NA	G/G	G/G	G/G	NA	NA	G/G	G/G	NA	G/G	G/G	G/G	G/G
28765283_1353	NA	T/T	T/T	T/T	T/T	T/T	T/T	T/T	T/T	T/T	T/T	T/T	T/T	T/T	T/T	NA	T/T	T/T	T/T	NA	NA	T/T	T/T	NA	T/T	T/T	T/T	T/T
28769454_8753	G/T	G/G	G/T	G/T	G/T	G/T	G/T	G/G	G/T	NA	G/T	G/T	G/T	G/G	G/T	G/T	G/T	G/T	G/T	G/T	G/T	NA	G/T	G/G	G/T	NA	G/T	G/T
28769454_8787	A/A	A/A	A/A	A/G	A/A	A/A	A/A	A/A	A/A	A/G	A/A	A/A	A/A	G/G	A/G	A/A	A/A	A/A	A/A	A/A	A/A	A/A	A/A	A/A	A/A	A/A	A/A	A/G
28769454_8802	A/G	A/G	A/G	A/G	G/G	A/A	A/G	G/G	A/G	A/G	A/A	G/G	A/G	A/G	A/G	A/G	A/G	A/G	A/G	A/G	A/G	A/A	A/A	G/G	A/G	NA	A/G	A/G
28769454_8804	C/C	C/T	C/T	C/T	C/T	C/T	C/C	C/T	C/T	C/T	C/T	C/T	C/T	C/T	C/T	C/T	C/T	C/T	C/T	C/T	C/T	C/T	C/T	C/C	C/T	C/T	C/T	C/T
28769454_8828	C/T	C/T	C/T	C/T	C/T	C/T	C/T	C/T	C/T	C/T	C/T	C/T	C/T	C/T	C/T	C/T	C/T	C/T	C/T	C/T	C/T	C/T	C/T	C/T	C/T	C/T	C/T	C/C
28769454_8829	A/A	A/G	A/G	A/G	A/G	A/G	A/A	A/G	A/G	A/G	A/G	A/G	A/G	A/G	A/G	A/G	A/G	A/G	A/G	A/G	A/G	A/G	A/G	A/G	A/G	A/G	A/G	A/A
28769454_8848	C/A	C/A	C/A	C/A	C/A	C/A	C/A	C/A	C/A	C/A	C/A	C/A	C/A	C/A	C/A	C/A	C/A	C/A	C/A	C/A	C/A	C/A	C/A	C/A	C/A	C/A	C/A	C/C
28769454_8850	G/A	G/A	G/A	G/A	G/A	G/A	G/A	G/A	G/A	G/A	G/A	G/A	G/A	G/A	G/A	G/A	G/A	G/A	G/A	G/A	G/A	G/A	G/A	G/A	G/A	G/A	G/A	G/G
28769454_8869	C/C	C/T	C/T	NA	C/T	C/T	C/C	C/T	C/T	NA	C/T	C/T	C/T	C/T	C/T	C/C	C/C	C/C	C/T	C/T	C/T	C/T	C/T	C/T	C/T	C/T	C/T	C/C
28769454_8895	T/A	T/A	T/T	NA	T/T	T/A	T/A	T/A	T/T	NA	T/A	T/A	T/A	T/A	T/A	T/T	T/A	T/T	T/A	T/A	T/T	T/A	T/A	NA	T/A	T/A	T/T	T/T
28769454_8928	A/G	A/G	A/G	A/G	A/G	A/G	A/G	A/G	A/G	A/G	A/G	A/G	A/G	A/G	A/G	A/A	A/G	NA	A/G	A/G	A/G	A/G	A/G	NA	A/G	A/G	A/G	A/G
28769454_8939	C/A	C/A	C/A	NA	C/A	C/A	C/A	C/A	NA	C/A	C/A	C/A	C/A	C/A	C/A	C/A	C/A	C/C	C/A	C/A	C/A	C/A	C/A	NA	C/A	C/A	C/A	C/A
28774788_6497	C/C	C/C	C/C	C/C	C/C	C/C	C/C	C/C	C/C	C/C	C/C	C/C	C/C	C/C	C/C	C/C	C/C	C/C	C/C	C/C	C/C	C/C	C/C	C/C	C/C	C/C	C/C	C/C
28774788_6516	A/T	A/A	T/T	T/T	A/A	A/T	NA	A/T	NA	A/A	A/T	A/T	A/T	A/T	A/T	A/A	A/T	A/T	A/T	A/A	A/A	A/T	A/T	NA	A/T	A/A	A/T	A/T
28774788_6604	C/C	C/C	C/C	C/C	C/C	C/C	C/C	C/C	C/C	C/C	C/C	C/C	C/C	C/C	C/C	C/C	C/C	C/C	C/C	C/C	C/C	C/C	C/C	C/C	C/C	C/C	C/C	C/C
28774788_6634	T/T	T/T	T/C	T/T	T/T	T/T	T/T	T/T	T/T	T/T	T/T	T/T	T/T	T/T	T/C	T/T	T/T	T/T	T/T	T/T	T/T	T/T	T/T	T/T	T/T	T/T	T/T	T/T
28777453_2773	T/T	T/T	T/T	T/T	T/T	T/T	T/T	T/T	T/T	T/T	T/T	T/T	T/T	T/T	T/T	T/T	T/T	T/T	T/T	NA	T/T	T/T	T/T	T/T	T/T	T/T	T/T	T/T
28777453_2817	A/A	A/A	A/A	A/A	A/A	A/A	A/A	A/A	A/A	A/A	A/A	A/A	A/A	A/A	A/A	A/A	A/A	A/A	A/C	A/A	A/A	A/A	A/A	A/A	A/A	NA	A/A	A/A
28777453_2826	G/G	G/G	G/G	G/G	G/G	G/G	G/G	G/G	G/G	G/G	G/G	G/G	G/G	G/G	G/G	G/G	G/G	G/G	G/A	G/G	G/G	G/G	G/G	G/G	G/G	G/G	G/G	G/G
28777453_2833	G/G	G/G	G/G	G/G	G/G	G/G	G/G	G/G	G/G	G/G	G/G	G/G	G/G	G/G	G/G	G/G	G/G	G/G	G/C	G/G	G/G	G/G	G/G	G/G	G/G	NA	G/G	G/G
28777453_2843	G/T	G/G	G/G	G/G	G/G	G/G	G/G	G/G	G/G	G/G	G/G	G/G	G/G	G/G	G/G	G/G	G/G	G/G	G/T	G/G	G/G	G/G	G/G	G/G	G/G	G/G	G/G	G/G
28777453_2896	C/T	C/C	C/C	C/C	C/C	C/C	C/C	C/C	C/C	C/C	C/C	C/C	C/C	C/C	C/C	C/C	C/C	C/C	C/T	C/C	C/C	C/C	C/C	C/C	C/C	C/C	C/C	C/C
28777453_2913	C/T	C/C	C/C	C/C	C/C	C/C	C/C	C/C	C/C	C/C	C/C	C/C	C/C	C/C	C/C	C/C	C/C	C/C	C/T	C/C	C/C	C/C	C/C	C/C	C/C	C/C	C/C	C/C
28777453_2916	A/C	A/A	A/A	A/A	A/A	A/A	A/A	A/A	A/A	A/A	A/A	A/A	A/A	A/A	A/A	A/A	A/A	A/A	A/C	A/A	A/A	A/A	A/A	A/A	A/A	A/A	A/A	A/A
28777453_2922	T/C	T/T	T/T	T/T	T/T	T/T	T/T	T/T	T/T	T/T	T/T	T/T	T/T	T/T	T/T	T/T	T/T	T/T	T/C	T/T	T/T	T/T	T/T	T/T	T/T	T/T	T/T	T/T
28777453_2938	A/T	A/A	A/A	A/A	A/A	A/A	A/A	A/A	A/A	A/A	A/A	A/A	A/A	A/A	A/A	A/A	A/A	A/A	A/T	A/A	A/A	A/A	A/A	A/A	A/A	NA	A/A	A/A
28777453_2964	C/T	C/C	C/C	C/C	C/C	C/C	C/C	C/C	C/C	C/C	C/C	C/C	C/C	C/C	C/C	C/C	C/C	C/C	C/T	C/C	C/C	C/C	C/C	C/C	C/C	NA	C/C	NA
28777453_3064	A/A	A/A	A/A	A/A	A/A	A/A	A/A	A/A	A/A	A/A	A/A	A/A	A/A	A/A	A/A	A/A	A/A	A/A	A/G	A/A	A/A	A/A	A/A	A/A	A/A	NA	A/A	A/A
28777453_3081	A/G	A/A	A/A	A/A	A/A	A/A	A/A	A/A	A/A	A/A	A/A	A/A	A/A	A/A	A/A	A/A	A/A	A/A	A/G	A/A	A/A	A/A	A/A	A/A	A/A	NA	A/A	A/A
28777453_3118	G/A	G/G	G/G	G/G	G/G	G/G	G/G	G/G	G/G	G/G	G/G	G/G	G/G	G/G	G/G	G/G	G/G	G/G	G/A	G/G	G/G	G/G	G/G	G/G	G/G	G/G	G/G	G/G
28792426_8779	T/T	T/T	T/T	T/T	T/T	T/T	T/T	T/G	T/T	T/G	NA	NA	T/T	T/T	T/T	T/T	T/G	T/T	T/T	T/T	T/G	T/T	T/T	T/T	T/T	NA	T/T	T/T
28801238_6525	T/T	T/T	T/T	T/A	T/A	T/T	A/A	A/A	T/T	A/A	A/A	T/T	A/A	T/T	T/T	T/T	T/T	T/T	T/T	A/A	A/A	T/T	NA	T/T	T/T	NA	A/A	T/T
28801584_2329	A/A	A/A	A/C	A/A	A/A	A/A	C/C	A/A	A/A	A/A	A/A	A/A	A/A	A/A	C/C	A/A	A/A	A/A	A/A	A/A	A/A	A/A	A/A	A/A	A/A	A/A	A/A	A/A
28801584_2346	G/G	G/G	C/C	G/G	G/G	G/G	C/C	G/G	G/G	G/G	G/G	G/G	G/G	C/C	C/C	G/G	G/G	G/G	G/G	G/G	G/G	G/G	G/G	G/G	G/G	G/G	G/G	G/G
28801584_2400	A/A	A/A	G/G	A/A	A/A	A/A	G/G	A/A	A/A	A/A	A/A	A/A	A/A	A/A	G/G	A/A	A/A	A/A	A/A	A/A	A/A	A/A	A/A	A/A	A/A	A/A	A/A	A/A
28801584_2416	C/C	C/C	C/C	C/C	C/C	C/C	G/G	C/C	C/C	C/C	C/C	C/C	C/C	C/C	G/G	C/C	C/C	C/C	C/C	C/C	C/C	C/C	C/C	C/C	C/C	C/C	C/C	C/C
28801584_2436	T/T	T/T	T/T	T/T	T/T	T/T	C/C	T/T	T/T	T/T	T/T	T/T	T/T	T/T	C/C	T/T	T/T	T/T	T/T	T/T	T/T	T/T	T/T	T/T	T/T	T/T	T/T	T/T
28801584_2440	T/T	T/T	T/T	T/T	T/T	T/T	G/G	T/T	T/T	T/T	T/T	T/T	T/T	T/T	G/G	T/T	T/T	T/T	T/T	T/T	T/T	T/T	T/T	T/T	T/T	T/T	T/T	T/T
28801584_2484	A/A	A/A	A/A	A/A	A/A	A/A	G/G	A/A	A/A	A/A	A/A	NA	A/A	A/G	G/G	A/A	A/A	A/A	A/A	A/A	A/A	A/A	A/A	A/A	A/A	A/A	A/A	A/A
28802725_2632	T/T	T/T	T/T	T/T	T/T	T/T	T/T	T/T	T/T	T/T	T/T	T/T	T/T	T/T	T/T	T/T	T/T	T/T	T/T	NA	C/C	T/T	T/T	T/T	T/T	T/T	T/T	T/T
28807472_2579	G/G	G/G	G/G	NA	G/G	G/G	G/G	G/G	G/G	G/G	G/G	A/A	NA	G/A	G/G	A/A	A/A	A/A	NA	A/A	G/G	G/G	G/G	G/G	G/G	NA	G/G	G/G
28807472_2611	C/C	C/C	C/C	C/C	C/C	C/C	C/C	C/C	C/C	C/C	C/C	C/C	C/C	C/C	C/C	C/C	C/C	C/C	C/C	C/C	C/C	C/C	C/C	C/C	C/C	C/C	C/C	C/C
28808277_3044	G/A	A/A	G/A	G/A	G/A	G/A	G/A	G/G	G/A	NA	G/A	G/G	G/G	G/A	G/A	G/G	G/G	G/A	A/A	A/A	G/A	G/A	G/A	G/G	G/A	G/A	G/A	G/A
28808277_3069	G/G	A/A	G/G	G/A	G/A	G/A	G/A	G/G	G/A	NA	G/A	G/G	G/G	G/A	G/A	G/G	NA	G/A	A/A	G/A	G/A	G/A	G/A	G/G	G/A	G/A	G/A	G/A
28808277_3071	T/T	C/C	T/T	T/C	T/C	T/C	T/C	T/T	T/C	NA	T/C	T/T	T/T	T/C	T/C	T/T	NA	T/C	C/C	T/C	T/C	T/C	T/C	T/T	T/C	T/C	T/C	T/C
28808277_3112	T/T	T/T	T/T	T/T	T/T	T/T	T/T	T/T	T/T	T/T	T/T	T/T	T/T	T/T	T/T	T/T	T/T	T/T	T/T	T/T	T/T	T/T	T/T	T/T	T/T	T/T	T/T	T/T
28808277_3153	G/T	T/T	G/T	G/T	G/T	G/T	G/T	G/G	G/T	T/T	G/T	G/G	G/G	G/T	G/T	G/G	G/G	G/T	G/T	G/T	G/T	G/T	G/T	G/G	G/T	G/T	G/T	G/T
28808277_3188	A/A	G/G	A/A	A/G	A/G	A/G	A/G	A/A	NA	NA	A/G	A/A	A/A	A/G	A/G	A/A	A/A	A/G	A/G	A/G	A/G	A/G	A/G	A/A	A/G	A/G	A/G	A/G
28808277_3223	T/T	T/T	T/T	T/C	T/C	NA	T/T	T/T	T/T	T/T	T/T	T/T	T/T	T/T	T/T	T/T	T/T	T/T	T/T	T/T	T/T	T/T	T/T	T/T	T/T	T/T	T/T	T/T
28810525_5401	T/T	NA	A/A	A/A	A/A	A/A	A/A	A/A	T/T	A/A	T/A	T/T	NA	T/T	T/T	A/A	T/T	A/A	T/T	T/A	T/T	T/T	T/T	T/T	T/T	T/T	T/T	T/T
28810837_5258	T/T	T/T	T/T	T/T	T/T	T/T	T/T	T/T	T/T	T/T	T/T	T/T	T/T	T/T	T/T	T/T	T/T	T/T	T/T	T/T	T/T	T/T	T/T	T/T	T/T	T/T	T/T	T/T
28810837_5337	G/G	A/A	G/G	G/G	G/G	G/G	G/G	G/G	G/G	G/G	G/G	G/G	G/G	G/G	G/G	G/G	G/G	G/G	G/G	G/G	G/G	NA	G/G	G/G	G/G	A/A	G/G	G/G
28810837_5341	A/A	G/G	A/A	A/A	A/A	A/A	A/A	A/A	A/A	A/A	A/A	A/A	A/A	A/A	A/A	A/A	A/A	A/A	A/A	A/A	A/A	NA	A/A	A/A	A/A	G/G	A/A	A/A
28810837_5352	A/A	C/C	A/A	A/A	A/A	A/A	A/A	A/A	A/A	A/A	A/A	A/A	A/A	A/A	A/A	A/A	A/A	A/A	A/A	A/A	A/A	NA	A/A	A/A	A/A	C/C	A/A	A/A
28810837_5387	A/A	C/C	A/A	A/A	A/A	A/A	NA	A/A	A/A	A/A	A/A	NA	A/A	A/A	A/A	A/A	NA	A/A	A/A	A/A	A/A	NA	A/A	A/A	A/A	NA	A/A	A/A
28812475_2426	G/G	G/A	G/G	G/G	G/G	G/G	G/G	G/G	G/G	G/G	G/G	G/G	G/G	G/G	G/G	G/G	G/G	G/G	G/G	G/G	G/A	G/G	G/G	G/G	G/G	G/G	G/G	G/G
28812475_2442	T/T	T/G	T/T	T/T	T/T	T/T	T/T	T/T	T/T	T/T	T/T	T/T	T/T	T/T	T/T	T/T	T/T	T/T	T/T	T/T	T/G	T/T	T/T	T/T	T/T	T/T	T/T	T/T
28812475_2466	T/T	T/C	T/T	T/T	T/T	T/T	T/T	T/T	T/T	T/T	T/T	T/T	T/T	T/T	T/T	T/T	T/T	T/T	T/T	T/T	T/C	T/T	T/T	T/T	T/T	T/T	T/T	T/T
28812475_2488	A/A	T/T	A/T	A/A	A/A	A/A	A/A	A/A	A/A	NA	A/A	A/A	A/A	T/T	A/A	A/A	A/A	A/A	A/A	A/A	A/T	A/A	A/A	A/A	A/A	A/A	A/A	A/A
28812475_2596	T/T	NA	T/G	T/T	T/T	T/T	T/T	T/T	T/T	NA	T/T	T/T	T/T	G/G	T/T	T/T	T/T	T/T	T/T	T/T	G/G	T/T	T/T	T/T	T/T	T/T	T/T	T/T
28814400_2492	T/T	T/T	T/T	T/T	T/T	T/T	T/T	T/T	T/T	T/T	T/T	T/T	C/C	T/T	T/T	T/T	T/T	T/T	T/T	T/T	T/T	T/T	T/T	T/T	T/T	T/T	T/T	T/T
28814400_2510	G/G	G/G	G/G	G/G	G/G	G/G	G/G	G/G	G/G	G/G	G/G	G/G	C/C	G/G	G/G	G/G	G/G	G/G	G/G	G/G	G/G	G/G	G/G	G/G	G/G	G/G	G/G	G/G
28814400_2654	T/T	T/T	T/T	T/T	T/T	T/T	T/T	T/T	T/T	T/T	T/T	T/T	G/G	T/T	T/T	T/T	T/T	T/T	T/T	T/T	T/T	T/T	T/T	T/T	T/T	T/T	T/T	T/T
28814400_2712	A/A	A/A	NA	A/A	A/A	A/A	A/A	A/A	A/A	A/A	A/A	A/A	A/A	A/A	A/A	A/A	A/A	A/A	A/A	A/A	A/A	A/A	A/A	A/A	A/A	A/A	A/A	A/A
28819086_14181	G/G	C/C	C/C	G/G	G/G	NA	G/G	G/G	C/C	C/C	NA	C/C	C/C	C/C	C/C	C/C	C/C	C/G	C/C	C/C	G/G	C/C	C/C	C/C	C/G	C/C	G/G	G/G
28819086_14252	A/A	G/G	G/G	A/A	A/A	NA	A/A	A/A	G/G	G/G	A/A	G/G	G/G	NA	G/G	G/G	G/G	G/A	G/G	G/G	A/A	G/G	G/G	G/G	G/A	NA	NA	A/A
28819086_14276	T/T	A/A	A/A	T/T	T/T	NA	T/T	T/T	A/A	A/A	T/T	A/A	A/A	NA	A/A	A/A	A/A	A/T	A/A	A/A	A/T	A/A	A/A	A/A	A/T	NA	NA	T/T
28819086_14300	T/T	C/C	C/C	T/T	T/T	NA	T/T	T/T	C/C	C/C	T/T	C/C	C/C	C/C	C/C	C/C	C/C	C/T	C/C	C/C	C/T	C/C	C/C	C/C	C/T	NA	NA	T/T
28819086_14315	A/A	A/A	A/A	A/A	A/A	NA	A/A	A/A	A/A	A/A	A/A	A/A	A/A	A/A	A/A	A/A	A/A	A/A	A/A	A/A	A/A	A/A	A/A	A/A	A/A	A/A	A/A	A/A
28819086_14316	G/G	C/C	C/C	G/G	G/G	NA	G/G	G/G	C/C	C/C	G/G	C/C	C/C	C/C	C/C	C/C	C/C	C/G	C/C	C/C	C/G	C/C	C/C	C/C	C/G	NA	NA	G/G
28819086_14356	G/G	A/A	A/A	G/G	G/G	NA	G/G	NA	A/A	A/A	G/G	A/A	A/A	A/A	A/A	A/A	NA	A/G	A/A	A/A	G/G	A/A	A/A	A/A	A/G	NA	G/G	G/G
28821625_3389	NA	A/T	A/A	NA	NA	A/T	A/A	NA	NA	NA	A/A	A/T	A/A	A/A	A/A	A/A	A/A	A/A	A/T	A/A	A/A	NA	NA	NA	A/A	NA	A/A	A/A
28821625_3402	NA	G/A	G/G	NA	G/A	G/A	NA	NA	NA	G/A	G/A	G/A	G/G	G/G	G/G	G/G	G/G	G/A	G/A	G/G	G/A	NA	G/A	NA	G/G	NA	G/G	G/G
28821625_3414	NA	G/A	G/A	G/A	G/A	G/A	G/G	G/A	NA	G/A	G/A	G/A	G/G	G/A	G/G	G/G	G/A	G/G	G/A	G/G	G/A	G/G	G/A	NA	G/G	NA	G/A	G/G
28821625_3430	NA	G/A	G/A	G/A	G/A	G/A	G/A	G/A	NA	G/A	G/A	G/A	G/G	G/A	G/A	G/A	G/A	G/G	G/A	G/G	G/G	G/A	G/A	NA	G/G	NA	G/A	G/G
28821625_3438	G/G	G/A	G/A	G/A	G/A	G/A	G/A	G/A	NA	G/G	G/A	G/A	G/G	G/A	G/A	G/A	G/A	G/G	G/A	G/G	G/G	G/A	G/A	NA	G/G	NA	G/A	G/G
28821625_3439	A/A	A/T	A/T	A/T	A/T	A/T	A/T	A/T	NA	A/A	A/T	A/T	A/A	A/T	A/T	A/T	A/T	A/A	A/T	A/A	A/A	A/T	A/T	NA	A/A	NA	A/T	A/A
28821625_3443	A/A	A/G	A/G	A/G	A/G	A/G	A/G	A/G	NA	A/G	A/G	A/G	A/A	A/G	A/G	A/G	A/G	A/G	A/G	A/A	A/A	A/G	A/G	NA	A/A	A/G	A/G	A/G
28821625_3524	A/A	A/A	A/A	A/A	A/A	A/A	A/A	A/A	A/A	A/A	A/A	A/A	A/A	NA	A/A	A/A	A/A	A/A	A/A	A/A	A/A	A/A	A/A	A/A	A/A	A/A	NA	A/A
28821625_3553	C/T	C/T	C/T	C/T	C/T	C/T	C/T	C/T	C/T	C/T	C/T	C/T	C/T	C/T	C/T	C/T	C/T	C/T	C/T	C/T	C/T	C/T	C/T	C/T	C/T	C/T	T/T	C/T
28833999_4531	T/T	G/G	T/T	T/T	T/T	T/T	T/T	T/T	T/T	G/G	T/T	T/T	T/T	T/T	T/T	T/T	T/T	T/T	T/T	T/T	G/G	T/T	T/T	T/T	T/T	G/G	T/T	T/T
28833999_4575	A/A	A/A	A/A	A/A	A/A	A/A	A/A	A/A	A/A	A/A	A/A	A/A	A/A	A/A	A/A	A/A	A/A	A/A	A/A	A/A	A/A	A/A	A/A	A/A	A/A	A/A	A/A	A/A
28833999_4576	C/C	C/C	T/T	C/C	C/C	C/C	C/C	NA	T/T	C/C	T/T	C/C	NA	C/C	T/T	NA	T/T	NA	T/T	T/T	C/C	C/C	C/C	C/C	C/C	NA	T/T	T/T
28844154_719	T/T	NA	T/T	T/T	T/T	T/T	C/C	NA	C/C	T/T	C/C	T/T	C/C	T/T	T/T	NA	C/C	NA	T/T	NA	T/T	T/C	C/C	T/T	T/T	T/T	T/T	T/T
28844154_769	C/C	NA	C/C	C/C	C/C	C/C	NA	NA	T/T	C/C	T/T	C/C	T/T	C/C	C/C	NA	C/T	NA	C/C	NA	C/C	C/T	C/T	C/C	C/C	C/C	C/C	C/C
28845908_6481	A/A	NA	NA	A/C	A/A	A/A	A/A	A/A	A/A	A/A	NA	A/A	A/C	NA	A/C	A/C	A/C	A/C	A/C	A/A	A/A	A/C	A/C	NA	NA	A/C	A/C	A/A
28845908_6519	T/T	NA	NA	T/C	T/T	T/T	T/T	T/T	T/T	T/T	NA	T/T	T/C	NA	T/C	T/C	T/C	T/C	T/C	T/T	T/T	T/C	T/C	NA	T/T	T/C	T/C	T/T
28845908_6530	G/G	NA	NA	G/A	G/G	G/G	G/G	G/G	G/G	G/G	NA	G/G	G/A	NA	G/A	G/A	G/A	G/A	G/A	G/G	G/G	G/A	G/A	NA	NA	G/G	G/A	G/G
28845908_6535	T/T	NA	NA	T/C	T/T	T/T	T/T	T/T	T/T	T/T	C/C	T/T	T/C	NA	T/C	T/C	T/C	T/C	T/C	T/T	T/T	T/C	T/C	NA	NA	T/C	T/C	T/T
28845908_6601	G/G	NA	NA	G/A	G/G	G/G	G/G	G/G	G/G	G/G	A/A	G/G	G/A	NA	G/A	G/A	G/A	G/A	G/A	G/G	G/G	G/A	G/A	NA	NA	G/A	G/A	G/G
28845908_6645	G/G	NA	NA	G/A	G/G	G/G	G/G	G/G	G/G	G/G	G/G	G/G	G/A	G/G	G/A	G/A	G/A	G/G	G/A	G/G	G/G	G/A	G/A	NA	NA	G/A	G/A	G/G
28861118_4683	C/T	C/T	C/T	C/T	C/T	C/T	C/T	C/T	C/T	C/T	C/T	C/T	C/T	C/T	C/T	C/T	C/T	C/T	C/T	C/T	C/T	C/T	C/T	C/T	C/T	C/T	C/T	C/T
28861118_4749	C/G	C/G	C/G	C/G	C/G	C/G	C/G	C/G	C/G	C/G	C/G	C/G	C/G	C/G	C/G	C/G	C/G	C/G	C/G	C/G	C/G	C/G	C/G	C/G	C/G	C/G	C/G	C/G
28874492_821	A/A	A/A	A/A	NA	A/A	T/T	A/A	A/A	T/T	NA	A/A	T/T	T/T	T/T	T/T	NA	T/T	A/A	T/T	NA	T/T	A/A	A/A	A/A	A/A	NA	T/T	T/T
28880246_2572	A/A	G/G	G/G	G/G	G/G	G/G	G/G	G/G	G/G	G/G	G/G	G/G	G/G	G/G	G/G	G/G	G/G	G/G	G/G	G/G	G/G	G/G	G/G	A/A	A/A	A/A	G/G	G/G
28881045_10191	G/G	G/G	G/G	G/G	G/G	G/G	G/G	G/G	G/G	G/G	G/G	G/G	G/G	G/G	G/G	G/G	G/G	G/G	G/G	G/G	G/G	G/G	G/G	G/G	G/G	G/G	G/G	G/G
28882902_4639	G/C	G/C	G/C	G/C	G/C	G/C	G/C	G/C	G/C	G/C	G/C	NA	G/C	G/C	G/C	G/C	G/C	G/C	G/C	C/C	G/C	G/C	G/C	NA	G/C	NA	G/C	G/C
28886216_3543	C/C	C/T	NA	T/T	C/C	C/C	C/C	C/C	C/C	C/C	C/C	C/C	C/C	C/C	C/C	C/C	C/C	C/C	C/C	T/T	C/C	C/C	C/C	NA	C/T	C/C	T/T	C/C
28891653_3243	C/T	C/T	C/T	C/T	C/T	C/T	C/C	C/T	C/T	C/T	C/T	C/T	C/T	C/T	C/T	NA	C/T	C/T	C/T	C/T	C/T	C/T	C/T	C/T	C/T	C/T	C/T	C/T
28891653_3245	G/G	G/G	G/G	G/G	G/G	G/A	G/G	G/G	NA	NA	G/A	G/G	G/G	G/G	G/A	G/G	G/G	G/G	G/G	G/G	G/G	G/G	G/G	G/G	G/G	G/G	NA	G/G
28891653_3248	C/C	C/C	C/C	C/C	C/C	C/C	C/C	C/C	C/C	C/C	C/C	C/C	C/C	C/C	C/C	C/C	C/C	C/C	C/C	C/C	C/C	C/C	C/C	C/C	C/C	C/C	NA	C/C
28891653_3259	T/T	T/T	T/T	T/T	T/T	T/T	T/T	T/T	T/T	T/T	T/T	T/T	T/T	T/T	T/T	T/T	T/T	T/T	T/T	T/T	T/T	T/T	T/T	T/T	T/T	T/T	T/T	T/T
28891653_3278	C/T	C/T	C/T	C/T	C/T	C/T	C/C	C/T	C/T	C/T	C/T	C/T	C/T	C/T	C/T	C/T	C/T	C/T	C/T	C/T	C/T	C/T	C/T	C/T	C/T	C/T	C/T	C/T
28891653_3282	T/C	T/C	T/C	T/C	T/C	T/C	T/T	T/C	T/C	T/C	T/C	T/C	T/C	T/C	T/C	T/C	T/C	T/C	T/C	T/C	T/C	T/C	T/C	T/C	T/C	T/C	T/C	T/C
28891653_3283	C/T	C/T	C/T	C/T	C/T	C/T	C/C	C/T	C/T	C/T	C/T	C/T	C/T	C/T	C/T	C/T	C/T	C/T	C/T	C/T	C/T	C/T	C/T	C/T	C/T	C/T	C/T	C/T
28891653_3288	G/G	G/G	G/G	G/G	G/G	G/G	G/G	G/G	G/G	G/G	G/G	G/G	G/G	G/G	G/G	G/G	G/G	G/G	G/G	G/G	G/G	G/G	G/G	G/G	NA	G/G	G/G	G/G
28891653_3293	NA	C/C	C/C	C/C	C/C	C/C	C/C	C/C	NA	C/C	C/C	C/C	C/C	C/C	C/C	C/T	C/C	C/C	C/C	C/C	C/C	C/C	C/C	C/T	C/C	C/C	NA	C/C
28891653_3296	NA	A/A	A/A	A/A	A/A	A/A	A/A	A/A	NA	A/A	A/A	A/A	A/A	A/A	A/A	A/G	A/A	A/A	A/A	A/A	A/A	A/A	A/A	A/G	A/A	A/A	NA	A/A
28891653_3301	C/C	C/C	C/C	C/T	C/C	C/C	C/C	C/C	NA	C/C	C/T	C/C	C/C	C/C	C/T	C/C	C/C	C/T	NA	C/C	C/T	C/C	C/C	C/C	NA	NA	C/C	C/C
28891653_3304	A/A	A/A	A/A	A/A	A/A	A/A	A/A	A/A	A/A	A/A	NA	A/A	A/A	A/A	A/A	A/A	A/A	A/A	A/A	NA	A/A	A/A	A/A	A/A	NA	A/A	A/A	A/A
28891653_3313	T/T	T/T	T/T	T/T	T/T	T/T	T/T	T/T	T/T	T/T	T/T	T/T	T/T	T/T	T/T	T/T	T/T	T/T	T/T	T/T	T/T	T/T	T/T	T/T	T/T	T/T	T/T	T/T
28891653_3314	NA	T/T	T/T	T/T	T/T	T/T	T/T	NA	NA	T/T	T/T	T/T	T/T	T/T	T/C	NA	T/T	T/T	T/C	T/T	T/T	T/T	T/T	T/C	T/T	T/T	NA	T/T
28891653_3319	T/T	T/T	T/T	T/T	T/T	T/T	T/T	T/T	T/T	T/T	T/T	T/T	T/T	T/T	T/T	T/T	T/T	T/T	T/T	T/T	T/T	T/T	T/T	T/T	T/T	T/T	T/T	T/T
28891653_3320	G/G	G/G	G/G	G/G	G/G	G/G	G/A	G/G	G/G	G/G	G/G	NA	G/G	G/G	G/G	G/G	G/G	G/G	G/G	G/G	G/G	G/G	G/G	G/G	G/G	NA	G/G	NA
28893556_2428	T/T	T/T	T/T	T/T	T/T	T/T	T/T	T/T	T/T	T/T	T/T	T/T	T/T	T/T	T/T	T/T	T/T	T/T	T/T	T/T	T/T	T/T	T/T	T/T	T/T	T/T	NA	T/T
28893556_2474	C/T	NA	C/T	C/T	C/T	C/T	C/T	C/T	C/T	C/T	C/T	C/C	C/T	C/T	C/C	C/T	C/T	C/T	C/T	C/T	C/T	C/T	C/T	NA	C/T	C/T	C/T	C/T
28893556_2528	A/G	A/G	A/G	A/G	A/G	A/A	A/G	A/G	A/G	A/G	A/G	A/G	A/G	A/G	A/G	A/G	A/A	A/A	A/G	A/G	A/A	A/G	A/G	A/A	A/G	A/A	A/G	A/G
28893556_2529	G/G	G/G	G/G	G/G	G/G	G/G	G/G	NA	G/G	G/G	G/G	G/G	NA	G/G	G/A	G/A	G/G	G/G	G/G	G/G	G/G	G/G	G/G	G/G	G/G	NA	G/G	G/G
28893556_2532	C/A	C/A	C/A	C/A	C/A	C/C	C/A	C/A	A/A	C/A	C/A	A/A	C/A	C/A	C/A	NA	A/A	C/C	C/A	C/A	C/C	C/A	C/A	C/C	C/A	A/A	A/A	A/A
28893556_2537	C/C	C/C	C/C	C/C	C/C	C/C	C/C	NA	C/C	C/C	C/C	C/C	NA	NA	C/T	NA	C/C	C/C	C/C	C/C	C/C	C/C	C/C	C/C	C/C	NA	C/C	C/C
28893556_2539	C/C	NA	C/C	C/C	C/T	C/C	C/T	NA	C/T	C/T	C/T	C/T	C/C	C/C	NA	C/C	C/C	C/C	C/T	C/T	C/C	NA	C/C	C/C	C/C	C/C	C/T	C/C
28894541_4633	G/G	G/G	G/G	G/G	G/G	G/G	G/G	G/G	G/G	G/G	G/G	A/A	G/G	G/G	G/G	A/A	A/A	G/G	G/G	G/G	G/G	G/G	G/G	G/G	G/G	G/G	G/G	G/G
28894541_4854	A/A	A/A	A/A	A/A	A/A	A/A	A/A	A/A	A/A	A/A	A/A	A/G	A/A	A/A	A/A	G/G	G/G	A/A	A/A	A/A	A/A	A/A	A/A	A/A	A/A	A/A	A/A	A/A
28894541_4897	T/T	T/T	T/T	T/T	T/T	T/T	T/T	T/T	T/T	T/T	T/T	T/G	T/T	T/T	T/T	G/G	G/G	T/T	T/T	T/T	T/T	T/T	T/T	T/T	T/T	T/T	T/T	T/T
28894541_5161	C/C	C/C	C/C	C/C	C/C	C/C	C/C	C/C	C/C	C/C	C/C	C/G	C/C	C/C	C/C	NA	G/G	C/C	C/C	C/C	C/C	C/C	C/C	C/C	C/C	C/C	C/C	C/C
28894541_5163	G/G	G/G	G/G	G/G	G/G	G/G	G/G	G/G	G/G	G/G	G/G	G/A	G/G	G/G	G/G	NA	A/A	G/G	G/G	G/G	G/G	G/G	G/G	G/G	G/G	G/G	G/G	G/G
28894541_5207	C/C	C/C	C/C	C/C	C/C	C/C	C/C	C/C	C/C	C/C	C/C	C/T	C/C	C/C	C/C	NA	T/T	C/C	C/C	C/C	C/C	C/C	C/C	C/C	C/C	C/C	C/C	C/C
28894541_7905	T/C	T/C	T/C	T/C	T/C	T/C	T/C	T/C	T/C	T/C	T/C	T/C	T/C	T/C	T/C	T/C	T/C	T/C	T/C	T/C	T/C	T/C	T/C	T/C	T/C	T/C	T/C	T/C
28894541_7909	A/G	A/G	A/G	A/G	A/G	A/G	A/G	A/G	A/G	A/G	A/G	A/G	A/G	A/G	A/G	G/G	G/G	A/G	A/G	A/G	A/G	A/G	A/G	A/G	A/G	A/G	A/G	A/G
28894541_7913	A/A	A/A	A/A	A/A	A/A	NA	A/A	NA	A/A	A/A	NA	NA	A/A	NA	A/A	A/A	A/A	A/A	A/A	A/A	NA	A/A	A/A	A/A	A/A	A/A	A/A	A/A
28894541_7920	T/T	T/T	T/T	T/T	T/T	T/T	T/T	T/T	T/T	T/C	T/T	T/T	T/T	T/T	T/T	NA	T/T	T/T	T/T	T/T	T/T	T/T	NA	T/T	T/T	T/T	T/T	T/T
28894541_7924	T/C	T/C	T/C	T/C	T/C	T/C	T/C	T/C	T/C	T/C	T/C	T/C	T/C	T/C	T/C	T/C	T/C	T/C	T/C	T/C	T/C	T/C	T/C	T/C	T/C	T/C	T/C	T/C
28894541_7933	T/C	T/C	T/C	T/C	T/C	T/C	T/C	T/C	T/C	T/C	T/C	T/C	T/C	T/C	T/C	T/C	T/C	T/C	T/C	T/C	T/C	T/C	T/C	T/C	T/C	T/C	T/C	T/C
28894541_7938	T/T	T/T	T/T	T/T	T/C	T/T	T/T	T/T	T/T	T/T	T/T	T/T	T/T	T/T	T/T	T/T	T/T	T/T	T/T	T/T	T/T	T/T	T/T	T/T	T/T	T/T	T/T	T/T
28894541_7944	C/G	C/G	C/G	C/G	C/G	C/G	C/C	C/G	C/G	C/G	C/G	C/G	C/G	C/G	C/G	C/G	C/G	C/G	C/G	C/G	C/G	C/G	C/G	NA	C/G	C/G	C/G	C/G
28894541_7959	A/A	A/A	A/A	A/A	A/A	A/A	A/A	A/A	A/A	A/G	A/A	A/A	A/A	A/A	A/A	NA	A/A	A/A	A/A	A/A	A/A	A/A	NA	A/A	A/A	A/A	A/A	A/A
28894541_7967	T/T	T/T	T/T	T/T	T/T	T/T	T/T	T/T	T/T	T/C	T/T	T/T	T/T	T/T	T/T	NA	T/T	T/T	T/T	T/T	T/T	T/T	T/T	T/T	T/T	T/T	T/T	T/T
28894541_7968	T/T	T/T	T/T	T/T	T/T	T/T	T/T	T/T	T/T	T/T	T/T	NA	T/T	T/T	T/T	T/T	T/T	T/T	T/T	T/T	T/T	T/T	T/T	T/T	T/T	T/T	T/T	T/T
28894541_7995	T/T	T/T	T/T	T/T	T/T	T/T	T/T	T/T	T/T	NA	T/T	T/T	T/T	T/T	T/T	T/T	T/T	T/T	T/T	T/T	T/T	T/T	T/T	T/T	T/T	T/T	T/T	T/T
28894541_8000	T/T	T/T	T/T	T/T	T/T	T/T	T/T	T/T	T/T	T/G	T/T	T/T	T/T	T/T	T/T	NA	T/T	T/T	T/T	T/T	T/T	T/T	T/T	T/T	T/T	T/T	T/T	T/T
28894541_8028	T/C	T/C	T/C	T/C	T/C	T/C	T/C	T/C	NA	T/C	T/C	T/C	T/C	T/C	T/C	T/C	T/C	T/C	T/C	T/C	T/C	T/C	T/C	T/C	T/C	T/C	T/C	T/T
28894541_8049	A/A	NA	NA	NA	A/A	A/A	A/A	A/A	NA	A/A	A/A	A/A	A/G	A/A	A/A	A/G	A/A	A/A	A/A	A/A	A/G	NA	A/A	NA	A/G	NA	A/A	A/A
28894541_8067	T/T	NA	NA	T/A	T/T	T/T	NA	T/T	NA	T/A	T/T	T/A	T/A	T/T	T/T	T/T	T/A	T/T	T/T	T/A	T/A	T/T	T/A	T/A	T/A	T/A	T/T	T/T
28894541_8074	C/C	NA	C/G	C/G	C/G	C/C	NA	C/C	NA	C/G	C/C	C/G	C/G	C/C	C/C	C/C	C/G	C/C	C/C	C/C	C/G	C/C	NA	C/G	C/G	NA	C/C	C/C
28894541_8085	A/A	A/A	NA	A/A	A/A	A/A	NA	A/A	NA	A/G	A/A	A/G	A/A	A/A	A/A	A/A	A/A	A/A	A/A	A/A	A/A	A/A	A/A	NA	A/G	NA	NA	A/A
28896294_4554	C/C	C/C	C/C	C/C	C/C	C/C	C/C	C/C	C/C	C/C	C/C	C/C	C/C	C/C	C/C	C/C	C/C	C/C	C/C	C/C	C/C	C/C	C/C	C/C	C/C	C/C	C/C	T/T
28896294_4595	T/T	T/T	T/T	T/T	T/T	T/T	T/T	T/T	T/T	T/T	T/T	T/T	T/T	T/T	T/T	T/T	T/T	T/T	T/T	T/T	T/T	T/T	T/T	T/T	T/T	NA	T/T	T/T
28902006_4276	A/A	A/A	A/A	A/A	A/A	A/A	A/A	A/A	NA	A/A	A/A	A/A	A/A	A/G	A/A	A/A	A/A	A/A	A/A	A/A	A/A	A/A	A/A	NA	A/A	A/A	A/A	A/A
28902006_4303	T/T	T/T	T/T	T/T	T/T	NA	T/T	T/T	T/G	NA	NA	T/T	NA	T/G	T/T	T/T	T/T	T/T	T/T	T/T	T/T	T/T	T/T	NA	T/T	T/T	T/T	T/T
28902006_4306	C/C	C/C	C/C	C/C	C/C	NA	C/C	C/C	C/A	NA	NA	C/C	NA	C/A	C/C	C/C	C/C	C/C	C/C	C/C	C/C	C/C	NA	NA	C/C	C/C	C/C	C/C
28902006_4372	A/A	A/A	A/A	A/A	A/A	A/A	NA	A/A	A/G	A/A	NA	A/A	A/A	NA	A/A	A/A	NA	A/A	A/A	NA	A/A	A/A	A/A	NA	A/A	A/A	A/A	A/A
28902006_4374	C/C	C/C	C/C	C/C	C/C	C/C	NA	C/C	C/T	C/C	NA	C/C	C/T	NA	C/C	C/C	NA	C/C	C/C	C/C	C/C	C/T	C/C	NA	NA	C/C	C/C	C/C
28902006_4376	C/C	C/C	C/C	C/C	C/C	C/C	NA	C/C	C/G	C/C	NA	C/C	C/G	NA	C/C	C/C	NA	C/C	C/C	C/C	C/C	C/G	C/C	NA	NA	C/C	C/C	C/C
28902006_4394	T/T	T/T	T/C	T/T	T/T	T/T	T/T	T/T	T/C	T/T	NA	T/T	T/T	NA	T/T	T/T	NA	T/T	T/T	T/T	T/T	T/C	T/T	NA	NA	T/T	T/T	T/T
28902006_4397	C/C	C/C	C/T	C/C	C/C	C/C	C/C	C/C	C/T	C/C	NA	C/C	C/C	NA	C/C	C/C	NA	C/C	C/C	C/C	C/C	C/T	C/C	NA	NA	C/C	C/C	C/C
28902006_4411	A/A	A/A	A/A	A/A	A/A	A/A	NA	A/A	A/A	A/A	A/A	NA	A/A	A/A	A/A	A/A	A/A	A/A	NA	NA	A/A	A/A	A/A	A/A	A/A	NA	A/A	A/A
28902006_4418	NA	T/T	NA	T/T	NA	T/T	T/T	T/T	NA	T/T	NA	NA	T/T	NA	T/T	T/T	T/T	T/T	T/T	T/T	T/T	NA	T/T	NA	NA	T/T	T/T	T/T
28902006_4427	A/G	A/A	A/G	A/G	A/G	A/A	A/G	A/G	A/G	NA	A/G	A/A	A/G	A/G	A/A	A/A	A/G	A/A	A/G	A/G	A/A	A/A	A/A	A/G	A/A	A/G	A/G	A/G
28902006_4428	NA	G/G	G/G	G/G	NA	G/G	G/G	G/G	NA	G/G	NA	NA	G/G	NA	G/G	G/G	G/G	G/G	G/G	G/G	G/G	NA	NA	NA	NA	G/G	G/G	G/G
28902006_4429	G/G	G/G	G/G	G/G	G/G	G/G	G/G	G/G	G/G	G/G	G/G	NA	G/G	G/G	G/G	G/G	G/G	G/G	G/G	G/G	G/G	G/G	NA	G/G	NA	G/G	G/G	G/G
28902006_4431	NA	C/C	C/C	C/C	NA	C/C	C/C	C/C	NA	C/C	NA	NA	C/C	NA	C/C	C/C	C/C	C/C	C/C	C/C	C/C	NA	NA	NA	C/C	C/C	C/C	C/C
28902006_4457	T/T	T/T	T/T	T/T	NA	T/T	T/T	T/T	T/T	T/T	T/T	T/T	T/T	T/T	T/T	T/T	T/T	T/T	T/T	T/T	T/T	NA	T/T	T/T	T/T	T/T	T/T	T/T
28902006_4510	G/G	G/G	G/G	G/G	G/G	G/G	G/G	G/G	G/G	G/G	G/G	G/G	G/G	G/G	G/G	G/G	G/G	G/G	G/G	G/G	G/G	G/G	G/G	G/G	G/G	G/G	G/G	G/G
28902006_4552	C/C	C/C	C/C	C/G	C/C	C/C	C/C	C/C	NA	C/C	C/G	C/C	C/C	C/C	C/C	C/C	C/C	C/C	C/C	C/G	C/G	C/C	C/C	NA	C/C	C/C	C/C	C/C
28902006_4554	A/A	A/A	A/A	A/A	A/A	A/A	A/A	A/A	A/A	A/A	A/A	A/A	A/A	A/A	A/A	A/A	A/A	A/A	A/A	A/A	A/A	A/A	A/A	A/A	A/A	A/A	A/A	A/A
28907044_7342	A/G	A/G	A/G	A/G	A/G	A/A	A/G	A/G	A/G	NA	A/G	A/A	A/A	A/A	A/A	NA	A/G	A/G	A/G	A/G	A/G	A/G	A/G	A/A	A/G	NA	G/G	G/G
28907044_7374	A/C	A/C	A/C	A/C	A/C	A/C	A/C	A/C	A/C	NA	A/C	A/A	A/A	A/C	A/A	A/A	A/C	A/C	A/C	A/C	A/A	A/C	A/A	NA	A/C	NA	C/C	C/C
28907044_7395	G/A	G/A	G/A	G/A	G/A	G/G	G/A	G/G	NA	NA	G/G	G/G	G/G	G/A	G/G	G/G	NA	G/A	G/A	NA	G/G	G/G	G/G	NA	G/A	NA	A/A	A/A
28907044_7397	T/C	T/C	T/C	T/C	T/C	T/T	T/C	T/T	NA	T/T	T/T	T/T	T/T	T/C	T/T	T/T	NA	T/C	T/C	NA	T/T	T/T	T/T	T/T	T/C	NA	C/C	C/C
28907044_7411	A/G	NA	A/A	A/A	NA	A/A	A/G	A/A	NA	NA	A/A	A/A	A/A	A/A	A/A	NA	A/A	A/A	A/G	NA	NA	A/A	A/A	NA	NA	NA	G/G	G/G
28907044_7412	C/T	NA	C/C	C/C	NA	C/C	C/T	C/C	NA	NA	C/C	C/C	C/C	C/C	C/C	NA	C/C	C/C	C/T	NA	NA	C/C	C/C	NA	NA	NA	T/T	T/T
28907044_7423	A/G	NA	A/A	A/A	A/A	A/A	A/G	A/A	NA	A/A	A/G	A/A	A/A	A/A	A/G	NA	A/A	A/A	A/G	NA	NA	A/G	A/A	NA	NA	NA	NA	G/G
28907044_7445	A/T	A/A	A/A	A/T	A/A	A/A	NA	NA	NA	A/A	A/A	A/A	A/T	A/A	A/T	NA	A/A	A/A	A/T	NA	A/A	A/T	A/A	NA	NA	NA	T/T	T/T
28907044_7452	C/T	C/C	C/C	C/T	C/C	C/C	NA	NA	NA	C/C	NA	C/C	C/T	C/C	C/T	NA	C/C	C/C	C/T	NA	C/C	C/T	C/C	NA	NA	NA	T/T	T/T
28907044_7461	T/C	T/T	T/T	T/C	NA	T/T	NA	T/T	T/T	T/T	NA	T/T	T/T	T/T	NA	T/T	T/T	T/T	T/C	NA	T/T	T/C	T/T	NA	NA	NA	C/C	C/C
28907044_7485	C/C	NA	C/C	C/C	NA	C/C	C/C	NA	C/C	C/C	NA	C/C	C/C	C/C	NA	C/C	C/C	C/C	C/G	NA	C/C	C/G	NA	NA	C/C	NA	G/G	G/G
28907044_7500	T/T	T/T	T/T	T/T	NA	T/T	T/T	T/A	T/T	T/T	T/T	T/T	T/T	T/T	NA	T/T	T/T	T/T	T/A	NA	T/T	T/A	T/T	NA	T/T	NA	A/A	A/A
28907044_7501	A/A	A/A	A/A	A/A	A/A	A/A	A/A	A/C	A/A	A/A	A/A	A/A	A/A	A/A	NA	A/A	A/A	A/A	A/C	NA	A/A	A/C	A/A	NA	A/A	NA	C/C	C/C
28907044_7512	A/A	NA	A/A	A/A	A/A	A/A	A/A	A/G	A/A	A/A	A/A	A/A	A/G	A/A	NA	A/A	A/A	A/A	A/G	A/A	A/A	A/G	A/A	NA	A/A	NA	G/G	G/G
28907044_7513	C/C	NA	C/C	C/C	C/C	C/C	C/C	C/T	C/C	C/C	C/C	C/C	C/T	C/C	NA	C/C	C/C	C/C	C/T	NA	C/C	C/T	C/C	NA	C/C	NA	T/T	T/T
28907044_7526	T/T	T/T	T/T	T/T	T/T	T/T	T/T	T/A	T/T	T/T	T/T	T/A	T/A	T/T	NA	T/T	T/T	T/T	T/A	NA	T/T	T/A	NA	NA	T/T	NA	A/A	A/A
28907044_7571	C/C	C/G	C/G	NA	C/C	C/C	C/C	C/G	C/C	NA	C/G	C/G	C/G	C/C	C/G	C/G	C/C	C/C	C/G	NA	C/C	C/C	C/G	NA	C/C	NA	G/G	G/G
28907044_7596	NA	T/A	T/A	T/T	T/T	T/T	T/T	NA	T/T	NA	T/A	NA	T/A	T/T	T/A	T/T	T/T	T/T	T/A	NA	T/T	T/T	T/A	NA	T/T	NA	A/A	A/A
28908215_6861	A/A	A/A	A/A	A/A	A/A	A/A	A/A	A/A	A/A	A/A	A/A	A/A	A/A	A/A	A/A	A/A	A/A	A/A	A/A	A/A	NA	A/A	A/A	A/A	A/A	A/A	A/A	A/A
28908215_6979	A/A	A/A	A/A	A/A	A/A	A/A	A/A	A/A	A/A	A/A	A/A	NA	NA	A/A	A/A	A/A	A/A	A/A	A/A	A/A	A/A	A/A	A/A	A/A	A/A	A/A	A/A	A/A
28908215_6992	A/A	A/A	NA	A/A	A/A	A/A	A/G	A/A	A/A	A/A	A/A	NA	NA	A/A	A/A	A/A	A/A	A/A	A/A	A/A	A/A	A/A	A/A	NA	A/A	A/A	A/A	A/A
28908215_6993	C/C	C/C	NA	C/C	C/C	C/C	NA	C/C	C/C	C/C	C/C	NA	NA	C/C	C/C	C/C	C/C	C/C	C/C	C/C	C/C	C/C	C/C	NA	C/C	C/C	C/C	C/C
28908215_7018	G/A	NA	NA	NA	G/G	G/G	G/G	G/A	NA	G/G	NA	G/A	NA	G/A	G/G	G/G	G/G	G/G	G/G	G/G	G/G	G/G	G/A	NA	G/G	NA	NA	G/G
28908215_7021	G/A	G/G	NA	NA	G/G	G/G	G/A	G/A	NA	G/G	NA	G/A	G/A	G/A	G/G	G/G	G/G	G/G	G/G	G/G	G/G	G/G	G/A	NA	G/G	NA	G/G	G/G
28908215_7023	C/C	T/T	T/T	T/T	T/C	T/T	T/T	NA	T/C	T/T	T/T	T/C	T/T	T/C	T/T	T/T	T/T	T/T	T/T	T/T	T/T	T/T	T/T	T/T	T/T	T/T	T/T	T/T
28908215_7098	C/C	C/C	C/C	C/C	C/C	C/C	C/C	C/C	C/C	C/C	C/C	C/C	C/C	C/C	C/C	C/C	C/C	C/C	C/C	C/C	C/C	C/C	C/C	C/C	C/C	C/C	C/C	C/C
28914517_3491	T/T	T/T	T/T	T/T	T/T	T/T	T/T	T/T	T/T	G/G	T/T	T/T	T/T	T/T	T/T	T/T	NA	T/T	T/T	T/T	T/T	T/T	T/T	T/T	T/T	T/T	T/T	T/T
28920448_4636	G/G	T/T	T/G	T/T	T/T	T/G	T/T	T/T	T/T	T/G	T/G	G/G	T/T	T/G	T/G	T/T	T/T	T/G	T/T	T/T	T/T	T/T	T/G	NA	T/G	T/G	T/G	T/G
28920448_4658	A/A	A/A	A/A	A/A	G/G	A/A	NA	A/A	NA	NA	A/A	A/A	G/G	A/A	A/A	A/A	A/A	A/A	G/G	A/A	A/A	A/A	A/A	A/A	A/A	A/A	A/A	A/A
28920448_4660	C/T	C/C	C/C	C/T	C/C	C/C	C/C	C/T	C/C	C/C	C/C	C/C	C/C	C/C	C/C	NA	C/T	C/C	C/C	C/T	C/T	C/C	C/C	C/C	C/C	C/C	C/C	C/C
28920448_4717	A/A	A/A	A/A	A/G	A/A	A/A	A/A	NA	A/A	A/A	A/A	A/A	A/A	A/A	A/A	NA	A/G	A/A	A/A	A/G	A/G	A/A	A/A	A/A	A/A	A/A	A/A	A/A
28920448_4724	C/C	C/C	C/C	C/C	G/G	C/C	NA	C/C	NA	C/C	C/C	C/C	G/G	C/C	C/C	C/C	C/C	C/C	G/G	C/C	C/C	C/C	C/C	C/C	C/C	C/C	C/C	C/C
28920448_4760	A/G	NA	A/A	A/G	A/A	A/A	A/A	A/G	A/A	A/A	A/A	A/A	A/A	A/A	A/A	NA	A/G	A/A	A/A	NA	A/G	A/A	A/A	A/A	A/A	A/A	A/A	A/A
28920448_4793	A/G	A/A	A/A	A/G	A/A	A/A	A/A	A/G	A/A	A/A	A/A	A/A	A/A	A/A	A/A	A/A	A/G	A/A	A/A	A/G	A/G	A/A	A/A	A/A	A/A	A/A	A/A	A/A
28930956_2620	T/T	T/T	T/A	NA	A/A	A/A	T/T	A/A	A/A	T/T	T/T	T/T	T/T	T/T	T/T	T/T	T/T	T/T	T/T	A/A	A/A	T/T	T/T	A/A	A/A	A/A	A/A	A/A
28933362_2467	G/G	G/G	A/A	G/G	G/G	G/G	G/G	G/G	NA	A/A	A/A	NA	NA	G/G	G/G	G/G	A/A	A/A	G/G	G/G	A/A	G/G	G/G	A/A	A/A	A/A	A/A	A/A
28933362_2508	T/T	T/T	C/C	T/T	T/T	T/T	T/T	T/T	NA	C/C	C/C	C/C	NA	T/T	T/T	T/T	C/C	C/C	T/T	T/T	C/C	T/T	T/T	C/C	C/C	C/C	C/C	C/C
28933362_2580	A/A	A/A	T/T	A/A	A/A	A/A	A/A	A/A	A/A	T/T	T/T	T/T	NA	A/A	A/A	A/A	T/T	T/T	A/A	A/A	T/T	A/A	A/A	T/T	T/T	T/T	T/T	T/T
28951204_6147	T/T	T/T	T/T	T/T	T/T	C/C	T/T	NA	NA	C/C	C/C	C/C	NA	T/T	T/T	T/T	T/T	C/C	C/C	T/T	T/T	T/C	T/T	T/T	T/T	NA	C/C	C/C
28951204_6154	T/T	T/T	T/T	T/T	T/T	T/T	T/T	T/T	T/T	T/T	T/T	T/T	T/T	T/T	T/G	T/T	T/T	T/T	T/T	T/T	G/G	T/T	T/T	T/T	T/T	T/T	T/T	T/T
28951204_6177	T/T	T/T	T/T	T/T	T/T	C/C	T/T	C/C	C/C	C/C	T/C	C/C	NA	T/T	T/C	T/T	T/T	C/C	C/C	T/T	C/C	T/T	T/T	T/T	T/T	NA	C/C	C/C
28951204_6246	G/G	G/G	G/G	G/G	G/G	G/G	G/G	G/G	G/G	G/G	G/A	G/G	G/G	G/G	G/G	G/G	G/G	G/G	G/G	G/G	G/G	G/G	G/G	G/G	G/G	G/G	G/G	G/G
28951204_6257	G/G	G/G	G/G	G/G	G/G	A/A	G/G	A/A	NA	A/A	A/A	A/A	NA	G/G	G/A	G/G	G/G	A/A	A/A	G/G	A/A	G/A	G/A	G/G	G/G	NA	A/A	A/A
28951204_6269	C/C	C/C	C/C	C/C	C/C	C/C	C/C	C/C	C/C	C/C	C/T	C/C	C/C	C/C	C/C	C/C	C/C	C/C	C/C	C/C	C/C	C/C	C/C	C/C	C/C	C/C	C/C	C/C
28951204_6337	T/T	T/T	T/T	T/T	T/T	T/T	T/T	T/T	T/T	T/T	T/T	T/T	T/T	T/T	T/T	T/T	T/T	T/T	T/T	T/T	T/T	T/T	T/T	T/T	T/T	T/T	T/T	T/T
28951204_6354	A/A	A/A	A/A	A/A	A/A	A/A	A/A	A/A	A/A	NA	A/C	A/A	A/A	A/A	A/A	A/A	A/A	A/A	A/A	A/A	A/A	A/A	A/A	A/A	A/A	A/A	A/A	A/A
28961701_685	G/G	A/A	G/G	G/G	G/G	G/G	G/G	G/G	G/G	NA	A/A	G/G	A/A	G/G	G/G	G/G	G/G	G/G	NA	G/G	G/G	G/G	G/G	G/G	G/G	G/G	A/A	G/G
28961701_782	A/A	G/G	NA	A/A	A/A	NA	A/A	NA	A/A	A/G	G/G	A/A	NA	A/A	A/A	A/A	A/A	A/A	NA	A/A	A/A	A/A	A/A	A/A	A/A	A/A	G/G	A/A
28966013_1441	T/T	C/C	C/C	C/C	C/C	T/T	C/T	C/C	NA	C/C	T/T	T/T	T/T	T/T	T/T	T/T	T/T	T/T	T/T	C/C	C/C	C/C	C/C	T/T	T/T	T/T	C/C	C/C
28967841_2799	C/C	C/C	C/C	C/C	C/C	NA	NA	C/C	C/C	C/C	C/C	C/C	C/C	NA	C/C	A/A	C/C	C/C	C/C	C/C	C/C	C/C	C/C	C/C	NA	C/C	NA	NA
28967841_2805	A/A	A/A	A/A	A/A	A/A	NA	NA	A/A	A/A	A/A	A/A	NA	A/A	C/C	A/A	C/C	A/A	A/A	A/A	A/A	A/A	A/A	A/A	A/A	NA	A/A	NA	NA
28967841_2832	A/A	A/A	A/A	A/A	A/A	NA	NA	A/A	A/A	A/A	A/A	NA	A/A	NA	A/A	G/G	A/A	A/A	A/A	A/A	A/A	A/A	A/A	NA	A/A	A/A	NA	NA
28967841_2849	G/G	G/G	G/G	G/G	G/G	C/C	NA	G/G	G/G	G/G	G/G	NA	G/G	C/C	G/G	C/C	G/G	G/G	G/G	G/G	G/G	G/G	G/G	G/G	G/G	G/G	NA	NA
28971711_2575	A/G	G/G	G/G	A/A	A/A	A/A	A/A	NA	A/A	A/A	A/G	A/A	A/A	A/A	A/A	A/A	A/A	A/A	A/A	A/A	G/G	A/A	A/A	A/A	A/A	NA	A/A	A/A
28971711_2593	A/C	C/C	C/C	A/A	A/A	A/A	A/A	NA	A/A	A/A	A/C	A/A	A/A	A/A	A/A	A/A	A/A	A/A	A/A	A/A	C/C	A/A	A/A	A/A	A/A	NA	A/A	A/A
28971913_6597	A/A	A/A	A/A	NA	A/A	A/A	A/A	A/A	A/A	A/A	A/A	A/A	NA	A/A	A/A	A/A	A/A	A/T	A/A	A/A	A/A	A/A	A/A	T/T	A/A	A/A	A/A	T/T
28985533_4616	A/A	T/A	A/A	T/T	T/T	T/T	T/T	T/T	T/T	T/T	T/T	A/A	T/T	T/T	T/T	T/T	A/A	A/A	A/A	T/T	T/T	T/T	NA	T/T	T/T	A/A	A/A	A/A
28999681_4471	G/G	T/T	NA	T/T	T/T	T/T	G/G	NA	G/G	G/G	T/T	T/T	T/T	G/G	T/T	T/T	T/T	T/G	G/G	T/G	G/G	T/T	T/T	T/T	T/T	T/T	T/T	T/T
28999681_4638	T/T	T/T	NA	T/T	T/T	T/T	T/T	T/T	T/T	T/T	T/T	T/T	T/T	T/T	T/T	T/T	T/T	T/T	T/T	T/T	T/T	T/T	T/T	T/T	G/G	T/T	T/T	T/T
29004223_2844	A/C	A/A	A/C	A/C	A/A	A/C	A/C	NA	A/C	A/A	A/A	A/C	A/C	A/A	A/C	A/A	A/A	A/C	A/C	A/A	A/A	A/A	A/A	A/A	A/A	A/A	A/A	A/A
29004223_2845	G/G	G/G	G/G	G/G	G/A	G/G	G/G	G/G	G/G	G/A	G/A	G/G	G/G	G/A	G/G	NA	NA	G/G	G/G	G/G	G/A	G/A	G/A	G/G	G/G	NA	G/A	G/A
29004223_2871	T/T	T/T	T/T	T/T	T/T	T/T	T/T	T/T	T/T	T/T	T/T	T/T	T/T	T/T	T/T	T/T	T/T	T/T	T/T	T/T	T/T	T/T	T/T	T/T	T/T	T/T	T/T	T/T
29004223_2918	C/C	C/C	C/C	C/C	C/C	C/C	C/C	C/C	C/C	C/C	C/C	C/C	C/C	C/C	C/G	C/C	C/C	C/C	C/C	C/C	C/C	C/C	C/C	C/C	C/C	C/C	C/C	C/C
29004223_2921	NA	T/T	T/T	T/T	T/T	T/A	T/T	T/A	T/T	T/T	T/T	T/T	NA	T/T	T/A	T/T	T/T	T/T	T/T	T/T	T/T	T/T	T/T	T/T	T/T	T/T	T/T	T/T
29004223_2925	T/A	T/T	T/T	T/T	T/T	T/T	T/T	T/A	T/T	T/T	T/T	T/T	T/T	T/T	T/T	T/T	T/T	T/T	T/T	T/T	T/T	T/T	T/T	T/T	T/T	T/T	T/T	T/T
29004223_2936	T/C	T/T	T/T	T/C	T/T	T/T	T/C	NA	T/T	T/T	T/T	T/T	T/C	T/T	T/C	T/T	T/T	T/T	NA	T/T	T/T	T/T	T/T	T/T	T/T	T/T	T/T	T/T
29004223_2948	T/T	A/A	A/A	NA	A/A	T/T	A/T	T/T	NA	A/A	A/T	A/A	A/T	A/A	T/T	A/T	A/A	A/A	NA	A/A	A/T	A/A	NA	A/A	NA	NA	A/T	A/T
29004223_2966	A/G	NA	NA	A/G	A/A	A/G	A/A	A/G	NA	A/A	A/A	A/A	A/G	A/A	A/G	A/A	A/A	A/A	A/G	A/A	A/A	A/A	A/A	A/A	A/A	A/A	A/A	A/A
29005091_2495	T/T	T/T	T/T	T/T	T/T	T/T	T/T	T/T	T/T	T/T	T/T	T/T	T/C	T/T	T/T	T/T	T/T	T/T	T/T	T/T	T/T	T/T	T/T	T/T	T/T	T/T	T/T	T/T
29005091_2627	G/G	G/G	G/G	G/G	G/G	G/G	G/G	G/G	G/G	G/G	G/G	G/G	G/A	G/G	G/G	G/G	G/G	G/G	G/G	G/G	G/G	G/G	G/G	G/G	G/G	G/G	G/G	G/G
29005091_2647	A/A	A/A	A/A	A/A	A/A	A/A	A/A	A/A	A/A	A/A	A/A	A/A	A/G	A/A	A/A	A/A	A/A	A/A	A/A	A/A	A/A	A/A	A/A	A/A	A/A	A/A	A/A	A/A
29007797_339	G/A	G/A	G/A	G/A	G/A	G/A	G/A	G/A	G/A	G/A	G/A	G/A	G/A	G/A	G/A	G/A	G/A	G/A	G/A	G/A	G/A	G/A	G/A	G/A	G/A	G/A	G/G	G/A
29007797_383	T/G	T/G	T/G	T/T	T/G	NA	T/G	T/G	T/G	T/G	T/G	T/G	T/G	T/G	T/G	T/G	T/G	T/T	T/T	T/G	T/G	T/G	T/G	T/G	T/G	T/G	T/G	T/G
29007797_438	C/C	C/C	C/C	C/C	C/C	C/C	C/C	C/C	C/C	C/C	C/C	C/C	C/C	C/C	C/C	C/C	C/C	C/C	C/C	C/C	C/C	C/C	C/C	C/C	C/C	C/C	C/C	C/C
29007797_462	A/A	A/A	A/A	A/A	A/A	A/A	A/A	A/A	A/A	A/G	A/A	A/A	A/A	A/A	A/A	A/A	A/A	A/A	A/A	A/A	A/A	A/A	A/A	A/A	A/A	A/A	A/A	A/A
29007797_468	T/T	T/T	T/G	NA	T/G	T/T	T/G	T/G	T/G	T/G	T/G	T/G	T/T	T/T	T/G	T/G	T/G	T/G	T/T	T/G	T/G	T/G	T/T	T/T	T/T	NA	T/T	T/T
29007797_475	T/T	T/T	T/T	T/T	T/T	T/T	T/T	T/T	T/T	T/T	T/T	T/T	T/T	T/T	T/T	NA	T/T	T/T	T/T	T/T	T/T	T/T	T/T	T/T	T/T	T/T	T/T	NA
29007797_494	T/G	T/G	T/G	T/T	T/G	NA	T/G	T/G	T/G	T/T	T/G	T/G	T/G	T/G	T/G	T/G	T/G	T/T	T/T	T/G	T/G	T/T	T/G	NA	T/G	T/T	T/G	T/G
29007797_496	A/T	A/T	A/T	A/A	A/T	NA	A/T	A/T	A/T	A/A	A/T	A/T	A/T	A/T	A/T	A/T	A/T	A/A	A/A	A/T	A/T	A/A	A/T	NA	A/T	A/A	A/T	A/T
29007797_516	T/C	T/C	NA	NA	NA	T/T	T/C	NA	T/T	NA	T/C	T/T	NA	T/C	T/C	NA	T/T	T/T	T/T	T/T	T/T	T/T	T/C	T/C	T/T	T/C	T/T	T/T
29013940_2410	A/A	A/A	A/A	NA	A/A	A/A	A/A	A/A	A/A	A/A	A/A	A/A	A/A	A/A	A/A	NA	A/A	A/A	A/A	A/A	A/A	A/A	NA	A/A	A/A	NA	NA	A/A
29013940_2424	G/G	G/G	G/G	NA	G/G	G/G	G/G	G/G	G/G	G/G	G/G	G/G	G/G	G/G	G/G	NA	G/G	G/G	G/G	G/G	G/G	G/G	NA	G/G	G/G	G/G	NA	G/G
29013940_2439	A/A	A/A	A/A	A/A	NA	A/A	A/A	A/A	A/A	A/A	A/A	A/A	A/A	A/A	A/A	NA	A/A	A/A	A/A	A/A	A/A	A/A	NA	A/A	A/A	A/A	NA	A/A
29013940_2442	T/T	T/T	T/T	T/T	NA	T/T	T/T	T/T	T/T	T/T	T/T	T/T	T/T	T/T	T/T	NA	T/T	T/T	T/T	T/T	T/T	T/T	T/T	T/T	T/T	T/T	NA	T/T
29013940_2494	C/C	C/C	C/C	NA	C/C	C/C	C/C	C/C	C/C	C/C	C/C	C/C	C/C	C/C	C/C	C/A	C/C	C/C	C/C	C/C	C/C	C/C	C/C	C/C	NA	C/C	C/C	C/C
29013940_2522	A/C	A/A	A/A	NA	A/A	A/A	A/A	A/A	A/A	A/A	A/A	A/A	A/A	A/A	A/A	A/C	A/A	A/A	A/A	A/A	NA	A/A	A/A	A/A	NA	A/A	A/A	A/C
29013940_2533	C/T	C/C	C/C	C/C	C/C	C/C	C/C	C/C	C/C	C/C	C/C	C/C	C/C	C/C	C/C	C/T	C/C	C/C	C/C	C/C	NA	C/C	C/C	C/C	C/T	C/C	C/C	C/C
29015806_4825	A/A	A/A	A/A	NA	A/T	A/A	A/A	A/A	A/A	A/A	NA	A/A	A/A	A/A	A/A	A/A	A/A	A/A	A/A	NA	A/A	A/A	A/A	A/A	A/A	A/A	A/A	A/A
29015806_4893	C/C	C/C	C/C	NA	NA	C/C	C/C	C/C	C/C	C/C	NA	C/C	C/C	C/C	C/C	C/C	C/C	C/C	C/C	T/T	C/C	C/C	C/C	C/C	C/C	C/C	C/C	C/C
29017501_6016	A/A	A/A	A/A	A/A	A/A	A/A	A/A	A/A	A/A	A/A	A/A	A/A	A/A	A/A	A/A	A/A	A/A	A/A	A/A	A/A	A/A	A/A	A/A	A/A	A/A	A/A	A/A	A/A
29017501_6021	T/T	T/T	T/T	T/T	T/T	NA	T/T	T/T	T/T	T/T	T/T	T/T	T/T	T/T	NA	T/T	T/T	T/T	T/T	T/T	T/T	T/T	A/A	T/T	T/T	NA	T/T	T/T
29017501_6048	A/A	A/A	A/A	A/A	A/A	NA	A/A	A/A	A/A	A/A	A/A	A/A	A/A	A/A	NA	A/A	A/A	A/A	A/A	A/A	A/A	A/A	C/C	A/A	A/A	C/C	A/A	A/A
29024438_866	C/C	G/G	G/G	G/G	G/G	NA	G/C	G/G	NA	G/G	C/C	C/C	C/C	C/C	C/C	C/C	NA	NA	C/C	G/G	G/G	G/G	G/G	C/C	C/C	C/C	G/G	G/G
29024438_877	C/C	A/A	A/A	A/A	A/A	NA	A/C	A/A	NA	A/A	NA	C/C	C/C	C/C	C/C	C/C	NA	NA	C/C	A/A	A/A	A/A	A/A	C/C	C/C	C/C	A/A	A/A
29024438_886	A/A	T/T	T/T	T/T	T/T	A/A	T/A	T/T	NA	T/T	NA	A/A	NA	A/A	A/A	A/A	NA	NA	A/A	T/T	T/T	T/T	T/T	A/A	A/A	A/A	T/T	T/T
29024438_889	A/A	G/G	G/G	G/G	G/G	A/A	G/A	G/G	NA	G/G	NA	A/A	NA	A/A	A/A	A/A	NA	NA	A/A	G/G	G/G	G/G	G/G	A/A	A/A	A/A	G/G	G/G
29025249_1322	A/A	A/A	A/A	A/A	A/A	A/A	A/A	A/A	A/A	A/A	A/A	A/A	A/A	A/A	A/A	A/A	A/A	A/A	A/A	A/A	A/A	A/A	A/A	A/A	A/A	A/A	A/A	A/A
29025249_1345	G/G	G/G	G/G	G/G	G/G	G/G	G/G	G/G	G/G	G/G	G/G	G/G	G/G	G/G	G/T	G/T	G/G	G/G	G/G	G/G	G/G	G/G	G/G	G/G	G/G	G/G	G/G	G/G
29025249_1363	A/G	A/A	A/A	A/A	A/A	A/A	A/A	A/A	A/A	A/A	A/A	A/A	A/A	A/A	A/A	A/A	A/A	A/A	A/A	A/A	A/A	A/A	A/A	A/A	A/A	A/G	A/A	A/A
29025249_1400	G/T	G/G	G/G	G/G	G/G	G/G	G/G	G/G	G/G	G/G	G/G	G/G	G/G	G/G	G/G	G/G	G/G	G/G	G/G	G/G	G/G	G/G	G/G	G/G	G/G	G/T	G/T	G/G
29025249_1445	A/T	A/T	T/T	A/T	T/T	A/T	A/T	A/T	A/T	A/T	A/T	A/T	A/T	A/T	A/T	A/T	A/T	A/T	A/T	T/T	A/T	A/T	A/T	T/T	A/T	T/T	T/T	A/T
29025249_1457	A/A	A/A	A/A	A/G	A/A	A/A	A/G	A/G	A/G	A/A	A/G	A/A	A/A	A/A	A/G	A/G	A/A	A/G	A/G	G/G	A/G	A/A	A/A	A/A	A/G	A/A	A/A	A/G
29025249_1477	T/T	T/T	T/T	T/T	T/T	T/T	T/T	T/T	T/T	T/T	T/T	T/T	T/T	T/T	T/C	T/C	T/T	T/T	T/T	T/T	T/T	T/T	T/T	T/T	T/T	T/T	T/T	T/T
29025249_1502	T/C	T/C	C/C	T/C	C/C	T/C	T/C	T/C	T/C	T/C	T/C	T/C	T/C	T/C	T/C	T/C	T/C	T/C	T/C	C/C	T/C	T/C	T/C	NA	T/C	T/C	C/C	T/C
29025249_1507	A/A	A/A	A/A	A/A	A/A	A/A	A/A	A/A	A/A	A/A	A/A	A/A	A/A	A/A	A/A	A/A	A/A	A/A	A/A	A/A	A/A	A/A	A/A	A/A	A/A	A/A	A/A	A/A
29025249_1522	G/G	G/G	G/G	G/G	G/G	G/G	G/G	G/G	G/G	G/G	G/G	G/G	G/G	G/G	G/C	G/G	G/G	G/G	G/G	G/G	G/G	G/G	G/G	G/G	G/G	G/G	G/G	G/G
29025249_1523	G/A	G/A	A/A	G/A	A/A	G/A	G/A	G/A	G/A	G/A	G/A	G/A	G/A	G/A	G/A	G/A	G/A	G/A	G/A	A/A	G/A	G/A	G/A	A/A	G/A	A/A	A/A	G/A
29025249_1553	T/T	T/T	T/T	T/T	T/T	T/T	T/T	T/T	T/T	T/T	T/T	T/T	T/T	T/T	T/T	T/T	T/T	T/T	T/T	T/T	T/T	T/T	T/T	T/T	T/T	T/T	T/T	T/T
29025249_1603	T/T	T/T	T/T	T/T	T/T	T/T	T/T	T/T	T/T	T/T	T/T	T/T	T/T	T/T	T/T	T/C	T/T	T/T	T/T	T/T	T/T	T/T	T/T	T/T	T/T	T/T	T/T	T/T
29027277_8909	A/A	A/A	A/A	NA	A/A	A/A	C/C	C/C	A/A	C/C	A/A	C/C	NA	A/A	A/A	A/A	A/A	C/C	C/C	NA	A/C	A/A	A/A	C/C	A/C	A/A	A/A	A/A
29028590_3654	A/A	G/G	A/A	NA	A/A	A/A	A/A	A/A	NA	A/A	G/G	G/G	G/G	A/A	A/A	A/A	NA	G/G	A/A	G/G	G/G	G/G	G/G	G/G	G/G	NA	A/A	A/A
29028590_3666	A/A	C/C	A/A	NA	A/A	A/A	A/A	A/A	NA	A/A	C/C	C/C	C/C	A/A	A/A	A/A	NA	C/C	A/A	C/C	C/C	C/C	C/C	C/C	C/C	NA	A/A	A/A
29040782_2576	A/A	A/A	A/A	NA	A/A	A/A	A/A	A/A	A/A	A/A	A/A	A/A	A/A	A/A	A/A	A/A	A/A	A/A	A/A	A/A	A/A	A/A	A/A	A/A	A/A	A/A	A/A	A/A
29042690_418	C/C	C/C	C/C	T/T	T/T	C/C	C/C	C/C	C/C	C/C	C/C	C/C	C/C	C/C	C/C	C/C	T/T	C/C	NA	C/C	C/C	C/C	C/C	C/C	C/C	C/C	T/T	C/C
29042690_585	T/T	T/T	T/T	T/T	T/T	T/T	T/T	T/T	T/T	T/T	T/T	T/T	T/T	T/T	T/T	T/T	T/T	T/T	T/T	T/T	T/T	T/T	T/T	T/T	T/T	T/T	T/T	T/T
29044609_1455	T/T	T/T	T/T	NA	T/T	T/T	T/T	C/C	T/T	T/T	T/T	T/T	T/T	T/T	T/T	T/T	T/T	T/T	T/T	T/T	T/T	T/T	T/T	T/T	T/T	T/T	T/T	T/T
29044609_2483	G/G	G/G	G/G	G/G	G/G	G/G	G/G	T/T	G/G	G/G	G/G	G/G	G/G	G/G	NA	G/G	G/G	G/G	G/G	G/G	G/G	G/G	G/G	G/G	G/G	G/G	G/G	G/G
29049877_277	NA	T/T	T/T	T/T	T/T	NA	T/T	T/T	T/T	T/T	T/T	T/T	T/T	T/T	T/T	T/T	T/T	T/T	T/T	T/T	T/T	T/T	T/T	T/T	T/T	T/T	T/T	T/T
29056728_2522	G/G	A/A	NA	G/G	G/G	G/G	G/G	G/G	G/G	G/G	G/G	G/G	NA	G/G	NA	G/G	G/G	G/G	G/G	G/G	G/G	G/G	G/G	G/G	G/G	G/G	G/G	G/G
29056728_2527	C/C	T/T	NA	C/C	C/C	C/C	C/C	C/C	C/C	C/C	C/C	C/C	NA	C/C	NA	C/C	C/C	C/C	C/C	C/C	C/C	C/C	C/C	C/C	C/C	C/C	C/C	C/C
29056728_2555	A/A	G/G	NA	A/A	A/A	A/A	A/A	A/A	A/A	A/A	A/A	A/A	A/G	A/A	G/G	A/A	A/A	A/A	A/A	A/A	A/A	A/A	A/A	A/A	A/A	A/A	A/A	A/A
29056728_2558	G/G	C/C	NA	G/G	G/G	G/G	G/G	G/G	G/G	G/G	G/G	G/G	NA	G/G	C/C	G/G	G/G	G/G	G/G	G/G	G/G	G/G	G/G	G/G	G/G	G/G	G/G	G/G
29059015_1060	T/T	C/C	T/T	C/C	C/C	T/T	T/T	T/T	T/T	NA	C/C	T/T	NA	T/C	C/C	T/T	T/T	T/T	C/C	T/T	T/T	NA	NA	T/T	T/T	NA	T/T	C/C
29059015_1261	T/T	T/T	NA	T/T	T/T	T/T	T/T	T/T	T/T	T/T	T/T	T/T	G/G	T/G	T/T	T/T	T/T	G/G	T/T	T/T	T/T	T/T	T/T	G/G	G/G	T/T	T/T	T/T
29064445_4674	A/A	A/A	A/A	A/A	A/A	A/A	G/G	A/A	A/A	A/G	A/A	G/G	G/G	A/A	G/G	G/G	G/G	A/A	A/A	G/G	A/A	A/A	A/A	A/A	A/A	A/A	A/A	A/A
290703361_180	C/T	C/T	C/T	C/T	C/T	C/T	C/T	C/T	NA	C/T	C/T	C/T	C/T	C/T	C/T	C/T	C/T	C/T	C/T	C/T	C/T	C/T	C/T	C/T	C/T	C/T	C/C	C/T
290703361_211	A/A	A/A	A/A	A/A	NA	NA	A/A	NA	A/A	A/A	A/A	A/A	A/A	A/A	A/A	A/A	A/A	A/A	A/A	A/A	NA	NA	A/A	A/A	A/A	A/A	A/A	A/A
290703361_252	T/T	T/T	T/T	T/T	T/T	NA	T/T	T/T	T/T	T/T	T/T	T/T	T/T	T/T	T/T	T/T	T/T	T/T	T/T	T/T	NA	T/T	T/T	T/T	T/T	T/T	T/T	T/T
290703361_263	T/T	T/T	T/T	T/T	T/T	T/T	T/T	T/T	T/T	T/T	T/T	T/T	T/T	T/T	T/T	T/T	T/T	T/T	T/T	T/T	NA	T/T	T/T	T/T	T/T	T/T	T/T	T/T
290703361_274	NA	C/C	C/C	C/C	NA	NA	C/T	C/C	C/C	C/C	C/C	C/C	NA	C/T	C/C	C/C	NA	C/C	C/T	C/C	NA	C/C	NA	NA	C/C	NA	C/C	NA
290703361_341	NA	A/T	A/A	A/A	A/A	A/A	A/A	A/A	A/A	A/A	A/A	A/A	NA	A/A	A/A	A/A	A/A	A/A	A/A	A/A	A/A	A/A	A/A	NA	A/A	A/A	NA	A/A
290703361_359	C/C	C/C	C/C	C/C	C/C	C/C	C/C	C/C	C/C	C/C	C/C	C/C	C/C	NA	C/C	C/C	C/C	C/C	C/C	C/C	C/C	C/C	NA	C/C	C/C	C/C	NA	C/C
29074663_5784	A/C	A/A	A/A	A/A	A/A	A/A	A/A	A/A	A/A	A/A	A/A	A/A	A/A	A/A	A/A	A/A	A/A	A/A	A/A	A/A	A/A	A/A	A/A	A/A	A/A	A/A	A/A	A/A
29074663_5855	C/T	C/C	C/C	C/C	C/C	C/C	C/C	C/C	C/C	C/C	C/C	C/C	C/C	C/C	C/C	C/C	C/C	C/C	C/C	C/C	C/C	C/C	C/C	C/C	C/C	C/C	C/C	C/C
2908517_432	T/T	C/C	NA	T/T	T/T	T/T	T/T	T/T	T/T	T/T	C/C	T/T	NA	T/T	T/T	T/T	T/T	T/T	NA	T/T	T/T	T/T	NA	T/T	T/T	T/T	T/T	T/T
2908517_515	T/T	T/T	T/T	T/T	T/T	T/T	T/T	T/T	T/T	T/T	T/T	T/T	T/T	T/T	T/T	T/T	T/T	T/T	T/T	T/T	C/C	T/T	T/T	T/T	T/T	NA	T/T	T/T
2908517_516	G/G	A/A	NA	G/G	G/G	G/G	G/G	G/G	G/G	G/G	A/A	G/G	NA	G/G	G/G	G/G	G/G	G/G	A/A	G/G	G/G	G/G	G/G	G/G	G/G	G/G	G/G	G/G
2908517_533	A/A	C/C	NA	A/A	A/A	A/A	A/A	A/A	A/A	A/A	C/C	A/A	NA	A/A	A/A	A/A	A/A	A/A	NA	A/A	A/A	A/A	NA	A/A	A/A	A/A	A/A	A/A
2908517_534	C/C	A/A	NA	C/C	C/C	C/C	C/C	C/C	C/C	C/C	A/A	C/C	NA	C/C	C/C	C/C	C/C	C/C	NA	C/C	C/C	C/C	NA	C/C	C/C	C/C	C/C	C/C
2908517_556	T/T	C/C	NA	T/T	T/T	T/T	T/T	T/T	T/T	T/T	C/C	T/T	NA	T/T	T/T	T/T	T/T	T/T	C/C	T/T	T/T	T/T	NA	T/T	T/T	T/T	T/T	T/T
2908517_586	G/G	T/T	T/T	T/T	G/G	T/T	T/T	G/G	G/G	G/G	T/T	T/T	T/T	T/T	T/T	G/G	T/T	T/T	T/T	T/T	T/T	T/T	T/T	T/T	T/T	T/T	T/T	T/T
2908517_638	G/G	A/A	NA	G/G	G/G	G/G	G/G	G/G	G/G	NA	A/A	G/G	G/A	G/G	G/G	G/G	G/G	G/G	A/A	G/G	G/G	G/G	G/G	G/G	G/G	G/G	G/G	G/G
2908517_643	G/G	C/C	NA	G/G	G/G	G/G	G/G	G/G	G/G	NA	C/C	G/G	NA	G/G	G/G	G/G	G/G	G/G	C/C	G/G	G/G	G/G	G/G	G/G	G/G	G/G	G/G	G/G
2908517_675	T/T	C/C	NA	T/T	T/T	T/T	T/T	T/T	T/T	NA	C/C	T/T	NA	T/T	T/T	T/T	T/T	T/T	C/C	T/T	T/T	T/T	T/T	T/T	T/T	T/T	T/T	T/T
2908517_676	A/A	C/C	NA	A/A	A/A	A/A	A/A	A/A	A/A	NA	C/C	A/A	NA	A/A	A/A	A/A	A/A	A/A	C/C	A/A	A/A	A/A	A/A	A/A	A/A	A/A	A/A	A/A
29088261_740	T/T	T/T	T/T	T/T	T/T	T/T	T/T	T/T	T/T	T/T	NA	T/T	T/T	T/T	T/T	T/T	T/T	T/T	T/T	T/T	T/T	T/T	T/T	T/T	T/T	T/T	T/T	T/T
29088261_744	A/A	A/A	A/A	A/A	A/A	A/A	A/A	A/A	A/A	A/A	NA	A/A	A/A	A/A	A/A	A/A	A/A	A/A	A/A	A/A	A/A	A/A	A/A	A/A	A/A	A/A	A/A	A/A
29088261_746	C/C	C/C	C/C	C/C	C/C	C/C	C/C	C/C	C/C	C/C	NA	C/C	C/C	C/C	C/C	C/C	C/C	C/C	C/C	C/C	C/C	C/C	C/C	C/C	C/C	C/C	C/C	C/C
29088261_757	A/A	NA	C/C	A/A	C/C	C/C	C/C	C/C	C/C	A/A	A/A	C/C	NA	A/A	C/C	A/A	C/C	A/A	A/A	A/A	C/C	C/C	A/A	C/C	C/C	A/A	A/A	C/C
29088261_801	C/C	C/C	C/C	C/C	C/C	C/C	C/C	C/C	C/C	C/C	C/C	C/C	C/C	C/C	C/C	C/C	C/C	C/C	C/C	C/C	C/C	C/C	T/T	C/C	C/C	C/C	C/C	C/C
29088261_802	A/A	G/G	NA	A/A	G/G	G/G	G/G	A/A	A/A	A/A	G/G	A/A	A/A	A/A	G/G	A/A	G/G	A/A	A/A	A/A	A/A	A/A	A/A	G/G	A/G	A/A	A/A	A/A
29088261_860	G/G	T/T	T/T	T/T	T/T	T/T	T/T	T/T	T/T	T/T	T/T	T/T	T/T	T/T	T/T	NA	T/T	T/T	T/T	T/T	T/T	T/T	G/G	T/T	T/T	T/T	T/T	T/T
29096239_4104	G/T	T/T	T/T	G/T	G/T	G/T	G/T	G/T	G/T	T/T	G/T	T/T	T/T	G/T	G/T	G/T	G/T	G/T	G/T	T/T	G/T	G/T	T/T	G/T	G/T	G/T	G/T	G/T
29099783_2517	C/C	T/T	T/T	NA	C/C	T/T	C/C	T/C	T/T	T/T	C/C	T/T	NA	T/T	T/T	T/T	T/T	T/T	T/T	T/T	C/C	T/T	T/T	T/T	T/T	NA	T/T	T/T
29099783_2519	A/A	A/A	A/A	A/A	A/A	A/A	A/A	A/A	A/A	A/A	A/A	A/A	A/A	A/A	A/A	A/A	A/A	A/A	A/A	A/A	A/A	A/A	A/A	A/A	A/A	A/A	A/A	A/A
29101419_4780	C/C	C/C	C/C	C/C	C/C	C/C	C/C	C/C	C/C	C/C	G/G	C/C	C/C	C/C	C/C	C/C	C/C	C/C	C/C	C/C	C/C	C/C	C/C	C/C	C/C	C/C	C/C	C/C
29104748_2781	A/A	A/A	A/A	A/A	A/A	A/A	A/A	G/G	NA	A/A	A/A	A/A	A/A	A/A	A/A	A/A	A/A	A/G	A/A	A/A	A/A	A/A	A/A	A/A	A/A	A/A	A/A	A/A
29104748_2909	T/T	T/T	T/T	T/T	T/T	T/T	T/T	C/C	NA	T/T	T/T	T/T	T/T	T/T	T/T	T/T	T/T	C/C	T/T	T/T	T/T	T/T	T/T	T/T	T/T	T/T	T/T	T/T
29104748_2928	T/T	T/T	T/T	T/T	T/T	T/T	T/T	A/A	NA	T/T	T/T	T/T	T/T	T/T	T/T	T/T	T/T	A/A	T/T	T/T	T/T	T/T	T/T	T/T	T/T	T/T	T/T	T/T
29104748_2951	T/T	T/T	T/T	T/T	T/T	T/T	T/T	NA	NA	T/T	T/T	T/T	T/T	T/T	T/T	T/T	T/T	NA	T/T	T/T	T/T	T/T	T/T	T/T	T/T	T/T	T/T	T/T
29104748_2953	C/C	C/C	C/C	C/C	C/C	C/C	C/C	NA	NA	C/C	C/C	C/C	C/C	C/C	C/C	C/C	C/C	NA	C/C	C/C	C/C	C/C	C/C	C/C	C/C	C/C	C/C	C/C
29104748_2962	T/T	T/T	T/T	T/T	T/T	T/T	T/T	NA	NA	T/T	T/T	T/T	T/T	T/T	T/T	T/T	T/T	NA	T/T	T/T	T/T	T/T	T/T	T/T	T/T	T/T	T/T	T/T
29104748_2974	T/T	T/T	T/T	T/T	T/T	T/T	T/T	NA	NA	T/T	T/T	T/T	T/T	T/T	T/T	T/T	T/T	NA	T/T	T/T	T/T	T/T	T/T	T/T	T/T	T/T	T/T	T/T
29109334_2507	T/T	T/T	T/T	T/T	T/T	C/C	C/C	C/C	NA	T/T	T/T	C/C	T/T	T/T	T/T	T/T	T/T	T/T	T/T	T/T	C/C	T/T	T/T	C/C	T/T	T/T	T/T	C/C
29109334_2668	G/G	G/G	G/G	G/G	G/G	NA	A/A	A/A	NA	G/G	G/G	A/A	G/G	G/G	G/G	G/G	G/G	G/G	G/G	G/G	A/A	G/G	G/G	A/A	G/G	G/G	G/G	A/A
29113108_5044	A/A	G/G	G/G	G/G	G/G	NA	G/G	G/G	A/A	G/G	G/G	G/G	A/A	G/G	G/G	G/G	A/A	G/G	G/G	G/G	G/G	G/G	G/G	G/G	G/G	G/G	G/G	G/G
29114257_2639	G/G	G/A	NA	NA	G/G	NA	A/A	G/G	G/G	A/A	G/G	G/G	G/G	G/G	G/G	G/G	G/G	G/G	G/G	G/G	G/G	G/G	G/G	G/G	G/G	G/G	G/G	G/G
29114849_6668	A/A	A/A	A/A	A/A	A/A	A/A	G/G	A/A	A/A	A/A	G/G	A/A	A/A	A/A	G/G	NA	G/G	G/G	A/A	G/G	G/G	NA	A/A	A/A	G/G	A/A	A/A	G/A
29114849_6677	A/A	A/A	A/A	A/A	A/A	A/A	C/C	A/A	A/A	A/A	C/C	A/A	A/A	A/A	C/C	A/A	C/C	C/C	A/A	C/C	C/C	NA	A/A	A/A	C/C	A/A	A/A	C/A
29114849_6700	T/T	T/T	T/T	T/T	T/T	T/T	A/A	T/T	T/T	T/T	A/A	T/T	T/T	T/T	A/A	NA	A/A	A/A	T/T	A/A	A/A	NA	T/T	T/T	A/A	T/T	T/T	A/T
29114849_6803	A/A	A/A	A/A	A/A	A/A	G/G	G/G	A/A	A/A	A/A	G/G	A/A	A/A	A/A	G/G	A/A	G/G	G/G	A/A	G/G	G/G	NA	A/A	A/A	NA	A/A	A/A	G/A
29126773_4129	C/C	C/C	NA	C/C	G/G	C/C	C/C	C/C	C/C	NA	C/C	C/C	C/C	C/C	NA	C/C	C/C	C/C	C/C	G/G	C/C	C/C	C/C	G/G	C/G	G/G	C/C	C/C
29126773_4320	C/C	C/C	NA	C/C	A/A	C/C	C/C	C/C	C/C	A/A	C/C	C/C	C/C	C/C	C/C	C/C	C/C	C/C	C/C	A/A	C/C	C/C	C/C	A/A	C/A	A/A	NA	C/C
29130248_3240	A/A	T/T	T/T	A/A	A/A	T/T	A/A	A/A	T/T	T/T	A/A	A/A	A/A	A/A	T/T	A/A	A/A	A/A	NA	A/A	T/T	A/A	A/A	A/A	A/A	NA	T/T	A/A
29130248_3255	A/A	G/G	G/G	A/A	A/A	G/G	A/A	A/A	G/G	G/G	A/A	A/A	A/A	A/A	G/G	A/A	A/A	A/A	NA	A/A	G/G	A/A	A/A	A/A	A/A	NA	G/G	A/A
29130248_3277	T/T	C/C	C/C	T/T	T/T	C/C	T/T	T/T	C/C	C/C	T/T	T/T	T/T	T/T	C/C	T/T	T/T	T/T	NA	T/T	C/C	T/T	T/T	T/T	T/T	NA	C/C	T/T
29130248_3364	T/T	T/T	T/T	T/T	T/T	T/T	T/T	T/T	T/T	T/T	T/T	T/T	T/T	T/T	T/T	T/T	T/T	T/T	T/T	T/T	T/T	T/T	T/T	T/T	T/T	T/T	T/T	T/T
29130248_3369	T/T	T/T	T/T	T/T	T/T	T/T	T/T	T/T	T/T	T/T	T/T	T/T	T/T	T/T	T/T	T/T	T/T	T/T	T/T	T/T	T/T	T/T	T/T	T/T	T/T	T/T	T/T	T/T
29136051_2434	T/T	G/G	G/G	G/G	G/G	G/G	NA	G/G	G/G	G/G	G/G	T/T	NA	G/G	G/G	T/T	G/G	G/G	G/G	G/G	G/G	G/G	G/G	G/G	T/T	G/G	T/T	NA
29136051_2516	C/C	C/C	C/C	C/C	C/C	C/C	C/C	C/C	C/C	C/C	C/C	C/C	C/C	C/C	C/C	C/C	C/C	C/C	C/C	C/C	C/C	C/C	C/C	C/C	C/C	C/C	A/A	A/A
29136051_2572	T/T	T/T	NA	T/T	T/T	T/T	T/T	T/T	G/G	T/T	T/G	T/T	NA	T/T	G/G	NA	T/T	G/G	G/G	T/G	G/G	T/T	T/T	T/T	T/T	NA	T/T	T/T
29136114_10541	T/T	NA	A/A	T/A	A/A	T/T	A/A	T/T	A/A	A/A	T/T	T/T	T/T	T/T	A/A	T/T	T/T	T/A	T/T	A/A	T/T	T/T	T/T	T/T	T/A	T/T	T/T	T/T
29136114_10542	A/A	NA	C/C	A/C	C/C	A/A	C/C	A/A	C/C	C/C	A/A	A/A	A/A	A/A	C/C	A/A	A/A	A/C	A/A	C/C	A/A	A/A	A/A	A/A	A/C	A/A	A/A	A/A
29136377_1941	A/A	A/C	A/C	A/A	A/A	A/A	A/C	A/C	NA	A/A	A/A	A/A	A/A	A/A	A/C	A/A	A/C	A/A	A/A	A/A	A/A	A/A	A/A	A/A	A/A	A/A	A/A	A/A
29137914_8919	C/C	G/G	G/G	G/G	G/G	G/G	C/C	G/G	G/G	G/G	G/G	G/G	C/C	G/G	G/G	G/G	G/G	G/G	G/G	G/G	G/G	G/G	G/G	C/C	C/C	NA	G/C	C/C
29140063_2556	G/G	NA	A/A	G/G	NA	A/A	A/A	A/A	A/A	NA	A/G	A/A	G/G	A/A	A/A	A/A	A/A	G/G	G/G	A/A	A/A	A/A	A/A	A/A	A/A	A/A	A/A	G/G
29149092_1430	A/A	A/A	A/A	A/C	A/A	A/A	A/A	A/A	NA	C/C	C/C	A/A	A/A	A/A	A/A	A/A	A/A	C/C	C/C	A/A	A/A	A/A	A/A	A/A	C/C	A/A	A/A	A/A
29151026_2552	T/T	T/T	T/T	T/T	T/T	T/T	T/T	T/T	T/T	G/G	T/T	T/T	T/T	T/T	T/T	T/T	T/T	G/G	T/T	G/G	T/T	T/T	T/T	T/T	T/T	T/T	T/T	T/T
29151026_2602	G/G	G/G	G/G	A/A	NA	G/G	G/G	G/G	A/A	G/G	A/A	A/A	A/A	A/A	A/A	G/G	A/A	G/G	A/A	G/G	A/A	G/G	A/A	G/G	NA	NA	G/G	NA
29155460_1925	C/C	C/C	C/A	C/C	C/C	C/C	C/A	C/A	C/C	C/C	C/C	C/C	C/A	C/A	C/C	NA	C/C	C/A	NA	C/A	C/C	C/C	C/A	C/A	C/C	C/C	C/A	C/C
29155460_1949	A/A	A/A	A/A	A/A	A/A	A/A	A/A	A/T	A/A	A/A	NA	A/A	NA	A/T	A/A	NA	A/A	A/A	A/A	A/T	A/A	A/A	A/T	A/T	A/A	A/A	A/A	A/A
29155460_1950	A/A	A/A	A/A	A/A	A/A	A/A	A/A	A/G	A/A	A/A	NA	A/A	NA	A/G	A/A	NA	A/A	A/A	A/A	A/G	A/A	A/A	A/G	A/G	A/A	A/A	A/A	A/A
29155649_3716	A/A	G/G	NA	A/A	A/A	A/A	A/A	A/A	A/A	A/A	A/A	G/G	NA	A/A	A/A	A/A	A/A	A/A	A/A	A/A	A/A	A/A	A/A	A/A	A/A	A/A	NA	A/A
29155649_3748	C/C	NA	NA	C/C	C/C	C/C	C/C	C/C	C/C	C/C	C/C	T/T	NA	C/C	C/C	C/C	C/C	C/C	C/C	C/C	C/C	C/C	C/C	NA	C/C	C/C	T/T	C/C
29155649_3787	G/G	A/A	NA	G/G	G/G	G/G	G/G	G/G	G/G	G/G	G/G	A/A	NA	G/G	G/G	G/G	G/G	G/G	G/G	G/G	G/G	G/G	G/G	NA	G/G	G/G	A/A	G/G
29155649_3819	C/C	NA	NA	C/C	C/C	C/C	C/C	C/C	C/C	C/C	C/C	T/T	NA	C/C	C/C	C/C	C/C	C/C	C/C	C/C	C/C	C/C	C/C	NA	C/C	C/C	T/T	C/C
29155649_3830	A/C	A/A	A/A	A/A	NA	C/C	C/C	C/C	NA	A/A	A/A	A/A	NA	A/A	A/C	C/C	A/A	A/A	A/A	A/A	C/C	NA	C/C	A/A	A/A	A/A	A/A	A/A
29155649_3831	G/C	G/G	G/G	G/G	NA	C/C	C/C	C/C	NA	G/G	G/G	G/G	NA	G/G	G/C	C/C	G/G	G/G	G/G	G/G	C/C	NA	C/C	G/G	G/G	G/G	G/G	G/G
29155649_3888	A/A	G/G	NA	A/A	A/A	A/A	A/A	A/A	A/A	A/A	A/A	G/G	NA	A/A	A/A	A/A	A/A	A/A	A/A	A/A	A/A	A/A	A/A	NA	A/A	A/A	G/G	A/A
29155649_3890	C/C	T/T	NA	C/C	C/C	C/C	C/C	C/C	C/C	C/C	C/C	T/T	NA	C/C	C/C	C/C	C/C	C/C	C/C	C/C	C/C	C/C	C/C	NA	C/C	C/C	T/T	C/C
29155649_3947	A/A	G/G	NA	A/A	A/A	A/A	A/A	A/A	A/A	A/A	A/A	G/G	NA	A/A	A/A	A/A	A/A	A/A	A/A	A/A	A/A	A/A	A/A	NA	A/A	A/A	G/G	A/A
29155649_3983	C/T	T/T	NA	C/C	T/T	T/T	T/T	NA	C/C	C/C	C/C	T/T	T/T	C/C	C/T	T/T	C/C	C/C	C/C	C/C	T/T	NA	T/T	NA	C/C	C/C	T/T	C/C
29155649_3994	C/T	T/T	NA	C/C	T/T	T/T	T/T	NA	C/C	C/C	C/C	T/T	T/T	C/C	C/T	T/T	C/C	C/C	C/C	C/C	T/T	NA	T/T	NA	C/C	C/C	T/T	C/C
29157070_1354	G/G	G/G	G/G	G/G	G/G	A/A	G/A	G/G	G/G	G/G	G/G	A/A	A/A	G/G	G/G	G/G	G/G	G/G	G/G	G/G	G/G	G/G	G/G	G/G	G/G	G/G	G/G	G/G
29157070_1378	A/A	A/A	A/A	A/A	A/A	G/G	A/G	A/A	A/A	A/A	A/A	G/G	G/G	A/A	A/A	A/A	A/A	A/A	A/A	A/A	A/A	A/A	A/A	A/A	A/A	A/A	A/A	A/A
29157070_1387	T/T	T/T	T/T	T/C	T/T	T/T	T/T	T/T	T/T	T/T	T/T	T/T	T/T	T/T	T/T	T/T	T/T	T/T	T/T	T/T	T/T	T/T	T/T	T/T	T/T	T/T	T/T	NA
29157070_1454	G/G	G/G	G/G	G/G	G/G	A/A	G/A	G/G	G/G	G/G	G/G	A/A	A/A	G/G	G/G	G/G	G/G	G/G	G/G	G/G	G/G	G/G	G/G	G/G	G/G	G/G	G/G	G/G
29161972_6944	G/G	G/T	G/G	G/G	G/G	G/G	G/G	G/G	G/G	G/G	G/G	G/G	G/G	G/G	G/G	G/G	G/G	G/G	G/G	G/T	G/T	G/G	G/G	NA	G/T	G/G	G/G	G/T
29161972_7049	G/A	A/A	G/A	G/A	G/A	G/A	G/A	G/A	G/A	G/A	G/A	A/A	G/A	G/A	G/A	G/A	G/A	G/A	G/A	A/A	G/A	G/A	G/A	G/A	G/A	G/A	G/A	A/A
29162197_1020	A/A	A/A	A/A	A/A	A/A	A/A	NA	A/A	A/A	A/A	A/A	A/A	A/A	A/A	A/A	NA	A/A	A/A	A/A	A/A	A/A	A/A	A/A	NA	A/A	A/A	A/A	A/A
29162197_1021	C/C	C/C	C/C	C/C	C/C	C/C	NA	C/C	C/C	C/C	C/C	C/C	C/C	C/C	C/C	C/C	C/C	C/C	C/C	C/C	C/C	C/C	C/C	NA	C/C	C/C	C/C	C/C
29162197_1022	G/G	G/G	NA	NA	G/A	G/G	G/G	G/G	G/G	G/A	NA	G/G	NA	G/G	G/G	G/G	G/G	G/G	G/G	G/A	G/G	G/A	G/G	G/A	G/G	NA	G/G	G/G
29162197_1044	T/T	T/T	T/T	T/T	T/C	NA	T/T	T/T	T/T	T/T	NA	T/T	NA	T/T	NA	T/T	T/T	T/T	T/T	T/C	NA	T/T	T/T	NA	T/T	NA	T/T	T/T
29162197_1045	G/G	G/G	G/G	G/G	G/A	NA	G/G	G/G	G/G	G/G	NA	G/G	NA	G/G	NA	G/G	G/G	G/G	G/G	G/A	G/G	G/G	G/G	NA	G/G	NA	G/G	G/G
29162197_1049	T/T	T/T	T/T	T/T	T/T	T/T	NA	T/T	T/T	T/T	T/T	T/T	T/T	T/T	T/T	T/T	T/T	T/T	T/T	T/T	T/T	T/T	T/T	T/T	T/T	T/T	T/T	T/T
29162197_1052	T/T	T/A	T/T	T/T	T/A	NA	NA	T/T	NA	T/A	NA	T/T	NA	T/T	NA	T/A	T/T	T/T	T/T	T/A	T/T	T/T	T/T	T/T	T/T	NA	T/T	T/T
29162197_1065	C/C	C/C	C/C	C/C	C/T	NA	NA	C/C	NA	C/T	NA	C/C	NA	C/C	C/C	C/T	C/C	C/C	C/C	C/T	C/C	C/C	C/C	C/C	C/C	NA	C/C	C/C
29162197_1078	T/T	T/T	T/T	T/T	T/T	NA	T/T	T/T	T/T	T/T	T/T	T/T	NA	T/T	T/T	T/T	T/T	T/T	T/T	T/A	NA	T/T	T/T	T/T	T/T	NA	T/T	T/T
29162197_1103	A/A	A/A	A/A	A/A	A/A	NA	A/A	A/A	A/A	A/A	A/A	A/A	A/T	A/A	A/A	A/A	A/A	A/A	A/A	A/A	A/A	A/A	A/A	NA	A/A	A/A	A/A	A/A
29162197_1114	G/G	G/G	G/G	G/G	NA	NA	NA	G/G	G/G	G/G	G/G	G/G	G/A	G/G	G/G	G/G	G/G	G/G	G/G	G/G	G/G	G/G	G/G	NA	G/G	G/G	G/G	G/G
29166838_6443	C/C	C/C	T/T	T/T	T/T	C/C	T/T	C/C	C/C	C/C	C/C	T/T	NA	T/T	C/C	C/C	T/T	C/C	T/T	C/C	C/C	C/C	T/T	C/C	C/C	C/C	T/T	C/T
29166838_6464	T/T	T/T	G/G	T/T	T/T	T/T	T/T	T/T	T/T	T/T	T/T	G/G	NA	G/G	T/T	T/T	G/G	T/T	G/G	T/T	T/T	T/T	G/G	T/T	T/T	T/T	G/G	T/G
29167589_804	G/G	G/G	A/A	G/G	G/G	A/A	G/G	G/G	A/A	G/G	G/G	A/A	G/G	G/G	A/A	G/G	A/A	G/G	A/A	A/A	G/G	NA	A/A	G/G	G/G	NA	G/A	A/A
29167589_816	T/T	T/T	G/G	T/T	T/T	G/G	T/T	T/T	G/G	T/T	T/T	G/G	T/T	T/T	G/G	T/T	G/G	T/T	G/G	G/G	T/T	NA	G/G	T/T	T/T	NA	T/G	G/G
29173818_2568	A/A	A/A	A/C	NA	C/C	A/A	NA	NA	A/A	A/A	C/C	C/C	NA	C/C	A/A	C/C	C/C	A/C	A/A	C/C	A/A	A/A	A/A	C/C	C/C	NA	C/C	C/C
29173818_2709	A/A	T/T	T/T	T/T	T/T	A/A	T/A	T/T	T/T	A/A	T/T	T/T	T/T	T/T	T/T	T/T	T/T	T/T	T/T	T/T	T/A	T/T	T/T	T/T	T/T	T/T	T/T	T/T
29173818_2772	G/G	G/T	NA	NA	T/T	G/G	G/T	NA	G/G	G/G	T/T	T/T	NA	T/T	G/G	T/T	T/T	T/T	G/G	G/T	NA	G/G	G/G	T/T	T/T	NA	T/T	T/T
29174845_4691	A/A	A/A	A/A	A/A	A/A	A/A	A/A	A/A	A/A	A/A	A/A	A/A	A/G	A/A	A/A	A/G	A/G	A/G	A/A	A/A	A/A	A/A	A/A	A/A	A/A	A/G	A/A	A/A
29174845_4692	A/A	A/A	A/A	A/A	A/A	A/A	A/A	A/A	A/A	A/A	A/A	A/A	A/C	A/A	A/A	A/C	A/C	A/C	A/A	A/A	A/A	A/A	A/A	A/A	A/A	A/C	A/A	A/A
29174845_4704	T/T	T/T	T/T	T/T	T/T	T/T	T/T	T/T	T/T	T/T	T/T	T/T	NA	T/T	T/T	T/G	T/G	T/G	T/T	T/T	T/T	T/T	T/T	T/T	T/T	NA	T/T	T/T
29174845_4706	C/T	C/T	C/T	NA	C/C	C/C	T/T	C/C	C/T	C/T	C/T	T/T	C/T	C/T	C/T	C/T	C/T	T/T	C/C	C/C	C/C	C/T	C/T	C/T	C/T	C/T	C/T	C/T
29174845_4707	A/A	A/A	A/A	A/A	A/A	A/A	A/A	A/A	A/A	A/A	A/A	A/A	NA	A/A	A/A	A/G	A/G	A/G	A/A	A/A	A/A	A/A	A/A	A/A	A/A	NA	A/A	A/A
29174845_4713	G/G	T/G	NA	G/G	G/G	G/G	T/T	G/G	G/G	T/T	T/T	G/G	T/G	T/T	T/T	T/G	T/G	T/G	G/G	G/G	G/G	T/T	G/G	G/G	G/G	T/G	T/T	T/T
29174845_4733	G/G	G/G	NA	G/G	G/G	G/G	G/G	G/G	G/G	G/G	G/G	G/G	G/C	G/G	G/G	G/C	G/C	G/C	G/G	G/G	G/G	G/G	G/G	G/G	G/G	NA	G/G	G/G
29174845_4736	A/A	A/A	NA	A/A	A/A	A/A	A/A	A/A	A/A	A/A	A/A	A/A	A/G	A/A	A/A	A/G	A/G	A/G	A/A	A/A	A/A	A/A	A/A	A/A	A/A	NA	A/A	A/A
29174845_4740	A/A	A/A	NA	A/A	A/A	A/A	A/A	A/A	A/A	A/A	A/A	A/A	A/G	A/A	A/A	A/G	A/G	A/G	A/A	A/A	A/A	A/A	A/A	A/A	A/A	NA	A/A	A/A
29174845_4752	A/A	A/A	NA	A/A	A/A	A/A	A/A	A/A	A/A	A/A	A/A	A/A	A/C	A/A	A/A	A/C	A/C	A/C	A/A	A/A	A/A	A/A	A/A	A/A	A/A	NA	A/A	A/A
29174845_4776	T/T	T/T	NA	T/T	T/T	T/T	T/T	T/T	T/T	T/T	T/T	T/T	T/C	T/T	T/T	T/C	T/C	T/C	T/T	T/T	T/T	T/T	T/T	T/T	T/T	T/C	T/T	T/T
29174845_4778	C/C	C/C	NA	C/C	C/C	C/C	C/C	C/C	C/C	C/C	C/C	C/C	C/T	C/C	C/C	C/T	C/T	C/T	C/C	C/C	C/C	C/C	C/C	C/C	C/C	C/T	C/C	C/C
29174845_4791	A/A	A/C	A/C	A/A	A/A	A/A	NA	A/A	A/A	A/C	A/C	A/A	A/A	A/C	A/C	A/A	A/A	A/A	A/A	A/A	A/A	A/C	A/A	A/A	A/A	NA	A/C	A/C
29174845_4832	T/T	T/T	NA	T/T	T/T	T/T	T/T	T/T	T/T	T/T	T/T	T/T	T/C	T/T	T/T	T/T	T/C	T/C	T/T	T/T	T/T	T/T	T/T	T/T	T/T	NA	T/T	T/T
29174845_4835	G/T	G/T	T/T	T/T	T/T	T/T	T/T	T/T	G/T	G/T	G/T	G/T	T/T	G/T	G/T	T/T	T/T	NA	T/T	T/T	T/T	T/T	G/T	G/T	G/T	T/T	G/T	G/T
29174845_4842	A/A	G/A	G/A	A/A	A/A	A/A	A/A	A/A	A/A	G/A	G/A	A/A	A/A	G/A	G/A	A/A	G/A	A/A	A/A	A/A	A/A	G/A	A/A	A/A	A/A	NA	G/A	G/A
29174845_4855	A/A	A/A	A/A	A/A	A/A	A/A	A/A	A/A	A/A	A/A	A/A	A/A	A/A	A/A	A/A	A/A	A/A	A/A	A/A	A/A	A/A	A/A	A/A	A/A	A/A	NA	A/A	A/A
29174845_4859	T/G	T/T	T/T	T/T	T/T	T/T	T/T	T/T	T/G	T/T	T/T	T/T	T/T	T/T	T/T	T/T	T/T	T/T	T/T	T/T	T/T	T/T	NA	T/G	T/G	T/T	T/T	T/T
29174845_4873	C/C	T/C	T/C	C/C	C/C	C/C	C/C	C/C	C/C	T/C	T/C	C/C	C/C	T/C	T/C	C/C	C/C	C/C	C/C	C/C	C/C	C/C	C/C	C/C	C/C	C/C	T/C	T/C
29174845_4874	A/G	A/A	A/A	A/A	A/A	A/A	A/A	A/A	A/G	A/A	A/A	A/A	A/A	A/A	A/A	A/A	A/A	A/A	A/A	A/A	A/A	A/A	A/A	A/G	A/G	A/A	A/A	A/A
29174845_4876	G/G	A/G	A/G	G/G	G/G	G/G	G/G	G/G	G/G	A/G	A/G	G/G	G/G	A/G	A/G	G/G	G/G	G/G	G/G	G/G	G/G	G/G	G/G	G/G	G/G	G/G	A/G	A/G
29174845_4941	G/G	A/G	A/G	G/G	G/G	G/G	G/G	G/G	G/G	A/G	A/G	G/G	G/G	A/G	A/G	G/G	G/G	G/G	G/G	G/G	G/G	A/G	G/G	G/G	G/G	G/G	A/G	A/G
29174845_4957	A/A	A/A	A/A	A/A	A/A	A/A	A/A	A/A	A/A	A/A	A/A	A/A	A/A	A/A	A/A	A/A	A/A	A/A	A/A	A/A	A/A	A/A	A/A	A/A	A/A	A/A	A/A	A/A
29174845_4958	T/T	T/C	T/T	NA	C/C	C/C	T/T	C/C	T/T	T/T	T/T	T/T	T/C	T/T	T/T	T/T	T/T	T/T	NA	C/C	C/C	T/T	T/T	T/T	T/T	T/T	T/T	T/T
29174845_4959	C/A	C/C	C/C	NA	C/C	C/C	C/C	C/C	C/A	C/C	C/C	A/A	C/C	C/C	C/C	C/C	C/C	C/C	NA	C/C	C/C	C/C	NA	C/A	C/A	C/C	C/C	C/C
29180378_6177	C/C	A/A	A/A	NA	C/C	A/A	C/C	C/C	NA	A/A	C/C	A/A	A/A	A/A	A/A	A/A	A/A	A/A	A/A	A/A	C/C	A/A	A/A	A/A	A/A	C/C	A/A	C/C
29180378_6243	A/A	C/C	C/C	NA	A/A	C/C	A/A	A/A	NA	C/C	A/A	C/C	C/C	C/C	C/C	C/C	C/C	C/C	C/C	C/C	A/A	C/C	C/C	C/C	C/C	A/A	C/C	A/A
29180378_6313	C/C	T/T	T/T	T/T	C/C	T/T	C/C	C/C	NA	T/T	C/C	T/T	T/T	T/T	T/T	T/T	T/T	T/T	T/T	T/T	C/C	T/T	T/T	T/T	T/T	C/C	T/T	C/C
29180378_6319	A/A	C/C	C/C	C/C	A/A	C/C	A/A	A/A	NA	C/C	A/A	C/C	C/C	C/C	C/C	C/C	C/C	C/C	C/C	C/C	A/A	C/C	C/C	C/C	C/C	A/A	C/C	A/A
29180378_6320	A/A	C/C	C/C	C/C	A/A	C/C	A/A	A/A	NA	C/C	A/A	C/C	C/C	C/C	C/C	C/C	C/C	C/C	C/C	C/C	A/A	C/C	C/C	C/C	C/C	A/A	C/C	A/A
29180378_6346	C/C	A/A	A/A	A/A	A/A	C/C	A/A	A/A	A/A	C/C	A/A	C/C	C/C	A/A	A/A	A/A	NA	A/A	A/A	A/A	A/A	A/C	A/C	C/C	A/A	A/A	C/C	A/A
29181264_6486	T/A	T/A	T/A	T/A	T/A	T/A	T/A	T/A	NA	T/A	T/A	T/A	T/A	T/A	T/A	T/A	T/A	NA	T/A	T/A	T/A	T/T	T/T	T/A	NA	T/A	T/A	T/A
29181264_6583	A/A	A/A	A/C	A/A	A/A	A/C	A/A	A/A	A/A	A/A	A/A	A/A	A/A	A/A	A/A	A/A	A/A	A/A	A/A	A/A	A/A	A/A	A/A	A/A	A/A	A/A	A/A	A/A
29181264_6588	G/A	G/A	G/A	A/A	G/A	G/A	G/A	G/A	G/A	G/A	G/G	G/G	G/G	G/A	G/A	G/A	G/A	G/G	G/G	G/G	G/G	G/G	G/G	G/A	G/G	G/A	G/A	G/A
29181264_6677	G/G	G/G	G/G	G/G	G/G	G/G	G/G	G/G	G/G	G/G	G/T	G/G	G/T	G/G	G/G	G/G	G/G	G/G	G/G	G/T	G/T	G/G	G/G	G/G	G/G	G/G	G/G	G/G
29181264_6681	T/T	T/T	T/T	T/T	T/T	T/T	T/T	T/T	T/T	T/T	NA	T/T	NA	T/T	T/T	T/T	T/T	T/T	T/T	T/A	T/A	T/T	T/T	T/T	T/T	T/T	T/T	T/T
29181264_6682	A/A	A/A	A/A	A/A	A/A	A/A	A/A	A/A	A/A	A/A	NA	A/A	NA	A/A	A/A	A/A	A/A	A/A	A/A	A/G	A/G	A/A	A/A	A/A	A/A	A/A	A/A	A/A
29181264_6684	A/A	A/A	A/A	A/A	A/A	A/A	A/A	A/A	A/A	A/A	NA	A/A	NA	A/A	A/A	A/A	A/A	A/A	A/A	A/C	A/C	A/A	A/A	A/A	A/A	A/A	A/A	A/A
29181264_6688	A/A	A/A	A/A	A/A	A/A	A/A	NA	A/A	A/A	A/A	NA	A/A	A/A	A/A	A/A	A/A	A/A	A/A	A/A	A/T	A/T	A/A	A/A	A/A	A/A	A/A	A/A	A/A
29181264_6693	C/C	C/C	C/C	C/C	C/C	C/C	C/C	C/C	C/C	C/C	NA	C/C	C/C	C/C	C/C	C/C	C/C	C/C	C/C	C/T	C/T	C/C	C/C	C/C	C/C	C/C	C/C	C/C
29181264_6716	T/T	T/T	T/T	T/T	T/T	T/T	T/T	T/T	T/T	T/T	NA	T/A	T/T	T/T	T/T	T/T	T/T	T/T	T/T	T/T	T/A	T/T	T/T	T/T	T/T	T/T	T/T	T/T
29181666_2459	T/T	NA	NA	T/T	T/T	T/T	T/T	T/T	T/T	T/T	NA	NA	NA	T/T	T/T	T/T	T/T	T/T	NA	T/T	T/T	T/T	T/T	NA	T/T	NA	T/T	T/G
29181666_2564	NA	NA	NA	G/G	G/G	G/G	G/G	G/G	G/G	G/G	NA	NA	NA	G/G	G/G	G/G	G/G	G/G	NA	G/G	G/G	G/G	G/G	NA	G/C	NA	G/G	G/C
29181666_2599	NA	NA	NA	G/G	G/G	G/G	G/G	G/G	G/G	G/G	NA	G/G	NA	G/G	G/G	G/G	G/G	G/G	NA	G/G	G/G	G/G	NA	G/T	G/T	NA	G/G	G/T
29181716_3977	C/C	C/C	C/C	C/C	C/T	C/C	C/T	C/C	C/C	C/C	C/T	C/C	C/C	C/T	C/T	C/C	C/C	C/C	C/C	C/T	C/T	C/C	C/C	C/C	C/C	C/C	C/T	C/C
29181716_4013	C/C	C/C	C/C	C/C	C/T	C/C	C/T	C/C	C/C	C/C	C/T	C/C	C/C	C/T	T/T	C/C	C/C	C/C	C/C	C/T	C/T	C/C	C/C	C/C	C/C	C/C	C/T	C/C
29181716_4046	T/T	T/T	T/T	T/T	T/T	T/T	NA	T/T	T/T	T/T	T/T	T/T	T/T	T/G	T/T	T/T	T/T	T/T	T/T	T/T	T/T	T/T	T/T	T/T	T/T	T/T	T/G	T/T
29181716_4051	C/C	C/C	C/C	C/C	C/C	C/C	C/C	C/C	C/C	C/C	C/C	C/C	C/C	C/C	C/C	C/C	C/C	C/C	C/C	C/C	C/C	C/C	C/C	C/C	C/C	C/C	C/C	C/C
29181716_4103	G/G	G/G	G/G	G/G	G/C	G/G	G/C	G/G	G/G	G/G	G/G	G/G	G/G	G/C	G/C	G/G	G/G	G/G	G/G	G/C	G/C	G/G	G/G	G/G	NA	G/G	G/C	G/G
29181716_4107	T/T	T/T	T/T	T/T	T/G	T/T	T/G	T/T	T/T	T/T	T/T	T/T	T/T	T/G	T/G	T/T	T/T	T/T	T/T	T/G	T/G	T/T	T/T	T/T	NA	T/T	T/G	T/T
29181716_4135	A/A	A/A	A/A	A/A	A/C	A/A	A/C	A/A	A/A	A/A	A/C	A/A	A/A	A/C	A/C	A/A	A/A	A/A	A/A	A/C	A/C	A/A	A/A	A/A	A/A	A/A	A/C	A/A
29181914_477	G/C	C/C	C/C	G/C	C/C	C/C	C/C	C/C	C/C	C/C	C/C	C/C	C/C	C/C	C/C	G/C	C/C	C/C	C/C	C/C	C/C	NA	C/C	NA	C/C	NA	C/C	C/C
29181914_510	C/T	T/T	T/T	C/T	T/T	T/T	T/T	T/T	T/T	T/T	T/T	T/T	T/T	T/T	NA	C/T	T/T	C/T	T/T	T/T	T/T	T/T	T/T	NA	T/T	NA	NA	T/T
29181914_558	C/C	NA	C/C	C/C	C/T	C/T	C/T	C/T	C/T	C/T	C/C	C/C	C/T	C/T	C/T	C/C	C/C	C/C	C/T	C/T	C/T	NA	C/C	C/C	C/T	C/C	C/C	C/C
29181914_561	C/T	C/T	C/T	T/T	C/T	C/T	C/T	C/T	C/T	C/T	C/T	C/T	C/T	C/T	C/T	C/T	C/C	C/T	C/T	C/T	C/T	C/T	C/T	T/T	C/T	C/T	C/T	C/T
29181914_676	T/T	T/T	T/T	T/T	T/C	T/C	T/C	T/C	T/C	T/C	T/T	NA	T/T	T/C	T/T	T/T	T/T	T/C	T/T	T/T	T/T	T/T	T/C	T/T	T/C	T/C	T/C	T/T
[truncated: 49,639 more rows]
