# Supplementary material for: The western redcedar genome reveals low genetic diversity in a self-compatible conifer
Source: Genome Res. 2022 Oct;32(10):1952–64. doi: 10.1101/gr.276358.121 (PMC9712635; doi:10.1101/gr.276358.121)
Supplement: Supplemental Material [file supp_gr.276358.121_Supplemental_Code7_coeff.tar.gz]

Archive with 5 entries (4 files):
- Code_S7-inbreeding_coefficients
- Code_S7-inbreeding_coefficients/corrected_snps_S_lines_unlinked_mac3.id.ibc
- Code_S7-inbreeding_coefficients/inbreeding_coefficients.R
- Code_S7-inbreeding_coefficients/rwp_unlinked_mac3_snps.id.ibc
- Code_S7-inbreeding_coefficients/vep_all_snps.txt
