# Supplementary material for: The western redcedar genome reveals low genetic diversity in a self-compatible conifer
Source: Genome Res. 2022 Oct;32(10):1952–64. doi: 10.1101/gr.276358.121 (PMC9712635; doi:10.1101/gr.276358.121)
Supplement: Supplemental Material [file supp_gr.276358.121_Supplemental_Code7_coeff.tar.gz › Code_S7-inbreeding_coefficients/vep_all_snps.txt]

SNP	Scaffold	Allele	Gene	Feature	Feature_type	Consequence	cDNA_position	CDS_position	Protein_position	Amino_acids	Codons	Existing_variation
28212607_465	28212607	A	Thupl.28212607s0001	Thupl.28212607s0001.1.v3.1	Transcript	3_prime_UTR_variant	465	-	-	-	-	-
28212607_470	28212607	A	Thupl.28212607s0001	Thupl.28212607s0001.1.v3.1	Transcript	3_prime_UTR_variant	470	-	-	-	-	-
28212607_471	28212607	A	Thupl.28212607s0001	Thupl.28212607s0001.1.v3.1	Transcript	3_prime_UTR_variant	471	-	-	-	-	-
28212607_475	28212607	A	Thupl.28212607s0001	Thupl.28212607s0001.1.v3.1	Transcript	3_prime_UTR_variant	475	-	-	-	-	-
28212607_479	28212607	A	Thupl.28212607s0001	Thupl.28212607s0001.1.v3.1	Transcript	3_prime_UTR_variant	479	-	-	-	-	-
28212607_485	28212607	C	Thupl.28212607s0001	Thupl.28212607s0001.1.v3.1	Transcript	3_prime_UTR_variant	485	-	-	-	-	-
28212607_486	28212607	A	Thupl.28212607s0001	Thupl.28212607s0001.1.v3.1	Transcript	3_prime_UTR_variant	486	-	-	-	-	-
28212607_488	28212607	T	Thupl.28212607s0001	Thupl.28212607s0001.1.v3.1	Transcript	3_prime_UTR_variant	488	-	-	-	-	-
28212607_492	28212607	T	Thupl.28212607s0001	Thupl.28212607s0001.1.v3.1	Transcript	3_prime_UTR_variant	492	-	-	-	-	-
28212607_495	28212607	A	Thupl.28212607s0001	Thupl.28212607s0001.1.v3.1	Transcript	3_prime_UTR_variant	495	-	-	-	-	-
28212607_500	28212607	A	Thupl.28212607s0001	Thupl.28212607s0001.1.v3.1	Transcript	3_prime_UTR_variant	500	-	-	-	-	-
28212607_518	28212607	A	Thupl.28212607s0001	Thupl.28212607s0001.1.v3.1	Transcript	3_prime_UTR_variant	518	-	-	-	-	-
28212607_522	28212607	C	Thupl.28212607s0001	Thupl.28212607s0001.1.v3.1	Transcript	3_prime_UTR_variant	522	-	-	-	-	-
28212607_535	28212607	A	Thupl.28212607s0001	Thupl.28212607s0001.1.v3.1	Transcript	3_prime_UTR_variant	535	-	-	-	-	-
28212607_539	28212607	A	Thupl.28212607s0001	Thupl.28212607s0001.1.v3.1	Transcript	3_prime_UTR_variant	539	-	-	-	-	-
28212607_544	28212607	G	Thupl.28212607s0001	Thupl.28212607s0001.1.v3.1	Transcript	3_prime_UTR_variant	544	-	-	-	-	-
28212607_545	28212607	A	Thupl.28212607s0001	Thupl.28212607s0001.1.v3.1	Transcript	3_prime_UTR_variant	545	-	-	-	-	-
28212607_551	28212607	C	Thupl.28212607s0001	Thupl.28212607s0001.1.v3.1	Transcript	3_prime_UTR_variant	551	-	-	-	-	-
28212607_552	28212607	A	Thupl.28212607s0001	Thupl.28212607s0001.1.v3.1	Transcript	3_prime_UTR_variant	552	-	-	-	-	-
28212607_557	28212607	C	Thupl.28212607s0001	Thupl.28212607s0001.1.v3.1	Transcript	3_prime_UTR_variant	557	-	-	-	-	-
28212607_575	28212607	C	Thupl.28212607s0001	Thupl.28212607s0001.1.v3.1	Transcript	3_prime_UTR_variant	575	-	-	-	-	-
28212607_583	28212607	A	Thupl.28212607s0001	Thupl.28212607s0001.1.v3.1	Transcript	3_prime_UTR_variant	583	-	-	-	-	-
28212607_584	28212607	G	Thupl.28212607s0001	Thupl.28212607s0001.1.v3.1	Transcript	3_prime_UTR_variant	584	-	-	-	-	-
28212607_589	28212607	G	Thupl.28212607s0001	Thupl.28212607s0001.1.v3.1	Transcript	3_prime_UTR_variant	589	-	-	-	-	-
28212607_591	28212607	T	Thupl.28212607s0001	Thupl.28212607s0001.1.v3.1	Transcript	3_prime_UTR_variant	591	-	-	-	-	-
28212607_595	28212607	G	Thupl.28212607s0001	Thupl.28212607s0001.1.v3.1	Transcript	3_prime_UTR_variant	595	-	-	-	-	-
28212607_624	28212607	G	Thupl.28212607s0001	Thupl.28212607s0001.1.v3.1	Transcript	3_prime_UTR_variant	624	-	-	-	-	-
28212607_629	28212607	G	Thupl.28212607s0001	Thupl.28212607s0001.1.v3.1	Transcript	3_prime_UTR_variant	629	-	-	-	-	-
28219388_1316	28219388	C	Thupl.28219388s0001	Thupl.28219388s0001.1.v3.1	Transcript	3_prime_UTR_variant	1081	-	-	-	-	-
28219388_1317	28219388	C	Thupl.28219388s0001	Thupl.28219388s0001.1.v3.1	Transcript	3_prime_UTR_variant	1082	-	-	-	-	-
28219388_1377	28219388	A	Thupl.28219388s0001	Thupl.28219388s0001.1.v3.1	Transcript	3_prime_UTR_variant	1142	-	-	-	-	-
28219388_1459	28219388	C	Thupl.28219388s0001	Thupl.28219388s0001.1.v3.1	Transcript	3_prime_UTR_variant	1224	-	-	-	-	-
28219388_1476	28219388	C	Thupl.28219388s0001	Thupl.28219388s0001.1.v3.1	Transcript	3_prime_UTR_variant	1241	-	-	-	-	-
28317569_5060	28317569	T	Thupl.28317569s0001	Thupl.28317569s0001.1.v3.1	Transcript	3_prime_UTR_variant	2009	-	-	-	-	-
28317569_5069	28317569	G	Thupl.28317569s0001	Thupl.28317569s0001.1.v3.1	Transcript	3_prime_UTR_variant	2000	-	-	-	-	-
28317569_5146	28317569	T	Thupl.28317569s0001	Thupl.28317569s0001.1.v3.1	Transcript	3_prime_UTR_variant	1923	-	-	-	-	-
28317569_5277	28317569	T	Thupl.28317569s0001	Thupl.28317569s0001.1.v3.1	Transcript	3_prime_UTR_variant	1792	-	-	-	-	-
28381674_2599	28381674	G	Thupl.28381674s0001	Thupl.28381674s0001.1.v3.1	Transcript	3_prime_UTR_variant	1670	-	-	-	-	-
28381674_2601	28381674	T	Thupl.28381674s0001	Thupl.28381674s0001.1.v3.1	Transcript	3_prime_UTR_variant	1668	-	-	-	-	-
28682875_998	28682875	A	Thupl.28682875s0001	Thupl.28682875s0001.3.v3.1	Transcript	3_prime_UTR_variant	1090	-	-	-	-	-
28682875_1033	28682875	C	Thupl.28682875s0001	Thupl.28682875s0001.3.v3.1	Transcript	3_prime_UTR_variant	1055	-	-	-	-	-
28682875_1062	28682875	G	Thupl.28682875s0001	Thupl.28682875s0001.3.v3.1	Transcript	3_prime_UTR_variant	1026	-	-	-	-	-
28682875_1091	28682875	G	Thupl.28682875s0001	Thupl.28682875s0001.3.v3.1	Transcript	3_prime_UTR_variant	997	-	-	-	-	-
28682875_1092	28682875	T	Thupl.28682875s0001	Thupl.28682875s0001.3.v3.1	Transcript	3_prime_UTR_variant	996	-	-	-	-	-
28682875_1107	28682875	C	Thupl.28682875s0001	Thupl.28682875s0001.3.v3.1	Transcript	3_prime_UTR_variant	981	-	-	-	-	-
28894541_4633	28894541	G	Thupl.28894541s0001	Thupl.28894541s0001.1.v3.1	Transcript	3_prime_UTR_variant	973	-	-	-	-	-
28894541_4854	28894541	A	Thupl.28894541s0001	Thupl.28894541s0001.1.v3.1	Transcript	3_prime_UTR_variant	752	-	-	-	-	-
29167589_804	29167589	G	Thupl.29167589s0001	Thupl.29167589s0001.1.v3.1	Transcript	3_prime_UTR_variant	2713	-	-	-	-	-
29167589_816	29167589	T	Thupl.29167589s0001	Thupl.29167589s0001.1.v3.1	Transcript	3_prime_UTR_variant	2701	-	-	-	-	-
29334860_58168	29334860	C	Thupl.29334860s0001	Thupl.29334860s0001.1.v3.1	Transcript	3_prime_UTR_variant	1678	-	-	-	-	-
29334860_58183	29334860	G	Thupl.29334860s0001	Thupl.29334860s0001.1.v3.1	Transcript	3_prime_UTR_variant	1663	-	-	-	-	-
29334860_58219	29334860	C	Thupl.29334860s0001	Thupl.29334860s0001.1.v3.1	Transcript	3_prime_UTR_variant	1627	-	-	-	-	-
29334860_58237	29334860	T	Thupl.29334860s0001	Thupl.29334860s0001.1.v3.1	Transcript	3_prime_UTR_variant	1609	-	-	-	-	-
29334860_58346	29334860	A	Thupl.29334860s0001	Thupl.29334860s0001.1.v3.1	Transcript	3_prime_UTR_variant	1500	-	-	-	-	-
29334860_58407	29334860	T	Thupl.29334860s0001	Thupl.29334860s0001.1.v3.1	Transcript	3_prime_UTR_variant	1439	-	-	-	-	-
29334860_58442	29334860	A	Thupl.29334860s0001	Thupl.29334860s0001.1.v3.1	Transcript	3_prime_UTR_variant	1404	-	-	-	-	-
29335619_112528	29335619	T	Thupl.29335619s0001	Thupl.29335619s0001.1.v3.1	Transcript	3_prime_UTR_variant	1346	-	-	-	-	-
29335619_112579	29335619	C	Thupl.29335619s0001	Thupl.29335619s0001.1.v3.1	Transcript	3_prime_UTR_variant	1295	-	-	-	-	-
29335619_112583	29335619	C	Thupl.29335619s0001	Thupl.29335619s0001.1.v3.1	Transcript	3_prime_UTR_variant	1291	-	-	-	-	-
29336437_46362	29336437	C	Thupl.29336437s0002	Thupl.29336437s0002.1.v3.1	Transcript	3_prime_UTR_variant	840	-	-	-	-	-
29336465_16577	29336465	G	Thupl.29336465s0001	Thupl.29336465s0001.1.v3.1	Transcript	3_prime_UTR_variant	1712	-	-	-	-	-
29336559_161888	29336559	G	Thupl.29336559s0003	Thupl.29336559s0003.1.v3.1	Transcript	3_prime_UTR_variant	928	-	-	-	-	-
29336559_161920	29336559	T	Thupl.29336559s0003	Thupl.29336559s0003.1.v3.1	Transcript	3_prime_UTR_variant	960	-	-	-	-	-
29336622_151895	29336622	G	Thupl.29336622s0002	Thupl.29336622s0002.1.v3.1	Transcript	3_prime_UTR_variant	1197	-	-	-	-	-
29338161_67691	29338161	T	Thupl.29338161s0001	Thupl.29338161s0001.1.v3.1	Transcript	3_prime_UTR_variant	1432	-	-	-	-	-
29343737_198399	29343737	C	Thupl.29343737s0001	Thupl.29343737s0001.1.v3.1	Transcript	3_prime_UTR_variant	2766	-	-	-	-	-
29343737_198403	29343737	T	Thupl.29343737s0001	Thupl.29343737s0001.1.v3.1	Transcript	3_prime_UTR_variant	2770	-	-	-	-	-
29343746_1392	29343746	C	Thupl.29343746s0001	Thupl.29343746s0001.1.v3.1	Transcript	3_prime_UTR_variant	640	-	-	-	-	-
29344437_16725	29344437	A	Thupl.29344437s0001	Thupl.29344437s0001.2.v3.1	Transcript	3_prime_UTR_variant	3882	-	-	-	-	-
29344749_30994	29344749	T	Thupl.29344749s0001	Thupl.29344749s0001.1.v3.1	Transcript	3_prime_UTR_variant	1303	-	-	-	-	-
29345129_342802	29345129	A	Thupl.29345129s0004	Thupl.29345129s0004.1.v3.1	Transcript	3_prime_UTR_variant	2160	-	-	-	-	-
29345129_342816	29345129	A	Thupl.29345129s0004	Thupl.29345129s0004.1.v3.1	Transcript	3_prime_UTR_variant	2174	-	-	-	-	-
29345763_422505	29345763	C	Thupl.29345763s0013	Thupl.29345763s0013.1.v3.1	Transcript	3_prime_UTR_variant	2074	-	-	-	-	-
29345763_422629	29345763	T	Thupl.29345763s0013	Thupl.29345763s0013.1.v3.1	Transcript	3_prime_UTR_variant	2198	-	-	-	-	-
29345763_422693	29345763	G	Thupl.29345763s0013	Thupl.29345763s0013.1.v3.1	Transcript	3_prime_UTR_variant	2262	-	-	-	-	-
29346344_9812	29346344	G	Thupl.29346344s0001	Thupl.29346344s0001.1.v3.1	Transcript	3_prime_UTR_variant	689	-	-	-	-	-
29346344_9856	29346344	A	Thupl.29346344s0001	Thupl.29346344s0001.1.v3.1	Transcript	3_prime_UTR_variant	733	-	-	-	-	-
29346344_9895	29346344	C	Thupl.29346344s0001	Thupl.29346344s0001.1.v3.1	Transcript	3_prime_UTR_variant	772	-	-	-	-	-
29346405_33822	29346405	G	Thupl.29346405s0001	Thupl.29346405s0001.1.v3.1	Transcript	3_prime_UTR_variant	726	-	-	-	-	-
29346405_33887	29346405	G	Thupl.29346405s0001	Thupl.29346405s0001.1.v3.1	Transcript	3_prime_UTR_variant	661	-	-	-	-	-
29347179_428410	29347179	C	Thupl.29347179s0001	Thupl.29347179s0001.1.v3.1	Transcript	3_prime_UTR_variant	1916	-	-	-	-	-
29347763_162117	29347763	G	Thupl.29347763s0002	Thupl.29347763s0002.2.v3.1	Transcript	3_prime_UTR_variant	1478	-	-	-	-	-
29347763_162163	29347763	A	Thupl.29347763s0002	Thupl.29347763s0002.2.v3.1	Transcript	3_prime_UTR_variant	1432	-	-	-	-	-
29347763_162225	29347763	A	Thupl.29347763s0002	Thupl.29347763s0002.2.v3.1	Transcript	3_prime_UTR_variant	1370	-	-	-	-	-
29347763_162242	29347763	C	Thupl.29347763s0002	Thupl.29347763s0002.2.v3.1	Transcript	3_prime_UTR_variant	1353	-	-	-	-	-
29347763_345411	29347763	A	Thupl.29347763s0003	Thupl.29347763s0003.1.v3.1	Transcript	3_prime_UTR_variant	945	-	-	-	-	-
29347763_345634	29347763	A	Thupl.29347763s0003	Thupl.29347763s0003.1.v3.1	Transcript	3_prime_UTR_variant	722	-	-	-	-	-
29347763_345653	29347763	C	Thupl.29347763s0003	Thupl.29347763s0003.1.v3.1	Transcript	3_prime_UTR_variant	703	-	-	-	-	-
29348210_120978	29348210	T	Thupl.29348210s0001	Thupl.29348210s0001.1.v3.1	Transcript	3_prime_UTR_variant	1721	-	-	-	-	-
29348817_89557	29348817	G	Thupl.29348817s0001	Thupl.29348817s0001.1.v3.1	Transcript	3_prime_UTR_variant	850	-	-	-	-	-
29348817_376581	29348817	T	Thupl.29348817s0002	Thupl.29348817s0002.1.v3.1	Transcript	3_prime_UTR_variant	1832	-	-	-	-	-
29349059_140174	29349059	G	Thupl.29349059s0002	Thupl.29349059s0002.1.v3.1	Transcript	3_prime_UTR_variant	1512	-	-	-	-	-
29349267_69689	29349267	G	Thupl.29349267s0001	Thupl.29349267s0001.1.v3.1	Transcript	3_prime_UTR_variant	1067	-	-	-	-	-
29349267_69736	29349267	C	Thupl.29349267s0001	Thupl.29349267s0001.1.v3.1	Transcript	3_prime_UTR_variant	1020	-	-	-	-	-
29349404_20246	29349404	A	Thupl.29349404s0001	Thupl.29349404s0001.1.v3.1	Transcript	3_prime_UTR_variant	2862	-	-	-	-	-
29350508_1112457	29350508	T	Thupl.29350508s0010	Thupl.29350508s0010.1.v3.1	Transcript	3_prime_UTR_variant	2607	-	-	-	-	-
29350508_1112483	29350508	A	Thupl.29350508s0010	Thupl.29350508s0010.1.v3.1	Transcript	3_prime_UTR_variant	2633	-	-	-	-	-
29350804_444488	29350804	G	Thupl.29350804s0002	Thupl.29350804s0002.1.v3.1	Transcript	3_prime_UTR_variant	1842	-	-	-	-	-
29350804_444902	29350804	T	Thupl.29350804s0002	Thupl.29350804s0002.1.v3.1	Transcript	3_prime_UTR_variant	2256	-	-	-	-	-
29351431_395181	29351431	T	Thupl.29351431s0001	Thupl.29351431s0001.1.v3.1	Transcript	3_prime_UTR_variant	1661	-	-	-	-	-
29351512_353054	29351512	T	Thupl.29351512s0002	Thupl.29351512s0002.1.v3.1	Transcript	3_prime_UTR_variant	811	-	-	-	-	-
29351512_353098	29351512	C	Thupl.29351512s0002	Thupl.29351512s0002.1.v3.1	Transcript	3_prime_UTR_variant	855	-	-	-	-	-
29351763_4322	29351763	G	Thupl.29351763s0001	Thupl.29351763s0001.2.v3.1	Transcript	3_prime_UTR_variant	1452	-	-	-	-	-
29352345_75973	29352345	G	Thupl.29352345s0001	Thupl.29352345s0001.1.v3.1	Transcript	3_prime_UTR_variant	698	-	-	-	-	-
29352514_140085	29352514	C	Thupl.29352514s0001	Thupl.29352514s0001.1.v3.1	Transcript	3_prime_UTR_variant	1558	-	-	-	-	-
29353611_135621	29353611	G	Thupl.29353611s0001	Thupl.29353611s0001.1.v3.1	Transcript	3_prime_UTR_variant	1200	-	-	-	-	-
29353611_135645	29353611	C	Thupl.29353611s0001	Thupl.29353611s0001.1.v3.1	Transcript	3_prime_UTR_variant	1224	-	-	-	-	-
29353611_135654	29353611	T	Thupl.29353611s0001	Thupl.29353611s0001.1.v3.1	Transcript	3_prime_UTR_variant	1233	-	-	-	-	-
29353611_135677	29353611	T	Thupl.29353611s0001	Thupl.29353611s0001.1.v3.1	Transcript	3_prime_UTR_variant	1256	-	-	-	-	-
29353611_135685	29353611	C	Thupl.29353611s0001	Thupl.29353611s0001.1.v3.1	Transcript	3_prime_UTR_variant	1264	-	-	-	-	-
29353611_135699	29353611	G	Thupl.29353611s0001	Thupl.29353611s0001.1.v3.1	Transcript	3_prime_UTR_variant	1278	-	-	-	-	-
29353611_135701	29353611	T	Thupl.29353611s0001	Thupl.29353611s0001.1.v3.1	Transcript	3_prime_UTR_variant	1280	-	-	-	-	-
29353611_135715	29353611	A	Thupl.29353611s0001	Thupl.29353611s0001.1.v3.1	Transcript	3_prime_UTR_variant	1294	-	-	-	-	-
29354202_74281	29354202	G	Thupl.29354202s0001	Thupl.29354202s0001.1.v3.1	Transcript	3_prime_UTR_variant	1602	-	-	-	-	-
29354202_74327	29354202	T	Thupl.29354202s0001	Thupl.29354202s0001.1.v3.1	Transcript	3_prime_UTR_variant	1648	-	-	-	-	-
29355190_173809	29355190	G	Thupl.29355190s0001	Thupl.29355190s0001.1.v3.1	Transcript	3_prime_UTR_variant	2343	-	-	-	-	-
29355190_607345	29355190	T	Thupl.29355190s0003	Thupl.29355190s0003.2.v3.1	Transcript	3_prime_UTR_variant	893	-	-	-	-	-
29355715_21028	29355715	G	Thupl.29355715s0001	Thupl.29355715s0001.1.v3.1	Transcript	3_prime_UTR_variant	2121	-	-	-	-	-
29355715_21061	29355715	A	Thupl.29355715s0001	Thupl.29355715s0001.1.v3.1	Transcript	3_prime_UTR_variant	2088	-	-	-	-	-
29355726_51775	29355726	A	Thupl.29355726s0001	Thupl.29355726s0001.1.v3.1	Transcript	3_prime_UTR_variant	2588	-	-	-	-	-
29355726_87345	29355726	A	Thupl.29355726s0003	Thupl.29355726s0003.1.v3.1	Transcript	3_prime_UTR_variant	1427	-	-	-	-	-
29355726_87397	29355726	G	Thupl.29355726s0003	Thupl.29355726s0003.1.v3.1	Transcript	3_prime_UTR_variant	1375	-	-	-	-	-
29355726_87437	29355726	C	Thupl.29355726s0003	Thupl.29355726s0003.1.v3.1	Transcript	3_prime_UTR_variant	1335	-	-	-	-	-
29355857_277574	29355857	A	Thupl.29355857s0002	Thupl.29355857s0002.1.v3.1	Transcript	3_prime_UTR_variant	4674	-	-	-	-	-
29355857_277594	29355857	A	Thupl.29355857s0002	Thupl.29355857s0002.1.v3.1	Transcript	3_prime_UTR_variant	4694	-	-	-	-	-
29355857_277605	29355857	T	Thupl.29355857s0002	Thupl.29355857s0002.1.v3.1	Transcript	3_prime_UTR_variant	4705	-	-	-	-	-
29355857_277607	29355857	T	Thupl.29355857s0002	Thupl.29355857s0002.1.v3.1	Transcript	3_prime_UTR_variant	4707	-	-	-	-	-
29355857_277613	29355857	G	Thupl.29355857s0002	Thupl.29355857s0002.1.v3.1	Transcript	3_prime_UTR_variant	4713	-	-	-	-	-
29355857_277615	29355857	G	Thupl.29355857s0002	Thupl.29355857s0002.1.v3.1	Transcript	3_prime_UTR_variant	4715	-	-	-	-	-
29355857_277690	29355857	C	Thupl.29355857s0002	Thupl.29355857s0002.1.v3.1	Transcript	3_prime_UTR_variant	4790	-	-	-	-	-
29357168_525807	29357168	C	Thupl.29357168s0001	Thupl.29357168s0001.1.v3.1	Transcript	3_prime_UTR_variant	2562	-	-	-	-	-
29358072_1252531	29358072	C	Thupl.29358072s0003	Thupl.29358072s0003.1.v3.1	Transcript	3_prime_UTR_variant	2384	-	-	-	-	-
29358072_1252559	29358072	T	Thupl.29358072s0003	Thupl.29358072s0003.1.v3.1	Transcript	3_prime_UTR_variant	2412	-	-	-	-	-
29359568_190786	29359568	A	Thupl.29359568s0002	Thupl.29359568s0002.1.v3.1	Transcript	3_prime_UTR_variant	698	-	-	-	-	-
29359568_190813	29359568	T	Thupl.29359568s0002	Thupl.29359568s0002.1.v3.1	Transcript	3_prime_UTR_variant	725	-	-	-	-	-
29359568_190846	29359568	T	Thupl.29359568s0002	Thupl.29359568s0002.1.v3.1	Transcript	3_prime_UTR_variant	758	-	-	-	-	-
29359568_190945	29359568	A	Thupl.29359568s0002	Thupl.29359568s0002.1.v3.1	Transcript	3_prime_UTR_variant	857	-	-	-	-	-
29359568_191009	29359568	A	Thupl.29359568s0002	Thupl.29359568s0002.1.v3.1	Transcript	3_prime_UTR_variant	921	-	-	-	-	-
29359568_191020	29359568	A	Thupl.29359568s0002	Thupl.29359568s0002.1.v3.1	Transcript	3_prime_UTR_variant	932	-	-	-	-	-
29359568_191021	29359568	A	Thupl.29359568s0002	Thupl.29359568s0002.1.v3.1	Transcript	3_prime_UTR_variant	933	-	-	-	-	-
29359568_191022	29359568	A	Thupl.29359568s0002	Thupl.29359568s0002.1.v3.1	Transcript	3_prime_UTR_variant	934	-	-	-	-	-
29359568_191023	29359568	A	Thupl.29359568s0002	Thupl.29359568s0002.1.v3.1	Transcript	3_prime_UTR_variant	935	-	-	-	-	-
29359804_250642	29359804	A	Thupl.29359804s0002	Thupl.29359804s0002.1.v3.1	Transcript	3_prime_UTR_variant	1479	-	-	-	-	-
29360311_83717	29360311	A	Thupl.29360311s0001	Thupl.29360311s0001.1.v3.1	Transcript	3_prime_UTR_variant	979	-	-	-	-	-
29360311_83720	29360311	C	Thupl.29360311s0001	Thupl.29360311s0001.1.v3.1	Transcript	3_prime_UTR_variant	976	-	-	-	-	-
29360311_83765	29360311	T	Thupl.29360311s0001	Thupl.29360311s0001.1.v3.1	Transcript	3_prime_UTR_variant	931	-	-	-	-	-
29361372_486921	29361372	C	Thupl.29361372s0007	Thupl.29361372s0007.1.v3.1	Transcript	3_prime_UTR_variant	806	-	-	-	-	-
29362973_620494	29362973	A	Thupl.29362973s0004	Thupl.29362973s0004.1.v3.1	Transcript	3_prime_UTR_variant	1126	-	-	-	-	-
29362973_620573	29362973	C	Thupl.29362973s0004	Thupl.29362973s0004.1.v3.1	Transcript	3_prime_UTR_variant	1205	-	-	-	-	-
29363748_441666	29363748	A	Thupl.29363748s0002	Thupl.29363748s0002.1.v3.1	Transcript	3_prime_UTR_variant	1397	-	-	-	-	-
29363785_161489	29363785	T	Thupl.29363785s0001	Thupl.29363785s0001.2.v3.1	Transcript	3_prime_UTR_variant	755	-	-	-	-	-
29363785_161923	29363785	T	Thupl.29363785s0001	Thupl.29363785s0001.2.v3.1	Transcript	3_prime_UTR_variant	1189	-	-	-	-	-
29363785_162082	29363785	C	Thupl.29363785s0001	Thupl.29363785s0001.2.v3.1	Transcript	3_prime_UTR_variant	1348	-	-	-	-	-
29363785_162160	29363785	A	Thupl.29363785s0001	Thupl.29363785s0001.2.v3.1	Transcript	3_prime_UTR_variant	1426	-	-	-	-	-
29364006_49330	29364006	T	Thupl.29364006s0001	Thupl.29364006s0001.1.v3.1	Transcript	3_prime_UTR_variant	1679	-	-	-	-	-
29364006_49381	29364006	A	Thupl.29364006s0001	Thupl.29364006s0001.1.v3.1	Transcript	3_prime_UTR_variant	1730	-	-	-	-	-
29364006_49551	29364006	G	Thupl.29364006s0001	Thupl.29364006s0001.1.v3.1	Transcript	3_prime_UTR_variant	1900	-	-	-	-	-
29364006_49594	29364006	A	Thupl.29364006s0001	Thupl.29364006s0001.1.v3.1	Transcript	3_prime_UTR_variant	1943	-	-	-	-	-
29364065_209156	29364065	T	Thupl.29364065s0002	Thupl.29364065s0002.1.v3.1	Transcript	3_prime_UTR_variant	1318	-	-	-	-	-
29364065_209203	29364065	A	Thupl.29364065s0002	Thupl.29364065s0002.1.v3.1	Transcript	3_prime_UTR_variant	1365	-	-	-	-	-
29364065_209211	29364065	G	Thupl.29364065s0002	Thupl.29364065s0002.1.v3.1	Transcript	3_prime_UTR_variant	1373	-	-	-	-	-
29365110_45589	29365110	A	Thupl.29365110s0001	Thupl.29365110s0001.1.v3.1	Transcript	3_prime_UTR_variant	3695	-	-	-	-	-
29366303_67720	29366303	A	Thupl.29366303s0001	Thupl.29366303s0001.1.v3.1	Transcript	3_prime_UTR_variant	2045	-	-	-	-	-
29367860_10740	29367860	A	Thupl.29367860s0001	Thupl.29367860s0001.1.v3.1	Transcript	3_prime_UTR_variant	4969	-	-	-	-	-
29367860_10820	29367860	G	Thupl.29367860s0001	Thupl.29367860s0001.1.v3.1	Transcript	3_prime_UTR_variant	5049	-	-	-	-	-
29367860_10835	29367860	A	Thupl.29367860s0001	Thupl.29367860s0001.1.v3.1	Transcript	3_prime_UTR_variant	5064	-	-	-	-	-
29369386_38820	29369386	C	Thupl.29369386s0002	Thupl.29369386s0002.1.v3.1	Transcript	3_prime_UTR_variant	4628	-	-	-	-	-
29369386_38831	29369386	C	Thupl.29369386s0002	Thupl.29369386s0002.1.v3.1	Transcript	3_prime_UTR_variant	4639	-	-	-	-	-
29370172_183964	29370172	A	Thupl.29370172s0002	Thupl.29370172s0002.1.v3.1	Transcript	3_prime_UTR_variant	714	-	-	-	-	-
293717531_190469	293717531	G	Thupl.293717531s0002	Thupl.293717531s0002.1.v3.1	Transcript	3_prime_UTR_variant	1411	-	-	-	-	-
293717531_190514	293717531	A	Thupl.293717531s0002	Thupl.293717531s0002.1.v3.1	Transcript	3_prime_UTR_variant	1456	-	-	-	-	-
29372105_60148	29372105	C	Thupl.29372105s0001	Thupl.29372105s0001.1.v3.1	Transcript	3_prime_UTR_variant	675	-	-	-	-	-
29372212_428897	29372212	A	Thupl.29372212s0003	Thupl.29372212s0003.1.v3.1	Transcript	3_prime_UTR_variant	1032	-	-	-	-	-
29372212_429037	29372212	C	Thupl.29372212s0003	Thupl.29372212s0003.1.v3.1	Transcript	3_prime_UTR_variant	1172	-	-	-	-	-
29372212_429171	29372212	T	Thupl.29372212s0003	Thupl.29372212s0003.1.v3.1	Transcript	3_prime_UTR_variant	1306	-	-	-	-	-
29372212_429190	29372212	C	Thupl.29372212s0003	Thupl.29372212s0003.1.v3.1	Transcript	3_prime_UTR_variant	1325	-	-	-	-	-
29372657_187063	29372657	A	Thupl.29372657s0001	Thupl.29372657s0001.1.v3.1	Transcript	3_prime_UTR_variant	3691	-	-	-	-	-
29373002_65461	29373002	T	Thupl.29373002s0001	Thupl.29373002s0001.1.v3.1	Transcript	3_prime_UTR_variant	1146	-	-	-	-	-
29374343_92233	29374343	T	Thupl.29374343s0001	Thupl.29374343s0001.2.v3.1	Transcript	3_prime_UTR_variant	975	-	-	-	-	-
29374343_92266	29374343	G	Thupl.29374343s0001	Thupl.29374343s0001.2.v3.1	Transcript	3_prime_UTR_variant	942	-	-	-	-	-
29374343_92283	29374343	T	Thupl.29374343s0001	Thupl.29374343s0001.2.v3.1	Transcript	3_prime_UTR_variant	925	-	-	-	-	-
29374343_92379	29374343	G	Thupl.29374343s0001	Thupl.29374343s0001.2.v3.1	Transcript	3_prime_UTR_variant	829	-	-	-	-	-
29375488_733453	29375488	C	Thupl.29375488s0002	Thupl.29375488s0002.1.v3.1	Transcript	3_prime_UTR_variant	4576	-	-	-	-	-
29375488_733494	29375488	G	Thupl.29375488s0002	Thupl.29375488s0002.1.v3.1	Transcript	3_prime_UTR_variant	4617	-	-	-	-	-
29375488_733647	29375488	T	Thupl.29375488s0002	Thupl.29375488s0002.1.v3.1	Transcript	3_prime_UTR_variant	4770	-	-	-	-	-
29375488_733724	29375488	T	Thupl.29375488s0002	Thupl.29375488s0002.1.v3.1	Transcript	3_prime_UTR_variant	4847	-	-	-	-	-
29375488_733765	29375488	C	Thupl.29375488s0002	Thupl.29375488s0002.1.v3.1	Transcript	3_prime_UTR_variant	4888	-	-	-	-	-
29375488_733784	29375488	A	Thupl.29375488s0002	Thupl.29375488s0002.1.v3.1	Transcript	3_prime_UTR_variant	4907	-	-	-	-	-
29375488_733806	29375488	A	Thupl.29375488s0002	Thupl.29375488s0002.1.v3.1	Transcript	3_prime_UTR_variant	4929	-	-	-	-	-
29375488_733820	29375488	G	Thupl.29375488s0002	Thupl.29375488s0002.1.v3.1	Transcript	3_prime_UTR_variant	4943	-	-	-	-	-
29376064_120180	29376064	C	Thupl.29376064s0001	Thupl.29376064s0001.1.v3.1	Transcript	3_prime_UTR_variant	3192	-	-	-	-	-
29376064_120252	29376064	A	Thupl.29376064s0001	Thupl.29376064s0001.1.v3.1	Transcript	3_prime_UTR_variant	3264	-	-	-	-	-
29376428_507705	29376428	A	Thupl.29376428s0001	Thupl.29376428s0001.1.v3.1	Transcript	3_prime_UTR_variant	1890	-	-	-	-	-
29376428_507796	29376428	A	Thupl.29376428s0001	Thupl.29376428s0001.1.v3.1	Transcript	3_prime_UTR_variant	1981	-	-	-	-	-
29376458_574176	29376458	G	Thupl.29376458s0003	Thupl.29376458s0003.1.v3.1	Transcript	3_prime_UTR_variant	1034	-	-	-	-	-
29376488_408174	29376488	G	Thupl.29376488s0002	Thupl.29376488s0002.1.v3.1	Transcript	3_prime_UTR_variant	3100	-	-	-	-	-
29376837_473318	29376837	T	Thupl.29376837s0007	Thupl.29376837s0007.1.v3.1	Transcript	3_prime_UTR_variant	1014	-	-	-	-	-
29376837_473392	29376837	C	Thupl.29376837s0007	Thupl.29376837s0007.1.v3.1	Transcript	3_prime_UTR_variant	940	-	-	-	-	-
29376837_473513	29376837	A	Thupl.29376837s0007	Thupl.29376837s0007.1.v3.1	Transcript	3_prime_UTR_variant	819	-	-	-	-	-
29376988_1284727	29376988	T	Thupl.29376988s0004	Thupl.29376988s0004.1.v3.1	Transcript	3_prime_UTR_variant	1436	-	-	-	-	-
29376992_81602	29376992	C	Thupl.29376992s0001	Thupl.29376992s0001.1.v3.1	Transcript	3_prime_UTR_variant	1209	-	-	-	-	-
29376992_925666	29376992	G	Thupl.29376992s0005	Thupl.29376992s0005.2.v3.1	Transcript	3_prime_UTR_variant	809	-	-	-	-	-
29376992_925698	29376992	A	Thupl.29376992s0005	Thupl.29376992s0005.2.v3.1	Transcript	3_prime_UTR_variant	841	-	-	-	-	-
29376994_650774	29376994	T	Thupl.29376994s0001	Thupl.29376994s0001.1.v3.1	Transcript	3_prime_UTR_variant	1700	-	-	-	-	-
29377000_39543	29377000	C	Thupl.29377000s0001	Thupl.29377000s0001.1.v3.1	Transcript	3_prime_UTR_variant	2067	-	-	-	-	-
29377001_2749587	29377001	C	Thupl.29377001s0013	Thupl.29377001s0013.1.v3.1	Transcript	3_prime_UTR_variant	1002	-	-	-	-	-
29377001_3190543	29377001	T	Thupl.29377001s0016	Thupl.29377001s0016.1.v3.1	Transcript	3_prime_UTR_variant	3414	-	-	-	-	-
29377001_3287466	29377001	G	Thupl.29377001s0017	Thupl.29377001s0017.1.v3.1	Transcript	3_prime_UTR_variant	3606	-	-	-	-	-
29377001_3287668	29377001	T	Thupl.29377001s0017	Thupl.29377001s0017.1.v3.1	Transcript	3_prime_UTR_variant	3808	-	-	-	-	-
29377001_3287714	29377001	C	Thupl.29377001s0017	Thupl.29377001s0017.1.v3.1	Transcript	3_prime_UTR_variant	3854	-	-	-	-	-
29377006_639550	29377006	T	Thupl.29377006s0002	Thupl.29377006s0002.1.v3.1	Transcript	3_prime_UTR_variant	1649	-	-	-	-	-
29377006_639555	29377006	A	Thupl.29377006s0002	Thupl.29377006s0002.1.v3.1	Transcript	3_prime_UTR_variant	1654	-	-	-	-	-
29377006_639580	29377006	G	Thupl.29377006s0002	Thupl.29377006s0002.1.v3.1	Transcript	3_prime_UTR_variant	1679	-	-	-	-	-
29377006_639591	29377006	T	Thupl.29377006s0002	Thupl.29377006s0002.1.v3.1	Transcript	3_prime_UTR_variant	1690	-	-	-	-	-
29377006_639648	29377006	T	Thupl.29377006s0002	Thupl.29377006s0002.1.v3.1	Transcript	3_prime_UTR_variant	1747	-	-	-	-	-
29377006_639655	29377006	A	Thupl.29377006s0002	Thupl.29377006s0002.1.v3.1	Transcript	3_prime_UTR_variant	1754	-	-	-	-	-
29377006_639661	29377006	C	Thupl.29377006s0002	Thupl.29377006s0002.1.v3.1	Transcript	3_prime_UTR_variant	1760	-	-	-	-	-
29377006_639706	29377006	A	Thupl.29377006s0002	Thupl.29377006s0002.1.v3.1	Transcript	3_prime_UTR_variant	1805	-	-	-	-	-
29377006_639724	29377006	G	Thupl.29377006s0002	Thupl.29377006s0002.1.v3.1	Transcript	3_prime_UTR_variant	1823	-	-	-	-	-
29377007_527125	29377007	C	Thupl.29377007s0003	Thupl.29377007s0003.1.v3.1	Transcript	3_prime_UTR_variant	1166	-	-	-	-	-
29377007_527168	29377007	C	Thupl.29377007s0003	Thupl.29377007s0003.1.v3.1	Transcript	3_prime_UTR_variant	1209	-	-	-	-	-
29377007_527203	29377007	T	Thupl.29377007s0003	Thupl.29377007s0003.1.v3.1	Transcript	3_prime_UTR_variant	1244	-	-	-	-	-
29377011_628105	29377011	G	Thupl.29377011s0002	Thupl.29377011s0002.1.v3.1	Transcript	3_prime_UTR_variant	1886	-	-	-	-	-
29377012_293611	29377012	G	Thupl.29377012s0003	Thupl.29377012s0003.1.v3.1	Transcript	3_prime_UTR_variant	1220	-	-	-	-	-
29377013_3398398	29377013	A	Thupl.29377013s0014	Thupl.29377013s0014.1.v3.1	Transcript	3_prime_UTR_variant	6866	-	-	-	-	-
29377013_3398424	29377013	A	Thupl.29377013s0014	Thupl.29377013s0014.1.v3.1	Transcript	3_prime_UTR_variant	6892	-	-	-	-	-
29377018_4359793	29377018	T	Thupl.29377018s0017	Thupl.29377018s0017.1.v3.1	Transcript	3_prime_UTR_variant	1854	-	-	-	-	-
29377018_4359840	29377018	A	Thupl.29377018s0017	Thupl.29377018s0017.1.v3.1	Transcript	3_prime_UTR_variant	1807	-	-	-	-	-
29377020_1006465	29377020	C	Thupl.29377020s0006	Thupl.29377020s0006.1.v3.1	Transcript	3_prime_UTR_variant	1764	-	-	-	-	-
29377022_1761852	29377022	G	Thupl.29377022s0004	Thupl.29377022s0004.1.v3.1	Transcript	3_prime_UTR_variant	1538	-	-	-	-	-
29377022_1761925	29377022	A	Thupl.29377022s0004	Thupl.29377022s0004.1.v3.1	Transcript	3_prime_UTR_variant	1611	-	-	-	-	-
29377027_800105	29377027	A	Thupl.29377027s0003	Thupl.29377027s0003.1.v3.1	Transcript	3_prime_UTR_variant	1851	-	-	-	-	-
29377027_800146	29377027	G	Thupl.29377027s0003	Thupl.29377027s0003.1.v3.1	Transcript	3_prime_UTR_variant	1892	-	-	-	-	-
29377027_1611941	29377027	G	Thupl.29377027s0008	Thupl.29377027s0008.1.v3.1	Transcript	3_prime_UTR_variant	2793	-	-	-	-	-
29377027_2159162	29377027	T	Thupl.29377027s0011	Thupl.29377027s0011.1.v3.1	Transcript	3_prime_UTR_variant	1914	-	-	-	-	-
29377027_2918349	29377027	C	Thupl.29377027s0013	Thupl.29377027s0013.1.v3.1	Transcript	3_prime_UTR_variant	1286	-	-	-	-	-
29377027_2918396	29377027	G	Thupl.29377027s0013	Thupl.29377027s0013.1.v3.1	Transcript	3_prime_UTR_variant	1239	-	-	-	-	-
29377027_2919932	29377027	A	Thupl.29377027s0014	Thupl.29377027s0014.1.v3.1	Transcript	3_prime_UTR_variant	665	-	-	-	-	-
29377034_469949	29377034	G	Thupl.29377034s0001	Thupl.29377034s0001.1.v3.1	Transcript	3_prime_UTR_variant	718	-	-	-	-	-
29377034_470035	29377034	C	Thupl.29377034s0001	Thupl.29377034s0001.1.v3.1	Transcript	3_prime_UTR_variant	804	-	-	-	-	-
29377035_730898	29377035	G	Thupl.29377035s0003	Thupl.29377035s0003.1.v3.1	Transcript	3_prime_UTR_variant	2085	-	-	-	-	-
29377036_120322	29377036	T	Thupl.29377036s0003	Thupl.29377036s0003.1.v3.1	Transcript	3_prime_UTR_variant	882	-	-	-	-	-
29377036_120428	29377036	A	Thupl.29377036s0003	Thupl.29377036s0003.1.v3.1	Transcript	3_prime_UTR_variant	776	-	-	-	-	-
29377042_4586681	29377042	C	Thupl.29377042s0018	Thupl.29377042s0018.1.v3.1	Transcript	3_prime_UTR_variant	3719	-	-	-	-	-
29377042_4586793	29377042	A	Thupl.29377042s0018	Thupl.29377042s0018.1.v3.1	Transcript	3_prime_UTR_variant	3607	-	-	-	-	-
29377047_31338	29377047	G	Thupl.29377047s0001	Thupl.29377047s0001.1.v3.1	Transcript	3_prime_UTR_variant	4827	-	-	-	-	-
29377047_907197	29377047	T	Thupl.29377047s0010	Thupl.29377047s0010.1.v3.1	Transcript	3_prime_UTR_variant	1650	-	-	-	-	-
29377047_907259	29377047	C	Thupl.29377047s0010	Thupl.29377047s0010.1.v3.1	Transcript	3_prime_UTR_variant	1712	-	-	-	-	-
29377047_907266	29377047	A	Thupl.29377047s0010	Thupl.29377047s0010.1.v3.1	Transcript	3_prime_UTR_variant	1719	-	-	-	-	-
29377047_907280	29377047	T	Thupl.29377047s0010	Thupl.29377047s0010.1.v3.1	Transcript	3_prime_UTR_variant	1733	-	-	-	-	-
29377047_907304	29377047	G	Thupl.29377047s0010	Thupl.29377047s0010.1.v3.1	Transcript	3_prime_UTR_variant	1757	-	-	-	-	-
29377047_907313	29377047	C	Thupl.29377047s0010	Thupl.29377047s0010.1.v3.1	Transcript	3_prime_UTR_variant	1766	-	-	-	-	-
29377047_907338	29377047	T	Thupl.29377047s0010	Thupl.29377047s0010.1.v3.1	Transcript	3_prime_UTR_variant	1791	-	-	-	-	-
29377047_907340	29377047	T	Thupl.29377047s0010	Thupl.29377047s0010.1.v3.1	Transcript	3_prime_UTR_variant	1793	-	-	-	-	-
29377047_907383	29377047	T	Thupl.29377047s0010	Thupl.29377047s0010.1.v3.1	Transcript	3_prime_UTR_variant	1836	-	-	-	-	-
29377047_1625209	29377047	A	Thupl.29377047s0014	Thupl.29377047s0014.1.v3.1	Transcript	3_prime_UTR_variant	1725	-	-	-	-	-
29377068_2265395	29377068	T	Thupl.29377068s0004	Thupl.29377068s0004.1.v3.1	Transcript	3_prime_UTR_variant	1262	-	-	-	-	-
29377068_2265457	29377068	A	Thupl.29377068s0004	Thupl.29377068s0004.1.v3.1	Transcript	3_prime_UTR_variant	1324	-	-	-	-	-
29377068_2265486	29377068	T	Thupl.29377068s0004	Thupl.29377068s0004.1.v3.1	Transcript	3_prime_UTR_variant	1353	-	-	-	-	-
29377073_82934	29377073	C	Thupl.29377073s0001	Thupl.29377073s0001.1.v3.1	Transcript	3_prime_UTR_variant	5501	-	-	-	-	-
29377077_2203226	29377077	G	Thupl.29377077s0005	Thupl.29377077s0005.1.v3.1	Transcript	3_prime_UTR_variant	879	-	-	-	-	-
29377078_61117	29377078	T	Thupl.29377078s0001	Thupl.29377078s0001.1.v3.1	Transcript	3_prime_UTR_variant	2896	-	-	-	-	-
29377078_61245	29377078	G	Thupl.29377078s0001	Thupl.29377078s0001.1.v3.1	Transcript	3_prime_UTR_variant	3024	-	-	-	-	-
29377078_61280	29377078	T	Thupl.29377078s0001	Thupl.29377078s0001.1.v3.1	Transcript	3_prime_UTR_variant	3059	-	-	-	-	-
29377078_61291	29377078	T	Thupl.29377078s0001	Thupl.29377078s0001.1.v3.1	Transcript	3_prime_UTR_variant	3070	-	-	-	-	-
29377078_61332	29377078	G	Thupl.29377078s0001	Thupl.29377078s0001.1.v3.1	Transcript	3_prime_UTR_variant	3111	-	-	-	-	-
29377078_61342	29377078	T	Thupl.29377078s0001	Thupl.29377078s0001.1.v3.1	Transcript	3_prime_UTR_variant	3121	-	-	-	-	-
29377079_163182	29377079	G	Thupl.29377079s0001	Thupl.29377079s0001.1.v3.1	Transcript	3_prime_UTR_variant	2901	-	-	-	-	-
29377079_163195	29377079	A	Thupl.29377079s0001	Thupl.29377079s0001.1.v3.1	Transcript	3_prime_UTR_variant	2888	-	-	-	-	-
29377079_1076190	29377079	A	Thupl.29377079s0003	Thupl.29377079s0003.1.v3.1	Transcript	3_prime_UTR_variant	1362	-	-	-	-	-
29377079_1076205	29377079	A	Thupl.29377079s0003	Thupl.29377079s0003.1.v3.1	Transcript	3_prime_UTR_variant	1377	-	-	-	-	-
29377079_1076229	29377079	A	Thupl.29377079s0003	Thupl.29377079s0003.1.v3.1	Transcript	3_prime_UTR_variant	1401	-	-	-	-	-
29377079_1076259	29377079	T	Thupl.29377079s0003	Thupl.29377079s0003.1.v3.1	Transcript	3_prime_UTR_variant	1431	-	-	-	-	-
29377079_1076283	29377079	T	Thupl.29377079s0003	Thupl.29377079s0003.1.v3.1	Transcript	3_prime_UTR_variant	1455	-	-	-	-	-
29377079_1748248	29377079	G	Thupl.29377079s0006	Thupl.29377079s0006.1.v3.1	Transcript	3_prime_UTR_variant	1276	-	-	-	-	-
29377079_1748274	29377079	G	Thupl.29377079s0006	Thupl.29377079s0006.1.v3.1	Transcript	3_prime_UTR_variant	1302	-	-	-	-	-
29377081_1524886	29377081	A	Thupl.29377081s0007	Thupl.29377081s0007.1.v3.1	Transcript	3_prime_UTR_variant	2255	-	-	-	-	-
29377081_1524968	29377081	C	Thupl.29377081s0007	Thupl.29377081s0007.1.v3.1	Transcript	3_prime_UTR_variant	2337	-	-	-	-	-
29377081_2192021	29377081	T	Thupl.29377081s0010	Thupl.29377081s0010.1.v3.1	Transcript	3_prime_UTR_variant	2850	-	-	-	-	-
29377081_2192068	29377081	T	Thupl.29377081s0010	Thupl.29377081s0010.1.v3.1	Transcript	3_prime_UTR_variant	2897	-	-	-	-	-
29377084_1122478	29377084	G	Thupl.29377084s0009	Thupl.29377084s0009.1.v3.1	Transcript	3_prime_UTR_variant	3799	-	-	-	-	-
29377084_1122512	29377084	C	Thupl.29377084s0009	Thupl.29377084s0009.1.v3.1	Transcript	3_prime_UTR_variant	3765	-	-	-	-	-
29377084_1122600	29377084	C	Thupl.29377084s0009	Thupl.29377084s0009.1.v3.1	Transcript	3_prime_UTR_variant	3677	-	-	-	-	-
29377084_1122686	29377084	C	Thupl.29377084s0009	Thupl.29377084s0009.1.v3.1	Transcript	3_prime_UTR_variant	3591	-	-	-	-	-
29377084_2014538	29377084	A	Thupl.29377084s0015	Thupl.29377084s0015.1.v3.1	Transcript	3_prime_UTR_variant	2828	-	-	-	-	-
29377084_2014546	29377084	C	Thupl.29377084s0015	Thupl.29377084s0015.1.v3.1	Transcript	3_prime_UTR_variant	2820	-	-	-	-	-
29377084_2014548	29377084	C	Thupl.29377084s0015	Thupl.29377084s0015.1.v3.1	Transcript	3_prime_UTR_variant	2818	-	-	-	-	-
29377084_2014549	29377084	C	Thupl.29377084s0015	Thupl.29377084s0015.1.v3.1	Transcript	3_prime_UTR_variant	2817	-	-	-	-	-
29377084_2014564	29377084	A	Thupl.29377084s0015	Thupl.29377084s0015.1.v3.1	Transcript	3_prime_UTR_variant	2802	-	-	-	-	-
29377084_2014591	29377084	A	Thupl.29377084s0015	Thupl.29377084s0015.1.v3.1	Transcript	3_prime_UTR_variant	2775	-	-	-	-	-
29377084_2014594	29377084	C	Thupl.29377084s0015	Thupl.29377084s0015.1.v3.1	Transcript	3_prime_UTR_variant	2772	-	-	-	-	-
29377084_2014601	29377084	T	Thupl.29377084s0015	Thupl.29377084s0015.1.v3.1	Transcript	3_prime_UTR_variant	2765	-	-	-	-	-
29377084_2014618	29377084	T	Thupl.29377084s0015	Thupl.29377084s0015.1.v3.1	Transcript	3_prime_UTR_variant	2748	-	-	-	-	-
29377084_2014641	29377084	C	Thupl.29377084s0015	Thupl.29377084s0015.1.v3.1	Transcript	3_prime_UTR_variant	2725	-	-	-	-	-
29377084_2014652	29377084	T	Thupl.29377084s0015	Thupl.29377084s0015.1.v3.1	Transcript	3_prime_UTR_variant	2714	-	-	-	-	-
29377084_2014668	29377084	T	Thupl.29377084s0015	Thupl.29377084s0015.1.v3.1	Transcript	3_prime_UTR_variant	2698	-	-	-	-	-
29377084_2014670	29377084	T	Thupl.29377084s0015	Thupl.29377084s0015.1.v3.1	Transcript	3_prime_UTR_variant	2696	-	-	-	-	-
29377084_2014706	29377084	A	Thupl.29377084s0015	Thupl.29377084s0015.1.v3.1	Transcript	3_prime_UTR_variant	2660	-	-	-	-	-
29377084_2014723	29377084	G	Thupl.29377084s0015	Thupl.29377084s0015.1.v3.1	Transcript	3_prime_UTR_variant	2643	-	-	-	-	-
29377084_2014727	29377084	G	Thupl.29377084s0015	Thupl.29377084s0015.1.v3.1	Transcript	3_prime_UTR_variant	2639	-	-	-	-	-
29377084_2014731	29377084	G	Thupl.29377084s0015	Thupl.29377084s0015.1.v3.1	Transcript	3_prime_UTR_variant	2635	-	-	-	-	-
29377084_2014739	29377084	A	Thupl.29377084s0015	Thupl.29377084s0015.1.v3.1	Transcript	3_prime_UTR_variant	2627	-	-	-	-	-
29377084_2014760	29377084	T	Thupl.29377084s0015	Thupl.29377084s0015.1.v3.1	Transcript	3_prime_UTR_variant	2606	-	-	-	-	-
29377084_2014764	29377084	G	Thupl.29377084s0015	Thupl.29377084s0015.1.v3.1	Transcript	3_prime_UTR_variant	2602	-	-	-	-	-
29377084_2014771	29377084	A	Thupl.29377084s0015	Thupl.29377084s0015.1.v3.1	Transcript	3_prime_UTR_variant	2595	-	-	-	-	-
29377084_2014794	29377084	C	Thupl.29377084s0015	Thupl.29377084s0015.1.v3.1	Transcript	3_prime_UTR_variant	2572	-	-	-	-	-
29377084_2014804	29377084	A	Thupl.29377084s0015	Thupl.29377084s0015.1.v3.1	Transcript	3_prime_UTR_variant	2562	-	-	-	-	-
29377084_2014815	29377084	A	Thupl.29377084s0015	Thupl.29377084s0015.1.v3.1	Transcript	3_prime_UTR_variant	2551	-	-	-	-	-
29377091_660335	29377091	G	Thupl.29377091s0006	Thupl.29377091s0006.1.v3.1	Transcript	3_prime_UTR_variant	3052	-	-	-	-	-
29377091_1201145	29377091	G	Thupl.29377091s0009	Thupl.29377091s0009.1.v3.1	Transcript	3_prime_UTR_variant	1157	-	-	-	-	-
29377091_1201162	29377091	T	Thupl.29377091s0009	Thupl.29377091s0009.1.v3.1	Transcript	3_prime_UTR_variant	1174	-	-	-	-	-
29377091_1201222	29377091	G	Thupl.29377091s0009	Thupl.29377091s0009.1.v3.1	Transcript	3_prime_UTR_variant	1234	-	-	-	-	-
29377091_1201239	29377091	C	Thupl.29377091s0009	Thupl.29377091s0009.1.v3.1	Transcript	3_prime_UTR_variant	1251	-	-	-	-	-
29377091_2279527	29377091	G	Thupl.29377091s0018	Thupl.29377091s0018.4.v3.1	Transcript	3_prime_UTR_variant	3712	-	-	-	-	-
29377095_206465	29377095	G	Thupl.29377095s0002	Thupl.29377095s0002.1.v3.1	Transcript	3_prime_UTR_variant	2945	-	-	-	-	-
29377095_724028	29377095	G	Thupl.29377095s0004	Thupl.29377095s0004.1.v3.1	Transcript	3_prime_UTR_variant	2076	-	-	-	-	-
29377097_1886304	29377097	G	Thupl.29377097s0014	Thupl.29377097s0014.1.v3.1	Transcript	3_prime_UTR_variant	1125	-	-	-	-	-
29377103_61093	29377103	T	Thupl.29377103s0002	Thupl.29377103s0002.1.v3.1	Transcript	3_prime_UTR_variant	643	-	-	-	-	-
29377103_61101	29377103	A	Thupl.29377103s0002	Thupl.29377103s0002.1.v3.1	Transcript	3_prime_UTR_variant	651	-	-	-	-	-
29377103_61133	29377103	G	Thupl.29377103s0002	Thupl.29377103s0002.1.v3.1	Transcript	3_prime_UTR_variant	683	-	-	-	-	-
29377103_61152	29377103	G	Thupl.29377103s0002	Thupl.29377103s0002.1.v3.1	Transcript	3_prime_UTR_variant	702	-	-	-	-	-
29377103_61154	29377103	T	Thupl.29377103s0002	Thupl.29377103s0002.1.v3.1	Transcript	3_prime_UTR_variant	704	-	-	-	-	-
29377103_61155	29377103	G	Thupl.29377103s0002	Thupl.29377103s0002.1.v3.1	Transcript	3_prime_UTR_variant	705	-	-	-	-	-
29377104_1626531	29377104	T	Thupl.29377104s0005	Thupl.29377104s0005.1.v3.1	Transcript	3_prime_UTR_variant	843	-	-	-	-	-
29377105_2636799	29377105	G	Thupl.29377105s0010	Thupl.29377105s0010.1.v3.1	Transcript	3_prime_UTR_variant	1180	-	-	-	-	-
29377105_2636819	29377105	G	Thupl.29377105s0010	Thupl.29377105s0010.1.v3.1	Transcript	3_prime_UTR_variant	1160	-	-	-	-	-
29377105_2636920	29377105	A	Thupl.29377105s0010	Thupl.29377105s0010.1.v3.1	Transcript	3_prime_UTR_variant	1059	-	-	-	-	-
29377106_2971118	29377106	C	Thupl.29377106s0004	Thupl.29377106s0004.1.v3.1	Transcript	3_prime_UTR_variant	5225	-	-	-	-	-
29377109_1244499	29377109	A	Thupl.29377109s0005	Thupl.29377109s0005.1.v3.1	Transcript	3_prime_UTR_variant	1229	-	-	-	-	-
29377109_2332906	29377109	G	Thupl.29377109s0016	Thupl.29377109s0016.1.v3.1	Transcript	3_prime_UTR_variant	1572	-	-	-	-	-
29377112_1279323	29377112	G	Thupl.29377112s0011	Thupl.29377112s0011.1.v3.1	Transcript	3_prime_UTR_variant	732	-	-	-	-	-
29377112_1279359	29377112	C	Thupl.29377112s0011	Thupl.29377112s0011.1.v3.1	Transcript	3_prime_UTR_variant	696	-	-	-	-	-
29377112_1279386	29377112	T	Thupl.29377112s0011	Thupl.29377112s0011.1.v3.1	Transcript	3_prime_UTR_variant	669	-	-	-	-	-
29377113_4454	29377113	T	Thupl.29377113s0001	Thupl.29377113s0001.1.v3.1	Transcript	3_prime_UTR_variant	2844	-	-	-	-	-
29377119_5922932	29377119	C	Thupl.29377119s0016	Thupl.29377119s0016.1.v3.1	Transcript	3_prime_UTR_variant	600	-	-	-	-	-
29377120_329131	29377120	C	Thupl.29377120s0001	Thupl.29377120s0001.1.v3.1	Transcript	3_prime_UTR_variant	3375	-	-	-	-	-
29377127_3668811	29377127	C	Thupl.29377127s0019	Thupl.29377127s0019.1.v3.1	Transcript	3_prime_UTR_variant	5827	-	-	-	-	-
29377127_3669211	29377127	T	Thupl.29377127s0019	Thupl.29377127s0019.7.v3.1	Transcript	3_prime_UTR_variant	5569	-	-	-	-	-
29377127_4644461	29377127	C	Thupl.29377127s0025	Thupl.29377127s0025.1.v3.1	Transcript	3_prime_UTR_variant	814	-	-	-	-	-
29377127_4644484	29377127	C	Thupl.29377127s0025	Thupl.29377127s0025.1.v3.1	Transcript	3_prime_UTR_variant	791	-	-	-	-	-
29377127_5074362	29377127	G	Thupl.29377127s0026	Thupl.29377127s0026.1.v3.1	Transcript	3_prime_UTR_variant	782	-	-	-	-	-
29377127_5074421	29377127	T	Thupl.29377127s0026	Thupl.29377127s0026.1.v3.1	Transcript	3_prime_UTR_variant	841	-	-	-	-	-
29377129_1739506	29377129	C	Thupl.29377129s0010	Thupl.29377129s0010.1.v3.1	Transcript	3_prime_UTR_variant	866	-	-	-	-	-
29377138_14287	29377138	A	Thupl.29377138s0001	Thupl.29377138s0001.1.v3.1	Transcript	3_prime_UTR_variant	945	-	-	-	-	-
29377139_2193895	29377139	G	Thupl.29377139s0007	Thupl.29377139s0007.1.v3.1	Transcript	3_prime_UTR_variant	3571	-	-	-	-	-
29377141_310839	29377141	C	Thupl.29377141s0003	Thupl.29377141s0003.1.v3.1	Transcript	3_prime_UTR_variant	2265	-	-	-	-	-
29377141_310841	29377141	A	Thupl.29377141s0003	Thupl.29377141s0003.1.v3.1	Transcript	3_prime_UTR_variant	2263	-	-	-	-	-
29377141_310898	29377141	T	Thupl.29377141s0003	Thupl.29377141s0003.1.v3.1	Transcript	3_prime_UTR_variant	2206	-	-	-	-	-
29377141_310955	29377141	A	Thupl.29377141s0003	Thupl.29377141s0003.1.v3.1	Transcript	3_prime_UTR_variant	2149	-	-	-	-	-
29377141_310974	29377141	A	Thupl.29377141s0003	Thupl.29377141s0003.1.v3.1	Transcript	3_prime_UTR_variant	2130	-	-	-	-	-
29377145_1041449	29377145	T	Thupl.29377145s0012	Thupl.29377145s0012.1.v3.1	Transcript	3_prime_UTR_variant	2880	-	-	-	-	-
29377146_704169	29377146	C	Thupl.29377146s0002	Thupl.29377146s0002.1.v3.1	Transcript	3_prime_UTR_variant	2169	-	-	-	-	-
29377146_704216	29377146	C	Thupl.29377146s0002	Thupl.29377146s0002.1.v3.1	Transcript	3_prime_UTR_variant	2216	-	-	-	-	-
29377146_1675401	29377146	A	Thupl.29377146s0006	Thupl.29377146s0006.1.v3.1	Transcript	3_prime_UTR_variant	2510	-	-	-	-	-
29377151_2154878	29377151	G	Thupl.29377151s0004	Thupl.29377151s0004.1.v3.1	Transcript	3_prime_UTR_variant	1883	-	-	-	-	-
29377152_910208	29377152	G	Thupl.29377152s0004	Thupl.29377152s0004.1.v3.1	Transcript	3_prime_UTR_variant	2334	-	-	-	-	-
29377152_910226	29377152	G	Thupl.29377152s0004	Thupl.29377152s0004.1.v3.1	Transcript	3_prime_UTR_variant	2316	-	-	-	-	-
29377154_21443	29377154	C	Thupl.29377154s0001	Thupl.29377154s0001.1.v3.1	Transcript	3_prime_UTR_variant	647	-	-	-	-	-
29377154_21469	29377154	G	Thupl.29377154s0001	Thupl.29377154s0001.1.v3.1	Transcript	3_prime_UTR_variant	621	-	-	-	-	-
29377155_610308	29377155	C	Thupl.29377155s0003	Thupl.29377155s0003.1.v3.1	Transcript	3_prime_UTR_variant	619	-	-	-	-	-
29377163_3523527	29377163	A	Thupl.29377163s0021	Thupl.29377163s0021.1.v3.1	Transcript	3_prime_UTR_variant	2995	-	-	-	-	-
29377169_2477153	29377169	C	Thupl.29377169s0020	Thupl.29377169s0020.1.v3.1	Transcript	3_prime_UTR_variant	2635	-	-	-	-	-
29377169_2477211	29377169	A	Thupl.29377169s0020	Thupl.29377169s0020.1.v3.1	Transcript	3_prime_UTR_variant	2577	-	-	-	-	-
29377169_2477222	29377169	A	Thupl.29377169s0020	Thupl.29377169s0020.1.v3.1	Transcript	3_prime_UTR_variant	2566	-	-	-	-	-
29377169_2477305	29377169	A	Thupl.29377169s0020	Thupl.29377169s0020.1.v3.1	Transcript	3_prime_UTR_variant	2483	-	-	-	-	-
29377170_6717132	29377170	A	Thupl.29377170s0033	Thupl.29377170s0033.1.v3.1	Transcript	3_prime_UTR_variant	1922	-	-	-	-	-
29377170_6717520	29377170	G	Thupl.29377170s0033	Thupl.29377170s0033.1.v3.1	Transcript	3_prime_UTR_variant	2310	-	-	-	-	-
29377170_6717602	29377170	T	Thupl.29377170s0033	Thupl.29377170s0033.1.v3.1	Transcript	3_prime_UTR_variant	2392	-	-	-	-	-
29377170_6971250	29377170	C	Thupl.29377170s0036	Thupl.29377170s0036.1.v3.1	Transcript	3_prime_UTR_variant	3215	-	-	-	-	-
29377170_6971253	29377170	A	Thupl.29377170s0036	Thupl.29377170s0036.1.v3.1	Transcript	3_prime_UTR_variant	3212	-	-	-	-	-
29377170_11873346	29377170	G	Thupl.29377170s0066	Thupl.29377170s0066.1.v3.1	Transcript	3_prime_UTR_variant	605	-	-	-	-	-
29377170_11873483	29377170	C	Thupl.29377170s0066	Thupl.29377170s0066.1.v3.1	Transcript	3_prime_UTR_variant	742	-	-	-	-	-
29377171_3626453	29377171	C	Thupl.29377171s0009	Thupl.29377171s0009.1.v3.1	Transcript	3_prime_UTR_variant	1407	-	-	-	-	-
29377171_4905799	29377171	A	Thupl.29377171s0013	Thupl.29377171s0013.1.v3.1	Transcript	3_prime_UTR_variant	2785	-	-	-	-	-
29377171_4906043	29377171	G	Thupl.29377171s0013	Thupl.29377171s0013.1.v3.1	Transcript	3_prime_UTR_variant	3029	-	-	-	-	-
29377171_5009891	29377171	T	Thupl.29377171s0015	Thupl.29377171s0015.1.v3.1	Transcript	3_prime_UTR_variant	2371	-	-	-	-	-
29377172_572571	29377172	T	Thupl.29377172s0002	Thupl.29377172s0002.1.v3.1	Transcript	3_prime_UTR_variant	1228	-	-	-	-	-
29377172_572611	29377172	A	Thupl.29377172s0002	Thupl.29377172s0002.1.v3.1	Transcript	3_prime_UTR_variant	1268	-	-	-	-	-
29377172_572625	29377172	T	Thupl.29377172s0002	Thupl.29377172s0002.1.v3.1	Transcript	3_prime_UTR_variant	1282	-	-	-	-	-
29377172_2068093	29377172	A	Thupl.29377172s0008	Thupl.29377172s0008.1.v3.1	Transcript	3_prime_UTR_variant	1502	-	-	-	-	-
29377172_2068160	29377172	A	Thupl.29377172s0008	Thupl.29377172s0008.1.v3.1	Transcript	3_prime_UTR_variant	1569	-	-	-	-	-
29377175_1507474	29377175	C	Thupl.29377175s0007	Thupl.29377175s0007.1.v3.1	Transcript	3_prime_UTR_variant	1590	-	-	-	-	-
29377175_1507539	29377175	T	Thupl.29377175s0007	Thupl.29377175s0007.1.v3.1	Transcript	3_prime_UTR_variant	1525	-	-	-	-	-
29377177_311443	29377177	C	Thupl.29377177s0003	Thupl.29377177s0003.1.v3.1	Transcript	3_prime_UTR_variant	2854	-	-	-	-	-
29377179_256111	29377179	T	Thupl.29377179s0003	Thupl.29377179s0003.1.v3.1	Transcript	3_prime_UTR_variant	1640	-	-	-	-	-
29377179_256119	29377179	C	Thupl.29377179s0003	Thupl.29377179s0003.1.v3.1	Transcript	3_prime_UTR_variant	1632	-	-	-	-	-
29377186_184725	29377186	G	Thupl.29377186s0001	Thupl.29377186s0001.1.v3.1	Transcript	3_prime_UTR_variant	1404	-	-	-	-	-
29377186_184811	29377186	A	Thupl.29377186s0001	Thupl.29377186s0001.1.v3.1	Transcript	3_prime_UTR_variant	1490	-	-	-	-	-
29377186_184823	29377186	T	Thupl.29377186s0001	Thupl.29377186s0001.1.v3.1	Transcript	3_prime_UTR_variant	1502	-	-	-	-	-
29377186_184846	29377186	T	Thupl.29377186s0001	Thupl.29377186s0001.1.v3.1	Transcript	3_prime_UTR_variant	1525	-	-	-	-	-
29377186_184898	29377186	C	Thupl.29377186s0001	Thupl.29377186s0001.1.v3.1	Transcript	3_prime_UTR_variant	1577	-	-	-	-	-
29377186_184900	29377186	A	Thupl.29377186s0001	Thupl.29377186s0001.1.v3.1	Transcript	3_prime_UTR_variant	1579	-	-	-	-	-
29377189_1010169	29377189	T	Thupl.29377189s0004	Thupl.29377189s0004.1.v3.1	Transcript	3_prime_UTR_variant	1447	-	-	-	-	-
29377192_472138	29377192	C	Thupl.29377192s0001	Thupl.29377192s0001.1.v3.1	Transcript	3_prime_UTR_variant	2030	-	-	-	-	-
29377192_472141	29377192	G	Thupl.29377192s0001	Thupl.29377192s0001.1.v3.1	Transcript	3_prime_UTR_variant	2033	-	-	-	-	-
29377198_2199394	29377198	T	Thupl.29377198s0015	Thupl.29377198s0015.1.v3.1	Transcript	3_prime_UTR_variant	1034	-	-	-	-	-
29377205_252907	29377205	T	Thupl.29377205s0006	Thupl.29377205s0006.1.v3.1	Transcript	3_prime_UTR_variant	2198	-	-	-	-	-
29377205_557469	29377205	A	Thupl.29377205s0010	Thupl.29377205s0010.1.v3.1	Transcript	3_prime_UTR_variant	1487	-	-	-	-	-
29377205_596718	29377205	G	Thupl.29377205s0011	Thupl.29377205s0011.1.v3.1	Transcript	3_prime_UTR_variant	1691	-	-	-	-	-
29377207_14320	29377207	C	Thupl.29377207s0002	Thupl.29377207s0002.1.v3.1	Transcript	3_prime_UTR_variant	1739	-	-	-	-	-
29377207_14685	29377207	T	Thupl.29377207s0002	Thupl.29377207s0002.2.v3.1	Transcript	3_prime_UTR_variant	1886	-	-	-	-	-
29377207_335058	29377207	T	Thupl.29377207s0003	Thupl.29377207s0003.1.v3.1	Transcript	3_prime_UTR_variant	1839	-	-	-	-	-
29377207_335079	29377207	G	Thupl.29377207s0003	Thupl.29377207s0003.1.v3.1	Transcript	3_prime_UTR_variant	1818	-	-	-	-	-
29377207_371782	29377207	A	Thupl.29377207s0004	Thupl.29377207s0004.1.v3.1	Transcript	3_prime_UTR_variant	2821	-	-	-	-	-
29377207_1997960	29377207	T	Thupl.29377207s0013	Thupl.29377207s0013.2.v3.1	Transcript	3_prime_UTR_variant	532	-	-	-	-	-
29377214_709623	29377214	T	Thupl.29377214s0003	Thupl.29377214s0003.1.v3.1	Transcript	3_prime_UTR_variant	1531	-	-	-	-	-
29377214_4526594	29377214	C	Thupl.29377214s0018	Thupl.29377214s0018.1.v3.1	Transcript	3_prime_UTR_variant	1447	-	-	-	-	-
29377214_4526646	29377214	G	Thupl.29377214s0018	Thupl.29377214s0018.1.v3.1	Transcript	3_prime_UTR_variant	1395	-	-	-	-	-
29377214_4526653	29377214	C	Thupl.29377214s0018	Thupl.29377214s0018.1.v3.1	Transcript	3_prime_UTR_variant	1388	-	-	-	-	-
29377214_4526689	29377214	G	Thupl.29377214s0018	Thupl.29377214s0018.1.v3.1	Transcript	3_prime_UTR_variant	1352	-	-	-	-	-
29377214_4526715	29377214	T	Thupl.29377214s0018	Thupl.29377214s0018.1.v3.1	Transcript	3_prime_UTR_variant	1326	-	-	-	-	-
29377214_4526731	29377214	A	Thupl.29377214s0018	Thupl.29377214s0018.1.v3.1	Transcript	3_prime_UTR_variant	1310	-	-	-	-	-
29377214_4832353	29377214	A	Thupl.29377214s0020	Thupl.29377214s0020.1.v3.1	Transcript	3_prime_UTR_variant	1222	-	-	-	-	-
29377216_1340340	29377216	C	Thupl.29377216s0006	Thupl.29377216s0006.1.v3.1	Transcript	3_prime_UTR_variant	2055	-	-	-	-	-
29377221_154963	29377221	G	Thupl.29377221s0002	Thupl.29377221s0002.1.v3.1	Transcript	3_prime_UTR_variant	1959	-	-	-	-	-
29377226_584850	29377226	C	Thupl.29377226s0006	Thupl.29377226s0006.1.v3.1	Transcript	3_prime_UTR_variant	2663	-	-	-	-	-
29377226_584918	29377226	C	Thupl.29377226s0006	Thupl.29377226s0006.1.v3.1	Transcript	3_prime_UTR_variant	2595	-	-	-	-	-
29377226_584938	29377226	G	Thupl.29377226s0006	Thupl.29377226s0006.1.v3.1	Transcript	3_prime_UTR_variant	2575	-	-	-	-	-
29377236_92361	29377236	A	Thupl.29377236s0001	Thupl.29377236s0001.1.v3.1	Transcript	3_prime_UTR_variant	1649	-	-	-	-	-
29377236_92383	29377236	A	Thupl.29377236s0001	Thupl.29377236s0001.1.v3.1	Transcript	3_prime_UTR_variant	1627	-	-	-	-	-
29377236_92401	29377236	T	Thupl.29377236s0001	Thupl.29377236s0001.1.v3.1	Transcript	3_prime_UTR_variant	1609	-	-	-	-	-
29377236_92423	29377236	C	Thupl.29377236s0001	Thupl.29377236s0001.1.v3.1	Transcript	3_prime_UTR_variant	1587	-	-	-	-	-
29377236_92442	29377236	T	Thupl.29377236s0001	Thupl.29377236s0001.1.v3.1	Transcript	3_prime_UTR_variant	1568	-	-	-	-	-
29377236_92459	29377236	C	Thupl.29377236s0001	Thupl.29377236s0001.1.v3.1	Transcript	3_prime_UTR_variant	1551	-	-	-	-	-
29377236_92489	29377236	C	Thupl.29377236s0001	Thupl.29377236s0001.1.v3.1	Transcript	3_prime_UTR_variant	1521	-	-	-	-	-
29377236_92517	29377236	T	Thupl.29377236s0001	Thupl.29377236s0001.1.v3.1	Transcript	3_prime_UTR_variant	1493	-	-	-	-	-
29377236_92526	29377236	T	Thupl.29377236s0001	Thupl.29377236s0001.1.v3.1	Transcript	3_prime_UTR_variant	1484	-	-	-	-	-
29377239_60108	29377239	G	Thupl.29377239s0003	Thupl.29377239s0003.1.v3.1	Transcript	3_prime_UTR_variant	1432	-	-	-	-	-
29377239_60228	29377239	G	Thupl.29377239s0003	Thupl.29377239s0003.1.v3.1	Transcript	3_prime_UTR_variant	1312	-	-	-	-	-
29377239_159621	29377239	T	Thupl.29377239s0005	Thupl.29377239s0005.1.v3.1	Transcript	3_prime_UTR_variant	812	-	-	-	-	-
29377239_159678	29377239	G	Thupl.29377239s0005	Thupl.29377239s0005.1.v3.1	Transcript	3_prime_UTR_variant	755	-	-	-	-	-
29377240_1751797	29377240	G	Thupl.29377240s0004	Thupl.29377240s0004.1.v3.1	Transcript	3_prime_UTR_variant	3794	-	-	-	-	-
29377240_1751816	29377240	A	Thupl.29377240s0004	Thupl.29377240s0004.1.v3.1	Transcript	3_prime_UTR_variant	3775	-	-	-	-	-
29377240_1751837	29377240	G	Thupl.29377240s0004	Thupl.29377240s0004.1.v3.1	Transcript	3_prime_UTR_variant	3754	-	-	-	-	-
29377240_1751878	29377240	T	Thupl.29377240s0004	Thupl.29377240s0004.1.v3.1	Transcript	3_prime_UTR_variant	3713	-	-	-	-	-
29377240_1751879	29377240	T	Thupl.29377240s0004	Thupl.29377240s0004.1.v3.1	Transcript	3_prime_UTR_variant	3712	-	-	-	-	-
29377247_84972	29377247	T	Thupl.29377247s0001	Thupl.29377247s0001.1.v3.1	Transcript	3_prime_UTR_variant	2079	-	-	-	-	-
29377248_379583	29377248	G	Thupl.29377248s0001	Thupl.29377248s0001.1.v3.1	Transcript	3_prime_UTR_variant	1121	-	-	-	-	-
29377248_1026013	29377248	T	Thupl.29377248s0005	Thupl.29377248s0005.1.v3.1	Transcript	3_prime_UTR_variant	2660	-	-	-	-	-
29377248_1932734	29377248	G	Thupl.29377248s0010	Thupl.29377248s0010.1.v3.1	Transcript	3_prime_UTR_variant	3367	-	-	-	-	-
29377249_5341848	29377249	T	Thupl.29377249s0032	Thupl.29377249s0032.2.v3.1	Transcript	3_prime_UTR_variant	4624	-	-	-	-	-
29377260_946761	29377260	G	Thupl.29377260s0006	Thupl.29377260s0006.1.v3.1	Transcript	3_prime_UTR_variant	1300	-	-	-	-	-
29377260_946818	29377260	C	Thupl.29377260s0006	Thupl.29377260s0006.1.v3.1	Transcript	3_prime_UTR_variant	1357	-	-	-	-	-
29377260_946842	29377260	T	Thupl.29377260s0006	Thupl.29377260s0006.1.v3.1	Transcript	3_prime_UTR_variant	1381	-	-	-	-	-
29377260_947121	29377260	A	Thupl.29377260s0006	Thupl.29377260s0006.1.v3.1	Transcript	3_prime_UTR_variant	1660	-	-	-	-	-
29377264_63542	29377264	G	Thupl.29377264s0001	Thupl.29377264s0001.1.v3.1	Transcript	3_prime_UTR_variant	476	-	-	-	-	-
29377264_63564	29377264	G	Thupl.29377264s0001	Thupl.29377264s0001.1.v3.1	Transcript	3_prime_UTR_variant	498	-	-	-	-	-
29377264_63617	29377264	A	Thupl.29377264s0001	Thupl.29377264s0001.2.v3.1	Transcript	3_prime_UTR_variant	479	-	-	-	-	-
29377264_63631	29377264	G	Thupl.29377264s0001	Thupl.29377264s0001.2.v3.1	Transcript	3_prime_UTR_variant	493	-	-	-	-	-
29377264_63676	29377264	G	Thupl.29377264s0001	Thupl.29377264s0001.2.v3.1	Transcript	3_prime_UTR_variant	538	-	-	-	-	-
29377271_731381	29377271	T	Thupl.29377271s0003	Thupl.29377271s0003.1.v3.1	Transcript	3_prime_UTR_variant	655	-	-	-	-	-
29377271_731735	29377271	C	Thupl.29377271s0003	Thupl.29377271s0003.1.v3.1	Transcript	3_prime_UTR_variant	1009	-	-	-	-	-
29377271_1292403	29377271	T	Thupl.29377271s0005	Thupl.29377271s0005.2.v3.1	Transcript	3_prime_UTR_variant	1276	-	-	-	-	-
29377271_1292421	29377271	T	Thupl.29377271s0005	Thupl.29377271s0005.2.v3.1	Transcript	3_prime_UTR_variant	1294	-	-	-	-	-
29377274_1586232	29377274	T	Thupl.29377274s0002	Thupl.29377274s0002.1.v3.1	Transcript	3_prime_UTR_variant	4882	-	-	-	-	-
29377274_1586346	29377274	C	Thupl.29377274s0002	Thupl.29377274s0002.1.v3.1	Transcript	3_prime_UTR_variant	4996	-	-	-	-	-
29377274_1586359	29377274	C	Thupl.29377274s0002	Thupl.29377274s0002.1.v3.1	Transcript	3_prime_UTR_variant	5009	-	-	-	-	-
29377274_1586426	29377274	T	Thupl.29377274s0002	Thupl.29377274s0002.1.v3.1	Transcript	3_prime_UTR_variant	5076	-	-	-	-	-
29377274_1586441	29377274	G	Thupl.29377274s0002	Thupl.29377274s0002.1.v3.1	Transcript	3_prime_UTR_variant	5091	-	-	-	-	-
29377274_1586446	29377274	T	Thupl.29377274s0002	Thupl.29377274s0002.1.v3.1	Transcript	3_prime_UTR_variant	5096	-	-	-	-	-
29377274_1586448	29377274	G	Thupl.29377274s0002	Thupl.29377274s0002.1.v3.1	Transcript	3_prime_UTR_variant	5098	-	-	-	-	-
29377274_1586454	29377274	G	Thupl.29377274s0002	Thupl.29377274s0002.1.v3.1	Transcript	3_prime_UTR_variant	5104	-	-	-	-	-
29377274_2274650	29377274	C	Thupl.29377274s0007	Thupl.29377274s0007.1.v3.1	Transcript	3_prime_UTR_variant	3530	-	-	-	-	-
29377274_2615805	29377274	T	Thupl.29377274s0009	Thupl.29377274s0009.1.v3.1	Transcript	3_prime_UTR_variant	2389	-	-	-	-	-
29377274_2615931	29377274	C	Thupl.29377274s0009	Thupl.29377274s0009.1.v3.1	Transcript	3_prime_UTR_variant	2263	-	-	-	-	-
29377274_2615998	29377274	T	Thupl.29377274s0009	Thupl.29377274s0009.1.v3.1	Transcript	3_prime_UTR_variant	2196	-	-	-	-	-
29377274_2616047	29377274	T	Thupl.29377274s0009	Thupl.29377274s0009.1.v3.1	Transcript	3_prime_UTR_variant	2147	-	-	-	-	-
29377274_2616049	29377274	A	Thupl.29377274s0009	Thupl.29377274s0009.1.v3.1	Transcript	3_prime_UTR_variant	2145	-	-	-	-	-
29377276_261241	29377276	C	Thupl.29377276s0001	Thupl.29377276s0001.1.v3.1	Transcript	3_prime_UTR_variant	1103	-	-	-	-	-
29377276_261259	29377276	A	Thupl.29377276s0001	Thupl.29377276s0001.1.v3.1	Transcript	3_prime_UTR_variant	1085	-	-	-	-	-
29377277_2370712	29377277	C	Thupl.29377277s0009	Thupl.29377277s0009.1.v3.1	Transcript	3_prime_UTR_variant	1862	-	-	-	-	-
29377277_5364027	29377277	G	Thupl.29377277s0024	Thupl.29377277s0024.1.v3.1	Transcript	3_prime_UTR_variant	1544	-	-	-	-	-
29377278_244391	29377278	G	Thupl.29377278s0002	Thupl.29377278s0002.1.v3.1	Transcript	3_prime_UTR_variant	2155	-	-	-	-	-
29377278_244398	29377278	T	Thupl.29377278s0002	Thupl.29377278s0002.1.v3.1	Transcript	3_prime_UTR_variant	2148	-	-	-	-	-
29377278_463830	29377278	A	Thupl.29377278s0005	Thupl.29377278s0005.1.v3.1	Transcript	3_prime_UTR_variant	1820	-	-	-	-	-
29377280_242212	29377280	G	Thupl.29377280s0002	Thupl.29377280s0002.1.v3.1	Transcript	3_prime_UTR_variant	871	-	-	-	-	-
29377280_242241	29377280	C	Thupl.29377280s0002	Thupl.29377280s0002.1.v3.1	Transcript	3_prime_UTR_variant	842	-	-	-	-	-
29377280_242273	29377280	T	Thupl.29377280s0002	Thupl.29377280s0002.1.v3.1	Transcript	3_prime_UTR_variant	810	-	-	-	-	-
29377280_242278	29377280	G	Thupl.29377280s0002	Thupl.29377280s0002.1.v3.1	Transcript	3_prime_UTR_variant	805	-	-	-	-	-
29377280_242288	29377280	G	Thupl.29377280s0002	Thupl.29377280s0002.1.v3.1	Transcript	3_prime_UTR_variant	795	-	-	-	-	-
29377280_242309	29377280	C	Thupl.29377280s0002	Thupl.29377280s0002.1.v3.1	Transcript	3_prime_UTR_variant	774	-	-	-	-	-
29377280_242327	29377280	G	Thupl.29377280s0002	Thupl.29377280s0002.1.v3.1	Transcript	3_prime_UTR_variant	756	-	-	-	-	-
29377280_242360	29377280	C	Thupl.29377280s0002	Thupl.29377280s0002.1.v3.1	Transcript	3_prime_UTR_variant	723	-	-	-	-	-
29377280_242362	29377280	A	Thupl.29377280s0002	Thupl.29377280s0002.1.v3.1	Transcript	3_prime_UTR_variant	721	-	-	-	-	-
29377280_242391	29377280	A	Thupl.29377280s0002	Thupl.29377280s0002.1.v3.1	Transcript	3_prime_UTR_variant	692	-	-	-	-	-
29377286_197832	29377286	A	Thupl.29377286s0001	Thupl.29377286s0001.2.v3.1	Transcript	3_prime_UTR_variant	1144	-	-	-	-	-
29377294_9049	29377294	T	Thupl.29377294s0001	Thupl.29377294s0001.1.v3.1	Transcript	3_prime_UTR_variant	3744	-	-	-	-	-
29377294_9080	29377294	G	Thupl.29377294s0001	Thupl.29377294s0001.1.v3.1	Transcript	3_prime_UTR_variant	3713	-	-	-	-	-
29377299_2975043	29377299	A	Thupl.29377299s0012	Thupl.29377299s0012.1.v3.1	Transcript	3_prime_UTR_variant	2563	-	-	-	-	-
29377307_1361691	29377307	C	Thupl.29377307s0004	Thupl.29377307s0004.1.v3.1	Transcript	3_prime_UTR_variant	605	-	-	-	-	-
29377307_1361695	29377307	C	Thupl.29377307s0004	Thupl.29377307s0004.1.v3.1	Transcript	3_prime_UTR_variant	601	-	-	-	-	-
29377309_127887	29377309	T	Thupl.29377309s0002	Thupl.29377309s0002.1.v3.1	Transcript	3_prime_UTR_variant	3451	-	-	-	-	-
29377317_361048	29377317	A	Thupl.29377317s0001	Thupl.29377317s0001.1.v3.1	Transcript	3_prime_UTR_variant	3221	-	-	-	-	-
29377317_361049	29377317	C	Thupl.29377317s0001	Thupl.29377317s0001.1.v3.1	Transcript	3_prime_UTR_variant	3220	-	-	-	-	-
29377317_361108	29377317	C	Thupl.29377317s0001	Thupl.29377317s0001.1.v3.1	Transcript	3_prime_UTR_variant	3161	-	-	-	-	-
29377317_361140	29377317	A	Thupl.29377317s0001	Thupl.29377317s0001.1.v3.1	Transcript	3_prime_UTR_variant	3129	-	-	-	-	-
29377317_361312	29377317	T	Thupl.29377317s0001	Thupl.29377317s0001.1.v3.1	Transcript	3_prime_UTR_variant	2957	-	-	-	-	-
29377317_361352	29377317	T	Thupl.29377317s0001	Thupl.29377317s0001.1.v3.1	Transcript	3_prime_UTR_variant	2917	-	-	-	-	-
29377322_934582	29377322	C	Thupl.29377322s0003	Thupl.29377322s0003.1.v3.1	Transcript	3_prime_UTR_variant	2830	-	-	-	-	-
29377322_934784	29377322	T	Thupl.29377322s0003	Thupl.29377322s0003.1.v3.1	Transcript	3_prime_UTR_variant	3032	-	-	-	-	-
29377326_1034683	29377326	T	Thupl.29377326s0003	Thupl.29377326s0003.1.v3.1	Transcript	3_prime_UTR_variant	590	-	-	-	-	-
29377326_1034784	29377326	A	Thupl.29377326s0003	Thupl.29377326s0003.1.v3.1	Transcript	3_prime_UTR_variant	489	-	-	-	-	-
29377328_548284	29377328	G	Thupl.29377328s0004	Thupl.29377328s0004.1.v3.1	Transcript	3_prime_UTR_variant	1466	-	-	-	-	-
29377328_868521	29377328	T	Thupl.29377328s0005	Thupl.29377328s0005.1.v3.1	Transcript	3_prime_UTR_variant	2792	-	-	-	-	-
29377330_1428310	29377330	A	Thupl.29377330s0005	Thupl.29377330s0005.1.v3.1	Transcript	3_prime_UTR_variant	2611	-	-	-	-	-
29377330_1428398	29377330	A	Thupl.29377330s0005	Thupl.29377330s0005.1.v3.1	Transcript	3_prime_UTR_variant	2699	-	-	-	-	-
29377330_1428400	29377330	A	Thupl.29377330s0005	Thupl.29377330s0005.1.v3.1	Transcript	3_prime_UTR_variant	2701	-	-	-	-	-
29377330_1428447	29377330	T	Thupl.29377330s0005	Thupl.29377330s0005.1.v3.1	Transcript	3_prime_UTR_variant	2748	-	-	-	-	-
29377330_1428512	29377330	G	Thupl.29377330s0005	Thupl.29377330s0005.1.v3.1	Transcript	3_prime_UTR_variant	2813	-	-	-	-	-
29377330_1428514	29377330	G	Thupl.29377330s0005	Thupl.29377330s0005.1.v3.1	Transcript	3_prime_UTR_variant	2815	-	-	-	-	-
29377336_580123	29377336	T	Thupl.29377336s0004	Thupl.29377336s0004.1.v3.1	Transcript	3_prime_UTR_variant	1577	-	-	-	-	-
29377336_580148	29377336	G	Thupl.29377336s0004	Thupl.29377336s0004.1.v3.1	Transcript	3_prime_UTR_variant	1552	-	-	-	-	-
29377336_580158	29377336	C	Thupl.29377336s0004	Thupl.29377336s0004.1.v3.1	Transcript	3_prime_UTR_variant	1542	-	-	-	-	-
29377336_1084923	29377336	C	Thupl.29377336s0005	Thupl.29377336s0005.1.v3.1	Transcript	3_prime_UTR_variant	2920	-	-	-	-	-
29377336_1084952	29377336	T	Thupl.29377336s0005	Thupl.29377336s0005.1.v3.1	Transcript	3_prime_UTR_variant	2949	-	-	-	-	-
29377336_1376762	29377336	G	Thupl.29377336s0006	Thupl.29377336s0006.1.v3.1	Transcript	3_prime_UTR_variant	1890	-	-	-	-	-
29377337_696671	29377337	A	Thupl.29377337s0007	Thupl.29377337s0007.1.v3.1	Transcript	3_prime_UTR_variant	1335	-	-	-	-	-
29377337_696694	29377337	C	Thupl.29377337s0007	Thupl.29377337s0007.1.v3.1	Transcript	3_prime_UTR_variant	1312	-	-	-	-	-
29377337_1196013	29377337	G	Thupl.29377337s0009	Thupl.29377337s0009.1.v3.1	Transcript	3_prime_UTR_variant	1184	-	-	-	-	-
29377337_2491240	29377337	G	Thupl.29377337s0012	Thupl.29377337s0012.1.v3.1	Transcript	3_prime_UTR_variant	597	-	-	-	-	-
29377340_1621332	29377340	A	Thupl.29377340s0003	Thupl.29377340s0003.1.v3.1	Transcript	3_prime_UTR_variant	1740	-	-	-	-	-
29377341_919765	29377341	A	Thupl.29377341s0003	Thupl.29377341s0003.1.v3.1	Transcript	3_prime_UTR_variant	1022	-	-	-	-	-
29377343_4225595	29377343	A	Thupl.29377343s0014	Thupl.29377343s0014.1.v3.1	Transcript	3_prime_UTR_variant	2760	-	-	-	-	-
29377344_1241868	29377344	G	Thupl.29377344s0005	Thupl.29377344s0005.1.v3.1	Transcript	3_prime_UTR_variant	2333	-	-	-	-	-
29377349_361303	29377349	C	Thupl.29377349s0002	Thupl.29377349s0002.1.v3.1	Transcript	3_prime_UTR_variant	1309	-	-	-	-	-
29377349_4071651	29377349	C	Thupl.29377349s0013	Thupl.29377349s0013.1.v3.1	Transcript	3_prime_UTR_variant	3008	-	-	-	-	-
29377349_4071675	29377349	C	Thupl.29377349s0013	Thupl.29377349s0013.1.v3.1	Transcript	3_prime_UTR_variant	3032	-	-	-	-	-
29377349_4071714	29377349	C	Thupl.29377349s0013	Thupl.29377349s0013.1.v3.1	Transcript	3_prime_UTR_variant	3071	-	-	-	-	-
29377349_4071797	29377349	G	Thupl.29377349s0013	Thupl.29377349s0013.1.v3.1	Transcript	3_prime_UTR_variant	3154	-	-	-	-	-
29377349_4071804	29377349	C	Thupl.29377349s0013	Thupl.29377349s0013.1.v3.1	Transcript	3_prime_UTR_variant	3161	-	-	-	-	-
29377349_4071838	29377349	A	Thupl.29377349s0013	Thupl.29377349s0013.1.v3.1	Transcript	3_prime_UTR_variant	3195	-	-	-	-	-
29377349_4071893	29377349	G	Thupl.29377349s0013	Thupl.29377349s0013.1.v3.1	Transcript	3_prime_UTR_variant	3250	-	-	-	-	-
29377349_4071957	29377349	A	Thupl.29377349s0013	Thupl.29377349s0013.1.v3.1	Transcript	3_prime_UTR_variant	3314	-	-	-	-	-
29377349_4072025	29377349	G	Thupl.29377349s0013	Thupl.29377349s0013.1.v3.1	Transcript	3_prime_UTR_variant	3382	-	-	-	-	-
29377354_341998	29377354	C	Thupl.29377354s0002	Thupl.29377354s0002.1.v3.1	Transcript	3_prime_UTR_variant	1479	-	-	-	-	-
29377354_342009	29377354	T	Thupl.29377354s0002	Thupl.29377354s0002.1.v3.1	Transcript	3_prime_UTR_variant	1468	-	-	-	-	-
29377354_342273	29377354	T	Thupl.29377354s0002	Thupl.29377354s0002.1.v3.1	Transcript	3_prime_UTR_variant	1204	-	-	-	-	-
29377354_1404161	29377354	C	Thupl.29377354s0005	Thupl.29377354s0005.1.v3.1	Transcript	3_prime_UTR_variant	1876	-	-	-	-	-
29377354_1404232	29377354	G	Thupl.29377354s0005	Thupl.29377354s0005.1.v3.1	Transcript	3_prime_UTR_variant	1947	-	-	-	-	-
29377356_2142577	29377356	C	Thupl.29377356s0010	Thupl.29377356s0010.1.v3.1	Transcript	3_prime_UTR_variant	2144	-	-	-	-	-
29377356_2142631	29377356	T	Thupl.29377356s0010	Thupl.29377356s0010.1.v3.1	Transcript	3_prime_UTR_variant	2198	-	-	-	-	-
29377356_2392185	29377356	T	Thupl.29377356s0014	Thupl.29377356s0014.1.v3.1	Transcript	3_prime_UTR_variant	1725	-	-	-	-	-
29377356_2392212	29377356	A	Thupl.29377356s0014	Thupl.29377356s0014.1.v3.1	Transcript	3_prime_UTR_variant	1752	-	-	-	-	-
29377356_2392215	29377356	A	Thupl.29377356s0014	Thupl.29377356s0014.1.v3.1	Transcript	3_prime_UTR_variant	1755	-	-	-	-	-
29377356_2392232	29377356	T	Thupl.29377356s0014	Thupl.29377356s0014.1.v3.1	Transcript	3_prime_UTR_variant	1772	-	-	-	-	-
29377356_2392275	29377356	T	Thupl.29377356s0014	Thupl.29377356s0014.1.v3.1	Transcript	3_prime_UTR_variant	1815	-	-	-	-	-
29377356_2392280	29377356	T	Thupl.29377356s0014	Thupl.29377356s0014.1.v3.1	Transcript	3_prime_UTR_variant	1820	-	-	-	-	-
29377356_2392282	29377356	A	Thupl.29377356s0014	Thupl.29377356s0014.1.v3.1	Transcript	3_prime_UTR_variant	1822	-	-	-	-	-
29377368_3117339	29377368	A	Thupl.29377368s0020	Thupl.29377368s0020.1.v3.1	Transcript	3_prime_UTR_variant	1532	-	-	-	-	-
29377369_475213	29377369	T	Thupl.29377369s0004	Thupl.29377369s0004.1.v3.1	Transcript	3_prime_UTR_variant	1932	-	-	-	-	-
29377370_1786893	29377370	T	Thupl.29377370s0006	Thupl.29377370s0006.1.v3.1	Transcript	3_prime_UTR_variant	1485	-	-	-	-	-
29377375_1027012	29377375	T	Thupl.29377375s0004	Thupl.29377375s0004.1.v3.1	Transcript	3_prime_UTR_variant	3707	-	-	-	-	-
29377375_1027027	29377375	C	Thupl.29377375s0004	Thupl.29377375s0004.1.v3.1	Transcript	3_prime_UTR_variant	3692	-	-	-	-	-
29377375_1027028	29377375	C	Thupl.29377375s0004	Thupl.29377375s0004.1.v3.1	Transcript	3_prime_UTR_variant	3691	-	-	-	-	-
29377375_1027055	29377375	C	Thupl.29377375s0004	Thupl.29377375s0004.1.v3.1	Transcript	3_prime_UTR_variant	3664	-	-	-	-	-
29377375_1027058	29377375	T	Thupl.29377375s0004	Thupl.29377375s0004.1.v3.1	Transcript	3_prime_UTR_variant	3661	-	-	-	-	-
29377376_1130868	29377376	A	Thupl.29377376s0004	Thupl.29377376s0004.1.v3.1	Transcript	3_prime_UTR_variant	1656	-	-	-	-	-
29377376_2846927	29377376	G	Thupl.29377376s0013	Thupl.29377376s0013.1.v3.1	Transcript	3_prime_UTR_variant	1394	-	-	-	-	-
29377376_2846929	29377376	G	Thupl.29377376s0013	Thupl.29377376s0013.1.v3.1	Transcript	3_prime_UTR_variant	1396	-	-	-	-	-
29377380_602323	29377380	T	Thupl.29377380s0003	Thupl.29377380s0003.1.v3.1	Transcript	3_prime_UTR_variant	2514	-	-	-	-	-
29377381_2101521	29377381	G	Thupl.29377381s0010	Thupl.29377381s0010.1.v3.1	Transcript	3_prime_UTR_variant	1466	-	-	-	-	-
29377381_2101564	29377381	C	Thupl.29377381s0010	Thupl.29377381s0010.1.v3.1	Transcript	3_prime_UTR_variant	1509	-	-	-	-	-
29377393_42807	29377393	T	Thupl.29377393s0001	Thupl.29377393s0001.1.v3.1	Transcript	3_prime_UTR_variant	3106	-	-	-	-	-
29377393_42836	29377393	A	Thupl.29377393s0001	Thupl.29377393s0001.1.v3.1	Transcript	3_prime_UTR_variant	3077	-	-	-	-	-
29377393_42898	29377393	T	Thupl.29377393s0001	Thupl.29377393s0001.1.v3.1	Transcript	3_prime_UTR_variant	3015	-	-	-	-	-
29377401_83443	29377401	C	Thupl.29377401s0001	Thupl.29377401s0001.1.v3.1	Transcript	3_prime_UTR_variant	1155	-	-	-	-	-
29377401_83538	29377401	T	Thupl.29377401s0001	Thupl.29377401s0001.1.v3.1	Transcript	3_prime_UTR_variant	1250	-	-	-	-	-
29377401_83609	29377401	A	Thupl.29377401s0001	Thupl.29377401s0001.1.v3.1	Transcript	3_prime_UTR_variant	1321	-	-	-	-	-
29377401_83665	29377401	G	Thupl.29377401s0001	Thupl.29377401s0001.1.v3.1	Transcript	3_prime_UTR_variant	1377	-	-	-	-	-
29377401_83721	29377401	C	Thupl.29377401s0001	Thupl.29377401s0001.1.v3.1	Transcript	3_prime_UTR_variant	1433	-	-	-	-	-
29377401_83901	29377401	A	Thupl.29377401s0001	Thupl.29377401s0001.1.v3.1	Transcript	3_prime_UTR_variant	1613	-	-	-	-	-
29377401_83983	29377401	A	Thupl.29377401s0001	Thupl.29377401s0001.1.v3.1	Transcript	3_prime_UTR_variant	1695	-	-	-	-	-
29377401_304341	29377401	T	Thupl.29377401s0002	Thupl.29377401s0002.1.v3.1	Transcript	3_prime_UTR_variant	7538	-	-	-	-	-
29377401_304345	29377401	A	Thupl.29377401s0002	Thupl.29377401s0002.1.v3.1	Transcript	3_prime_UTR_variant	7542	-	-	-	-	-
29377401_304363	29377401	A	Thupl.29377401s0002	Thupl.29377401s0002.1.v3.1	Transcript	3_prime_UTR_variant	7560	-	-	-	-	-
29377401_1514781	29377401	T	Thupl.29377401s0007	Thupl.29377401s0007.1.v3.1	Transcript	3_prime_UTR_variant	2321	-	-	-	-	-
29377401_1847645	29377401	G	Thupl.29377401s0009	Thupl.29377401s0009.1.v3.1	Transcript	3_prime_UTR_variant	1335	-	-	-	-	-
29377401_1847728	29377401	G	Thupl.29377401s0009	Thupl.29377401s0009.1.v3.1	Transcript	3_prime_UTR_variant	1418	-	-	-	-	-
29377401_1847730	29377401	G	Thupl.29377401s0009	Thupl.29377401s0009.1.v3.1	Transcript	3_prime_UTR_variant	1420	-	-	-	-	-
29377401_1847732	29377401	T	Thupl.29377401s0009	Thupl.29377401s0009.1.v3.1	Transcript	3_prime_UTR_variant	1422	-	-	-	-	-
29377401_1847806	29377401	T	Thupl.29377401s0009	Thupl.29377401s0009.1.v3.1	Transcript	3_prime_UTR_variant	1496	-	-	-	-	-
29377401_1847824	29377401	G	Thupl.29377401s0009	Thupl.29377401s0009.1.v3.1	Transcript	3_prime_UTR_variant	1514	-	-	-	-	-
29377401_2038981	29377401	A	Thupl.29377401s0010	Thupl.29377401s0010.1.v3.1	Transcript	3_prime_UTR_variant	1021	-	-	-	-	-
29377401_2039000	29377401	C	Thupl.29377401s0010	Thupl.29377401s0010.1.v3.1	Transcript	3_prime_UTR_variant	1040	-	-	-	-	-
29377401_2039238	29377401	G	Thupl.29377401s0010	Thupl.29377401s0010.1.v3.1	Transcript	3_prime_UTR_variant	1278	-	-	-	-	-
29377401_2039274	29377401	C	Thupl.29377401s0010	Thupl.29377401s0010.1.v3.1	Transcript	3_prime_UTR_variant	1314	-	-	-	-	-
29377401_2101595	29377401	A	Thupl.29377401s0011	Thupl.29377401s0011.1.v3.1	Transcript	3_prime_UTR_variant	3084	-	-	-	-	-
29377401_2101625	29377401	C	Thupl.29377401s0011	Thupl.29377401s0011.1.v3.1	Transcript	3_prime_UTR_variant	3054	-	-	-	-	-
29377402_4312604	29377402	T	Thupl.29377402s0022	Thupl.29377402s0022.1.v3.1	Transcript	3_prime_UTR_variant	1265	-	-	-	-	-
29377402_4312689	29377402	A	Thupl.29377402s0022	Thupl.29377402s0022.1.v3.1	Transcript	3_prime_UTR_variant	1180	-	-	-	-	-
29377407_929923	29377407	G	Thupl.29377407s0005	Thupl.29377407s0005.1.v3.1	Transcript	3_prime_UTR_variant	1972	-	-	-	-	-
29377413_279201	29377413	T	Thupl.29377413s0002	Thupl.29377413s0002.1.v3.1	Transcript	3_prime_UTR_variant	2007	-	-	-	-	-
29377413_279410	29377413	C	Thupl.29377413s0002	Thupl.29377413s0002.1.v3.1	Transcript	3_prime_UTR_variant	1798	-	-	-	-	-
29377418_2118361	29377418	T	Thupl.29377418s0012	Thupl.29377418s0012.1.v3.1	Transcript	3_prime_UTR_variant	1087	-	-	-	-	-
29377418_3511536	29377418	C	Thupl.29377418s0017	Thupl.29377418s0017.1.v3.1	Transcript	3_prime_UTR_variant	4018	-	-	-	-	-
29377418_3511556	29377418	C	Thupl.29377418s0017	Thupl.29377418s0017.1.v3.1	Transcript	3_prime_UTR_variant	4038	-	-	-	-	-
29377419_919920	29377419	A	Thupl.29377419s0005	Thupl.29377419s0005.1.v3.1	Transcript	3_prime_UTR_variant	3255	-	-	-	-	-
29377420_2388040	29377420	C	Thupl.29377420s0007	Thupl.29377420s0007.1.v3.1	Transcript	3_prime_UTR_variant	1627	-	-	-	-	-
29377420_2388096	29377420	A	Thupl.29377420s0007	Thupl.29377420s0007.1.v3.1	Transcript	3_prime_UTR_variant	1571	-	-	-	-	-
29377420_2388215	29377420	C	Thupl.29377420s0007	Thupl.29377420s0007.1.v3.1	Transcript	3_prime_UTR_variant	1452	-	-	-	-	-
29377420_5231973	29377420	C	Thupl.29377420s0010	Thupl.29377420s0010.1.v3.1	Transcript	3_prime_UTR_variant	934	-	-	-	-	-
29377435_680434	29377435	A	Thupl.29377435s0001	Thupl.29377435s0001.1.v3.1	Transcript	3_prime_UTR_variant	2083	-	-	-	-	-
29377435_680479	29377435	C	Thupl.29377435s0001	Thupl.29377435s0001.1.v3.1	Transcript	3_prime_UTR_variant	2128	-	-	-	-	-
29377435_680498	29377435	G	Thupl.29377435s0001	Thupl.29377435s0001.1.v3.1	Transcript	3_prime_UTR_variant	2147	-	-	-	-	-
29377435_680535	29377435	T	Thupl.29377435s0001	Thupl.29377435s0001.1.v3.1	Transcript	3_prime_UTR_variant	2184	-	-	-	-	-
29377435_680605	29377435	A	Thupl.29377435s0001	Thupl.29377435s0001.1.v3.1	Transcript	3_prime_UTR_variant	2254	-	-	-	-	-
29377435_680791	29377435	T	Thupl.29377435s0001	Thupl.29377435s0001.1.v3.1	Transcript	3_prime_UTR_variant	2440	-	-	-	-	-
29377435_1437646	29377435	T	Thupl.29377435s0002	Thupl.29377435s0002.1.v3.1	Transcript	3_prime_UTR_variant	1501	-	-	-	-	-
29377435_1642470	29377435	G	Thupl.29377435s0003	Thupl.29377435s0003.1.v3.1	Transcript	3_prime_UTR_variant	3321	-	-	-	-	-
29377437_694697	29377437	G	Thupl.29377437s0001	Thupl.29377437s0001.1.v3.1	Transcript	3_prime_UTR_variant	2121	-	-	-	-	-
29377437_2940240	29377437	G	Thupl.29377437s0007	Thupl.29377437s0007.1.v3.1	Transcript	3_prime_UTR_variant	940	-	-	-	-	-
29377438_818427	29377438	G	Thupl.29377438s0002	Thupl.29377438s0002.1.v3.1	Transcript	3_prime_UTR_variant	960	-	-	-	-	-
29377438_818462	29377438	G	Thupl.29377438s0002	Thupl.29377438s0002.1.v3.1	Transcript	3_prime_UTR_variant	995	-	-	-	-	-
29377438_1245450	29377438	G	Thupl.29377438s0003	Thupl.29377438s0003.1.v3.1	Transcript	3_prime_UTR_variant	3876	-	-	-	-	-
29377438_1245506	29377438	A	Thupl.29377438s0003	Thupl.29377438s0003.1.v3.1	Transcript	3_prime_UTR_variant	3932	-	-	-	-	-
29377438_1245512	29377438	G	Thupl.29377438s0003	Thupl.29377438s0003.1.v3.1	Transcript	3_prime_UTR_variant	3938	-	-	-	-	-
29377438_1245564	29377438	G	Thupl.29377438s0003	Thupl.29377438s0003.1.v3.1	Transcript	3_prime_UTR_variant	3990	-	-	-	-	-
29377438_1245590	29377438	G	Thupl.29377438s0003	Thupl.29377438s0003.1.v3.1	Transcript	3_prime_UTR_variant	4016	-	-	-	-	-
29377438_1245632	29377438	C	Thupl.29377438s0003	Thupl.29377438s0003.1.v3.1	Transcript	3_prime_UTR_variant	4058	-	-	-	-	-
29377438_1245638	29377438	A	Thupl.29377438s0003	Thupl.29377438s0003.1.v3.1	Transcript	3_prime_UTR_variant	4064	-	-	-	-	-
29377439_191341	29377439	T	Thupl.29377439s0002	Thupl.29377439s0002.1.v3.1	Transcript	3_prime_UTR_variant	2135	-	-	-	-	-
29377439_191342	29377439	A	Thupl.29377439s0002	Thupl.29377439s0002.1.v3.1	Transcript	3_prime_UTR_variant	2136	-	-	-	-	-
29377439_191357	29377439	C	Thupl.29377439s0002	Thupl.29377439s0002.1.v3.1	Transcript	3_prime_UTR_variant	2151	-	-	-	-	-
29377439_297925	29377439	A	Thupl.29377439s0003	Thupl.29377439s0003.1.v3.1	Transcript	3_prime_UTR_variant	1835	-	-	-	-	-
29377439_496449	29377439	A	Thupl.29377439s0004	Thupl.29377439s0004.1.v3.1	Transcript	3_prime_UTR_variant	966	-	-	-	-	-
29377439_496540	29377439	A	Thupl.29377439s0004	Thupl.29377439s0004.1.v3.1	Transcript	3_prime_UTR_variant	1057	-	-	-	-	-
29377439_496804	29377439	G	Thupl.29377439s0004	Thupl.29377439s0004.1.v3.1	Transcript	3_prime_UTR_variant	1321	-	-	-	-	-
29377439_969027	29377439	T	Thupl.29377439s0010	Thupl.29377439s0010.1.v3.1	Transcript	3_prime_UTR_variant	1008	-	-	-	-	-
29377439_1137224	29377439	A	Thupl.29377439s0011	Thupl.29377439s0011.1.v3.1	Transcript	3_prime_UTR_variant	990	-	-	-	-	-
29377439_1137244	29377439	G	Thupl.29377439s0011	Thupl.29377439s0011.1.v3.1	Transcript	3_prime_UTR_variant	1010	-	-	-	-	-
29377439_1137308	29377439	C	Thupl.29377439s0011	Thupl.29377439s0011.1.v3.1	Transcript	3_prime_UTR_variant	1074	-	-	-	-	-
29377439_1137351	29377439	A	Thupl.29377439s0011	Thupl.29377439s0011.1.v3.1	Transcript	3_prime_UTR_variant	1117	-	-	-	-	-
29377439_1137488	29377439	C	Thupl.29377439s0011	Thupl.29377439s0011.1.v3.1	Transcript	3_prime_UTR_variant	1254	-	-	-	-	-
29377439_1137509	29377439	G	Thupl.29377439s0011	Thupl.29377439s0011.1.v3.1	Transcript	3_prime_UTR_variant	1275	-	-	-	-	-
29377439_1137608	29377439	G	Thupl.29377439s0011	Thupl.29377439s0011.1.v3.1	Transcript	3_prime_UTR_variant	1374	-	-	-	-	-
29377446_1835078	29377446	A	Thupl.29377446s0007	Thupl.29377446s0007.1.v3.1	Transcript	3_prime_UTR_variant	772	-	-	-	-	-
29377446_2267773	29377446	A	Thupl.29377446s0008	Thupl.29377446s0008.1.v3.1	Transcript	3_prime_UTR_variant	1870	-	-	-	-	-
29377450_2680624	29377450	A	Thupl.29377450s0007	Thupl.29377450s0007.1.v3.1	Transcript	3_prime_UTR_variant	1415	-	-	-	-	-
29377451_58796	29377451	A	Thupl.29377451s0001	Thupl.29377451s0001.1.v3.1	Transcript	3_prime_UTR_variant	1092	-	-	-	-	-
29377451_971080	29377451	C	Thupl.29377451s0003	Thupl.29377451s0003.1.v3.1	Transcript	3_prime_UTR_variant	2354	-	-	-	-	-
29377451_971117	29377451	A	Thupl.29377451s0003	Thupl.29377451s0003.1.v3.1	Transcript	3_prime_UTR_variant	2391	-	-	-	-	-
29377451_971128	29377451	G	Thupl.29377451s0003	Thupl.29377451s0003.1.v3.1	Transcript	3_prime_UTR_variant	2402	-	-	-	-	-
29377451_971289	29377451	A	Thupl.29377451s0003	Thupl.29377451s0003.1.v3.1	Transcript	3_prime_UTR_variant	2563	-	-	-	-	-
29377451_971387	29377451	G	Thupl.29377451s0003	Thupl.29377451s0003.1.v3.1	Transcript	3_prime_UTR_variant	2661	-	-	-	-	-
29377451_1452722	29377451	A	Thupl.29377451s0005	Thupl.29377451s0005.1.v3.1	Transcript	3_prime_UTR_variant	2695	-	-	-	-	-
29377456_1333104	29377456	T	Thupl.29377456s0012	Thupl.29377456s0012.1.v3.1	Transcript	3_prime_UTR_variant	625	-	-	-	-	-
29377456_1333106	29377456	T	Thupl.29377456s0012	Thupl.29377456s0012.1.v3.1	Transcript	3_prime_UTR_variant	623	-	-	-	-	-
29377456_1333108	29377456	A	Thupl.29377456s0012	Thupl.29377456s0012.1.v3.1	Transcript	3_prime_UTR_variant	621	-	-	-	-	-
29377456_1333131	29377456	A	Thupl.29377456s0012	Thupl.29377456s0012.1.v3.1	Transcript	3_prime_UTR_variant	598	-	-	-	-	-
29377459_448627	29377459	C	Thupl.29377459s0002	Thupl.29377459s0002.1.v3.1	Transcript	3_prime_UTR_variant	2237	-	-	-	-	-
29377462_3962949	29377462	G	Thupl.29377462s0017	Thupl.29377462s0017.1.v3.1	Transcript	3_prime_UTR_variant	1540	-	-	-	-	-
29377462_3963009	29377462	T	Thupl.29377462s0017	Thupl.29377462s0017.1.v3.1	Transcript	3_prime_UTR_variant	1600	-	-	-	-	-
29377462_3963113	29377462	G	Thupl.29377462s0017	Thupl.29377462s0017.1.v3.1	Transcript	3_prime_UTR_variant	1704	-	-	-	-	-
29377464_3015911	29377464	T	Thupl.29377464s0011	Thupl.29377464s0011.1.v3.1	Transcript	3_prime_UTR_variant	1330	-	-	-	-	-
29377464_3122462	29377464	C	Thupl.29377464s0012	Thupl.29377464s0012.1.v3.1	Transcript	3_prime_UTR_variant	2328	-	-	-	-	-
29377464_3122535	29377464	T	Thupl.29377464s0012	Thupl.29377464s0012.1.v3.1	Transcript	3_prime_UTR_variant	2255	-	-	-	-	-
29377464_3122537	29377464	G	Thupl.29377464s0012	Thupl.29377464s0012.1.v3.1	Transcript	3_prime_UTR_variant	2253	-	-	-	-	-
29377464_3122539	29377464	G	Thupl.29377464s0012	Thupl.29377464s0012.1.v3.1	Transcript	3_prime_UTR_variant	2251	-	-	-	-	-
29377464_3122541	29377464	A	Thupl.29377464s0012	Thupl.29377464s0012.1.v3.1	Transcript	3_prime_UTR_variant	2249	-	-	-	-	-
29377464_3122543	29377464	C	Thupl.29377464s0012	Thupl.29377464s0012.1.v3.1	Transcript	3_prime_UTR_variant	2247	-	-	-	-	-
29377464_3883688	29377464	T	Thupl.29377464s0015	Thupl.29377464s0015.1.v3.1	Transcript	3_prime_UTR_variant	656	-	-	-	-	-
29377464_3883696	29377464	T	Thupl.29377464s0015	Thupl.29377464s0015.1.v3.1	Transcript	3_prime_UTR_variant	664	-	-	-	-	-
29377464_4063681	29377464	G	Thupl.29377464s0017	Thupl.29377464s0017.1.v3.1	Transcript	3_prime_UTR_variant	2947	-	-	-	-	-
29377465_929119	29377465	C	Thupl.29377465s0003	Thupl.29377465s0003.11.v3.1	Transcript	3_prime_UTR_variant	985	-	-	-	-	-
29377465_929345	29377465	G	Thupl.29377465s0003	Thupl.29377465s0003.11.v3.1	Transcript	3_prime_UTR_variant	1211	-	-	-	-	-
29377477_15525	29377477	A	Thupl.29377477s0001	Thupl.29377477s0001.1.v3.1	Transcript	3_prime_UTR_variant	2025	-	-	-	-	-
29377477_15526	29377477	T	Thupl.29377477s0001	Thupl.29377477s0001.1.v3.1	Transcript	3_prime_UTR_variant	2024	-	-	-	-	-
29377477_15554	29377477	G	Thupl.29377477s0001	Thupl.29377477s0001.1.v3.1	Transcript	3_prime_UTR_variant	1996	-	-	-	-	-
29377477_15559	29377477	G	Thupl.29377477s0001	Thupl.29377477s0001.1.v3.1	Transcript	3_prime_UTR_variant	1991	-	-	-	-	-
29377477_15573	29377477	C	Thupl.29377477s0001	Thupl.29377477s0001.1.v3.1	Transcript	3_prime_UTR_variant	1977	-	-	-	-	-
29377477_15574	29377477	T	Thupl.29377477s0001	Thupl.29377477s0001.1.v3.1	Transcript	3_prime_UTR_variant	1976	-	-	-	-	-
29377477_15589	29377477	C	Thupl.29377477s0001	Thupl.29377477s0001.1.v3.1	Transcript	3_prime_UTR_variant	1961	-	-	-	-	-
29377477_15657	29377477	A	Thupl.29377477s0001	Thupl.29377477s0001.1.v3.1	Transcript	3_prime_UTR_variant	1893	-	-	-	-	-
29377477_15686	29377477	T	Thupl.29377477s0001	Thupl.29377477s0001.1.v3.1	Transcript	3_prime_UTR_variant	1864	-	-	-	-	-
29377477_15726	29377477	T	Thupl.29377477s0001	Thupl.29377477s0001.1.v3.1	Transcript	3_prime_UTR_variant	1824	-	-	-	-	-
29377477_15777	29377477	A	Thupl.29377477s0001	Thupl.29377477s0001.1.v3.1	Transcript	3_prime_UTR_variant	1773	-	-	-	-	-
29377477_15795	29377477	C	Thupl.29377477s0001	Thupl.29377477s0001.1.v3.1	Transcript	3_prime_UTR_variant	1755	-	-	-	-	-
29377477_15801	29377477	A	Thupl.29377477s0001	Thupl.29377477s0001.1.v3.1	Transcript	3_prime_UTR_variant	1749	-	-	-	-	-
29377477_281196	29377477	T	Thupl.29377477s0003	Thupl.29377477s0003.1.v3.1	Transcript	3_prime_UTR_variant	1725	-	-	-	-	-
29377477_281222	29377477	A	Thupl.29377477s0003	Thupl.29377477s0003.1.v3.1	Transcript	3_prime_UTR_variant	1699	-	-	-	-	-
29377477_281226	29377477	G	Thupl.29377477s0003	Thupl.29377477s0003.1.v3.1	Transcript	3_prime_UTR_variant	1695	-	-	-	-	-
29377477_281229	29377477	A	Thupl.29377477s0003	Thupl.29377477s0003.1.v3.1	Transcript	3_prime_UTR_variant	1692	-	-	-	-	-
29377477_568272	29377477	A	Thupl.29377477s0004	Thupl.29377477s0004.1.v3.1	Transcript	3_prime_UTR_variant	1832	-	-	-	-	-
29377477_568287	29377477	A	Thupl.29377477s0004	Thupl.29377477s0004.1.v3.1	Transcript	3_prime_UTR_variant	1847	-	-	-	-	-
29377477_568294	29377477	C	Thupl.29377477s0004	Thupl.29377477s0004.1.v3.1	Transcript	3_prime_UTR_variant	1854	-	-	-	-	-
29377477_568299	29377477	T	Thupl.29377477s0004	Thupl.29377477s0004.1.v3.1	Transcript	3_prime_UTR_variant	1859	-	-	-	-	-
29377477_568342	29377477	C	Thupl.29377477s0004	Thupl.29377477s0004.1.v3.1	Transcript	3_prime_UTR_variant	1902	-	-	-	-	-
29377477_568345	29377477	G	Thupl.29377477s0004	Thupl.29377477s0004.1.v3.1	Transcript	3_prime_UTR_variant	1905	-	-	-	-	-
29377478_297948	29377478	A	Thupl.29377478s0003	Thupl.29377478s0003.1.v3.1	Transcript	3_prime_UTR_variant	2381	-	-	-	-	-
29377478_915199	29377478	C	Thupl.29377478s0005	Thupl.29377478s0005.10.v3.1	Transcript	3_prime_UTR_variant	2901	-	-	-	-	-
29377479_1540	29377479	A	Thupl.29377479s0001	Thupl.29377479s0001.1.v3.1	Transcript	3_prime_UTR_variant	1995	-	-	-	-	-
29377479_1642	29377479	C	Thupl.29377479s0001	Thupl.29377479s0001.1.v3.1	Transcript	3_prime_UTR_variant	1893	-	-	-	-	-
29377479_1643	29377479	G	Thupl.29377479s0001	Thupl.29377479s0001.1.v3.1	Transcript	3_prime_UTR_variant	1892	-	-	-	-	-
29377479_404262	29377479	T	Thupl.29377479s0002	Thupl.29377479s0002.1.v3.1	Transcript	3_prime_UTR_variant	481	-	-	-	-	-
29377479_404278	29377479	A	Thupl.29377479s0002	Thupl.29377479s0002.1.v3.1	Transcript	3_prime_UTR_variant	465	-	-	-	-	-
29377483_962952	29377483	T	Thupl.29377483s0002	Thupl.29377483s0002.1.v3.1	Transcript	3_prime_UTR_variant	3192	-	-	-	-	-
29377483_962970	29377483	A	Thupl.29377483s0002	Thupl.29377483s0002.1.v3.1	Transcript	3_prime_UTR_variant	3210	-	-	-	-	-
29377484_359835	29377484	A	Thupl.29377484s0003	Thupl.29377484s0003.1.v3.1	Transcript	3_prime_UTR_variant	1240	-	-	-	-	-
29377484_2196483	29377484	G	Thupl.29377484s0013	Thupl.29377484s0013.1.v3.1	Transcript	3_prime_UTR_variant	1449	-	-	-	-	-
29377488_782784	29377488	A	Thupl.29377488s0003	Thupl.29377488s0003.1.v3.1	Transcript	3_prime_UTR_variant	1218	-	-	-	-	-
29377488_782843	29377488	C	Thupl.29377488s0003	Thupl.29377488s0003.1.v3.1	Transcript	3_prime_UTR_variant	1159	-	-	-	-	-
29377492_1121109	29377492	C	Thupl.29377492s0003	Thupl.29377492s0003.1.v3.1	Transcript	3_prime_UTR_variant	1914	-	-	-	-	-
29377496_225714	29377496	A	Thupl.29377496s0005	Thupl.29377496s0005.1.v3.1	Transcript	3_prime_UTR_variant	668	-	-	-	-	-
29377500_928546	29377500	A	Thupl.29377500s0006	Thupl.29377500s0006.1.v3.1	Transcript	3_prime_UTR_variant	2668	-	-	-	-	-
29377503_384117	29377503	G	Thupl.29377503s0006	Thupl.29377503s0006.1.v3.1	Transcript	3_prime_UTR_variant	1806	-	-	-	-	-
29377506_699765	29377506	C	Thupl.29377506s0004	Thupl.29377506s0004.1.v3.1	Transcript	3_prime_UTR_variant	1439	-	-	-	-	-
29377506_699933	29377506	T	Thupl.29377506s0004	Thupl.29377506s0004.1.v3.1	Transcript	3_prime_UTR_variant	1271	-	-	-	-	-
29377506_699944	29377506	T	Thupl.29377506s0004	Thupl.29377506s0004.1.v3.1	Transcript	3_prime_UTR_variant	1260	-	-	-	-	-
29377506_700005	29377506	C	Thupl.29377506s0004	Thupl.29377506s0004.1.v3.1	Transcript	3_prime_UTR_variant	1199	-	-	-	-	-
29377507_88405	29377507	A	Thupl.29377507s0001	Thupl.29377507s0001.1.v3.1	Transcript	3_prime_UTR_variant	1574	-	-	-	-	-
29377507_88457	29377507	C	Thupl.29377507s0001	Thupl.29377507s0001.1.v3.1	Transcript	3_prime_UTR_variant	1522	-	-	-	-	-
29377508_161136	29377508	G	Thupl.29377508s0003	Thupl.29377508s0003.1.v3.1	Transcript	3_prime_UTR_variant	2591	-	-	-	-	-
29377508_161138	29377508	T	Thupl.29377508s0003	Thupl.29377508s0003.1.v3.1	Transcript	3_prime_UTR_variant	2589	-	-	-	-	-
29377508_161139	29377508	A	Thupl.29377508s0003	Thupl.29377508s0003.1.v3.1	Transcript	3_prime_UTR_variant	2588	-	-	-	-	-
29377508_161241	29377508	G	Thupl.29377508s0003	Thupl.29377508s0003.1.v3.1	Transcript	3_prime_UTR_variant	2486	-	-	-	-	-
29377513_572323	29377513	C	Thupl.29377513s0002	Thupl.29377513s0002.1.v3.1	Transcript	3_prime_UTR_variant	1618	-	-	-	-	-
29377513_572339	29377513	A	Thupl.29377513s0002	Thupl.29377513s0002.1.v3.1	Transcript	3_prime_UTR_variant	1602	-	-	-	-	-
29377513_1850929	29377513	C	Thupl.29377513s0006	Thupl.29377513s0006.1.v3.1	Transcript	3_prime_UTR_variant	1207	-	-	-	-	-
29377513_1851029	29377513	C	Thupl.29377513s0006	Thupl.29377513s0006.1.v3.1	Transcript	3_prime_UTR_variant	1107	-	-	-	-	-
29377513_2158094	29377513	C	Thupl.29377513s0008	Thupl.29377513s0008.1.v3.1	Transcript	3_prime_UTR_variant	1799	-	-	-	-	-
29377513_2158159	29377513	T	Thupl.29377513s0008	Thupl.29377513s0008.1.v3.1	Transcript	3_prime_UTR_variant	1734	-	-	-	-	-
29377513_2158438	29377513	C	Thupl.29377513s0008	Thupl.29377513s0008.1.v3.1	Transcript	3_prime_UTR_variant	1455	-	-	-	-	-
29377513_2158439	29377513	A	Thupl.29377513s0008	Thupl.29377513s0008.1.v3.1	Transcript	3_prime_UTR_variant	1454	-	-	-	-	-
29377513_2158536	29377513	A	Thupl.29377513s0008	Thupl.29377513s0008.1.v3.1	Transcript	3_prime_UTR_variant	1357	-	-	-	-	-
29377515_241222	29377515	A	Thupl.29377515s0001	Thupl.29377515s0001.1.v3.1	Transcript	3_prime_UTR_variant	1057	-	-	-	-	-
29377515_241335	29377515	T	Thupl.29377515s0001	Thupl.29377515s0001.1.v3.1	Transcript	3_prime_UTR_variant	1170	-	-	-	-	-
29377524_1947933	29377524	T	Thupl.29377524s0011	Thupl.29377524s0011.1.v3.1	Transcript	3_prime_UTR_variant	731	-	-	-	-	-
29377524_1947938	29377524	T	Thupl.29377524s0011	Thupl.29377524s0011.1.v3.1	Transcript	3_prime_UTR_variant	726	-	-	-	-	-
29377529_3414489	29377529	T	Thupl.29377529s0017	Thupl.29377529s0017.1.v3.1	Transcript	3_prime_UTR_variant	2103	-	-	-	-	-
29377529_3414508	29377529	A	Thupl.29377529s0017	Thupl.29377529s0017.1.v3.1	Transcript	3_prime_UTR_variant	2084	-	-	-	-	-
29377532_224590	29377532	G	Thupl.29377532s0001	Thupl.29377532s0001.1.v3.1	Transcript	3_prime_UTR_variant	1330	-	-	-	-	-
29377533_588172	29377533	T	Thupl.29377533s0002	Thupl.29377533s0002.1.v3.1	Transcript	3_prime_UTR_variant	1204	-	-	-	-	-
29377534_2359650	29377534	G	Thupl.29377534s0014	Thupl.29377534s0014.1.v3.1	Transcript	3_prime_UTR_variant	2899	-	-	-	-	-
29377535_715521	29377535	T	Thupl.29377535s0001	Thupl.29377535s0001.3.v3.1	Transcript	3_prime_UTR_variant	5898	-	-	-	-	-
29377535_715677	29377535	T	Thupl.29377535s0001	Thupl.29377535s0001.3.v3.1	Transcript	3_prime_UTR_variant	6054	-	-	-	-	-
29377537_69273	29377537	T	Thupl.29377537s0001	Thupl.29377537s0001.1.v3.1	Transcript	3_prime_UTR_variant	3642	-	-	-	-	-
29377537_2578011	29377537	A	Thupl.29377537s0009	Thupl.29377537s0009.1.v3.1	Transcript	3_prime_UTR_variant	601	-	-	-	-	-
29377537_2578017	29377537	A	Thupl.29377537s0009	Thupl.29377537s0009.1.v3.1	Transcript	3_prime_UTR_variant	607	-	-	-	-	-
29377537_2578056	29377537	G	Thupl.29377537s0009	Thupl.29377537s0009.1.v3.1	Transcript	3_prime_UTR_variant	646	-	-	-	-	-
29377537_2578137	29377537	T	Thupl.29377537s0009	Thupl.29377537s0009.1.v3.1	Transcript	3_prime_UTR_variant	727	-	-	-	-	-
29377537_3439918	29377537	C	Thupl.29377537s0017	Thupl.29377537s0017.1.v3.1	Transcript	3_prime_UTR_variant	2154	-	-	-	-	-
29377537_3440027	29377537	C	Thupl.29377537s0017	Thupl.29377537s0017.1.v3.1	Transcript	3_prime_UTR_variant	2263	-	-	-	-	-
29377538_4184153	29377538	A	Thupl.29377538s0016	Thupl.29377538s0016.1.v3.1	Transcript	3_prime_UTR_variant	3530	-	-	-	-	-
29377538_4184299	29377538	T	Thupl.29377538s0016	Thupl.29377538s0016.1.v3.1	Transcript	3_prime_UTR_variant	3676	-	-	-	-	-
29377538_4184318	29377538	C	Thupl.29377538s0016	Thupl.29377538s0016.1.v3.1	Transcript	3_prime_UTR_variant	3695	-	-	-	-	-
29377538_4184322	29377538	C	Thupl.29377538s0016	Thupl.29377538s0016.1.v3.1	Transcript	3_prime_UTR_variant	3699	-	-	-	-	-
29377538_4184351	29377538	A	Thupl.29377538s0016	Thupl.29377538s0016.1.v3.1	Transcript	3_prime_UTR_variant	3728	-	-	-	-	-
29377538_4184368	29377538	G	Thupl.29377538s0016	Thupl.29377538s0016.1.v3.1	Transcript	3_prime_UTR_variant	3745	-	-	-	-	-
29377542_331659	29377542	G	Thupl.29377542s0001	Thupl.29377542s0001.1.v3.1	Transcript	3_prime_UTR_variant	1758	-	-	-	-	-
29377542_1314380	29377542	G	Thupl.29377542s0003	Thupl.29377542s0003.1.v3.1	Transcript	3_prime_UTR_variant	719	-	-	-	-	-
29377542_1314695	29377542	T	Thupl.29377542s0003	Thupl.29377542s0003.1.v3.1	Transcript	3_prime_UTR_variant	1034	-	-	-	-	-
29377542_1314800	29377542	T	Thupl.29377542s0003	Thupl.29377542s0003.1.v3.1	Transcript	3_prime_UTR_variant	1139	-	-	-	-	-
29377544_268955	29377544	A	Thupl.29377544s0003	Thupl.29377544s0003.1.v3.1	Transcript	3_prime_UTR_variant	937	-	-	-	-	-
29377544_350332	29377544	T	Thupl.29377544s0005	Thupl.29377544s0005.1.v3.1	Transcript	3_prime_UTR_variant	1455	-	-	-	-	-
29377544_424280	29377544	A	Thupl.29377544s0006	Thupl.29377544s0006.1.v3.1	Transcript	3_prime_UTR_variant	2560	-	-	-	-	-
29377544_424449	29377544	A	Thupl.29377544s0006	Thupl.29377544s0006.1.v3.1	Transcript	3_prime_UTR_variant	2391	-	-	-	-	-
29377544_424483	29377544	G	Thupl.29377544s0006	Thupl.29377544s0006.1.v3.1	Transcript	3_prime_UTR_variant	2357	-	-	-	-	-
29377544_424513	29377544	C	Thupl.29377544s0006	Thupl.29377544s0006.1.v3.1	Transcript	3_prime_UTR_variant	2327	-	-	-	-	-
29377544_424514	29377544	C	Thupl.29377544s0006	Thupl.29377544s0006.1.v3.1	Transcript	3_prime_UTR_variant	2326	-	-	-	-	-
29377545_560996	29377545	C	Thupl.29377545s0004	Thupl.29377545s0004.1.v3.1	Transcript	3_prime_UTR_variant	1939	-	-	-	-	-
29377546_21081	29377546	T	Thupl.29377546s0001	Thupl.29377546s0001.1.v3.1	Transcript	3_prime_UTR_variant	2316	-	-	-	-	-
29377552_868120	29377552	C	Thupl.29377552s0003	Thupl.29377552s0003.1.v3.1	Transcript	3_prime_UTR_variant	2835	-	-	-	-	-
29377552_868128	29377552	T	Thupl.29377552s0003	Thupl.29377552s0003.1.v3.1	Transcript	3_prime_UTR_variant	2827	-	-	-	-	-
29377556_171773	29377556	C	Thupl.29377556s0002	Thupl.29377556s0002.1.v3.1	Transcript	3_prime_UTR_variant	1120	-	-	-	-	-
29377558_2259099	29377558	G	Thupl.29377558s0019	Thupl.29377558s0019.1.v3.1	Transcript	3_prime_UTR_variant	1297	-	-	-	-	-
29377559_985031	29377559	C	Thupl.29377559s0001	Thupl.29377559s0001.1.v3.1	Transcript	3_prime_UTR_variant	745	-	-	-	-	-
29377559_985062	29377559	C	Thupl.29377559s0001	Thupl.29377559s0001.1.v3.1	Transcript	3_prime_UTR_variant	776	-	-	-	-	-
29377559_985087	29377559	A	Thupl.29377559s0001	Thupl.29377559s0001.1.v3.1	Transcript	3_prime_UTR_variant	801	-	-	-	-	-
29377559_985092	29377559	C	Thupl.29377559s0001	Thupl.29377559s0001.1.v3.1	Transcript	3_prime_UTR_variant	806	-	-	-	-	-
29377559_985105	29377559	A	Thupl.29377559s0001	Thupl.29377559s0001.1.v3.1	Transcript	3_prime_UTR_variant	819	-	-	-	-	-
29377559_985117	29377559	T	Thupl.29377559s0001	Thupl.29377559s0001.1.v3.1	Transcript	3_prime_UTR_variant	831	-	-	-	-	-
29377559_985119	29377559	G	Thupl.29377559s0001	Thupl.29377559s0001.1.v3.1	Transcript	3_prime_UTR_variant	833	-	-	-	-	-
29377559_2742523	29377559	G	Thupl.29377559s0011	Thupl.29377559s0011.1.v3.1	Transcript	3_prime_UTR_variant	1810	-	-	-	-	-
29377559_3151395	29377559	C	Thupl.29377559s0012	Thupl.29377559s0012.1.v3.1	Transcript	3_prime_UTR_variant	1853	-	-	-	-	-
29377559_3630312	29377559	A	Thupl.29377559s0016	Thupl.29377559s0016.1.v3.1	Transcript	3_prime_UTR_variant	1081	-	-	-	-	-
29377559_3630523	29377559	G	Thupl.29377559s0016	Thupl.29377559s0016.1.v3.1	Transcript	3_prime_UTR_variant	1292	-	-	-	-	-
29377559_3924464	29377559	G	Thupl.29377559s0021	Thupl.29377559s0021.1.v3.1	Transcript	3_prime_UTR_variant	1463	-	-	-	-	-
29377560_902832	29377560	T	Thupl.29377560s0006	Thupl.29377560s0006.1.v3.1	Transcript	3_prime_UTR_variant	7282	-	-	-	-	-
29377560_993441	29377560	G	Thupl.29377560s0009	Thupl.29377560s0009.1.v3.1	Transcript	3_prime_UTR_variant	1871	-	-	-	-	-
29377567_575483	29377567	T	Thupl.29377567s0004	Thupl.29377567s0004.1.v3.1	Transcript	3_prime_UTR_variant	2537	-	-	-	-	-
29377567_575549	29377567	A	Thupl.29377567s0004	Thupl.29377567s0004.1.v3.1	Transcript	3_prime_UTR_variant	2471	-	-	-	-	-
29377572_51655	29377572	A	Thupl.29377572s0001	Thupl.29377572s0001.1.v3.1	Transcript	3_prime_UTR_variant	3074	-	-	-	-	-
29377578_2209294	29377578	A	Thupl.29377578s0004	Thupl.29377578s0004.1.v3.1	Transcript	3_prime_UTR_variant	6940	-	-	-	-	-
29377578_2209297	29377578	A	Thupl.29377578s0004	Thupl.29377578s0004.1.v3.1	Transcript	3_prime_UTR_variant	6943	-	-	-	-	-
29377579_863263	29377579	T	Thupl.29377579s0003	Thupl.29377579s0003.1.v3.1	Transcript	3_prime_UTR_variant	1453	-	-	-	-	-
29377580_1574327	29377580	C	Thupl.29377580s0006	Thupl.29377580s0006.1.v3.1	Transcript	3_prime_UTR_variant	1330	-	-	-	-	-
29377580_1574358	29377580	T	Thupl.29377580s0006	Thupl.29377580s0006.1.v3.1	Transcript	3_prime_UTR_variant	1299	-	-	-	-	-
29377580_1574370	29377580	T	Thupl.29377580s0006	Thupl.29377580s0006.1.v3.1	Transcript	3_prime_UTR_variant	1287	-	-	-	-	-
29377580_1574372	29377580	A	Thupl.29377580s0006	Thupl.29377580s0006.1.v3.1	Transcript	3_prime_UTR_variant	1285	-	-	-	-	-
29377583_1285669	29377583	C	Thupl.29377583s0010	Thupl.29377583s0010.1.v3.1	Transcript	3_prime_UTR_variant	1241	-	-	-	-	-
29377583_3118995	29377583	T	Thupl.29377583s0018	Thupl.29377583s0018.1.v3.1	Transcript	3_prime_UTR_variant	1861	-	-	-	-	-
29377583_3119059	29377583	T	Thupl.29377583s0018	Thupl.29377583s0018.1.v3.1	Transcript	3_prime_UTR_variant	1925	-	-	-	-	-
29377583_3119098	29377583	T	Thupl.29377583s0018	Thupl.29377583s0018.1.v3.1	Transcript	3_prime_UTR_variant	1964	-	-	-	-	-
29377584_628176	29377584	G	Thupl.29377584s0003	Thupl.29377584s0003.1.v3.1	Transcript	3_prime_UTR_variant	3396	-	-	-	-	-
29377584_628181	29377584	A	Thupl.29377584s0003	Thupl.29377584s0003.1.v3.1	Transcript	3_prime_UTR_variant	3401	-	-	-	-	-
29377584_628236	29377584	G	Thupl.29377584s0003	Thupl.29377584s0003.1.v3.1	Transcript	3_prime_UTR_variant	3456	-	-	-	-	-
29377584_3237177	29377584	C	Thupl.29377584s0012	Thupl.29377584s0012.1.v3.1	Transcript	3_prime_UTR_variant	4559	-	-	-	-	-
29377587_1165908	29377587	C	Thupl.29377587s0003	Thupl.29377587s0003.1.v3.1	Transcript	3_prime_UTR_variant	2052	-	-	-	-	-
29377587_3188623	29377587	C	Thupl.29377587s0009	Thupl.29377587s0009.1.v3.1	Transcript	3_prime_UTR_variant	1742	-	-	-	-	-
29377587_3188649	29377587	T	Thupl.29377587s0009	Thupl.29377587s0009.1.v3.1	Transcript	3_prime_UTR_variant	1716	-	-	-	-	-
29377587_3188894	29377587	T	Thupl.29377587s0009	Thupl.29377587s0009.1.v3.1	Transcript	3_prime_UTR_variant	1471	-	-	-	-	-
29377590_6193799	29377590	T	Thupl.29377590s0011	Thupl.29377590s0011.1.v3.1	Transcript	3_prime_UTR_variant	2930	-	-	-	-	-
29377600_1018505	29377600	A	Thupl.29377600s0003	Thupl.29377600s0003.1.v3.1	Transcript	3_prime_UTR_variant	1118	-	-	-	-	-
29377600_1018506	29377600	A	Thupl.29377600s0003	Thupl.29377600s0003.1.v3.1	Transcript	3_prime_UTR_variant	1117	-	-	-	-	-
29377605_327942	29377605	C	Thupl.29377605s0002	Thupl.29377605s0002.1.v3.1	Transcript	3_prime_UTR_variant	1278	-	-	-	-	-
29377605_328064	29377605	C	Thupl.29377605s0002	Thupl.29377605s0002.1.v3.1	Transcript	3_prime_UTR_variant	1400	-	-	-	-	-
29377606_95383	29377606	A	Thupl.29377606s0002	Thupl.29377606s0002.1.v3.1	Transcript	3_prime_UTR_variant	1587	-	-	-	-	-
29377609_320933	29377609	A	Thupl.29377609s0002	Thupl.29377609s0002.1.v3.1	Transcript	3_prime_UTR_variant	2289	-	-	-	-	-
29377609_2255350	29377609	A	Thupl.29377609s0007	Thupl.29377609s0007.1.v3.1	Transcript	3_prime_UTR_variant	1159	-	-	-	-	-
29377609_2255379	29377609	C	Thupl.29377609s0007	Thupl.29377609s0007.1.v3.1	Transcript	3_prime_UTR_variant	1130	-	-	-	-	-
29377609_2610143	29377609	A	Thupl.29377609s0009	Thupl.29377609s0009.1.v3.1	Transcript	3_prime_UTR_variant	941	-	-	-	-	-
29377609_2610169	29377609	G	Thupl.29377609s0009	Thupl.29377609s0009.1.v3.1	Transcript	3_prime_UTR_variant	967	-	-	-	-	-
29377609_2610190	29377609	A	Thupl.29377609s0009	Thupl.29377609s0009.1.v3.1	Transcript	3_prime_UTR_variant	988	-	-	-	-	-
29377609_2610211	29377609	A	Thupl.29377609s0009	Thupl.29377609s0009.1.v3.1	Transcript	3_prime_UTR_variant	1009	-	-	-	-	-
29377609_2839439	29377609	A	Thupl.29377609s0010	Thupl.29377609s0010.1.v3.1	Transcript	3_prime_UTR_variant	542	-	-	-	-	-
29377609_5978819	29377609	G	Thupl.29377609s0019	Thupl.29377609s0019.1.v3.1	Transcript	3_prime_UTR_variant	826	-	-	-	-	-
29377609_5978840	29377609	A	Thupl.29377609s0019	Thupl.29377609s0019.1.v3.1	Transcript	3_prime_UTR_variant	847	-	-	-	-	-
29377609_6124011	29377609	G	Thupl.29377609s0020	Thupl.29377609s0020.1.v3.1	Transcript	3_prime_UTR_variant	1426	-	-	-	-	-
29377610_2178317	29377610	T	Thupl.29377610s0009	Thupl.29377610s0009.1.v3.1	Transcript	3_prime_UTR_variant	1117	-	-	-	-	-
29377614_468704	29377614	T	Thupl.29377614s0001	Thupl.29377614s0001.1.v3.1	Transcript	3_prime_UTR_variant	1456	-	-	-	-	-
29377616_306192	29377616	C	Thupl.29377616s0002	Thupl.29377616s0002.1.v3.1	Transcript	3_prime_UTR_variant	1516	-	-	-	-	-
29377617_1625811	29377617	G	Thupl.29377617s0003	Thupl.29377617s0003.2.v3.1	Transcript	3_prime_UTR_variant	1885	-	-	-	-	-
29377617_1625872	29377617	A	Thupl.29377617s0003	Thupl.29377617s0003.2.v3.1	Transcript	3_prime_UTR_variant	1946	-	-	-	-	-
29377625_209427	29377625	C	Thupl.29377625s0003	Thupl.29377625s0003.1.v3.1	Transcript	3_prime_UTR_variant	666	-	-	-	-	-
29377634_176310	29377634	T	Thupl.29377634s0002	Thupl.29377634s0002.1.v3.1	Transcript	3_prime_UTR_variant	1828	-	-	-	-	-
29377634_176320	29377634	T	Thupl.29377634s0002	Thupl.29377634s0002.1.v3.1	Transcript	3_prime_UTR_variant	1818	-	-	-	-	-
29377647_673604	29377647	T	Thupl.29377647s0004	Thupl.29377647s0004.1.v3.1	Transcript	3_prime_UTR_variant	4067	-	-	-	-	-
29377647_1301860	29377647	G	Thupl.29377647s0007	Thupl.29377647s0007.1.v3.1	Transcript	3_prime_UTR_variant	1472	-	-	-	-	-
29377647_1301922	29377647	C	Thupl.29377647s0007	Thupl.29377647s0007.1.v3.1	Transcript	3_prime_UTR_variant	1534	-	-	-	-	-
29377650_128643	29377650	C	Thupl.29377650s0001	Thupl.29377650s0001.1.v3.1	Transcript	3_prime_UTR_variant	1961	-	-	-	-	-
29377658_2309043	29377658	C	Thupl.29377658s0011	Thupl.29377658s0011.1.v3.1	Transcript	3_prime_UTR_variant	3703	-	-	-	-	-
29377658_2309087	29377658	A	Thupl.29377658s0011	Thupl.29377658s0011.1.v3.1	Transcript	3_prime_UTR_variant	3659	-	-	-	-	-
29377658_2309274	29377658	C	Thupl.29377658s0011	Thupl.29377658s0011.1.v3.1	Transcript	3_prime_UTR_variant	3472	-	-	-	-	-
29377658_2309446	29377658	C	Thupl.29377658s0011	Thupl.29377658s0011.1.v3.1	Transcript	3_prime_UTR_variant	3300	-	-	-	-	-
29377668_209152	29377668	C	Thupl.29377668s0003	Thupl.29377668s0003.1.v3.1	Transcript	3_prime_UTR_variant	1708	-	-	-	-	-
29377668_702179	29377668	C	Thupl.29377668s0005	Thupl.29377668s0005.1.v3.1	Transcript	3_prime_UTR_variant	7458	-	-	-	-	-
29377672_1177735	29377672	T	Thupl.29377672s0006	Thupl.29377672s0006.1.v3.1	Transcript	3_prime_UTR_variant	1383	-	-	-	-	-
29377683_614339	29377683	G	Thupl.29377683s0005	Thupl.29377683s0005.1.v3.1	Transcript	3_prime_UTR_variant	987	-	-	-	-	-
29377683_1663864	29377683	T	Thupl.29377683s0018	Thupl.29377683s0018.1.v3.1	Transcript	3_prime_UTR_variant	2124	-	-	-	-	-
29377683_2870197	29377683	T	Thupl.29377683s0022	Thupl.29377683s0022.1.v3.1	Transcript	3_prime_UTR_variant	2063	-	-	-	-	-
29377683_3046049	29377683	G	Thupl.29377683s0023	Thupl.29377683s0023.1.v3.1	Transcript	3_prime_UTR_variant	4660	-	-	-	-	-
29377683_3046121	29377683	C	Thupl.29377683s0023	Thupl.29377683s0023.1.v3.1	Transcript	3_prime_UTR_variant	4588	-	-	-	-	-
29377685_239417	29377685	G	Thupl.29377685s0003	Thupl.29377685s0003.1.v3.1	Transcript	3_prime_UTR_variant	2374	-	-	-	-	-
29377687_4495592	29377687	C	Thupl.29377687s0027	Thupl.29377687s0027.1.v3.1	Transcript	3_prime_UTR_variant	913	-	-	-	-	-
29377687_4495597	29377687	A	Thupl.29377687s0027	Thupl.29377687s0027.1.v3.1	Transcript	3_prime_UTR_variant	908	-	-	-	-	-
29377687_4495618	29377687	A	Thupl.29377687s0027	Thupl.29377687s0027.1.v3.1	Transcript	3_prime_UTR_variant	887	-	-	-	-	-
29377687_4872201	29377687	C	Thupl.29377687s0028	Thupl.29377687s0028.1.v3.1	Transcript	3_prime_UTR_variant	1545	-	-	-	-	-
29377687_4872285	29377687	A	Thupl.29377687s0028	Thupl.29377687s0028.1.v3.1	Transcript	3_prime_UTR_variant	1461	-	-	-	-	-
29377687_4872433	29377687	C	Thupl.29377687s0028	Thupl.29377687s0028.1.v3.1	Transcript	3_prime_UTR_variant	1313	-	-	-	-	-
29377687_4872496	29377687	T	Thupl.29377687s0028	Thupl.29377687s0028.1.v3.1	Transcript	3_prime_UTR_variant	1250	-	-	-	-	-
29377689_526761	29377689	C	Thupl.29377689s0005	Thupl.29377689s0005.1.v3.1	Transcript	3_prime_UTR_variant	1209	-	-	-	-	-
29377690_1873463	29377690	G	Thupl.29377690s0010	Thupl.29377690s0010.1.v3.1	Transcript	3_prime_UTR_variant	6438	-	-	-	-	-
29377690_1873468	29377690	A	Thupl.29377690s0010	Thupl.29377690s0010.1.v3.1	Transcript	3_prime_UTR_variant	6443	-	-	-	-	-
29377690_1873525	29377690	C	Thupl.29377690s0010	Thupl.29377690s0010.1.v3.1	Transcript	3_prime_UTR_variant	6500	-	-	-	-	-
29377693_1694246	29377693	A	Thupl.29377693s0007	Thupl.29377693s0007.1.v3.1	Transcript	3_prime_UTR_variant	2638	-	-	-	-	-
29377693_1694292	29377693	T	Thupl.29377693s0007	Thupl.29377693s0007.1.v3.1	Transcript	3_prime_UTR_variant	2684	-	-	-	-	-
29377693_2173132	29377693	C	Thupl.29377693s0009	Thupl.29377693s0009.1.v3.1	Transcript	3_prime_UTR_variant	2611	-	-	-	-	-
29377693_2173829	29377693	G	Thupl.29377693s0009	Thupl.29377693s0009.1.v3.1	Transcript	3_prime_UTR_variant	3308	-	-	-	-	-
29377693_2173885	29377693	C	Thupl.29377693s0009	Thupl.29377693s0009.1.v3.1	Transcript	3_prime_UTR_variant	3364	-	-	-	-	-
29377696_2243504	29377696	A	Thupl.29377696s0006	Thupl.29377696s0006.1.v3.1	Transcript	3_prime_UTR_variant	2264	-	-	-	-	-
29377696_2243527	29377696	C	Thupl.29377696s0006	Thupl.29377696s0006.1.v3.1	Transcript	3_prime_UTR_variant	2287	-	-	-	-	-
29377696_3073523	29377696	T	Thupl.29377696s0011	Thupl.29377696s0011.1.v3.1	Transcript	3_prime_UTR_variant	465	-	-	-	-	-
29377696_3073529	29377696	G	Thupl.29377696s0011	Thupl.29377696s0011.1.v3.1	Transcript	3_prime_UTR_variant	471	-	-	-	-	-
29377696_3073566	29377696	T	Thupl.29377696s0011	Thupl.29377696s0011.1.v3.1	Transcript	3_prime_UTR_variant	508	-	-	-	-	-
29377698_1027540	29377698	G	Thupl.29377698s0012	Thupl.29377698s0012.1.v3.1	Transcript	3_prime_UTR_variant	2850	-	-	-	-	-
29377698_1451040	29377698	A	Thupl.29377698s0014	Thupl.29377698s0014.1.v3.1	Transcript	3_prime_UTR_variant	1719	-	-	-	-	-
29377703_366805	29377703	A	Thupl.29377703s0002	Thupl.29377703s0002.1.v3.1	Transcript	3_prime_UTR_variant	1170	-	-	-	-	-
29377707_807946	29377707	G	Thupl.29377707s0006	Thupl.29377707s0006.1.v3.1	Transcript	3_prime_UTR_variant	1757	-	-	-	-	-
29377707_807951	29377707	T	Thupl.29377707s0006	Thupl.29377707s0006.1.v3.1	Transcript	3_prime_UTR_variant	1752	-	-	-	-	-
29377707_807996	29377707	A	Thupl.29377707s0006	Thupl.29377707s0006.1.v3.1	Transcript	3_prime_UTR_variant	1707	-	-	-	-	-
29377712_765009	29377712	G	Thupl.29377712s0004	Thupl.29377712s0004.1.v3.1	Transcript	3_prime_UTR_variant	1596	-	-	-	-	-
29377712_765033	29377712	G	Thupl.29377712s0004	Thupl.29377712s0004.1.v3.1	Transcript	3_prime_UTR_variant	1572	-	-	-	-	-
29377712_765070	29377712	C	Thupl.29377712s0004	Thupl.29377712s0004.1.v3.1	Transcript	3_prime_UTR_variant	1535	-	-	-	-	-
29377712_765108	29377712	T	Thupl.29377712s0004	Thupl.29377712s0004.1.v3.1	Transcript	3_prime_UTR_variant	1497	-	-	-	-	-
29377713_242535	29377713	A	Thupl.29377713s0001	Thupl.29377713s0001.1.v3.1	Transcript	3_prime_UTR_variant	2643	-	-	-	-	-
29377713_242555	29377713	T	Thupl.29377713s0001	Thupl.29377713s0001.1.v3.1	Transcript	3_prime_UTR_variant	2663	-	-	-	-	-
29377713_250694	29377713	C	Thupl.29377713s0001	Thupl.29377713s0001.4.v3.1	Transcript	3_prime_UTR_variant	2624	-	-	-	-	-
29377713_250885	29377713	T	Thupl.29377713s0001	Thupl.29377713s0001.1.v3.1	Transcript	3_prime_UTR_variant	2857	-	-	-	-	-
29377714_855262	29377714	T	Thupl.29377714s0004	Thupl.29377714s0004.1.v3.1	Transcript	3_prime_UTR_variant	1169	-	-	-	-	-
29377718_1378953	29377718	G	Thupl.29377718s0008	Thupl.29377718s0008.1.v3.1	Transcript	3_prime_UTR_variant	1033	-	-	-	-	-
29377718_1379030	29377718	G	Thupl.29377718s0008	Thupl.29377718s0008.1.v3.1	Transcript	3_prime_UTR_variant	956	-	-	-	-	-
29377718_1379036	29377718	A	Thupl.29377718s0008	Thupl.29377718s0008.1.v3.1	Transcript	3_prime_UTR_variant	950	-	-	-	-	-
29377721_1488602	29377721	G	Thupl.29377721s0010	Thupl.29377721s0010.1.v3.1	Transcript	3_prime_UTR_variant	1045	-	-	-	-	-
29377721_1488666	29377721	G	Thupl.29377721s0010	Thupl.29377721s0010.1.v3.1	Transcript	3_prime_UTR_variant	981	-	-	-	-	-
29377721_1773873	29377721	T	Thupl.29377721s0012	Thupl.29377721s0012.1.v3.1	Transcript	3_prime_UTR_variant	588	-	-	-	-	-
29377721_4569006	29377721	T	Thupl.29377721s0021	Thupl.29377721s0021.1.v3.1	Transcript	3_prime_UTR_variant	2619	-	-	-	-	-
29377721_4569539	29377721	A	Thupl.29377721s0021	Thupl.29377721s0021.1.v3.1	Transcript	3_prime_UTR_variant	2086	-	-	-	-	-
29377721_4569547	29377721	A	Thupl.29377721s0021	Thupl.29377721s0021.1.v3.1	Transcript	3_prime_UTR_variant	2078	-	-	-	-	-
29377721_4569568	29377721	T	Thupl.29377721s0021	Thupl.29377721s0021.1.v3.1	Transcript	3_prime_UTR_variant	2057	-	-	-	-	-
29377721_4569581	29377721	T	Thupl.29377721s0021	Thupl.29377721s0021.1.v3.1	Transcript	3_prime_UTR_variant	2044	-	-	-	-	-
29377721_4569586	29377721	T	Thupl.29377721s0021	Thupl.29377721s0021.1.v3.1	Transcript	3_prime_UTR_variant	2039	-	-	-	-	-
29377721_4569598	29377721	T	Thupl.29377721s0021	Thupl.29377721s0021.1.v3.1	Transcript	3_prime_UTR_variant	2027	-	-	-	-	-
29377721_4569606	29377721	C	Thupl.29377721s0021	Thupl.29377721s0021.1.v3.1	Transcript	3_prime_UTR_variant	2019	-	-	-	-	-
29377721_4569607	29377721	T	Thupl.29377721s0021	Thupl.29377721s0021.1.v3.1	Transcript	3_prime_UTR_variant	2018	-	-	-	-	-
29377721_4569623	29377721	T	Thupl.29377721s0021	Thupl.29377721s0021.1.v3.1	Transcript	3_prime_UTR_variant	2002	-	-	-	-	-
29377721_4569646	29377721	A	Thupl.29377721s0021	Thupl.29377721s0021.1.v3.1	Transcript	3_prime_UTR_variant	1979	-	-	-	-	-
29377721_4569654	29377721	A	Thupl.29377721s0021	Thupl.29377721s0021.1.v3.1	Transcript	3_prime_UTR_variant	1971	-	-	-	-	-
29377721_4569666	29377721	A	Thupl.29377721s0021	Thupl.29377721s0021.1.v3.1	Transcript	3_prime_UTR_variant	1959	-	-	-	-	-
29377721_4569668	29377721	A	Thupl.29377721s0021	Thupl.29377721s0021.1.v3.1	Transcript	3_prime_UTR_variant	1957	-	-	-	-	-
29377721_4569671	29377721	A	Thupl.29377721s0021	Thupl.29377721s0021.1.v3.1	Transcript	3_prime_UTR_variant	1954	-	-	-	-	-
29377721_5975559	29377721	A	Thupl.29377721s0024	Thupl.29377721s0024.1.v3.1	Transcript	3_prime_UTR_variant	1623	-	-	-	-	-
29377722_1380179	29377722	C	Thupl.29377722s0010	Thupl.29377722s0010.1.v3.1	Transcript	3_prime_UTR_variant	3447	-	-	-	-	-
29377726_565302	29377726	A	Thupl.29377726s0003	Thupl.29377726s0003.1.v3.1	Transcript	3_prime_UTR_variant	906	-	-	-	-	-
29377726_565309	29377726	A	Thupl.29377726s0003	Thupl.29377726s0003.1.v3.1	Transcript	3_prime_UTR_variant	913	-	-	-	-	-
29377726_565324	29377726	T	Thupl.29377726s0003	Thupl.29377726s0003.1.v3.1	Transcript	3_prime_UTR_variant	928	-	-	-	-	-
29377726_565325	29377726	A	Thupl.29377726s0003	Thupl.29377726s0003.1.v3.1	Transcript	3_prime_UTR_variant	929	-	-	-	-	-
29377726_565412	29377726	G	Thupl.29377726s0003	Thupl.29377726s0003.1.v3.1	Transcript	3_prime_UTR_variant	1016	-	-	-	-	-
29377731_892302	29377731	A	Thupl.29377731s0006	Thupl.29377731s0006.3.v3.1	Transcript	3_prime_UTR_variant	1332	-	-	-	-	-
29377731_892326	29377731	T	Thupl.29377731s0006	Thupl.29377731s0006.3.v3.1	Transcript	3_prime_UTR_variant	1356	-	-	-	-	-
29377731_911743	29377731	A	Thupl.29377731s0006	Thupl.29377731s0006.1.v3.1	Transcript	3_prime_UTR_variant	1879	-	-	-	-	-
29377737_384015	29377737	C	Thupl.29377737s0003	Thupl.29377737s0003.1.v3.1	Transcript	3_prime_UTR_variant	939	-	-	-	-	-
29377737_1074106	29377737	G	Thupl.29377737s0009	Thupl.29377737s0009.1.v3.1	Transcript	3_prime_UTR_variant	2119	-	-	-	-	-
29377737_1074286	29377737	T	Thupl.29377737s0009	Thupl.29377737s0009.1.v3.1	Transcript	3_prime_UTR_variant	1939	-	-	-	-	-
29377741_319106	29377741	G	Thupl.29377741s0002	Thupl.29377741s0002.1.v3.1	Transcript	3_prime_UTR_variant	594	-	-	-	-	-
29377742_106708	29377742	C	Thupl.29377742s0001	Thupl.29377742s0001.1.v3.1	Transcript	3_prime_UTR_variant	723	-	-	-	-	-
29377742_550996	29377742	A	Thupl.29377742s0005	Thupl.29377742s0005.1.v3.1	Transcript	3_prime_UTR_variant	1805	-	-	-	-	-
29377742_2405183	29377742	C	Thupl.29377742s0007	Thupl.29377742s0007.1.v3.1	Transcript	3_prime_UTR_variant	1805	-	-	-	-	-
29377742_2405235	29377742	C	Thupl.29377742s0007	Thupl.29377742s0007.1.v3.1	Transcript	3_prime_UTR_variant	1857	-	-	-	-	-
29377742_2405282	29377742	G	Thupl.29377742s0007	Thupl.29377742s0007.1.v3.1	Transcript	3_prime_UTR_variant	1904	-	-	-	-	-
29377744_197085	29377744	G	Thupl.29377744s0002	Thupl.29377744s0002.1.v3.1	Transcript	3_prime_UTR_variant	1950	-	-	-	-	-
29377744_1089228	29377744	T	Thupl.29377744s0019	Thupl.29377744s0019.1.v3.1	Transcript	3_prime_UTR_variant	975	-	-	-	-	-
29377744_1089314	29377744	G	Thupl.29377744s0019	Thupl.29377744s0019.1.v3.1	Transcript	3_prime_UTR_variant	1061	-	-	-	-	-
29377745_442124	29377745	A	Thupl.29377745s0003	Thupl.29377745s0003.1.v3.1	Transcript	3_prime_UTR_variant	871	-	-	-	-	-
29377745_442181	29377745	A	Thupl.29377745s0003	Thupl.29377745s0003.1.v3.1	Transcript	3_prime_UTR_variant	928	-	-	-	-	-
29377745_442314	29377745	A	Thupl.29377745s0003	Thupl.29377745s0003.1.v3.1	Transcript	3_prime_UTR_variant	1061	-	-	-	-	-
29377745_1570343	29377745	A	Thupl.29377745s0011	Thupl.29377745s0011.1.v3.1	Transcript	3_prime_UTR_variant	2578	-	-	-	-	-
29377745_1769537	29377745	A	Thupl.29377745s0013	Thupl.29377745s0013.1.v3.1	Transcript	3_prime_UTR_variant	1752	-	-	-	-	-
29377749_3829018	29377749	C	Thupl.29377749s0008	Thupl.29377749s0008.1.v3.1	Transcript	3_prime_UTR_variant	788	-	-	-	-	-
29377749_3829022	29377749	T	Thupl.29377749s0008	Thupl.29377749s0008.1.v3.1	Transcript	3_prime_UTR_variant	784	-	-	-	-	-
29377749_3829027	29377749	T	Thupl.29377749s0008	Thupl.29377749s0008.1.v3.1	Transcript	3_prime_UTR_variant	779	-	-	-	-	-
29377749_3829031	29377749	C	Thupl.29377749s0008	Thupl.29377749s0008.1.v3.1	Transcript	3_prime_UTR_variant	775	-	-	-	-	-
29377749_3829042	29377749	T	Thupl.29377749s0008	Thupl.29377749s0008.1.v3.1	Transcript	3_prime_UTR_variant	764	-	-	-	-	-
29377749_3829051	29377749	C	Thupl.29377749s0008	Thupl.29377749s0008.1.v3.1	Transcript	3_prime_UTR_variant	755	-	-	-	-	-
29377749_3829053	29377749	C	Thupl.29377749s0008	Thupl.29377749s0008.1.v3.1	Transcript	3_prime_UTR_variant	753	-	-	-	-	-
29377749_3829074	29377749	T	Thupl.29377749s0008	Thupl.29377749s0008.1.v3.1	Transcript	3_prime_UTR_variant	732	-	-	-	-	-
29377749_4140080	29377749	C	Thupl.29377749s0009	Thupl.29377749s0009.1.v3.1	Transcript	3_prime_UTR_variant	879	-	-	-	-	-
29377750_1842952	29377750	A	Thupl.29377750s0009	Thupl.29377750s0009.1.v3.1	Transcript	3_prime_UTR_variant	2163	-	-	-	-	-
29377750_1843014	29377750	A	Thupl.29377750s0009	Thupl.29377750s0009.1.v3.1	Transcript	3_prime_UTR_variant	2101	-	-	-	-	-
29377750_1843076	29377750	A	Thupl.29377750s0009	Thupl.29377750s0009.1.v3.1	Transcript	3_prime_UTR_variant	2039	-	-	-	-	-
29377761_86425	29377761	C	Thupl.29377761s0002	Thupl.29377761s0002.1.v3.1	Transcript	3_prime_UTR_variant	2618	-	-	-	-	-
29377761_86428	29377761	T	Thupl.29377761s0002	Thupl.29377761s0002.1.v3.1	Transcript	3_prime_UTR_variant	2621	-	-	-	-	-
29377762_1257853	29377762	G	Thupl.29377762s0010	Thupl.29377762s0010.1.v3.1	Transcript	3_prime_UTR_variant	1597	-	-	-	-	-
29377763_59325	29377763	C	Thupl.29377763s0001	Thupl.29377763s0001.1.v3.1	Transcript	3_prime_UTR_variant	3178	-	-	-	-	-
29377763_755491	29377763	T	Thupl.29377763s0003	Thupl.29377763s0003.1.v3.1	Transcript	3_prime_UTR_variant	2198	-	-	-	-	-
29377763_755513	29377763	C	Thupl.29377763s0003	Thupl.29377763s0003.1.v3.1	Transcript	3_prime_UTR_variant	2176	-	-	-	-	-
29377763_755527	29377763	T	Thupl.29377763s0003	Thupl.29377763s0003.1.v3.1	Transcript	3_prime_UTR_variant	2162	-	-	-	-	-
29377763_3647136	29377763	C	Thupl.29377763s0016	Thupl.29377763s0016.1.v3.1	Transcript	3_prime_UTR_variant	2893	-	-	-	-	-
29377763_3647141	29377763	T	Thupl.29377763s0016	Thupl.29377763s0016.1.v3.1	Transcript	3_prime_UTR_variant	2898	-	-	-	-	-
29377763_3647196	29377763	A	Thupl.29377763s0016	Thupl.29377763s0016.1.v3.1	Transcript	3_prime_UTR_variant	2953	-	-	-	-	-
29377763_3647244	29377763	T	Thupl.29377763s0016	Thupl.29377763s0016.1.v3.1	Transcript	3_prime_UTR_variant	3001	-	-	-	-	-
29377768_1416781	29377768	C	Thupl.29377768s0008	Thupl.29377768s0008.1.v3.1	Transcript	3_prime_UTR_variant	1261	-	-	-	-	-
29377768_4091493	29377768	A	Thupl.29377768s0020	Thupl.29377768s0020.3.v3.1	Transcript	3_prime_UTR_variant	1603	-	-	-	-	-
29377768_4091510	29377768	C	Thupl.29377768s0020	Thupl.29377768s0020.3.v3.1	Transcript	3_prime_UTR_variant	1620	-	-	-	-	-
29377770_324465	29377770	G	Thupl.29377770s0001	Thupl.29377770s0001.1.v3.1	Transcript	3_prime_UTR_variant	1799	-	-	-	-	-
29377770_324485	29377770	A	Thupl.29377770s0001	Thupl.29377770s0001.1.v3.1	Transcript	3_prime_UTR_variant	1779	-	-	-	-	-
29377770_806343	29377770	A	Thupl.29377770s0003	Thupl.29377770s0003.1.v3.1	Transcript	3_prime_UTR_variant	1797	-	-	-	-	-
29377770_806383	29377770	G	Thupl.29377770s0003	Thupl.29377770s0003.1.v3.1	Transcript	3_prime_UTR_variant	1757	-	-	-	-	-
29377770_806400	29377770	C	Thupl.29377770s0003	Thupl.29377770s0003.1.v3.1	Transcript	3_prime_UTR_variant	1740	-	-	-	-	-
29377770_806420	29377770	T	Thupl.29377770s0003	Thupl.29377770s0003.1.v3.1	Transcript	3_prime_UTR_variant	1720	-	-	-	-	-
29377775_597770	29377775	T	Thupl.29377775s0002	Thupl.29377775s0002.1.v3.1	Transcript	3_prime_UTR_variant	2047	-	-	-	-	-
29377775_597799	29377775	C	Thupl.29377775s0002	Thupl.29377775s0002.1.v3.1	Transcript	3_prime_UTR_variant	2076	-	-	-	-	-
29377777_491597	29377777	C	Thupl.29377777s0002	Thupl.29377777s0002.1.v3.1	Transcript	3_prime_UTR_variant	3895	-	-	-	-	-
29377777_491651	29377777	C	Thupl.29377777s0002	Thupl.29377777s0002.1.v3.1	Transcript	3_prime_UTR_variant	3949	-	-	-	-	-
29377779_695334	29377779	G	Thupl.29377779s0003	Thupl.29377779s0003.1.v3.1	Transcript	3_prime_UTR_variant	1154	-	-	-	-	-
29377779_695398	29377779	T	Thupl.29377779s0003	Thupl.29377779s0003.1.v3.1	Transcript	3_prime_UTR_variant	1218	-	-	-	-	-
29377781_1747600	29377781	A	Thupl.29377781s0010	Thupl.29377781s0010.1.v3.1	Transcript	3_prime_UTR_variant	1239	-	-	-	-	-
29377781_1747675	29377781	A	Thupl.29377781s0010	Thupl.29377781s0010.1.v3.1	Transcript	3_prime_UTR_variant	1164	-	-	-	-	-
29377784_3420798	29377784	C	Thupl.29377784s0011	Thupl.29377784s0011.1.v3.1	Transcript	3_prime_UTR_variant	2002	-	-	-	-	-
29377784_3815640	29377784	G	Thupl.29377784s0013	Thupl.29377784s0013.1.v3.1	Transcript	3_prime_UTR_variant	1425	-	-	-	-	-
29377784_3815672	29377784	T	Thupl.29377784s0013	Thupl.29377784s0013.1.v3.1	Transcript	3_prime_UTR_variant	1457	-	-	-	-	-
29377784_3815716	29377784	C	Thupl.29377784s0013	Thupl.29377784s0013.1.v3.1	Transcript	3_prime_UTR_variant	1501	-	-	-	-	-
29377790_5465182	29377790	T	Thupl.29377790s0020	Thupl.29377790s0020.1.v3.1	Transcript	3_prime_UTR_variant	2920	-	-	-	-	-
29377790_5465215	29377790	A	Thupl.29377790s0020	Thupl.29377790s0020.1.v3.1	Transcript	3_prime_UTR_variant	2953	-	-	-	-	-
29377791_747322	29377791	T	Thupl.29377791s0003	Thupl.29377791s0003.1.v3.1	Transcript	3_prime_UTR_variant	4050	-	-	-	-	-
29377791_747598	29377791	G	Thupl.29377791s0003	Thupl.29377791s0003.1.v3.1	Transcript	3_prime_UTR_variant	3774	-	-	-	-	-
29377793_439549	29377793	A	Thupl.29377793s0003	Thupl.29377793s0003.1.v3.1	Transcript	3_prime_UTR_variant	811	-	-	-	-	-
29377794_11053	29377794	T	Thupl.29377794s0001	Thupl.29377794s0001.1.v3.1	Transcript	3_prime_UTR_variant	2059	-	-	-	-	-
29377794_11082	29377794	T	Thupl.29377794s0001	Thupl.29377794s0001.1.v3.1	Transcript	3_prime_UTR_variant	2030	-	-	-	-	-
29377794_754985	29377794	A	Thupl.29377794s0005	Thupl.29377794s0005.1.v3.1	Transcript	3_prime_UTR_variant	1367	-	-	-	-	-
29377796_442044	29377796	A	Thupl.29377796s0004	Thupl.29377796s0004.1.v3.1	Transcript	3_prime_UTR_variant	2154	-	-	-	-	-
29377796_442073	29377796	A	Thupl.29377796s0004	Thupl.29377796s0004.1.v3.1	Transcript	3_prime_UTR_variant	2125	-	-	-	-	-
29377796_442092	29377796	C	Thupl.29377796s0004	Thupl.29377796s0004.1.v3.1	Transcript	3_prime_UTR_variant	2106	-	-	-	-	-
29377796_1301289	29377796	A	Thupl.29377796s0007	Thupl.29377796s0007.1.v3.1	Transcript	3_prime_UTR_variant	1667	-	-	-	-	-
29377805_418768	29377805	A	Thupl.29377805s0003	Thupl.29377805s0003.1.v3.1	Transcript	3_prime_UTR_variant	636	-	-	-	-	-
29377805_1026808	29377805	G	Thupl.29377805s0006	Thupl.29377805s0006.1.v3.1	Transcript	3_prime_UTR_variant	2425	-	-	-	-	-
29377806_178039	29377806	T	Thupl.29377806s0002	Thupl.29377806s0002.1.v3.1	Transcript	3_prime_UTR_variant	2488	-	-	-	-	-
29377811_1625060	29377811	C	Thupl.29377811s0005	Thupl.29377811s0005.1.v3.1	Transcript	3_prime_UTR_variant	2565	-	-	-	-	-
29377811_1625215	29377811	C	Thupl.29377811s0005	Thupl.29377811s0005.1.v3.1	Transcript	3_prime_UTR_variant	2720	-	-	-	-	-
29377811_1625327	29377811	A	Thupl.29377811s0005	Thupl.29377811s0005.1.v3.1	Transcript	3_prime_UTR_variant	2832	-	-	-	-	-
29377812_3159085	29377812	T	Thupl.29377812s0009	Thupl.29377812s0009.1.v3.1	Transcript	3_prime_UTR_variant	4321	-	-	-	-	-
29377813_696744	29377813	G	Thupl.29377813s0003	Thupl.29377813s0003.1.v3.1	Transcript	3_prime_UTR_variant	939	-	-	-	-	-
29377818_828958	29377818	G	Thupl.29377818s0003	Thupl.29377818s0003.1.v3.1	Transcript	3_prime_UTR_variant	914	-	-	-	-	-
29377832_981325	29377832	T	Thupl.29377832s0009	Thupl.29377832s0009.1.v3.1	Transcript	3_prime_UTR_variant	2704	-	-	-	-	-
29377832_981400	29377832	C	Thupl.29377832s0009	Thupl.29377832s0009.1.v3.1	Transcript	3_prime_UTR_variant	2629	-	-	-	-	-
29377832_1825327	29377832	A	Thupl.29377832s0018	Thupl.29377832s0018.1.v3.1	Transcript	3_prime_UTR_variant	2311	-	-	-	-	-
29377832_1825378	29377832	G	Thupl.29377832s0018	Thupl.29377832s0018.1.v3.1	Transcript	3_prime_UTR_variant	2362	-	-	-	-	-
29377832_1825413	29377832	C	Thupl.29377832s0018	Thupl.29377832s0018.1.v3.1	Transcript	3_prime_UTR_variant	2397	-	-	-	-	-
29377832_1825476	29377832	G	Thupl.29377832s0018	Thupl.29377832s0018.1.v3.1	Transcript	3_prime_UTR_variant	2460	-	-	-	-	-
29377832_1825506	29377832	A	Thupl.29377832s0018	Thupl.29377832s0018.1.v3.1	Transcript	3_prime_UTR_variant	2490	-	-	-	-	-
29377832_1825559	29377832	G	Thupl.29377832s0018	Thupl.29377832s0018.1.v3.1	Transcript	3_prime_UTR_variant	2543	-	-	-	-	-
29377832_1825623	29377832	T	Thupl.29377832s0018	Thupl.29377832s0018.1.v3.1	Transcript	3_prime_UTR_variant	2607	-	-	-	-	-
29377832_1825626	29377832	A	Thupl.29377832s0018	Thupl.29377832s0018.1.v3.1	Transcript	3_prime_UTR_variant	2610	-	-	-	-	-
29377832_1825676	29377832	A	Thupl.29377832s0018	Thupl.29377832s0018.1.v3.1	Transcript	3_prime_UTR_variant	2660	-	-	-	-	-
29377834_335057	29377834	G	Thupl.29377834s0003	Thupl.29377834s0003.1.v3.1	Transcript	3_prime_UTR_variant	1332	-	-	-	-	-
29377834_335066	29377834	G	Thupl.29377834s0003	Thupl.29377834s0003.1.v3.1	Transcript	3_prime_UTR_variant	1323	-	-	-	-	-
29377834_335084	29377834	T	Thupl.29377834s0003	Thupl.29377834s0003.1.v3.1	Transcript	3_prime_UTR_variant	1305	-	-	-	-	-
29377835_366752	29377835	C	Thupl.29377835s0001	Thupl.29377835s0001.1.v3.1	Transcript	3_prime_UTR_variant	1787	-	-	-	-	-
29377835_991991	29377835	T	Thupl.29377835s0003	Thupl.29377835s0003.1.v3.1	Transcript	3_prime_UTR_variant	928	-	-	-	-	-
29377835_992021	29377835	C	Thupl.29377835s0003	Thupl.29377835s0003.1.v3.1	Transcript	3_prime_UTR_variant	958	-	-	-	-	-
29377835_992081	29377835	G	Thupl.29377835s0003	Thupl.29377835s0003.1.v3.1	Transcript	3_prime_UTR_variant	1018	-	-	-	-	-
29377835_992082	29377835	C	Thupl.29377835s0003	Thupl.29377835s0003.1.v3.1	Transcript	3_prime_UTR_variant	1019	-	-	-	-	-
29377837_425903	29377837	T	Thupl.29377837s0002	Thupl.29377837s0002.1.v3.1	Transcript	3_prime_UTR_variant	688	-	-	-	-	-
29377837_1171878	29377837	T	Thupl.29377837s0013	Thupl.29377837s0013.1.v3.1	Transcript	3_prime_UTR_variant	2663	-	-	-	-	-
29377840_217177	29377840	C	Thupl.29377840s0003	Thupl.29377840s0003.1.v3.1	Transcript	3_prime_UTR_variant	4430	-	-	-	-	-
29377840_217231	29377840	C	Thupl.29377840s0003	Thupl.29377840s0003.1.v3.1	Transcript	3_prime_UTR_variant	4376	-	-	-	-	-
29377840_218900	29377840	G	Thupl.29377840s0003	Thupl.29377840s0003.1.v3.1	Transcript	3_prime_UTR_variant	2707	-	-	-	-	-
29377840_218966	29377840	C	Thupl.29377840s0003	Thupl.29377840s0003.1.v3.1	Transcript	3_prime_UTR_variant	2641	-	-	-	-	-
29377840_219118	29377840	A	Thupl.29377840s0003	Thupl.29377840s0003.1.v3.1	Transcript	3_prime_UTR_variant	2489	-	-	-	-	-
29377840_219138	29377840	C	Thupl.29377840s0003	Thupl.29377840s0003.1.v3.1	Transcript	3_prime_UTR_variant	2469	-	-	-	-	-
29377840_753953	29377840	G	Thupl.29377840s0009	Thupl.29377840s0009.1.v3.1	Transcript	3_prime_UTR_variant	457	-	-	-	-	-
29377840_753962	29377840	T	Thupl.29377840s0009	Thupl.29377840s0009.1.v3.1	Transcript	3_prime_UTR_variant	466	-	-	-	-	-
29377840_753982	29377840	A	Thupl.29377840s0009	Thupl.29377840s0009.1.v3.1	Transcript	3_prime_UTR_variant	486	-	-	-	-	-
29377840_753986	29377840	T	Thupl.29377840s0009	Thupl.29377840s0009.1.v3.1	Transcript	3_prime_UTR_variant	490	-	-	-	-	-
29377840_754013	29377840	C	Thupl.29377840s0009	Thupl.29377840s0009.1.v3.1	Transcript	3_prime_UTR_variant	517	-	-	-	-	-
29377840_754049	29377840	G	Thupl.29377840s0009	Thupl.29377840s0009.1.v3.1	Transcript	3_prime_UTR_variant	553	-	-	-	-	-
29377840_754055	29377840	C	Thupl.29377840s0009	Thupl.29377840s0009.1.v3.1	Transcript	3_prime_UTR_variant	559	-	-	-	-	-
29377840_754178	29377840	A	Thupl.29377840s0009	Thupl.29377840s0009.1.v3.1	Transcript	3_prime_UTR_variant	682	-	-	-	-	-
29377840_955858	29377840	A	Thupl.29377840s0011	Thupl.29377840s0011.1.v3.1	Transcript	3_prime_UTR_variant	1934	-	-	-	-	-
29377843_135887	29377843	G	Thupl.29377843s0001	Thupl.29377843s0001.1.v3.1	Transcript	3_prime_UTR_variant	2046	-	-	-	-	-
29377843_450270	29377843	C	Thupl.29377843s0002	Thupl.29377843s0002.1.v3.1	Transcript	3_prime_UTR_variant	1139	-	-	-	-	-
29377853_306844	29377853	T	Thupl.29377853s0004	Thupl.29377853s0004.1.v3.1	Transcript	3_prime_UTR_variant	3361	-	-	-	-	-
29377860_622461	29377860	G	Thupl.29377860s0008	Thupl.29377860s0008.1.v3.1	Transcript	3_prime_UTR_variant	560	-	-	-	-	-
29377860_622464	29377860	C	Thupl.29377860s0008	Thupl.29377860s0008.1.v3.1	Transcript	3_prime_UTR_variant	557	-	-	-	-	-
29377860_622595	29377860	A	Thupl.29377860s0008	Thupl.29377860s0008.1.v3.1	Transcript	3_prime_UTR_variant	426	-	-	-	-	-
29377863_16582	29377863	T	Thupl.29377863s0001	Thupl.29377863s0001.1.v3.1	Transcript	3_prime_UTR_variant	2179	-	-	-	-	-
29377865_53145	29377865	A	Thupl.29377865s0001	Thupl.29377865s0001.1.v3.1	Transcript	3_prime_UTR_variant	3376	-	-	-	-	-
29377867_532294	29377867	C	Thupl.29377867s0004	Thupl.29377867s0004.1.v3.1	Transcript	3_prime_UTR_variant	1480	-	-	-	-	-
29377867_532323	29377867	A	Thupl.29377867s0004	Thupl.29377867s0004.1.v3.1	Transcript	3_prime_UTR_variant	1509	-	-	-	-	-
29377867_737108	29377867	T	Thupl.29377867s0005	Thupl.29377867s0005.1.v3.1	Transcript	3_prime_UTR_variant	4226	-	-	-	-	-
29377872_860696	29377872	C	Thupl.29377872s0002	Thupl.29377872s0002.1.v3.1	Transcript	3_prime_UTR_variant	3179	-	-	-	-	-
29377872_860705	29377872	C	Thupl.29377872s0002	Thupl.29377872s0002.1.v3.1	Transcript	3_prime_UTR_variant	3188	-	-	-	-	-
29377872_860722	29377872	G	Thupl.29377872s0002	Thupl.29377872s0002.1.v3.1	Transcript	3_prime_UTR_variant	3205	-	-	-	-	-
29377880_3264314	29377880	T	Thupl.29377880s0013	Thupl.29377880s0013.1.v3.1	Transcript	3_prime_UTR_variant	955	-	-	-	-	-
29377880_3264378	29377880	G	Thupl.29377880s0013	Thupl.29377880s0013.1.v3.1	Transcript	3_prime_UTR_variant	1019	-	-	-	-	-
29377892_1042056	29377892	C	Thupl.29377892s0007	Thupl.29377892s0007.1.v3.1	Transcript	3_prime_UTR_variant	1067	-	-	-	-	-
29377892_1042082	29377892	T	Thupl.29377892s0007	Thupl.29377892s0007.1.v3.1	Transcript	3_prime_UTR_variant	1041	-	-	-	-	-
29377894_327121	29377894	C	Thupl.29377894s0002	Thupl.29377894s0002.1.v3.1	Transcript	3_prime_UTR_variant	2401	-	-	-	-	-
29377894_327125	29377894	G	Thupl.29377894s0002	Thupl.29377894s0002.1.v3.1	Transcript	3_prime_UTR_variant	2405	-	-	-	-	-
29377894_327127	29377894	A	Thupl.29377894s0002	Thupl.29377894s0002.1.v3.1	Transcript	3_prime_UTR_variant	2407	-	-	-	-	-
29377894_327278	29377894	C	Thupl.29377894s0002	Thupl.29377894s0002.1.v3.1	Transcript	3_prime_UTR_variant	2558	-	-	-	-	-
29377896_1443656	29377896	C	Thupl.29377896s0006	Thupl.29377896s0006.1.v3.1	Transcript	3_prime_UTR_variant	1383	-	-	-	-	-
29377896_3971267	29377896	C	Thupl.29377896s0013	Thupl.29377896s0013.5.v3.1	Transcript	3_prime_UTR_variant	2554	-	-	-	-	-
29377896_3971332	29377896	G	Thupl.29377896s0013	Thupl.29377896s0013.5.v3.1	Transcript	3_prime_UTR_variant	2489	-	-	-	-	-
29377905_372190	29377905	G	Thupl.29377905s0004	Thupl.29377905s0004.1.v3.1	Transcript	3_prime_UTR_variant	2598	-	-	-	-	-
29377905_372232	29377905	C	Thupl.29377905s0004	Thupl.29377905s0004.1.v3.1	Transcript	3_prime_UTR_variant	2640	-	-	-	-	-
29377905_372263	29377905	G	Thupl.29377905s0004	Thupl.29377905s0004.1.v3.1	Transcript	3_prime_UTR_variant	2671	-	-	-	-	-
29377905_372277	29377905	A	Thupl.29377905s0004	Thupl.29377905s0004.1.v3.1	Transcript	3_prime_UTR_variant	2685	-	-	-	-	-
29377905_372291	29377905	G	Thupl.29377905s0004	Thupl.29377905s0004.1.v3.1	Transcript	3_prime_UTR_variant	2699	-	-	-	-	-
29377905_372328	29377905	T	Thupl.29377905s0004	Thupl.29377905s0004.1.v3.1	Transcript	3_prime_UTR_variant	2736	-	-	-	-	-
29377905_372377	29377905	C	Thupl.29377905s0004	Thupl.29377905s0004.1.v3.1	Transcript	3_prime_UTR_variant	2785	-	-	-	-	-
29377906_633751	29377906	T	Thupl.29377906s0002	Thupl.29377906s0002.1.v3.1	Transcript	3_prime_UTR_variant	1914	-	-	-	-	-
29377931_1428427	29377931	T	Thupl.29377931s0008	Thupl.29377931s0008.1.v3.1	Transcript	3_prime_UTR_variant	2221	-	-	-	-	-
29377931_1428489	29377931	A	Thupl.29377931s0008	Thupl.29377931s0008.1.v3.1	Transcript	3_prime_UTR_variant	2283	-	-	-	-	-
29377932_1211619	29377932	T	Thupl.29377932s0006	Thupl.29377932s0006.1.v3.1	Transcript	3_prime_UTR_variant	896	-	-	-	-	-
29377937_1039182	29377937	C	Thupl.29377937s0003	Thupl.29377937s0003.1.v3.1	Transcript	3_prime_UTR_variant	1383	-	-	-	-	-
29377937_1039191	29377937	C	Thupl.29377937s0003	Thupl.29377937s0003.1.v3.1	Transcript	3_prime_UTR_variant	1392	-	-	-	-	-
29377941_675458	29377941	G	Thupl.29377941s0001	Thupl.29377941s0001.1.v3.1	Transcript	3_prime_UTR_variant	3606	-	-	-	-	-
29377945_249964	29377945	A	Thupl.29377945s0003	Thupl.29377945s0003.1.v3.1	Transcript	3_prime_UTR_variant	2715	-	-	-	-	-
29377945_249967	29377945	C	Thupl.29377945s0003	Thupl.29377945s0003.1.v3.1	Transcript	3_prime_UTR_variant	2712	-	-	-	-	-
29377945_249972	29377945	A	Thupl.29377945s0003	Thupl.29377945s0003.1.v3.1	Transcript	3_prime_UTR_variant	2707	-	-	-	-	-
29377945_250031	29377945	G	Thupl.29377945s0003	Thupl.29377945s0003.1.v3.1	Transcript	3_prime_UTR_variant	2648	-	-	-	-	-
29377945_250065	29377945	G	Thupl.29377945s0003	Thupl.29377945s0003.1.v3.1	Transcript	3_prime_UTR_variant	2614	-	-	-	-	-
29377945_251117	29377945	A	Thupl.29377945s0003	Thupl.29377945s0003.1.v3.1	Transcript	3_prime_UTR_variant	1562	-	-	-	-	-
29377945_251135	29377945	T	Thupl.29377945s0003	Thupl.29377945s0003.1.v3.1	Transcript	3_prime_UTR_variant	1544	-	-	-	-	-
29377945_251136	29377945	C	Thupl.29377945s0003	Thupl.29377945s0003.1.v3.1	Transcript	3_prime_UTR_variant	1543	-	-	-	-	-
29377945_251137	29377945	T	Thupl.29377945s0003	Thupl.29377945s0003.1.v3.1	Transcript	3_prime_UTR_variant	1542	-	-	-	-	-
29377945_251141	29377945	C	Thupl.29377945s0003	Thupl.29377945s0003.1.v3.1	Transcript	3_prime_UTR_variant	1538	-	-	-	-	-
29377945_251145	29377945	C	Thupl.29377945s0003	Thupl.29377945s0003.1.v3.1	Transcript	3_prime_UTR_variant	1534	-	-	-	-	-
29377945_251147	29377945	A	Thupl.29377945s0003	Thupl.29377945s0003.1.v3.1	Transcript	3_prime_UTR_variant	1532	-	-	-	-	-
29377945_251187	29377945	G	Thupl.29377945s0003	Thupl.29377945s0003.1.v3.1	Transcript	3_prime_UTR_variant	1492	-	-	-	-	-
29377945_251207	29377945	T	Thupl.29377945s0003	Thupl.29377945s0003.1.v3.1	Transcript	3_prime_UTR_variant	1472	-	-	-	-	-
29377954_1095499	29377954	C	Thupl.29377954s0003	Thupl.29377954s0003.1.v3.1	Transcript	3_prime_UTR_variant	1607	-	-	-	-	-
29377954_1095519	29377954	T	Thupl.29377954s0003	Thupl.29377954s0003.1.v3.1	Transcript	3_prime_UTR_variant	1587	-	-	-	-	-
29377954_1095537	29377954	G	Thupl.29377954s0003	Thupl.29377954s0003.1.v3.1	Transcript	3_prime_UTR_variant	1569	-	-	-	-	-
29377955_3304165	29377955	A	Thupl.29377955s0020	Thupl.29377955s0020.1.v3.1	Transcript	3_prime_UTR_variant	2235	-	-	-	-	-
29377955_3304604	29377955	T	Thupl.29377955s0020	Thupl.29377955s0020.1.v3.1	Transcript	3_prime_UTR_variant	2674	-	-	-	-	-
29377955_3305059	29377955	T	Thupl.29377955s0020	Thupl.29377955s0020.1.v3.1	Transcript	3_prime_UTR_variant	3129	-	-	-	-	-
29377955_3305089	29377955	T	Thupl.29377955s0020	Thupl.29377955s0020.1.v3.1	Transcript	3_prime_UTR_variant	3159	-	-	-	-	-
29377955_3305104	29377955	G	Thupl.29377955s0020	Thupl.29377955s0020.1.v3.1	Transcript	3_prime_UTR_variant	3174	-	-	-	-	-
29377959_1414348	29377959	C	Thupl.29377959s0003	Thupl.29377959s0003.1.v3.1	Transcript	3_prime_UTR_variant	3754	-	-	-	-	-
29377971_2125311	29377971	G	Thupl.29377971s0013	Thupl.29377971s0013.1.v3.1	Transcript	3_prime_UTR_variant	2302	-	-	-	-	-
29377973_294967	29377973	G	Thupl.29377973s0001	Thupl.29377973s0001.1.v3.1	Transcript	3_prime_UTR_variant	903	-	-	-	-	-
29377973_295050	29377973	T	Thupl.29377973s0001	Thupl.29377973s0001.1.v3.1	Transcript	3_prime_UTR_variant	820	-	-	-	-	-
29377975_685620	29377975	A	Thupl.29377975s0004	Thupl.29377975s0004.1.v3.1	Transcript	3_prime_UTR_variant	3688	-	-	-	-	-
29377975_685660	29377975	G	Thupl.29377975s0004	Thupl.29377975s0004.1.v3.1	Transcript	3_prime_UTR_variant	3728	-	-	-	-	-
29377975_1081452	29377975	T	Thupl.29377975s0006	Thupl.29377975s0006.1.v3.1	Transcript	3_prime_UTR_variant	3001	-	-	-	-	-
29377975_1081467	29377975	A	Thupl.29377975s0006	Thupl.29377975s0006.1.v3.1	Transcript	3_prime_UTR_variant	3016	-	-	-	-	-
29377981_257686	29377981	T	Thupl.29377981s0002	Thupl.29377981s0002.1.v3.1	Transcript	3_prime_UTR_variant	2696	-	-	-	-	-
29377981_257689	29377981	C	Thupl.29377981s0002	Thupl.29377981s0002.1.v3.1	Transcript	3_prime_UTR_variant	2699	-	-	-	-	-
29377981_257729	29377981	C	Thupl.29377981s0002	Thupl.29377981s0002.1.v3.1	Transcript	3_prime_UTR_variant	2739	-	-	-	-	-
29377981_257764	29377981	T	Thupl.29377981s0002	Thupl.29377981s0002.1.v3.1	Transcript	3_prime_UTR_variant	2774	-	-	-	-	-
29377981_257824	29377981	A	Thupl.29377981s0002	Thupl.29377981s0002.1.v3.1	Transcript	3_prime_UTR_variant	2834	-	-	-	-	-
29377981_987226	29377981	A	Thupl.29377981s0009	Thupl.29377981s0009.1.v3.1	Transcript	3_prime_UTR_variant	1379	-	-	-	-	-
29377992_680500	29377992	T	Thupl.29377992s0003	Thupl.29377992s0003.1.v3.1	Transcript	3_prime_UTR_variant	10642	-	-	-	-	-
29377992_680902	29377992	A	Thupl.29377992s0003	Thupl.29377992s0003.1.v3.1	Transcript	3_prime_UTR_variant	10933	-	-	-	-	-
29377992_680969	29377992	C	Thupl.29377992s0003	Thupl.29377992s0003.1.v3.1	Transcript	3_prime_UTR_variant	11000	-	-	-	-	-
29377995_2817559	29377995	G	Thupl.29377995s0005	Thupl.29377995s0005.1.v3.1	Transcript	3_prime_UTR_variant	952	-	-	-	-	-
29377995_2817571	29377995	G	Thupl.29377995s0005	Thupl.29377995s0005.1.v3.1	Transcript	3_prime_UTR_variant	940	-	-	-	-	-
29378002_82353	29378002	C	Thupl.29378002s0001	Thupl.29378002s0001.1.v3.1	Transcript	3_prime_UTR_variant	588	-	-	-	-	-
29378002_82432	29378002	G	Thupl.29378002s0001	Thupl.29378002s0001.1.v3.1	Transcript	3_prime_UTR_variant	667	-	-	-	-	-
29378002_82534	29378002	G	Thupl.29378002s0001	Thupl.29378002s0001.1.v3.1	Transcript	3_prime_UTR_variant	769	-	-	-	-	-
29378002_82552	29378002	T	Thupl.29378002s0001	Thupl.29378002s0001.1.v3.1	Transcript	3_prime_UTR_variant	787	-	-	-	-	-
29378002_266264	29378002	C	Thupl.29378002s0003	Thupl.29378002s0003.1.v3.1	Transcript	3_prime_UTR_variant	4064	-	-	-	-	-
29378002_266353	29378002	T	Thupl.29378002s0003	Thupl.29378002s0003.1.v3.1	Transcript	3_prime_UTR_variant	3975	-	-	-	-	-
29378005_193774	29378005	T	Thupl.29378005s0001	Thupl.29378005s0001.1.v3.1	Transcript	3_prime_UTR_variant	1621	-	-	-	-	-
29378005_193809	29378005	A	Thupl.29378005s0001	Thupl.29378005s0001.1.v3.1	Transcript	3_prime_UTR_variant	1656	-	-	-	-	-
29378005_194030	29378005	A	Thupl.29378005s0001	Thupl.29378005s0001.1.v3.1	Transcript	3_prime_UTR_variant	1877	-	-	-	-	-
29378005_194078	29378005	T	Thupl.29378005s0001	Thupl.29378005s0001.1.v3.1	Transcript	3_prime_UTR_variant	1925	-	-	-	-	-
29378005_194084	29378005	G	Thupl.29378005s0001	Thupl.29378005s0001.1.v3.1	Transcript	3_prime_UTR_variant	1931	-	-	-	-	-
29378006_5104255	29378006	A	Thupl.29378006s0016	Thupl.29378006s0016.1.v3.1	Transcript	3_prime_UTR_variant	643	-	-	-	-	-
29378009_1478569	29378009	A	Thupl.29378009s0005	Thupl.29378009s0005.1.v3.1	Transcript	3_prime_UTR_variant	800	-	-	-	-	-
29378009_1656687	29378009	C	Thupl.29378009s0006	Thupl.29378009s0006.1.v3.1	Transcript	3_prime_UTR_variant	1750	-	-	-	-	-
29378009_1813765	29378009	C	Thupl.29378009s0007	Thupl.29378009s0007.1.v3.1	Transcript	3_prime_UTR_variant	2153	-	-	-	-	-
29378009_2251428	29378009	A	Thupl.29378009s0010	Thupl.29378009s0010.1.v3.1	Transcript	3_prime_UTR_variant	4692	-	-	-	-	-
29378013_414386	29378013	G	Thupl.29378013s0003	Thupl.29378013s0003.1.v3.1	Transcript	3_prime_UTR_variant	4452	-	-	-	-	-
29378015_2114192	29378015	C	Thupl.29378015s0010	Thupl.29378015s0010.1.v3.1	Transcript	3_prime_UTR_variant	1471	-	-	-	-	-
29378015_2114319	29378015	T	Thupl.29378015s0010	Thupl.29378015s0010.1.v3.1	Transcript	3_prime_UTR_variant	1598	-	-	-	-	-
29378015_3526975	29378015	G	Thupl.29378015s0019	Thupl.29378015s0019.1.v3.1	Transcript	3_prime_UTR_variant	1210	-	-	-	-	-
29378015_3526987	29378015	G	Thupl.29378015s0019	Thupl.29378015s0019.1.v3.1	Transcript	3_prime_UTR_variant	1222	-	-	-	-	-
29378015_4216712	29378015	T	Thupl.29378015s0024	Thupl.29378015s0024.1.v3.1	Transcript	3_prime_UTR_variant	2162	-	-	-	-	-
29378015_4216745	29378015	A	Thupl.29378015s0024	Thupl.29378015s0024.1.v3.1	Transcript	3_prime_UTR_variant	2195	-	-	-	-	-
29378015_5391080	29378015	C	Thupl.29378015s0030	Thupl.29378015s0030.1.v3.1	Transcript	3_prime_UTR_variant	3231	-	-	-	-	-
29378023_2392215	29378023	C	Thupl.29378023s0007	Thupl.29378023s0007.1.v3.1	Transcript	3_prime_UTR_variant	2701	-	-	-	-	-
29378023_2392237	29378023	G	Thupl.29378023s0007	Thupl.29378023s0007.1.v3.1	Transcript	3_prime_UTR_variant	2723	-	-	-	-	-
29378023_2418648	29378023	T	Thupl.29378023s0008	Thupl.29378023s0008.1.v3.1	Transcript	3_prime_UTR_variant	1968	-	-	-	-	-
29378028_3091525	29378028	A	Thupl.29378028s0014	Thupl.29378028s0014.1.v3.1	Transcript	3_prime_UTR_variant	2887	-	-	-	-	-
29378036_413141	29378036	C	Thupl.29378036s0003	Thupl.29378036s0003.1.v3.1	Transcript	3_prime_UTR_variant	466	-	-	-	-	-
29378036_413144	29378036	T	Thupl.29378036s0003	Thupl.29378036s0003.1.v3.1	Transcript	3_prime_UTR_variant	469	-	-	-	-	-
29378036_413161	29378036	T	Thupl.29378036s0003	Thupl.29378036s0003.1.v3.1	Transcript	3_prime_UTR_variant	486	-	-	-	-	-
29378036_413186	29378036	C	Thupl.29378036s0003	Thupl.29378036s0003.1.v3.1	Transcript	3_prime_UTR_variant	511	-	-	-	-	-
29378036_413248	29378036	G	Thupl.29378036s0003	Thupl.29378036s0003.1.v3.1	Transcript	3_prime_UTR_variant	573	-	-	-	-	-
29378043_890167	29378043	T	Thupl.29378043s0003	Thupl.29378043s0003.1.v3.1	Transcript	3_prime_UTR_variant	1445	-	-	-	-	-
29378043_890190	29378043	T	Thupl.29378043s0003	Thupl.29378043s0003.1.v3.1	Transcript	3_prime_UTR_variant	1468	-	-	-	-	-
29378043_1193028	29378043	G	Thupl.29378043s0006	Thupl.29378043s0006.1.v3.1	Transcript	3_prime_UTR_variant	2497	-	-	-	-	-
29378048_378409	29378048	T	Thupl.29378048s0005	Thupl.29378048s0005.1.v3.1	Transcript	3_prime_UTR_variant	2528	-	-	-	-	-
29378048_378444	29378048	T	Thupl.29378048s0005	Thupl.29378048s0005.1.v3.1	Transcript	3_prime_UTR_variant	2493	-	-	-	-	-
29378048_378468	29378048	C	Thupl.29378048s0005	Thupl.29378048s0005.1.v3.1	Transcript	3_prime_UTR_variant	2469	-	-	-	-	-
29378048_378535	29378048	C	Thupl.29378048s0005	Thupl.29378048s0005.1.v3.1	Transcript	3_prime_UTR_variant	2402	-	-	-	-	-
29378048_378589	29378048	G	Thupl.29378048s0005	Thupl.29378048s0005.1.v3.1	Transcript	3_prime_UTR_variant	2348	-	-	-	-	-
29378048_378605	29378048	C	Thupl.29378048s0005	Thupl.29378048s0005.1.v3.1	Transcript	3_prime_UTR_variant	2332	-	-	-	-	-
29378048_378606	29378048	G	Thupl.29378048s0005	Thupl.29378048s0005.1.v3.1	Transcript	3_prime_UTR_variant	2331	-	-	-	-	-
29378048_378638	29378048	A	Thupl.29378048s0005	Thupl.29378048s0005.1.v3.1	Transcript	3_prime_UTR_variant	2299	-	-	-	-	-
29378048_378642	29378048	G	Thupl.29378048s0005	Thupl.29378048s0005.1.v3.1	Transcript	3_prime_UTR_variant	2295	-	-	-	-	-
29378048_378663	29378048	C	Thupl.29378048s0005	Thupl.29378048s0005.1.v3.1	Transcript	3_prime_UTR_variant	2274	-	-	-	-	-
29378048_378670	29378048	T	Thupl.29378048s0005	Thupl.29378048s0005.1.v3.1	Transcript	3_prime_UTR_variant	2267	-	-	-	-	-
29378048_378722	29378048	A	Thupl.29378048s0005	Thupl.29378048s0005.1.v3.1	Transcript	3_prime_UTR_variant	2215	-	-	-	-	-
29378048_378724	29378048	T	Thupl.29378048s0005	Thupl.29378048s0005.1.v3.1	Transcript	3_prime_UTR_variant	2213	-	-	-	-	-
29378048_378731	29378048	T	Thupl.29378048s0005	Thupl.29378048s0005.1.v3.1	Transcript	3_prime_UTR_variant	2206	-	-	-	-	-
29378048_1025541	29378048	T	Thupl.29378048s0006	Thupl.29378048s0006.1.v3.1	Transcript	3_prime_UTR_variant	2622	-	-	-	-	-
29378052_1717384	29378052	G	Thupl.29378052s0009	Thupl.29378052s0009.1.v3.1	Transcript	3_prime_UTR_variant	2591	-	-	-	-	-
29378052_2995011	29378052	A	Thupl.29378052s0024	Thupl.29378052s0024.1.v3.1	Transcript	3_prime_UTR_variant	1092	-	-	-	-	-
29378052_2995251	29378052	G	Thupl.29378052s0024	Thupl.29378052s0024.1.v3.1	Transcript	3_prime_UTR_variant	1332	-	-	-	-	-
29378052_3332832	29378052	C	Thupl.29378052s0025	Thupl.29378052s0025.1.v3.1	Transcript	3_prime_UTR_variant	4204	-	-	-	-	-
29378052_3909075	29378052	C	Thupl.29378052s0029	Thupl.29378052s0029.1.v3.1	Transcript	3_prime_UTR_variant	732	-	-	-	-	-
29378054_1799062	29378054	A	Thupl.29378054s0005	Thupl.29378054s0005.1.v3.1	Transcript	3_prime_UTR_variant	578	-	-	-	-	-
29378054_1799130	29378054	A	Thupl.29378054s0005	Thupl.29378054s0005.1.v3.1	Transcript	3_prime_UTR_variant	646	-	-	-	-	-
29378057_251571	29378057	T	Thupl.29378057s0002	Thupl.29378057s0002.1.v3.1	Transcript	3_prime_UTR_variant	1789	-	-	-	-	-
29378058_2339202	29378058	G	Thupl.29378058s0015	Thupl.29378058s0015.1.v3.1	Transcript	3_prime_UTR_variant	1267	-	-	-	-	-
29378059_79152	29378059	G	Thupl.29378059s0001	Thupl.29378059s0001.1.v3.1	Transcript	3_prime_UTR_variant	6757	-	-	-	-	-
29378059_79688	29378059	T	Thupl.29378059s0001	Thupl.29378059s0001.1.v3.1	Transcript	3_prime_UTR_variant	7293	-	-	-	-	-
29378064_4133251	29378064	C	Thupl.29378064s0023	Thupl.29378064s0023.1.v3.1	Transcript	3_prime_UTR_variant	6740	-	-	-	-	-
29378064_4133322	29378064	C	Thupl.29378064s0023	Thupl.29378064s0023.1.v3.1	Transcript	3_prime_UTR_variant	6669	-	-	-	-	-
29378064_4506598	29378064	G	Thupl.29378064s0024	Thupl.29378064s0024.1.v3.1	Transcript	3_prime_UTR_variant	1237	-	-	-	-	-
29378070_3838382	29378070	C	Thupl.29378070s0010	Thupl.29378070s0010.1.v3.1	Transcript	3_prime_UTR_variant	1106	-	-	-	-	-
29378070_3838406	29378070	T	Thupl.29378070s0010	Thupl.29378070s0010.1.v3.1	Transcript	3_prime_UTR_variant	1130	-	-	-	-	-
29378070_3838408	29378070	C	Thupl.29378070s0010	Thupl.29378070s0010.1.v3.1	Transcript	3_prime_UTR_variant	1132	-	-	-	-	-
29378070_4573428	29378070	T	Thupl.29378070s0011	Thupl.29378070s0011.1.v3.1	Transcript	3_prime_UTR_variant	4514	-	-	-	-	-
29378070_4573616	29378070	A	Thupl.29378070s0011	Thupl.29378070s0011.1.v3.1	Transcript	3_prime_UTR_variant	4702	-	-	-	-	-
29378070_5190383	29378070	G	Thupl.29378070s0012	Thupl.29378070s0012.1.v3.1	Transcript	3_prime_UTR_variant	1202	-	-	-	-	-
29378070_5190410	29378070	G	Thupl.29378070s0012	Thupl.29378070s0012.1.v3.1	Transcript	3_prime_UTR_variant	1229	-	-	-	-	-
29378070_5436819	29378070	T	Thupl.29378070s0015	Thupl.29378070s0015.1.v3.1	Transcript	3_prime_UTR_variant	1462	-	-	-	-	-
29378074_1793278	29378074	T	Thupl.29378074s0007	Thupl.29378074s0007.3.v3.1	Transcript	3_prime_UTR_variant	3739	-	-	-	-	-
29378074_2925812	29378074	C	Thupl.29378074s0011	Thupl.29378074s0011.1.v3.1	Transcript	3_prime_UTR_variant	2127	-	-	-	-	-
29378074_2925862	29378074	C	Thupl.29378074s0011	Thupl.29378074s0011.1.v3.1	Transcript	3_prime_UTR_variant	2077	-	-	-	-	-
29378075_1755657	29378075	G	Thupl.29378075s0005	Thupl.29378075s0005.2.v3.1	Transcript	3_prime_UTR_variant	4349	-	-	-	-	-
29378078_1959712	29378078	A	Thupl.29378078s0005	Thupl.29378078s0005.1.v3.1	Transcript	3_prime_UTR_variant	1142	-	-	-	-	-
29378078_1959808	29378078	T	Thupl.29378078s0005	Thupl.29378078s0005.1.v3.1	Transcript	3_prime_UTR_variant	1238	-	-	-	-	-
29378078_1959859	29378078	A	Thupl.29378078s0005	Thupl.29378078s0005.1.v3.1	Transcript	3_prime_UTR_variant	1289	-	-	-	-	-
29378078_4658329	29378078	T	Thupl.29378078s0012	Thupl.29378078s0012.2.v3.1	Transcript	3_prime_UTR_variant	1142	-	-	-	-	-
29378078_7801424	29378078	A	Thupl.29378078s0021	Thupl.29378078s0021.1.v3.1	Transcript	3_prime_UTR_variant	1827	-	-	-	-	-
29378093_453285	29378093	T	Thupl.29378093s0001	Thupl.29378093s0001.2.v3.1	Transcript	3_prime_UTR_variant	2568	-	-	-	-	-
29378093_490378	29378093	C	Thupl.29378093s0001	Thupl.29378093s0001.1.v3.1	Transcript	3_prime_UTR_variant	3040	-	-	-	-	-
29378093_490728	29378093	G	Thupl.29378093s0001	Thupl.29378093s0001.1.v3.1	Transcript	3_prime_UTR_variant	3390	-	-	-	-	-
29378097_154993	29378097	A	Thupl.29378097s0001	Thupl.29378097s0001.1.v3.1	Transcript	3_prime_UTR_variant	1042	-	-	-	-	-
29378097_155017	29378097	T	Thupl.29378097s0001	Thupl.29378097s0001.1.v3.1	Transcript	3_prime_UTR_variant	1018	-	-	-	-	-
29378097_224222	29378097	C	Thupl.29378097s0002	Thupl.29378097s0002.1.v3.1	Transcript	3_prime_UTR_variant	5593	-	-	-	-	-
29378097_224240	29378097	T	Thupl.29378097s0002	Thupl.29378097s0002.1.v3.1	Transcript	3_prime_UTR_variant	5611	-	-	-	-	-
29378097_224385	29378097	G	Thupl.29378097s0002	Thupl.29378097s0002.1.v3.1	Transcript	3_prime_UTR_variant	5756	-	-	-	-	-
29378106_97269	29378106	G	Thupl.29378106s0001	Thupl.29378106s0001.1.v3.1	Transcript	3_prime_UTR_variant	2123	-	-	-	-	-
29378106_97273	29378106	A	Thupl.29378106s0001	Thupl.29378106s0001.1.v3.1	Transcript	3_prime_UTR_variant	2127	-	-	-	-	-
29378106_97356	29378106	A	Thupl.29378106s0001	Thupl.29378106s0001.1.v3.1	Transcript	3_prime_UTR_variant	2210	-	-	-	-	-
29378106_97425	29378106	C	Thupl.29378106s0001	Thupl.29378106s0001.1.v3.1	Transcript	3_prime_UTR_variant	2279	-	-	-	-	-
29378106_601078	29378106	C	Thupl.29378106s0003	Thupl.29378106s0003.1.v3.1	Transcript	3_prime_UTR_variant	1425	-	-	-	-	-
29378106_601118	29378106	A	Thupl.29378106s0003	Thupl.29378106s0003.1.v3.1	Transcript	3_prime_UTR_variant	1465	-	-	-	-	-
29378112_539583	29378112	G	Thupl.29378112s0003	Thupl.29378112s0003.1.v3.1	Transcript	3_prime_UTR_variant	3095	-	-	-	-	-
29378112_539584	29378112	C	Thupl.29378112s0003	Thupl.29378112s0003.1.v3.1	Transcript	3_prime_UTR_variant	3094	-	-	-	-	-
29378112_614273	29378112	G	Thupl.29378112s0004	Thupl.29378112s0004.1.v3.1	Transcript	3_prime_UTR_variant	2577	-	-	-	-	-
29378112_614305	29378112	G	Thupl.29378112s0004	Thupl.29378112s0004.1.v3.1	Transcript	3_prime_UTR_variant	2545	-	-	-	-	-
29378112_614337	29378112	G	Thupl.29378112s0004	Thupl.29378112s0004.1.v3.1	Transcript	3_prime_UTR_variant	2513	-	-	-	-	-
29378113_293515	29378113	C	Thupl.29378113s0001	Thupl.29378113s0001.1.v3.1	Transcript	3_prime_UTR_variant	1179	-	-	-	-	-
29378113_293559	29378113	T	Thupl.29378113s0001	Thupl.29378113s0001.1.v3.1	Transcript	3_prime_UTR_variant	1135	-	-	-	-	-
29378113_293562	29378113	A	Thupl.29378113s0001	Thupl.29378113s0001.1.v3.1	Transcript	3_prime_UTR_variant	1132	-	-	-	-	-
29378113_293575	29378113	A	Thupl.29378113s0001	Thupl.29378113s0001.1.v3.1	Transcript	3_prime_UTR_variant	1119	-	-	-	-	-
29378115_1263389	29378115	A	Thupl.29378115s0003	Thupl.29378115s0003.1.v3.1	Transcript	3_prime_UTR_variant	4331	-	-	-	-	-
29378115_1263472	29378115	G	Thupl.29378115s0003	Thupl.29378115s0003.1.v3.1	Transcript	3_prime_UTR_variant	4414	-	-	-	-	-
29378115_1263506	29378115	A	Thupl.29378115s0003	Thupl.29378115s0003.1.v3.1	Transcript	3_prime_UTR_variant	4448	-	-	-	-	-
29378116_711769	29378116	T	Thupl.29378116s0002	Thupl.29378116s0002.1.v3.1	Transcript	3_prime_UTR_variant	810	-	-	-	-	-
29378116_4550367	29378116	C	Thupl.29378116s0024	Thupl.29378116s0024.1.v3.1	Transcript	3_prime_UTR_variant	489	-	-	-	-	-
29378118_2682071	29378118	C	Thupl.29378118s0006	Thupl.29378118s0006.1.v3.1	Transcript	3_prime_UTR_variant	2412	-	-	-	-	-
29378118_2682082	29378118	C	Thupl.29378118s0006	Thupl.29378118s0006.1.v3.1	Transcript	3_prime_UTR_variant	2401	-	-	-	-	-
29378119_628010	29378119	G	Thupl.29378119s0005	Thupl.29378119s0005.1.v3.1	Transcript	3_prime_UTR_variant	1922	-	-	-	-	-
29378119_628060	29378119	C	Thupl.29378119s0005	Thupl.29378119s0005.1.v3.1	Transcript	3_prime_UTR_variant	1972	-	-	-	-	-
29378119_1265878	29378119	A	Thupl.29378119s0009	Thupl.29378119s0009.1.v3.1	Transcript	3_prime_UTR_variant	683	-	-	-	-	-
29378119_1265942	29378119	T	Thupl.29378119s0009	Thupl.29378119s0009.1.v3.1	Transcript	3_prime_UTR_variant	619	-	-	-	-	-
29378119_1567767	29378119	A	Thupl.29378119s0010	Thupl.29378119s0010.1.v3.1	Transcript	3_prime_UTR_variant	2469	-	-	-	-	-
29378119_1567775	29378119	T	Thupl.29378119s0010	Thupl.29378119s0010.1.v3.1	Transcript	3_prime_UTR_variant	2477	-	-	-	-	-
29378119_1567840	29378119	C	Thupl.29378119s0010	Thupl.29378119s0010.1.v3.1	Transcript	3_prime_UTR_variant	2542	-	-	-	-	-
29378119_1567879	29378119	G	Thupl.29378119s0010	Thupl.29378119s0010.1.v3.1	Transcript	3_prime_UTR_variant	2581	-	-	-	-	-
29378119_2982458	29378119	A	Thupl.29378119s0016	Thupl.29378119s0016.1.v3.1	Transcript	3_prime_UTR_variant	1008	-	-	-	-	-
29378120_3594325	29378120	G	Thupl.29378120s0007	Thupl.29378120s0007.1.v3.1	Transcript	3_prime_UTR_variant	1272	-	-	-	-	-
29378130_22076	29378130	T	Thupl.29378130s0001	Thupl.29378130s0001.1.v3.1	Transcript	3_prime_UTR_variant	1251	-	-	-	-	-
29378131_1006706	29378131	A	Thupl.29378131s0002	Thupl.29378131s0002.1.v3.1	Transcript	3_prime_UTR_variant	1359	-	-	-	-	-
29378131_1006775	29378131	C	Thupl.29378131s0002	Thupl.29378131s0002.1.v3.1	Transcript	3_prime_UTR_variant	1290	-	-	-	-	-
29378131_1007087	29378131	G	Thupl.29378131s0002	Thupl.29378131s0002.1.v3.1	Transcript	3_prime_UTR_variant	978	-	-	-	-	-
29378131_1882711	29378131	A	Thupl.29378131s0005	Thupl.29378131s0005.1.v3.1	Transcript	3_prime_UTR_variant	824	-	-	-	-	-
29378131_3278786	29378131	A	Thupl.29378131s0015	Thupl.29378131s0015.1.v3.1	Transcript	3_prime_UTR_variant	2654	-	-	-	-	-
29378131_3279241	29378131	G	Thupl.29378131s0015	Thupl.29378131s0015.1.v3.1	Transcript	3_prime_UTR_variant	2199	-	-	-	-	-
29378131_4215744	29378131	C	Thupl.29378131s0021	Thupl.29378131s0021.1.v3.1	Transcript	3_prime_UTR_variant	889	-	-	-	-	-
29378131_4215934	29378131	T	Thupl.29378131s0021	Thupl.29378131s0021.1.v3.1	Transcript	3_prime_UTR_variant	1079	-	-	-	-	-
29378131_4215946	29378131	G	Thupl.29378131s0021	Thupl.29378131s0021.1.v3.1	Transcript	3_prime_UTR_variant	1091	-	-	-	-	-
29378131_4216047	29378131	A	Thupl.29378131s0021	Thupl.29378131s0021.1.v3.1	Transcript	3_prime_UTR_variant	1192	-	-	-	-	-
29378131_4216129	29378131	T	Thupl.29378131s0021	Thupl.29378131s0021.1.v3.1	Transcript	3_prime_UTR_variant	1274	-	-	-	-	-
29378131_4216159	29378131	G	Thupl.29378131s0021	Thupl.29378131s0021.1.v3.1	Transcript	3_prime_UTR_variant	1304	-	-	-	-	-
29378131_4216182	29378131	C	Thupl.29378131s0021	Thupl.29378131s0021.1.v3.1	Transcript	3_prime_UTR_variant	1327	-	-	-	-	-
29378131_4216215	29378131	T	Thupl.29378131s0021	Thupl.29378131s0021.1.v3.1	Transcript	3_prime_UTR_variant	1360	-	-	-	-	-
29378135_1270861	29378135	T	Thupl.29378135s0012	Thupl.29378135s0012.1.v3.1	Transcript	3_prime_UTR_variant	7157	-	-	-	-	-
29378135_1270864	29378135	A	Thupl.29378135s0012	Thupl.29378135s0012.1.v3.1	Transcript	3_prime_UTR_variant	7154	-	-	-	-	-
29378135_1270892	29378135	T	Thupl.29378135s0012	Thupl.29378135s0012.1.v3.1	Transcript	3_prime_UTR_variant	7126	-	-	-	-	-
29378137_1292585	29378137	T	Thupl.29378137s0008	Thupl.29378137s0008.1.v3.1	Transcript	3_prime_UTR_variant	1755	-	-	-	-	-
29378137_1292650	29378137	G	Thupl.29378137s0008	Thupl.29378137s0008.1.v3.1	Transcript	3_prime_UTR_variant	1690	-	-	-	-	-
29378137_1292672	29378137	C	Thupl.29378137s0008	Thupl.29378137s0008.1.v3.1	Transcript	3_prime_UTR_variant	1668	-	-	-	-	-
29378137_1292683	29378137	C	Thupl.29378137s0008	Thupl.29378137s0008.1.v3.1	Transcript	3_prime_UTR_variant	1657	-	-	-	-	-
29378137_1292696	29378137	A	Thupl.29378137s0008	Thupl.29378137s0008.1.v3.1	Transcript	3_prime_UTR_variant	1644	-	-	-	-	-
29378137_1292701	29378137	G	Thupl.29378137s0008	Thupl.29378137s0008.1.v3.1	Transcript	3_prime_UTR_variant	1639	-	-	-	-	-
29378137_1292707	29378137	A	Thupl.29378137s0008	Thupl.29378137s0008.1.v3.1	Transcript	3_prime_UTR_variant	1633	-	-	-	-	-
29378137_1292711	29378137	T	Thupl.29378137s0008	Thupl.29378137s0008.1.v3.1	Transcript	3_prime_UTR_variant	1629	-	-	-	-	-
29378137_1925240	29378137	T	Thupl.29378137s0014	Thupl.29378137s0014.1.v3.1	Transcript	3_prime_UTR_variant	1107	-	-	-	-	-
29378137_1925260	29378137	C	Thupl.29378137s0014	Thupl.29378137s0014.1.v3.1	Transcript	3_prime_UTR_variant	1127	-	-	-	-	-
29378137_1925301	29378137	T	Thupl.29378137s0014	Thupl.29378137s0014.1.v3.1	Transcript	3_prime_UTR_variant	1168	-	-	-	-	-
29378137_1925312	29378137	T	Thupl.29378137s0014	Thupl.29378137s0014.1.v3.1	Transcript	3_prime_UTR_variant	1179	-	-	-	-	-
29378137_1925328	29378137	G	Thupl.29378137s0014	Thupl.29378137s0014.1.v3.1	Transcript	3_prime_UTR_variant	1195	-	-	-	-	-
29378137_1925331	29378137	C	Thupl.29378137s0014	Thupl.29378137s0014.1.v3.1	Transcript	3_prime_UTR_variant	1198	-	-	-	-	-
29378137_1925344	29378137	G	Thupl.29378137s0014	Thupl.29378137s0014.1.v3.1	Transcript	3_prime_UTR_variant	1211	-	-	-	-	-
29378137_1925356	29378137	G	Thupl.29378137s0014	Thupl.29378137s0014.1.v3.1	Transcript	3_prime_UTR_variant	1223	-	-	-	-	-
29378151_2875159	29378151	C	Thupl.29378151s0019	Thupl.29378151s0019.1.v3.1	Transcript	3_prime_UTR_variant	955	-	-	-	-	-
29378161_1751322	29378161	C	Thupl.29378161s0017	Thupl.29378161s0017.1.v3.1	Transcript	3_prime_UTR_variant	1452	-	-	-	-	-
29378161_1751405	29378161	C	Thupl.29378161s0017	Thupl.29378161s0017.1.v3.1	Transcript	3_prime_UTR_variant	1369	-	-	-	-	-
29378161_1751410	29378161	A	Thupl.29378161s0017	Thupl.29378161s0017.1.v3.1	Transcript	3_prime_UTR_variant	1364	-	-	-	-	-
29378161_2994659	29378161	G	Thupl.29378161s0020	Thupl.29378161s0020.1.v3.1	Transcript	3_prime_UTR_variant	2949	-	-	-	-	-
29378161_2994663	29378161	G	Thupl.29378161s0020	Thupl.29378161s0020.1.v3.1	Transcript	3_prime_UTR_variant	2953	-	-	-	-	-
29378161_2994666	29378161	G	Thupl.29378161s0020	Thupl.29378161s0020.1.v3.1	Transcript	3_prime_UTR_variant	2956	-	-	-	-	-
29378161_2994698	29378161	A	Thupl.29378161s0020	Thupl.29378161s0020.1.v3.1	Transcript	3_prime_UTR_variant	2988	-	-	-	-	-
29378161_2994701	29378161	T	Thupl.29378161s0020	Thupl.29378161s0020.1.v3.1	Transcript	3_prime_UTR_variant	2991	-	-	-	-	-
29378161_2994709	29378161	G	Thupl.29378161s0020	Thupl.29378161s0020.1.v3.1	Transcript	3_prime_UTR_variant	2999	-	-	-	-	-
29378161_2994718	29378161	A	Thupl.29378161s0020	Thupl.29378161s0020.1.v3.1	Transcript	3_prime_UTR_variant	3008	-	-	-	-	-
29378161_2994720	29378161	C	Thupl.29378161s0020	Thupl.29378161s0020.1.v3.1	Transcript	3_prime_UTR_variant	3010	-	-	-	-	-
29378162_1645629	29378162	A	Thupl.29378162s0006	Thupl.29378162s0006.1.v3.1	Transcript	3_prime_UTR_variant	1023	-	-	-	-	-
29378162_1645663	29378162	G	Thupl.29378162s0006	Thupl.29378162s0006.1.v3.1	Transcript	3_prime_UTR_variant	989	-	-	-	-	-
29378162_4477875	29378162	G	Thupl.29378162s0012	Thupl.29378162s0012.1.v3.1	Transcript	3_prime_UTR_variant	2043	-	-	-	-	-
29378162_4477917	29378162	A	Thupl.29378162s0012	Thupl.29378162s0012.1.v3.1	Transcript	3_prime_UTR_variant	2085	-	-	-	-	-
29378162_5892885	29378162	C	Thupl.29378162s0014	Thupl.29378162s0014.1.v3.1	Transcript	3_prime_UTR_variant	6906	-	-	-	-	-
29378162_5892911	29378162	C	Thupl.29378162s0014	Thupl.29378162s0014.1.v3.1	Transcript	3_prime_UTR_variant	6932	-	-	-	-	-
29378164_19723	29378164	G	Thupl.29378164s0001	Thupl.29378164s0001.1.v3.1	Transcript	3_prime_UTR_variant	2497	-	-	-	-	-
29378169_194057	29378169	G	Thupl.29378169s0003	Thupl.29378169s0003.1.v3.1	Transcript	3_prime_UTR_variant	3941	-	-	-	-	-
29378169_2150864	29378169	C	Thupl.29378169s0018	Thupl.29378169s0018.1.v3.1	Transcript	3_prime_UTR_variant	2132	-	-	-	-	-
29378169_2573515	29378169	T	Thupl.29378169s0021	Thupl.29378169s0021.1.v3.1	Transcript	3_prime_UTR_variant	1579	-	-	-	-	-
29378169_2573516	29378169	C	Thupl.29378169s0021	Thupl.29378169s0021.1.v3.1	Transcript	3_prime_UTR_variant	1578	-	-	-	-	-
29378169_2573539	29378169	C	Thupl.29378169s0021	Thupl.29378169s0021.1.v3.1	Transcript	3_prime_UTR_variant	1555	-	-	-	-	-
29378169_2573562	29378169	A	Thupl.29378169s0021	Thupl.29378169s0021.1.v3.1	Transcript	3_prime_UTR_variant	1532	-	-	-	-	-
29378169_2573566	29378169	G	Thupl.29378169s0021	Thupl.29378169s0021.1.v3.1	Transcript	3_prime_UTR_variant	1528	-	-	-	-	-
29378169_2573588	29378169	C	Thupl.29378169s0021	Thupl.29378169s0021.1.v3.1	Transcript	3_prime_UTR_variant	1506	-	-	-	-	-
29378169_2573605	29378169	C	Thupl.29378169s0021	Thupl.29378169s0021.1.v3.1	Transcript	3_prime_UTR_variant	1489	-	-	-	-	-
29378169_2573652	29378169	G	Thupl.29378169s0021	Thupl.29378169s0021.1.v3.1	Transcript	3_prime_UTR_variant	1442	-	-	-	-	-
29378169_2573658	29378169	T	Thupl.29378169s0021	Thupl.29378169s0021.1.v3.1	Transcript	3_prime_UTR_variant	1436	-	-	-	-	-
29378169_2573667	29378169	T	Thupl.29378169s0021	Thupl.29378169s0021.1.v3.1	Transcript	3_prime_UTR_variant	1427	-	-	-	-	-
29378169_2573871	29378169	T	Thupl.29378169s0021	Thupl.29378169s0021.1.v3.1	Transcript	3_prime_UTR_variant	1223	-	-	-	-	-
29378169_2573882	29378169	G	Thupl.29378169s0021	Thupl.29378169s0021.1.v3.1	Transcript	3_prime_UTR_variant	1212	-	-	-	-	-
29378171_449847	29378171	C	Thupl.29378171s0002	Thupl.29378171s0002.1.v3.1	Transcript	3_prime_UTR_variant	861	-	-	-	-	-
29378171_802037	29378171	T	Thupl.29378171s0006	Thupl.29378171s0006.1.v3.1	Transcript	3_prime_UTR_variant	2963	-	-	-	-	-
29378171_802248	29378171	A	Thupl.29378171s0006	Thupl.29378171s0006.1.v3.1	Transcript	3_prime_UTR_variant	2752	-	-	-	-	-
29378173_1419072	29378173	G	Thupl.29378173s0003	Thupl.29378173s0003.1.v3.1	Transcript	3_prime_UTR_variant	2151	-	-	-	-	-
29378173_1419110	29378173	G	Thupl.29378173s0003	Thupl.29378173s0003.1.v3.1	Transcript	3_prime_UTR_variant	2113	-	-	-	-	-
29378174_617663	29378174	G	Thupl.29378174s0004	Thupl.29378174s0004.1.v3.1	Transcript	3_prime_UTR_variant	2134	-	-	-	-	-
29378174_707660	29378174	T	Thupl.29378174s0006	Thupl.29378174s0006.1.v3.1	Transcript	3_prime_UTR_variant	1645	-	-	-	-	-
29378174_707831	29378174	C	Thupl.29378174s0006	Thupl.29378174s0006.1.v3.1	Transcript	3_prime_UTR_variant	1474	-	-	-	-	-
29378174_975487	29378174	A	Thupl.29378174s0007	Thupl.29378174s0007.1.v3.1	Transcript	3_prime_UTR_variant	1968	-	-	-	-	-
29378174_975569	29378174	A	Thupl.29378174s0007	Thupl.29378174s0007.1.v3.1	Transcript	3_prime_UTR_variant	2050	-	-	-	-	-
29378174_1413875	29378174	C	Thupl.29378174s0009	Thupl.29378174s0009.1.v3.1	Transcript	3_prime_UTR_variant	1708	-	-	-	-	-
29378174_1413944	29378174	G	Thupl.29378174s0009	Thupl.29378174s0009.1.v3.1	Transcript	3_prime_UTR_variant	1639	-	-	-	-	-
29378174_1934872	29378174	A	Thupl.29378174s0011	Thupl.29378174s0011.1.v3.1	Transcript	3_prime_UTR_variant	1222	-	-	-	-	-
29378174_1934873	29378174	A	Thupl.29378174s0011	Thupl.29378174s0011.1.v3.1	Transcript	3_prime_UTR_variant	1223	-	-	-	-	-
29378174_1934915	29378174	A	Thupl.29378174s0011	Thupl.29378174s0011.1.v3.1	Transcript	3_prime_UTR_variant	1265	-	-	-	-	-
29378174_1934948	29378174	G	Thupl.29378174s0011	Thupl.29378174s0011.1.v3.1	Transcript	3_prime_UTR_variant	1298	-	-	-	-	-
29378174_1934961	29378174	G	Thupl.29378174s0011	Thupl.29378174s0011.1.v3.1	Transcript	3_prime_UTR_variant	1311	-	-	-	-	-
29378174_2234625	29378174	A	Thupl.29378174s0012	Thupl.29378174s0012.1.v3.1	Transcript	3_prime_UTR_variant	985	-	-	-	-	-
29378174_2700958	29378174	A	Thupl.29378174s0013	Thupl.29378174s0013.1.v3.1	Transcript	3_prime_UTR_variant	2304	-	-	-	-	-
29378174_2701025	29378174	A	Thupl.29378174s0013	Thupl.29378174s0013.1.v3.1	Transcript	3_prime_UTR_variant	2237	-	-	-	-	-
29378174_2701056	29378174	C	Thupl.29378174s0013	Thupl.29378174s0013.1.v3.1	Transcript	3_prime_UTR_variant	2206	-	-	-	-	-
29378176_1381309	29378176	T	Thupl.29378176s0001	Thupl.29378176s0001.1.v3.1	Transcript	3_prime_UTR_variant	2268	-	-	-	-	-
29378176_1381320	29378176	C	Thupl.29378176s0001	Thupl.29378176s0001.1.v3.1	Transcript	3_prime_UTR_variant	2279	-	-	-	-	-
29378176_1381394	29378176	C	Thupl.29378176s0001	Thupl.29378176s0001.1.v3.1	Transcript	3_prime_UTR_variant	2353	-	-	-	-	-
29378176_1381434	29378176	C	Thupl.29378176s0001	Thupl.29378176s0001.1.v3.1	Transcript	3_prime_UTR_variant	2393	-	-	-	-	-
29378176_1381595	29378176	C	Thupl.29378176s0001	Thupl.29378176s0001.1.v3.1	Transcript	3_prime_UTR_variant	2554	-	-	-	-	-
29378176_1381597	29378176	T	Thupl.29378176s0001	Thupl.29378176s0001.1.v3.1	Transcript	3_prime_UTR_variant	2556	-	-	-	-	-
29378176_1381599	29378176	A	Thupl.29378176s0001	Thupl.29378176s0001.1.v3.1	Transcript	3_prime_UTR_variant	2558	-	-	-	-	-
29378181_129981	29378181	C	Thupl.29378181s0001	Thupl.29378181s0001.1.v3.1	Transcript	3_prime_UTR_variant	810	-	-	-	-	-
29378181_413024	29378181	G	Thupl.29378181s0002	Thupl.29378181s0002.1.v3.1	Transcript	3_prime_UTR_variant	1308	-	-	-	-	-
29378184_764772	29378184	G	Thupl.29378184s0007	Thupl.29378184s0007.1.v3.1	Transcript	3_prime_UTR_variant	1205	-	-	-	-	-
29378184_891860	29378184	A	Thupl.29378184s0010	Thupl.29378184s0010.1.v3.1	Transcript	3_prime_UTR_variant	2630	-	-	-	-	-
29378184_1163494	29378184	C	Thupl.29378184s0014	Thupl.29378184s0014.1.v3.1	Transcript	3_prime_UTR_variant	706	-	-	-	-	-
29378184_1163511	29378184	T	Thupl.29378184s0014	Thupl.29378184s0014.1.v3.1	Transcript	3_prime_UTR_variant	689	-	-	-	-	-
29378184_1163512	29378184	A	Thupl.29378184s0014	Thupl.29378184s0014.1.v3.1	Transcript	3_prime_UTR_variant	688	-	-	-	-	-
29378184_1163626	29378184	G	Thupl.29378184s0014	Thupl.29378184s0014.1.v3.1	Transcript	3_prime_UTR_variant	574	-	-	-	-	-
29378187_390763	29378187	C	Thupl.29378187s0005	Thupl.29378187s0005.1.v3.1	Transcript	3_prime_UTR_variant	968	-	-	-	-	-
29378187_390852	29378187	A	Thupl.29378187s0005	Thupl.29378187s0005.1.v3.1	Transcript	3_prime_UTR_variant	1057	-	-	-	-	-
29378187_390908	29378187	G	Thupl.29378187s0005	Thupl.29378187s0005.1.v3.1	Transcript	3_prime_UTR_variant	1113	-	-	-	-	-
29378197_165336	29378197	C	Thupl.29378197s0003	Thupl.29378197s0003.1.v3.1	Transcript	3_prime_UTR_variant	585	-	-	-	-	-
29378197_165338	29378197	G	Thupl.29378197s0003	Thupl.29378197s0003.1.v3.1	Transcript	3_prime_UTR_variant	587	-	-	-	-	-
29378197_165365	29378197	G	Thupl.29378197s0003	Thupl.29378197s0003.1.v3.1	Transcript	3_prime_UTR_variant	614	-	-	-	-	-
29378197_165373	29378197	C	Thupl.29378197s0003	Thupl.29378197s0003.1.v3.1	Transcript	3_prime_UTR_variant	622	-	-	-	-	-
29378199_3773779	29378199	T	Thupl.29378199s0017	Thupl.29378199s0017.1.v3.1	Transcript	3_prime_UTR_variant	3362	-	-	-	-	-
29378199_4298560	29378199	A	Thupl.29378199s0018	Thupl.29378199s0018.1.v3.1	Transcript	3_prime_UTR_variant	2410	-	-	-	-	-
29378199_4298623	29378199	A	Thupl.29378199s0018	Thupl.29378199s0018.1.v3.1	Transcript	3_prime_UTR_variant	2473	-	-	-	-	-
29378199_4298649	29378199	G	Thupl.29378199s0018	Thupl.29378199s0018.1.v3.1	Transcript	3_prime_UTR_variant	2499	-	-	-	-	-
29378199_6425604	29378199	T	Thupl.29378199s0027	Thupl.29378199s0027.1.v3.1	Transcript	3_prime_UTR_variant	1733	-	-	-	-	-
29378199_6425653	29378199	A	Thupl.29378199s0027	Thupl.29378199s0027.1.v3.1	Transcript	3_prime_UTR_variant	1782	-	-	-	-	-
29378199_6425711	29378199	C	Thupl.29378199s0027	Thupl.29378199s0027.1.v3.1	Transcript	3_prime_UTR_variant	1840	-	-	-	-	-
29378199_6425957	29378199	C	Thupl.29378199s0027	Thupl.29378199s0027.1.v3.1	Transcript	3_prime_UTR_variant	2086	-	-	-	-	-
29378201_2389835	29378201	C	Thupl.29378201s0006	Thupl.29378201s0006.1.v3.1	Transcript	3_prime_UTR_variant	2422	-	-	-	-	-
29378203_106203	29378203	C	Thupl.29378203s0002	Thupl.29378203s0002.1.v3.1	Transcript	3_prime_UTR_variant	2675	-	-	-	-	-
29378203_106230	29378203	G	Thupl.29378203s0002	Thupl.29378203s0002.1.v3.1	Transcript	3_prime_UTR_variant	2702	-	-	-	-	-
29378203_106253	29378203	A	Thupl.29378203s0002	Thupl.29378203s0002.1.v3.1	Transcript	3_prime_UTR_variant	2725	-	-	-	-	-
29378206_123238	29378206	C	Thupl.29378206s0001	Thupl.29378206s0001.1.v3.1	Transcript	3_prime_UTR_variant	5496	-	-	-	-	-
29378206_123332	29378206	G	Thupl.29378206s0001	Thupl.29378206s0001.1.v3.1	Transcript	3_prime_UTR_variant	5402	-	-	-	-	-
29378206_718084	29378206	C	Thupl.29378206s0003	Thupl.29378206s0003.1.v3.1	Transcript	3_prime_UTR_variant	2340	-	-	-	-	-
29378206_1076360	29378206	T	Thupl.29378206s0005	Thupl.29378206s0005.1.v3.1	Transcript	3_prime_UTR_variant	3029	-	-	-	-	-
29378206_1076482	29378206	G	Thupl.29378206s0005	Thupl.29378206s0005.1.v3.1	Transcript	3_prime_UTR_variant	3151	-	-	-	-	-
29378207_44110	29378207	A	Thupl.29378207s0001	Thupl.29378207s0001.1.v3.1	Transcript	3_prime_UTR_variant	891	-	-	-	-	-
29378207_1696996	29378207	A	Thupl.29378207s0010	Thupl.29378207s0010.1.v3.1	Transcript	3_prime_UTR_variant	2578	-	-	-	-	-
29378210_1451363	29378210	T	Thupl.29378210s0007	Thupl.29378210s0007.1.v3.1	Transcript	3_prime_UTR_variant	716	-	-	-	-	-
29378212_3298550	29378212	T	Thupl.29378212s0006	Thupl.29378212s0006.1.v3.1	Transcript	3_prime_UTR_variant	1967	-	-	-	-	-
29378212_3298565	29378212	G	Thupl.29378212s0006	Thupl.29378212s0006.1.v3.1	Transcript	3_prime_UTR_variant	1982	-	-	-	-	-
29378212_3526148	29378212	G	Thupl.29378212s0007	Thupl.29378212s0007.1.v3.1	Transcript	3_prime_UTR_variant	1067	-	-	-	-	-
29378212_3526165	29378212	C	Thupl.29378212s0007	Thupl.29378212s0007.1.v3.1	Transcript	3_prime_UTR_variant	1084	-	-	-	-	-
29378212_3526169	29378212	C	Thupl.29378212s0007	Thupl.29378212s0007.1.v3.1	Transcript	3_prime_UTR_variant	1088	-	-	-	-	-
29378212_3526187	29378212	A	Thupl.29378212s0007	Thupl.29378212s0007.1.v3.1	Transcript	3_prime_UTR_variant	1106	-	-	-	-	-
29378212_3526189	29378212	A	Thupl.29378212s0007	Thupl.29378212s0007.1.v3.1	Transcript	3_prime_UTR_variant	1108	-	-	-	-	-
29378212_3526216	29378212	A	Thupl.29378212s0007	Thupl.29378212s0007.1.v3.1	Transcript	3_prime_UTR_variant	1135	-	-	-	-	-
29378212_3526217	29378212	A	Thupl.29378212s0007	Thupl.29378212s0007.1.v3.1	Transcript	3_prime_UTR_variant	1136	-	-	-	-	-
29378212_3526244	29378212	C	Thupl.29378212s0007	Thupl.29378212s0007.1.v3.1	Transcript	3_prime_UTR_variant	1163	-	-	-	-	-
29378212_3526245	29378212	C	Thupl.29378212s0007	Thupl.29378212s0007.1.v3.1	Transcript	3_prime_UTR_variant	1164	-	-	-	-	-
29378212_3526263	29378212	A	Thupl.29378212s0007	Thupl.29378212s0007.1.v3.1	Transcript	3_prime_UTR_variant	1182	-	-	-	-	-
29378212_3526307	29378212	G	Thupl.29378212s0007	Thupl.29378212s0007.1.v3.1	Transcript	3_prime_UTR_variant	1226	-	-	-	-	-
29378212_3526314	29378212	A	Thupl.29378212s0007	Thupl.29378212s0007.1.v3.1	Transcript	3_prime_UTR_variant	1233	-	-	-	-	-
29378212_3526371	29378212	T	Thupl.29378212s0007	Thupl.29378212s0007.1.v3.1	Transcript	3_prime_UTR_variant	1290	-	-	-	-	-
29378212_3526385	29378212	C	Thupl.29378212s0007	Thupl.29378212s0007.1.v3.1	Transcript	3_prime_UTR_variant	1304	-	-	-	-	-
29378212_3526395	29378212	A	Thupl.29378212s0007	Thupl.29378212s0007.1.v3.1	Transcript	3_prime_UTR_variant	1314	-	-	-	-	-
29378212_3526403	29378212	T	Thupl.29378212s0007	Thupl.29378212s0007.1.v3.1	Transcript	3_prime_UTR_variant	1322	-	-	-	-	-
29378212_3526405	29378212	A	Thupl.29378212s0007	Thupl.29378212s0007.1.v3.1	Transcript	3_prime_UTR_variant	1324	-	-	-	-	-
29378212_3526422	29378212	A	Thupl.29378212s0007	Thupl.29378212s0007.1.v3.1	Transcript	3_prime_UTR_variant	1341	-	-	-	-	-
29378212_3526454	29378212	G	Thupl.29378212s0007	Thupl.29378212s0007.1.v3.1	Transcript	3_prime_UTR_variant	1373	-	-	-	-	-
29378212_3526467	29378212	C	Thupl.29378212s0007	Thupl.29378212s0007.1.v3.1	Transcript	3_prime_UTR_variant	1386	-	-	-	-	-
29378212_3526474	29378212	A	Thupl.29378212s0007	Thupl.29378212s0007.1.v3.1	Transcript	3_prime_UTR_variant	1393	-	-	-	-	-
29378212_3526489	29378212	A	Thupl.29378212s0007	Thupl.29378212s0007.1.v3.1	Transcript	3_prime_UTR_variant	1408	-	-	-	-	-
29378212_3526493	29378212	G	Thupl.29378212s0007	Thupl.29378212s0007.1.v3.1	Transcript	3_prime_UTR_variant	1412	-	-	-	-	-
29378212_3526520	29378212	A	Thupl.29378212s0007	Thupl.29378212s0007.1.v3.1	Transcript	3_prime_UTR_variant	1439	-	-	-	-	-
29378212_4866334	29378212	C	Thupl.29378212s0015	Thupl.29378212s0015.1.v3.1	Transcript	3_prime_UTR_variant	1542	-	-	-	-	-
29378212_4866351	29378212	A	Thupl.29378212s0015	Thupl.29378212s0015.1.v3.1	Transcript	3_prime_UTR_variant	1525	-	-	-	-	-
29378212_6771647	29378212	T	Thupl.29378212s0025	Thupl.29378212s0025.1.v3.1	Transcript	3_prime_UTR_variant	4586	-	-	-	-	-
29378212_7156705	29378212	A	Thupl.29378212s0029	Thupl.29378212s0029.1.v3.1	Transcript	3_prime_UTR_variant	2835	-	-	-	-	-
29378212_7156792	29378212	C	Thupl.29378212s0029	Thupl.29378212s0029.1.v3.1	Transcript	3_prime_UTR_variant	2748	-	-	-	-	-
29378213_107088	29378213	G	Thupl.29378213s0001	Thupl.29378213s0001.1.v3.1	Transcript	3_prime_UTR_variant	2780	-	-	-	-	-
29378213_107184	29378213	C	Thupl.29378213s0001	Thupl.29378213s0001.1.v3.1	Transcript	3_prime_UTR_variant	2684	-	-	-	-	-
29378213_448209	29378213	T	Thupl.29378213s0003	Thupl.29378213s0003.1.v3.1	Transcript	3_prime_UTR_variant	2230	-	-	-	-	-
29378215_3771557	29378215	G	Thupl.29378215s0015	Thupl.29378215s0015.1.v3.1	Transcript	3_prime_UTR_variant	2281	-	-	-	-	-
29378215_3771573	29378215	C	Thupl.29378215s0015	Thupl.29378215s0015.1.v3.1	Transcript	3_prime_UTR_variant	2297	-	-	-	-	-
29378215_3771595	29378215	C	Thupl.29378215s0015	Thupl.29378215s0015.1.v3.1	Transcript	3_prime_UTR_variant	2319	-	-	-	-	-
29378215_3771600	29378215	T	Thupl.29378215s0015	Thupl.29378215s0015.1.v3.1	Transcript	3_prime_UTR_variant	2324	-	-	-	-	-
29378215_3771612	29378215	T	Thupl.29378215s0015	Thupl.29378215s0015.1.v3.1	Transcript	3_prime_UTR_variant	2336	-	-	-	-	-
29378215_3771622	29378215	T	Thupl.29378215s0015	Thupl.29378215s0015.1.v3.1	Transcript	3_prime_UTR_variant	2346	-	-	-	-	-
29378215_3771669	29378215	T	Thupl.29378215s0015	Thupl.29378215s0015.1.v3.1	Transcript	3_prime_UTR_variant	2393	-	-	-	-	-
29378216_640435	29378216	G	Thupl.29378216s0002	Thupl.29378216s0002.1.v3.1	Transcript	3_prime_UTR_variant	1678	-	-	-	-	-
29378216_640504	29378216	G	Thupl.29378216s0002	Thupl.29378216s0002.1.v3.1	Transcript	3_prime_UTR_variant	1609	-	-	-	-	-
29378216_640553	29378216	A	Thupl.29378216s0002	Thupl.29378216s0002.1.v3.1	Transcript	3_prime_UTR_variant	1560	-	-	-	-	-
29378216_640555	29378216	C	Thupl.29378216s0002	Thupl.29378216s0002.1.v3.1	Transcript	3_prime_UTR_variant	1558	-	-	-	-	-
29378220_781866	29378220	A	Thupl.29378220s0004	Thupl.29378220s0004.1.v3.1	Transcript	3_prime_UTR_variant	1529	-	-	-	-	-
29378220_781885	29378220	C	Thupl.29378220s0004	Thupl.29378220s0004.1.v3.1	Transcript	3_prime_UTR_variant	1510	-	-	-	-	-
29378220_781915	29378220	T	Thupl.29378220s0004	Thupl.29378220s0004.1.v3.1	Transcript	3_prime_UTR_variant	1480	-	-	-	-	-
29378220_781927	29378220	A	Thupl.29378220s0004	Thupl.29378220s0004.1.v3.1	Transcript	3_prime_UTR_variant	1468	-	-	-	-	-
29378220_782010	29378220	A	Thupl.29378220s0004	Thupl.29378220s0004.1.v3.1	Transcript	3_prime_UTR_variant	1385	-	-	-	-	-
29378220_782060	29378220	G	Thupl.29378220s0004	Thupl.29378220s0004.1.v3.1	Transcript	3_prime_UTR_variant	1335	-	-	-	-	-
29378220_782076	29378220	G	Thupl.29378220s0004	Thupl.29378220s0004.1.v3.1	Transcript	3_prime_UTR_variant	1319	-	-	-	-	-
29378220_782260	29378220	G	Thupl.29378220s0004	Thupl.29378220s0004.1.v3.1	Transcript	3_prime_UTR_variant	1135	-	-	-	-	-
29378220_782268	29378220	T	Thupl.29378220s0004	Thupl.29378220s0004.1.v3.1	Transcript	3_prime_UTR_variant	1127	-	-	-	-	-
29378220_782306	29378220	T	Thupl.29378220s0004	Thupl.29378220s0004.1.v3.1	Transcript	3_prime_UTR_variant	1089	-	-	-	-	-
29378220_1293298	29378220	A	Thupl.29378220s0005	Thupl.29378220s0005.1.v3.1	Transcript	3_prime_UTR_variant	3446	-	-	-	-	-
29378220_1293435	29378220	A	Thupl.29378220s0005	Thupl.29378220s0005.1.v3.1	Transcript	3_prime_UTR_variant	3583	-	-	-	-	-
29378220_1293438	29378220	T	Thupl.29378220s0005	Thupl.29378220s0005.1.v3.1	Transcript	3_prime_UTR_variant	3586	-	-	-	-	-
29378222_709305	29378222	T	Thupl.29378222s0004	Thupl.29378222s0004.1.v3.1	Transcript	3_prime_UTR_variant	2509	-	-	-	-	-
29378222_709311	29378222	A	Thupl.29378222s0004	Thupl.29378222s0004.1.v3.1	Transcript	3_prime_UTR_variant	2515	-	-	-	-	-
29378222_709414	29378222	G	Thupl.29378222s0004	Thupl.29378222s0004.1.v3.1	Transcript	3_prime_UTR_variant	2618	-	-	-	-	-
29378224_3676746	29378224	C	Thupl.29378224s0018	Thupl.29378224s0018.1.v3.1	Transcript	3_prime_UTR_variant	3738	-	-	-	-	-
29378224_3676808	29378224	T	Thupl.29378224s0018	Thupl.29378224s0018.1.v3.1	Transcript	3_prime_UTR_variant	3800	-	-	-	-	-
29378224_3676842	29378224	A	Thupl.29378224s0018	Thupl.29378224s0018.1.v3.1	Transcript	3_prime_UTR_variant	3834	-	-	-	-	-
29378224_3676881	29378224	T	Thupl.29378224s0018	Thupl.29378224s0018.1.v3.1	Transcript	3_prime_UTR_variant	3873	-	-	-	-	-
29378226_957497	29378226	C	Thupl.29378226s0007	Thupl.29378226s0007.1.v3.1	Transcript	3_prime_UTR_variant	3873	-	-	-	-	-
29378226_957502	29378226	A	Thupl.29378226s0007	Thupl.29378226s0007.1.v3.1	Transcript	3_prime_UTR_variant	3868	-	-	-	-	-
29378226_957504	29378226	A	Thupl.29378226s0007	Thupl.29378226s0007.1.v3.1	Transcript	3_prime_UTR_variant	3866	-	-	-	-	-
29378226_957510	29378226	G	Thupl.29378226s0007	Thupl.29378226s0007.1.v3.1	Transcript	3_prime_UTR_variant	3860	-	-	-	-	-
29378226_957514	29378226	C	Thupl.29378226s0007	Thupl.29378226s0007.1.v3.1	Transcript	3_prime_UTR_variant	3856	-	-	-	-	-
29378226_957515	29378226	T	Thupl.29378226s0007	Thupl.29378226s0007.1.v3.1	Transcript	3_prime_UTR_variant	3855	-	-	-	-	-
29378226_4494638	29378226	G	Thupl.29378226s0019	Thupl.29378226s0019.1.v3.1	Transcript	3_prime_UTR_variant	4273	-	-	-	-	-
29378231_751421	29378231	C	Thupl.29378231s0002	Thupl.29378231s0002.2.v3.1	Transcript	3_prime_UTR_variant	550	-	-	-	-	-
29378234_320859	29378234	A	Thupl.29378234s0002	Thupl.29378234s0002.1.v3.1	Transcript	3_prime_UTR_variant	1081	-	-	-	-	-
29378234_871684	29378234	T	Thupl.29378234s0005	Thupl.29378234s0005.2.v3.1	Transcript	3_prime_UTR_variant	1009	-	-	-	-	-
29378241_30176	29378241	T	Thupl.29378241s0002	Thupl.29378241s0002.1.v3.1	Transcript	3_prime_UTR_variant	2651	-	-	-	-	-
29378241_30183	29378241	G	Thupl.29378241s0002	Thupl.29378241s0002.1.v3.1	Transcript	3_prime_UTR_variant	2644	-	-	-	-	-
29378241_30190	29378241	C	Thupl.29378241s0002	Thupl.29378241s0002.1.v3.1	Transcript	3_prime_UTR_variant	2637	-	-	-	-	-
29378241_30201	29378241	C	Thupl.29378241s0002	Thupl.29378241s0002.1.v3.1	Transcript	3_prime_UTR_variant	2626	-	-	-	-	-
29378241_30223	29378241	T	Thupl.29378241s0002	Thupl.29378241s0002.1.v3.1	Transcript	3_prime_UTR_variant	2604	-	-	-	-	-
29378241_30226	29378241	T	Thupl.29378241s0002	Thupl.29378241s0002.1.v3.1	Transcript	3_prime_UTR_variant	2601	-	-	-	-	-
29378241_30252	29378241	T	Thupl.29378241s0002	Thupl.29378241s0002.1.v3.1	Transcript	3_prime_UTR_variant	2575	-	-	-	-	-
29378241_30272	29378241	A	Thupl.29378241s0002	Thupl.29378241s0002.1.v3.1	Transcript	3_prime_UTR_variant	2555	-	-	-	-	-
29378241_30284	29378241	A	Thupl.29378241s0002	Thupl.29378241s0002.1.v3.1	Transcript	3_prime_UTR_variant	2543	-	-	-	-	-
29378241_30300	29378241	A	Thupl.29378241s0002	Thupl.29378241s0002.1.v3.1	Transcript	3_prime_UTR_variant	2527	-	-	-	-	-
29378241_30305	29378241	A	Thupl.29378241s0002	Thupl.29378241s0002.1.v3.1	Transcript	3_prime_UTR_variant	2522	-	-	-	-	-
29378241_152036	29378241	T	Thupl.29378241s0003	Thupl.29378241s0003.1.v3.1	Transcript	3_prime_UTR_variant	4277	-	-	-	-	-
29378241_806589	29378241	G	Thupl.29378241s0005	Thupl.29378241s0005.1.v3.1	Transcript	3_prime_UTR_variant	3668	-	-	-	-	-
29378241_806681	29378241	T	Thupl.29378241s0005	Thupl.29378241s0005.1.v3.1	Transcript	3_prime_UTR_variant	3576	-	-	-	-	-
29378242_2179607	29378242	C	Thupl.29378242s0012	Thupl.29378242s0012.1.v3.1	Transcript	3_prime_UTR_variant	3330	-	-	-	-	-
29378246_1397487	29378246	A	Thupl.29378246s0008	Thupl.29378246s0008.1.v3.1	Transcript	3_prime_UTR_variant	1948	-	-	-	-	-
29378258_3844333	29378258	G	Thupl.29378258s0008	Thupl.29378258s0008.1.v3.1	Transcript	3_prime_UTR_variant	1459	-	-	-	-	-
29378258_3844334	29378258	C	Thupl.29378258s0008	Thupl.29378258s0008.1.v3.1	Transcript	3_prime_UTR_variant	1460	-	-	-	-	-
29378258_3844335	29378258	T	Thupl.29378258s0008	Thupl.29378258s0008.1.v3.1	Transcript	3_prime_UTR_variant	1461	-	-	-	-	-
29378258_3844430	29378258	A	Thupl.29378258s0008	Thupl.29378258s0008.1.v3.1	Transcript	3_prime_UTR_variant	1556	-	-	-	-	-
29378258_3844442	29378258	G	Thupl.29378258s0008	Thupl.29378258s0008.1.v3.1	Transcript	3_prime_UTR_variant	1568	-	-	-	-	-
29378264_900671	29378264	A	Thupl.29378264s0002	Thupl.29378264s0002.1.v3.1	Transcript	3_prime_UTR_variant	2971	-	-	-	-	-
29378264_900761	29378264	C	Thupl.29378264s0002	Thupl.29378264s0002.1.v3.1	Transcript	3_prime_UTR_variant	3061	-	-	-	-	-
29378264_900765	29378264	A	Thupl.29378264s0002	Thupl.29378264s0002.1.v3.1	Transcript	3_prime_UTR_variant	3065	-	-	-	-	-
29378264_900783	29378264	G	Thupl.29378264s0002	Thupl.29378264s0002.1.v3.1	Transcript	3_prime_UTR_variant	3083	-	-	-	-	-
29378269_460813	29378269	G	Thupl.29378269s0005	Thupl.29378269s0005.1.v3.1	Transcript	3_prime_UTR_variant	912	-	-	-	-	-
29378269_460841	29378269	A	Thupl.29378269s0005	Thupl.29378269s0005.1.v3.1	Transcript	3_prime_UTR_variant	940	-	-	-	-	-
29378269_460853	29378269	T	Thupl.29378269s0005	Thupl.29378269s0005.1.v3.1	Transcript	3_prime_UTR_variant	952	-	-	-	-	-
29378271_1373526	29378271	G	Thupl.29378271s0008	Thupl.29378271s0008.1.v3.1	Transcript	3_prime_UTR_variant	4894	-	-	-	-	-
29378271_1875953	29378271	T	Thupl.29378271s0010	Thupl.29378271s0010.1.v3.1	Transcript	3_prime_UTR_variant	2801	-	-	-	-	-
29378271_1876005	29378271	T	Thupl.29378271s0010	Thupl.29378271s0010.1.v3.1	Transcript	3_prime_UTR_variant	2749	-	-	-	-	-
29378271_2299048	29378271	G	Thupl.29378271s0012	Thupl.29378271s0012.1.v3.1	Transcript	3_prime_UTR_variant	2163	-	-	-	-	-
29378271_2620459	29378271	G	Thupl.29378271s0014	Thupl.29378271s0014.1.v3.1	Transcript	3_prime_UTR_variant	1530	-	-	-	-	-
29378271_3926497	29378271	T	Thupl.29378271s0027	Thupl.29378271s0027.1.v3.1	Transcript	3_prime_UTR_variant	1892	-	-	-	-	-
29378271_4242625	29378271	A	Thupl.29378271s0031	Thupl.29378271s0031.1.v3.1	Transcript	3_prime_UTR_variant	1633	-	-	-	-	-
29378279_585265	29378279	G	Thupl.29378279s0004	Thupl.29378279s0004.1.v3.1	Transcript	3_prime_UTR_variant	1545	-	-	-	-	-
29378279_914434	29378279	G	Thupl.29378279s0008	Thupl.29378279s0008.1.v3.1	Transcript	3_prime_UTR_variant	1563	-	-	-	-	-
29378279_914503	29378279	C	Thupl.29378279s0008	Thupl.29378279s0008.1.v3.1	Transcript	3_prime_UTR_variant	1632	-	-	-	-	-
29378279_914525	29378279	T	Thupl.29378279s0008	Thupl.29378279s0008.1.v3.1	Transcript	3_prime_UTR_variant	1654	-	-	-	-	-
29378279_1092819	29378279	A	Thupl.29378279s0009	Thupl.29378279s0009.1.v3.1	Transcript	3_prime_UTR_variant	682	-	-	-	-	-
29378279_1092879	29378279	T	Thupl.29378279s0009	Thupl.29378279s0009.1.v3.1	Transcript	3_prime_UTR_variant	622	-	-	-	-	-
29378279_1594101	29378279	C	Thupl.29378279s0011	Thupl.29378279s0011.1.v3.1	Transcript	3_prime_UTR_variant	1147	-	-	-	-	-
29378279_1646870	29378279	G	Thupl.29378279s0012	Thupl.29378279s0012.1.v3.1	Transcript	3_prime_UTR_variant	1678	-	-	-	-	-
29378279_6496915	29378279	C	Thupl.29378279s0023	Thupl.29378279s0023.1.v3.1	Transcript	3_prime_UTR_variant	1612	-	-	-	-	-
29378279_6497030	29378279	G	Thupl.29378279s0023	Thupl.29378279s0023.1.v3.1	Transcript	3_prime_UTR_variant	1497	-	-	-	-	-
29378279_7472671	29378279	C	Thupl.29378279s0025	Thupl.29378279s0025.1.v3.1	Transcript	3_prime_UTR_variant	2916	-	-	-	-	-
29378279_7472882	29378279	C	Thupl.29378279s0025	Thupl.29378279s0025.1.v3.1	Transcript	3_prime_UTR_variant	2705	-	-	-	-	-
29378279_7908667	29378279	G	Thupl.29378279s0026	Thupl.29378279s0026.4.v3.1	Transcript	3_prime_UTR_variant	1488	-	-	-	-	-
29378279_9837691	29378279	G	Thupl.29378279s0032	Thupl.29378279s0032.1.v3.1	Transcript	3_prime_UTR_variant	2021	-	-	-	-	-
29378279_9837728	29378279	T	Thupl.29378279s0032	Thupl.29378279s0032.1.v3.1	Transcript	3_prime_UTR_variant	2058	-	-	-	-	-
29378279_9837742	29378279	A	Thupl.29378279s0032	Thupl.29378279s0032.1.v3.1	Transcript	3_prime_UTR_variant	2072	-	-	-	-	-
29378279_9837760	29378279	C	Thupl.29378279s0032	Thupl.29378279s0032.1.v3.1	Transcript	3_prime_UTR_variant	2090	-	-	-	-	-
29378279_9837793	29378279	G	Thupl.29378279s0032	Thupl.29378279s0032.1.v3.1	Transcript	3_prime_UTR_variant	2123	-	-	-	-	-
29378289_1662463	29378289	G	Thupl.29378289s0003	Thupl.29378289s0003.1.v3.1	Transcript	3_prime_UTR_variant	3246	-	-	-	-	-
29378290_91141	29378290	T	Thupl.29378290s0001	Thupl.29378290s0001.1.v3.1	Transcript	3_prime_UTR_variant	1288	-	-	-	-	-
29378294_732747	29378294	C	Thupl.29378294s0003	Thupl.29378294s0003.1.v3.1	Transcript	3_prime_UTR_variant	1772	-	-	-	-	-
29378294_732769	29378294	T	Thupl.29378294s0003	Thupl.29378294s0003.1.v3.1	Transcript	3_prime_UTR_variant	1794	-	-	-	-	-
29378294_732778	29378294	A	Thupl.29378294s0003	Thupl.29378294s0003.1.v3.1	Transcript	3_prime_UTR_variant	1803	-	-	-	-	-
29378294_732933	29378294	T	Thupl.29378294s0003	Thupl.29378294s0003.1.v3.1	Transcript	3_prime_UTR_variant	1958	-	-	-	-	-
29378294_733025	29378294	A	Thupl.29378294s0003	Thupl.29378294s0003.1.v3.1	Transcript	3_prime_UTR_variant	2050	-	-	-	-	-
29378294_733100	29378294	T	Thupl.29378294s0003	Thupl.29378294s0003.1.v3.1	Transcript	3_prime_UTR_variant	2125	-	-	-	-	-
29378296_157769	29378296	C	Thupl.29378296s0001	Thupl.29378296s0001.1.v3.1	Transcript	3_prime_UTR_variant	1412	-	-	-	-	-
29378297_430859	29378297	C	Thupl.29378297s0005	Thupl.29378297s0005.1.v3.1	Transcript	3_prime_UTR_variant	2809	-	-	-	-	-
29378305_1002059	29378305	C	Thupl.29378305s0006	Thupl.29378305s0006.1.v3.1	Transcript	3_prime_UTR_variant	866	-	-	-	-	-
29378305_1002115	29378305	C	Thupl.29378305s0006	Thupl.29378305s0006.1.v3.1	Transcript	3_prime_UTR_variant	922	-	-	-	-	-
29378313_952757	29378313	G	Thupl.29378313s0006	Thupl.29378313s0006.1.v3.1	Transcript	3_prime_UTR_variant	2421	-	-	-	-	-
29378314_2152895	29378314	A	Thupl.29378314s0009	Thupl.29378314s0009.1.v3.1	Transcript	3_prime_UTR_variant	390	-	-	-	-	-
29378317_900239	29378317	A	Thupl.29378317s0003	Thupl.29378317s0003.1.v3.1	Transcript	3_prime_UTR_variant	4108	-	-	-	-	-
29378320_240944	29378320	C	Thupl.29378320s0001	Thupl.29378320s0001.1.v3.1	Transcript	3_prime_UTR_variant	1047	-	-	-	-	-
29378320_241015	29378320	A	Thupl.29378320s0001	Thupl.29378320s0001.1.v3.1	Transcript	3_prime_UTR_variant	1118	-	-	-	-	-
29378320_482852	29378320	T	Thupl.29378320s0004	Thupl.29378320s0004.1.v3.1	Transcript	3_prime_UTR_variant	1874	-	-	-	-	-
29378320_1549959	29378320	A	Thupl.29378320s0005	Thupl.29378320s0005.1.v3.1	Transcript	3_prime_UTR_variant	2620	-	-	-	-	-
29378329_168160	29378329	C	Thupl.29378329s0002	Thupl.29378329s0002.1.v3.1	Transcript	3_prime_UTR_variant	3055	-	-	-	-	-
29378329_168209	29378329	G	Thupl.29378329s0002	Thupl.29378329s0002.1.v3.1	Transcript	3_prime_UTR_variant	3006	-	-	-	-	-
29378329_168218	29378329	A	Thupl.29378329s0002	Thupl.29378329s0002.1.v3.1	Transcript	3_prime_UTR_variant	2997	-	-	-	-	-
29378331_115854	29378331	C	Thupl.29378331s0004	Thupl.29378331s0004.1.v3.1	Transcript	3_prime_UTR_variant	1670	-	-	-	-	-
29378335_128249	29378335	A	Thupl.29378335s0001	Thupl.29378335s0001.2.v3.1	Transcript	3_prime_UTR_variant	1152	-	-	-	-	-
29378335_128270	29378335	T	Thupl.29378335s0001	Thupl.29378335s0001.2.v3.1	Transcript	3_prime_UTR_variant	1173	-	-	-	-	-
29378335_128283	29378335	T	Thupl.29378335s0001	Thupl.29378335s0001.2.v3.1	Transcript	3_prime_UTR_variant	1186	-	-	-	-	-
29378335_128343	29378335	T	Thupl.29378335s0001	Thupl.29378335s0001.2.v3.1	Transcript	3_prime_UTR_variant	1246	-	-	-	-	-
29378335_128407	29378335	A	Thupl.29378335s0001	Thupl.29378335s0001.2.v3.1	Transcript	3_prime_UTR_variant	1310	-	-	-	-	-
29378335_128412	29378335	T	Thupl.29378335s0001	Thupl.29378335s0001.2.v3.1	Transcript	3_prime_UTR_variant	1315	-	-	-	-	-
29378336_263192	29378336	C	Thupl.29378336s0001	Thupl.29378336s0001.1.v3.1	Transcript	3_prime_UTR_variant	3177	-	-	-	-	-
29378336_263224	29378336	T	Thupl.29378336s0001	Thupl.29378336s0001.1.v3.1	Transcript	3_prime_UTR_variant	3209	-	-	-	-	-
29378336_263225	29378336	T	Thupl.29378336s0001	Thupl.29378336s0001.1.v3.1	Transcript	3_prime_UTR_variant	3210	-	-	-	-	-
29378336_263248	29378336	A	Thupl.29378336s0001	Thupl.29378336s0001.1.v3.1	Transcript	3_prime_UTR_variant	3233	-	-	-	-	-
29378336_263249	29378336	A	Thupl.29378336s0001	Thupl.29378336s0001.1.v3.1	Transcript	3_prime_UTR_variant	3234	-	-	-	-	-
29378336_263257	29378336	T	Thupl.29378336s0001	Thupl.29378336s0001.1.v3.1	Transcript	3_prime_UTR_variant	3242	-	-	-	-	-
29378336_263502	29378336	G	Thupl.29378336s0001	Thupl.29378336s0001.1.v3.1	Transcript	3_prime_UTR_variant	3487	-	-	-	-	-
29378338_610319	29378338	A	Thupl.29378338s0004	Thupl.29378338s0004.1.v3.1	Transcript	3_prime_UTR_variant	4422	-	-	-	-	-
29378338_610360	29378338	A	Thupl.29378338s0004	Thupl.29378338s0004.1.v3.1	Transcript	3_prime_UTR_variant	4381	-	-	-	-	-
29378338_610375	29378338	C	Thupl.29378338s0004	Thupl.29378338s0004.1.v3.1	Transcript	3_prime_UTR_variant	4366	-	-	-	-	-
29378338_610418	29378338	T	Thupl.29378338s0004	Thupl.29378338s0004.1.v3.1	Transcript	3_prime_UTR_variant	4323	-	-	-	-	-
29378338_610450	29378338	G	Thupl.29378338s0004	Thupl.29378338s0004.1.v3.1	Transcript	3_prime_UTR_variant	4291	-	-	-	-	-
29378338_610487	29378338	G	Thupl.29378338s0004	Thupl.29378338s0004.1.v3.1	Transcript	3_prime_UTR_variant	4254	-	-	-	-	-
29378343_209347	29378343	G	Thupl.29378343s0001	Thupl.29378343s0001.1.v3.1	Transcript	3_prime_UTR_variant	1638	-	-	-	-	-
29378343_535164	29378343	A	Thupl.29378343s0003	Thupl.29378343s0003.1.v3.1	Transcript	3_prime_UTR_variant	5251	-	-	-	-	-
29378352_396294	29378352	A	Thupl.29378352s0001	Thupl.29378352s0001.1.v3.1	Transcript	3_prime_UTR_variant	1816	-	-	-	-	-
29378352_396346	29378352	T	Thupl.29378352s0001	Thupl.29378352s0001.1.v3.1	Transcript	3_prime_UTR_variant	1868	-	-	-	-	-
29378352_396545	29378352	C	Thupl.29378352s0001	Thupl.29378352s0001.1.v3.1	Transcript	3_prime_UTR_variant	2067	-	-	-	-	-
29378352_396573	29378352	A	Thupl.29378352s0001	Thupl.29378352s0001.1.v3.1	Transcript	3_prime_UTR_variant	2095	-	-	-	-	-
29378352_396616	29378352	G	Thupl.29378352s0001	Thupl.29378352s0001.1.v3.1	Transcript	3_prime_UTR_variant	2138	-	-	-	-	-
29378352_746531	29378352	T	Thupl.29378352s0005	Thupl.29378352s0005.1.v3.1	Transcript	3_prime_UTR_variant	2242	-	-	-	-	-
29378352_746594	29378352	A	Thupl.29378352s0005	Thupl.29378352s0005.1.v3.1	Transcript	3_prime_UTR_variant	2305	-	-	-	-	-
29378352_1227190	29378352	C	Thupl.29378352s0008	Thupl.29378352s0008.1.v3.1	Transcript	3_prime_UTR_variant	3037	-	-	-	-	-
29378353_76939	29378353	A	Thupl.29378353s0001	Thupl.29378353s0001.1.v3.1	Transcript	3_prime_UTR_variant	2353	-	-	-	-	-
29378353_76978	29378353	A	Thupl.29378353s0001	Thupl.29378353s0001.1.v3.1	Transcript	3_prime_UTR_variant	2314	-	-	-	-	-
29378355_757851	29378355	A	Thupl.29378355s0003	Thupl.29378355s0003.1.v3.1	Transcript	3_prime_UTR_variant	1148	-	-	-	-	-
29378358_1646704	29378358	A	Thupl.29378358s0007	Thupl.29378358s0007.1.v3.1	Transcript	3_prime_UTR_variant	2121	-	-	-	-	-
29378365_392940	29378365	T	Thupl.29378365s0003	Thupl.29378365s0003.1.v3.1	Transcript	3_prime_UTR_variant	1096	-	-	-	-	-
29378367_5686869	29378367	G	Thupl.29378367s0016	Thupl.29378367s0016.1.v3.1	Transcript	3_prime_UTR_variant	1885	-	-	-	-	-
29378368_127607	29378368	G	Thupl.29378368s0002	Thupl.29378368s0002.1.v3.1	Transcript	3_prime_UTR_variant	1233	-	-	-	-	-
29378370_3257259	29378370	G	Thupl.29378370s0014	Thupl.29378370s0014.1.v3.1	Transcript	3_prime_UTR_variant	1546	-	-	-	-	-
29378370_3257349	29378370	C	Thupl.29378370s0014	Thupl.29378370s0014.1.v3.1	Transcript	3_prime_UTR_variant	1636	-	-	-	-	-
29378370_3257395	29378370	C	Thupl.29378370s0014	Thupl.29378370s0014.1.v3.1	Transcript	3_prime_UTR_variant	1682	-	-	-	-	-
29378370_3257523	29378370	G	Thupl.29378370s0014	Thupl.29378370s0014.1.v3.1	Transcript	3_prime_UTR_variant	1810	-	-	-	-	-
29378377_2010886	29378377	G	Thupl.29378377s0008	Thupl.29378377s0008.1.v3.1	Transcript	3_prime_UTR_variant	2352	-	-	-	-	-
29378377_3023084	29378377	C	Thupl.29378377s0012	Thupl.29378377s0012.1.v3.1	Transcript	3_prime_UTR_variant	2541	-	-	-	-	-
29378377_3753524	29378377	C	Thupl.29378377s0014	Thupl.29378377s0014.1.v3.1	Transcript	3_prime_UTR_variant	585	-	-	-	-	-
29378377_4102614	29378377	T	Thupl.29378377s0015	Thupl.29378377s0015.1.v3.1	Transcript	3_prime_UTR_variant	2623	-	-	-	-	-
29378377_4102691	29378377	T	Thupl.29378377s0015	Thupl.29378377s0015.1.v3.1	Transcript	3_prime_UTR_variant	2546	-	-	-	-	-
29378377_4102721	29378377	C	Thupl.29378377s0015	Thupl.29378377s0015.1.v3.1	Transcript	3_prime_UTR_variant	2516	-	-	-	-	-
29378377_4348057	29378377	T	Thupl.29378377s0017	Thupl.29378377s0017.1.v3.1	Transcript	3_prime_UTR_variant	561	-	-	-	-	-
29378377_4348059	29378377	G	Thupl.29378377s0017	Thupl.29378377s0017.1.v3.1	Transcript	3_prime_UTR_variant	563	-	-	-	-	-
29378377_4348080	29378377	C	Thupl.29378377s0017	Thupl.29378377s0017.1.v3.1	Transcript	3_prime_UTR_variant	584	-	-	-	-	-
29378377_4348107	29378377	C	Thupl.29378377s0017	Thupl.29378377s0017.1.v3.1	Transcript	3_prime_UTR_variant	611	-	-	-	-	-
29378377_4889237	29378377	C	Thupl.29378377s0019	Thupl.29378377s0019.1.v3.1	Transcript	3_prime_UTR_variant	5560	-	-	-	-	-
29378377_4889363	29378377	C	Thupl.29378377s0019	Thupl.29378377s0019.1.v3.1	Transcript	3_prime_UTR_variant	5686	-	-	-	-	-
29378377_4889396	29378377	A	Thupl.29378377s0019	Thupl.29378377s0019.1.v3.1	Transcript	3_prime_UTR_variant	5719	-	-	-	-	-
29378378_403593	29378378	C	Thupl.29378378s0002	Thupl.29378378s0002.2.v3.1	Transcript	3_prime_UTR_variant	1324	-	-	-	-	-
29378378_403631	29378378	C	Thupl.29378378s0002	Thupl.29378378s0002.2.v3.1	Transcript	3_prime_UTR_variant	1286	-	-	-	-	-
29378382_1449592	29378382	G	Thupl.29378382s0010	Thupl.29378382s0010.1.v3.1	Transcript	3_prime_UTR_variant	853	-	-	-	-	-
29378393_1214887	29378393	G	Thupl.29378393s0002	Thupl.29378393s0002.1.v3.1	Transcript	3_prime_UTR_variant	751	-	-	-	-	-
29378393_1778202	29378393	G	Thupl.29378393s0003	Thupl.29378393s0003.1.v3.1	Transcript	3_prime_UTR_variant	2340	-	-	-	-	-
29378395_925699	29378395	C	Thupl.29378395s0002	Thupl.29378395s0002.1.v3.1	Transcript	3_prime_UTR_variant	634	-	-	-	-	-
29378395_925701	29378395	A	Thupl.29378395s0002	Thupl.29378395s0002.1.v3.1	Transcript	3_prime_UTR_variant	632	-	-	-	-	-
29378395_925712	29378395	G	Thupl.29378395s0002	Thupl.29378395s0002.1.v3.1	Transcript	3_prime_UTR_variant	621	-	-	-	-	-
29378395_925744	29378395	C	Thupl.29378395s0002	Thupl.29378395s0002.1.v3.1	Transcript	3_prime_UTR_variant	589	-	-	-	-	-
29378395_925747	29378395	T	Thupl.29378395s0002	Thupl.29378395s0002.1.v3.1	Transcript	3_prime_UTR_variant	586	-	-	-	-	-
29378395_925777	29378395	T	Thupl.29378395s0002	Thupl.29378395s0002.1.v3.1	Transcript	3_prime_UTR_variant	556	-	-	-	-	-
29378395_925791	29378395	T	Thupl.29378395s0002	Thupl.29378395s0002.1.v3.1	Transcript	3_prime_UTR_variant	542	-	-	-	-	-
29378396_4721398	29378396	G	Thupl.29378396s0029	Thupl.29378396s0029.1.v3.1	Transcript	3_prime_UTR_variant	1185	-	-	-	-	-
29378396_4721399	29378396	A	Thupl.29378396s0029	Thupl.29378396s0029.1.v3.1	Transcript	3_prime_UTR_variant	1186	-	-	-	-	-
29378402_89853	29378402	A	Thupl.29378402s0001	Thupl.29378402s0001.1.v3.1	Transcript	3_prime_UTR_variant	3260	-	-	-	-	-
29378403_120353	29378403	G	Thupl.29378403s0003	Thupl.29378403s0003.1.v3.1	Transcript	3_prime_UTR_variant	635	-	-	-	-	-
29378403_120387	29378403	C	Thupl.29378403s0003	Thupl.29378403s0003.1.v3.1	Transcript	3_prime_UTR_variant	601	-	-	-	-	-
29378403_336381	29378403	A	Thupl.29378403s0004	Thupl.29378403s0004.1.v3.1	Transcript	3_prime_UTR_variant	2976	-	-	-	-	-
29378403_336439	29378403	A	Thupl.29378403s0004	Thupl.29378403s0004.1.v3.1	Transcript	3_prime_UTR_variant	2918	-	-	-	-	-
29378403_1334184	29378403	A	Thupl.29378403s0005	Thupl.29378403s0005.1.v3.1	Transcript	3_prime_UTR_variant	1193	-	-	-	-	-
29378406_577057	29378406	C	Thupl.29378406s0002	Thupl.29378406s0002.1.v3.1	Transcript	3_prime_UTR_variant	7502	-	-	-	-	-
29378406_1366274	29378406	C	Thupl.29378406s0006	Thupl.29378406s0006.1.v3.1	Transcript	3_prime_UTR_variant	3413	-	-	-	-	-
29378406_1366342	29378406	T	Thupl.29378406s0006	Thupl.29378406s0006.1.v3.1	Transcript	3_prime_UTR_variant	3345	-	-	-	-	-
29378407_1257957	29378407	G	Thupl.29378407s0009	Thupl.29378407s0009.1.v3.1	Transcript	3_prime_UTR_variant	3434	-	-	-	-	-
29378407_4548807	29378407	T	Thupl.29378407s0020	Thupl.29378407s0020.1.v3.1	Transcript	3_prime_UTR_variant	3549	-	-	-	-	-
29378407_5684133	29378407	A	Thupl.29378407s0025	Thupl.29378407s0025.1.v3.1	Transcript	3_prime_UTR_variant	1201	-	-	-	-	-
29378407_5684174	29378407	A	Thupl.29378407s0025	Thupl.29378407s0025.1.v3.1	Transcript	3_prime_UTR_variant	1160	-	-	-	-	-
29378409_168728	29378409	A	Thupl.29378409s0001	Thupl.29378409s0001.1.v3.1	Transcript	3_prime_UTR_variant	1963	-	-	-	-	-
29378409_168957	29378409	A	Thupl.29378409s0001	Thupl.29378409s0001.1.v3.1	Transcript	3_prime_UTR_variant	2192	-	-	-	-	-
29378410_700257	29378410	T	Thupl.29378410s0002	Thupl.29378410s0002.1.v3.1	Transcript	3_prime_UTR_variant	1829	-	-	-	-	-
29378410_700288	29378410	A	Thupl.29378410s0002	Thupl.29378410s0002.1.v3.1	Transcript	3_prime_UTR_variant	1798	-	-	-	-	-
29378410_700319	29378410	G	Thupl.29378410s0002	Thupl.29378410s0002.1.v3.1	Transcript	3_prime_UTR_variant	1767	-	-	-	-	-
29378410_700320	29378410	A	Thupl.29378410s0002	Thupl.29378410s0002.1.v3.1	Transcript	3_prime_UTR_variant	1766	-	-	-	-	-
29378410_700375	29378410	A	Thupl.29378410s0002	Thupl.29378410s0002.1.v3.1	Transcript	3_prime_UTR_variant	1711	-	-	-	-	-
29378410_700379	29378410	A	Thupl.29378410s0002	Thupl.29378410s0002.1.v3.1	Transcript	3_prime_UTR_variant	1707	-	-	-	-	-
29378410_700385	29378410	T	Thupl.29378410s0002	Thupl.29378410s0002.1.v3.1	Transcript	3_prime_UTR_variant	1701	-	-	-	-	-
29378410_700389	29378410	T	Thupl.29378410s0002	Thupl.29378410s0002.1.v3.1	Transcript	3_prime_UTR_variant	1697	-	-	-	-	-
29378410_700400	29378410	T	Thupl.29378410s0002	Thupl.29378410s0002.1.v3.1	Transcript	3_prime_UTR_variant	1686	-	-	-	-	-
29378410_700402	29378410	C	Thupl.29378410s0002	Thupl.29378410s0002.1.v3.1	Transcript	3_prime_UTR_variant	1684	-	-	-	-	-
29378414_4411331	29378414	T	Thupl.29378414s0018	Thupl.29378414s0018.1.v3.1	Transcript	3_prime_UTR_variant	1147	-	-	-	-	-
29378417_1096282	29378417	C	Thupl.29378417s0004	Thupl.29378417s0004.1.v3.1	Transcript	3_prime_UTR_variant	2634	-	-	-	-	-
29378420_531466	29378420	T	Thupl.29378420s0003	Thupl.29378420s0003.1.v3.1	Transcript	3_prime_UTR_variant	2040	-	-	-	-	-
29378420_531527	29378420	C	Thupl.29378420s0003	Thupl.29378420s0003.1.v3.1	Transcript	3_prime_UTR_variant	2101	-	-	-	-	-
29378424_1627366	29378424	A	Thupl.29378424s0010	Thupl.29378424s0010.1.v3.1	Transcript	3_prime_UTR_variant	595	-	-	-	-	-
29378424_1627367	29378424	A	Thupl.29378424s0010	Thupl.29378424s0010.1.v3.1	Transcript	3_prime_UTR_variant	596	-	-	-	-	-
29378424_1627376	29378424	A	Thupl.29378424s0010	Thupl.29378424s0010.1.v3.1	Transcript	3_prime_UTR_variant	605	-	-	-	-	-
29378424_1627432	29378424	C	Thupl.29378424s0010	Thupl.29378424s0010.1.v3.1	Transcript	3_prime_UTR_variant	661	-	-	-	-	-
29378425_281511	29378425	G	Thupl.29378425s0004	Thupl.29378425s0004.2.v3.1	Transcript	3_prime_UTR_variant	4266	-	-	-	-	-
29378434_1001066	29378434	A	Thupl.29378434s0003	Thupl.29378434s0003.1.v3.1	Transcript	3_prime_UTR_variant	717	-	-	-	-	-
29378434_1001085	29378434	G	Thupl.29378434s0003	Thupl.29378434s0003.1.v3.1	Transcript	3_prime_UTR_variant	698	-	-	-	-	-
29378434_1001089	29378434	A	Thupl.29378434s0003	Thupl.29378434s0003.1.v3.1	Transcript	3_prime_UTR_variant	694	-	-	-	-	-
29378434_1001103	29378434	G	Thupl.29378434s0003	Thupl.29378434s0003.1.v3.1	Transcript	3_prime_UTR_variant	680	-	-	-	-	-
29378434_1001197	29378434	T	Thupl.29378434s0003	Thupl.29378434s0003.1.v3.1	Transcript	3_prime_UTR_variant	586	-	-	-	-	-
29378434_1001226	29378434	G	Thupl.29378434s0003	Thupl.29378434s0003.1.v3.1	Transcript	3_prime_UTR_variant	557	-	-	-	-	-
29378434_1807706	29378434	G	Thupl.29378434s0008	Thupl.29378434s0008.1.v3.1	Transcript	3_prime_UTR_variant	1937	-	-	-	-	-
29378436_1180693	29378436	C	Thupl.29378436s0002	Thupl.29378436s0002.1.v3.1	Transcript	3_prime_UTR_variant	1325	-	-	-	-	-
29378436_1180754	29378436	A	Thupl.29378436s0002	Thupl.29378436s0002.1.v3.1	Transcript	3_prime_UTR_variant	1264	-	-	-	-	-
29378436_1180818	29378436	A	Thupl.29378436s0002	Thupl.29378436s0002.1.v3.1	Transcript	3_prime_UTR_variant	1200	-	-	-	-	-
29378436_2085818	29378436	C	Thupl.29378436s0004	Thupl.29378436s0004.1.v3.1	Transcript	3_prime_UTR_variant	1846	-	-	-	-	-
29378436_2085955	29378436	A	Thupl.29378436s0004	Thupl.29378436s0004.1.v3.1	Transcript	3_prime_UTR_variant	1983	-	-	-	-	-
29378436_2085980	29378436	C	Thupl.29378436s0004	Thupl.29378436s0004.1.v3.1	Transcript	3_prime_UTR_variant	2008	-	-	-	-	-
29378436_2085995	29378436	A	Thupl.29378436s0004	Thupl.29378436s0004.1.v3.1	Transcript	3_prime_UTR_variant	2023	-	-	-	-	-
29378436_2086047	29378436	C	Thupl.29378436s0004	Thupl.29378436s0004.1.v3.1	Transcript	3_prime_UTR_variant	2075	-	-	-	-	-
29378436_2086100	29378436	G	Thupl.29378436s0004	Thupl.29378436s0004.1.v3.1	Transcript	3_prime_UTR_variant	2128	-	-	-	-	-
29378436_2086122	29378436	G	Thupl.29378436s0004	Thupl.29378436s0004.1.v3.1	Transcript	3_prime_UTR_variant	2150	-	-	-	-	-
29378436_2086133	29378436	A	Thupl.29378436s0004	Thupl.29378436s0004.1.v3.1	Transcript	3_prime_UTR_variant	2161	-	-	-	-	-
29378438_1974634	29378438	G	Thupl.29378438s0009	Thupl.29378438s0009.1.v3.1	Transcript	3_prime_UTR_variant	682	-	-	-	-	-
29378444_423073	29378444	G	Thupl.29378444s0004	Thupl.29378444s0004.1.v3.1	Transcript	3_prime_UTR_variant	2623	-	-	-	-	-
29378444_1383853	29378444	G	Thupl.29378444s0010	Thupl.29378444s0010.1.v3.1	Transcript	3_prime_UTR_variant	1707	-	-	-	-	-
29378444_1383858	29378444	G	Thupl.29378444s0010	Thupl.29378444s0010.1.v3.1	Transcript	3_prime_UTR_variant	1712	-	-	-	-	-
29378444_1383860	29378444	A	Thupl.29378444s0010	Thupl.29378444s0010.1.v3.1	Transcript	3_prime_UTR_variant	1714	-	-	-	-	-
29378444_1383905	29378444	T	Thupl.29378444s0010	Thupl.29378444s0010.1.v3.1	Transcript	3_prime_UTR_variant	1759	-	-	-	-	-
29378444_1383925	29378444	G	Thupl.29378444s0010	Thupl.29378444s0010.1.v3.1	Transcript	3_prime_UTR_variant	1779	-	-	-	-	-
29378444_1383935	29378444	G	Thupl.29378444s0010	Thupl.29378444s0010.1.v3.1	Transcript	3_prime_UTR_variant	1789	-	-	-	-	-
29378445_1082893	29378445	C	Thupl.29378445s0014	Thupl.29378445s0014.1.v3.1	Transcript	3_prime_UTR_variant	3478	-	-	-	-	-
29378445_1083096	29378445	G	Thupl.29378445s0014	Thupl.29378445s0014.1.v3.1	Transcript	3_prime_UTR_variant	3681	-	-	-	-	-
29378445_1399606	29378445	C	Thupl.29378445s0015	Thupl.29378445s0015.1.v3.1	Transcript	3_prime_UTR_variant	1234	-	-	-	-	-
29378445_1399609	29378445	C	Thupl.29378445s0015	Thupl.29378445s0015.1.v3.1	Transcript	3_prime_UTR_variant	1237	-	-	-	-	-
29378445_1399672	29378445	A	Thupl.29378445s0015	Thupl.29378445s0015.1.v3.1	Transcript	3_prime_UTR_variant	1300	-	-	-	-	-
29378445_1399773	29378445	T	Thupl.29378445s0015	Thupl.29378445s0015.1.v3.1	Transcript	3_prime_UTR_variant	1401	-	-	-	-	-
29378445_1718098	29378445	A	Thupl.29378445s0017	Thupl.29378445s0017.1.v3.1	Transcript	3_prime_UTR_variant	951	-	-	-	-	-
29378445_1955542	29378445	A	Thupl.29378445s0023	Thupl.29378445s0023.1.v3.1	Transcript	3_prime_UTR_variant	1628	-	-	-	-	-
29378445_1955544	29378445	G	Thupl.29378445s0023	Thupl.29378445s0023.1.v3.1	Transcript	3_prime_UTR_variant	1626	-	-	-	-	-
29378451_311457	29378451	A	Thupl.29378451s0007	Thupl.29378451s0007.2.v3.1	Transcript	3_prime_UTR_variant	1864	-	-	-	-	-
29378451_477906	29378451	C	Thupl.29378451s0008	Thupl.29378451s0008.1.v3.1	Transcript	3_prime_UTR_variant	1441	-	-	-	-	-
29378451_477928	29378451	C	Thupl.29378451s0008	Thupl.29378451s0008.1.v3.1	Transcript	3_prime_UTR_variant	1463	-	-	-	-	-
29378451_477929	29378451	C	Thupl.29378451s0008	Thupl.29378451s0008.1.v3.1	Transcript	3_prime_UTR_variant	1464	-	-	-	-	-
29378451_609752	29378451	T	Thupl.29378451s0009	Thupl.29378451s0009.1.v3.1	Transcript	3_prime_UTR_variant	2061	-	-	-	-	-
29378454_174592	29378454	C	Thupl.29378454s0003	Thupl.29378454s0003.1.v3.1	Transcript	3_prime_UTR_variant	3093	-	-	-	-	-
29378456_1145036	29378456	G	Thupl.29378456s0011	Thupl.29378456s0011.1.v3.1	Transcript	3_prime_UTR_variant	991	-	-	-	-	-
29378456_1545063	29378456	T	Thupl.29378456s0019	Thupl.29378456s0019.1.v3.1	Transcript	3_prime_UTR_variant	1218	-	-	-	-	-
29378456_1545078	29378456	G	Thupl.29378456s0019	Thupl.29378456s0019.1.v3.1	Transcript	3_prime_UTR_variant	1233	-	-	-	-	-
29378456_1545090	29378456	G	Thupl.29378456s0019	Thupl.29378456s0019.1.v3.1	Transcript	3_prime_UTR_variant	1245	-	-	-	-	-
29378456_1545153	29378456	A	Thupl.29378456s0019	Thupl.29378456s0019.1.v3.1	Transcript	3_prime_UTR_variant	1308	-	-	-	-	-
29378456_1545193	29378456	C	Thupl.29378456s0019	Thupl.29378456s0019.1.v3.1	Transcript	3_prime_UTR_variant	1348	-	-	-	-	-
29378458_323848	29378458	T	Thupl.29378458s0003	Thupl.29378458s0003.1.v3.1	Transcript	3_prime_UTR_variant	1315	-	-	-	-	-
29378458_324056	29378458	A	Thupl.29378458s0003	Thupl.29378458s0003.1.v3.1	Transcript	3_prime_UTR_variant	1523	-	-	-	-	-
29378458_924729	29378458	T	Thupl.29378458s0007	Thupl.29378458s0007.1.v3.1	Transcript	3_prime_UTR_variant	2463	-	-	-	-	-
29378459_3173126	29378459	A	Thupl.29378459s0008	Thupl.29378459s0008.1.v3.1	Transcript	3_prime_UTR_variant	1956	-	-	-	-	-
29378460_1248371	29378460	C	Thupl.29378460s0007	Thupl.29378460s0007.1.v3.1	Transcript	3_prime_UTR_variant	721	-	-	-	-	-
29378460_1248387	29378460	T	Thupl.29378460s0007	Thupl.29378460s0007.1.v3.1	Transcript	3_prime_UTR_variant	737	-	-	-	-	-
29378460_1248393	29378460	C	Thupl.29378460s0007	Thupl.29378460s0007.1.v3.1	Transcript	3_prime_UTR_variant	743	-	-	-	-	-
29378460_1248399	29378460	G	Thupl.29378460s0007	Thupl.29378460s0007.1.v3.1	Transcript	3_prime_UTR_variant	749	-	-	-	-	-
29378460_1417077	29378460	T	Thupl.29378460s0009	Thupl.29378460s0009.1.v3.1	Transcript	3_prime_UTR_variant	1126	-	-	-	-	-
29378460_1417145	29378460	C	Thupl.29378460s0009	Thupl.29378460s0009.1.v3.1	Transcript	3_prime_UTR_variant	1058	-	-	-	-	-
29378461_1968282	29378461	G	Thupl.29378461s0011	Thupl.29378461s0011.1.v3.1	Transcript	3_prime_UTR_variant	1079	-	-	-	-	-
29378461_1968339	29378461	C	Thupl.29378461s0011	Thupl.29378461s0011.1.v3.1	Transcript	3_prime_UTR_variant	1022	-	-	-	-	-
29378461_1968345	29378461	T	Thupl.29378461s0011	Thupl.29378461s0011.1.v3.1	Transcript	3_prime_UTR_variant	1016	-	-	-	-	-
29378461_1968376	29378461	G	Thupl.29378461s0011	Thupl.29378461s0011.1.v3.1	Transcript	3_prime_UTR_variant	985	-	-	-	-	-
29378461_3042646	29378461	G	Thupl.29378461s0013	Thupl.29378461s0013.1.v3.1	Transcript	3_prime_UTR_variant	1649	-	-	-	-	-
29378461_3042762	29378461	A	Thupl.29378461s0013	Thupl.29378461s0013.1.v3.1	Transcript	3_prime_UTR_variant	1765	-	-	-	-	-
29378461_3042787	29378461	T	Thupl.29378461s0013	Thupl.29378461s0013.1.v3.1	Transcript	3_prime_UTR_variant	1790	-	-	-	-	-
29378467_134634	29378467	C	Thupl.29378467s0003	Thupl.29378467s0003.1.v3.1	Transcript	3_prime_UTR_variant	1519	-	-	-	-	-
29378467_134638	29378467	C	Thupl.29378467s0003	Thupl.29378467s0003.1.v3.1	Transcript	3_prime_UTR_variant	1515	-	-	-	-	-
29378472_1861543	29378472	G	Thupl.29378472s0014	Thupl.29378472s0014.1.v3.1	Transcript	3_prime_UTR_variant	2625	-	-	-	-	-
29378473_1002075	29378473	C	Thupl.29378473s0010	Thupl.29378473s0010.1.v3.1	Transcript	3_prime_UTR_variant	2510	-	-	-	-	-
29378474_684020	29378474	T	Thupl.29378474s0003	Thupl.29378474s0003.1.v3.1	Transcript	3_prime_UTR_variant	2670	-	-	-	-	-
29378475_146684	29378475	C	Thupl.29378475s0001	Thupl.29378475s0001.1.v3.1	Transcript	3_prime_UTR_variant	2102	-	-	-	-	-
29378481_60513	29378481	A	Thupl.29378481s0001	Thupl.29378481s0001.1.v3.1	Transcript	3_prime_UTR_variant	2346	-	-	-	-	-
29378481_60572	29378481	A	Thupl.29378481s0001	Thupl.29378481s0001.1.v3.1	Transcript	3_prime_UTR_variant	2287	-	-	-	-	-
29378481_1326026	29378481	A	Thupl.29378481s0004	Thupl.29378481s0004.1.v3.1	Transcript	3_prime_UTR_variant	2693	-	-	-	-	-
29378483_219199	29378483	T	Thupl.29378483s0003	Thupl.29378483s0003.1.v3.1	Transcript	3_prime_UTR_variant	1125	-	-	-	-	-
29378483_219209	29378483	C	Thupl.29378483s0003	Thupl.29378483s0003.1.v3.1	Transcript	3_prime_UTR_variant	1115	-	-	-	-	-
29378483_219252	29378483	A	Thupl.29378483s0003	Thupl.29378483s0003.1.v3.1	Transcript	3_prime_UTR_variant	1072	-	-	-	-	-
29378483_805220	29378483	A	Thupl.29378483s0008	Thupl.29378483s0008.1.v3.1	Transcript	3_prime_UTR_variant	939	-	-	-	-	-
29378484_1335055	29378484	T	Thupl.29378484s0009	Thupl.29378484s0009.1.v3.1	Transcript	3_prime_UTR_variant	2452	-	-	-	-	-
29378485_7585038	29378485	G	Thupl.29378485s0020	Thupl.29378485s0020.1.v3.1	Transcript	3_prime_UTR_variant	1819	-	-	-	-	-
29378485_7585137	29378485	A	Thupl.29378485s0020	Thupl.29378485s0020.1.v3.1	Transcript	3_prime_UTR_variant	1918	-	-	-	-	-
29378485_8308681	29378485	T	Thupl.29378485s0025	Thupl.29378485s0025.1.v3.1	Transcript	3_prime_UTR_variant	1659	-	-	-	-	-
29378488_1038506	29378488	G	Thupl.29378488s0004	Thupl.29378488s0004.1.v3.1	Transcript	3_prime_UTR_variant	1751	-	-	-	-	-
29378490_3519592	29378490	G	Thupl.29378490s0009	Thupl.29378490s0009.2.v3.1	Transcript	3_prime_UTR_variant	1479	-	-	-	-	-
29378490_3519594	29378490	G	Thupl.29378490s0009	Thupl.29378490s0009.2.v3.1	Transcript	3_prime_UTR_variant	1481	-	-	-	-	-
29378490_3519678	29378490	A	Thupl.29378490s0009	Thupl.29378490s0009.2.v3.1	Transcript	3_prime_UTR_variant	1565	-	-	-	-	-
29378491_409245	29378491	G	Thupl.29378491s0007	Thupl.29378491s0007.1.v3.1	Transcript	3_prime_UTR_variant	1564	-	-	-	-	-
29378491_409287	29378491	T	Thupl.29378491s0007	Thupl.29378491s0007.1.v3.1	Transcript	3_prime_UTR_variant	1522	-	-	-	-	-
29378491_1334049	29378491	A	Thupl.29378491s0012	Thupl.29378491s0012.1.v3.1	Transcript	3_prime_UTR_variant	2984	-	-	-	-	-
29378491_1334108	29378491	G	Thupl.29378491s0012	Thupl.29378491s0012.1.v3.1	Transcript	3_prime_UTR_variant	3043	-	-	-	-	-
29378491_1334118	29378491	A	Thupl.29378491s0012	Thupl.29378491s0012.1.v3.1	Transcript	3_prime_UTR_variant	3053	-	-	-	-	-
29378491_1334132	29378491	G	Thupl.29378491s0012	Thupl.29378491s0012.1.v3.1	Transcript	3_prime_UTR_variant	3067	-	-	-	-	-
29378491_1334225	29378491	A	Thupl.29378491s0012	Thupl.29378491s0012.1.v3.1	Transcript	3_prime_UTR_variant	3160	-	-	-	-	-
29378499_659406	29378499	C	Thupl.29378499s0009	Thupl.29378499s0009.1.v3.1	Transcript	3_prime_UTR_variant	2140	-	-	-	-	-
29378499_1673502	29378499	A	Thupl.29378499s0020	Thupl.29378499s0020.1.v3.1	Transcript	3_prime_UTR_variant	2478	-	-	-	-	-
29378499_1673651	29378499	C	Thupl.29378499s0020	Thupl.29378499s0020.1.v3.1	Transcript	3_prime_UTR_variant	2627	-	-	-	-	-
29378501_370682	29378501	C	Thupl.29378501s0003	Thupl.29378501s0003.1.v3.1	Transcript	3_prime_UTR_variant	4345	-	-	-	-	-
29378501_370808	29378501	A	Thupl.29378501s0003	Thupl.29378501s0003.1.v3.1	Transcript	3_prime_UTR_variant	4471	-	-	-	-	-
29378501_370883	29378501	C	Thupl.29378501s0003	Thupl.29378501s0003.1.v3.1	Transcript	3_prime_UTR_variant	4546	-	-	-	-	-
29378501_370943	29378501	C	Thupl.29378501s0003	Thupl.29378501s0003.1.v3.1	Transcript	3_prime_UTR_variant	4606	-	-	-	-	-
29378501_698757	29378501	T	Thupl.29378501s0004	Thupl.29378501s0004.1.v3.1	Transcript	3_prime_UTR_variant	1662	-	-	-	-	-
29378505_191567	29378505	G	Thupl.29378505s0001	Thupl.29378505s0001.1.v3.1	Transcript	3_prime_UTR_variant	5260	-	-	-	-	-
29378509_747735	29378509	C	Thupl.29378509s0002	Thupl.29378509s0002.1.v3.1	Transcript	3_prime_UTR_variant	1862	-	-	-	-	-
29378509_747854	29378509	T	Thupl.29378509s0002	Thupl.29378509s0002.1.v3.1	Transcript	3_prime_UTR_variant	1981	-	-	-	-	-
29378510_2876903	29378510	G	Thupl.29378510s0020	Thupl.29378510s0020.1.v3.1	Transcript	3_prime_UTR_variant	659	-	-	-	-	-
29378510_2877433	29378510	T	Thupl.29378510s0020	Thupl.29378510s0020.1.v3.1	Transcript	3_prime_UTR_variant	1189	-	-	-	-	-
29378510_2877434	29378510	T	Thupl.29378510s0020	Thupl.29378510s0020.1.v3.1	Transcript	3_prime_UTR_variant	1190	-	-	-	-	-
29378511_20103	29378511	G	Thupl.29378511s0001	Thupl.29378511s0001.1.v3.1	Transcript	3_prime_UTR_variant	1591	-	-	-	-	-
29378511_217566	29378511	C	Thupl.29378511s0003	Thupl.29378511s0003.1.v3.1	Transcript	3_prime_UTR_variant	1994	-	-	-	-	-
29378511_217601	29378511	A	Thupl.29378511s0003	Thupl.29378511s0003.1.v3.1	Transcript	3_prime_UTR_variant	1959	-	-	-	-	-
29378511_217647	29378511	T	Thupl.29378511s0003	Thupl.29378511s0003.1.v3.1	Transcript	3_prime_UTR_variant	1913	-	-	-	-	-
29378511_217649	29378511	C	Thupl.29378511s0003	Thupl.29378511s0003.1.v3.1	Transcript	3_prime_UTR_variant	1911	-	-	-	-	-
29378511_217674	29378511	C	Thupl.29378511s0003	Thupl.29378511s0003.1.v3.1	Transcript	3_prime_UTR_variant	1886	-	-	-	-	-
29378511_217675	29378511	T	Thupl.29378511s0003	Thupl.29378511s0003.1.v3.1	Transcript	3_prime_UTR_variant	1885	-	-	-	-	-
29378511_217759	29378511	C	Thupl.29378511s0003	Thupl.29378511s0003.1.v3.1	Transcript	3_prime_UTR_variant	1801	-	-	-	-	-
29378511_217797	29378511	C	Thupl.29378511s0003	Thupl.29378511s0003.1.v3.1	Transcript	3_prime_UTR_variant	1763	-	-	-	-	-
29378511_217806	29378511	T	Thupl.29378511s0003	Thupl.29378511s0003.1.v3.1	Transcript	3_prime_UTR_variant	1754	-	-	-	-	-
29378511_752799	29378511	A	Thupl.29378511s0008	Thupl.29378511s0008.1.v3.1	Transcript	3_prime_UTR_variant	2272	-	-	-	-	-
29378511_752906	29378511	A	Thupl.29378511s0008	Thupl.29378511s0008.1.v3.1	Transcript	3_prime_UTR_variant	2165	-	-	-	-	-
29378511_752918	29378511	C	Thupl.29378511s0008	Thupl.29378511s0008.1.v3.1	Transcript	3_prime_UTR_variant	2153	-	-	-	-	-
29378511_945403	29378511	G	Thupl.29378511s0009	Thupl.29378511s0009.1.v3.1	Transcript	3_prime_UTR_variant	822	-	-	-	-	-
29378511_945416	29378511	G	Thupl.29378511s0009	Thupl.29378511s0009.1.v3.1	Transcript	3_prime_UTR_variant	835	-	-	-	-	-
29378511_1066766	29378511	T	Thupl.29378511s0012	Thupl.29378511s0012.1.v3.1	Transcript	3_prime_UTR_variant	694	-	-	-	-	-
29378511_1686023	29378511	T	Thupl.29378511s0016	Thupl.29378511s0016.1.v3.1	Transcript	3_prime_UTR_variant	2885	-	-	-	-	-
29378511_1686032	29378511	C	Thupl.29378511s0016	Thupl.29378511s0016.1.v3.1	Transcript	3_prime_UTR_variant	2894	-	-	-	-	-
29378511_1793666	29378511	G	Thupl.29378511s0017	Thupl.29378511s0017.1.v3.1	Transcript	3_prime_UTR_variant	3225	-	-	-	-	-
29378511_1793742	29378511	A	Thupl.29378511s0017	Thupl.29378511s0017.1.v3.1	Transcript	3_prime_UTR_variant	3301	-	-	-	-	-
29378517_434482	29378517	C	Thupl.29378517s0001	Thupl.29378517s0001.1.v3.1	Transcript	3_prime_UTR_variant	792	-	-	-	-	-
29378517_724168	29378517	C	Thupl.29378517s0003	Thupl.29378517s0003.1.v3.1	Transcript	3_prime_UTR_variant	627	-	-	-	-	-
29378519_4357282	29378519	A	Thupl.29378519s0016	Thupl.29378519s0016.1.v3.1	Transcript	3_prime_UTR_variant	3253	-	-	-	-	-
29378519_4357348	29378519	A	Thupl.29378519s0016	Thupl.29378519s0016.1.v3.1	Transcript	3_prime_UTR_variant	3319	-	-	-	-	-
29378519_4903521	29378519	A	Thupl.29378519s0019	Thupl.29378519s0019.1.v3.1	Transcript	3_prime_UTR_variant	3007	-	-	-	-	-
29378519_4903525	29378519	C	Thupl.29378519s0019	Thupl.29378519s0019.1.v3.1	Transcript	3_prime_UTR_variant	3011	-	-	-	-	-
29378519_4903534	29378519	C	Thupl.29378519s0019	Thupl.29378519s0019.1.v3.1	Transcript	3_prime_UTR_variant	3020	-	-	-	-	-
29378519_4903565	29378519	C	Thupl.29378519s0019	Thupl.29378519s0019.1.v3.1	Transcript	3_prime_UTR_variant	3051	-	-	-	-	-
29378519_4903573	29378519	G	Thupl.29378519s0019	Thupl.29378519s0019.1.v3.1	Transcript	3_prime_UTR_variant	3059	-	-	-	-	-
29378519_4903578	29378519	G	Thupl.29378519s0019	Thupl.29378519s0019.1.v3.1	Transcript	3_prime_UTR_variant	3064	-	-	-	-	-
29378519_4903579	29378519	A	Thupl.29378519s0019	Thupl.29378519s0019.1.v3.1	Transcript	3_prime_UTR_variant	3065	-	-	-	-	-
29378519_4903580	29378519	C	Thupl.29378519s0019	Thupl.29378519s0019.1.v3.1	Transcript	3_prime_UTR_variant	3066	-	-	-	-	-
29378519_4903581	29378519	G	Thupl.29378519s0019	Thupl.29378519s0019.1.v3.1	Transcript	3_prime_UTR_variant	3067	-	-	-	-	-
29378519_4903589	29378519	C	Thupl.29378519s0019	Thupl.29378519s0019.1.v3.1	Transcript	3_prime_UTR_variant	3075	-	-	-	-	-
29378519_4903637	29378519	G	Thupl.29378519s0019	Thupl.29378519s0019.1.v3.1	Transcript	3_prime_UTR_variant	3123	-	-	-	-	-
29378519_4903638	29378519	T	Thupl.29378519s0019	Thupl.29378519s0019.1.v3.1	Transcript	3_prime_UTR_variant	3124	-	-	-	-	-
29378519_4903640	29378519	T	Thupl.29378519s0019	Thupl.29378519s0019.1.v3.1	Transcript	3_prime_UTR_variant	3126	-	-	-	-	-
29378519_4903641	29378519	C	Thupl.29378519s0019	Thupl.29378519s0019.1.v3.1	Transcript	3_prime_UTR_variant	3127	-	-	-	-	-
29378519_4903644	29378519	T	Thupl.29378519s0019	Thupl.29378519s0019.1.v3.1	Transcript	3_prime_UTR_variant	3130	-	-	-	-	-
29378519_4903655	29378519	T	Thupl.29378519s0019	Thupl.29378519s0019.1.v3.1	Transcript	3_prime_UTR_variant	3141	-	-	-	-	-
29378519_4903666	29378519	T	Thupl.29378519s0019	Thupl.29378519s0019.1.v3.1	Transcript	3_prime_UTR_variant	3152	-	-	-	-	-
29378519_4903674	29378519	C	Thupl.29378519s0019	Thupl.29378519s0019.1.v3.1	Transcript	3_prime_UTR_variant	3160	-	-	-	-	-
29378519_4903731	29378519	A	Thupl.29378519s0019	Thupl.29378519s0019.1.v3.1	Transcript	3_prime_UTR_variant	3217	-	-	-	-	-
29378519_4903734	29378519	A	Thupl.29378519s0019	Thupl.29378519s0019.1.v3.1	Transcript	3_prime_UTR_variant	3220	-	-	-	-	-
29378519_4903749	29378519	C	Thupl.29378519s0019	Thupl.29378519s0019.1.v3.1	Transcript	3_prime_UTR_variant	3235	-	-	-	-	-
29378519_4903751	29378519	T	Thupl.29378519s0019	Thupl.29378519s0019.1.v3.1	Transcript	3_prime_UTR_variant	3237	-	-	-	-	-
29378519_4903752	29378519	A	Thupl.29378519s0019	Thupl.29378519s0019.1.v3.1	Transcript	3_prime_UTR_variant	3238	-	-	-	-	-
29378522_2910350	29378522	A	Thupl.29378522s0008	Thupl.29378522s0008.1.v3.1	Transcript	3_prime_UTR_variant	2533	-	-	-	-	-
29378522_2910365	29378522	G	Thupl.29378522s0008	Thupl.29378522s0008.1.v3.1	Transcript	3_prime_UTR_variant	2518	-	-	-	-	-
29378522_2910666	29378522	A	Thupl.29378522s0008	Thupl.29378522s0008.1.v3.1	Transcript	3_prime_UTR_variant	2217	-	-	-	-	-
29378524_488659	29378524	G	Thupl.29378524s0004	Thupl.29378524s0004.1.v3.1	Transcript	3_prime_UTR_variant	1110	-	-	-	-	-
29378524_488668	29378524	G	Thupl.29378524s0004	Thupl.29378524s0004.1.v3.1	Transcript	3_prime_UTR_variant	1119	-	-	-	-	-
29378524_1934035	29378524	A	Thupl.29378524s0012	Thupl.29378524s0012.1.v3.1	Transcript	3_prime_UTR_variant	3961	-	-	-	-	-
29378524_1934496	29378524	A	Thupl.29378524s0012	Thupl.29378524s0012.1.v3.1	Transcript	3_prime_UTR_variant	3500	-	-	-	-	-
29378524_3911654	29378524	G	Thupl.29378524s0022	Thupl.29378524s0022.1.v3.1	Transcript	3_prime_UTR_variant	2985	-	-	-	-	-
29378524_3911677	29378524	T	Thupl.29378524s0022	Thupl.29378524s0022.1.v3.1	Transcript	3_prime_UTR_variant	2962	-	-	-	-	-
29378524_3911717	29378524	T	Thupl.29378524s0022	Thupl.29378524s0022.1.v3.1	Transcript	3_prime_UTR_variant	2922	-	-	-	-	-
29378524_4690215	29378524	T	Thupl.29378524s0024	Thupl.29378524s0024.1.v3.1	Transcript	3_prime_UTR_variant	4860	-	-	-	-	-
29378537_265763	29378537	A	Thupl.29378537s0003	Thupl.29378537s0003.1.v3.1	Transcript	3_prime_UTR_variant	1444	-	-	-	-	-
29378540_686399	29378540	A	Thupl.29378540s0003	Thupl.29378540s0003.1.v3.1	Transcript	3_prime_UTR_variant	1476	-	-	-	-	-
29378540_1366383	29378540	A	Thupl.29378540s0007	Thupl.29378540s0007.1.v3.1	Transcript	3_prime_UTR_variant	362	-	-	-	-	-
29378540_1366423	29378540	T	Thupl.29378540s0007	Thupl.29378540s0007.1.v3.1	Transcript	3_prime_UTR_variant	402	-	-	-	-	-
29378540_1366438	29378540	G	Thupl.29378540s0007	Thupl.29378540s0007.1.v3.1	Transcript	3_prime_UTR_variant	417	-	-	-	-	-
29378540_1366459	29378540	A	Thupl.29378540s0007	Thupl.29378540s0007.1.v3.1	Transcript	3_prime_UTR_variant	438	-	-	-	-	-
29378540_1366483	29378540	C	Thupl.29378540s0007	Thupl.29378540s0007.1.v3.1	Transcript	3_prime_UTR_variant	462	-	-	-	-	-
29378540_1366511	29378540	G	Thupl.29378540s0007	Thupl.29378540s0007.1.v3.1	Transcript	3_prime_UTR_variant	490	-	-	-	-	-
29378540_1366548	29378540	T	Thupl.29378540s0007	Thupl.29378540s0007.1.v3.1	Transcript	3_prime_UTR_variant	527	-	-	-	-	-
29378540_1394035	29378540	T	Thupl.29378540s0008	Thupl.29378540s0008.1.v3.1	Transcript	3_prime_UTR_variant	1777	-	-	-	-	-
29378544_188035	29378544	T	Thupl.29378544s0001	Thupl.29378544s0001.1.v3.1	Transcript	3_prime_UTR_variant	1435	-	-	-	-	-
29378544_954835	29378544	G	Thupl.29378544s0003	Thupl.29378544s0003.1.v3.1	Transcript	3_prime_UTR_variant	3867	-	-	-	-	-
29378545_1258351	29378545	T	Thupl.29378545s0010	Thupl.29378545s0010.1.v3.1	Transcript	3_prime_UTR_variant	2536	-	-	-	-	-
29378545_1258416	29378545	A	Thupl.29378545s0010	Thupl.29378545s0010.1.v3.1	Transcript	3_prime_UTR_variant	2471	-	-	-	-	-
29378545_1258466	29378545	A	Thupl.29378545s0010	Thupl.29378545s0010.1.v3.1	Transcript	3_prime_UTR_variant	2421	-	-	-	-	-
29378545_1258705	29378545	A	Thupl.29378545s0010	Thupl.29378545s0010.1.v3.1	Transcript	3_prime_UTR_variant	2182	-	-	-	-	-
29378545_1258721	29378545	T	Thupl.29378545s0010	Thupl.29378545s0010.1.v3.1	Transcript	3_prime_UTR_variant	2166	-	-	-	-	-
29378545_1559980	29378545	G	Thupl.29378545s0011	Thupl.29378545s0011.1.v3.1	Transcript	3_prime_UTR_variant	2247	-	-	-	-	-
29378545_2231858	29378545	C	Thupl.29378545s0014	Thupl.29378545s0014.1.v3.1	Transcript	3_prime_UTR_variant	2752	-	-	-	-	-
29378545_2231879	29378545	C	Thupl.29378545s0014	Thupl.29378545s0014.1.v3.1	Transcript	3_prime_UTR_variant	2731	-	-	-	-	-
29378545_2232439	29378545	G	Thupl.29378545s0014	Thupl.29378545s0014.14.v3.1	Transcript	3_prime_UTR_variant	2443	-	-	-	-	-
29378545_2232477	29378545	T	Thupl.29378545s0014	Thupl.29378545s0014.14.v3.1	Transcript	3_prime_UTR_variant	2405	-	-	-	-	-
29378545_3023018	29378545	A	Thupl.29378545s0018	Thupl.29378545s0018.1.v3.1	Transcript	3_prime_UTR_variant	2311	-	-	-	-	-
29378545_4047829	29378545	G	Thupl.29378545s0022	Thupl.29378545s0022.1.v3.1	Transcript	3_prime_UTR_variant	2185	-	-	-	-	-
29378545_4048041	29378545	A	Thupl.29378545s0022	Thupl.29378545s0022.1.v3.1	Transcript	3_prime_UTR_variant	2397	-	-	-	-	-
29378545_4048056	29378545	A	Thupl.29378545s0022	Thupl.29378545s0022.1.v3.1	Transcript	3_prime_UTR_variant	2412	-	-	-	-	-
29378548_184329	29378548	C	Thupl.29378548s0003	Thupl.29378548s0003.1.v3.1	Transcript	3_prime_UTR_variant	568	-	-	-	-	-
29378548_184364	29378548	G	Thupl.29378548s0003	Thupl.29378548s0003.1.v3.1	Transcript	3_prime_UTR_variant	603	-	-	-	-	-
29378550_737848	29378550	T	Thupl.29378550s0003	Thupl.29378550s0003.1.v3.1	Transcript	3_prime_UTR_variant	3064	-	-	-	-	-
29378552_43579	29378552	T	Thupl.29378552s0001	Thupl.29378552s0001.1.v3.1	Transcript	3_prime_UTR_variant	2617	-	-	-	-	-
29378552_43587	29378552	G	Thupl.29378552s0001	Thupl.29378552s0001.1.v3.1	Transcript	3_prime_UTR_variant	2609	-	-	-	-	-
29378552_313018	29378552	C	Thupl.29378552s0002	Thupl.29378552s0002.1.v3.1	Transcript	3_prime_UTR_variant	1655	-	-	-	-	-
29378558_2702459	29378558	T	Thupl.29378558s0013	Thupl.29378558s0013.1.v3.1	Transcript	3_prime_UTR_variant	1720	-	-	-	-	-
29378558_2702478	29378558	C	Thupl.29378558s0013	Thupl.29378558s0013.1.v3.1	Transcript	3_prime_UTR_variant	1701	-	-	-	-	-
29378558_2702593	29378558	A	Thupl.29378558s0013	Thupl.29378558s0013.3.v3.1	Transcript	3_prime_UTR_variant	1457	-	-	-	-	-
29378562_124727	29378562	A	Thupl.29378562s0002	Thupl.29378562s0002.1.v3.1	Transcript	3_prime_UTR_variant	1569	-	-	-	-	-
29378562_124752	29378562	G	Thupl.29378562s0002	Thupl.29378562s0002.1.v3.1	Transcript	3_prime_UTR_variant	1594	-	-	-	-	-
29378562_124759	29378562	C	Thupl.29378562s0002	Thupl.29378562s0002.1.v3.1	Transcript	3_prime_UTR_variant	1601	-	-	-	-	-
29378562_124808	29378562	T	Thupl.29378562s0002	Thupl.29378562s0002.1.v3.1	Transcript	3_prime_UTR_variant	1650	-	-	-	-	-
29378562_124815	29378562	A	Thupl.29378562s0002	Thupl.29378562s0002.1.v3.1	Transcript	3_prime_UTR_variant	1657	-	-	-	-	-
29378562_124818	29378562	G	Thupl.29378562s0002	Thupl.29378562s0002.1.v3.1	Transcript	3_prime_UTR_variant	1660	-	-	-	-	-
29378562_124865	29378562	A	Thupl.29378562s0002	Thupl.29378562s0002.1.v3.1	Transcript	3_prime_UTR_variant	1707	-	-	-	-	-
29378567_420794	29378567	C	Thupl.29378567s0004	Thupl.29378567s0004.1.v3.1	Transcript	3_prime_UTR_variant	2844	-	-	-	-	-
29378567_420851	29378567	C	Thupl.29378567s0004	Thupl.29378567s0004.1.v3.1	Transcript	3_prime_UTR_variant	2901	-	-	-	-	-
29378568_190048	29378568	A	Thupl.29378568s0001	Thupl.29378568s0001.1.v3.1	Transcript	3_prime_UTR_variant	2781	-	-	-	-	-
29378568_840712	29378568	G	Thupl.29378568s0004	Thupl.29378568s0004.1.v3.1	Transcript	3_prime_UTR_variant	3453	-	-	-	-	-
29378568_840713	29378568	C	Thupl.29378568s0004	Thupl.29378568s0004.1.v3.1	Transcript	3_prime_UTR_variant	3452	-	-	-	-	-
29378590_1109063	29378590	G	Thupl.29378590s0005	Thupl.29378590s0005.1.v3.1	Transcript	3_prime_UTR_variant	3108	-	-	-	-	-
29378590_1109150	29378590	T	Thupl.29378590s0005	Thupl.29378590s0005.1.v3.1	Transcript	3_prime_UTR_variant	3021	-	-	-	-	-
29378590_1694177	29378590	A	Thupl.29378590s0006	Thupl.29378590s0006.1.v3.1	Transcript	3_prime_UTR_variant	2321	-	-	-	-	-
29378590_1694180	29378590	C	Thupl.29378590s0006	Thupl.29378590s0006.1.v3.1	Transcript	3_prime_UTR_variant	2324	-	-	-	-	-
29378590_1694198	29378590	C	Thupl.29378590s0006	Thupl.29378590s0006.1.v3.1	Transcript	3_prime_UTR_variant	2342	-	-	-	-	-
29378590_1694204	29378590	C	Thupl.29378590s0006	Thupl.29378590s0006.1.v3.1	Transcript	3_prime_UTR_variant	2348	-	-	-	-	-
29378590_2810620	29378590	C	Thupl.29378590s0015	Thupl.29378590s0015.1.v3.1	Transcript	3_prime_UTR_variant	1018	-	-	-	-	-
29378590_3257507	29378590	A	Thupl.29378590s0017	Thupl.29378590s0017.1.v3.1	Transcript	3_prime_UTR_variant	1661	-	-	-	-	-
29378590_3257688	29378590	T	Thupl.29378590s0017	Thupl.29378590s0017.1.v3.1	Transcript	3_prime_UTR_variant	1842	-	-	-	-	-
29378590_3257708	29378590	C	Thupl.29378590s0017	Thupl.29378590s0017.1.v3.1	Transcript	3_prime_UTR_variant	1862	-	-	-	-	-
29378590_3257709	29378590	T	Thupl.29378590s0017	Thupl.29378590s0017.1.v3.1	Transcript	3_prime_UTR_variant	1863	-	-	-	-	-
29378590_3257749	29378590	A	Thupl.29378590s0017	Thupl.29378590s0017.1.v3.1	Transcript	3_prime_UTR_variant	1903	-	-	-	-	-
29378590_3715894	29378590	A	Thupl.29378590s0020	Thupl.29378590s0020.1.v3.1	Transcript	3_prime_UTR_variant	3520	-	-	-	-	-
29378590_3715903	29378590	A	Thupl.29378590s0020	Thupl.29378590s0020.1.v3.1	Transcript	3_prime_UTR_variant	3511	-	-	-	-	-
29378592_1009953	29378592	A	Thupl.29378592s0007	Thupl.29378592s0007.1.v3.1	Transcript	3_prime_UTR_variant	804	-	-	-	-	-
29378597_244763	29378597	T	Thupl.29378597s0002	Thupl.29378597s0002.1.v3.1	Transcript	3_prime_UTR_variant	945	-	-	-	-	-
29378597_244823	29378597	A	Thupl.29378597s0002	Thupl.29378597s0002.1.v3.1	Transcript	3_prime_UTR_variant	885	-	-	-	-	-
29378597_915898	29378597	A	Thupl.29378597s0003	Thupl.29378597s0003.1.v3.1	Transcript	3_prime_UTR_variant	3363	-	-	-	-	-
29378604_1593863	29378604	A	Thupl.29378604s0006	Thupl.29378604s0006.1.v3.1	Transcript	3_prime_UTR_variant	1091	-	-	-	-	-
29378604_1593896	29378604	C	Thupl.29378604s0006	Thupl.29378604s0006.1.v3.1	Transcript	3_prime_UTR_variant	1124	-	-	-	-	-
29378604_1593962	29378604	C	Thupl.29378604s0006	Thupl.29378604s0006.1.v3.1	Transcript	3_prime_UTR_variant	1190	-	-	-	-	-
29378604_1684881	29378604	T	Thupl.29378604s0009	Thupl.29378604s0009.1.v3.1	Transcript	3_prime_UTR_variant	580	-	-	-	-	-
29378604_2024083	29378604	T	Thupl.29378604s0011	Thupl.29378604s0011.1.v3.1	Transcript	3_prime_UTR_variant	2644	-	-	-	-	-
29378604_2024094	29378604	C	Thupl.29378604s0011	Thupl.29378604s0011.1.v3.1	Transcript	3_prime_UTR_variant	2655	-	-	-	-	-
29378604_2024128	29378604	T	Thupl.29378604s0011	Thupl.29378604s0011.1.v3.1	Transcript	3_prime_UTR_variant	2689	-	-	-	-	-
29378604_2024134	29378604	T	Thupl.29378604s0011	Thupl.29378604s0011.1.v3.1	Transcript	3_prime_UTR_variant	2695	-	-	-	-	-
29378604_2024880	29378604	C	Thupl.29378604s0011	Thupl.29378604s0011.1.v3.1	Transcript	3_prime_UTR_variant	3441	-	-	-	-	-
29378604_2024962	29378604	T	Thupl.29378604s0011	Thupl.29378604s0011.1.v3.1	Transcript	3_prime_UTR_variant	3523	-	-	-	-	-
29378609_1840138	29378609	C	Thupl.29378609s0013	Thupl.29378609s0013.1.v3.1	Transcript	3_prime_UTR_variant	1517	-	-	-	-	-
29378609_1840198	29378609	T	Thupl.29378609s0013	Thupl.29378609s0013.1.v3.1	Transcript	3_prime_UTR_variant	1457	-	-	-	-	-
29378609_1840319	29378609	C	Thupl.29378609s0013	Thupl.29378609s0013.1.v3.1	Transcript	3_prime_UTR_variant	1336	-	-	-	-	-
29378609_1840323	29378609	G	Thupl.29378609s0013	Thupl.29378609s0013.1.v3.1	Transcript	3_prime_UTR_variant	1332	-	-	-	-	-
29378612_105882	29378612	T	Thupl.29378612s0003	Thupl.29378612s0003.1.v3.1	Transcript	3_prime_UTR_variant	1109	-	-	-	-	-
29378612_105919	29378612	A	Thupl.29378612s0003	Thupl.29378612s0003.1.v3.1	Transcript	3_prime_UTR_variant	1072	-	-	-	-	-
29378612_105933	29378612	G	Thupl.29378612s0003	Thupl.29378612s0003.1.v3.1	Transcript	3_prime_UTR_variant	1058	-	-	-	-	-
29378621_1819553	29378621	A	Thupl.29378621s0006	Thupl.29378621s0006.1.v3.1	Transcript	3_prime_UTR_variant	761	-	-	-	-	-
29378621_1819554	29378621	C	Thupl.29378621s0006	Thupl.29378621s0006.1.v3.1	Transcript	3_prime_UTR_variant	762	-	-	-	-	-
29378621_1819557	29378621	A	Thupl.29378621s0006	Thupl.29378621s0006.1.v3.1	Transcript	3_prime_UTR_variant	765	-	-	-	-	-
29378621_1819629	29378621	G	Thupl.29378621s0006	Thupl.29378621s0006.1.v3.1	Transcript	3_prime_UTR_variant	837	-	-	-	-	-
29378621_1819734	29378621	C	Thupl.29378621s0006	Thupl.29378621s0006.1.v3.1	Transcript	3_prime_UTR_variant	942	-	-	-	-	-
29378621_1819761	29378621	T	Thupl.29378621s0006	Thupl.29378621s0006.1.v3.1	Transcript	3_prime_UTR_variant	969	-	-	-	-	-
29378621_2925267	29378621	C	Thupl.29378621s0015	Thupl.29378621s0015.8.v3.1	Transcript	3_prime_UTR_variant	3158	-	-	-	-	-
29378621_4340618	29378621	T	Thupl.29378621s0021	Thupl.29378621s0021.1.v3.1	Transcript	3_prime_UTR_variant	8153	-	-	-	-	-
29378621_6302749	29378621	G	Thupl.29378621s0026	Thupl.29378621s0026.1.v3.1	Transcript	3_prime_UTR_variant	851	-	-	-	-	-
29378621_6302755	29378621	G	Thupl.29378621s0026	Thupl.29378621s0026.1.v3.1	Transcript	3_prime_UTR_variant	857	-	-	-	-	-
29378631_1288730	29378631	G	Thupl.29378631s0002	Thupl.29378631s0002.1.v3.1	Transcript	3_prime_UTR_variant	1054	-	-	-	-	-
29378632_1068690	29378632	C	Thupl.29378632s0003	Thupl.29378632s0003.1.v3.1	Transcript	3_prime_UTR_variant	2448	-	-	-	-	-
29378632_1068770	29378632	G	Thupl.29378632s0003	Thupl.29378632s0003.1.v3.1	Transcript	3_prime_UTR_variant	2528	-	-	-	-	-
29378632_1068828	29378632	T	Thupl.29378632s0003	Thupl.29378632s0003.1.v3.1	Transcript	3_prime_UTR_variant	2586	-	-	-	-	-
29378636_1476345	29378636	A	Thupl.29378636s0004	Thupl.29378636s0004.1.v3.1	Transcript	3_prime_UTR_variant	1196	-	-	-	-	-
29378636_4197644	29378636	T	Thupl.29378636s0011	Thupl.29378636s0011.1.v3.1	Transcript	3_prime_UTR_variant	1878	-	-	-	-	-
29378636_4197698	29378636	A	Thupl.29378636s0011	Thupl.29378636s0011.1.v3.1	Transcript	3_prime_UTR_variant	1932	-	-	-	-	-
29378637_732435	29378637	C	Thupl.29378637s0001	Thupl.29378637s0001.1.v3.1	Transcript	3_prime_UTR_variant	1364	-	-	-	-	-
29378637_732494	29378637	A	Thupl.29378637s0001	Thupl.29378637s0001.1.v3.1	Transcript	3_prime_UTR_variant	1423	-	-	-	-	-
29378637_3246513	29378637	T	Thupl.29378637s0025	Thupl.29378637s0025.1.v3.1	Transcript	3_prime_UTR_variant	1573	-	-	-	-	-
29378637_3246536	29378637	T	Thupl.29378637s0025	Thupl.29378637s0025.1.v3.1	Transcript	3_prime_UTR_variant	1596	-	-	-	-	-
29378637_3246600	29378637	G	Thupl.29378637s0025	Thupl.29378637s0025.1.v3.1	Transcript	3_prime_UTR_variant	1660	-	-	-	-	-
29378637_3246673	29378637	G	Thupl.29378637s0025	Thupl.29378637s0025.1.v3.1	Transcript	3_prime_UTR_variant	1733	-	-	-	-	-
29378642_153180	29378642	G	Thupl.29378642s0001	Thupl.29378642s0001.1.v3.1	Transcript	3_prime_UTR_variant	933	-	-	-	-	-
29378642_153195	29378642	T	Thupl.29378642s0001	Thupl.29378642s0001.1.v3.1	Transcript	3_prime_UTR_variant	948	-	-	-	-	-
29378642_153196	29378642	A	Thupl.29378642s0001	Thupl.29378642s0001.1.v3.1	Transcript	3_prime_UTR_variant	949	-	-	-	-	-
29378644_495870	29378644	G	Thupl.29378644s0003	Thupl.29378644s0003.1.v3.1	Transcript	3_prime_UTR_variant	978	-	-	-	-	-
29378644_495887	29378644	T	Thupl.29378644s0003	Thupl.29378644s0003.1.v3.1	Transcript	3_prime_UTR_variant	995	-	-	-	-	-
29378644_495900	29378644	T	Thupl.29378644s0003	Thupl.29378644s0003.1.v3.1	Transcript	3_prime_UTR_variant	1008	-	-	-	-	-
29378644_495938	29378644	T	Thupl.29378644s0003	Thupl.29378644s0003.1.v3.1	Transcript	3_prime_UTR_variant	1046	-	-	-	-	-
29378644_495949	29378644	C	Thupl.29378644s0003	Thupl.29378644s0003.1.v3.1	Transcript	3_prime_UTR_variant	1057	-	-	-	-	-
29378645_360209	29378645	C	Thupl.29378645s0001	Thupl.29378645s0001.1.v3.1	Transcript	3_prime_UTR_variant	3648	-	-	-	-	-
29378645_360242	29378645	G	Thupl.29378645s0001	Thupl.29378645s0001.1.v3.1	Transcript	3_prime_UTR_variant	3681	-	-	-	-	-
29378645_360243	29378645	A	Thupl.29378645s0001	Thupl.29378645s0001.1.v3.1	Transcript	3_prime_UTR_variant	3682	-	-	-	-	-
29378645_360245	29378645	T	Thupl.29378645s0001	Thupl.29378645s0001.1.v3.1	Transcript	3_prime_UTR_variant	3684	-	-	-	-	-
29378645_360266	29378645	T	Thupl.29378645s0001	Thupl.29378645s0001.1.v3.1	Transcript	3_prime_UTR_variant	3705	-	-	-	-	-
29378645_360281	29378645	T	Thupl.29378645s0001	Thupl.29378645s0001.1.v3.1	Transcript	3_prime_UTR_variant	3720	-	-	-	-	-
29378651_656494	29378651	C	Thupl.29378651s0002	Thupl.29378651s0002.1.v3.1	Transcript	3_prime_UTR_variant	1447	-	-	-	-	-
29378651_656604	29378651	T	Thupl.29378651s0002	Thupl.29378651s0002.1.v3.1	Transcript	3_prime_UTR_variant	1337	-	-	-	-	-
29378651_656638	29378651	A	Thupl.29378651s0002	Thupl.29378651s0002.1.v3.1	Transcript	3_prime_UTR_variant	1303	-	-	-	-	-
29378651_656721	29378651	A	Thupl.29378651s0002	Thupl.29378651s0002.1.v3.1	Transcript	3_prime_UTR_variant	1220	-	-	-	-	-
29378652_529516	29378652	G	Thupl.29378652s0002	Thupl.29378652s0002.1.v3.1	Transcript	3_prime_UTR_variant	2161	-	-	-	-	-
29378652_529517	29378652	T	Thupl.29378652s0002	Thupl.29378652s0002.1.v3.1	Transcript	3_prime_UTR_variant	2160	-	-	-	-	-
29378653_717679	29378653	C	Thupl.29378653s0005	Thupl.29378653s0005.1.v3.1	Transcript	3_prime_UTR_variant	510	-	-	-	-	-
29378653_717753	29378653	G	Thupl.29378653s0005	Thupl.29378653s0005.1.v3.1	Transcript	3_prime_UTR_variant	436	-	-	-	-	-
29378653_717780	29378653	G	Thupl.29378653s0005	Thupl.29378653s0005.1.v3.1	Transcript	3_prime_UTR_variant	409	-	-	-	-	-
29378653_717788	29378653	A	Thupl.29378653s0005	Thupl.29378653s0005.1.v3.1	Transcript	3_prime_UTR_variant	401	-	-	-	-	-
29378654_1286150	29378654	C	Thupl.29378654s0007	Thupl.29378654s0007.1.v3.1	Transcript	3_prime_UTR_variant	2136	-	-	-	-	-
29378657_336969	29378657	T	Thupl.29378657s0004	Thupl.29378657s0004.1.v3.1	Transcript	3_prime_UTR_variant	2395	-	-	-	-	-
29378657_851544	29378657	C	Thupl.29378657s0010	Thupl.29378657s0010.1.v3.1	Transcript	3_prime_UTR_variant	1455	-	-	-	-	-
29378664_2916082	29378664	T	Thupl.29378664s0013	Thupl.29378664s0013.1.v3.1	Transcript	3_prime_UTR_variant	2747	-	-	-	-	-
29378664_3516144	29378664	T	Thupl.29378664s0014	Thupl.29378664s0014.1.v3.1	Transcript	3_prime_UTR_variant	1421	-	-	-	-	-
29378664_3516164	29378664	A	Thupl.29378664s0014	Thupl.29378664s0014.1.v3.1	Transcript	3_prime_UTR_variant	1441	-	-	-	-	-
29378664_3516188	29378664	T	Thupl.29378664s0014	Thupl.29378664s0014.1.v3.1	Transcript	3_prime_UTR_variant	1465	-	-	-	-	-
29378666_304941	29378666	G	Thupl.29378666s0005	Thupl.29378666s0005.1.v3.1	Transcript	3_prime_UTR_variant	1198	-	-	-	-	-
29378666_305321	29378666	C	Thupl.29378666s0005	Thupl.29378666s0005.2.v3.1	Transcript	3_prime_UTR_variant	1134	-	-	-	-	-
29378666_3222374	29378666	A	Thupl.29378666s0021	Thupl.29378666s0021.1.v3.1	Transcript	3_prime_UTR_variant	1020	-	-	-	-	-
29378667_445269	29378667	A	Thupl.29378667s0002	Thupl.29378667s0002.3.v3.1	Transcript	3_prime_UTR_variant	1983	-	-	-	-	-
29378667_445332	29378667	C	Thupl.29378667s0002	Thupl.29378667s0002.3.v3.1	Transcript	3_prime_UTR_variant	2046	-	-	-	-	-
29378667_445357	29378667	G	Thupl.29378667s0002	Thupl.29378667s0002.3.v3.1	Transcript	3_prime_UTR_variant	2071	-	-	-	-	-
29378667_445395	29378667	A	Thupl.29378667s0002	Thupl.29378667s0002.3.v3.1	Transcript	3_prime_UTR_variant	2109	-	-	-	-	-
29378667_445454	29378667	A	Thupl.29378667s0002	Thupl.29378667s0002.3.v3.1	Transcript	3_prime_UTR_variant	2168	-	-	-	-	-
29378675_234570	29378675	C	Thupl.29378675s0001	Thupl.29378675s0001.1.v3.1	Transcript	3_prime_UTR_variant	340	-	-	-	-	-
29378675_234598	29378675	G	Thupl.29378675s0001	Thupl.29378675s0001.1.v3.1	Transcript	3_prime_UTR_variant	312	-	-	-	-	-
29378682_1173569	29378682	C	Thupl.29378682s0004	Thupl.29378682s0004.1.v3.1	Transcript	3_prime_UTR_variant	3786	-	-	-	-	-
29378682_2070047	29378682	G	Thupl.29378682s0006	Thupl.29378682s0006.1.v3.1	Transcript	3_prime_UTR_variant	1655	-	-	-	-	-
29378682_2324205	29378682	C	Thupl.29378682s0008	Thupl.29378682s0008.1.v3.1	Transcript	3_prime_UTR_variant	1827	-	-	-	-	-
29378682_2324262	29378682	C	Thupl.29378682s0008	Thupl.29378682s0008.1.v3.1	Transcript	3_prime_UTR_variant	1884	-	-	-	-	-
29378682_2324430	29378682	C	Thupl.29378682s0008	Thupl.29378682s0008.1.v3.1	Transcript	3_prime_UTR_variant	2052	-	-	-	-	-
29378682_2324455	29378682	G	Thupl.29378682s0008	Thupl.29378682s0008.1.v3.1	Transcript	3_prime_UTR_variant	2077	-	-	-	-	-
29378682_2923289	29378682	T	Thupl.29378682s0010	Thupl.29378682s0010.1.v3.1	Transcript	3_prime_UTR_variant	2417	-	-	-	-	-
29378682_2923343	29378682	A	Thupl.29378682s0010	Thupl.29378682s0010.1.v3.1	Transcript	3_prime_UTR_variant	2363	-	-	-	-	-
29378683_767558	29378683	T	Thupl.29378683s0008	Thupl.29378683s0008.1.v3.1	Transcript	3_prime_UTR_variant	1579	-	-	-	-	-
29378683_767569	29378683	T	Thupl.29378683s0008	Thupl.29378683s0008.1.v3.1	Transcript	3_prime_UTR_variant	1568	-	-	-	-	-
29378689_146684	29378689	A	Thupl.29378689s0001	Thupl.29378689s0001.1.v3.1	Transcript	3_prime_UTR_variant	1575	-	-	-	-	-
29378695_428012	29378695	C	Thupl.29378695s0004	Thupl.29378695s0004.1.v3.1	Transcript	3_prime_UTR_variant	3301	-	-	-	-	-
29378713_770683	29378713	C	Thupl.29378713s0004	Thupl.29378713s0004.1.v3.1	Transcript	3_prime_UTR_variant	1893	-	-	-	-	-
29378713_770753	29378713	A	Thupl.29378713s0004	Thupl.29378713s0004.1.v3.1	Transcript	3_prime_UTR_variant	1963	-	-	-	-	-
29378713_770778	29378713	T	Thupl.29378713s0004	Thupl.29378713s0004.1.v3.1	Transcript	3_prime_UTR_variant	1988	-	-	-	-	-
29378713_2026525	29378713	A	Thupl.29378713s0010	Thupl.29378713s0010.1.v3.1	Transcript	3_prime_UTR_variant	7985	-	-	-	-	-
29378713_2026563	29378713	T	Thupl.29378713s0010	Thupl.29378713s0010.1.v3.1	Transcript	3_prime_UTR_variant	8023	-	-	-	-	-
29378713_2026572	29378713	T	Thupl.29378713s0010	Thupl.29378713s0010.1.v3.1	Transcript	3_prime_UTR_variant	8032	-	-	-	-	-
29378713_2026633	29378713	T	Thupl.29378713s0010	Thupl.29378713s0010.1.v3.1	Transcript	3_prime_UTR_variant	8093	-	-	-	-	-
29378716_420961	29378716	C	Thupl.29378716s0002	Thupl.29378716s0002.1.v3.1	Transcript	3_prime_UTR_variant	1009	-	-	-	-	-
29378716_421027	29378716	G	Thupl.29378716s0002	Thupl.29378716s0002.1.v3.1	Transcript	3_prime_UTR_variant	1075	-	-	-	-	-
29378717_262232	29378717	A	Thupl.29378717s0001	Thupl.29378717s0001.1.v3.1	Transcript	3_prime_UTR_variant	2097	-	-	-	-	-
29378717_262501	29378717	A	Thupl.29378717s0001	Thupl.29378717s0001.1.v3.1	Transcript	3_prime_UTR_variant	1828	-	-	-	-	-
29378717_1361607	29378717	C	Thupl.29378717s0004	Thupl.29378717s0004.2.v3.1	Transcript	3_prime_UTR_variant	2019	-	-	-	-	-
29378717_1362873	29378717	G	Thupl.29378717s0004	Thupl.29378717s0004.1.v3.1	Transcript	3_prime_UTR_variant	2507	-	-	-	-	-
29378717_1362883	29378717	T	Thupl.29378717s0004	Thupl.29378717s0004.1.v3.1	Transcript	3_prime_UTR_variant	2517	-	-	-	-	-
29378717_1362926	29378717	C	Thupl.29378717s0004	Thupl.29378717s0004.1.v3.1	Transcript	3_prime_UTR_variant	2560	-	-	-	-	-
29378717_1362996	29378717	G	Thupl.29378717s0004	Thupl.29378717s0004.1.v3.1	Transcript	3_prime_UTR_variant	2630	-	-	-	-	-
29378727_557021	29378727	C	Thupl.29378727s0001	Thupl.29378727s0001.1.v3.1	Transcript	3_prime_UTR_variant	2592	-	-	-	-	-
29378728_2274502	29378728	A	Thupl.29378728s0010	Thupl.29378728s0010.1.v3.1	Transcript	3_prime_UTR_variant	1993	-	-	-	-	-
29378728_2274537	29378728	C	Thupl.29378728s0010	Thupl.29378728s0010.1.v3.1	Transcript	3_prime_UTR_variant	1958	-	-	-	-	-
29378729_338844	29378729	T	Thupl.29378729s0002	Thupl.29378729s0002.1.v3.1	Transcript	3_prime_UTR_variant	3389	-	-	-	-	-
29378729_338845	29378729	T	Thupl.29378729s0002	Thupl.29378729s0002.1.v3.1	Transcript	3_prime_UTR_variant	3390	-	-	-	-	-
29378729_338859	29378729	G	Thupl.29378729s0002	Thupl.29378729s0002.1.v3.1	Transcript	3_prime_UTR_variant	3404	-	-	-	-	-
29378729_338873	29378729	G	Thupl.29378729s0002	Thupl.29378729s0002.1.v3.1	Transcript	3_prime_UTR_variant	3418	-	-	-	-	-
29378729_338881	29378729	T	Thupl.29378729s0002	Thupl.29378729s0002.1.v3.1	Transcript	3_prime_UTR_variant	3426	-	-	-	-	-
29378729_338977	29378729	T	Thupl.29378729s0002	Thupl.29378729s0002.1.v3.1	Transcript	3_prime_UTR_variant	3522	-	-	-	-	-
29378729_1389748	29378729	A	Thupl.29378729s0005	Thupl.29378729s0005.1.v3.1	Transcript	3_prime_UTR_variant	3086	-	-	-	-	-
29378729_1390225	29378729	C	Thupl.29378729s0005	Thupl.29378729s0005.2.v3.1	Transcript	3_prime_UTR_variant	3187	-	-	-	-	-
29378729_1390273	29378729	A	Thupl.29378729s0005	Thupl.29378729s0005.2.v3.1	Transcript	3_prime_UTR_variant	3139	-	-	-	-	-
29378729_1390306	29378729	C	Thupl.29378729s0005	Thupl.29378729s0005.2.v3.1	Transcript	3_prime_UTR_variant	3106	-	-	-	-	-
29378735_7046335	29378735	T	Thupl.29378735s0024	Thupl.29378735s0024.1.v3.1	Transcript	3_prime_UTR_variant	366	-	-	-	-	-
29378735_7046385	29378735	G	Thupl.29378735s0024	Thupl.29378735s0024.1.v3.1	Transcript	3_prime_UTR_variant	316	-	-	-	-	-
29378735_7046416	29378735	A	Thupl.29378735s0024	Thupl.29378735s0024.1.v3.1	Transcript	3_prime_UTR_variant	285	-	-	-	-	-
29378735_8270916	29378735	T	Thupl.29378735s0028	Thupl.29378735s0028.1.v3.1	Transcript	3_prime_UTR_variant	1964	-	-	-	-	-
29378735_8271048	29378735	A	Thupl.29378735s0028	Thupl.29378735s0028.1.v3.1	Transcript	3_prime_UTR_variant	2096	-	-	-	-	-
29378735_10930428	29378735	T	Thupl.29378735s0040	Thupl.29378735s0040.1.v3.1	Transcript	3_prime_UTR_variant	927	-	-	-	-	-
29378735_10930434	29378735	G	Thupl.29378735s0040	Thupl.29378735s0040.1.v3.1	Transcript	3_prime_UTR_variant	921	-	-	-	-	-
29378735_10930442	29378735	A	Thupl.29378735s0040	Thupl.29378735s0040.1.v3.1	Transcript	3_prime_UTR_variant	913	-	-	-	-	-
29378735_11090633	29378735	A	Thupl.29378735s0043	Thupl.29378735s0043.1.v3.1	Transcript	3_prime_UTR_variant	2209	-	-	-	-	-
29378736_1549097	29378736	C	Thupl.29378736s0013	Thupl.29378736s0013.1.v3.1	Transcript	3_prime_UTR_variant	1713	-	-	-	-	-
29378736_1549104	29378736	A	Thupl.29378736s0013	Thupl.29378736s0013.1.v3.1	Transcript	3_prime_UTR_variant	1720	-	-	-	-	-
29378736_1549105	29378736	T	Thupl.29378736s0013	Thupl.29378736s0013.1.v3.1	Transcript	3_prime_UTR_variant	1721	-	-	-	-	-
29378736_1549156	29378736	T	Thupl.29378736s0013	Thupl.29378736s0013.1.v3.1	Transcript	3_prime_UTR_variant	1772	-	-	-	-	-
29378736_1549187	29378736	A	Thupl.29378736s0013	Thupl.29378736s0013.1.v3.1	Transcript	3_prime_UTR_variant	1803	-	-	-	-	-
29378736_1549198	29378736	A	Thupl.29378736s0013	Thupl.29378736s0013.1.v3.1	Transcript	3_prime_UTR_variant	1814	-	-	-	-	-
29378736_1549226	29378736	G	Thupl.29378736s0013	Thupl.29378736s0013.1.v3.1	Transcript	3_prime_UTR_variant	1842	-	-	-	-	-
29378736_1813028	29378736	A	Thupl.29378736s0014	Thupl.29378736s0014.1.v3.1	Transcript	3_prime_UTR_variant	2295	-	-	-	-	-
29378736_1813101	29378736	C	Thupl.29378736s0014	Thupl.29378736s0014.1.v3.1	Transcript	3_prime_UTR_variant	2368	-	-	-	-	-
29378736_2511759	29378736	C	Thupl.29378736s0020	Thupl.29378736s0020.1.v3.1	Transcript	3_prime_UTR_variant	1815	-	-	-	-	-
29378736_2511778	29378736	A	Thupl.29378736s0020	Thupl.29378736s0020.1.v3.1	Transcript	3_prime_UTR_variant	1796	-	-	-	-	-
29378740_1576642	29378740	G	Thupl.29378740s0002	Thupl.29378740s0002.1.v3.1	Transcript	3_prime_UTR_variant	2769	-	-	-	-	-
29378740_5032798	29378740	T	Thupl.29378740s0016	Thupl.29378740s0016.1.v3.1	Transcript	3_prime_UTR_variant	2657	-	-	-	-	-
29378740_5032816	29378740	G	Thupl.29378740s0016	Thupl.29378740s0016.1.v3.1	Transcript	3_prime_UTR_variant	2639	-	-	-	-	-
29378749_308394	29378749	G	Thupl.29378749s0005	Thupl.29378749s0005.1.v3.1	Transcript	3_prime_UTR_variant	3008	-	-	-	-	-
29378750_2548294	29378750	T	Thupl.29378750s0008	Thupl.29378750s0008.1.v3.1	Transcript	3_prime_UTR_variant	957	-	-	-	-	-
29378750_2548336	29378750	T	Thupl.29378750s0008	Thupl.29378750s0008.1.v3.1	Transcript	3_prime_UTR_variant	999	-	-	-	-	-
29378750_2548357	29378750	A	Thupl.29378750s0008	Thupl.29378750s0008.1.v3.1	Transcript	3_prime_UTR_variant	1020	-	-	-	-	-
29378750_2548372	29378750	C	Thupl.29378750s0008	Thupl.29378750s0008.1.v3.1	Transcript	3_prime_UTR_variant	1035	-	-	-	-	-
29378765_1983135	29378765	T	Thupl.29378765s0005	Thupl.29378765s0005.1.v3.1	Transcript	3_prime_UTR_variant	1509	-	-	-	-	-
29378765_1983157	29378765	A	Thupl.29378765s0005	Thupl.29378765s0005.1.v3.1	Transcript	3_prime_UTR_variant	1531	-	-	-	-	-
29378771_198010	29378771	G	Thupl.29378771s0005	Thupl.29378771s0005.1.v3.1	Transcript	3_prime_UTR_variant	1290	-	-	-	-	-
29378771_198054	29378771	G	Thupl.29378771s0005	Thupl.29378771s0005.1.v3.1	Transcript	3_prime_UTR_variant	1334	-	-	-	-	-
29378771_198112	29378771	G	Thupl.29378771s0005	Thupl.29378771s0005.1.v3.1	Transcript	3_prime_UTR_variant	1392	-	-	-	-	-
29378771_198124	29378771	A	Thupl.29378771s0005	Thupl.29378771s0005.1.v3.1	Transcript	3_prime_UTR_variant	1404	-	-	-	-	-
29378771_198179	29378771	A	Thupl.29378771s0005	Thupl.29378771s0005.1.v3.1	Transcript	3_prime_UTR_variant	1459	-	-	-	-	-
29378771_198400	29378771	A	Thupl.29378771s0005	Thupl.29378771s0005.1.v3.1	Transcript	3_prime_UTR_variant	1680	-	-	-	-	-
[truncated: 45,409 more rows]
