# Supplementary material for: The western redcedar genome reveals low genetic diversity in a self-compatible conifer
Source: Genome Res. 2022 Oct;32(10):1952–64. doi: 10.1101/gr.276358.121 (PMC9712635; doi:10.1101/gr.276358.121)
Supplement: Supplemental Material [file supp_gr.276358.121_Supplemental_Code8_annot.tar.gz]

Archive with 15 entries (14 files):
- Code_S8-variant_effect_predictions_and_snp_annotation
- Code_S8-variant_effect_predictions_and_snp_annotation/all_filtered_snp_ids.txt
- Code_S8-variant_effect_predictions_and_snp_annotation/all_snps_GO_one_snp_per_gene.csv
- Code_S8-variant_effect_predictions_and_snp_annotation/all_snp_GO_ID_table.csv
- Code_S8-variant_effect_predictions_and_snp_annotation/gene_functions.txt
- Code_S8-variant_effect_predictions_and_snp_annotation/outlier_snps.txt
- Code_S8-variant_effect_predictions_and_snp_annotation/outlier_snps_GO_one_snp_per_gene.csv
- Code_S8-variant_effect_predictions_and_snp_annotation/outlier_snp_GO_ID_table.csv
- Code_S8-variant_effect_predictions_and_snp_annotation/RWP_maf.txt
- Code_S8-variant_effect_predictions_and_snp_annotation/Tplicatav3.1.primaryTrs.gff3.gz
- Code_S8-variant_effect_predictions_and_snp_annotation/Tplicatav3.1.primaryTrs_simplified_genes.gff3.gz
- Code_S8-variant_effect_predictions_and_snp_annotation/variant_effect_predictions_and_snp_annotation.R
- Code_S8-variant_effect_predictions_and_snp_annotation/vep_all_snps.txt
- Code_S8-variant_effect_predictions_and_snp_annotation/WRC_linkage_group_SNPs_nucmer.csv
- Code_S8-variant_effect_predictions_and_snp_annotation/wrc_sco_genes.txt
