# Supplementary material for: The western redcedar genome reveals low genetic diversity in a self-compatible conifer
Source: Genome Res. 2022 Oct;32(10):1952–64. doi: 10.1101/gr.276358.121 (PMC9712635; doi:10.1101/gr.276358.121)
Supplement: Supplemental Material [file supp_gr.276358.121_Supplemental_Code8_annot.tar.gz › Code_S8-variant_effect_predictions_and_snp_annotation/all_snps_GO_one_snp_per_gene.csv]

Gene	SNP	Scaffold	Allele	Feature	Feature_type	Consequence	cDNA_position	CDS_position	Protein_position	Amino_acids	Codons	Existing_variation	V2	V3	V4
Thupl.1203429s0001	1203429_535	1203429	A	Thupl.1203429s0001.1.v3.1	Transcript	downstream_gene_variant	NA	NA	NA	NA	NA	NA	GO:0016020	GO	membrane
Thupl.1203429s0001	1203429_535	1203429	A	Thupl.1203429s0001.1.v3.1	Transcript	downstream_gene_variant	NA	NA	NA	NA	NA	NA	GO:0016021	GO	integral to membrane
Thupl.1203429s0001	1203429_535	1203429	A	Thupl.1203429s0001.1.v3.1	Transcript	downstream_gene_variant	NA	NA	NA	NA	NA	NA	GO:0022857	GO	transmembrane transporter activity
Thupl.28143895s0001	28143895_956	28143895	A	Thupl.28143895s0001.1.v3.1	Transcript	upstream_gene_variant	NA	NA	NA	NA	NA	NA	GO:0008152	GO	metabolic process
Thupl.28143895s0001	28143895_956	28143895	A	Thupl.28143895s0001.1.v3.1	Transcript	upstream_gene_variant	NA	NA	NA	NA	NA	NA	GO:0016758	GO	transferase activity, transferring hexosyl groups
Thupl.28144677s0001	28144677_2692	28144677	C	Thupl.28144677s0001.1.v3.1	Transcript	missense_variant	2558	2495	832	R/T	aGa/aCa	NA	GO:0005515	GO	protein binding
Thupl.28144677s0001	28144677_2692	28144677	C	Thupl.28144677s0001.1.v3.1	Transcript	missense_variant	2558	2495	832	R/T	aGa/aCa	NA	GO:0043531	GO	ADP binding
Thupl.284791983s0001	284791983_1677	284791983	C	Thupl.284791983s0001.1.v3.1	Transcript	intron_variant	NA	NA	NA	NA	NA	NA	GO:0071203	GO	WASH complex
Thupl.28503057s0001	28503057_5664	28503057	T	Thupl.28503057s0001.1.v3.1	Transcript	synonymous_variant	1514	1224	408	K	aaG/aaA	NA	GO:0000062	GO	fatty-acyl-CoA binding
Thupl.28552192s0001	28552192_3502	28552192	A	Thupl.28552192s0001.1.v3.1	Transcript	downstream_gene_variant	NA	NA	NA	NA	NA	NA	GO:0015078	GO	hydrogen ion transmembrane transporter activity
Thupl.28552192s0001	28552192_3502	28552192	A	Thupl.28552192s0001.1.v3.1	Transcript	downstream_gene_variant	NA	NA	NA	NA	NA	NA	GO:0015991	GO	ATP hydrolysis coupled proton transport
Thupl.28552192s0001	28552192_3502	28552192	A	Thupl.28552192s0001.1.v3.1	Transcript	downstream_gene_variant	NA	NA	NA	NA	NA	NA	GO:0033179	GO	proton-transporting V-type ATPase, V0 domain
Thupl.28610758s0001	28610758_7423	28610758	T	Thupl.28610758s0001.1.v3.1	Transcript	upstream_gene_variant	NA	NA	NA	NA	NA	NA	GO:0005506	GO	iron ion binding
Thupl.28610758s0001	28610758_7423	28610758	T	Thupl.28610758s0001.1.v3.1	Transcript	upstream_gene_variant	NA	NA	NA	NA	NA	NA	GO:0016705	GO	oxidoreductase activity, acting on paired donors, with incorporation or reduction of molecular oxygen
Thupl.28610758s0001	28610758_7423	28610758	T	Thupl.28610758s0001.1.v3.1	Transcript	upstream_gene_variant	NA	NA	NA	NA	NA	NA	GO:0020037	GO	heme binding
Thupl.28610758s0001	28610758_7423	28610758	T	Thupl.28610758s0001.1.v3.1	Transcript	upstream_gene_variant	NA	NA	NA	NA	NA	NA	GO:0055114	GO	oxidation-reduction process
Thupl.28664203s0001	28664203_6724	28664203	A	Thupl.28664203s0001.2.v3.1	Transcript	NA	1245	3	1	I	atC/atT	NA	GO:0002098	GO	tRNA wobble uridine modification
Thupl.28664203s0001	28664203_6724	28664203	A	Thupl.28664203s0001.2.v3.1	Transcript	NA	1245	3	1	I	atC/atT	NA	GO:0033588	GO	Elongator holoenzyme complex
Thupl.28951204s0001	28951204_6354	28951204	A	Thupl.28951204s0001.1.v3.1	Transcript	downstream_gene_variant	NA	NA	NA	NA	NA	NA	GO:0004857	GO	enzyme inhibitor activity
Thupl.28951204s0001	28951204_6354	28951204	A	Thupl.28951204s0001.1.v3.1	Transcript	downstream_gene_variant	NA	NA	NA	NA	NA	NA	GO:0005618	GO	cell wall
Thupl.28951204s0001	28951204_6354	28951204	A	Thupl.28951204s0001.1.v3.1	Transcript	downstream_gene_variant	NA	NA	NA	NA	NA	NA	GO:0030599	GO	pectinesterase activity
Thupl.28951204s0001	28951204_6354	28951204	A	Thupl.28951204s0001.1.v3.1	Transcript	downstream_gene_variant	NA	NA	NA	NA	NA	NA	GO:0042545	GO	cell wall modification
Thupl.29004223s0001	29004223_2925	29004223	T	Thupl.29004223s0001.1.v3.1	Transcript	downstream_gene_variant	NA	NA	NA	NA	NA	NA	GO:0005506	GO	iron ion binding
Thupl.29004223s0001	29004223_2925	29004223	T	Thupl.29004223s0001.1.v3.1	Transcript	downstream_gene_variant	NA	NA	NA	NA	NA	NA	GO:0016705	GO	oxidoreductase activity, acting on paired donors, with incorporation or reduction of molecular oxygen
Thupl.29004223s0001	29004223_2925	29004223	T	Thupl.29004223s0001.1.v3.1	Transcript	downstream_gene_variant	NA	NA	NA	NA	NA	NA	GO:0020037	GO	heme binding
Thupl.29004223s0001	29004223_2925	29004223	T	Thupl.29004223s0001.1.v3.1	Transcript	downstream_gene_variant	NA	NA	NA	NA	NA	NA	GO:0055114	GO	oxidation-reduction process
Thupl.29005091s0001	29005091_2495	29005091	T	Thupl.29005091s0001.1.v3.1	Transcript	downstream_gene_variant	NA	NA	NA	NA	NA	NA	GO:0016021	GO	integral to membrane
Thupl.29040782s0001	29040782_2576	29040782	A	Thupl.29040782s0001.1.v3.1	Transcript	upstream_gene_variant	NA	NA	NA	NA	NA	NA	GO:0004672	GO	protein kinase activity
Thupl.29040782s0001	29040782_2576	29040782	A	Thupl.29040782s0001.1.v3.1	Transcript	upstream_gene_variant	NA	NA	NA	NA	NA	NA	GO:0005524	GO	ATP binding
Thupl.29040782s0001	29040782_2576	29040782	A	Thupl.29040782s0001.1.v3.1	Transcript	upstream_gene_variant	NA	NA	NA	NA	NA	NA	GO:0006468	GO	protein phosphorylation
Thupl.29044609s0001	29044609_1455	29044609	T	Thupl.29044609s0001.1.v3.1	Transcript	5_prime_UTR_variant	236	NA	NA	NA	NA	NA	GO:0004672	GO	protein kinase activity
Thupl.29044609s0001	29044609_1455	29044609	T	Thupl.29044609s0001.1.v3.1	Transcript	5_prime_UTR_variant	236	NA	NA	NA	NA	NA	GO:0006468	GO	protein phosphorylation
Thupl.29101419s0001	29101419_4780	29101419	C	Thupl.29101419s0001.1.v3.1	Transcript	upstream_gene_variant	NA	NA	NA	NA	NA	NA	GO:0004190	GO	aspartic-type endopeptidase activity
Thupl.29101419s0001	29101419_4780	29101419	C	Thupl.29101419s0001.1.v3.1	Transcript	upstream_gene_variant	NA	NA	NA	NA	NA	NA	GO:0006508	GO	proteolysis
Thupl.29130248s0001	29130248_3364	29130248	T	Thupl.29130248s0001.1.v3.1	Transcript	downstream_gene_variant	NA	NA	NA	NA	NA	NA	GO:0005509	GO	calcium ion binding
Thupl.29182178s0001	29182178_7314	29182178	A	Thupl.29182178s0001.1.v3.1	Transcript	downstream_gene_variant	NA	NA	NA	NA	NA	NA	GO:0004252	GO	serine-type endopeptidase activity
Thupl.29182178s0001	29182178_7314	29182178	A	Thupl.29182178s0001.1.v3.1	Transcript	downstream_gene_variant	NA	NA	NA	NA	NA	NA	GO:0006508	GO	proteolysis
Thupl.29183264s0001	29183264_3812	29183264	T	Thupl.29183264s0001.1.v3.1	Transcript	intron_variant	NA	NA	NA	NA	NA	NA	GO:0005515	GO	protein binding
Thupl.29198703s0001	29198703_566	29198703	C	Thupl.29198703s0001.1.v3.1	Transcript	5_prime_UTR_variant	176	NA	NA	NA	NA	NA	GO:0006744	GO	ubiquinone biosynthetic process
Thupl.29210178s0001	29210178_6747	29210178	A	Thupl.29210178s0001.1.v3.1	Transcript	upstream_gene_variant	NA	NA	NA	NA	NA	NA	GO:0006508	GO	proteolysis
Thupl.29210178s0001	29210178_6747	29210178	A	Thupl.29210178s0001.1.v3.1	Transcript	upstream_gene_variant	NA	NA	NA	NA	NA	NA	GO:0008236	GO	serine-type peptidase activity
Thupl.29253970s0001	29253970_4080	29253970	G	Thupl.29253970s0001.1.v3.1	Transcript	5_prime_UTR_variant	377	NA	NA	NA	NA	NA	GO:0017112	GO	Rab guanyl-nucleotide exchange factor activity
Thupl.293114653s0001	293114653_4428	293114653	T	Thupl.293114653s0001.1.v3.1	Transcript	stop_retained_variant	453	453	151	*	taG/taA	NA	GO:0008152	GO	metabolic process
Thupl.293114653s0001	293114653_4428	293114653	T	Thupl.293114653s0001.1.v3.1	Transcript	stop_retained_variant	453	453	151	*	taG/taA	NA	GO:0016758	GO	transferase activity, transferring hexosyl groups
Thupl.29316132s0001	29316132_3453	29316132	C	Thupl.29316132s0001.1.v3.1	Transcript	5_prime_UTR_variant	438	NA	NA	NA	NA	NA	GO:0004144	GO	diacylglycerol O-acyltransferase activity
Thupl.29316132s0001	29316132_3453	29316132	C	Thupl.29316132s0001.1.v3.1	Transcript	5_prime_UTR_variant	438	NA	NA	NA	NA	NA	GO:0045017	GO	glycerolipid biosynthetic process
Thupl.29334608s0001	29334608_278138	29334608	T	Thupl.29334608s0001.1.v3.1	Transcript	synonymous_variant	9497	303	101	Q	caG/caA	NA	GO:0005634	GO	nucleus
Thupl.29334860s0001	29334860_58237	29334860	T	Thupl.29334860s0001.1.v3.1	Transcript	3_prime_UTR_variant	1609	NA	NA	NA	NA	NA	GO:0019211	GO	phosphatase activator activity
Thupl.29335267s0001	29335267_33808	29335267	T	Thupl.29335267s0001.1.v3.1	Transcript	intron_variant	NA	NA	NA	NA	NA	NA	GO:0003676	GO	nucleic acid binding
Thupl.29335267s0001	29335267_33808	29335267	T	Thupl.29335267s0001.1.v3.1	Transcript	intron_variant	NA	NA	NA	NA	NA	NA	GO:0005524	GO	ATP binding
Thupl.29335619s0001	29335619_112583	29335619	C	Thupl.29335619s0001.1.v3.1	Transcript	3_prime_UTR_variant	1291	NA	NA	NA	NA	NA	GO:0003824	GO	catalytic activity
Thupl.29335619s0001	29335619_112583	29335619	C	Thupl.29335619s0001.1.v3.1	Transcript	3_prime_UTR_variant	1291	NA	NA	NA	NA	NA	GO:0050662	GO	coenzyme binding
Thupl.29335891s0002	29335891_396984	29335891	A	Thupl.29335891s0002.1.v3.1	Transcript	5_prime_UTR_variant	473	NA	NA	NA	NA	NA	GO:0003677	GO	DNA binding
Thupl.29335891s0002	29335891_396984	29335891	A	Thupl.29335891s0002.1.v3.1	Transcript	5_prime_UTR_variant	473	NA	NA	NA	NA	NA	GO:0003700	GO	sequence-specific DNA binding transcription factor activity
Thupl.29335891s0002	29335891_396984	29335891	A	Thupl.29335891s0002.1.v3.1	Transcript	5_prime_UTR_variant	473	NA	NA	NA	NA	NA	GO:0006355	GO	regulation of transcription, DNA-dependent
Thupl.29335891s0002	29335891_396984	29335891	A	Thupl.29335891s0002.1.v3.1	Transcript	5_prime_UTR_variant	473	NA	NA	NA	NA	NA	GO:0043565	GO	sequence-specific DNA binding
Thupl.29336559s0003	29336559_161888	29336559	G	Thupl.29336559s0003.1.v3.1	Transcript	3_prime_UTR_variant	928	NA	NA	NA	NA	NA	GO:0006950	GO	response to stress
Thupl.29336559s0003	29336559_161888	29336559	G	Thupl.29336559s0003.1.v3.1	Transcript	3_prime_UTR_variant	928	NA	NA	NA	NA	NA	GO:0009415	GO	response to water stimulus
Thupl.29336622s0002	29336622_261147	29336622	A	Thupl.29336622s0002.1.v3.1	Transcript	intron_variant	NA	NA	NA	NA	NA	NA	GO:0000105	GO	histidine biosynthetic process
Thupl.29336622s0002	29336622_261147	29336622	A	Thupl.29336622s0002.1.v3.1	Transcript	intron_variant	NA	NA	NA	NA	NA	NA	GO:0004424	GO	imidazoleglycerol-phosphate dehydratase activity
Thupl.29336754s0001	29336754_408134	29336754	C	Thupl.29336754s0001.1.v3.1	Transcript	missense_variant	558	153	51	H/Q	caC/caG	NA	GO:0004176	GO	ATP-dependent peptidase activity
Thupl.29336754s0001	29336754_408134	29336754	C	Thupl.29336754s0001.1.v3.1	Transcript	missense_variant	558	153	51	H/Q	caC/caG	NA	GO:0004252	GO	serine-type endopeptidase activity
Thupl.29336754s0001	29336754_408134	29336754	C	Thupl.29336754s0001.1.v3.1	Transcript	missense_variant	558	153	51	H/Q	caC/caG	NA	GO:0005524	GO	ATP binding
Thupl.29336754s0001	29336754_408134	29336754	C	Thupl.29336754s0001.1.v3.1	Transcript	missense_variant	558	153	51	H/Q	caC/caG	NA	GO:0006508	GO	proteolysis
Thupl.29336754s0001	29336754_408134	29336754	C	Thupl.29336754s0001.1.v3.1	Transcript	missense_variant	558	153	51	H/Q	caC/caG	NA	GO:0030163	GO	protein catabolic process
Thupl.29338161s0001	29338161_67691	29338161	T	Thupl.29338161s0001.1.v3.1	Transcript	3_prime_UTR_variant	1432	NA	NA	NA	NA	NA	GO:0005515	GO	protein binding
Thupl.29338901s0001	29338901_440	29338901	A	Thupl.29338901s0001.1.v3.1	Transcript	upstream_gene_variant	NA	NA	NA	NA	NA	NA	GO:0005737	GO	cytoplasm
Thupl.29338901s0001	29338901_440	29338901	A	Thupl.29338901s0001.1.v3.1	Transcript	upstream_gene_variant	NA	NA	NA	NA	NA	NA	GO:0006629	GO	lipid metabolic process
Thupl.29338901s0001	29338901_440	29338901	A	Thupl.29338901s0001.1.v3.1	Transcript	upstream_gene_variant	NA	NA	NA	NA	NA	NA	GO:0016021	GO	integral to membrane
Thupl.29338901s0001	29338901_440	29338901	A	Thupl.29338901s0001.1.v3.1	Transcript	upstream_gene_variant	NA	NA	NA	NA	NA	NA	GO:0016627	GO	oxidoreductase activity, acting on the CH-CH group of donors
Thupl.29339144s0001	29339144_223688	29339144	G	Thupl.29339144s0001.1.v3.1	Transcript	downstream_gene_variant	NA	NA	NA	NA	NA	NA	GO:0005506	GO	iron ion binding
Thupl.29339144s0001	29339144_223688	29339144	G	Thupl.29339144s0001.1.v3.1	Transcript	downstream_gene_variant	NA	NA	NA	NA	NA	NA	GO:0008610	GO	lipid biosynthetic process
Thupl.29339144s0001	29339144_223688	29339144	G	Thupl.29339144s0001.1.v3.1	Transcript	downstream_gene_variant	NA	NA	NA	NA	NA	NA	GO:0016491	GO	oxidoreductase activity
Thupl.29339144s0001	29339144_223688	29339144	G	Thupl.29339144s0001.1.v3.1	Transcript	downstream_gene_variant	NA	NA	NA	NA	NA	NA	GO:0055114	GO	oxidation-reduction process
Thupl.29339144s0002	29339144_453117	29339144	G	Thupl.29339144s0002.1.v3.1	Transcript	missense_variant	3672	1395	465	M/I	atG/atC	NA	GO:0004672	GO	protein kinase activity
Thupl.29339144s0002	29339144_453117	29339144	G	Thupl.29339144s0002.1.v3.1	Transcript	missense_variant	3672	1395	465	M/I	atG/atC	NA	GO:0005515	GO	protein binding
Thupl.29339144s0002	29339144_453117	29339144	G	Thupl.29339144s0002.1.v3.1	Transcript	missense_variant	3672	1395	465	M/I	atG/atC	NA	GO:0005524	GO	ATP binding
Thupl.29339144s0002	29339144_453117	29339144	G	Thupl.29339144s0002.1.v3.1	Transcript	missense_variant	3672	1395	465	M/I	atG/atC	NA	GO:0006468	GO	protein phosphorylation
Thupl.29339431s0003	29339431_61152	29339431	T	Thupl.29339431s0003.1.v3.1	Transcript	synonymous_variant	277	24	8	S	agC/agT	NA	GO:0018738	GO	S-formylglutathione hydrolase activity
Thupl.29339431s0003	29339431_61152	29339431	T	Thupl.29339431s0003.1.v3.1	Transcript	synonymous_variant	277	24	8	S	agC/agT	NA	GO:0046294	GO	formaldehyde catabolic process
Thupl.29339708s0001	29339708_28509	29339708	T	Thupl.29339708s0001.1.v3.1	Transcript	missense_variant	707	472	158	V/F	Gtt/Ttt	NA	GO:0003676	GO	nucleic acid binding
Thupl.29339708s0001	29339708_28509	29339708	T	Thupl.29339708s0001.1.v3.1	Transcript	missense_variant	707	472	158	V/F	Gtt/Ttt	NA	GO:0008270	GO	zinc ion binding
Thupl.29341002s0001	29341002_8494	29341002	C	Thupl.29341002s0001.7.v3.1	Transcript	NA	NA	NA	NA	NA	NA	NA	GO:0004672	GO	protein kinase activity
Thupl.29341002s0001	29341002_8494	29341002	C	Thupl.29341002s0001.7.v3.1	Transcript	NA	NA	NA	NA	NA	NA	NA	GO:0005524	GO	ATP binding
Thupl.29341002s0001	29341002_8494	29341002	C	Thupl.29341002s0001.7.v3.1	Transcript	NA	NA	NA	NA	NA	NA	NA	GO:0006468	GO	protein phosphorylation
Thupl.29341002s0001	29341002_8494	29341002	C	Thupl.29341002s0001.7.v3.1	Transcript	NA	NA	NA	NA	NA	NA	NA	GO:0030246	GO	carbohydrate binding
Thupl.29341567s0001	29341567_356965	29341567	A	Thupl.29341567s0001.1.v3.1	Transcript	synonymous_variant	1037	819	273	S	agC/agT	NA	GO:0003723	GO	RNA binding
Thupl.29341567s0001	29341567_356965	29341567	A	Thupl.29341567s0001.1.v3.1	Transcript	synonymous_variant	1037	819	273	S	agC/agT	NA	GO:0016787	GO	hydrolase activity
Thupl.29341567s0001	29341567_356965	29341567	A	Thupl.29341567s0001.1.v3.1	Transcript	synonymous_variant	1037	819	273	S	agC/agT	NA	GO:0030145	GO	manganese ion binding
Thupl.29342311s0002	29342311_219660	29342311	T	Thupl.29342311s0002.1.v3.1	Transcript	intron_variant	NA	NA	NA	NA	NA	NA	GO:0003333	GO	amino acid transmembrane transport
Thupl.29342311s0002	29342311_219660	29342311	T	Thupl.29342311s0002.1.v3.1	Transcript	intron_variant	NA	NA	NA	NA	NA	NA	GO:0015171	GO	amino acid transmembrane transporter activity
Thupl.29342311s0002	29342311_219660	29342311	T	Thupl.29342311s0002.1.v3.1	Transcript	intron_variant	NA	NA	NA	NA	NA	NA	GO:0016020	GO	membrane
Thupl.29342720s0002	29342720_370279	29342720	T	Thupl.29342720s0002.1.v3.1	Transcript	upstream_gene_variant	NA	NA	NA	NA	NA	NA	GO:0005524	GO	ATP binding
Thupl.29343338s0001	29343338_46445	29343338	A	Thupl.29343338s0001.1.v3.1	Transcript	intron_variant	NA	NA	NA	NA	NA	NA	GO:0000159	GO	protein phosphatase type 2A complex
Thupl.29343338s0001	29343338_46445	29343338	A	Thupl.29343338s0001.1.v3.1	Transcript	intron_variant	NA	NA	NA	NA	NA	NA	GO:0019888	GO	protein phosphatase regulator activity
Thupl.29343737s0001	29343737_198399	29343737	C	Thupl.29343737s0001.1.v3.1	Transcript	3_prime_UTR_variant	2766	NA	NA	NA	NA	NA	GO:0004857	GO	enzyme inhibitor activity
Thupl.29343737s0001	29343737_198399	29343737	C	Thupl.29343737s0001.1.v3.1	Transcript	3_prime_UTR_variant	2766	NA	NA	NA	NA	NA	GO:0005618	GO	cell wall
Thupl.29343737s0001	29343737_198399	29343737	C	Thupl.29343737s0001.1.v3.1	Transcript	3_prime_UTR_variant	2766	NA	NA	NA	NA	NA	GO:0030599	GO	pectinesterase activity
Thupl.29343737s0001	29343737_198399	29343737	C	Thupl.29343737s0001.1.v3.1	Transcript	3_prime_UTR_variant	2766	NA	NA	NA	NA	NA	GO:0042545	GO	cell wall modification
Thupl.29343984s0003	29343984_257939	29343984	G	Thupl.29343984s0003.1.v3.1	Transcript	synonymous_variant	148	114	38	P	ccA/ccG	NA	GO:0016021	GO	integral to membrane
Thupl.29344020s0001	29344020_15251	29344020	T	Thupl.29344020s0001.1.v3.1	Transcript	downstream_gene_variant	NA	NA	NA	NA	NA	NA	GO:0010215	GO	cellulose microfibril organization
Thupl.29344020s0001	29344020_15251	29344020	T	Thupl.29344020s0001.1.v3.1	Transcript	downstream_gene_variant	NA	NA	NA	NA	NA	NA	GO:0016049	GO	cell growth
Thupl.29344020s0001	29344020_15251	29344020	T	Thupl.29344020s0001.1.v3.1	Transcript	downstream_gene_variant	NA	NA	NA	NA	NA	NA	GO:0031225	GO	anchored to membrane
Thupl.293463983s0002	293463983_649167	293463983	C	Thupl.293463983s0002.1.v3.1	Transcript	stop_lost	969	794	265	*/S	tGa/tCa	NA	GO:0004417	GO	hydroxyethylthiazole kinase activity
Thupl.293463983s0002	293463983_649167	293463983	C	Thupl.293463983s0002.1.v3.1	Transcript	stop_lost	969	794	265	*/S	tGa/tCa	NA	GO:0009228	GO	thiamine biosynthetic process
Thupl.29346405s0001	29346405_39646	29346405	T	Thupl.29346405s0001.1.v3.1	Transcript	5_prime_UTR_variant	138	NA	NA	NA	NA	NA	GO:0003735	GO	structural constituent of ribosome
Thupl.29346405s0001	29346405_39646	29346405	T	Thupl.29346405s0001.1.v3.1	Transcript	5_prime_UTR_variant	138	NA	NA	NA	NA	NA	GO:0005622	GO	intracellular
Thupl.29346405s0001	29346405_39646	29346405	T	Thupl.29346405s0001.1.v3.1	Transcript	5_prime_UTR_variant	138	NA	NA	NA	NA	NA	GO:0005840	GO	ribosome
Thupl.29346405s0001	29346405_39646	29346405	T	Thupl.29346405s0001.1.v3.1	Transcript	5_prime_UTR_variant	138	NA	NA	NA	NA	NA	GO:0006412	GO	translation
Thupl.29346481s0001	29346481_35121	29346481	T	Thupl.29346481s0001.1.v3.1	Transcript	5_prime_UTR_variant	51	NA	NA	NA	NA	NA	GO:0000166	GO	nucleotide binding
Thupl.29346481s0001	29346481_35121	29346481	T	Thupl.29346481s0001.1.v3.1	Transcript	5_prime_UTR_variant	51	NA	NA	NA	NA	NA	GO:0003676	GO	nucleic acid binding
Thupl.29346481s0001	29346481_35121	29346481	T	Thupl.29346481s0001.1.v3.1	Transcript	5_prime_UTR_variant	51	NA	NA	NA	NA	NA	GO:0004812	GO	aminoacyl-tRNA ligase activity
Thupl.29346481s0001	29346481_35121	29346481	T	Thupl.29346481s0001.1.v3.1	Transcript	5_prime_UTR_variant	51	NA	NA	NA	NA	NA	GO:0005524	GO	ATP binding
Thupl.29346481s0001	29346481_35121	29346481	T	Thupl.29346481s0001.1.v3.1	Transcript	5_prime_UTR_variant	51	NA	NA	NA	NA	NA	GO:0006418	GO	tRNA aminoacylation for protein translation
Thupl.29347763s0002	29347763_162163	29347763	A	Thupl.29347763s0002.2.v3.1	Transcript	3_prime_UTR_variant	1432	NA	NA	NA	NA	NA	GO:0004672	GO	protein kinase activity
Thupl.29347763s0002	29347763_162163	29347763	A	Thupl.29347763s0002.2.v3.1	Transcript	3_prime_UTR_variant	1432	NA	NA	NA	NA	NA	GO:0005524	GO	ATP binding
Thupl.29347763s0002	29347763_162163	29347763	A	Thupl.29347763s0002.2.v3.1	Transcript	3_prime_UTR_variant	1432	NA	NA	NA	NA	NA	GO:0006468	GO	protein phosphorylation
Thupl.29347979s0001	29347979_37676	29347979	T	Thupl.29347979s0001.1.v3.1	Transcript	intron_variant	NA	NA	NA	NA	NA	NA	GO:0016491	GO	oxidoreductase activity
Thupl.29347979s0001	29347979_37676	29347979	T	Thupl.29347979s0001.1.v3.1	Transcript	intron_variant	NA	NA	NA	NA	NA	NA	GO:0055114	GO	oxidation-reduction process
Thupl.29348210s0001	29348210_120026	29348210	C	Thupl.29348210s0001.1.v3.1	Transcript	synonymous_variant	1255	1020	340	S	tcT/tcC	NA	GO:0005515	GO	protein binding
Thupl.29348763s0001	29348763_55094	29348763	C	Thupl.29348763s0001.1.v3.1	Transcript	downstream_gene_variant	NA	NA	NA	NA	NA	NA	GO:0004672	GO	protein kinase activity
Thupl.29348763s0001	29348763_55094	29348763	C	Thupl.29348763s0001.1.v3.1	Transcript	downstream_gene_variant	NA	NA	NA	NA	NA	NA	GO:0005524	GO	ATP binding
Thupl.29348763s0001	29348763_55094	29348763	C	Thupl.29348763s0001.1.v3.1	Transcript	downstream_gene_variant	NA	NA	NA	NA	NA	NA	GO:0006468	GO	protein phosphorylation
Thupl.29348763s0001	29348763_55094	29348763	C	Thupl.29348763s0001.1.v3.1	Transcript	downstream_gene_variant	NA	NA	NA	NA	NA	NA	GO:0030246	GO	carbohydrate binding
Thupl.29348817s0001	29348817_89557	29348817	G	Thupl.29348817s0001.1.v3.1	Transcript	3_prime_UTR_variant	850	NA	NA	NA	NA	NA	GO:0005744	GO	mitochondrial inner membrane presequence translocase complex
Thupl.29348817s0001	29348817_89557	29348817	G	Thupl.29348817s0001.1.v3.1	Transcript	3_prime_UTR_variant	850	NA	NA	NA	NA	NA	GO:0030150	GO	protein import into mitochondrial matrix
Thupl.29349008s0002	29349008_504387	29349008	C	Thupl.29349008s0002.1.v3.1	Transcript	synonymous_variant	2571	1335	445	T	acA/acG	NA	GO:0004672	GO	protein kinase activity
Thupl.29349008s0002	29349008_504387	29349008	C	Thupl.29349008s0002.1.v3.1	Transcript	synonymous_variant	2571	1335	445	T	acA/acG	NA	GO:0005515	GO	protein binding
Thupl.29349008s0002	29349008_504387	29349008	C	Thupl.29349008s0002.1.v3.1	Transcript	synonymous_variant	2571	1335	445	T	acA/acG	NA	GO:0005524	GO	ATP binding
Thupl.29349008s0002	29349008_504387	29349008	C	Thupl.29349008s0002.1.v3.1	Transcript	synonymous_variant	2571	1335	445	T	acA/acG	NA	GO:0006468	GO	protein phosphorylation
Thupl.29349059s0002	29349059_140174	29349059	G	Thupl.29349059s0002.1.v3.1	Transcript	3_prime_UTR_variant	1512	NA	NA	NA	NA	NA	GO:0016787	GO	hydrolase activity
Thupl.29349114s0004	29349114_323503	29349114	T	Thupl.29349114s0004.1.v3.1	Transcript	synonymous_variant	492	255	85	A	gcA/gcT	NA	GO:0005515	GO	protein binding
Thupl.29349147s0001	29349147_196226	29349147	A	Thupl.29349147s0001.1.v3.1	Transcript	NA	1643	1508	503	S/L	tCg/tTg	NA	GO:0004222	GO	metalloendopeptidase activity
Thupl.29349147s0001	29349147_196226	29349147	A	Thupl.29349147s0001.1.v3.1	Transcript	NA	1643	1508	503	S/L	tCg/tTg	NA	GO:0005524	GO	ATP binding
Thupl.29349147s0001	29349147_196226	29349147	A	Thupl.29349147s0001.1.v3.1	Transcript	NA	1643	1508	503	S/L	tCg/tTg	NA	GO:0006508	GO	proteolysis
Thupl.29349267s0001	29349267_119307	29349267	G	Thupl.29349267s0001.1.v3.1	Transcript	missense_variant	461	213	71	M/I	atG/atC	NA	GO:0016021	GO	integral to membrane
Thupl.29349267s0001	29349267_119307	29349267	G	Thupl.29349267s0001.1.v3.1	Transcript	missense_variant	461	213	71	M/I	atG/atC	NA	GO:0016485	GO	protein processing
Thupl.29349267s0001	29349267_119307	29349267	G	Thupl.29349267s0001.1.v3.1	Transcript	missense_variant	461	213	71	M/I	atG/atC	NA	GO:0043085	GO	positive regulation of catalytic activity
Thupl.29349404s0001	29349404_22692	29349404	G	Thupl.29349404s0001.1.v3.1	Transcript	synonymous_variant	416	51	17	Y	taT/taC	NA	GO:0004672	GO	protein kinase activity
Thupl.29349404s0001	29349404_22692	29349404	G	Thupl.29349404s0001.1.v3.1	Transcript	synonymous_variant	416	51	17	Y	taT/taC	NA	GO:0005524	GO	ATP binding
Thupl.29349404s0001	29349404_22692	29349404	G	Thupl.29349404s0001.1.v3.1	Transcript	synonymous_variant	416	51	17	Y	taT/taC	NA	GO:0006468	GO	protein phosphorylation
Thupl.29349404s0001	29349404_22692	29349404	G	Thupl.29349404s0001.1.v3.1	Transcript	synonymous_variant	416	51	17	Y	taT/taC	NA	GO:0030246	GO	carbohydrate binding
Thupl.29350120s0002	29350120_41251	29350120	G	Thupl.29350120s0002.1.v3.1	Transcript	upstream_gene_variant	NA	NA	NA	NA	NA	NA	GO:0042742	GO	defense response to bacterium
Thupl.29350120s0002	29350120_41251	29350120	G	Thupl.29350120s0002.1.v3.1	Transcript	upstream_gene_variant	NA	NA	NA	NA	NA	NA	GO:0050832	GO	defense response to fungus
Thupl.29350508s0009	29350508_657209	29350508	T	Thupl.29350508s0009.1.v3.1	Transcript	synonymous_variant	2499	2169	723	R	agG/agA	NA	GO:0005524	GO	ATP binding
Thupl.29350623s0002	29350623_99610	29350623	G	Thupl.29350623s0002.1.v3.1	Transcript	downstream_gene_variant	NA	NA	NA	NA	NA	NA	GO:0005819	GO	spindle
Thupl.29350623s0002	29350623_99610	29350623	G	Thupl.29350623s0002.1.v3.1	Transcript	downstream_gene_variant	NA	NA	NA	NA	NA	NA	GO:0005874	GO	microtubule
Thupl.29350623s0002	29350623_99610	29350623	G	Thupl.29350623s0002.1.v3.1	Transcript	downstream_gene_variant	NA	NA	NA	NA	NA	NA	GO:0032147	GO	activation of protein kinase activity
Thupl.29350623s0002	29350623_99610	29350623	G	Thupl.29350623s0002.1.v3.1	Transcript	downstream_gene_variant	NA	NA	NA	NA	NA	NA	GO:0060236	GO	regulation of mitotic spindle organization
Thupl.29350629s0002	29350629_443358	29350629	G	Thupl.29350629s0002.1.v3.1	Transcript	synonymous_variant	290	258	86	T	acT/acG	NA	GO:0015996	GO	chlorophyll catabolic process
Thupl.29350629s0002	29350629_443358	29350629	G	Thupl.29350629s0002.1.v3.1	Transcript	synonymous_variant	290	258	86	T	acT/acG	NA	GO:0047746	GO	chlorophyllase activity
Thupl.29352514s0001	29352514_235373	29352514	A	Thupl.29352514s0001.1.v3.1	Transcript	5_prime_UTR_variant	135	NA	NA	NA	NA	NA	GO:0005524	GO	ATP binding
Thupl.29352514s0001	29352514_235373	29352514	A	Thupl.29352514s0001.1.v3.1	Transcript	5_prime_UTR_variant	135	NA	NA	NA	NA	NA	GO:0016887	GO	ATPase activity
Thupl.29353611s0001	29353611_2647	29353611	A	Thupl.29353611s0001.1.v3.1	Transcript	missense_variant	530	114	38	D/E	gaT/gaA	NA	GO:0016972	GO	thiol oxidase activity
Thupl.29353611s0001	29353611_2647	29353611	A	Thupl.29353611s0001.1.v3.1	Transcript	missense_variant	530	114	38	D/E	gaT/gaA	NA	GO:0055114	GO	oxidation-reduction process
Thupl.29353612s0003	29353612_959984	29353612	T	Thupl.29353612s0003.1.v3.1	Transcript	synonymous_variant	357	238	80	L	Ctg/Ttg	NA	GO:0005509	GO	calcium ion binding
Thupl.29353612s0003	29353612_959984	29353612	T	Thupl.29353612s0003.1.v3.1	Transcript	synonymous_variant	357	238	80	L	Ctg/Ttg	NA	GO:0009523	GO	photosystem II
Thupl.29353612s0003	29353612_959984	29353612	T	Thupl.29353612s0003.1.v3.1	Transcript	synonymous_variant	357	238	80	L	Ctg/Ttg	NA	GO:0009654	GO	oxygen evolving complex
Thupl.29353612s0003	29353612_959984	29353612	T	Thupl.29353612s0003.1.v3.1	Transcript	synonymous_variant	357	238	80	L	Ctg/Ttg	NA	GO:0015979	GO	photosynthesis
Thupl.29353612s0003	29353612_959984	29353612	T	Thupl.29353612s0003.1.v3.1	Transcript	synonymous_variant	357	238	80	L	Ctg/Ttg	NA	GO:0019898	GO	extrinsic to membrane
Thupl.29353851s0002	29353851_1096866	29353851	T	Thupl.29353851s0002.1.v3.1	Transcript	synonymous_variant	805	348	116	S	tcC/tcT	NA	GO:0005515	GO	protein binding
Thupl.29354202s0001	29354202_74281	29354202	G	Thupl.29354202s0001.1.v3.1	Transcript	3_prime_UTR_variant	1602	NA	NA	NA	NA	NA	GO:0005524	GO	ATP binding
Thupl.29354452s0001	29354452_155650	29354452	G	Thupl.29354452s0001.1.v3.1	Transcript	synonymous_variant	1231	885	295	V	gtA/gtG	NA	GO:0004190	GO	aspartic-type endopeptidase activity
Thupl.29354452s0001	29354452_155650	29354452	G	Thupl.29354452s0001.1.v3.1	Transcript	synonymous_variant	1231	885	295	V	gtA/gtG	NA	GO:0006508	GO	proteolysis
Thupl.29355029s0001	29355029_70803	29355029	C	Thupl.29355029s0001.1.v3.1	Transcript	missense_variant	2196	2153	718	V/G	gTg/gGg	NA	GO:0004252	GO	serine-type endopeptidase activity
Thupl.29355029s0001	29355029_70803	29355029	C	Thupl.29355029s0001.1.v3.1	Transcript	missense_variant	2196	2153	718	V/G	gTg/gGg	NA	GO:0006508	GO	proteolysis
Thupl.29355190s0001	29355190_173809	29355190	G	Thupl.29355190s0001.1.v3.1	Transcript	3_prime_UTR_variant	2343	NA	NA	NA	NA	NA	GO:0016021	GO	integral to membrane
Thupl.29355190s0001	29355190_173809	29355190	G	Thupl.29355190s0001.1.v3.1	Transcript	3_prime_UTR_variant	2343	NA	NA	NA	NA	NA	GO:0055085	GO	transmembrane transport
Thupl.29355697s0001	29355697_111234	29355697	T	Thupl.29355697s0001.1.v3.1	Transcript	5_prime_UTR_variant	679	NA	NA	NA	NA	NA	GO:0016616	GO	oxidoreductase activity, acting on the CH-OH group of donors, NAD or NADP as acceptor
Thupl.29355697s0001	29355697_111234	29355697	T	Thupl.29355697s0001.1.v3.1	Transcript	5_prime_UTR_variant	679	NA	NA	NA	NA	NA	GO:0051287	GO	NAD binding
Thupl.29355697s0001	29355697_111234	29355697	T	Thupl.29355697s0001.1.v3.1	Transcript	5_prime_UTR_variant	679	NA	NA	NA	NA	NA	GO:0055114	GO	oxidation-reduction process
Thupl.29355697s0002	29355697_259946	29355697	C	Thupl.29355697s0002.1.v3.1	Transcript	5_prime_UTR_variant	168	NA	NA	NA	NA	NA	GO:0006886	GO	intracellular protein transport
Thupl.29355697s0002	29355697_259946	29355697	C	Thupl.29355697s0002.1.v3.1	Transcript	5_prime_UTR_variant	168	NA	NA	NA	NA	NA	GO:0008536	GO	Ran GTPase binding
Thupl.29356580s0002	29356580_142223	29356580	C	Thupl.29356580s0002.1.v3.1	Transcript	upstream_gene_variant	NA	NA	NA	NA	NA	NA	GO:0016021	GO	integral to membrane
Thupl.29356580s0002	29356580_142223	29356580	C	Thupl.29356580s0002.1.v3.1	Transcript	upstream_gene_variant	NA	NA	NA	NA	NA	NA	GO:0022857	GO	transmembrane transporter activity
Thupl.29356580s0002	29356580_142223	29356580	C	Thupl.29356580s0002.1.v3.1	Transcript	upstream_gene_variant	NA	NA	NA	NA	NA	NA	GO:0055085	GO	transmembrane transport
Thupl.29356580s0003	29356580_176290	29356580	C	Thupl.29356580s0003.1.v3.1	Transcript	upstream_gene_variant	NA	NA	NA	NA	NA	NA	GO:0005975	GO	carbohydrate metabolic process
Thupl.29357119s0002	29357119_249813	29357119	T	Thupl.29357119s0002.1.v3.1	Transcript	5_prime_UTR_variant	161	NA	NA	NA	NA	NA	GO:0005524	GO	ATP binding
Thupl.29357168s0001	29357168_525807	29357168	C	Thupl.29357168s0001.1.v3.1	Transcript	3_prime_UTR_variant	2562	NA	NA	NA	NA	NA	GO:0033926	GO	glycopeptide alpha-N-acetylgalactosaminidase activity
Thupl.29357552s0001	29357552_44220	29357552	C	Thupl.29357552s0001.1.v3.1	Transcript	5_prime_UTR_variant	54	NA	NA	NA	NA	NA	GO:0005515	GO	protein binding
Thupl.29358072s0003	29358072_1252559	29358072	T	Thupl.29358072s0003.1.v3.1	Transcript	3_prime_UTR_variant	2412	NA	NA	NA	NA	NA	GO:0000159	GO	protein phosphatase type 2A complex
Thupl.29358072s0003	29358072_1252559	29358072	T	Thupl.29358072s0003.1.v3.1	Transcript	3_prime_UTR_variant	2412	NA	NA	NA	NA	NA	GO:0007165	GO	signal transduction
Thupl.29358072s0003	29358072_1252559	29358072	T	Thupl.29358072s0003.1.v3.1	Transcript	3_prime_UTR_variant	2412	NA	NA	NA	NA	NA	GO:0019888	GO	protein phosphatase regulator activity
Thupl.29358265s0002	29358265_288233	29358265	A	Thupl.29358265s0002.1.v3.1	Transcript	missense_variant	1058	647	216	L/Q	cTa/cAa	NA	GO:0035091	GO	phosphatidylinositol binding
Thupl.29358265s0003	29358265_695373	29358265	C	Thupl.29358265s0003.1.v3.1	Transcript	5_prime_UTR_variant	153	NA	NA	NA	NA	NA	GO:0005634	GO	nucleus
Thupl.29358265s0003	29358265_695373	29358265	C	Thupl.29358265s0003.1.v3.1	Transcript	5_prime_UTR_variant	153	NA	NA	NA	NA	NA	GO:0005732	GO	small nucleolar ribonucleoprotein complex
Thupl.29358265s0003	29358265_695373	29358265	C	Thupl.29358265s0003.1.v3.1	Transcript	5_prime_UTR_variant	153	NA	NA	NA	NA	NA	GO:0006364	GO	rRNA processing
Thupl.29358265s0003	29358265_695373	29358265	C	Thupl.29358265s0003.1.v3.1	Transcript	5_prime_UTR_variant	153	NA	NA	NA	NA	NA	GO:0034457	GO	Mpp10 complex
Thupl.29358448s0001	29358448_16033	29358448	A	Thupl.29358448s0001.1.v3.1	Transcript	upstream_gene_variant	NA	NA	NA	NA	NA	NA	GO:0008152	GO	metabolic process
Thupl.29358448s0001	29358448_16033	29358448	A	Thupl.29358448s0001.1.v3.1	Transcript	upstream_gene_variant	NA	NA	NA	NA	NA	NA	GO:0016758	GO	transferase activity, transferring hexosyl groups
Thupl.29360661s0002	29360661_154568	29360661	G	Thupl.29360661s0002.1.v3.1	Transcript	5_prime_UTR_variant	283	NA	NA	NA	NA	NA	GO:0005515	GO	protein binding
Thupl.29360892s0001	29360892_81066	29360892	A	Thupl.29360892s0001.1.v3.1	Transcript	synonymous_variant	850	396	132	D	gaC/gaT	NA	GO:0003714	GO	transcription corepressor activity
Thupl.29360892s0001	29360892_81066	29360892	A	Thupl.29360892s0001.1.v3.1	Transcript	synonymous_variant	850	396	132	D	gaC/gaT	NA	GO:0006351	GO	transcription, DNA-dependent
Thupl.29361372s0001	29361372_16711	29361372	C	Thupl.29361372s0001.1.v3.1	Transcript	intron_variant	NA	NA	NA	NA	NA	NA	GO:0004519	GO	endonuclease activity
Thupl.29361372s0001	29361372_16711	29361372	C	Thupl.29361372s0001.1.v3.1	Transcript	intron_variant	NA	NA	NA	NA	NA	NA	GO:0005634	GO	nucleus
Thupl.29361372s0001	29361372_16711	29361372	C	Thupl.29361372s0001.1.v3.1	Transcript	intron_variant	NA	NA	NA	NA	NA	NA	GO:0006302	GO	double-strand break repair
Thupl.29361372s0001	29361372_16711	29361372	C	Thupl.29361372s0001.1.v3.1	Transcript	intron_variant	NA	NA	NA	NA	NA	NA	GO:0016787	GO	hydrolase activity
Thupl.29361372s0001	29361372_16711	29361372	C	Thupl.29361372s0001.1.v3.1	Transcript	intron_variant	NA	NA	NA	NA	NA	NA	GO:0030145	GO	manganese ion binding
Thupl.29361372s0007	29361372_486987	29361372	T	Thupl.29361372s0007.1.v3.1	Transcript	missense_variant	740	577	193	A/T	Gca/Aca	NA	GO:0009765	GO	photosynthesis, light harvesting
Thupl.29361372s0007	29361372_486987	29361372	T	Thupl.29361372s0007.1.v3.1	Transcript	missense_variant	740	577	193	A/T	Gca/Aca	NA	GO:0016020	GO	membrane
Thupl.29361803s0001	29361803_60110	29361803	A	Thupl.29361803s0001.1.v3.1	Transcript	missense_variant	989	757	253	G/S	Ggt/Agt	NA	GO:0003824	GO	catalytic activity
Thupl.29361803s0001	29361803_60110	29361803	A	Thupl.29361803s0001.1.v3.1	Transcript	missense_variant	989	757	253	G/S	Ggt/Agt	NA	GO:0008152	GO	metabolic process
Thupl.29361940s0002	29361940_12666	29361940	T	Thupl.29361940s0002.1.v3.1	Transcript	5_prime_UTR_variant	308	NA	NA	NA	NA	NA	GO:0000062	GO	fatty-acyl-CoA binding
Thupl.29363519s0001	29363519_55273	29363519	G	Thupl.29363519s0001.1.v3.1	Transcript	missense_variant	668	491	164	V/A	gTa/gCa	NA	GO:0010112	GO	regulation of systemic acquired resistance
Thupl.29363748s0002	29363748_462472	29363748	A	Thupl.29363748s0002.1.v3.1	Transcript	synonymous_variant	334	45	15	Y	taC/taT	NA	GO:0005198	GO	structural molecule activity
Thupl.29363748s0002	29363748_462472	29363748	A	Thupl.29363748s0002.1.v3.1	Transcript	synonymous_variant	334	45	15	Y	taC/taT	NA	GO:0006890	GO	retrograde vesicle-mediated transport, Golgi to ER
Thupl.29363748s0003	29363748_729034	29363748	A	Thupl.29363748s0003.1.v3.1	Transcript	missense_variant	1586	194	65	V/D	gTt/gAt	NA	GO:0046373	GO	L-arabinose metabolic process
Thupl.29363748s0003	29363748_729034	29363748	A	Thupl.29363748s0003.1.v3.1	Transcript	missense_variant	1586	194	65	V/D	gTt/gAt	NA	GO:0046556	GO	alpha-N-arabinofuranosidase activity
Thupl.29365110s0001	29365110_82426	29365110	C	Thupl.29365110s0001.1.v3.1	Transcript	5_prime_UTR_variant	917	NA	NA	NA	NA	NA	GO:0004672	GO	protein kinase activity
Thupl.29365110s0001	29365110_82426	29365110	C	Thupl.29365110s0001.1.v3.1	Transcript	5_prime_UTR_variant	917	NA	NA	NA	NA	NA	GO:0006468	GO	protein phosphorylation
Thupl.29367860s0001	29367860_10835	29367860	A	Thupl.29367860s0001.1.v3.1	Transcript	3_prime_UTR_variant	5064	NA	NA	NA	NA	NA	GO:0005737	GO	cytoplasm
Thupl.29367860s0001	29367860_10835	29367860	A	Thupl.29367860s0001.1.v3.1	Transcript	3_prime_UTR_variant	5064	NA	NA	NA	NA	NA	GO:0006914	GO	autophagy
Thupl.29367860s0001	29367860_10835	29367860	A	Thupl.29367860s0001.1.v3.1	Transcript	3_prime_UTR_variant	5064	NA	NA	NA	NA	NA	GO:0008641	GO	small protein activating enzyme activity
Thupl.29368482s0001	29368482_121901	29368482	G	Thupl.29368482s0001.1.v3.1	Transcript	synonymous_variant	1229	678	226	P	ccA/ccC	NA	GO:0003876	GO	AMP deaminase activity
Thupl.29368482s0001	29368482_121901	29368482	G	Thupl.29368482s0001.1.v3.1	Transcript	synonymous_variant	1229	678	226	P	ccA/ccC	NA	GO:0019239	GO	deaminase activity
Thupl.29368482s0001	29368482_121901	29368482	G	Thupl.29368482s0001.1.v3.1	Transcript	synonymous_variant	1229	678	226	P	ccA/ccC	NA	GO:0032264	GO	IMP salvage
Thupl.29368928s0008	29368928_1007197	29368928	T	Thupl.29368928s0008.1.v3.1	Transcript	missense_variant	370	88	30	A/T	Gcg/Acg	NA	GO:0004725	GO	protein tyrosine phosphatase activity
Thupl.29368928s0008	29368928_1007197	29368928	T	Thupl.29368928s0008.1.v3.1	Transcript	missense_variant	370	88	30	A/T	Gcg/Acg	NA	GO:0006470	GO	protein dephosphorylation
Thupl.29369386s0002	29369386_38820	29369386	C	Thupl.29369386s0002.1.v3.1	Transcript	3_prime_UTR_variant	4628	NA	NA	NA	NA	NA	GO:0043531	GO	ADP binding
Thupl.29369386s0005	29369386_353295	29369386	A	Thupl.29369386s0005.1.v3.1	Transcript	missense_variant	1057	631	211	A/S	Gct/Tct	NA	GO:0009058	GO	biosynthetic process
Thupl.29369386s0005	29369386_353295	29369386	A	Thupl.29369386s0005.1.v3.1	Transcript	missense_variant	1057	631	211	A/S	Gct/Tct	NA	GO:0016844	GO	strictosidine synthase activity
Thupl.29370172s0002	29370172_240453	29370172	C	Thupl.29370172s0002.1.v3.1	Transcript	5_prime_UTR_variant	118	NA	NA	NA	NA	NA	GO:0008380	GO	RNA splicing
Thupl.29370172s0002	29370172_240453	29370172	C	Thupl.29370172s0002.1.v3.1	Transcript	5_prime_UTR_variant	118	NA	NA	NA	NA	NA	GO:0030532	GO	small nuclear ribonucleoprotein complex
Thupl.29370175s0001	29370175_69841	29370175	G	Thupl.29370175s0001.2.v3.1	Transcript	5_prime_UTR_variant	551	NA	NA	NA	NA	NA	GO:0005634	GO	nucleus
Thupl.293713381s0001	293713381_657571	293713381	G	Thupl.293713381s0001.1.v3.1	Transcript	synonymous_variant	1449	1209	403	G	ggA/ggG	NA	GO:0005680	GO	anaphase-promoting complex
Thupl.293713381s0001	293713381_657571	293713381	G	Thupl.293713381s0001.1.v3.1	Transcript	synonymous_variant	1449	1209	403	G	ggA/ggG	NA	GO:0030071	GO	regulation of mitotic metaphase/anaphase transition
Thupl.293713381s0001	293713381_657571	293713381	G	Thupl.293713381s0001.1.v3.1	Transcript	synonymous_variant	1449	1209	403	G	ggA/ggG	NA	GO:0031145	GO	anaphase-promoting complex-dependent proteasomal ubiquitin-dependent protein catabolic process
Thupl.293717531s0001	293717531_12214	293717531	C	Thupl.293717531s0001.1.v3.1	Transcript	synonymous_variant	1531	1383	461	S	tcA/tcG	NA	GO:0005515	GO	protein binding
Thupl.293717531s0001	293717531_12214	293717531	C	Thupl.293717531s0001.1.v3.1	Transcript	synonymous_variant	1531	1383	461	S	tcA/tcG	NA	GO:0006364	GO	rRNA processing
Thupl.293717531s0001	293717531_12214	293717531	C	Thupl.293717531s0001.1.v3.1	Transcript	synonymous_variant	1531	1383	461	S	tcA/tcG	NA	GO:0032040	GO	small-subunit processome
Thupl.29372657s0001	29372657_228235	29372657	A	Thupl.29372657s0001.1.v3.1	Transcript	synonymous_variant	1751	1158	386	A	gcC/gcT	NA	GO:0004134	GO	4-alpha-glucanotransferase activity
Thupl.29372657s0001	29372657_228235	29372657	A	Thupl.29372657s0001.1.v3.1	Transcript	synonymous_variant	1751	1158	386	A	gcC/gcT	NA	GO:0005975	GO	carbohydrate metabolic process
Thupl.29372657s0001	29372657_228235	29372657	A	Thupl.29372657s0001.1.v3.1	Transcript	synonymous_variant	1751	1158	386	A	gcC/gcT	NA	GO:2001070	GO	starch binding
Thupl.29372902s0002	29372902_195663	29372902	C	Thupl.29372902s0002.1.v3.1	Transcript	missense_variant	324	116	39	F/S	tTt/tCt	NA	GO:0046854	GO	phosphatidylinositol phosphorylation
Thupl.29373002s0001	29373002_65461	29373002	T	Thupl.29373002s0001.1.v3.1	Transcript	3_prime_UTR_variant	1146	NA	NA	NA	NA	NA	GO:0003824	GO	catalytic activity
Thupl.29373002s0001	29373002_65461	29373002	T	Thupl.29373002s0001.1.v3.1	Transcript	3_prime_UTR_variant	1146	NA	NA	NA	NA	NA	GO:0050662	GO	coenzyme binding
Thupl.29373995s0001	29373995_9228	29373995	A	Thupl.29373995s0001.1.v3.1	Transcript	intron_variant	NA	NA	NA	NA	NA	NA	GO:0005506	GO	iron ion binding
Thupl.29373995s0001	29373995_9228	29373995	A	Thupl.29373995s0001.1.v3.1	Transcript	intron_variant	NA	NA	NA	NA	NA	NA	GO:0016705	GO	oxidoreductase activity, acting on paired donors, with incorporation or reduction of molecular oxygen
Thupl.29373995s0001	29373995_9228	29373995	A	Thupl.29373995s0001.1.v3.1	Transcript	intron_variant	NA	NA	NA	NA	NA	NA	GO:0020037	GO	heme binding
Thupl.29373995s0001	29373995_9228	29373995	A	Thupl.29373995s0001.1.v3.1	Transcript	intron_variant	NA	NA	NA	NA	NA	NA	GO:0055114	GO	oxidation-reduction process
Thupl.29375387s0001	29375387_5468	29375387	T	Thupl.29375387s0001.1.v3.1	Transcript	intron_variant	NA	NA	NA	NA	NA	NA	GO:0003885	GO	D-arabinono-1,4-lactone oxidase activity
Thupl.29375387s0001	29375387_5468	29375387	T	Thupl.29375387s0001.1.v3.1	Transcript	intron_variant	NA	NA	NA	NA	NA	NA	GO:0016020	GO	membrane
Thupl.29375387s0001	29375387_5468	29375387	T	Thupl.29375387s0001.1.v3.1	Transcript	intron_variant	NA	NA	NA	NA	NA	NA	GO:0016491	GO	oxidoreductase activity
Thupl.29375387s0001	29375387_5468	29375387	T	Thupl.29375387s0001.1.v3.1	Transcript	intron_variant	NA	NA	NA	NA	NA	NA	GO:0050660	GO	flavin adenine dinucleotide binding
Thupl.29375387s0001	29375387_5468	29375387	T	Thupl.29375387s0001.1.v3.1	Transcript	intron_variant	NA	NA	NA	NA	NA	NA	GO:0055114	GO	oxidation-reduction process
Thupl.29375488s0002	29375488_733765	29375488	C	Thupl.29375488s0002.1.v3.1	Transcript	3_prime_UTR_variant	4888	NA	NA	NA	NA	NA	GO:0015031	GO	protein transport
Thupl.29376022s0002	29376022_125151	29376022	T	Thupl.29376022s0002.1.v3.1	Transcript	synonymous_variant	939	699	233	P	ccG/ccA	NA	GO:0016491	GO	oxidoreductase activity
Thupl.29376022s0002	29376022_125151	29376022	T	Thupl.29376022s0002.1.v3.1	Transcript	synonymous_variant	939	699	233	P	ccG/ccA	NA	GO:0055114	GO	oxidation-reduction process
Thupl.29376064s0001	29376064_48084	29376064	C	Thupl.29376064s0001.1.v3.1	Transcript	intron_variant	NA	NA	NA	NA	NA	NA	GO:0005847	GO	mRNA cleavage and polyadenylation specificity factor complex
Thupl.29376064s0001	29376064_48084	29376064	C	Thupl.29376064s0001.1.v3.1	Transcript	intron_variant	NA	NA	NA	NA	NA	NA	GO:0006378	GO	mRNA polyadenylation
Thupl.29376064s0001	29376064_48084	29376064	C	Thupl.29376064s0001.1.v3.1	Transcript	intron_variant	NA	NA	NA	NA	NA	NA	GO:0006379	GO	mRNA cleavage
Thupl.29376288s0001	29376288_19964	29376288	A	Thupl.29376288s0001.1.v3.1	Transcript	synonymous_variant	5284	4771	1591	L	Ctg/Ttg	NA	GO:0006336	GO	DNA replication-independent nucleosome assembly
Thupl.29376488s0005	29376488_863440	29376488	C	Thupl.29376488s0005.1.v3.1	Transcript	intron_variant	NA	NA	NA	NA	NA	NA	GO:0003682	GO	chromatin binding
Thupl.29376588s0001	29376588_53955	29376588	T	Thupl.29376588s0001.1.v3.1	Transcript	synonymous_variant	2914	2556	852	G	ggG/ggA	NA	GO:0004540	GO	ribonuclease activity
Thupl.29376588s0001	29376588_53955	29376588	T	Thupl.29376588s0001.1.v3.1	Transcript	synonymous_variant	2914	2556	852	G	ggG/ggA	NA	GO:0004672	GO	protein kinase activity
Thupl.29376588s0001	29376588_53955	29376588	T	Thupl.29376588s0001.1.v3.1	Transcript	synonymous_variant	2914	2556	852	G	ggG/ggA	NA	GO:0005524	GO	ATP binding
Thupl.29376588s0001	29376588_53955	29376588	T	Thupl.29376588s0001.1.v3.1	Transcript	synonymous_variant	2914	2556	852	G	ggG/ggA	NA	GO:0006397	GO	mRNA processing
Thupl.29376588s0001	29376588_53955	29376588	T	Thupl.29376588s0001.1.v3.1	Transcript	synonymous_variant	2914	2556	852	G	ggG/ggA	NA	GO:0006468	GO	protein phosphorylation
Thupl.29376925s0001	29376925_127069	29376925	T	Thupl.29376925s0001.1.v3.1	Transcript	NA	11	11	4	T/K	aCg/aAg	NA	GO:0000062	GO	fatty-acyl-CoA binding
Thupl.29376989s0002	29376989_20105	29376989	C	Thupl.29376989s0002.1.v3.1	Transcript	upstream_gene_variant	NA	NA	NA	NA	NA	NA	GO:0006629	GO	lipid metabolic process
Thupl.29376990s0009	29376990_1407109	29376990	T	Thupl.29376990s0009.1.v3.1	Transcript	intron_variant	NA	NA	NA	NA	NA	NA	GO:0009058	GO	biosynthetic process
Thupl.29376990s0009	29376990_1407109	29376990	T	Thupl.29376990s0009.1.v3.1	Transcript	intron_variant	NA	NA	NA	NA	NA	NA	GO:0030170	GO	pyridoxal phosphate binding
Thupl.29376992s0005	29376992_925698	29376992	A	Thupl.29376992s0005.2.v3.1	Transcript	3_prime_UTR_variant	841	NA	NA	NA	NA	NA	GO:0006729	GO	tetrahydrobiopterin biosynthetic process
Thupl.29376992s0005	29376992_925698	29376992	A	Thupl.29376992s0005.2.v3.1	Transcript	3_prime_UTR_variant	841	NA	NA	NA	NA	NA	GO:0008124	GO	4-alpha-hydroxytetrahydrobiopterin dehydratase activity
Thupl.29377000s0001	29377000_96647	29377000	C	Thupl.29377000s0001.1.v3.1	Transcript	5_prime_UTR_variant	244	NA	NA	NA	NA	NA	GO:0007165	GO	signal transduction
Thupl.29377001s0013	29377001_2749587	29377001	C	Thupl.29377001s0013.1.v3.1	Transcript	3_prime_UTR_variant	1002	NA	NA	NA	NA	NA	GO:0003735	GO	structural constituent of ribosome
Thupl.29377001s0013	29377001_2749587	29377001	C	Thupl.29377001s0013.1.v3.1	Transcript	3_prime_UTR_variant	1002	NA	NA	NA	NA	NA	GO:0005622	GO	intracellular
Thupl.29377001s0013	29377001_2749587	29377001	C	Thupl.29377001s0013.1.v3.1	Transcript	3_prime_UTR_variant	1002	NA	NA	NA	NA	NA	GO:0005840	GO	ribosome
Thupl.29377001s0013	29377001_2749587	29377001	C	Thupl.29377001s0013.1.v3.1	Transcript	3_prime_UTR_variant	1002	NA	NA	NA	NA	NA	GO:0006412	GO	translation
Thupl.29377001s0015	29377001_3055114	29377001	G	Thupl.29377001s0015.1.v3.1	Transcript	synonymous_variant	518	345	115	V	gtC/gtG	NA	GO:0004672	GO	protein kinase activity
Thupl.29377001s0015	29377001_3055114	29377001	G	Thupl.29377001s0015.1.v3.1	Transcript	synonymous_variant	518	345	115	V	gtC/gtG	NA	GO:0005524	GO	ATP binding
Thupl.29377001s0015	29377001_3055114	29377001	G	Thupl.29377001s0015.1.v3.1	Transcript	synonymous_variant	518	345	115	V	gtC/gtG	NA	GO:0006468	GO	protein phosphorylation
Thupl.29377001s0016	29377001_3190543	29377001	T	Thupl.29377001s0016.1.v3.1	Transcript	3_prime_UTR_variant	3414	NA	NA	NA	NA	NA	GO:0004672	GO	protein kinase activity
Thupl.29377001s0016	29377001_3190543	29377001	T	Thupl.29377001s0016.1.v3.1	Transcript	3_prime_UTR_variant	3414	NA	NA	NA	NA	NA	GO:0005515	GO	protein binding
Thupl.29377001s0016	29377001_3190543	29377001	T	Thupl.29377001s0016.1.v3.1	Transcript	3_prime_UTR_variant	3414	NA	NA	NA	NA	NA	GO:0005524	GO	ATP binding
Thupl.29377001s0016	29377001_3190543	29377001	T	Thupl.29377001s0016.1.v3.1	Transcript	3_prime_UTR_variant	3414	NA	NA	NA	NA	NA	GO:0006468	GO	protein phosphorylation
Thupl.29377001s0017	29377001_3287466	29377001	G	Thupl.29377001s0017.1.v3.1	Transcript	3_prime_UTR_variant	3606	NA	NA	NA	NA	NA	GO:0004672	GO	protein kinase activity
Thupl.29377001s0017	29377001_3287466	29377001	G	Thupl.29377001s0017.1.v3.1	Transcript	3_prime_UTR_variant	3606	NA	NA	NA	NA	NA	GO:0005524	GO	ATP binding
Thupl.29377001s0017	29377001_3287466	29377001	G	Thupl.29377001s0017.1.v3.1	Transcript	3_prime_UTR_variant	3606	NA	NA	NA	NA	NA	GO:0006468	GO	protein phosphorylation
Thupl.29377001s0021	29377001_3554757	29377001	A	Thupl.29377001s0021.1.v3.1	Transcript	intron_variant	NA	NA	NA	NA	NA	NA	GO:0016491	GO	oxidoreductase activity
Thupl.29377001s0021	29377001_3554757	29377001	A	Thupl.29377001s0021.1.v3.1	Transcript	intron_variant	NA	NA	NA	NA	NA	NA	GO:0016616	GO	oxidoreductase activity, acting on the CH-OH group of donors, NAD or NADP as acceptor
Thupl.29377001s0021	29377001_3554757	29377001	A	Thupl.29377001s0021.1.v3.1	Transcript	intron_variant	NA	NA	NA	NA	NA	NA	GO:0055114	GO	oxidation-reduction process
Thupl.29377001s0023	29377001_4086845	29377001	A	Thupl.29377001s0023.1.v3.1	Transcript	missense_variant	1857	1044	348	K/N	aaG/aaT	NA	GO:0004672	GO	protein kinase activity
Thupl.29377001s0023	29377001_4086845	29377001	A	Thupl.29377001s0023.1.v3.1	Transcript	missense_variant	1857	1044	348	K/N	aaG/aaT	NA	GO:0005515	GO	protein binding
Thupl.29377001s0023	29377001_4086845	29377001	A	Thupl.29377001s0023.1.v3.1	Transcript	missense_variant	1857	1044	348	K/N	aaG/aaT	NA	GO:0005524	GO	ATP binding
Thupl.29377001s0023	29377001_4086845	29377001	A	Thupl.29377001s0023.1.v3.1	Transcript	missense_variant	1857	1044	348	K/N	aaG/aaT	NA	GO:0006468	GO	protein phosphorylation
Thupl.29377006s0002	29377006_639648	29377006	T	Thupl.29377006s0002.1.v3.1	Transcript	3_prime_UTR_variant	1747	NA	NA	NA	NA	NA	GO:0031072	GO	heat shock protein binding
Thupl.29377006s0002	29377006_639648	29377006	T	Thupl.29377006s0002.1.v3.1	Transcript	3_prime_UTR_variant	1747	NA	NA	NA	NA	NA	GO:0051082	GO	unfolded protein binding
Thupl.29377007s0003	29377007_507417	29377007	G	Thupl.29377007s0003.2.v3.1	Transcript	missense_variant	764	764	255	H/R	cAt/cGt	NA	GO:0008757	GO	S-adenosylmethionine-dependent methyltransferase activity
Thupl.29377012s0003	29377012_293138	29377012	T	Thupl.29377012s0003.1.v3.1	Transcript	intron_variant	NA	NA	NA	NA	NA	NA	GO:0005789	GO	endoplasmic reticulum membrane
Thupl.29377012s0005	29377012_646501	29377012	C	Thupl.29377012s0005.1.v3.1	Transcript	5_prime_UTR_variant	118	NA	NA	NA	NA	NA	GO:0005515	GO	protein binding
Thupl.29377013s0008	29377013_1429919	29377013	C	Thupl.29377013s0008.1.v3.1	Transcript	missense_variant	231	86	29	G/A	gGc/gCc	NA	GO:0005509	GO	calcium ion binding
Thupl.29377013s0014	29377013_3172362	29377013	A	Thupl.29377013s0014.1.v3.1	Transcript	5_prime_UTR_variant	337	NA	NA	NA	NA	NA	GO:0005515	GO	protein binding
Thupl.29377016s0010	29377016_1657570	29377016	G	Thupl.29377016s0010.1.v3.1	Transcript	5_prime_UTR_variant	198	NA	NA	NA	NA	NA	GO:0003735	GO	structural constituent of ribosome
Thupl.29377016s0010	29377016_1657570	29377016	G	Thupl.29377016s0010.1.v3.1	Transcript	5_prime_UTR_variant	198	NA	NA	NA	NA	NA	GO:0005840	GO	ribosome
Thupl.29377016s0010	29377016_1657570	29377016	G	Thupl.29377016s0010.1.v3.1	Transcript	5_prime_UTR_variant	198	NA	NA	NA	NA	NA	GO:0006412	GO	translation
Thupl.29377018s0017	29377018_4359840	29377018	A	Thupl.29377018s0017.1.v3.1	Transcript	3_prime_UTR_variant	1807	NA	NA	NA	NA	NA	GO:0008289	GO	lipid binding
Thupl.29377020s0001	29377020_478375	29377020	A	Thupl.29377020s0001.1.v3.1	Transcript	missense_variant	944	878	293	C/F	tGt/tTt	NA	GO:0003676	GO	nucleic acid binding
Thupl.29377020s0001	29377020_478375	29377020	A	Thupl.29377020s0001.1.v3.1	Transcript	missense_variant	944	878	293	C/F	tGt/tTt	NA	GO:0005524	GO	ATP binding
Thupl.29377020s0003	29377020_542840	29377020	A	Thupl.29377020s0003.1.v3.1	Transcript	5_prime_UTR_variant	500	NA	NA	NA	NA	NA	GO:0009733	GO	response to auxin stimulus
Thupl.29377020s0006	29377020_1006465	29377020	C	Thupl.29377020s0006.1.v3.1	Transcript	3_prime_UTR_variant	1764	NA	NA	NA	NA	NA	GO:0016020	GO	membrane
Thupl.29377020s0006	29377020_1006465	29377020	C	Thupl.29377020s0006.1.v3.1	Transcript	3_prime_UTR_variant	1764	NA	NA	NA	NA	NA	GO:0016021	GO	integral to membrane
Thupl.29377020s0006	29377020_1006465	29377020	C	Thupl.29377020s0006.1.v3.1	Transcript	3_prime_UTR_variant	1764	NA	NA	NA	NA	NA	GO:0022857	GO	transmembrane transporter activity
Thupl.29377027s0008	29377027_1594082	29377027	T	Thupl.29377027s0008.1.v3.1	Transcript	synonymous_variant	1445	1260	420	V	gtC/gtT	NA	GO:0006812	GO	cation transport
Thupl.29377027s0008	29377027_1594082	29377027	T	Thupl.29377027s0008.1.v3.1	Transcript	synonymous_variant	1445	1260	420	V	gtC/gtT	NA	GO:0015299	GO	solute:hydrogen antiporter activity
Thupl.29377027s0008	29377027_1594082	29377027	T	Thupl.29377027s0008.1.v3.1	Transcript	synonymous_variant	1445	1260	420	V	gtC/gtT	NA	GO:0016021	GO	integral to membrane
Thupl.29377027s0008	29377027_1594082	29377027	T	Thupl.29377027s0008.1.v3.1	Transcript	synonymous_variant	1445	1260	420	V	gtC/gtT	NA	GO:0055085	GO	transmembrane transport
Thupl.29377036s0001	29377036_73913	29377036	A	Thupl.29377036s0001.1.v3.1	Transcript	missense_variant	1729	1729	577	V/F	Gtt/Ttt	NA	GO:0005515	GO	protein binding
Thupl.29377037s0002	29377037_668375	29377037	C	Thupl.29377037s0002.1.v3.1	Transcript	missense_variant	2194	1168	390	Q/E	Cag/Gag	NA	GO:0004857	GO	enzyme inhibitor activity
Thupl.29377037s0002	29377037_668375	29377037	C	Thupl.29377037s0002.1.v3.1	Transcript	missense_variant	2194	1168	390	Q/E	Cag/Gag	NA	GO:0005618	GO	cell wall
Thupl.29377037s0002	29377037_668375	29377037	C	Thupl.29377037s0002.1.v3.1	Transcript	missense_variant	2194	1168	390	Q/E	Cag/Gag	NA	GO:0030599	GO	pectinesterase activity
Thupl.29377037s0002	29377037_668375	29377037	C	Thupl.29377037s0002.1.v3.1	Transcript	missense_variant	2194	1168	390	Q/E	Cag/Gag	NA	GO:0042545	GO	cell wall modification
Thupl.29377037s0007	29377037_1794277	29377037	C	Thupl.29377037s0007.1.v3.1	Transcript	missense_variant	2907	2651	884	Q/R	cAa/cGa	NA	GO:0005515	GO	protein binding
Thupl.29377037s0007	29377037_1794277	29377037	C	Thupl.29377037s0007.1.v3.1	Transcript	missense_variant	2907	2651	884	Q/R	cAa/cGa	NA	GO:0007165	GO	signal transduction
Thupl.29377037s0007	29377037_1794277	29377037	C	Thupl.29377037s0007.1.v3.1	Transcript	missense_variant	2907	2651	884	Q/R	cAa/cGa	NA	GO:0043531	GO	ADP binding
Thupl.29377042s0016	29377042_4152706	29377042	G	Thupl.29377042s0016.1.v3.1	Transcript	missense_variant	502	76	26	I/V	Att/Gtt	NA	GO:0003824	GO	catalytic activity
Thupl.29377042s0016	29377042_4152706	29377042	G	Thupl.29377042s0016.1.v3.1	Transcript	missense_variant	502	76	26	I/V	Att/Gtt	NA	GO:0008152	GO	metabolic process
Thupl.29377042s0018	29377042_4588021	29377042	A	Thupl.29377042s0018.1.v3.1	Transcript	synonymous_variant	2596	2274	758	P	ccG/ccT	NA	GO:0003677	GO	DNA binding
Thupl.29377042s0018	29377042_4588021	29377042	A	Thupl.29377042s0018.1.v3.1	Transcript	synonymous_variant	2596	2274	758	P	ccG/ccT	NA	GO:0005634	GO	nucleus
Thupl.29377042s0018	29377042_4588021	29377042	A	Thupl.29377042s0018.1.v3.1	Transcript	synonymous_variant	2596	2274	758	P	ccG/ccT	NA	GO:0006355	GO	regulation of transcription, DNA-dependent
Thupl.29377042s0018	29377042_4588021	29377042	A	Thupl.29377042s0018.1.v3.1	Transcript	synonymous_variant	2596	2274	758	P	ccG/ccT	NA	GO:0009725	GO	response to hormone stimulus
Thupl.29377047s0014	29377047_1594763	29377047	C	Thupl.29377047s0014.1.v3.1	Transcript	synonymous_variant	1013	864	288	F	ttT/ttC	NA	GO:0003824	GO	catalytic activity
Thupl.29377047s0014	29377047_1594763	29377047	C	Thupl.29377047s0014.1.v3.1	Transcript	synonymous_variant	1013	864	288	F	ttT/ttC	NA	GO:0005737	GO	cytoplasm
Thupl.29377047s0014	29377047_1594763	29377047	C	Thupl.29377047s0014.1.v3.1	Transcript	synonymous_variant	1013	864	288	F	ttT/ttC	NA	GO:0006364	GO	rRNA processing
Thupl.29377047s0014	29377047_1594763	29377047	C	Thupl.29377047s0014.1.v3.1	Transcript	synonymous_variant	1013	864	288	F	ttT/ttC	NA	GO:0008173	GO	RNA methyltransferase activity
Thupl.29377047s0014	29377047_1594763	29377047	C	Thupl.29377047s0014.1.v3.1	Transcript	synonymous_variant	1013	864	288	F	ttT/ttC	NA	GO:0051536	GO	iron-sulfur cluster binding
Thupl.29377049s0001	29377049_275956	29377049	A	Thupl.29377049s0001.1.v3.1	Transcript	5_prime_UTR_variant	84	NA	NA	NA	NA	NA	GO:0005515	GO	protein binding
Thupl.29377051s0004	29377051_959971	29377051	G	Thupl.29377051s0004.1.v3.1	Transcript	5_prime_UTR_variant	207	NA	NA	NA	NA	NA	GO:0006486	GO	protein glycosylation
Thupl.29377051s0004	29377051_959971	29377051	G	Thupl.29377051s0004.1.v3.1	Transcript	5_prime_UTR_variant	207	NA	NA	NA	NA	NA	GO:0016757	GO	transferase activity, transferring glycosyl groups
Thupl.29377062s0003	29377062_388512	29377062	A	Thupl.29377062s0003.1.v3.1	Transcript	5_prime_UTR_variant	343	NA	NA	NA	NA	NA	GO:0005515	GO	protein binding
Thupl.29377062s0003	29377062_388512	29377062	A	Thupl.29377062s0003.1.v3.1	Transcript	5_prime_UTR_variant	343	NA	NA	NA	NA	NA	GO:0006355	GO	regulation of transcription, DNA-dependent
Thupl.29377068s0004	29377068_2187291	29377068	G	Thupl.29377068s0004.1.v3.1	Transcript	intron_variant	NA	NA	NA	NA	NA	NA	GO:0004834	GO	tryptophan synthase activity
Thupl.29377068s0004	29377068_2187291	29377068	G	Thupl.29377068s0004.1.v3.1	Transcript	intron_variant	NA	NA	NA	NA	NA	NA	GO:0006568	GO	tryptophan metabolic process
Thupl.29377073s0001	29377073_137947	29377073	T	Thupl.29377073s0001.1.v3.1	Transcript	missense_variant	1997	1514	505	S/N	aGt/aAt	NA	GO:0005524	GO	ATP binding
Thupl.29377073s0001	29377073_137947	29377073	T	Thupl.29377073s0001.1.v3.1	Transcript	missense_variant	1997	1514	505	S/N	aGt/aAt	NA	GO:0006810	GO	transport
Thupl.29377073s0001	29377073_137947	29377073	T	Thupl.29377073s0001.1.v3.1	Transcript	missense_variant	1997	1514	505	S/N	aGt/aAt	NA	GO:0016021	GO	integral to membrane
Thupl.29377073s0001	29377073_137947	29377073	T	Thupl.29377073s0001.1.v3.1	Transcript	missense_variant	1997	1514	505	S/N	aGt/aAt	NA	GO:0016887	GO	ATPase activity
Thupl.29377073s0001	29377073_137947	29377073	T	Thupl.29377073s0001.1.v3.1	Transcript	missense_variant	1997	1514	505	S/N	aGt/aAt	NA	GO:0042626	GO	ATPase activity, coupled to transmembrane movement of substances
Thupl.29377073s0001	29377073_137947	29377073	T	Thupl.29377073s0001.1.v3.1	Transcript	missense_variant	1997	1514	505	S/N	aGt/aAt	NA	GO:0055085	GO	transmembrane transport
Thupl.29377078s0001	29377078_61342	29377078	T	Thupl.29377078s0001.1.v3.1	Transcript	3_prime_UTR_variant	3121	NA	NA	NA	NA	NA	GO:0004849	GO	uridine kinase activity
Thupl.29377078s0001	29377078_61342	29377078	T	Thupl.29377078s0001.1.v3.1	Transcript	3_prime_UTR_variant	3121	NA	NA	NA	NA	NA	GO:0005524	GO	ATP binding
Thupl.29377078s0001	29377078_61342	29377078	T	Thupl.29377078s0001.1.v3.1	Transcript	3_prime_UTR_variant	3121	NA	NA	NA	NA	NA	GO:0008152	GO	metabolic process
Thupl.29377078s0001	29377078_61342	29377078	T	Thupl.29377078s0001.1.v3.1	Transcript	3_prime_UTR_variant	3121	NA	NA	NA	NA	NA	GO:0016301	GO	kinase activity
Thupl.29377078s0001	29377078_61342	29377078	T	Thupl.29377078s0001.1.v3.1	Transcript	3_prime_UTR_variant	3121	NA	NA	NA	NA	NA	GO:0044206	GO	UMP salvage
Thupl.29377079s0001	29377079_163182	29377079	G	Thupl.29377079s0001.1.v3.1	Transcript	3_prime_UTR_variant	2901	NA	NA	NA	NA	NA	GO:0003723	GO	RNA binding
Thupl.29377079s0001	29377079_163182	29377079	G	Thupl.29377079s0001.1.v3.1	Transcript	3_prime_UTR_variant	2901	NA	NA	NA	NA	NA	GO:0004652	GO	polynucleotide adenylyltransferase activity
Thupl.29377079s0001	29377079_163182	29377079	G	Thupl.29377079s0001.1.v3.1	Transcript	3_prime_UTR_variant	2901	NA	NA	NA	NA	NA	GO:0005634	GO	nucleus
Thupl.29377079s0001	29377079_163182	29377079	G	Thupl.29377079s0001.1.v3.1	Transcript	3_prime_UTR_variant	2901	NA	NA	NA	NA	NA	GO:0016779	GO	nucleotidyltransferase activity
Thupl.29377079s0001	29377079_163182	29377079	G	Thupl.29377079s0001.1.v3.1	Transcript	3_prime_UTR_variant	2901	NA	NA	NA	NA	NA	GO:0043631	GO	RNA polyadenylation
Thupl.29377079s0002	29377079_442554	29377079	C	Thupl.29377079s0002.1.v3.1	Transcript	downstream_gene_variant	NA	NA	NA	NA	NA	NA	GO:0005515	GO	protein binding
Thupl.29377081s0005	29377081_1316561	29377081	C	Thupl.29377081s0005.1.v3.1	Transcript	missense_variant	1941	1520	507	I/T	aTt/aCt	NA	GO:0006952	GO	defense response
Thupl.29377081s0005	29377081_1316561	29377081	C	Thupl.29377081s0005.1.v3.1	Transcript	missense_variant	1941	1520	507	I/T	aTt/aCt	NA	GO:0016021	GO	integral to membrane
Thupl.29377081s0007	29377081_1524886	29377081	A	Thupl.29377081s0007.1.v3.1	Transcript	3_prime_UTR_variant	2255	NA	NA	NA	NA	NA	GO:0006952	GO	defense response
Thupl.29377081s0007	29377081_1524886	29377081	A	Thupl.29377081s0007.1.v3.1	Transcript	3_prime_UTR_variant	2255	NA	NA	NA	NA	NA	GO:0016021	GO	integral to membrane
Thupl.29377081s0010	29377081_2192021	29377081	T	Thupl.29377081s0010.1.v3.1	Transcript	3_prime_UTR_variant	2850	NA	NA	NA	NA	NA	GO:0015079	GO	potassium ion transmembrane transporter activity
Thupl.29377081s0010	29377081_2192021	29377081	T	Thupl.29377081s0010.1.v3.1	Transcript	3_prime_UTR_variant	2850	NA	NA	NA	NA	NA	GO:0016020	GO	membrane
Thupl.29377081s0010	29377081_2192021	29377081	T	Thupl.29377081s0010.1.v3.1	Transcript	3_prime_UTR_variant	2850	NA	NA	NA	NA	NA	GO:0071805	GO	potassium ion transmembrane transport
Thupl.29377091s0006	29377091_619382	29377091	C	Thupl.29377091s0006.1.v3.1	Transcript	5_prime_UTR_variant	318	NA	NA	NA	NA	NA	GO:0003676	GO	nucleic acid binding
Thupl.29377091s0006	29377091_619382	29377091	C	Thupl.29377091s0006.1.v3.1	Transcript	5_prime_UTR_variant	318	NA	NA	NA	NA	NA	GO:0003723	GO	RNA binding
Thupl.29377091s0006	29377091_619382	29377091	C	Thupl.29377091s0006.1.v3.1	Transcript	5_prime_UTR_variant	318	NA	NA	NA	NA	NA	GO:0004386	GO	helicase activity
Thupl.29377091s0006	29377091_619382	29377091	C	Thupl.29377091s0006.1.v3.1	Transcript	5_prime_UTR_variant	318	NA	NA	NA	NA	NA	GO:0005524	GO	ATP binding
Thupl.29377091s0006	29377091_619382	29377091	C	Thupl.29377091s0006.1.v3.1	Transcript	5_prime_UTR_variant	318	NA	NA	NA	NA	NA	GO:0005634	GO	nucleus
Thupl.29377091s0012	29377091_1791590	29377091	C	Thupl.29377091s0012.1.v3.1	Transcript	synonymous_variant	1147	948	316	A	gcT/gcC	NA	GO:0043248	GO	proteasome assembly
Thupl.29377091s0018	29377091_2292879	29377091	A	Thupl.29377091s0018.1.v3.1	Transcript	NA	NA	NA	NA	NA	NA	NA	GO:0005525	GO	GTP binding
Thupl.29377095s0002	29377095_203950	29377095	A	Thupl.29377095s0002.1.v3.1	Transcript	5_prime_UTR_variant	430	NA	NA	NA	NA	NA	GO:0005515	GO	protein binding
Thupl.29377097s0009	29377097_1010981	29377097	C	Thupl.29377097s0009.1.v3.1	Transcript	missense_variant	1600	1097	366	D/G	gAt/gGt	NA	GO:0004650	GO	polygalacturonase activity
Thupl.29377097s0009	29377097_1010981	29377097	C	Thupl.29377097s0009.1.v3.1	Transcript	missense_variant	1600	1097	366	D/G	gAt/gGt	NA	GO:0005975	GO	carbohydrate metabolic process
Thupl.29377097s0021	29377097_3600406	29377097	C	Thupl.29377097s0021.1.v3.1	Transcript	synonymous_variant	3919	3264	1088	S	tcT/tcC	NA	GO:0005515	GO	protein binding
Thupl.29377097s0021	29377097_3600406	29377097	C	Thupl.29377097s0021.1.v3.1	Transcript	synonymous_variant	3919	3264	1088	S	tcT/tcC	NA	GO:0006355	GO	regulation of transcription, DNA-dependent
Thupl.29377099s0005	29377099_965259	29377099	T	Thupl.29377099s0005.1.v3.1	Transcript	5_prime_UTR_variant	373	NA	NA	NA	NA	NA	GO:0005509	GO	calcium ion binding
Thupl.29377099s0012	29377099_1984731	29377099	A	Thupl.29377099s0012.1.v3.1	Transcript	5_prime_UTR_variant	96	NA	NA	NA	NA	NA	GO:0003735	GO	structural constituent of ribosome
Thupl.29377100s0009	29377100_887885	29377100	A	Thupl.29377100s0009.1.v3.1	Transcript	missense_variant	891	352	118	D/Y	Gac/Tac	NA	GO:0003824	GO	catalytic activity
Thupl.29377100s0009	29377100_887885	29377100	A	Thupl.29377100s0009.1.v3.1	Transcript	missense_variant	891	352	118	D/Y	Gac/Tac	NA	GO:0050662	GO	coenzyme binding
Thupl.29377105s0007	29377105_1996251	29377105	A	Thupl.29377105s0007.1.v3.1	Transcript	5_prime_UTR_variant	83	NA	NA	NA	NA	NA	GO:0005515	GO	protein binding
Thupl.29377105s0008	29377105_2073839	29377105	C	Thupl.29377105s0008.1.v3.1	Transcript	5_prime_UTR_variant	228	NA	NA	NA	NA	NA	GO:0004175	GO	endopeptidase activity
Thupl.29377105s0008	29377105_2073839	29377105	C	Thupl.29377105s0008.1.v3.1	Transcript	5_prime_UTR_variant	228	NA	NA	NA	NA	NA	GO:0004298	GO	threonine-type endopeptidase activity
Thupl.29377105s0008	29377105_2073839	29377105	C	Thupl.29377105s0008.1.v3.1	Transcript	5_prime_UTR_variant	228	NA	NA	NA	NA	NA	GO:0005839	GO	proteasome core complex
Thupl.29377105s0008	29377105_2073839	29377105	C	Thupl.29377105s0008.1.v3.1	Transcript	5_prime_UTR_variant	228	NA	NA	NA	NA	NA	GO:0006511	GO	ubiquitin-dependent protein catabolic process
Thupl.29377105s0008	29377105_2073839	29377105	C	Thupl.29377105s0008.1.v3.1	Transcript	5_prime_UTR_variant	228	NA	NA	NA	NA	NA	GO:0019773	GO	proteasome core complex, alpha-subunit complex
Thupl.29377105s0008	29377105_2073839	29377105	C	Thupl.29377105s0008.1.v3.1	Transcript	5_prime_UTR_variant	228	NA	NA	NA	NA	NA	GO:0051603	GO	proteolysis involved in cellular protein catabolic process
Thupl.29377105s0010	29377105_2636799	29377105	G	Thupl.29377105s0010.1.v3.1	Transcript	3_prime_UTR_variant	1180	NA	NA	NA	NA	NA	GO:0004857	GO	enzyme inhibitor activity
Thupl.29377106s0003	29377106_2618191	29377106	G	Thupl.29377106s0003.1.v3.1	Transcript	synonymous_variant	582	393	131	T	acA/acG	NA	GO:0008080	GO	N-acetyltransferase activity
Thupl.29377106s0004	29377106_2876340	29377106	T	Thupl.29377106s0004.1.v3.1	Transcript	synonymous_variant	3087	2727	909	V	gtA/gtT	NA	GO:0003676	GO	nucleic acid binding
Thupl.29377106s0004	29377106_2876340	29377106	T	Thupl.29377106s0004.1.v3.1	Transcript	synonymous_variant	3087	2727	909	V	gtA/gtT	NA	GO:0003677	GO	DNA binding
Thupl.29377106s0004	29377106_2876340	29377106	T	Thupl.29377106s0004.1.v3.1	Transcript	synonymous_variant	3087	2727	909	V	gtA/gtT	NA	GO:0003887	GO	DNA-directed DNA polymerase activity
Thupl.29377106s0004	29377106_2876340	29377106	T	Thupl.29377106s0004.1.v3.1	Transcript	synonymous_variant	3087	2727	909	V	gtA/gtT	NA	GO:0006139	GO	nucleobase-containing compound metabolic process
Thupl.29377106s0004	29377106_2876340	29377106	T	Thupl.29377106s0004.1.v3.1	Transcript	synonymous_variant	3087	2727	909	V	gtA/gtT	NA	GO:0006260	GO	DNA replication
Thupl.29377106s0004	29377106_2876340	29377106	T	Thupl.29377106s0004.1.v3.1	Transcript	synonymous_variant	3087	2727	909	V	gtA/gtT	NA	GO:0008408	GO	3'-5' exonuclease activity
Thupl.29377109s0005	29377109_1244499	29377109	A	Thupl.29377109s0005.1.v3.1	Transcript	3_prime_UTR_variant	1229	NA	NA	NA	NA	NA	GO:0003676	GO	nucleic acid binding
Thupl.29377109s0011	29377109_1681829	29377109	T	Thupl.29377109s0011.1.v3.1	Transcript	synonymous_variant	678	579	193	I	atC/atT	NA	GO:0005730	GO	nucleolus
Thupl.29377109s0011	29377109_1681829	29377109	T	Thupl.29377109s0011.1.v3.1	Transcript	synonymous_variant	678	579	193	I	atC/atT	NA	GO:0006396	GO	RNA processing
Thupl.29377109s0011	29377109_1681829	29377109	T	Thupl.29377109s0011.1.v3.1	Transcript	synonymous_variant	678	579	193	I	atC/atT	NA	GO:0042254	GO	ribosome biogenesis
Thupl.29377109s0016	29377109_2371292	29377109	A	Thupl.29377109s0016.1.v3.1	Transcript	5_prime_UTR_variant	228	NA	NA	NA	NA	NA	GO:0004797	GO	thymidine kinase activity
Thupl.29377109s0016	29377109_2371292	29377109	A	Thupl.29377109s0016.1.v3.1	Transcript	5_prime_UTR_variant	228	NA	NA	NA	NA	NA	GO:0005524	GO	ATP binding
Thupl.29377112s0007	29377112_409128	29377112	A	Thupl.29377112s0007.1.v3.1	Transcript	synonymous_variant	512	6	2	I	atT/atA	NA	GO:0016301	GO	kinase activity
Thupl.29377112s0011	29377112_1325314	29377112	A	Thupl.29377112s0011.1.v3.1	Transcript	synonymous_variant	415	285	95	N	aaC/aaT	NA	GO:0003723	GO	RNA binding
Thupl.29377112s0011	29377112_1325314	29377112	A	Thupl.29377112s0011.1.v3.1	Transcript	synonymous_variant	415	285	95	N	aaC/aaT	NA	GO:0003735	GO	structural constituent of ribosome
Thupl.29377112s0011	29377112_1325314	29377112	A	Thupl.29377112s0011.1.v3.1	Transcript	synonymous_variant	415	285	95	N	aaC/aaT	NA	GO:0005622	GO	intracellular
Thupl.29377112s0011	29377112_1325314	29377112	A	Thupl.29377112s0011.1.v3.1	Transcript	synonymous_variant	415	285	95	N	aaC/aaT	NA	GO:0005840	GO	ribosome
Thupl.29377112s0011	29377112_1325314	29377112	A	Thupl.29377112s0011.1.v3.1	Transcript	synonymous_variant	415	285	95	N	aaC/aaT	NA	GO:0006412	GO	translation
Thupl.29377113s0003	29377113_406895	29377113	G	Thupl.29377113s0003.1.v3.1	Transcript	stop_lost	587	110	37	*/W	tAg/tGg	NA	GO:0015095	GO	magnesium ion transmembrane transporter activity
Thupl.29377113s0003	29377113_406895	29377113	G	Thupl.29377113s0003.1.v3.1	Transcript	stop_lost	587	110	37	*/W	tAg/tGg	NA	GO:0015693	GO	magnesium ion transport
Thupl.29377113s0003	29377113_406895	29377113	G	Thupl.29377113s0003.1.v3.1	Transcript	stop_lost	587	110	37	*/W	tAg/tGg	NA	GO:0016021	GO	integral to membrane
Thupl.29377113s0005	29377113_1508253	29377113	G	Thupl.29377113s0005.1.v3.1	Transcript	intron_variant	NA	NA	NA	NA	NA	NA	GO:0071949	GO	FAD binding
Thupl.29377118s0005	29377118_424833	29377118	C	Thupl.29377118s0005.1.v3.1	Transcript	upstream_gene_variant	NA	NA	NA	NA	NA	NA	GO:0003735	GO	structural constituent of ribosome
Thupl.29377118s0005	29377118_424833	29377118	C	Thupl.29377118s0005.1.v3.1	Transcript	upstream_gene_variant	NA	NA	NA	NA	NA	NA	GO:0005622	GO	intracellular
Thupl.29377118s0005	29377118_424833	29377118	C	Thupl.29377118s0005.1.v3.1	Transcript	upstream_gene_variant	NA	NA	NA	NA	NA	NA	GO:0005840	GO	ribosome
Thupl.29377118s0005	29377118_424833	29377118	C	Thupl.29377118s0005.1.v3.1	Transcript	upstream_gene_variant	NA	NA	NA	NA	NA	NA	GO:0006412	GO	translation
Thupl.29377118s0006	29377118_705645	29377118	A	Thupl.29377118s0006.1.v3.1	Transcript	missense_variant	1192	881	294	R/K	aGa/aAa	NA	GO:0016491	GO	oxidoreductase activity
Thupl.29377118s0006	29377118_705645	29377118	A	Thupl.29377118s0006.1.v3.1	Transcript	missense_variant	1192	881	294	R/K	aGa/aAa	NA	GO:0055114	GO	oxidation-reduction process
Thupl.29377118s0007	29377118_973830	29377118	G	Thupl.29377118s0007.1.v3.1	Transcript	missense_variant	335	80	27	V/A	gTt/gCt	NA	GO:0005515	GO	protein binding
Thupl.29377118s0007	29377118_973830	29377118	G	Thupl.29377118s0007.1.v3.1	Transcript	missense_variant	335	80	27	V/A	gTt/gCt	NA	GO:0016491	GO	oxidoreductase activity
Thupl.29377118s0007	29377118_973830	29377118	G	Thupl.29377118s0007.1.v3.1	Transcript	missense_variant	335	80	27	V/A	gTt/gCt	NA	GO:0055114	GO	oxidation-reduction process
Thupl.29377118s0008	29377118_1409608	29377118	C	Thupl.29377118s0008.1.v3.1	Transcript	downstream_gene_variant	NA	NA	NA	NA	NA	NA	GO:0004672	GO	protein kinase activity
Thupl.29377118s0008	29377118_1409608	29377118	C	Thupl.29377118s0008.1.v3.1	Transcript	downstream_gene_variant	NA	NA	NA	NA	NA	NA	GO:0005524	GO	ATP binding
Thupl.29377118s0008	29377118_1409608	29377118	C	Thupl.29377118s0008.1.v3.1	Transcript	downstream_gene_variant	NA	NA	NA	NA	NA	NA	GO:0006468	GO	protein phosphorylation
Thupl.29377120s0001	29377120_114180	29377120	T	Thupl.29377120s0001.1.v3.1	Transcript	synonymous_variant	1568	1386	462	T	acA/acT	NA	GO:0004559	GO	alpha-mannosidase activity
Thupl.29377120s0001	29377120_114180	29377120	T	Thupl.29377120s0001.1.v3.1	Transcript	synonymous_variant	1568	1386	462	T	acA/acT	NA	GO:0006013	GO	mannose metabolic process
Thupl.29377121s0006	29377121_812259	29377121	A	Thupl.29377121s0006.1.v3.1	Transcript	synonymous_variant	1287	972	324	K	aaG/aaA	NA	GO:0019867	GO	outer membrane
Thupl.29377127s0019	29377127_3670119	29377127	G	Thupl.29377127s0019.1.v3.1	Transcript	missense_variant	5234	4735	1579	G/R	Ggt/Cgt	NA	GO:0006357	GO	regulation of transcription from RNA polymerase II promoter
Thupl.29377127s0019	29377127_3670119	29377127	G	Thupl.29377127s0019.1.v3.1	Transcript	missense_variant	5234	4735	1579	G/R	Ggt/Cgt	NA	GO:0032777	GO	Piccolo NuA4 histone acetyltransferase complex
Thupl.29377127s0019	29377127_3670119	29377127	G	Thupl.29377127s0019.1.v3.1	Transcript	missense_variant	5234	4735	1579	G/R	Ggt/Cgt	NA	GO:0035267	GO	NuA4 histone acetyltransferase complex
Thupl.29377127s0026	29377127_5074362	29377127	G	Thupl.29377127s0026.1.v3.1	Transcript	3_prime_UTR_variant	782	NA	NA	NA	NA	NA	GO:0030008	GO	TRAPP complex
Thupl.29377127s0026	29377127_5074362	29377127	G	Thupl.29377127s0026.1.v3.1	Transcript	3_prime_UTR_variant	782	NA	NA	NA	NA	NA	GO:0048193	GO	Golgi vesicle transport
Thupl.29377129s0006	29377129_1101809	29377129	G	Thupl.29377129s0006.1.v3.1	Transcript	NA	NA	NA	NA	NA	NA	NA	GO:0030001	GO	metal ion transport
Thupl.29377129s0006	29377129_1101809	29377129	G	Thupl.29377129s0006.1.v3.1	Transcript	NA	NA	NA	NA	NA	NA	NA	GO:0046872	GO	metal ion binding
Thupl.29377137s0003	29377137_634679	29377137	G	Thupl.29377137s0003.1.v3.1	Transcript	downstream_gene_variant	NA	NA	NA	NA	NA	NA	GO:0005515	GO	protein binding
Thupl.29377137s0005	29377137_1495648	29377137	G	Thupl.29377137s0005.1.v3.1	Transcript	synonymous_variant	928	678	226	T	acT/acC	NA	GO:0000398	GO	mRNA splicing, via spliceosome
Thupl.29377137s0005	29377137_1495648	29377137	G	Thupl.29377137s0005.1.v3.1	Transcript	synonymous_variant	928	678	226	T	acT/acC	NA	GO:0003723	GO	RNA binding
Thupl.29377137s0005	29377137_1495648	29377137	G	Thupl.29377137s0005.1.v3.1	Transcript	synonymous_variant	928	678	226	T	acT/acC	NA	GO:0046872	GO	metal ion binding
Thupl.29377137s0005	29377137_1495648	29377137	G	Thupl.29377137s0005.1.v3.1	Transcript	synonymous_variant	928	678	226	T	acT/acC	NA	GO:0089701	GO	U2AF complex
Thupl.29377141s0003	29377141_310841	29377141	A	Thupl.29377141s0003.1.v3.1	Transcript	3_prime_UTR_variant	2263	NA	NA	NA	NA	NA	GO:0004579	GO	dolichyl-diphosphooligosaccharide-protein glycotransferase activity
Thupl.29377141s0003	29377141_310841	29377141	A	Thupl.29377141s0003.1.v3.1	Transcript	3_prime_UTR_variant	2263	NA	NA	NA	NA	NA	GO:0005783	GO	endoplasmic reticulum
Thupl.29377141s0003	29377141_310841	29377141	A	Thupl.29377141s0003.1.v3.1	Transcript	3_prime_UTR_variant	2263	NA	NA	NA	NA	NA	GO:0006486	GO	protein glycosylation
Thupl.29377141s0003	29377141_310841	29377141	A	Thupl.29377141s0003.1.v3.1	Transcript	3_prime_UTR_variant	2263	NA	NA	NA	NA	NA	GO:0016021	GO	integral to membrane
Thupl.29377145s0009	29377145_668752	29377145	C	Thupl.29377145s0009.1.v3.1	Transcript	missense_variant	406	37	13	F/L	Ttt/Ctt	NA	GO:0005515	GO	protein binding
Thupl.29377146s0006	29377146_1675401	29377146	A	Thupl.29377146s0006.1.v3.1	Transcript	3_prime_UTR_variant	2510	NA	NA	NA	NA	NA	GO:0006952	GO	defense response
Thupl.29377146s0006	29377146_1675401	29377146	A	Thupl.29377146s0006.1.v3.1	Transcript	3_prime_UTR_variant	2510	NA	NA	NA	NA	NA	GO:0016021	GO	integral to membrane
Thupl.29377163s0021	29377163_3523527	29377163	A	Thupl.29377163s0021.1.v3.1	Transcript	3_prime_UTR_variant	2995	NA	NA	NA	NA	NA	GO:0004672	GO	protein kinase activity
Thupl.29377163s0021	29377163_3523527	29377163	A	Thupl.29377163s0021.1.v3.1	Transcript	3_prime_UTR_variant	2995	NA	NA	NA	NA	NA	GO:0005524	GO	ATP binding
Thupl.29377163s0021	29377163_3523527	29377163	A	Thupl.29377163s0021.1.v3.1	Transcript	3_prime_UTR_variant	2995	NA	NA	NA	NA	NA	GO:0006468	GO	protein phosphorylation
Thupl.29377168s0001	29377168_291221	29377168	G	Thupl.29377168s0001.1.v3.1	Transcript	5_prime_UTR_variant	1053	NA	NA	NA	NA	NA	GO:0008987	GO	quinolinate synthetase A activity
Thupl.29377168s0001	29377168_291221	29377168	G	Thupl.29377168s0001.1.v3.1	Transcript	5_prime_UTR_variant	1053	NA	NA	NA	NA	NA	GO:0009435	GO	NAD biosynthetic process
Thupl.29377168s0001	29377168_291221	29377168	G	Thupl.29377168s0001.1.v3.1	Transcript	5_prime_UTR_variant	1053	NA	NA	NA	NA	NA	GO:0051539	GO	4 iron, 4 sulfur cluster binding
Thupl.29377169s0006	29377169_748875	29377169	T	Thupl.29377169s0006.1.v3.1	Transcript	synonymous_variant	1231	990	330	N	aaC/aaT	NA	GO:0005524	GO	ATP binding
Thupl.29377169s0020	29377169_2612005	29377169	G	Thupl.29377169s0020.1.v3.1	Transcript	synonymous_variant	408	60	20	N	aaT/aaC	NA	GO:0007064	GO	mitotic sister chromatid cohesion
Thupl.29377170s0033	29377170_6699730	29377170	G	Thupl.29377170s0033.1.v3.1	Transcript	synonymous_variant	1393	1176	392	S	tcA/tcG	NA	GO:0016788	GO	hydrolase activity, acting on ester bonds
Thupl.29377170s0034	29377170_6757668	29377170	C	Thupl.29377170s0034.1.v3.1	Transcript	synonymous_variant	435	369	123	V	gtT/gtC	NA	GO:0004616	GO	phosphogluconate dehydrogenase (decarboxylating) activity
Thupl.29377170s0034	29377170_6757668	29377170	C	Thupl.29377170s0034.1.v3.1	Transcript	synonymous_variant	435	369	123	V	gtT/gtC	NA	GO:0051287	GO	NAD binding
Thupl.29377170s0034	29377170_6757668	29377170	C	Thupl.29377170s0034.1.v3.1	Transcript	synonymous_variant	435	369	123	V	gtT/gtC	NA	GO:0055114	GO	oxidation-reduction process
Thupl.29377170s0040	29377170_7690501	29377170	G	Thupl.29377170s0040.1.v3.1	Transcript	missense_variant	1076	907	303	I/V	Att/Gtt	NA	GO:0005515	GO	protein binding
Thupl.29377170s0054	29377170_9969011	29377170	T	Thupl.29377170s0054.1.v3.1	Transcript	missense_variant	79	79	27	P/T	Ccc/Acc	NA	GO:0015078	GO	hydrogen ion transmembrane transporter activity
Thupl.29377170s0054	29377170_9969011	29377170	T	Thupl.29377170s0054.1.v3.1	Transcript	missense_variant	79	79	27	P/T	Ccc/Acc	NA	GO:0015986	GO	ATP synthesis coupled proton transport
Thupl.29377170s0054	29377170_9969011	29377170	T	Thupl.29377170s0054.1.v3.1	Transcript	missense_variant	79	79	27	P/T	Ccc/Acc	NA	GO:0045263	GO	proton-transporting ATP synthase complex, coupling factor F(o)
Thupl.29377171s0011	29377171_3932082	29377171	A	Thupl.29377171s0011.1.v3.1	Transcript	missense_variant	2070	919	307	P/T	Cct/Act	NA	GO:0003824	GO	catalytic activity
Thupl.29377171s0011	29377171_3932082	29377171	A	Thupl.29377171s0011.1.v3.1	Transcript	missense_variant	2070	919	307	P/T	Cct/Act	NA	GO:0008152	GO	metabolic process
Thupl.29377171s0013	29377171_4772904	29377171	A	Thupl.29377171s0013.1.v3.1	Transcript	5_prime_UTR_variant	378	NA	NA	NA	NA	NA	GO:0003824	GO	catalytic activity
Thupl.29377171s0013	29377171_4772904	29377171	A	Thupl.29377171s0013.1.v3.1	Transcript	5_prime_UTR_variant	378	NA	NA	NA	NA	NA	GO:0008152	GO	metabolic process
Thupl.29377172s0002	29377172_572571	29377172	T	Thupl.29377172s0002.1.v3.1	Transcript	3_prime_UTR_variant	1228	NA	NA	NA	NA	NA	GO:0003743	GO	translation initiation factor activity
Thupl.29377172s0002	29377172_572571	29377172	T	Thupl.29377172s0002.1.v3.1	Transcript	3_prime_UTR_variant	1228	NA	NA	NA	NA	NA	GO:0006413	GO	translational initiation
Thupl.29377172s0003	29377172_1263340	29377172	A	Thupl.29377172s0003.1.v3.1	Transcript	missense_variant	1226	1226	409	T/I	aCt/aTt	NA	GO:0005515	GO	protein binding
Thupl.29377172s0004	29377172_1620147	29377172	G	Thupl.29377172s0004.1.v3.1	Transcript	intron_variant	NA	NA	NA	NA	NA	NA	GO:0016787	GO	hydrolase activity
Thupl.29377175s0012	29377175_2827345	29377175	A	Thupl.29377175s0012.1.v3.1	Transcript	missense_variant	605	475	159	R/C	Cgt/Tgt	NA	GO:0002098	GO	tRNA wobble uridine modification
Thupl.29377175s0012	29377175_2827345	29377175	A	Thupl.29377175s0012.1.v3.1	Transcript	missense_variant	605	475	159	R/C	Cgt/Tgt	NA	GO:0033588	GO	Elongator holoenzyme complex
Thupl.29377178s0003	29377178_280523	29377178	G	Thupl.29377178s0003.1.v3.1	Transcript	5_prime_UTR_variant	49	NA	NA	NA	NA	NA	GO:0003735	GO	structural constituent of ribosome
Thupl.29377178s0003	29377178_280523	29377178	G	Thupl.29377178s0003.1.v3.1	Transcript	5_prime_UTR_variant	49	NA	NA	NA	NA	NA	GO:0005840	GO	ribosome
Thupl.29377178s0003	29377178_280523	29377178	G	Thupl.29377178s0003.1.v3.1	Transcript	5_prime_UTR_variant	49	NA	NA	NA	NA	NA	GO:0006412	GO	translation
Thupl.29377179s0003	29377179_256157	29377179	A	Thupl.29377179s0003.1.v3.1	Transcript	synonymous_variant	1594	1101	367	A	gcC/gcT	NA	GO:0008253	GO	5'-nucleotidase activity
Thupl.29377179s0003	29377179_256157	29377179	A	Thupl.29377179s0003.1.v3.1	Transcript	synonymous_variant	1594	1101	367	A	gcC/gcT	NA	GO:0009264	GO	deoxyribonucleotide catabolic process
Thupl.29377181s0004	29377181_1109317	29377181	C	Thupl.29377181s0004.1.v3.1	Transcript	downstream_gene_variant	NA	NA	NA	NA	NA	NA	GO:0004672	GO	protein kinase activity
Thupl.29377181s0004	29377181_1109317	29377181	C	Thupl.29377181s0004.1.v3.1	Transcript	downstream_gene_variant	NA	NA	NA	NA	NA	NA	GO:0005524	GO	ATP binding
Thupl.29377181s0004	29377181_1109317	29377181	C	Thupl.29377181s0004.1.v3.1	Transcript	downstream_gene_variant	NA	NA	NA	NA	NA	NA	GO:0006468	GO	protein phosphorylation
Thupl.29377181s0004	29377181_1109317	29377181	C	Thupl.29377181s0004.1.v3.1	Transcript	downstream_gene_variant	NA	NA	NA	NA	NA	NA	GO:0048544	GO	recognition of pollen
Thupl.29377188s0002	29377188_112860	29377188	A	Thupl.29377188s0002.1.v3.1	Transcript	intron_variant	NA	NA	NA	NA	NA	NA	GO:0003824	GO	catalytic activity
Thupl.29377188s0002	29377188_112860	29377188	A	Thupl.29377188s0002.1.v3.1	Transcript	intron_variant	NA	NA	NA	NA	NA	NA	GO:0003873	GO	6-phosphofructo-2-kinase activity
Thupl.29377188s0002	29377188_112860	29377188	A	Thupl.29377188s0002.1.v3.1	Transcript	intron_variant	NA	NA	NA	NA	NA	NA	GO:0005524	GO	ATP binding
Thupl.29377188s0002	29377188_112860	29377188	A	Thupl.29377188s0002.1.v3.1	Transcript	intron_variant	NA	NA	NA	NA	NA	NA	GO:0006000	GO	fructose metabolic process
Thupl.29377188s0002	29377188_112860	29377188	A	Thupl.29377188s0002.1.v3.1	Transcript	intron_variant	NA	NA	NA	NA	NA	NA	GO:0006003	GO	fructose 2,6-bisphosphate metabolic process
Thupl.29377189s0001	29377189_82791	29377189	A	Thupl.29377189s0001.1.v3.1	Transcript	synonymous_variant	1010	711	237	T	acC/acT	NA	GO:0003676	GO	nucleic acid binding
Thupl.29377189s0001	29377189_82791	29377189	A	Thupl.29377189s0001.1.v3.1	Transcript	synonymous_variant	1010	711	237	T	acC/acT	NA	GO:0005515	GO	protein binding
Thupl.29377189s0001	29377189_82791	29377189	A	Thupl.29377189s0001.1.v3.1	Transcript	synonymous_variant	1010	711	237	T	acC/acT	NA	GO:0005524	GO	ATP binding
Thupl.29377189s0003	29377189_700997	29377189	A	Thupl.29377189s0003.1.v3.1	Transcript	5_prime_UTR_variant	307	NA	NA	NA	NA	NA	GO:0009496	GO	plastoquinol--plastocyanin reductase activity
Thupl.29377189s0003	29377189_700997	29377189	A	Thupl.29377189s0003.1.v3.1	Transcript	5_prime_UTR_variant	307	NA	NA	NA	NA	NA	GO:0015979	GO	photosynthesis
Thupl.29377189s0003	29377189_700997	29377189	A	Thupl.29377189s0003.1.v3.1	Transcript	5_prime_UTR_variant	307	NA	NA	NA	NA	NA	GO:0016020	GO	membrane
Thupl.29377189s0003	29377189_700997	29377189	A	Thupl.29377189s0003.1.v3.1	Transcript	5_prime_UTR_variant	307	NA	NA	NA	NA	NA	GO:0016491	GO	oxidoreductase activity
Thupl.29377189s0003	29377189_700997	29377189	A	Thupl.29377189s0003.1.v3.1	Transcript	5_prime_UTR_variant	307	NA	NA	NA	NA	NA	GO:0016679	GO	oxidoreductase activity, acting on diphenols and related substances as donors
Thupl.29377189s0003	29377189_700997	29377189	A	Thupl.29377189s0003.1.v3.1	Transcript	5_prime_UTR_variant	307	NA	NA	NA	NA	NA	GO:0042651	GO	thylakoid membrane
Thupl.29377189s0003	29377189_700997	29377189	A	Thupl.29377189s0003.1.v3.1	Transcript	5_prime_UTR_variant	307	NA	NA	NA	NA	NA	GO:0045158	GO	electron transporter, transferring electrons within cytochrome b6/f complex of photosystem II activity
Thupl.29377189s0003	29377189_700997	29377189	A	Thupl.29377189s0003.1.v3.1	Transcript	5_prime_UTR_variant	307	NA	NA	NA	NA	NA	GO:0051537	GO	2 iron, 2 sulfur cluster binding
Thupl.29377189s0003	29377189_700997	29377189	A	Thupl.29377189s0003.1.v3.1	Transcript	5_prime_UTR_variant	307	NA	NA	NA	NA	NA	GO:0055114	GO	oxidation-reduction process
Thupl.29377189s0004	29377189_1010169	29377189	T	Thupl.29377189s0004.1.v3.1	Transcript	3_prime_UTR_variant	1447	NA	NA	NA	NA	NA	GO:0008270	GO	zinc ion binding
Thupl.29377198s0021	29377198_2780454	29377198	G	Thupl.29377198s0021.1.v3.1	Transcript	missense_variant	1840	1030	344	K/Q	Aag/Cag	NA	GO:0016021	GO	integral to membrane
Thupl.29377199s0001	29377199_138316	29377199	A	Thupl.29377199s0001.1.v3.1	Transcript	missense_variant	1891	1649	550	K/M	aAg/aTg	NA	GO:0031047	GO	gene silencing by RNA
Thupl.29377199s0005	29377199_2199537	29377199	C	Thupl.29377199s0005.1.v3.1	Transcript	5_prime_UTR_variant	39	NA	NA	NA	NA	NA	GO:0008318	GO	protein prenyltransferase activity
Thupl.29377199s0005	29377199_2199537	29377199	C	Thupl.29377199s0005.1.v3.1	Transcript	5_prime_UTR_variant	39	NA	NA	NA	NA	NA	GO:0018342	GO	protein prenylation
Thupl.29377203s0002	29377203_1540548	29377203	C	Thupl.29377203s0002.1.v3.1	Transcript	missense_variant	2558	2081	694	A/G	gCg/gGg	NA	GO:0006886	GO	intracellular protein transport
Thupl.29377203s0002	29377203_1540548	29377203	C	Thupl.29377203s0002.1.v3.1	Transcript	missense_variant	2558	2081	694	A/G	gCg/gGg	NA	GO:0016192	GO	vesicle-mediated transport
Thupl.29377203s0002	29377203_1540548	29377203	C	Thupl.29377203s0002.1.v3.1	Transcript	missense_variant	2558	2081	694	A/G	gCg/gGg	NA	GO:0030117	GO	membrane coat
Thupl.29377203s0002	29377203_1540548	29377203	C	Thupl.29377203s0002.1.v3.1	Transcript	missense_variant	2558	2081	694	A/G	gCg/gGg	NA	GO:0030131	GO	clathrin adaptor complex
Thupl.29377205s0010	29377205_557469	29377205	A	Thupl.29377205s0010.1.v3.1	Transcript	3_prime_UTR_variant	1487	NA	NA	NA	NA	NA	GO:0005515	GO	protein binding
Thupl.29377205s0011	29377205_580306	29377205	C	Thupl.29377205s0011.1.v3.1	Transcript	missense_variant	860	821	274	L/S	tTg/tCg	NA	GO:0016021	GO	integral to membrane
Thupl.29377205s0011	29377205_580306	29377205	C	Thupl.29377205s0011.1.v3.1	Transcript	missense_variant	860	821	274	L/S	tTg/tCg	NA	GO:0055085	GO	transmembrane transport
Thupl.29377207s0008	29377207_995256	29377207	C	Thupl.29377207s0008.1.v3.1	Transcript	5_prime_UTR_variant	97	NA	NA	NA	NA	NA	GO:0005885	GO	Arp2/3 protein complex
Thupl.29377207s0008	29377207_995256	29377207	C	Thupl.29377207s0008.1.v3.1	Transcript	5_prime_UTR_variant	97	NA	NA	NA	NA	NA	GO:0015629	GO	actin cytoskeleton
Thupl.29377207s0008	29377207_995256	29377207	C	Thupl.29377207s0008.1.v3.1	Transcript	5_prime_UTR_variant	97	NA	NA	NA	NA	NA	GO:0030833	GO	regulation of actin filament polymerization
Thupl.29377207s0008	29377207_995256	29377207	C	Thupl.29377207s0008.1.v3.1	Transcript	5_prime_UTR_variant	97	NA	NA	NA	NA	NA	GO:0034314	GO	Arp2/3 complex-mediated actin nucleation
Thupl.29377207s0015	29377207_2566165	29377207	A	Thupl.29377207s0015.1.v3.1	Transcript	intron_variant	NA	NA	NA	NA	NA	NA	GO:0003951	GO	NAD+ kinase activity
Thupl.29377207s0015	29377207_2566165	29377207	A	Thupl.29377207s0015.1.v3.1	Transcript	intron_variant	NA	NA	NA	NA	NA	NA	GO:0006741	GO	NADP biosynthetic process
Thupl.29377207s0015	29377207_2566165	29377207	A	Thupl.29377207s0015.1.v3.1	Transcript	intron_variant	NA	NA	NA	NA	NA	NA	GO:0008152	GO	metabolic process
Thupl.29377214s0014	29377214_3577041	29377214	T	Thupl.29377214s0014.1.v3.1	Transcript	downstream_gene_variant	NA	NA	NA	NA	NA	NA	GO:0004842	GO	ubiquitin-protein ligase activity
Thupl.29377214s0014	29377214_3577041	29377214	T	Thupl.29377214s0014.1.v3.1	Transcript	downstream_gene_variant	NA	NA	NA	NA	NA	NA	GO:0016567	GO	protein ubiquitination
Thupl.29377214s0020	29377214_4832353	29377214	A	Thupl.29377214s0020.1.v3.1	Transcript	3_prime_UTR_variant	1222	NA	NA	NA	NA	NA	GO:0005525	GO	GTP binding
Thupl.29377214s0021	29377214_4944644	29377214	T	Thupl.29377214s0021.1.v3.1	Transcript	missense_variant	756	419	140	T/M	aCg/aTg	NA	GO:0015031	GO	protein transport
Thupl.29377216s0003	29377216_955597	29377216	G	Thupl.29377216s0003.2.v3.1	Transcript	NA	NA	NA	NA	NA	NA	NA	GO:0043461	GO	proton-transporting ATP synthase complex assembly
Thupl.29377219s0002	29377219_189052	29377219	C	Thupl.29377219s0002.1.v3.1	Transcript	missense_variant	2516	889	297	M/V	Atg/Gtg	NA	GO:0000287	GO	magnesium ion binding
Thupl.29377219s0002	29377219_189052	29377219	C	Thupl.29377219s0002.1.v3.1	Transcript	missense_variant	2516	889	297	M/V	Atg/Gtg	NA	GO:0004012	GO	phospholipid-translocating ATPase activity
Thupl.29377219s0002	29377219_189052	29377219	C	Thupl.29377219s0002.1.v3.1	Transcript	missense_variant	2516	889	297	M/V	Atg/Gtg	NA	GO:0005524	GO	ATP binding
Thupl.29377219s0002	29377219_189052	29377219	C	Thupl.29377219s0002.1.v3.1	Transcript	missense_variant	2516	889	297	M/V	Atg/Gtg	NA	GO:0015914	GO	phospholipid transport
Thupl.29377219s0002	29377219_189052	29377219	C	Thupl.29377219s0002.1.v3.1	Transcript	missense_variant	2516	889	297	M/V	Atg/Gtg	NA	GO:0016021	GO	integral to membrane
Thupl.29377225s0018	29377225_2810327	29377225	A	Thupl.29377225s0018.1.v3.1	Transcript	missense_variant	2767	2527	843	R/C	Cgt/Tgt	NA	GO:0005524	GO	ATP binding
Thupl.29377225s0018	29377225_2810327	29377225	A	Thupl.29377225s0018.1.v3.1	Transcript	missense_variant	2767	2527	843	R/C	Cgt/Tgt	NA	GO:0016020	GO	membrane
Thupl.29377225s0018	29377225_2810327	29377225	A	Thupl.29377225s0018.1.v3.1	Transcript	missense_variant	2767	2527	843	R/C	Cgt/Tgt	NA	GO:0017038	GO	protein import
Thupl.29377225s0023	29377225_3243710	29377225	C	Thupl.29377225s0023.1.v3.1	Transcript	missense_variant	2566	1318	440	L/V	Ttg/Gtg	NA	GO:0004190	GO	aspartic-type endopeptidase activity
Thupl.29377225s0023	29377225_3243710	29377225	C	Thupl.29377225s0023.1.v3.1	Transcript	missense_variant	2566	1318	440	L/V	Ttg/Gtg	NA	GO:0006508	GO	proteolysis
Thupl.29377226s0003	29377226_270905	29377226	C	Thupl.29377226s0003.1.v3.1	Transcript	5_prime_UTR_variant	151	NA	NA	NA	NA	NA	GO:0005515	GO	protein binding
Thupl.29377226s0003	29377226_270905	29377226	C	Thupl.29377226s0003.1.v3.1	Transcript	5_prime_UTR_variant	151	NA	NA	NA	NA	NA	GO:0046872	GO	metal ion binding
Thupl.29377226s0006	29377226_584938	29377226	G	Thupl.29377226s0006.1.v3.1	Transcript	3_prime_UTR_variant	2575	NA	NA	NA	NA	NA	GO:0005669	GO	transcription factor TFIID complex
Thupl.29377226s0006	29377226_584938	29377226	G	Thupl.29377226s0006.1.v3.1	Transcript	3_prime_UTR_variant	2575	NA	NA	NA	NA	NA	GO:0006352	GO	DNA-dependent transcription, initiation
Thupl.29377226s0007	29377226_1277144	29377226	G	Thupl.29377226s0007.1.v3.1	Transcript	missense_variant	5485	4665	1555	D/E	gaC/gaG	NA	GO:0003677	GO	DNA binding
Thupl.29377226s0007	29377226_1277144	29377226	G	Thupl.29377226s0007.1.v3.1	Transcript	missense_variant	5485	4665	1555	D/E	gaC/gaG	NA	GO:0003899	GO	DNA-directed RNA polymerase activity
Thupl.29377226s0007	29377226_1277144	29377226	G	Thupl.29377226s0007.1.v3.1	Transcript	missense_variant	5485	4665	1555	D/E	gaC/gaG	NA	GO:0006351	GO	transcription, DNA-dependent
Thupl.29377226s0008	29377226_1410222	29377226	T	Thupl.29377226s0008.1.v3.1	Transcript	intron_variant	NA	NA	NA	NA	NA	NA	GO:0004252	GO	serine-type endopeptidase activity
Thupl.29377226s0008	29377226_1410222	29377226	T	Thupl.29377226s0008.1.v3.1	Transcript	intron_variant	NA	NA	NA	NA	NA	NA	GO:0006508	GO	proteolysis
Thupl.29377236s0007	29377236_930490	29377236	C	Thupl.29377236s0007.1.v3.1	Transcript	intron_variant	NA	NA	NA	NA	NA	NA	GO:0006886	GO	intracellular protein transport
Thupl.29377236s0007	29377236_930490	29377236	C	Thupl.29377236s0007.1.v3.1	Transcript	intron_variant	NA	NA	NA	NA	NA	NA	GO:0016192	GO	vesicle-mediated transport
Thupl.29377236s0007	29377236_930490	29377236	C	Thupl.29377236s0007.1.v3.1	Transcript	intron_variant	NA	NA	NA	NA	NA	NA	GO:0030117	GO	membrane coat
Thupl.29377236s0007	29377236_930490	29377236	C	Thupl.29377236s0007.1.v3.1	Transcript	intron_variant	NA	NA	NA	NA	NA	NA	GO:0030131	GO	clathrin adaptor complex
Thupl.29377239s0013	29377239_649581	29377239	A	Thupl.29377239s0013.1.v3.1	Transcript	missense_variant	398	284	95	R/H	cGt/cAt	NA	GO:0006950	GO	response to stress
Thupl.29377241s0008	29377241_2214290	29377241	A	Thupl.29377241s0008.1.v3.1	Transcript	synonymous_variant	912	606	202	L	ttG/ttA	NA	GO:0004672	GO	protein kinase activity
Thupl.29377241s0008	29377241_2214290	29377241	A	Thupl.29377241s0008.1.v3.1	Transcript	synonymous_variant	912	606	202	L	ttG/ttA	NA	GO:0006468	GO	protein phosphorylation
Thupl.29377242s0003	29377242_271700	29377242	T	Thupl.29377242s0003.1.v3.1	Transcript	5_prime_UTR_variant	454	NA	NA	NA	NA	NA	GO:0016021	GO	integral to membrane
Thupl.29377242s0003	29377242_271700	29377242	T	Thupl.29377242s0003.1.v3.1	Transcript	5_prime_UTR_variant	454	NA	NA	NA	NA	NA	GO:0055085	GO	transmembrane transport
Thupl.29377242s0004	29377242_509622	29377242	A	Thupl.29377242s0004.1.v3.1	Transcript	missense_variant	2925	2830	944	S/C	Agt/Tgt	NA	GO:0008270	GO	zinc ion binding
Thupl.29377247s0001	29377247_85143	29377247	T	Thupl.29377247s0001.1.v3.1	Transcript	missense_variant	1908	1432	478	A/T	Gct/Act	NA	GO:0016616	GO	oxidoreductase activity, acting on the CH-OH group of donors, NAD or NADP as acceptor
Thupl.29377247s0001	29377247_85143	29377247	T	Thupl.29377247s0001.1.v3.1	Transcript	missense_variant	1908	1432	478	A/T	Gct/Act	NA	GO:0051287	GO	NAD binding
Thupl.29377247s0001	29377247_85143	29377247	T	Thupl.29377247s0001.1.v3.1	Transcript	missense_variant	1908	1432	478	A/T	Gct/Act	NA	GO:0055114	GO	oxidation-reduction process
Thupl.29377247s0007	29377247_1024335	29377247	A	Thupl.29377247s0007.1.v3.1	Transcript	intron_variant	NA	NA	NA	NA	NA	NA	GO:0000413	GO	protein peptidyl-prolyl isomerization
Thupl.29377247s0007	29377247_1024335	29377247	A	Thupl.29377247s0007.1.v3.1	Transcript	intron_variant	NA	NA	NA	NA	NA	NA	GO:0003755	GO	peptidyl-prolyl cis-trans isomerase activity
Thupl.29377248s0001	29377248_379583	29377248	G	Thupl.29377248s0001.1.v3.1	Transcript	3_prime_UTR_variant	1121	NA	NA	NA	NA	NA	GO:0046854	GO	phosphatidylinositol phosphorylation
Thupl.29377248s0001	29377248_379583	29377248	G	Thupl.29377248s0001.1.v3.1	Transcript	3_prime_UTR_variant	1121	NA	NA	NA	NA	NA	GO:0048015	GO	phosphatidylinositol-mediated signaling
Thupl.29377248s0010	29377248_1910441	29377248	T	Thupl.29377248s0010.1.v3.1	Transcript	missense_variant	2818	2636	879	P/L	cCc/cTc	NA	GO:0001510	GO	RNA methylation
Thupl.29377248s0010	29377248_1910441	29377248	T	Thupl.29377248s0010.1.v3.1	Transcript	missense_variant	2818	2636	879	P/L	cCc/cTc	NA	GO:0005515	GO	protein binding
Thupl.29377248s0010	29377248_1910441	29377248	T	Thupl.29377248s0010.1.v3.1	Transcript	missense_variant	2818	2636	879	P/L	cCc/cTc	NA	GO:0008168	GO	methyltransferase activity
Thupl.29377248s0010	29377248_1910441	29377248	T	Thupl.29377248s0010.1.v3.1	Transcript	missense_variant	2818	2636	879	P/L	cCc/cTc	NA	GO:0009452	GO	7-methylguanosine RNA capping
Thupl.29377248s0015	29377248_2853716	29377248	G	Thupl.29377248s0015.1.v3.1	Transcript	downstream_gene_variant	NA	NA	NA	NA	NA	NA	GO:0016021	GO	integral to membrane
Thupl.29377249s0031	29377249_4884077	29377249	G	Thupl.29377249s0031.1.v3.1	Transcript	missense_variant	2494	2224	742	K/Q	Aag/Cag	NA	GO:0005515	GO	protein binding
Thupl.29377249s0031	29377249_4884077	29377249	G	Thupl.29377249s0031.1.v3.1	Transcript	missense_variant	2494	2224	742	K/Q	Aag/Cag	NA	GO:0007165	GO	signal transduction
Thupl.29377249s0032	29377249_5346428	29377249	C	Thupl.29377249s0032.1.v3.1	Transcript	missense_variant	1362	685	229	L/V	Ctt/Gtt	NA	GO:0043531	GO	ADP binding
Thupl.29377249s0034	29377249_5652767	29377249	C	Thupl.29377249s0034.1.v3.1	Transcript	5_prime_UTR_variant	113	NA	NA	NA	NA	NA	GO:0008152	GO	metabolic process
Thupl.29377249s0034	29377249_5652767	29377249	C	Thupl.29377249s0034.1.v3.1	Transcript	5_prime_UTR_variant	113	NA	NA	NA	NA	NA	GO:0016758	GO	transferase activity, transferring hexosyl groups
Thupl.29377258s0001	29377258_302245	29377258	C	Thupl.29377258s0001.3.v3.1	Transcript	NA	1222	NA	NA	NA	NA	NA	GO:0015031	GO	protein transport
Thupl.29377258s0001	29377258_302245	29377258	C	Thupl.29377258s0001.3.v3.1	Transcript	NA	1222	NA	NA	NA	NA	NA	GO:0016021	GO	integral to membrane
Thupl.29377260s0006	29377260_947121	29377260	A	Thupl.29377260s0006.1.v3.1	Transcript	3_prime_UTR_variant	1660	NA	NA	NA	NA	NA	GO:0005777	GO	peroxisome
Thupl.29377260s0006	29377260_947121	29377260	A	Thupl.29377260s0006.1.v3.1	Transcript	3_prime_UTR_variant	1660	NA	NA	NA	NA	NA	GO:0016021	GO	integral to membrane
Thupl.29377260s0006	29377260_947121	29377260	A	Thupl.29377260s0006.1.v3.1	Transcript	3_prime_UTR_variant	1660	NA	NA	NA	NA	NA	GO:0016560	GO	protein import into peroxisome matrix, docking
Thupl.29377262s0010	29377262_2788658	29377262	A	Thupl.29377262s0010.1.v3.1	Transcript	synonymous_variant	2327	1857	619	A	gcC/gcT	NA	GO:0006351	GO	transcription, DNA-dependent
Thupl.29377264s0001	29377264_63564	29377264	G	Thupl.29377264s0001.1.v3.1	Transcript	3_prime_UTR_variant	498	NA	NA	NA	NA	NA	GO:0006355	GO	regulation of transcription, DNA-dependent
Thupl.29377264s0001	29377264_63564	29377264	G	Thupl.29377264s0001.1.v3.1	Transcript	3_prime_UTR_variant	498	NA	NA	NA	NA	NA	GO:0009631	GO	cold acclimation
Thupl.29377264s0001	29377264_63564	29377264	G	Thupl.29377264s0001.1.v3.1	Transcript	3_prime_UTR_variant	498	NA	NA	NA	NA	NA	GO:0010150	GO	leaf senescence
Thupl.29377264s0001	29377264_63564	29377264	G	Thupl.29377264s0001.1.v3.1	Transcript	3_prime_UTR_variant	498	NA	NA	NA	NA	NA	GO:0016592	GO	mediator complex
Thupl.29377264s0001	29377264_63564	29377264	G	Thupl.29377264s0001.1.v3.1	Transcript	3_prime_UTR_variant	498	NA	NA	NA	NA	NA	GO:0048364	GO	root development
Thupl.29377271s0002	29377271_646863	29377271	C	Thupl.29377271s0002.1.v3.1	Transcript	intron_variant	NA	NA	NA	NA	NA	NA	GO:0000290	GO	deadenylation-dependent decapping of nuclear-transcribed mRNA
Thupl.29377271s0002	29377271_646863	29377271	C	Thupl.29377271s0002.1.v3.1	Transcript	intron_variant	NA	NA	NA	NA	NA	NA	GO:0008047	GO	enzyme activator activity
Thupl.29377271s0002	29377271_646863	29377271	C	Thupl.29377271s0002.1.v3.1	Transcript	intron_variant	NA	NA	NA	NA	NA	NA	GO:0043085	GO	positive regulation of catalytic activity
Thupl.29377271s0003	29377271_731302	29377271	G	Thupl.29377271s0003.1.v3.1	Transcript	missense_variant	576	383	128	D/G	gAt/gGt	NA	GO:0003676	GO	nucleic acid binding
Thupl.29377271s0004	29377271_1057602	29377271	C	Thupl.29377271s0004.1.v3.1	Transcript	intron_variant	NA	NA	NA	NA	NA	NA	GO:0008171	GO	O-methyltransferase activity
Thupl.29377271s0004	29377271_1057602	29377271	C	Thupl.29377271s0004.1.v3.1	Transcript	intron_variant	NA	NA	NA	NA	NA	NA	GO:0046983	GO	protein dimerization activity
Thupl.29377271s0005	29377271_1292294	29377271	G	Thupl.29377271s0005.1.v3.1	Transcript	NA	NA	NA	NA	NA	NA	NA	GO:0008171	GO	O-methyltransferase activity
Thupl.29377271s0005	29377271_1292294	29377271	G	Thupl.29377271s0005.1.v3.1	Transcript	NA	NA	NA	NA	NA	NA	NA	GO:0046983	GO	protein dimerization activity
Thupl.29377274s0002	29377274_1505765	29377274	T	Thupl.29377274s0002.1.v3.1	Transcript	missense_variant	3020	2522	841	A/V	gCg/gTg	NA	GO:0005524	GO	ATP binding
Thupl.29377274s0002	29377274_1505765	29377274	T	Thupl.29377274s0002.1.v3.1	Transcript	missense_variant	3020	2522	841	A/V	gCg/gTg	NA	GO:0006298	GO	mismatch repair
Thupl.29377274s0002	29377274_1505765	29377274	T	Thupl.29377274s0002.1.v3.1	Transcript	missense_variant	3020	2522	841	A/V	gCg/gTg	NA	GO:0030983	GO	mismatched DNA binding
Thupl.29377274s0006	29377274_2154063	29377274	C	Thupl.29377274s0006.1.v3.1	Transcript	intron_variant	NA	NA	NA	NA	NA	NA	GO:0004518	GO	nuclease activity
Thupl.29377274s0006	29377274_2154063	29377274	C	Thupl.29377274s0006.1.v3.1	Transcript	intron_variant	NA	NA	NA	NA	NA	NA	GO:0005515	GO	protein binding
Thupl.29377274s0009	29377274_2616049	29377274	A	Thupl.29377274s0009.1.v3.1	Transcript	3_prime_UTR_variant	2145	NA	NA	NA	NA	NA	GO:0004146	GO	dihydrofolate reductase activity
Thupl.29377274s0009	29377274_2616049	29377274	A	Thupl.29377274s0009.1.v3.1	Transcript	3_prime_UTR_variant	2145	NA	NA	NA	NA	NA	GO:0004799	GO	thymidylate synthase activity
Thupl.29377274s0009	29377274_2616049	29377274	A	Thupl.29377274s0009.1.v3.1	Transcript	3_prime_UTR_variant	2145	NA	NA	NA	NA	NA	GO:0006545	GO	glycine biosynthetic process
Thupl.29377274s0009	29377274_2616049	29377274	A	Thupl.29377274s0009.1.v3.1	Transcript	3_prime_UTR_variant	2145	NA	NA	NA	NA	NA	GO:0006730	GO	one-carbon metabolic process
Thupl.29377274s0009	29377274_2616049	29377274	A	Thupl.29377274s0009.1.v3.1	Transcript	3_prime_UTR_variant	2145	NA	NA	NA	NA	NA	GO:0009165	GO	nucleotide biosynthetic process
Thupl.29377274s0009	29377274_2616049	29377274	A	Thupl.29377274s0009.1.v3.1	Transcript	3_prime_UTR_variant	2145	NA	NA	NA	NA	NA	GO:0055114	GO	oxidation-reduction process
Thupl.29377276s0001	29377276_261259	29377276	A	Thupl.29377276s0001.1.v3.1	Transcript	3_prime_UTR_variant	1085	NA	NA	NA	NA	NA	GO:0005515	GO	protein binding
Thupl.29377277s0014	29377277_3105694	29377277	G	Thupl.29377277s0014.1.v3.1	Transcript	intron_variant	NA	NA	NA	NA	NA	NA	GO:0004553	GO	hydrolase activity, hydrolyzing O-glycosyl compounds
Thupl.29377277s0014	29377277_3105694	29377277	G	Thupl.29377277s0014.1.v3.1	Transcript	intron_variant	NA	NA	NA	NA	NA	NA	GO:0005975	GO	carbohydrate metabolic process
Thupl.29377277s0014	29377277_3105694	29377277	G	Thupl.29377277s0014.1.v3.1	Transcript	intron_variant	NA	NA	NA	NA	NA	NA	GO:0030246	GO	carbohydrate binding
Thupl.29377277s0024	29377277_5364027	29377277	G	Thupl.29377277s0024.1.v3.1	Transcript	3_prime_UTR_variant	1544	NA	NA	NA	NA	NA	GO:0004672	GO	protein kinase activity
Thupl.29377277s0024	29377277_5364027	29377277	G	Thupl.29377277s0024.1.v3.1	Transcript	3_prime_UTR_variant	1544	NA	NA	NA	NA	NA	GO:0005524	GO	ATP binding
Thupl.29377277s0024	29377277_5364027	29377277	G	Thupl.29377277s0024.1.v3.1	Transcript	3_prime_UTR_variant	1544	NA	NA	NA	NA	NA	GO:0006468	GO	protein phosphorylation
Thupl.29377278s0005	29377278_463830	29377278	A	Thupl.29377278s0005.1.v3.1	Transcript	3_prime_UTR_variant	1820	NA	NA	NA	NA	NA	GO:0006338	GO	chromatin remodeling
Thupl.29377283s0004	29377283_807004	29377283	A	Thupl.29377283s0004.1.v3.1	Transcript	missense_variant	989	953	318	A/V	gCt/gTt	NA	GO:0016491	GO	oxidoreductase activity
Thupl.29377283s0004	29377283_807004	29377283	A	Thupl.29377283s0004.1.v3.1	Transcript	missense_variant	989	953	318	A/V	gCt/gTt	NA	GO:0055114	GO	oxidation-reduction process
Thupl.29377286s0001	29377286_197832	29377286	A	Thupl.29377286s0001.2.v3.1	Transcript	3_prime_UTR_variant	1144	NA	NA	NA	NA	NA	GO:0005515	GO	protein binding
Thupl.29377287s0010	29377287_1765443	29377287	A	Thupl.29377287s0010.1.v3.1	Transcript	synonymous_variant	1807	798	266	S	tcC/tcA	NA	GO:0003723	GO	RNA binding
Thupl.29377287s0012	29377287_2406985	29377287	T	Thupl.29377287s0012.1.v3.1	Transcript	missense_variant	908	359	120	G/E	gGa/gAa	NA	GO:0003700	GO	sequence-specific DNA binding transcription factor activity
Thupl.29377287s0012	29377287_2406985	29377287	T	Thupl.29377287s0012.1.v3.1	Transcript	missense_variant	908	359	120	G/E	gGa/gAa	NA	GO:0006355	GO	regulation of transcription, DNA-dependent
Thupl.29377287s0012	29377287_2406985	29377287	T	Thupl.29377287s0012.1.v3.1	Transcript	missense_variant	908	359	120	G/E	gGa/gAa	NA	GO:0008270	GO	zinc ion binding
Thupl.29377287s0012	29377287_2406985	29377287	T	Thupl.29377287s0012.1.v3.1	Transcript	missense_variant	908	359	120	G/E	gGa/gAa	NA	GO:0043565	GO	sequence-specific DNA binding
Thupl.29377299s0002	29377299_709440	29377299	T	Thupl.29377299s0002.1.v3.1	Transcript	missense_variant	1388	1115	372	A/E	gCg/gAg	NA	GO:0015979	GO	photosynthesis
Thupl.29377299s0002	29377299_709440	29377299	T	Thupl.29377299s0002.1.v3.1	Transcript	missense_variant	1388	1115	372	A/E	gCg/gAg	NA	GO:0015995	GO	chlorophyll biosynthetic process
Thupl.29377299s0002	29377299_709440	29377299	T	Thupl.29377299s0002.1.v3.1	Transcript	missense_variant	1388	1115	372	A/E	gCg/gAg	NA	GO:0016491	GO	oxidoreductase activity
Thupl.29377299s0002	29377299_709440	29377299	T	Thupl.29377299s0002.1.v3.1	Transcript	missense_variant	1388	1115	372	A/E	gCg/gAg	NA	GO:0046872	GO	metal ion binding
Thupl.29377299s0002	29377299_709440	29377299	T	Thupl.29377299s0002.1.v3.1	Transcript	missense_variant	1388	1115	372	A/E	gCg/gAg	NA	GO:0048529	GO	magnesium-protoporphyrin IX monomethyl ester (oxidative) cyclase activity
Thupl.29377299s0002	29377299_709440	29377299	T	Thupl.29377299s0002.1.v3.1	Transcript	missense_variant	1388	1115	372	A/E	gCg/gAg	NA	GO:0055114	GO	oxidation-reduction process
Thupl.29377299s0012	29377299_3214606	29377299	T	Thupl.29377299s0012.1.v3.1	Transcript	5_prime_UTR_variant	243	NA	NA	NA	NA	NA	GO:0005634	GO	nucleus
Thupl.29377300s0005	29377300_510541	29377300	C	Thupl.29377300s0005.2.v3.1	Transcript	5_prime_UTR_variant	140	NA	NA	NA	NA	NA	GO:0016020	GO	membrane
Thupl.29377300s0007	29377300_916941	29377300	G	Thupl.29377300s0007.1.v3.1	Transcript	downstream_gene_variant	NA	NA	NA	NA	NA	NA	GO:0005750	GO	mitochondrial respiratory chain complex III
Thupl.29377300s0007	29377300_916941	29377300	G	Thupl.29377300s0007.1.v3.1	Transcript	downstream_gene_variant	NA	NA	NA	NA	NA	NA	GO:0006122	GO	mitochondrial electron transport, ubiquinol to cytochrome c
Thupl.29377303s0003	29377303_1204339	29377303	G	Thupl.29377303s0003.1.v3.1	Transcript	NA	929	777	259	M/I	atG/atC	NA	GO:0019904	GO	protein domain specific binding
Thupl.29377303s0004	29377303_1415260	29377303	C	Thupl.29377303s0004.1.v3.1	Transcript	missense_variant	2861	2685	895	L/F	ttG/ttC	NA	GO:0003723	GO	RNA binding
Thupl.29377303s0004	29377303_1415260	29377303	C	Thupl.29377303s0004.1.v3.1	Transcript	missense_variant	2861	2685	895	L/F	ttG/ttC	NA	GO:0005515	GO	protein binding
Thupl.29377307s0006	29377307_2377861	29377307	G	Thupl.29377307s0006.1.v3.1	Transcript	5_prime_UTR_variant	977	NA	NA	NA	NA	NA	GO:0005524	GO	ATP binding
Thupl.29377307s0006	29377307_2377861	29377307	G	Thupl.29377307s0006.1.v3.1	Transcript	5_prime_UTR_variant	977	NA	NA	NA	NA	NA	GO:0016020	GO	membrane
Thupl.29377307s0006	29377307_2377861	29377307	G	Thupl.29377307s0006.1.v3.1	Transcript	5_prime_UTR_variant	977	NA	NA	NA	NA	NA	GO:0016887	GO	ATPase activity
Thupl.29377309s0004	29377309_382918	29377309	C	Thupl.29377309s0004.1.v3.1	Transcript	synonymous_variant	2019	1284	428	G	ggA/ggG	NA	GO:0003690	GO	double-stranded DNA binding
Thupl.29377309s0004	29377309_382918	29377309	C	Thupl.29377309s0004.1.v3.1	Transcript	synonymous_variant	2019	1284	428	G	ggA/ggG	NA	GO:0006355	GO	regulation of transcription, DNA-dependent
Thupl.29377309s0005	29377309_556748	29377309	C	Thupl.29377309s0005.1.v3.1	Transcript	intron_variant	NA	NA	NA	NA	NA	NA	GO:0005515	GO	protein binding
Thupl.29377311s0008	29377311_1731022	29377311	T	Thupl.29377311s0008.1.v3.1	Transcript	synonymous_variant	3038	2310	770	P	ccC/ccT	NA	GO:0003677	GO	DNA binding
Thupl.29377311s0008	29377311_1731022	29377311	T	Thupl.29377311s0008.1.v3.1	Transcript	synonymous_variant	3038	2310	770	P	ccC/ccT	NA	GO:0008270	GO	zinc ion binding
Thupl.29377312s0019	29377312_1883572	29377312	A	Thupl.29377312s0019.1.v3.1	Transcript	synonymous_variant	177	156	52	P	ccG/ccA	NA	GO:0003885	GO	D-arabinono-1,4-lactone oxidase activity
Thupl.29377312s0019	29377312_1883572	29377312	A	Thupl.29377312s0019.1.v3.1	Transcript	synonymous_variant	177	156	52	P	ccG/ccA	NA	GO:0016020	GO	membrane
Thupl.29377312s0019	29377312_1883572	29377312	A	Thupl.29377312s0019.1.v3.1	Transcript	synonymous_variant	177	156	52	P	ccG/ccA	NA	GO:0016491	GO	oxidoreductase activity
Thupl.29377312s0019	29377312_1883572	29377312	A	Thupl.29377312s0019.1.v3.1	Transcript	synonymous_variant	177	156	52	P	ccG/ccA	NA	GO:0050660	GO	flavin adenine dinucleotide binding
Thupl.29377312s0019	29377312_1883572	29377312	A	Thupl.29377312s0019.1.v3.1	Transcript	synonymous_variant	177	156	52	P	ccG/ccA	NA	GO:0055114	GO	oxidation-reduction process
Thupl.29377317s0001	29377317_361108	29377317	C	Thupl.29377317s0001.1.v3.1	Transcript	3_prime_UTR_variant	3161	NA	NA	NA	NA	NA	GO:0005643	GO	nuclear pore
Thupl.29377317s0001	29377317_361108	29377317	C	Thupl.29377317s0001.1.v3.1	Transcript	3_prime_UTR_variant	3161	NA	NA	NA	NA	NA	GO:0006810	GO	transport
Thupl.29377318s0003	29377318_555963	29377318	G	Thupl.29377318s0003.1.v3.1	Transcript	synonymous_variant	452	99	33	F	ttT/ttC	NA	GO:0006486	GO	protein glycosylation
Thupl.29377318s0003	29377318_555963	29377318	G	Thupl.29377318s0003.1.v3.1	Transcript	synonymous_variant	452	99	33	F	ttT/ttC	NA	GO:0016757	GO	transferase activity, transferring glycosyl groups
Thupl.29377318s0012	29377318_2250212	29377318	C	Thupl.29377318s0012.1.v3.1	Transcript	downstream_gene_variant	NA	NA	NA	NA	NA	NA	GO:0003735	GO	structural constituent of ribosome
Thupl.29377318s0012	29377318_2250212	29377318	C	Thupl.29377318s0012.1.v3.1	Transcript	downstream_gene_variant	NA	NA	NA	NA	NA	NA	GO:0005840	GO	ribosome
Thupl.29377318s0012	29377318_2250212	29377318	C	Thupl.29377318s0012.1.v3.1	Transcript	downstream_gene_variant	NA	NA	NA	NA	NA	NA	GO:0006412	GO	translation
Thupl.29377322s0003	29377322_878429	29377322	T	Thupl.29377322s0003.1.v3.1	Transcript	synonymous_variant	1490	882	294	R	cgC/cgT	NA	GO:0008661	GO	1-deoxy-D-xylulose-5-phosphate synthase activity
Thupl.29377322s0003	29377322_878429	29377322	T	Thupl.29377322s0003.1.v3.1	Transcript	synonymous_variant	1490	882	294	R	cgC/cgT	NA	GO:0016114	GO	terpenoid biosynthetic process
Thupl.29377326s0003	29377326_1034784	29377326	A	Thupl.29377326s0003.1.v3.1	Transcript	3_prime_UTR_variant	489	NA	NA	NA	NA	NA	GO:0006457	GO	protein folding
Thupl.29377326s0003	29377326_1034784	29377326	A	Thupl.29377326s0003.1.v3.1	Transcript	3_prime_UTR_variant	489	NA	NA	NA	NA	NA	GO:0016272	GO	prefoldin complex
Thupl.29377326s0003	29377326_1034784	29377326	A	Thupl.29377326s0003.1.v3.1	Transcript	3_prime_UTR_variant	489	NA	NA	NA	NA	NA	GO:0051082	GO	unfolded protein binding
Thupl.29377328s0005	29377328_868521	29377328	T	Thupl.29377328s0005.1.v3.1	Transcript	3_prime_UTR_variant	2792	NA	NA	NA	NA	NA	GO:0005215	GO	transporter activity
Thupl.29377328s0005	29377328_868521	29377328	T	Thupl.29377328s0005.1.v3.1	Transcript	3_prime_UTR_variant	2792	NA	NA	NA	NA	NA	GO:0006810	GO	transport
Thupl.29377328s0005	29377328_868521	29377328	T	Thupl.29377328s0005.1.v3.1	Transcript	3_prime_UTR_variant	2792	NA	NA	NA	NA	NA	GO:0016020	GO	membrane
Thupl.29377328s0005	29377328_868521	29377328	T	Thupl.29377328s0005.1.v3.1	Transcript	3_prime_UTR_variant	2792	NA	NA	NA	NA	NA	GO:0055085	GO	transmembrane transport
Thupl.29377328s0011	29377328_2688664	29377328	T	Thupl.29377328s0011.1.v3.1	Transcript	downstream_gene_variant	NA	NA	NA	NA	NA	NA	GO:0005743	GO	mitochondrial inner membrane
Thupl.29377328s0011	29377328_2688664	29377328	T	Thupl.29377328s0011.1.v3.1	Transcript	downstream_gene_variant	NA	NA	NA	NA	NA	NA	GO:0022900	GO	electron transport chain
Thupl.29377328s0011	29377328_2688664	29377328	T	Thupl.29377328s0011.1.v3.1	Transcript	downstream_gene_variant	NA	NA	NA	NA	NA	NA	GO:0070469	GO	respiratory chain
Thupl.29377328s0012	29377328_2986692	29377328	T	Thupl.29377328s0012.1.v3.1	Transcript	intron_variant	NA	NA	NA	NA	NA	NA	GO:0004672	GO	protein kinase activity
Thupl.29377328s0012	29377328_2986692	29377328	T	Thupl.29377328s0012.1.v3.1	Transcript	intron_variant	NA	NA	NA	NA	NA	NA	GO:0005524	GO	ATP binding
Thupl.29377328s0012	29377328_2986692	29377328	T	Thupl.29377328s0012.1.v3.1	Transcript	intron_variant	NA	NA	NA	NA	NA	NA	GO:0006468	GO	protein phosphorylation
Thupl.29377330s0003	29377330_773994	29377330	T	Thupl.29377330s0003.1.v3.1	Transcript	synonymous_variant	213	19	7	L	Ctg/Ttg	NA	GO:0005515	GO	protein binding
Thupl.29377330s0005	29377330_1305144	29377330	G	Thupl.29377330s0005.1.v3.1	Transcript	intron_variant	NA	NA	NA	NA	NA	NA	GO:0004672	GO	protein kinase activity
Thupl.29377330s0005	29377330_1305144	29377330	G	Thupl.29377330s0005.1.v3.1	Transcript	intron_variant	NA	NA	NA	NA	NA	NA	GO:0005524	GO	ATP binding
Thupl.29377330s0005	29377330_1305144	29377330	G	Thupl.29377330s0005.1.v3.1	Transcript	intron_variant	NA	NA	NA	NA	NA	NA	GO:0006468	GO	protein phosphorylation
Thupl.29377330s0006	29377330_1741937	29377330	T	Thupl.29377330s0006.1.v3.1	Transcript	stop_retained_variant	418	144	48	*	taG/taA	NA	GO:0004252	GO	serine-type endopeptidase activity
Thupl.29377330s0006	29377330_1741937	29377330	T	Thupl.29377330s0006.1.v3.1	Transcript	stop_retained_variant	418	144	48	*	taG/taA	NA	GO:0016021	GO	integral to membrane
Thupl.29377336s0005	29377336_1012977	29377336	A	Thupl.29377336s0005.1.v3.1	Transcript	synonymous_variant	215	117	39	E	gaG/gaA	NA	GO:0004672	GO	protein kinase activity
Thupl.29377336s0005	29377336_1012977	29377336	A	Thupl.29377336s0005.1.v3.1	Transcript	synonymous_variant	215	117	39	E	gaG/gaA	NA	GO:0005515	GO	protein binding
Thupl.29377336s0005	29377336_1012977	29377336	A	Thupl.29377336s0005.1.v3.1	Transcript	synonymous_variant	215	117	39	E	gaG/gaA	NA	GO:0005524	GO	ATP binding
Thupl.29377336s0005	29377336_1012977	29377336	A	Thupl.29377336s0005.1.v3.1	Transcript	synonymous_variant	215	117	39	E	gaG/gaA	NA	GO:0006468	GO	protein phosphorylation
Thupl.29377336s0006	29377336_1284774	29377336	G	Thupl.29377336s0006.1.v3.1	Transcript	synonymous_variant	270	156	52	E	gaA/gaG	NA	GO:0016874	GO	ligase activity
Thupl.29377336s0006	29377336_1284774	29377336	G	Thupl.29377336s0006.1.v3.1	Transcript	synonymous_variant	270	156	52	E	gaA/gaG	NA	GO:0016884	GO	carbon-nitrogen ligase activity, with glutamine as amido-N-donor
Thupl.29377337s0011	29377337_1662521	29377337	C	Thupl.29377337s0011.1.v3.1	Transcript	intron_variant	NA	NA	NA	NA	NA	NA	GO:0005515	GO	protein binding
Thupl.29377339s0003	29377339_208131	29377339	T	Thupl.29377339s0003.1.v3.1	Transcript	intron_variant	NA	NA	NA	NA	NA	NA	GO:0016788	GO	hydrolase activity, acting on ester bonds
Thupl.29377341s0002	29377341_163008	29377341	G	Thupl.29377341s0002.1.v3.1	Transcript	synonymous_variant	1566	1329	443	P	ccT/ccC	NA	GO:0006855	GO	drug transmembrane transport
Thupl.29377341s0002	29377341_163008	29377341	G	Thupl.29377341s0002.1.v3.1	Transcript	synonymous_variant	1566	1329	443	P	ccT/ccC	NA	GO:0015238	GO	drug transmembrane transporter activity
Thupl.29377341s0002	29377341_163008	29377341	G	Thupl.29377341s0002.1.v3.1	Transcript	synonymous_variant	1566	1329	443	P	ccT/ccC	NA	GO:0015297	GO	antiporter activity
Thupl.29377341s0002	29377341_163008	29377341	G	Thupl.29377341s0002.1.v3.1	Transcript	synonymous_variant	1566	1329	443	P	ccT/ccC	NA	GO:0016020	GO	membrane
Thupl.29377341s0002	29377341_163008	29377341	G	Thupl.29377341s0002.1.v3.1	Transcript	synonymous_variant	1566	1329	443	P	ccT/ccC	NA	GO:0055085	GO	transmembrane transport
Thupl.29377341s0004	29377341_1667308	29377341	A	Thupl.29377341s0004.1.v3.1	Transcript	missense_variant	243	16	6	G/S	Ggc/Agc	NA	GO:0003700	GO	sequence-specific DNA binding transcription factor activity
Thupl.29377341s0004	29377341_1667308	29377341	A	Thupl.29377341s0004.1.v3.1	Transcript	missense_variant	243	16	6	G/S	Ggc/Agc	NA	GO:0006355	GO	regulation of transcription, DNA-dependent
Thupl.29377341s0004	29377341_1667308	29377341	A	Thupl.29377341s0004.1.v3.1	Transcript	missense_variant	243	16	6	G/S	Ggc/Agc	NA	GO:0008270	GO	zinc ion binding
Thupl.29377341s0004	29377341_1667308	29377341	A	Thupl.29377341s0004.1.v3.1	Transcript	missense_variant	243	16	6	G/S	Ggc/Agc	NA	GO:0043565	GO	sequence-specific DNA binding
Thupl.29377343s0009	29377343_2871206	29377343	G	Thupl.29377343s0009.1.v3.1	Transcript	missense_variant	951	436	146	V/L	Gtg/Ctg	NA	GO:0004042	GO	acetyl-CoA:L-glutamate N-acetyltransferase activity
Thupl.29377343s0009	29377343_2871206	29377343	G	Thupl.29377343s0009.1.v3.1	Transcript	missense_variant	951	436	146	V/L	Gtg/Ctg	NA	GO:0005737	GO	cytoplasm
Thupl.29377343s0009	29377343_2871206	29377343	G	Thupl.29377343s0009.1.v3.1	Transcript	missense_variant	951	436	146	V/L	Gtg/Ctg	NA	GO:0006526	GO	arginine biosynthetic process
Thupl.29377343s0009	29377343_2871206	29377343	G	Thupl.29377343s0009.1.v3.1	Transcript	missense_variant	951	436	146	V/L	Gtg/Ctg	NA	GO:0008080	GO	N-acetyltransferase activity
Thupl.29377343s0010	29377343_3563776	29377343	G	Thupl.29377343s0010.1.v3.1	Transcript	5_prime_UTR_variant	362	NA	NA	NA	NA	NA	GO:0004641	GO	phosphoribosylformylglycinamidine cyclo-ligase activity
Thupl.29377343s0010	29377343_3563776	29377343	G	Thupl.29377343s0010.1.v3.1	Transcript	5_prime_UTR_variant	362	NA	NA	NA	NA	NA	GO:0005737	GO	cytoplasm
Thupl.29377343s0010	29377343_3563776	29377343	G	Thupl.29377343s0010.1.v3.1	Transcript	5_prime_UTR_variant	362	NA	NA	NA	NA	NA	GO:0006189	GO	'de novo' IMP biosynthetic process
Thupl.29377343s0017	29377343_4860136	29377343	C	Thupl.29377343s0017.1.v3.1	Transcript	intron_variant	NA	NA	NA	NA	NA	NA	GO:0005215	GO	transporter activity
Thupl.29377343s0017	29377343_4860136	29377343	C	Thupl.29377343s0017.1.v3.1	Transcript	intron_variant	NA	NA	NA	NA	NA	NA	GO:0006810	GO	transport
Thupl.29377343s0017	29377343_4860136	29377343	C	Thupl.29377343s0017.1.v3.1	Transcript	intron_variant	NA	NA	NA	NA	NA	NA	GO:0016020	GO	membrane
Thupl.29377343s0017	29377343_4860136	29377343	C	Thupl.29377343s0017.1.v3.1	Transcript	intron_variant	NA	NA	NA	NA	NA	NA	GO:0055085	GO	transmembrane transport
Thupl.29377344s0007	29377344_1360310	29377344	A	Thupl.29377344s0007.1.v3.1	Transcript	downstream_gene_variant	NA	NA	NA	NA	NA	NA	GO:0005509	GO	calcium ion binding
Thupl.29377349s0013	29377349_4071893	29377349	G	Thupl.29377349s0013.1.v3.1	Transcript	3_prime_UTR_variant	3250	NA	NA	NA	NA	NA	GO:0004806	GO	triglyceride lipase activity
Thupl.29377349s0013	29377349_4071893	29377349	G	Thupl.29377349s0013.1.v3.1	Transcript	3_prime_UTR_variant	3250	NA	NA	NA	NA	NA	GO:0006629	GO	lipid metabolic process
Thupl.29377350s0002	29377350_183457	29377350	C	Thupl.29377350s0002.1.v3.1	Transcript	splice_acceptor_variant	NA	NA	NA	NA	NA	NA	GO:0003824	GO	catalytic activity
Thupl.29377350s0002	29377350_183457	29377350	C	Thupl.29377350s0002.1.v3.1	Transcript	splice_acceptor_variant	NA	NA	NA	NA	NA	NA	GO:0050662	GO	coenzyme binding
Thupl.29377351s0003	29377351_1524068	29377351	A	Thupl.29377351s0003.1.v3.1	Transcript	5_prime_UTR_variant	353	NA	NA	NA	NA	NA	GO:0008152	GO	metabolic process
Thupl.29377351s0003	29377351_1524068	29377351	A	Thupl.29377351s0003.1.v3.1	Transcript	5_prime_UTR_variant	353	NA	NA	NA	NA	NA	GO:0008168	GO	methyltransferase activity
Thupl.29377351s0005	29377351_2040043	29377351	T	Thupl.29377351s0005.1.v3.1	Transcript	5_prime_UTR_variant	105	NA	NA	NA	NA	NA	GO:0008152	GO	metabolic process
Thupl.29377351s0005	29377351_2040043	29377351	T	Thupl.29377351s0005.1.v3.1	Transcript	5_prime_UTR_variant	105	NA	NA	NA	NA	NA	GO:0008168	GO	methyltransferase activity
Thupl.29377352s0001	29377352_16726	29377352	A	Thupl.29377352s0001.1.v3.1	Transcript	upstream_gene_variant	NA	NA	NA	NA	NA	NA	GO:0005789	GO	endoplasmic reticulum membrane
Thupl.29377354s0004	29377354_1099094	29377354	C	Thupl.29377354s0004.1.v3.1	Transcript	missense_variant	2145	2099	700	C/S	tGt/tCt	NA	GO:0005634	GO	nucleus
Thupl.29377354s0004	29377354_1099094	29377354	C	Thupl.29377354s0004.1.v3.1	Transcript	missense_variant	2145	2099	700	C/S	tGt/tCt	NA	GO:0006397	GO	mRNA processing
Thupl.29377354s0005	29377354_1404161	29377354	C	Thupl.29377354s0005.1.v3.1	Transcript	3_prime_UTR_variant	1876	NA	NA	NA	NA	NA	GO:0009058	GO	biosynthetic process
Thupl.29377354s0005	29377354_1404161	29377354	C	Thupl.29377354s0005.1.v3.1	Transcript	3_prime_UTR_variant	1876	NA	NA	NA	NA	NA	GO:0016740	GO	transferase activity
Thupl.29377356s0010	29377356_2142631	29377356	T	Thupl.29377356s0010.1.v3.1	Transcript	3_prime_UTR_variant	2198	NA	NA	NA	NA	NA	GO:0004177	GO	aminopeptidase activity
Thupl.29377356s0010	29377356_2142631	29377356	T	Thupl.29377356s0010.1.v3.1	Transcript	3_prime_UTR_variant	2198	NA	NA	NA	NA	NA	GO:0006508	GO	proteolysis
Thupl.29377356s0010	29377356_2142631	29377356	T	Thupl.29377356s0010.1.v3.1	Transcript	3_prime_UTR_variant	2198	NA	NA	NA	NA	NA	GO:0008270	GO	zinc ion binding
Thupl.29377361s0010	29377361_1389363	29377361	C	Thupl.29377361s0010.1.v3.1	Transcript	synonymous_variant	654	654	218	L	ctT/ctC	NA	GO:0000139	GO	Golgi membrane
Thupl.29377361s0010	29377361_1389363	29377361	C	Thupl.29377361s0010.1.v3.1	Transcript	synonymous_variant	654	654	218	L	ctT/ctC	NA	GO:0005801	GO	cis-Golgi network
Thupl.29377361s0010	29377361_1389363	29377361	C	Thupl.29377361s0010.1.v3.1	Transcript	synonymous_variant	654	654	218	L	ctT/ctC	NA	GO:0006888	GO	ER to Golgi vesicle-mediated transport
Thupl.29377361s0010	29377361_1389363	29377361	C	Thupl.29377361s0010.1.v3.1	Transcript	synonymous_variant	654	654	218	L	ctT/ctC	NA	GO:0016021	GO	integral to membrane
Thupl.29377366s0006	29377366_1371969	29377366	A	Thupl.29377366s0006.1.v3.1	Transcript	synonymous_variant	544	171	57	V	gtC/gtA	NA	GO:0006950	GO	response to stress
Thupl.29377367s0002	29377367_1203741	29377367	G	Thupl.29377367s0002.1.v3.1	Transcript	missense_variant	2612	2060	687	V/G	gTg/gGg	NA	GO:0005515	GO	protein binding
Thupl.29377367s0002	29377367_1203741	29377367	G	Thupl.29377367s0002.1.v3.1	Transcript	missense_variant	2612	2060	687	V/G	gTg/gGg	NA	GO:0005524	GO	ATP binding
Thupl.29377367s0002	29377367_1203741	29377367	G	Thupl.29377367s0002.1.v3.1	Transcript	missense_variant	2612	2060	687	V/G	gTg/gGg	NA	GO:0005634	GO	nucleus
Thupl.29377367s0002	29377367_1203741	29377367	G	Thupl.29377367s0002.1.v3.1	Transcript	missense_variant	2612	2060	687	V/G	gTg/gGg	NA	GO:0006355	GO	regulation of transcription, DNA-dependent
Thupl.29377367s0002	29377367_1203741	29377367	G	Thupl.29377367s0002.1.v3.1	Transcript	missense_variant	2612	2060	687	V/G	gTg/gGg	NA	GO:0008094	GO	DNA-dependent ATPase activity
Thupl.29377367s0002	29377367_1203741	29377367	G	Thupl.29377367s0002.1.v3.1	Transcript	missense_variant	2612	2060	687	V/G	gTg/gGg	NA	GO:0040029	GO	regulation of gene expression, epigenetic
Thupl.29377367s0002	29377367_1203741	29377367	G	Thupl.29377367s0002.1.v3.1	Transcript	missense_variant	2612	2060	687	V/G	gTg/gGg	NA	GO:0043044	GO	ATP-dependent chromatin remodeling
Thupl.29377368s0003	29377368_590069	29377368	T	Thupl.29377368s0003.1.v3.1	Transcript	stop_retained_variant	358	282	94	*	taG/taA	NA	GO:0003723	GO	RNA binding
Thupl.29377368s0003	29377368_590069	29377368	T	Thupl.29377368s0003.1.v3.1	Transcript	stop_retained_variant	358	282	94	*	taG/taA	NA	GO:0006396	GO	RNA processing
Thupl.29377368s0024	29377368_4518671	29377368	A	Thupl.29377368s0024.1.v3.1	Transcript	synonymous_variant	2322	1320	440	V	gtC/gtT	NA	GO:0005515	GO	protein binding
Thupl.29377370s0013	29377370_3045775	29377370	T	Thupl.29377370s0013.1.v3.1	Transcript	intron_variant	NA	NA	NA	NA	NA	NA	GO:0008270	GO	zinc ion binding
Thupl.29377371s0001	29377371_409273	29377371	A	Thupl.29377371s0001.1.v3.1	Transcript	synonymous_variant	1563	1335	445	S	tcG/tcA	NA	GO:0005096	GO	GTPase activator activity
Thupl.29377372s0001	29377372_11087	29377372	C	Thupl.29377372s0001.1.v3.1	Transcript	missense_variant	1233	996	332	N/K	aaT/aaG	NA	GO:0004190	GO	aspartic-type endopeptidase activity
Thupl.29377372s0001	29377372_11087	29377372	C	Thupl.29377372s0001.1.v3.1	Transcript	missense_variant	1233	996	332	N/K	aaT/aaG	NA	GO:0006508	GO	proteolysis
Thupl.29377372s0003	29377372_151361	29377372	A	Thupl.29377372s0003.1.v3.1	Transcript	downstream_gene_variant	NA	NA	NA	NA	NA	NA	GO:0004190	GO	aspartic-type endopeptidase activity
Thupl.29377372s0003	29377372_151361	29377372	A	Thupl.29377372s0003.1.v3.1	Transcript	downstream_gene_variant	NA	NA	NA	NA	NA	NA	GO:0006508	GO	proteolysis
Thupl.29377375s0004	29377375_1085853	29377375	A	Thupl.29377375s0004.1.v3.1	Transcript	intron_variant	NA	NA	NA	NA	NA	NA	GO:0003777	GO	microtubule motor activity
Thupl.29377375s0004	29377375_1085853	29377375	A	Thupl.29377375s0004.1.v3.1	Transcript	intron_variant	NA	NA	NA	NA	NA	NA	GO:0005515	GO	protein binding
Thupl.29377375s0004	29377375_1085853	29377375	A	Thupl.29377375s0004.1.v3.1	Transcript	intron_variant	NA	NA	NA	NA	NA	NA	GO:0005524	GO	ATP binding
Thupl.29377375s0004	29377375_1085853	29377375	A	Thupl.29377375s0004.1.v3.1	Transcript	intron_variant	NA	NA	NA	NA	NA	NA	GO:0007018	GO	microtubule-based movement
Thupl.29377375s0004	29377375_1085853	29377375	A	Thupl.29377375s0004.1.v3.1	Transcript	intron_variant	NA	NA	NA	NA	NA	NA	GO:0008017	GO	microtubule binding
Thupl.29377375s0004	29377375_1085853	29377375	A	Thupl.29377375s0004.1.v3.1	Transcript	intron_variant	NA	NA	NA	NA	NA	NA	GO:0032886	GO	regulation of microtubule-based process
Thupl.29377375s0004	29377375_1085853	29377375	A	Thupl.29377375s0004.1.v3.1	Transcript	intron_variant	NA	NA	NA	NA	NA	NA	GO:0048364	GO	root development
Thupl.29377375s0005	29377375_1738446	29377375	C	Thupl.29377375s0005.1.v3.1	Transcript	5_prime_UTR_variant	22	NA	NA	NA	NA	NA	GO:0016021	GO	integral to membrane
Thupl.29377375s0005	29377375_1738446	29377375	C	Thupl.29377375s0005.1.v3.1	Transcript	5_prime_UTR_variant	22	NA	NA	NA	NA	NA	GO:0016757	GO	transferase activity, transferring glycosyl groups
Thupl.29377376s0010	29377376_2522342	29377376	A	Thupl.29377376s0010.1.v3.1	Transcript	intron_variant	NA	NA	NA	NA	NA	NA	GO:0003993	GO	acid phosphatase activity
Thupl.29377376s0010	29377376_2522342	29377376	A	Thupl.29377376s0010.1.v3.1	Transcript	intron_variant	NA	NA	NA	NA	NA	NA	GO:0016787	GO	hydrolase activity
Thupl.29377376s0010	29377376_2522342	29377376	A	Thupl.29377376s0010.1.v3.1	Transcript	intron_variant	NA	NA	NA	NA	NA	NA	GO:0046872	GO	metal ion binding
Thupl.29377376s0015	29377376_3084903	29377376	C	Thupl.29377376s0015.1.v3.1	Transcript	synonymous_variant	352	87	29	I	atT/atC	NA	GO:0000049	GO	tRNA binding
Thupl.29377376s0015	29377376_3084903	29377376	C	Thupl.29377376s0015.1.v3.1	Transcript	synonymous_variant	352	87	29	I	atT/atC	NA	GO:0002098	GO	tRNA wobble uridine modification
Thupl.29377376s0015	29377376_3084903	29377376	C	Thupl.29377376s0015.1.v3.1	Transcript	synonymous_variant	352	87	29	I	atT/atC	NA	GO:0034227	GO	tRNA thio-modification
Thupl.29377380s0003	29377380_602323	29377380	T	Thupl.29377380s0003.1.v3.1	Transcript	3_prime_UTR_variant	2514	NA	NA	NA	NA	NA	GO:0004672	GO	protein kinase activity
Thupl.29377380s0003	29377380_602323	29377380	T	Thupl.29377380s0003.1.v3.1	Transcript	3_prime_UTR_variant	2514	NA	NA	NA	NA	NA	GO:0005524	GO	ATP binding
Thupl.29377380s0003	29377380_602323	29377380	T	Thupl.29377380s0003.1.v3.1	Transcript	3_prime_UTR_variant	2514	NA	NA	NA	NA	NA	GO:0006468	GO	protein phosphorylation
Thupl.29377381s0010	29377381_2041567	29377381	T	Thupl.29377381s0010.1.v3.1	Transcript	5_prime_UTR_variant	31	NA	NA	NA	NA	NA	GO:0005509	GO	calcium ion binding
Thupl.29377384s0002	29377384_227658	29377384	T	Thupl.29377384s0002.2.v3.1	Transcript	synonymous_variant	231	21	7	L	ttG/ttA	NA	GO:0047429	GO	nucleoside-triphosphate diphosphatase activity
Thupl.29377393s0006	29377393_551406	29377393	T	Thupl.29377393s0006.3.v3.1	Transcript	5_prime_UTR_variant	119	NA	NA	NA	NA	NA	GO:0005215	GO	transporter activity
Thupl.29377393s0006	29377393_551406	29377393	T	Thupl.29377393s0006.3.v3.1	Transcript	5_prime_UTR_variant	119	NA	NA	NA	NA	NA	GO:0006810	GO	transport
Thupl.29377393s0006	29377393_551406	29377393	T	Thupl.29377393s0006.3.v3.1	Transcript	5_prime_UTR_variant	119	NA	NA	NA	NA	NA	GO:0016020	GO	membrane
Thupl.29377393s0012	29377393_1002275	29377393	G	Thupl.29377393s0012.1.v3.1	Transcript	missense_variant	25	25	9	E/Q	Gag/Cag	NA	GO:0003676	GO	nucleic acid binding
Thupl.29377401s0002	29377401_304363	29377401	A	Thupl.29377401s0002.1.v3.1	Transcript	3_prime_UTR_variant	7560	NA	NA	NA	NA	NA	GO:0003779	GO	actin binding
Thupl.29377401s0006	29377401_1194506	29377401	A	Thupl.29377401s0006.1.v3.1	Transcript	intron_variant	NA	NA	NA	NA	NA	NA	GO:0016616	GO	oxidoreductase activity, acting on the CH-OH group of donors, NAD or NADP as acceptor
Thupl.29377401s0006	29377401_1194506	29377401	A	Thupl.29377401s0006.1.v3.1	Transcript	intron_variant	NA	NA	NA	NA	NA	NA	GO:0055114	GO	oxidation-reduction process
Thupl.29377401s0009	29377401_1836430	29377401	A	Thupl.29377401s0009.1.v3.1	Transcript	synonymous_variant	197	60	20	L	ctC/ctA	NA	GO:0016021	GO	integral to membrane
Thupl.29377401s0011	29377401_2116020	29377401	A	Thupl.29377401s0011.1.v3.1	Transcript	missense_variant	1612	1310	437	C/F	tGt/tTt	NA	GO:0003677	GO	DNA binding
Thupl.29377401s0011	29377401_2116020	29377401	A	Thupl.29377401s0011.1.v3.1	Transcript	missense_variant	1612	1310	437	C/F	tGt/tTt	NA	GO:0003916	GO	DNA topoisomerase activity
Thupl.29377401s0011	29377401_2116020	29377401	A	Thupl.29377401s0011.1.v3.1	Transcript	missense_variant	1612	1310	437	C/F	tGt/tTt	NA	GO:0003917	GO	DNA topoisomerase type I activity
Thupl.29377401s0011	29377401_2116020	29377401	A	Thupl.29377401s0011.1.v3.1	Transcript	missense_variant	1612	1310	437	C/F	tGt/tTt	NA	GO:0006265	GO	DNA topological change
Thupl.29377402s0004	29377402_751948	29377402	A	Thupl.29377402s0004.1.v3.1	Transcript	missense_variant	1153	767	256	G/E	gGa/gAa	NA	GO:0004425	GO	indole-3-glycerol-phosphate synthase activity
Thupl.29377402s0011	29377402_2600824	29377402	C	Thupl.29377402s0011.1.v3.1	Transcript	intron_variant	NA	NA	NA	NA	NA	NA	GO:0006662	GO	glycerol ether metabolic process
Thupl.29377402s0011	29377402_2600824	29377402	C	Thupl.29377402s0011.1.v3.1	Transcript	intron_variant	NA	NA	NA	NA	NA	NA	GO:0015035	GO	protein disulfide oxidoreductase activity
Thupl.29377402s0011	29377402_2600824	29377402	C	Thupl.29377402s0011.1.v3.1	Transcript	intron_variant	NA	NA	NA	NA	NA	NA	GO:0045454	GO	cell redox homeostasis
Thupl.29377402s0012	29377402_2658418	29377402	T	Thupl.29377402s0012.1.v3.1	Transcript	intron_variant	NA	NA	NA	NA	NA	NA	GO:0006662	GO	glycerol ether metabolic process
Thupl.29377402s0012	29377402_2658418	29377402	T	Thupl.29377402s0012.1.v3.1	Transcript	intron_variant	NA	NA	NA	NA	NA	NA	GO:0015035	GO	protein disulfide oxidoreductase activity
Thupl.29377402s0012	29377402_2658418	29377402	T	Thupl.29377402s0012.1.v3.1	Transcript	intron_variant	NA	NA	NA	NA	NA	NA	GO:0045454	GO	cell redox homeostasis
Thupl.29377402s0022	29377402_4312689	29377402	A	Thupl.29377402s0022.1.v3.1	Transcript	3_prime_UTR_variant	1180	NA	NA	NA	NA	NA	GO:0019904	GO	protein domain specific binding
Thupl.29377402s0024	29377402_4444838	29377402	G	Thupl.29377402s0024.1.v3.1	Transcript	missense_variant	626	449	150	V/A	gTt/gCt	NA	GO:0006486	GO	protein glycosylation
Thupl.29377402s0024	29377402_4444838	29377402	G	Thupl.29377402s0024.1.v3.1	Transcript	missense_variant	626	449	150	V/A	gTt/gCt	NA	GO:0016757	GO	transferase activity, transferring glycosyl groups
Thupl.29377402s0038	29377402_6679617	29377402	C	Thupl.29377402s0038.1.v3.1	Transcript	missense_variant	2959	2630	877	L/S	tTa/tCa	NA	GO:0005515	GO	protein binding
Thupl.29377407s0003	29377407_481609	29377407	G	Thupl.29377407s0003.1.v3.1	Transcript	synonymous_variant	1843	1617	539	E	gaA/gaG	NA	GO:0004842	GO	ubiquitin-protein ligase activity
Thupl.29377407s0003	29377407_481609	29377407	G	Thupl.29377407s0003.1.v3.1	Transcript	synonymous_variant	1843	1617	539	E	gaA/gaG	NA	GO:0016567	GO	protein ubiquitination
Thupl.29377418s0012	29377418_2103604	29377418	G	Thupl.29377418s0012.1.v3.1	Transcript	intron_variant	NA	NA	NA	NA	NA	NA	GO:0070682	GO	proteasome regulatory particle assembly
Thupl.29377419s0006	29377419_1225434	29377419	G	Thupl.29377419s0006.1.v3.1	Transcript	missense_variant	1813	1526	509	I/R	aTa/aGa	NA	GO:0003677	GO	DNA binding
Thupl.29377420s0007	29377420_2388040	29377420	C	Thupl.29377420s0007.1.v3.1	Transcript	3_prime_UTR_variant	1627	NA	NA	NA	NA	NA	GO:0006482	GO	protein demethylation
Thupl.29377420s0007	29377420_2388040	29377420	C	Thupl.29377420s0007.1.v3.1	Transcript	3_prime_UTR_variant	1627	NA	NA	NA	NA	NA	GO:0051723	GO	protein methylesterase activity
Thupl.29377420s0010	29377420_5231973	29377420	C	Thupl.29377420s0010.1.v3.1	Transcript	3_prime_UTR_variant	934	NA	NA	NA	NA	NA	GO:0046872	GO	metal ion binding
Thupl.29377421s0011	29377421_3570652	29377421	C	Thupl.29377421s0011.1.v3.1	Transcript	missense_variant	1747	1741	581	L/V	Cta/Gta	NA	GO:0004672	GO	protein kinase activity
Thupl.29377421s0011	29377421_3570652	29377421	C	Thupl.29377421s0011.1.v3.1	Transcript	missense_variant	1747	1741	581	L/V	Cta/Gta	NA	GO:0006468	GO	protein phosphorylation
Thupl.29377423s0008	29377423_1084059	29377423	C	Thupl.29377423s0008.1.v3.1	Transcript	missense_variant	61	61	21	R/G	Cgt/Ggt	NA	GO:0055114	GO	oxidation-reduction process
Thupl.29377423s0015	29377423_2030300	29377423	A	Thupl.29377423s0015.1.v3.1	Transcript	synonymous_variant	1800	1446	482	P	ccG/ccA	NA	GO:0000077	GO	DNA damage checkpoint
Thupl.29377423s0015	29377423_2030300	29377423	A	Thupl.29377423s0015.1.v3.1	Transcript	synonymous_variant	1800	1446	482	P	ccG/ccA	NA	GO:0030896	GO	checkpoint clamp complex
Thupl.29377423s0018	29377423_2266528	29377423	A	Thupl.29377423s0018.1.v3.1	Transcript	intron_variant	NA	NA	NA	NA	NA	NA	GO:0046872	GO	metal ion binding
Thupl.29377428s0002	29377428_1434111	29377428	G	Thupl.29377428s0002.1.v3.1	Transcript	5_prime_UTR_variant	253	NA	NA	NA	NA	NA	GO:0003676	GO	nucleic acid binding
Thupl.29377428s0002	29377428_1434111	29377428	G	Thupl.29377428s0002.1.v3.1	Transcript	5_prime_UTR_variant	253	NA	NA	NA	NA	NA	GO:0005524	GO	ATP binding
Thupl.29377435s0003	29377435_1642470	29377435	G	Thupl.29377435s0003.1.v3.1	Transcript	3_prime_UTR_variant	3321	NA	NA	NA	NA	NA	GO:0008168	GO	methyltransferase activity
Thupl.29377437s0007	29377437_2940240	29377437	G	Thupl.29377437s0007.1.v3.1	Transcript	3_prime_UTR_variant	940	NA	NA	NA	NA	NA	GO:0016021	GO	integral to membrane
Thupl.29377437s0007	29377437_2940240	29377437	G	Thupl.29377437s0007.1.v3.1	Transcript	3_prime_UTR_variant	940	NA	NA	NA	NA	NA	GO:0016192	GO	vesicle-mediated transport
Thupl.29377437s0008	29377437_3242763	29377437	G	Thupl.29377437s0008.1.v3.1	Transcript	intron_variant	NA	NA	NA	NA	NA	NA	GO:0004807	GO	triose-phosphate isomerase activity
Thupl.29377437s0008	29377437_3242763	29377437	G	Thupl.29377437s0008.1.v3.1	Transcript	intron_variant	NA	NA	NA	NA	NA	NA	GO:0008152	GO	metabolic process
Thupl.29377437s0017	29377437_5892923	29377437	T	Thupl.29377437s0017.1.v3.1	Transcript	intron_variant	NA	NA	NA	NA	NA	NA	GO:0003723	GO	RNA binding
Thupl.29377438s0002	29377438_817980	29377438	T	Thupl.29377438s0002.1.v3.1	Transcript	synonymous_variant	742	525	175	I	atC/atT	NA	GO:0005783	GO	endoplasmic reticulum
Thupl.29377438s0002	29377438_817980	29377438	T	Thupl.29377438s0002.1.v3.1	Transcript	synonymous_variant	742	525	175	I	atC/atT	NA	GO:0030433	GO	ER-associated protein catabolic process
Thupl.29377438s0002	29377438_817980	29377438	T	Thupl.29377438s0002.1.v3.1	Transcript	synonymous_variant	742	525	175	I	atC/atT	NA	GO:0031625	GO	ubiquitin protein ligase binding
Thupl.29377438s0003	29377438_1240022	29377438	G	Thupl.29377438s0003.1.v3.1	Transcript	5_prime_UTR_variant	608	NA	NA	NA	NA	NA	GO:0003677	GO	DNA binding
Thupl.29377438s0003	29377438_1240022	29377438	G	Thupl.29377438s0003.1.v3.1	Transcript	5_prime_UTR_variant	608	NA	NA	NA	NA	NA	GO:0005634	GO	nucleus
Thupl.29377438s0003	29377438_1240022	29377438	G	Thupl.29377438s0003.1.v3.1	Transcript	5_prime_UTR_variant	608	NA	NA	NA	NA	NA	GO:0006355	GO	regulation of transcription, DNA-dependent
Thupl.29377438s0003	29377438_1240022	29377438	G	Thupl.29377438s0003.1.v3.1	Transcript	5_prime_UTR_variant	608	NA	NA	NA	NA	NA	GO:0009725	GO	response to hormone stimulus
Thupl.29377439s0002	29377439_191357	29377439	C	Thupl.29377439s0002.1.v3.1	Transcript	3_prime_UTR_variant	2151	NA	NA	NA	NA	NA	GO:0006355	GO	regulation of transcription, DNA-dependent
Thupl.29377439s0011	29377439_1137308	29377439	C	Thupl.29377439s0011.1.v3.1	Transcript	3_prime_UTR_variant	1074	NA	NA	NA	NA	NA	GO:0016021	GO	integral to membrane
Thupl.29377442s0010	29377442_2037058	29377442	C	Thupl.29377442s0010.1.v3.1	Transcript	5_prime_UTR_variant	144	NA	NA	NA	NA	NA	GO:0005515	GO	protein binding
Thupl.29377443s0002	29377443_176802	29377443	C	Thupl.29377443s0002.1.v3.1	Transcript	5_prime_UTR_variant	714	NA	NA	NA	NA	NA	GO:0005215	GO	transporter activity
Thupl.29377443s0002	29377443_176802	29377443	C	Thupl.29377443s0002.1.v3.1	Transcript	5_prime_UTR_variant	714	NA	NA	NA	NA	NA	GO:0006810	GO	transport
Thupl.29377443s0002	29377443_176802	29377443	C	Thupl.29377443s0002.1.v3.1	Transcript	5_prime_UTR_variant	714	NA	NA	NA	NA	NA	GO:0016020	GO	membrane
Thupl.29377450s0007	29377450_2630903	29377450	G	Thupl.29377450s0007.1.v3.1	Transcript	missense_variant	757	363	121	N/K	aaT/aaG	NA	GO:0000172	GO	ribonuclease MRP complex
Thupl.29377450s0007	29377450_2630903	29377450	G	Thupl.29377450s0007.1.v3.1	Transcript	missense_variant	757	363	121	N/K	aaT/aaG	NA	GO:0003723	GO	RNA binding
Thupl.29377450s0007	29377450_2630903	29377450	G	Thupl.29377450s0007.1.v3.1	Transcript	missense_variant	757	363	121	N/K	aaT/aaG	NA	GO:0004540	GO	ribonuclease activity
Thupl.29377450s0007	29377450_2630903	29377450	G	Thupl.29377450s0007.1.v3.1	Transcript	missense_variant	757	363	121	N/K	aaT/aaG	NA	GO:0006364	GO	rRNA processing
Thupl.29377450s0007	29377450_2630903	29377450	G	Thupl.29377450s0007.1.v3.1	Transcript	missense_variant	757	363	121	N/K	aaT/aaG	NA	GO:0006379	GO	mRNA cleavage
Thupl.29377450s0007	29377450_2630903	29377450	G	Thupl.29377450s0007.1.v3.1	Transcript	missense_variant	757	363	121	N/K	aaT/aaG	NA	GO:0008033	GO	tRNA processing
Thupl.29377450s0007	29377450_2630903	29377450	G	Thupl.29377450s0007.1.v3.1	Transcript	missense_variant	757	363	121	N/K	aaT/aaG	NA	GO:0030677	GO	ribonuclease P complex
Thupl.29377451s0005	29377451_1452722	29377451	A	Thupl.29377451s0005.1.v3.1	Transcript	3_prime_UTR_variant	2695	NA	NA	NA	NA	NA	GO:0006629	GO	lipid metabolic process
Thupl.29377451s0005	29377451_1452722	29377451	A	Thupl.29377451s0005.1.v3.1	Transcript	3_prime_UTR_variant	2695	NA	NA	NA	NA	NA	GO:0008081	GO	phosphoric diester hydrolase activity
Thupl.29377455s0013	29377455_662635	29377455	G	Thupl.29377455s0013.1.v3.1	Transcript	intron_variant	NA	NA	NA	NA	NA	NA	GO:0004386	GO	helicase activity
Thupl.29377460s0003	29377460_166171	29377460	T	Thupl.29377460s0003.2.v3.1	Transcript	intron_variant	NA	NA	NA	NA	NA	NA	GO:0006511	GO	ubiquitin-dependent protein catabolic process
Thupl.29377462s0002	29377462_1150795	29377462	A	Thupl.29377462s0002.1.v3.1	Transcript	upstream_gene_variant	NA	NA	NA	NA	NA	NA	GO:0008152	GO	metabolic process
Thupl.29377462s0002	29377462_1150795	29377462	A	Thupl.29377462s0002.1.v3.1	Transcript	upstream_gene_variant	NA	NA	NA	NA	NA	NA	GO:0008168	GO	methyltransferase activity
Thupl.29377462s0013	29377462_3836179	29377462	G	Thupl.29377462s0013.1.v3.1	Transcript	missense_variant	4152	3396	1132	I/M	atC/atG	NA	GO:0043531	GO	ADP binding
Thupl.29377462s0018	29377462_4275453	29377462	T	Thupl.29377462s0018.1.v3.1	Transcript	5_prime_UTR_variant	158	NA	NA	NA	NA	NA	GO:0055114	GO	oxidation-reduction process
Thupl.29377464s0013	29377464_3604526	29377464	A	Thupl.29377464s0013.1.v3.1	Transcript	missense_variant	678	50	17	S/N	aGc/aAc	NA	GO:0004672	GO	protein kinase activity
Thupl.29377464s0013	29377464_3604526	29377464	A	Thupl.29377464s0013.1.v3.1	Transcript	missense_variant	678	50	17	S/N	aGc/aAc	NA	GO:0005524	GO	ATP binding
Thupl.29377464s0013	29377464_3604526	29377464	A	Thupl.29377464s0013.1.v3.1	Transcript	missense_variant	678	50	17	S/N	aGc/aAc	NA	GO:0006468	GO	protein phosphorylation
Thupl.29377464s0018	29377464_4683417	29377464	G	Thupl.29377464s0018.1.v3.1	Transcript	synonymous_variant	182	123	41	A	gcT/gcC	NA	GO:0047793	GO	cycloeucalenol cycloisomerase activity
Thupl.29377472s0006	29377472_964122	29377472	A	Thupl.29377472s0006.1.v3.1	Transcript	downstream_gene_variant	NA	NA	NA	NA	NA	NA	GO:0004672	GO	protein kinase activity
Thupl.29377472s0006	29377472_964122	29377472	A	Thupl.29377472s0006.1.v3.1	Transcript	downstream_gene_variant	NA	NA	NA	NA	NA	NA	GO:0005515	GO	protein binding
Thupl.29377472s0006	29377472_964122	29377472	A	Thupl.29377472s0006.1.v3.1	Transcript	downstream_gene_variant	NA	NA	NA	NA	NA	NA	GO:0005524	GO	ATP binding
Thupl.29377472s0006	29377472_964122	29377472	A	Thupl.29377472s0006.1.v3.1	Transcript	downstream_gene_variant	NA	NA	NA	NA	NA	NA	GO:0006468	GO	protein phosphorylation
Thupl.29377477s0003	29377477_281222	29377477	A	Thupl.29377477s0003.1.v3.1	Transcript	3_prime_UTR_variant	1699	NA	NA	NA	NA	NA	GO:0007034	GO	vacuolar transport
Thupl.29377477s0004	29377477_565776	29377477	C	Thupl.29377477s0004.1.v3.1	Transcript	5_prime_UTR_variant	224	NA	NA	NA	NA	NA	GO:0005506	GO	iron ion binding
Thupl.29377477s0004	29377477_565776	29377477	C	Thupl.29377477s0004.1.v3.1	Transcript	5_prime_UTR_variant	224	NA	NA	NA	NA	NA	GO:0016705	GO	oxidoreductase activity, acting on paired donors, with incorporation or reduction of molecular oxygen
Thupl.29377477s0004	29377477_565776	29377477	C	Thupl.29377477s0004.1.v3.1	Transcript	5_prime_UTR_variant	224	NA	NA	NA	NA	NA	GO:0020037	GO	heme binding
Thupl.29377477s0004	29377477_565776	29377477	C	Thupl.29377477s0004.1.v3.1	Transcript	5_prime_UTR_variant	224	NA	NA	NA	NA	NA	GO:0055114	GO	oxidation-reduction process
Thupl.29377478s0003	29377478_297948	29377478	A	Thupl.29377478s0003.1.v3.1	Transcript	3_prime_UTR_variant	2381	NA	NA	NA	NA	NA	GO:0003676	GO	nucleic acid binding
Thupl.29377478s0003	29377478_297948	29377478	A	Thupl.29377478s0003.1.v3.1	Transcript	3_prime_UTR_variant	2381	NA	NA	NA	NA	NA	GO:0005524	GO	ATP binding
Thupl.29377478s0005	29377478_880956	29377478	A	Thupl.29377478s0005.1.v3.1	Transcript	5_prime_UTR_variant	235	NA	NA	NA	NA	NA	GO:0003676	GO	nucleic acid binding
Thupl.29377479s0001	29377479_1540	29377479	A	Thupl.29377479s0001.1.v3.1	Transcript	3_prime_UTR_variant	1995	NA	NA	NA	NA	NA	GO:0003677	GO	DNA binding
Thupl.29377479s0001	29377479_1540	29377479	A	Thupl.29377479s0001.1.v3.1	Transcript	3_prime_UTR_variant	1995	NA	NA	NA	NA	NA	GO:0006284	GO	base-excision repair
Thupl.29377481s0007	29377481_1467789	29377481	C	Thupl.29377481s0007.1.v3.1	Transcript	intron_variant	NA	NA	NA	NA	NA	NA	GO:0004066	GO	asparagine synthase (glutamine-hydrolyzing) activity
Thupl.29377481s0007	29377481_1467789	29377481	C	Thupl.29377481s0007.1.v3.1	Transcript	intron_variant	NA	NA	NA	NA	NA	NA	GO:0006529	GO	asparagine biosynthetic process
Thupl.29377482s0007	29377482_1449838	29377482	C	Thupl.29377482s0007.1.v3.1	Transcript	5_prime_UTR_variant	143	NA	NA	NA	NA	NA	GO:0006629	GO	lipid metabolic process
Thupl.29377482s0007	29377482_1449838	29377482	C	Thupl.29377482s0007.1.v3.1	Transcript	5_prime_UTR_variant	143	NA	NA	NA	NA	NA	GO:0008374	GO	O-acyltransferase activity
Thupl.29377482s0008	29377482_1729039	29377482	A	Thupl.29377482s0008.1.v3.1	Transcript	missense_variant	327	14	5	S/I	aGc/aTc	NA	GO:0055114	GO	oxidation-reduction process
Thupl.29377483s0002	29377483_819932	29377483	A	Thupl.29377483s0002.1.v3.1	Transcript	5_prime_UTR_variant	967	NA	NA	NA	NA	NA	GO:0004672	GO	protein kinase activity
Thupl.29377483s0002	29377483_819932	29377483	A	Thupl.29377483s0002.1.v3.1	Transcript	5_prime_UTR_variant	967	NA	NA	NA	NA	NA	GO:0005515	GO	protein binding
Thupl.29377483s0002	29377483_819932	29377483	A	Thupl.29377483s0002.1.v3.1	Transcript	5_prime_UTR_variant	967	NA	NA	NA	NA	NA	GO:0006468	GO	protein phosphorylation
Thupl.29377484s0003	29377484_356677	29377484	G	Thupl.29377484s0003.1.v3.1	Transcript	missense_variant	521	141	47	I/M	atA/atG	NA	GO:0003676	GO	nucleic acid binding
Thupl.29377485s0004	29377485_920185	29377485	T	Thupl.29377485s0004.1.v3.1	Transcript	missense_variant	2426	2132	711	N/I	aAc/aTc	NA	GO:0005515	GO	protein binding
Thupl.29377485s0008	29377485_1980418	29377485	G	Thupl.29377485s0008.1.v3.1	Transcript	upstream_gene_variant	NA	NA	NA	NA	NA	NA	GO:0005509	GO	calcium ion binding
Thupl.29377492s0015	29377492_4591698	29377492	G	Thupl.29377492s0015.1.v3.1	Transcript	missense_variant	1619	1369	457	F/L	Ttt/Ctt	NA	GO:0000287	GO	magnesium ion binding
Thupl.29377492s0015	29377492_4591698	29377492	G	Thupl.29377492s0015.1.v3.1	Transcript	missense_variant	1619	1369	457	F/L	Ttt/Ctt	NA	GO:0008152	GO	metabolic process
Thupl.29377492s0015	29377492_4591698	29377492	G	Thupl.29377492s0015.1.v3.1	Transcript	missense_variant	1619	1369	457	F/L	Ttt/Ctt	NA	GO:0010333	GO	terpene synthase activity
Thupl.29377492s0015	29377492_4591698	29377492	G	Thupl.29377492s0015.1.v3.1	Transcript	missense_variant	1619	1369	457	F/L	Ttt/Ctt	NA	GO:0016829	GO	lyase activity
Thupl.29377494s0004	29377494_487873	29377494	A	Thupl.29377494s0004.1.v3.1	Transcript	missense_variant	1613	1183	395	A/S	Gct/Tct	NA	GO:0005982	GO	starch metabolic process
Thupl.29377494s0004	29377494_487873	29377494	A	Thupl.29377494s0004.1.v3.1	Transcript	missense_variant	1613	1183	395	A/S	Gct/Tct	NA	GO:0007623	GO	circadian rhythm
Thupl.29377494s0004	29377494_487873	29377494	A	Thupl.29377494s0004.1.v3.1	Transcript	missense_variant	1613	1183	395	A/S	Gct/Tct	NA	GO:0008138	GO	protein tyrosine/serine/threonine phosphatase activity
Thupl.29377494s0004	29377494_487873	29377494	A	Thupl.29377494s0004.1.v3.1	Transcript	missense_variant	1613	1183	395	A/S	Gct/Tct	NA	GO:0016311	GO	dephosphorylation
Thupl.29377494s0004	29377494_487873	29377494	A	Thupl.29377494s0004.1.v3.1	Transcript	missense_variant	1613	1183	395	A/S	Gct/Tct	NA	GO:0019203	GO	carbohydrate phosphatase activity
Thupl.29377495s0002	29377495_350843	29377495	T	Thupl.29377495s0002.1.v3.1	Transcript	synonymous_variant	840	234	78	T	acC/acT	NA	GO:0003677	GO	DNA binding
Thupl.29377495s0002	29377495_350843	29377495	T	Thupl.29377495s0002.1.v3.1	Transcript	synonymous_variant	840	234	78	T	acC/acT	NA	GO:0003700	GO	sequence-specific DNA binding transcription factor activity
Thupl.29377495s0002	29377495_350843	29377495	T	Thupl.29377495s0002.1.v3.1	Transcript	synonymous_variant	840	234	78	T	acC/acT	NA	GO:0006355	GO	regulation of transcription, DNA-dependent
Thupl.29377495s0002	29377495_350843	29377495	T	Thupl.29377495s0002.1.v3.1	Transcript	synonymous_variant	840	234	78	T	acC/acT	NA	GO:0043565	GO	sequence-specific DNA binding
Thupl.29377496s0005	29377496_225714	29377496	A	Thupl.29377496s0005.1.v3.1	Transcript	3_prime_UTR_variant	668	NA	NA	NA	NA	NA	GO:0003735	GO	structural constituent of ribosome
Thupl.29377496s0005	29377496_225714	29377496	A	Thupl.29377496s0005.1.v3.1	Transcript	3_prime_UTR_variant	668	NA	NA	NA	NA	NA	GO:0005622	GO	intracellular
Thupl.29377496s0005	29377496_225714	29377496	A	Thupl.29377496s0005.1.v3.1	Transcript	3_prime_UTR_variant	668	NA	NA	NA	NA	NA	GO:0005840	GO	ribosome
Thupl.29377496s0005	29377496_225714	29377496	A	Thupl.29377496s0005.1.v3.1	Transcript	3_prime_UTR_variant	668	NA	NA	NA	NA	NA	GO:0006412	GO	translation
Thupl.29377496s0016	29377496_1525926	29377496	G	Thupl.29377496s0016.1.v3.1	Transcript	missense_variant	920	707	236	S/C	tCt/tGt	NA	GO:0003676	GO	nucleic acid binding
Thupl.29377503s0006	29377503_438612	29377503	T	Thupl.29377503s0006.1.v3.1	Transcript	5_prime_UTR_variant	334	NA	NA	NA	NA	NA	GO:0005525	GO	GTP binding
Thupl.29377508s0004	29377508_594224	29377508	T	Thupl.29377508s0004.1.v3.1	Transcript	missense_variant	2099	1717	573	A/T	Gca/Aca	NA	GO:0016491	GO	oxidoreductase activity
Thupl.29377508s0004	29377508_594224	29377508	T	Thupl.29377508s0004.1.v3.1	Transcript	missense_variant	2099	1717	573	A/T	Gca/Aca	NA	GO:0045454	GO	cell redox homeostasis
Thupl.29377508s0004	29377508_594224	29377508	T	Thupl.29377508s0004.1.v3.1	Transcript	missense_variant	2099	1717	573	A/T	Gca/Aca	NA	GO:0055114	GO	oxidation-reduction process
Thupl.29377508s0009	29377508_1614016	29377508	C	Thupl.29377508s0009.1.v3.1	Transcript	synonymous_variant	136	9	3	A	gcA/gcC	NA	GO:0005524	GO	ATP binding
Thupl.29377513s0004	29377513_1249431	29377513	C	Thupl.29377513s0004.1.v3.1	Transcript	5_prime_UTR_variant	263	NA	NA	NA	NA	NA	GO:0000166	GO	nucleotide binding
Thupl.29377513s0004	29377513_1249431	29377513	C	Thupl.29377513s0004.1.v3.1	Transcript	5_prime_UTR_variant	263	NA	NA	NA	NA	NA	GO:0004828	GO	serine-tRNA ligase activity
Thupl.29377513s0004	29377513_1249431	29377513	C	Thupl.29377513s0004.1.v3.1	Transcript	5_prime_UTR_variant	263	NA	NA	NA	NA	NA	GO:0005524	GO	ATP binding
Thupl.29377513s0004	29377513_1249431	29377513	C	Thupl.29377513s0004.1.v3.1	Transcript	5_prime_UTR_variant	263	NA	NA	NA	NA	NA	GO:0005737	GO	cytoplasm
Thupl.29377513s0004	29377513_1249431	29377513	C	Thupl.29377513s0004.1.v3.1	Transcript	5_prime_UTR_variant	263	NA	NA	NA	NA	NA	GO:0006434	GO	seryl-tRNA aminoacylation
Thupl.29377513s0008	29377513_2158094	29377513	C	Thupl.29377513s0008.1.v3.1	Transcript	3_prime_UTR_variant	1799	NA	NA	NA	NA	NA	GO:0004616	GO	phosphogluconate dehydrogenase (decarboxylating) activity
Thupl.29377513s0008	29377513_2158094	29377513	C	Thupl.29377513s0008.1.v3.1	Transcript	3_prime_UTR_variant	1799	NA	NA	NA	NA	NA	GO:0051287	GO	NAD binding
Thupl.29377513s0008	29377513_2158094	29377513	C	Thupl.29377513s0008.1.v3.1	Transcript	3_prime_UTR_variant	1799	NA	NA	NA	NA	NA	GO:0055114	GO	oxidation-reduction process
Thupl.29377513s0010	29377513_2560374	29377513	A	Thupl.29377513s0010.1.v3.1	Transcript	upstream_gene_variant	NA	NA	NA	NA	NA	NA	GO:0003677	GO	DNA binding
Thupl.29377520s0010	29377520_2097535	29377520	T	Thupl.29377520s0010.1.v3.1	Transcript	synonymous_variant	994	849	283	S	tcG/tcA	NA	GO:0005542	GO	folic acid binding
Thupl.29377520s0010	29377520_2097535	29377520	T	Thupl.29377520s0010.1.v3.1	Transcript	synonymous_variant	994	849	283	S	tcG/tcA	NA	GO:0008152	GO	metabolic process
Thupl.29377520s0010	29377520_2097535	29377520	T	Thupl.29377520s0010.1.v3.1	Transcript	synonymous_variant	994	849	283	S	tcG/tcA	NA	GO:0016740	GO	transferase activity
Thupl.29377528s0001	29377528_82086	29377528	T	Thupl.29377528s0001.1.v3.1	Transcript	intron_variant	NA	NA	NA	NA	NA	NA	GO:0003950	GO	NAD+ ADP-ribosyltransferase activity
Thupl.29377528s0001	29377528_82086	29377528	T	Thupl.29377528s0001.1.v3.1	Transcript	intron_variant	NA	NA	NA	NA	NA	NA	GO:0006471	GO	protein ADP-ribosylation
Thupl.29377529s0009	29377529_1165964	29377529	G	Thupl.29377529s0009.1.v3.1	Transcript	synonymous_variant	126	12	4	T	acA/acG	NA	GO:0000786	GO	nucleosome
Thupl.29377529s0009	29377529_1165964	29377529	G	Thupl.29377529s0009.1.v3.1	Transcript	synonymous_variant	126	12	4	T	acA/acG	NA	GO:0003677	GO	DNA binding
Thupl.29377529s0012	29377529_2004068	29377529	A	Thupl.29377529s0012.1.v3.1	Transcript	intron_variant	NA	NA	NA	NA	NA	NA	GO:0006891	GO	intra-Golgi vesicle-mediated transport
Thupl.29377529s0012	29377529_2004068	29377529	A	Thupl.29377529s0012.1.v3.1	Transcript	intron_variant	NA	NA	NA	NA	NA	NA	GO:0030173	GO	integral to Golgi membrane
Thupl.29377529s0015	29377529_2713176	29377529	A	Thupl.29377529s0015.1.v3.1	Transcript	intron_variant	NA	NA	NA	NA	NA	NA	GO:0000786	GO	nucleosome
Thupl.29377529s0015	29377529_2713176	29377529	A	Thupl.29377529s0015.1.v3.1	Transcript	intron_variant	NA	NA	NA	NA	NA	NA	GO:0003677	GO	DNA binding
Thupl.29377529s0017	29377529_3420760	29377529	G	Thupl.29377529s0017.1.v3.1	Transcript	synonymous_variant	1114	234	78	A	gcG/gcC	NA	GO:0008146	GO	sulfotransferase activity
Thupl.29377533s0002	29377533_546333	29377533	T	Thupl.29377533s0002.1.v3.1	Transcript	synonymous_variant	975	768	256	T	acC/acT	NA	GO:0006725	GO	cellular aromatic compound metabolic process
Thupl.29377533s0002	29377533_546333	29377533	T	Thupl.29377533s0002.1.v3.1	Transcript	synonymous_variant	975	768	256	T	acC/acT	NA	GO:0008198	GO	ferrous iron binding
Thupl.29377533s0002	29377533_546333	29377533	T	Thupl.29377533s0002.1.v3.1	Transcript	synonymous_variant	975	768	256	T	acC/acT	NA	GO:0016491	GO	oxidoreductase activity
Thupl.29377534s0011	29377534_1666740	29377534	A	Thupl.29377534s0011.1.v3.1	Transcript	intron_variant	NA	NA	NA	NA	NA	NA	GO:0003676	GO	nucleic acid binding
Thupl.29377534s0011	29377534_1666740	29377534	A	Thupl.29377534s0011.1.v3.1	Transcript	intron_variant	NA	NA	NA	NA	NA	NA	GO:0005524	GO	ATP binding
Thupl.29377534s0013	29377534_2113081	29377534	C	Thupl.29377534s0013.1.v3.1	Transcript	5_prime_UTR_variant	370	NA	NA	NA	NA	NA	GO:0016020	GO	membrane
Thupl.29377534s0014	29377534_2364071	29377534	G	Thupl.29377534s0014.1.v3.1	Transcript	5_prime_UTR_variant	388	NA	NA	NA	NA	NA	GO:0003924	GO	GTPase activity
Thupl.29377534s0014	29377534_2364071	29377534	G	Thupl.29377534s0014.1.v3.1	Transcript	5_prime_UTR_variant	388	NA	NA	NA	NA	NA	GO:0005525	GO	GTP binding
Thupl.29377534s0025	29377534_4469911	29377534	A	Thupl.29377534s0025.1.v3.1	Transcript	missense_variant	1340	1337	446	G/E	gGa/gAa	NA	GO:0008152	GO	metabolic process
Thupl.29377534s0025	29377534_4469911	29377534	A	Thupl.29377534s0025.1.v3.1	Transcript	missense_variant	1340	1337	446	G/E	gGa/gAa	NA	GO:0016758	GO	transferase activity, transferring hexosyl groups
Thupl.29377535s0008	29377535_3562346	29377535	C	Thupl.29377535s0008.1.v3.1	Transcript	synonymous_variant	766	486	162	D	gaT/gaC	NA	GO:0006812	GO	cation transport
Thupl.29377535s0008	29377535_3562346	29377535	C	Thupl.29377535s0008.1.v3.1	Transcript	synonymous_variant	766	486	162	D	gaT/gaC	NA	GO:0008324	GO	cation transmembrane transporter activity
Thupl.29377535s0008	29377535_3562346	29377535	C	Thupl.29377535s0008.1.v3.1	Transcript	synonymous_variant	766	486	162	D	gaT/gaC	NA	GO:0016021	GO	integral to membrane
Thupl.29377535s0008	29377535_3562346	29377535	C	Thupl.29377535s0008.1.v3.1	Transcript	synonymous_variant	766	486	162	D	gaT/gaC	NA	GO:0055085	GO	transmembrane transport
Thupl.29377537s0002	29377537_237178	29377537	T	Thupl.29377537s0002.1.v3.1	Transcript	intron_variant	NA	NA	NA	NA	NA	NA	GO:0003676	GO	nucleic acid binding
Thupl.29377537s0017	29377537_3436245	29377537	C	Thupl.29377537s0017.1.v3.1	Transcript	5_prime_UTR_variant	119	NA	NA	NA	NA	NA	GO:0003700	GO	sequence-specific DNA binding transcription factor activity
Thupl.29377537s0017	29377537_3436245	29377537	C	Thupl.29377537s0017.1.v3.1	Transcript	5_prime_UTR_variant	119	NA	NA	NA	NA	NA	GO:0006355	GO	regulation of transcription, DNA-dependent
Thupl.29377537s0017	29377537_3436245	29377537	C	Thupl.29377537s0017.1.v3.1	Transcript	5_prime_UTR_variant	119	NA	NA	NA	NA	NA	GO:0043565	GO	sequence-specific DNA binding
Thupl.29377538s0011	29377538_2942882	29377538	C	Thupl.29377538s0011.1.v3.1	Transcript	synonymous_variant	829	711	237	P	ccA/ccG	NA	GO:0045721	GO	negative regulation of gluconeogenesis
Thupl.29377538s0016	29377538_4174060	29377538	T	Thupl.29377538s0016.1.v3.1	Transcript	intron_variant	NA	NA	NA	NA	NA	NA	GO:0003824	GO	catalytic activity
Thupl.29377542s0001	29377542_331659	29377542	G	Thupl.29377542s0001.1.v3.1	Transcript	3_prime_UTR_variant	1758	NA	NA	NA	NA	NA	GO:0016787	GO	hydrolase activity
Thupl.29377542s0001	29377542_331659	29377542	G	Thupl.29377542s0001.1.v3.1	Transcript	3_prime_UTR_variant	1758	NA	NA	NA	NA	NA	GO:0046872	GO	metal ion binding
Thupl.29377543s0001	29377543_17599	29377543	T	Thupl.29377543s0001.1.v3.1	Transcript	synonymous_variant	1387	1152	384	R	agG/agA	NA	GO:0005515	GO	protein binding
Thupl.29377543s0004	29377543_1112749	29377543	T	Thupl.29377543s0004.1.v3.1	Transcript	NA	NA	NA	NA	NA	NA	NA	GO:0005524	GO	ATP binding
Thupl.29377543s0004	29377543_1112749	29377543	T	Thupl.29377543s0004.1.v3.1	Transcript	NA	NA	NA	NA	NA	NA	NA	GO:0005534	GO	galactose binding
Thupl.29377544s0009	29377544_1055422	29377544	T	Thupl.29377544s0009.1.v3.1	Transcript	missense_variant	1035	602	201	L/Q	cTa/cAa	NA	GO:0016021	GO	integral to membrane
Thupl.29377546s0001	29377546_21081	29377546	T	Thupl.29377546s0001.1.v3.1	Transcript	3_prime_UTR_variant	2316	NA	NA	NA	NA	NA	GO:0008152	GO	metabolic process
Thupl.29377546s0001	29377546_21081	29377546	T	Thupl.29377546s0001.1.v3.1	Transcript	3_prime_UTR_variant	2316	NA	NA	NA	NA	NA	GO:0016758	GO	transferase activity, transferring hexosyl groups
Thupl.29377547s0004	29377547_1154938	29377547	C	Thupl.29377547s0004.1.v3.1	Transcript	intron_variant	NA	NA	NA	NA	NA	NA	GO:0015078	GO	hydrogen ion transmembrane transporter activity
Thupl.29377547s0004	29377547_1154938	29377547	C	Thupl.29377547s0004.1.v3.1	Transcript	intron_variant	NA	NA	NA	NA	NA	NA	GO:0015991	GO	ATP hydrolysis coupled proton transport
Thupl.29377547s0004	29377547_1154938	29377547	C	Thupl.29377547s0004.1.v3.1	Transcript	intron_variant	NA	NA	NA	NA	NA	NA	GO:0033180	GO	proton-transporting V-type ATPase, V1 domain
Thupl.29377552s0003	29377552_868120	29377552	C	Thupl.29377552s0003.1.v3.1	Transcript	3_prime_UTR_variant	2835	NA	NA	NA	NA	NA	GO:0046983	GO	protein dimerization activity
Thupl.29377552s0006	29377552_1941222	29377552	A	Thupl.29377552s0006.1.v3.1	Transcript	synonymous_variant	979	642	214	P	ccC/ccT	NA	GO:0016757	GO	transferase activity, transferring glycosyl groups
Thupl.29377556s0003	29377556_216120	29377556	C	Thupl.29377556s0003.1.v3.1	Transcript	synonymous_variant	2738	2445	815	G	ggA/ggG	NA	GO:0004672	GO	protein kinase activity
Thupl.29377556s0003	29377556_216120	29377556	C	Thupl.29377556s0003.1.v3.1	Transcript	synonymous_variant	2738	2445	815	G	ggA/ggG	NA	GO:0005524	GO	ATP binding
Thupl.29377556s0003	29377556_216120	29377556	C	Thupl.29377556s0003.1.v3.1	Transcript	synonymous_variant	2738	2445	815	G	ggA/ggG	NA	GO:0006468	GO	protein phosphorylation
Thupl.29377558s0019	29377558_2271633	29377558	T	Thupl.29377558s0019.1.v3.1	Transcript	NA	885	731	244	R/H	cGt/cAt	NA	GO:0005096	GO	GTPase activator activity
Thupl.29377558s0020	29377558_2400695	29377558	C	Thupl.29377558s0020.1.v3.1	Transcript	missense_variant	2713	2515	839	I/V	Atc/Gtc	NA	GO:0004672	GO	protein kinase activity
Thupl.29377558s0020	29377558_2400695	29377558	C	Thupl.29377558s0020.1.v3.1	Transcript	missense_variant	2713	2515	839	I/V	Atc/Gtc	NA	GO:0005524	GO	ATP binding
Thupl.29377558s0020	29377558_2400695	29377558	C	Thupl.29377558s0020.1.v3.1	Transcript	missense_variant	2713	2515	839	I/V	Atc/Gtc	NA	GO:0006468	GO	protein phosphorylation
Thupl.29377559s0012	29377559_3151474	29377559	C	Thupl.29377559s0012.11.v3.1	Transcript	missense_variant	1741	1487	496	C/S	tGt/tCt	NA	GO:0005515	GO	protein binding
Thupl.29377559s0012	29377559_3151474	29377559	C	Thupl.29377559s0012.11.v3.1	Transcript	missense_variant	1741	1487	496	C/S	tGt/tCt	NA	GO:0005634	GO	nucleus
Thupl.29377559s0012	29377559_3151474	29377559	C	Thupl.29377559s0012.11.v3.1	Transcript	missense_variant	1741	1487	496	C/S	tGt/tCt	NA	GO:0005737	GO	cytoplasm
Thupl.29377559s0012	29377559_3151474	29377559	C	Thupl.29377559s0012.11.v3.1	Transcript	missense_variant	1741	1487	496	C/S	tGt/tCt	NA	GO:0006606	GO	protein import into nucleus
Thupl.29377559s0012	29377559_3151474	29377559	C	Thupl.29377559s0012.11.v3.1	Transcript	missense_variant	1741	1487	496	C/S	tGt/tCt	NA	GO:0008565	GO	protein transporter activity
Thupl.29377560s0006	29377560_902832	29377560	T	Thupl.29377560s0006.1.v3.1	Transcript	3_prime_UTR_variant	7282	NA	NA	NA	NA	NA	GO:0043531	GO	ADP binding
Thupl.29377560s0009	29377560_993744	29377560	T	Thupl.29377560s0009.1.v3.1	Transcript	synonymous_variant	1568	1158	386	E	gaG/gaA	NA	GO:0005515	GO	protein binding
Thupl.29377561s0014	29377561_1496567	29377561	T	Thupl.29377561s0014.1.v3.1	Transcript	synonymous_variant	543	423	141	D	gaC/gaT	NA	GO:0003700	GO	sequence-specific DNA binding transcription factor activity
Thupl.29377561s0014	29377561_1496567	29377561	T	Thupl.29377561s0014.1.v3.1	Transcript	synonymous_variant	543	423	141	D	gaC/gaT	NA	GO:0006355	GO	regulation of transcription, DNA-dependent
Thupl.29377563s0009	29377563_1207610	29377563	T	Thupl.29377563s0009.1.v3.1	Transcript	intron_variant	NA	NA	NA	NA	NA	NA	GO:0000077	GO	DNA damage checkpoint
Thupl.29377563s0009	29377563_1207610	29377563	T	Thupl.29377563s0009.1.v3.1	Transcript	intron_variant	NA	NA	NA	NA	NA	NA	GO:0005634	GO	nucleus
Thupl.29377564s0006	29377564_1186823	29377564	C	Thupl.29377564s0006.1.v3.1	Transcript	synonymous_variant	319	198	66	G	ggT/ggC	NA	GO:0004672	GO	protein kinase activity
Thupl.29377564s0006	29377564_1186823	29377564	C	Thupl.29377564s0006.1.v3.1	Transcript	synonymous_variant	319	198	66	G	ggT/ggC	NA	GO:0005515	GO	protein binding
Thupl.29377564s0006	29377564_1186823	29377564	C	Thupl.29377564s0006.1.v3.1	Transcript	synonymous_variant	319	198	66	G	ggT/ggC	NA	GO:0005524	GO	ATP binding
Thupl.29377564s0006	29377564_1186823	29377564	C	Thupl.29377564s0006.1.v3.1	Transcript	synonymous_variant	319	198	66	G	ggT/ggC	NA	GO:0006468	GO	protein phosphorylation
Thupl.29377567s0002	29377567_164087	29377567	T	Thupl.29377567s0002.1.v3.1	Transcript	upstream_gene_variant	NA	NA	NA	NA	NA	NA	GO:0005515	GO	protein binding
Thupl.29377567s0003	29377567_279343	29377567	C	Thupl.29377567s0003.1.v3.1	Transcript	missense_variant	1938	1009	337	V/L	Gtc/Ctc	NA	GO:0015969	GO	guanosine tetraphosphate metabolic process
Thupl.29377567s0005	29377567_621560	29377567	T	Thupl.29377567s0005.1.v3.1	Transcript	synonymous_variant	892	453	151	P	ccT/ccA	NA	GO:0006508	GO	proteolysis
Thupl.29377567s0005	29377567_621560	29377567	T	Thupl.29377567s0005.1.v3.1	Transcript	synonymous_variant	892	453	151	P	ccT/ccA	NA	GO:0008234	GO	cysteine-type peptidase activity
Thupl.29377567s0010	29377567_1020829	29377567	A	Thupl.29377567s0010.1.v3.1	Transcript	synonymous_variant	371	72	24	E	gaG/gaA	NA	GO:0006886	GO	intracellular protein transport
Thupl.29377567s0010	29377567_1020829	29377567	A	Thupl.29377567s0010.1.v3.1	Transcript	synonymous_variant	371	72	24	E	gaG/gaA	NA	GO:0006913	GO	nucleocytoplasmic transport
Thupl.29377567s0010	29377567_1020829	29377567	A	Thupl.29377567s0010.1.v3.1	Transcript	synonymous_variant	371	72	24	E	gaG/gaA	NA	GO:0008536	GO	Ran GTPase binding
Thupl.29377567s0010	29377567_1020829	29377567	A	Thupl.29377567s0010.1.v3.1	Transcript	synonymous_variant	371	72	24	E	gaG/gaA	NA	GO:0008565	GO	protein transporter activity
Thupl.29377568s0003	29377568_353507	29377568	C	Thupl.29377568s0003.1.v3.1	Transcript	5_prime_UTR_variant	300	NA	NA	NA	NA	NA	GO:0008837	GO	diaminopimelate epimerase activity
Thupl.29377568s0003	29377568_353507	29377568	C	Thupl.29377568s0003.1.v3.1	Transcript	5_prime_UTR_variant	300	NA	NA	NA	NA	NA	GO:0009089	GO	lysine biosynthetic process via diaminopimelate
Thupl.29377568s0011	29377568_1598614	29377568	G	Thupl.29377568s0011.1.v3.1	Transcript	synonymous_variant	1267	1267	423	L	Tta/Cta	NA	GO:0004190	GO	aspartic-type endopeptidase activity
Thupl.29377568s0011	29377568_1598614	29377568	G	Thupl.29377568s0011.1.v3.1	Transcript	synonymous_variant	1267	1267	423	L	Tta/Cta	NA	GO:0016021	GO	integral to membrane
Thupl.29377568s0011	29377568_1598614	29377568	G	Thupl.29377568s0011.1.v3.1	Transcript	synonymous_variant	1267	1267	423	L	Tta/Cta	NA	GO:0016485	GO	protein processing
Thupl.29377572s0001	29377572_51655	29377572	A	Thupl.29377572s0001.1.v3.1	Transcript	3_prime_UTR_variant	3074	NA	NA	NA	NA	NA	GO:0003824	GO	catalytic activity
Thupl.29377572s0001	29377572_51655	29377572	A	Thupl.29377572s0001.1.v3.1	Transcript	3_prime_UTR_variant	3074	NA	NA	NA	NA	NA	GO:0008152	GO	metabolic process
Thupl.29377572s0006	29377572_1357732	29377572	C	Thupl.29377572s0006.1.v3.1	Transcript	missense_variant	1629	1001	334	A/G	gCt/gGt	NA	GO:0009058	GO	biosynthetic process
Thupl.29377572s0006	29377572_1357732	29377572	C	Thupl.29377572s0006.1.v3.1	Transcript	missense_variant	1629	1001	334	A/G	gCt/gGt	NA	GO:0016779	GO	nucleotidyltransferase activity
Thupl.29377573s0002	29377573_293415	29377573	G	Thupl.29377573s0002.1.v3.1	Transcript	synonymous_variant	483	333	111	A	gcA/gcC	NA	GO:0008152	GO	metabolic process
Thupl.29377579s0001	29377579_599516	29377579	C	Thupl.29377579s0001.1.v3.1	Transcript	missense_variant	1714	1595	532	K/R	aAg/aGg	NA	GO:0005515	GO	protein binding
Thupl.29377580s0006	29377580_1574327	29377580	C	Thupl.29377580s0006.1.v3.1	Transcript	3_prime_UTR_variant	1330	NA	NA	NA	NA	NA	GO:0045454	GO	cell redox homeostasis
Thupl.29377583s0010	29377583_1285669	29377583	C	Thupl.29377583s0010.1.v3.1	Transcript	3_prime_UTR_variant	1241	NA	NA	NA	NA	NA	GO:0003860	GO	3-hydroxyisobutyryl-CoA hydrolase activity
Thupl.29377583s0018	29377583_3116802	29377583	G	Thupl.29377583s0018.1.v3.1	Transcript	intron_variant	NA	NA	NA	NA	NA	NA	GO:0005975	GO	carbohydrate metabolic process
Thupl.29377583s0018	29377583_3116802	29377583	G	Thupl.29377583s0018.1.v3.1	Transcript	intron_variant	NA	NA	NA	NA	NA	NA	GO:0016853	GO	isomerase activity
Thupl.29377584s0003	29377584_628236	29377584	G	Thupl.29377584s0003.1.v3.1	Transcript	3_prime_UTR_variant	3456	NA	NA	NA	NA	NA	GO:0003723	GO	RNA binding
Thupl.29377584s0003	29377584_628236	29377584	G	Thupl.29377584s0003.1.v3.1	Transcript	3_prime_UTR_variant	3456	NA	NA	NA	NA	NA	GO:0005515	GO	protein binding
Thupl.29377584s0003	29377584_628236	29377584	G	Thupl.29377584s0003.1.v3.1	Transcript	3_prime_UTR_variant	3456	NA	NA	NA	NA	NA	GO:0006396	GO	RNA processing
Thupl.29377587s0003	29377587_1165908	29377587	C	Thupl.29377587s0003.1.v3.1	Transcript	3_prime_UTR_variant	2052	NA	NA	NA	NA	NA	GO:0004134	GO	4-alpha-glucanotransferase activity
Thupl.29377587s0003	29377587_1165908	29377587	C	Thupl.29377587s0003.1.v3.1	Transcript	3_prime_UTR_variant	2052	NA	NA	NA	NA	NA	GO:0005975	GO	carbohydrate metabolic process
Thupl.29377587s0007	29377587_2652153	29377587	C	Thupl.29377587s0007.1.v3.1	Transcript	intron_variant	NA	NA	NA	NA	NA	NA	GO:0003676	GO	nucleic acid binding
Thupl.29377587s0009	29377587_3188623	29377587	C	Thupl.29377587s0009.1.v3.1	Transcript	3_prime_UTR_variant	1742	NA	NA	NA	NA	NA	GO:0005096	GO	GTPase activator activity
Thupl.29377587s0013	29377587_3730085	29377587	C	Thupl.29377587s0013.1.v3.1	Transcript	synonymous_variant	310	231	77	L	ctT/ctC	NA	GO:0003735	GO	structural constituent of ribosome
Thupl.29377587s0013	29377587_3730085	29377587	C	Thupl.29377587s0013.1.v3.1	Transcript	synonymous_variant	310	231	77	L	ctT/ctC	NA	GO:0005622	GO	intracellular
Thupl.29377587s0013	29377587_3730085	29377587	C	Thupl.29377587s0013.1.v3.1	Transcript	synonymous_variant	310	231	77	L	ctT/ctC	NA	GO:0005840	GO	ribosome
Thupl.29377587s0013	29377587_3730085	29377587	C	Thupl.29377587s0013.1.v3.1	Transcript	synonymous_variant	310	231	77	L	ctT/ctC	NA	GO:0006412	GO	translation
Thupl.29377587s0016	29377587_4171602	29377587	G	Thupl.29377587s0016.1.v3.1	Transcript	missense_variant	753	151	51	V/L	Gtt/Ctt	NA	GO:0006897	GO	endocytosis
Thupl.29377587s0016	29377587_4171602	29377587	G	Thupl.29377587s0016.1.v3.1	Transcript	missense_variant	753	151	51	V/L	Gtt/Ctt	NA	GO:0016020	GO	membrane
Thupl.29377588s0002	29377588_220772	29377588	T	Thupl.29377588s0002.1.v3.1	Transcript	synonymous_variant	2422	1872	624	Q	caG/caA	NA	GO:0000226	GO	microtubule cytoskeleton organization
Thupl.29377588s0002	29377588_220772	29377588	T	Thupl.29377588s0002.1.v3.1	Transcript	synonymous_variant	2422	1872	624	Q	caG/caA	NA	GO:0000922	GO	spindle pole
Thupl.29377588s0002	29377588_220772	29377588	T	Thupl.29377588s0002.1.v3.1	Transcript	synonymous_variant	2422	1872	624	Q	caG/caA	NA	GO:0005815	GO	microtubule organizing center
Thupl.29377588s0002	29377588_220772	29377588	T	Thupl.29377588s0002.1.v3.1	Transcript	synonymous_variant	2422	1872	624	Q	caG/caA	NA	GO:0007020	GO	microtubule nucleation
Thupl.29377588s0002	29377588_220772	29377588	T	Thupl.29377588s0002.1.v3.1	Transcript	synonymous_variant	2422	1872	624	Q	caG/caA	NA	GO:0043015	GO	gamma-tubulin binding
Thupl.29377588s0010	29377588_1445870	29377588	G	Thupl.29377588s0010.2.v3.1	Transcript	5_prime_UTR_variant	92	NA	NA	NA	NA	NA	GO:0004553	GO	hydrolase activity, hydrolyzing O-glycosyl compounds
Thupl.29377588s0010	29377588_1445870	29377588	G	Thupl.29377588s0010.2.v3.1	Transcript	5_prime_UTR_variant	92	NA	NA	NA	NA	NA	GO:0005975	GO	carbohydrate metabolic process
Thupl.29377590s0005	29377590_3182316	29377590	G	Thupl.29377590s0005.1.v3.1	Transcript	intron_variant	NA	NA	NA	NA	NA	NA	GO:0003689	GO	DNA clamp loader activity
Thupl.29377590s0005	29377590_3182316	29377590	G	Thupl.29377590s0005.1.v3.1	Transcript	intron_variant	NA	NA	NA	NA	NA	NA	GO:0005524	GO	ATP binding
Thupl.29377590s0005	29377590_3182316	29377590	G	Thupl.29377590s0005.1.v3.1	Transcript	intron_variant	NA	NA	NA	NA	NA	NA	GO:0005663	GO	DNA replication factor C complex
Thupl.29377590s0005	29377590_3182316	29377590	G	Thupl.29377590s0005.1.v3.1	Transcript	intron_variant	NA	NA	NA	NA	NA	NA	GO:0006260	GO	DNA replication
Thupl.29377600s0005	29377600_1170206	29377600	C	Thupl.29377600s0005.1.v3.1	Transcript	synonymous_variant	84	84	28	L	ctT/ctG	NA	GO:0003735	GO	structural constituent of ribosome
Thupl.29377600s0005	29377600_1170206	29377600	C	Thupl.29377600s0005.1.v3.1	Transcript	synonymous_variant	84	84	28	L	ctT/ctG	NA	GO:0005840	GO	ribosome
Thupl.29377600s0005	29377600_1170206	29377600	C	Thupl.29377600s0005.1.v3.1	Transcript	synonymous_variant	84	84	28	L	ctT/ctG	NA	GO:0006412	GO	translation
Thupl.29377600s0009	29377600_2758770	29377600	G	Thupl.29377600s0009.1.v3.1	Transcript	missense_variant	542	223	75	M/V	Atg/Gtg	NA	GO:0003700	GO	sequence-specific DNA binding transcription factor activity
Thupl.29377600s0009	29377600_2758770	29377600	G	Thupl.29377600s0009.1.v3.1	Transcript	missense_variant	542	223	75	M/V	Atg/Gtg	NA	GO:0006355	GO	regulation of transcription, DNA-dependent
Thupl.29377602s0004	29377602_1086505	29377602	T	Thupl.29377602s0004.1.v3.1	Transcript	upstream_gene_variant	NA	NA	NA	NA	NA	NA	GO:0032040	GO	small-subunit processome
Thupl.29377603s0002	29377603_568510	29377603	A	Thupl.29377603s0002.1.v3.1	Transcript	missense_variant	420	370	124	D/N	Gat/Aat	NA	GO:0004518	GO	nuclease activity
Thupl.29377603s0002	29377603_568510	29377603	A	Thupl.29377603s0002.1.v3.1	Transcript	missense_variant	420	370	124	D/N	Gat/Aat	NA	GO:0006281	GO	DNA repair
Thupl.29377603s0002	29377603_568510	29377603	A	Thupl.29377603s0002.1.v3.1	Transcript	missense_variant	420	370	124	D/N	Gat/Aat	NA	GO:0008270	GO	zinc ion binding
Thupl.29377605s0002	29377605_331148	29377605	C	Thupl.29377605s0002.1.v3.1	Transcript	downstream_gene_variant	NA	NA	NA	NA	NA	NA	GO:0004488	GO	methylenetetrahydrofolate dehydrogenase (NADP+) activity
Thupl.29377605s0002	29377605_331148	29377605	C	Thupl.29377605s0002.1.v3.1	Transcript	downstream_gene_variant	NA	NA	NA	NA	NA	NA	GO:0055114	GO	oxidation-reduction process
Thupl.29377609s0002	29377609_320933	29377609	A	Thupl.29377609s0002.1.v3.1	Transcript	3_prime_UTR_variant	2289	NA	NA	NA	NA	NA	GO:0006614	GO	SRP-dependent cotranslational protein targeting to membrane
Thupl.29377609s0002	29377609_320933	29377609	A	Thupl.29377609s0002.1.v3.1	Transcript	3_prime_UTR_variant	2289	NA	NA	NA	NA	NA	GO:0008312	GO	7S RNA binding
Thupl.29377609s0002	29377609_320933	29377609	A	Thupl.29377609s0002.1.v3.1	Transcript	3_prime_UTR_variant	2289	NA	NA	NA	NA	NA	GO:0048500	GO	signal recognition particle
Thupl.29377610s0015	29377610_3581731	29377610	A	Thupl.29377610s0015.1.v3.1	Transcript	intron_variant	NA	NA	NA	NA	NA	NA	GO:0019288	GO	isopentenyl diphosphate biosynthetic process, mevalonate-independent pathway
Thupl.29377610s0015	29377610_3581731	29377610	A	Thupl.29377610s0015.1.v3.1	Transcript	intron_variant	NA	NA	NA	NA	NA	NA	GO:0046872	GO	metal ion binding
Thupl.29377610s0015	29377610_3581731	29377610	A	Thupl.29377610s0015.1.v3.1	Transcript	intron_variant	NA	NA	NA	NA	NA	NA	GO:0050992	GO	dimethylallyl diphosphate biosynthetic process
Thupl.29377610s0015	29377610_3581731	29377610	A	Thupl.29377610s0015.1.v3.1	Transcript	intron_variant	NA	NA	NA	NA	NA	NA	GO:0051745	GO	4-hydroxy-3-methylbut-2-en-1-yl diphosphate reductase activity
Thupl.29377610s0017	29377610_3676549	29377610	A	Thupl.29377610s0017.2.v3.1	Transcript	intron_variant	NA	NA	NA	NA	NA	NA	GO:0005515	GO	protein binding
Thupl.29377610s0017	29377610_3676549	29377610	A	Thupl.29377610s0017.2.v3.1	Transcript	intron_variant	NA	NA	NA	NA	NA	NA	GO:0007165	GO	signal transduction
Thupl.29377610s0019	29377610_4029337	29377610	C	Thupl.29377610s0019.1.v3.1	Transcript	intron_variant	NA	NA	NA	NA	NA	NA	GO:0005515	GO	protein binding
Thupl.29377610s0019	29377610_4029337	29377610	C	Thupl.29377610s0019.1.v3.1	Transcript	intron_variant	NA	NA	NA	NA	NA	NA	GO:0007165	GO	signal transduction
Thupl.29377614s0001	29377614_327134	29377614	A	Thupl.29377614s0001.1.v3.1	Transcript	5_prime_UTR_variant	206	NA	NA	NA	NA	NA	GO:0004514	GO	nicotinate-nucleotide diphosphorylase (carboxylating) activity
Thupl.29377614s0001	29377614_327134	29377614	A	Thupl.29377614s0001.1.v3.1	Transcript	5_prime_UTR_variant	206	NA	NA	NA	NA	NA	GO:0009435	GO	NAD biosynthetic process
Thupl.29377614s0001	29377614_327134	29377614	A	Thupl.29377614s0001.1.v3.1	Transcript	5_prime_UTR_variant	206	NA	NA	NA	NA	NA	GO:0016763	GO	transferase activity, transferring pentosyl groups
Thupl.29377617s0003	29377617_1590215	29377617	C	Thupl.29377617s0003.1.v3.1	Transcript	5_prime_UTR_variant	208	NA	NA	NA	NA	NA	GO:0003676	GO	nucleic acid binding
Thupl.29377621s0010	29377621_1958902	29377621	C	Thupl.29377621s0010.1.v3.1	Transcript	5_prime_UTR_variant	1	NA	NA	NA	NA	NA	GO:0003824	GO	catalytic activity
Thupl.29377621s0010	29377621_1958902	29377621	C	Thupl.29377621s0010.1.v3.1	Transcript	5_prime_UTR_variant	1	NA	NA	NA	NA	NA	GO:0008152	GO	metabolic process
Thupl.29377622s0002	29377622_684985	29377622	G	Thupl.29377622s0002.1.v3.1	Transcript	missense_variant	890	719	240	K/R	aAa/aGa	NA	GO:0005506	GO	iron ion binding
Thupl.29377622s0002	29377622_684985	29377622	G	Thupl.29377622s0002.1.v3.1	Transcript	missense_variant	890	719	240	K/R	aAa/aGa	NA	GO:0016705	GO	oxidoreductase activity, acting on paired donors, with incorporation or reduction of molecular oxygen
Thupl.29377622s0002	29377622_684985	29377622	G	Thupl.29377622s0002.1.v3.1	Transcript	missense_variant	890	719	240	K/R	aAa/aGa	NA	GO:0020037	GO	heme binding
Thupl.29377622s0002	29377622_684985	29377622	G	Thupl.29377622s0002.1.v3.1	Transcript	missense_variant	890	719	240	K/R	aAa/aGa	NA	GO:0055114	GO	oxidation-reduction process
Thupl.29377647s0001	29377647_51861	29377647	C	Thupl.29377647s0001.1.v3.1	Transcript	missense_variant	822	485	162	R/P	cGa/cCa	NA	GO:0005524	GO	ATP binding
Thupl.29377651s0006	29377651_632999	29377651	T	Thupl.29377651s0006.1.v3.1	Transcript	synonymous_variant	1182	669	223	A	gcT/gcA	NA	GO:0004672	GO	protein kinase activity
Thupl.29377651s0006	29377651_632999	29377651	T	Thupl.29377651s0006.1.v3.1	Transcript	synonymous_variant	1182	669	223	A	gcT/gcA	NA	GO:0006468	GO	protein phosphorylation
Thupl.29377653s0028	29377653_3141102	29377653	C	Thupl.29377653s0028.1.v3.1	Transcript	NA	1181	926	309	D/G	gAt/gGt	NA	GO:0004842	GO	ubiquitin-protein ligase activity
Thupl.29377653s0028	29377653_3141102	29377653	C	Thupl.29377653s0028.1.v3.1	Transcript	NA	1181	926	309	D/G	gAt/gGt	NA	GO:0006281	GO	DNA repair
Thupl.29377653s0028	29377653_3141102	29377653	C	Thupl.29377653s0028.1.v3.1	Transcript	NA	1181	926	309	D/G	gAt/gGt	NA	GO:0043240	GO	Fanconi anaemia nuclear complex
Thupl.29377656s0007	29377656_923314	29377656	T	Thupl.29377656s0007.1.v3.1	Transcript	intron_variant	NA	NA	NA	NA	NA	NA	GO:0005524	GO	ATP binding
Thupl.29377656s0007	29377656_923314	29377656	T	Thupl.29377656s0007.1.v3.1	Transcript	intron_variant	NA	NA	NA	NA	NA	NA	GO:0016020	GO	membrane
Thupl.29377656s0007	29377656_923314	29377656	T	Thupl.29377656s0007.1.v3.1	Transcript	intron_variant	NA	NA	NA	NA	NA	NA	GO:0017038	GO	protein import
Thupl.29377658s0006	29377658_836252	29377658	T	Thupl.29377658s0006.1.v3.1	Transcript	synonymous_variant	841	105	35	L	ttG/ttA	NA	GO:0000145	GO	exocyst
Thupl.29377658s0006	29377658_836252	29377658	T	Thupl.29377658s0006.1.v3.1	Transcript	synonymous_variant	841	105	35	L	ttG/ttA	NA	GO:0006887	GO	exocytosis
Thupl.29377658s0009	29377658_1217666	29377658	T	Thupl.29377658s0009.1.v3.1	Transcript	5_prime_UTR_variant	528	NA	NA	NA	NA	NA	GO:0005634	GO	nucleus
Thupl.29377658s0009	29377658_1217666	29377658	T	Thupl.29377658s0009.1.v3.1	Transcript	5_prime_UTR_variant	528	NA	NA	NA	NA	NA	GO:0006511	GO	ubiquitin-dependent protein catabolic process
Thupl.29377658s0009	29377658_1217666	29377658	T	Thupl.29377658s0009.1.v3.1	Transcript	5_prime_UTR_variant	528	NA	NA	NA	NA	NA	GO:0007275	GO	multicellular organismal development
Thupl.29377658s0011	29377658_2309274	29377658	C	Thupl.29377658s0011.1.v3.1	Transcript	3_prime_UTR_variant	3472	NA	NA	NA	NA	NA	GO:0003824	GO	catalytic activity
Thupl.29377668s0003	29377668_206923	29377668	G	Thupl.29377668s0003.1.v3.1	Transcript	5_prime_UTR_variant	31	NA	NA	NA	NA	NA	GO:0046983	GO	protein dimerization activity
Thupl.29377668s0004	29377668_502827	29377668	C	Thupl.29377668s0004.1.v3.1	Transcript	5_prime_UTR_variant	271	NA	NA	NA	NA	NA	GO:0008138	GO	protein tyrosine/serine/threonine phosphatase activity
Thupl.29377668s0004	29377668_502827	29377668	C	Thupl.29377668s0004.1.v3.1	Transcript	5_prime_UTR_variant	271	NA	NA	NA	NA	NA	GO:0016311	GO	dephosphorylation
Thupl.29377668s0005	29377668_702179	29377668	C	Thupl.29377668s0005.1.v3.1	Transcript	3_prime_UTR_variant	7458	NA	NA	NA	NA	NA	GO:0003700	GO	sequence-specific DNA binding transcription factor activity
Thupl.29377668s0005	29377668_702179	29377668	C	Thupl.29377668s0005.1.v3.1	Transcript	3_prime_UTR_variant	7458	NA	NA	NA	NA	NA	GO:0006355	GO	regulation of transcription, DNA-dependent
Thupl.29377668s0005	29377668_702179	29377668	C	Thupl.29377668s0005.1.v3.1	Transcript	3_prime_UTR_variant	7458	NA	NA	NA	NA	NA	GO:0043565	GO	sequence-specific DNA binding
Thupl.29377672s0006	29377672_1199284	29377672	A	Thupl.29377672s0006.1.v3.1	Transcript	synonymous_variant	900	900	300	G	ggC/ggT	NA	GO:0003723	GO	RNA binding
Thupl.29377672s0007	29377672_1632801	29377672	G	Thupl.29377672s0007.1.v3.1	Transcript	synonymous_variant	1831	846	282	G	ggA/ggC	NA	GO:0003997	GO	acyl-CoA oxidase activity
Thupl.29377672s0007	29377672_1632801	29377672	G	Thupl.29377672s0007.1.v3.1	Transcript	synonymous_variant	1831	846	282	G	ggA/ggC	NA	GO:0005777	GO	peroxisome
Thupl.29377672s0007	29377672_1632801	29377672	G	Thupl.29377672s0007.1.v3.1	Transcript	synonymous_variant	1831	846	282	G	ggA/ggC	NA	GO:0006635	GO	fatty acid beta-oxidation
Thupl.29377672s0007	29377672_1632801	29377672	G	Thupl.29377672s0007.1.v3.1	Transcript	synonymous_variant	1831	846	282	G	ggA/ggC	NA	GO:0016627	GO	oxidoreductase activity, acting on the CH-CH group of donors
Thupl.29377672s0007	29377672_1632801	29377672	G	Thupl.29377672s0007.1.v3.1	Transcript	synonymous_variant	1831	846	282	G	ggA/ggC	NA	GO:0055114	GO	oxidation-reduction process
Thupl.29377672s0010	29377672_1964473	29377672	C	Thupl.29377672s0010.1.v3.1	Transcript	missense_variant	766	488	163	I/S	aTt/aGt	NA	GO:0005777	GO	peroxisome
Thupl.29377672s0010	29377672_1964473	29377672	C	Thupl.29377672s0010.1.v3.1	Transcript	missense_variant	766	488	163	I/S	aTt/aGt	NA	GO:0010468	GO	regulation of gene expression
Thupl.29377673s0006	29377673_2070264	29377673	C	Thupl.29377673s0006.1.v3.1	Transcript	missense_variant	2250	1724	575	R/P	cGa/cCa	NA	GO:0004222	GO	metalloendopeptidase activity
Thupl.29377673s0006	29377673_2070264	29377673	C	Thupl.29377673s0006.1.v3.1	Transcript	missense_variant	2250	1724	575	R/P	cGa/cCa	NA	GO:0005524	GO	ATP binding
Thupl.29377673s0006	29377673_2070264	29377673	C	Thupl.29377673s0006.1.v3.1	Transcript	missense_variant	2250	1724	575	R/P	cGa/cCa	NA	GO:0008270	GO	zinc ion binding
Thupl.29377673s0006	29377673_2070264	29377673	C	Thupl.29377673s0006.1.v3.1	Transcript	missense_variant	2250	1724	575	R/P	cGa/cCa	NA	GO:0016021	GO	integral to membrane
Thupl.29377675s0001	29377675_313388	29377675	T	Thupl.29377675s0001.1.v3.1	Transcript	intron_variant	NA	NA	NA	NA	NA	NA	GO:0000287	GO	magnesium ion binding
Thupl.29377675s0001	29377675_313388	29377675	T	Thupl.29377675s0001.1.v3.1	Transcript	intron_variant	NA	NA	NA	NA	NA	NA	GO:0004012	GO	phospholipid-translocating ATPase activity
Thupl.29377675s0001	29377675_313388	29377675	T	Thupl.29377675s0001.1.v3.1	Transcript	intron_variant	NA	NA	NA	NA	NA	NA	GO:0005524	GO	ATP binding
Thupl.29377675s0001	29377675_313388	29377675	T	Thupl.29377675s0001.1.v3.1	Transcript	intron_variant	NA	NA	NA	NA	NA	NA	GO:0015914	GO	phospholipid transport
Thupl.29377675s0001	29377675_313388	29377675	T	Thupl.29377675s0001.1.v3.1	Transcript	intron_variant	NA	NA	NA	NA	NA	NA	GO:0016021	GO	integral to membrane
Thupl.29377676s0001	29377676_179185	29377676	T	Thupl.29377676s0001.1.v3.1	Transcript	intron_variant	NA	NA	NA	NA	NA	NA	GO:0003677	GO	DNA binding
Thupl.29377676s0001	29377676_179185	29377676	T	Thupl.29377676s0001.1.v3.1	Transcript	intron_variant	NA	NA	NA	NA	NA	NA	GO:0003905	GO	alkylbase DNA N-glycosylase activity
Thupl.29377676s0001	29377676_179185	29377676	T	Thupl.29377676s0001.1.v3.1	Transcript	intron_variant	NA	NA	NA	NA	NA	NA	GO:0006284	GO	base-excision repair
Thupl.29377677s0010	29377677_2625789	29377677	A	Thupl.29377677s0010.1.v3.1	Transcript	upstream_gene_variant	NA	NA	NA	NA	NA	NA	GO:0004672	GO	protein kinase activity
Thupl.29377677s0010	29377677_2625789	29377677	A	Thupl.29377677s0010.1.v3.1	Transcript	upstream_gene_variant	NA	NA	NA	NA	NA	NA	GO:0006468	GO	protein phosphorylation
Thupl.29377680s0007	29377680_1628284	29377680	T	Thupl.29377680s0007.1.v3.1	Transcript	5_prime_UTR_variant	79	NA	NA	NA	NA	NA	GO:0004097	GO	catechol oxidase activity
Thupl.29377680s0007	29377680_1628284	29377680	T	Thupl.29377680s0007.1.v3.1	Transcript	5_prime_UTR_variant	79	NA	NA	NA	NA	NA	GO:0008152	GO	metabolic process
Thupl.29377680s0007	29377680_1628284	29377680	T	Thupl.29377680s0007.1.v3.1	Transcript	5_prime_UTR_variant	79	NA	NA	NA	NA	NA	GO:0016491	GO	oxidoreductase activity
Thupl.29377680s0007	29377680_1628284	29377680	T	Thupl.29377680s0007.1.v3.1	Transcript	5_prime_UTR_variant	79	NA	NA	NA	NA	NA	GO:0055114	GO	oxidation-reduction process
Thupl.29377680s0011	29377680_3265588	29377680	G	Thupl.29377680s0011.1.v3.1	Transcript	intron_variant	NA	NA	NA	NA	NA	NA	GO:0003676	GO	nucleic acid binding
Thupl.29377683s0002	29377683_154743	29377683	T	Thupl.29377683s0002.1.v3.1	Transcript	missense_variant	2447	2006	669	S/Y	tCc/tAc	NA	GO:0005515	GO	protein binding
Thupl.29377683s0002	29377683_154743	29377683	T	Thupl.29377683s0002.1.v3.1	Transcript	missense_variant	2447	2006	669	S/Y	tCc/tAc	NA	GO:0043531	GO	ADP binding
Thupl.29377683s0018	29377683_1713802	29377683	A	Thupl.29377683s0018.1.v3.1	Transcript	synonymous_variant	590	168	56	A	gcC/gcT	NA	GO:0004672	GO	protein kinase activity
Thupl.29377683s0018	29377683_1713802	29377683	A	Thupl.29377683s0018.1.v3.1	Transcript	synonymous_variant	590	168	56	A	gcC/gcT	NA	GO:0005524	GO	ATP binding
Thupl.29377683s0018	29377683_1713802	29377683	A	Thupl.29377683s0018.1.v3.1	Transcript	synonymous_variant	590	168	56	A	gcC/gcT	NA	GO:0006468	GO	protein phosphorylation
Thupl.29377683s0019	29377683_2290189	29377683	A	Thupl.29377683s0019.1.v3.1	Transcript	intron_variant	NA	NA	NA	NA	NA	NA	GO:0005515	GO	protein binding
Thupl.29377683s0019	29377683_2290189	29377683	A	Thupl.29377683s0019.1.v3.1	Transcript	intron_variant	NA	NA	NA	NA	NA	NA	GO:0008017	GO	microtubule binding
Thupl.29377684s0013	29377684_4262410	29377684	A	Thupl.29377684s0013.1.v3.1	Transcript	missense_variant	1315	589	197	R/W	Cgg/Tgg	NA	GO:0005524	GO	ATP binding
Thupl.29377684s0013	29377684_4262410	29377684	A	Thupl.29377684s0013.1.v3.1	Transcript	missense_variant	1315	589	197	R/W	Cgg/Tgg	NA	GO:0006298	GO	mismatch repair
Thupl.29377684s0013	29377684_4262410	29377684	A	Thupl.29377684s0013.1.v3.1	Transcript	missense_variant	1315	589	197	R/W	Cgg/Tgg	NA	GO:0030983	GO	mismatched DNA binding
Thupl.29377685s0003	29377685_238911	29377685	A	Thupl.29377685s0003.1.v3.1	Transcript	intron_variant	NA	NA	NA	NA	NA	NA	GO:0004489	GO	methylenetetrahydrofolate reductase (NADPH) activity
Thupl.29377685s0003	29377685_238911	29377685	A	Thupl.29377685s0003.1.v3.1	Transcript	intron_variant	NA	NA	NA	NA	NA	NA	GO:0006555	GO	methionine metabolic process
Thupl.29377685s0003	29377685_238911	29377685	A	Thupl.29377685s0003.1.v3.1	Transcript	intron_variant	NA	NA	NA	NA	NA	NA	GO:0055114	GO	oxidation-reduction process
Thupl.29377685s0006	29377685_937324	29377685	T	Thupl.29377685s0006.1.v3.1	Transcript	5_prime_UTR_variant	210	NA	NA	NA	NA	NA	GO:0005507	GO	copper ion binding
Thupl.29377685s0006	29377685_937324	29377685	T	Thupl.29377685s0006.1.v3.1	Transcript	5_prime_UTR_variant	210	NA	NA	NA	NA	NA	GO:0016491	GO	oxidoreductase activity
Thupl.29377685s0006	29377685_937324	29377685	T	Thupl.29377685s0006.1.v3.1	Transcript	5_prime_UTR_variant	210	NA	NA	NA	NA	NA	GO:0055114	GO	oxidation-reduction process
Thupl.29377689s0002	29377689_206707	29377689	G	Thupl.29377689s0002.1.v3.1	Transcript	synonymous_variant	573	573	191	L	ctG/ctC	NA	GO:0016491	GO	oxidoreductase activity
Thupl.29377689s0002	29377689_206707	29377689	G	Thupl.29377689s0002.1.v3.1	Transcript	synonymous_variant	573	573	191	L	ctG/ctC	NA	GO:0050660	GO	flavin adenine dinucleotide binding
Thupl.29377689s0002	29377689_206707	29377689	G	Thupl.29377689s0002.1.v3.1	Transcript	synonymous_variant	573	573	191	L	ctG/ctC	NA	GO:0055114	GO	oxidation-reduction process
Thupl.29377689s0005	29377689_524110	29377689	G	Thupl.29377689s0005.1.v3.1	Transcript	5_prime_UTR_variant	199	NA	NA	NA	NA	NA	GO:0005515	GO	protein binding
Thupl.29377690s0010	29377690_1873463	29377690	G	Thupl.29377690s0010.1.v3.1	Transcript	3_prime_UTR_variant	6438	NA	NA	NA	NA	NA	GO:0004842	GO	ubiquitin-protein ligase activity
Thupl.29377691s0003	29377691_3144810	29377691	T	Thupl.29377691s0003.1.v3.1	Transcript	intron_variant	NA	NA	NA	NA	NA	NA	GO:0003924	GO	GTPase activity
Thupl.29377691s0003	29377691_3144810	29377691	T	Thupl.29377691s0003.1.v3.1	Transcript	intron_variant	NA	NA	NA	NA	NA	NA	GO:0005525	GO	GTP binding
Thupl.29377696s0010	29377696_2733886	29377696	G	Thupl.29377696s0010.4.v3.1	Transcript	5_prime_UTR_variant	53	NA	NA	NA	NA	NA	GO:0000287	GO	magnesium ion binding
Thupl.29377696s0010	29377696_2733886	29377696	G	Thupl.29377696s0010.4.v3.1	Transcript	5_prime_UTR_variant	53	NA	NA	NA	NA	NA	GO:0004427	GO	inorganic diphosphatase activity
Thupl.29377696s0010	29377696_2733886	29377696	G	Thupl.29377696s0010.4.v3.1	Transcript	5_prime_UTR_variant	53	NA	NA	NA	NA	NA	GO:0005737	GO	cytoplasm
Thupl.29377696s0010	29377696_2733886	29377696	G	Thupl.29377696s0010.4.v3.1	Transcript	5_prime_UTR_variant	53	NA	NA	NA	NA	NA	GO:0006796	GO	phosphate-containing compound metabolic process
Thupl.29377698s0009	29377698_461683	29377698	T	Thupl.29377698s0009.1.v3.1	Transcript	upstream_gene_variant	NA	NA	NA	NA	NA	NA	GO:0003735	GO	structural constituent of ribosome
Thupl.29377698s0009	29377698_461683	29377698	T	Thupl.29377698s0009.1.v3.1	Transcript	upstream_gene_variant	NA	NA	NA	NA	NA	NA	GO:0005622	GO	intracellular
Thupl.29377698s0009	29377698_461683	29377698	T	Thupl.29377698s0009.1.v3.1	Transcript	upstream_gene_variant	NA	NA	NA	NA	NA	NA	GO:0005840	GO	ribosome
Thupl.29377698s0009	29377698_461683	29377698	T	Thupl.29377698s0009.1.v3.1	Transcript	upstream_gene_variant	NA	NA	NA	NA	NA	NA	GO:0006412	GO	translation
Thupl.29377698s0009	29377698_461683	29377698	T	Thupl.29377698s0009.1.v3.1	Transcript	upstream_gene_variant	NA	NA	NA	NA	NA	NA	GO:0008097	GO	5S rRNA binding
Thupl.29377698s0010	29377698_655727	29377698	G	Thupl.29377698s0010.1.v3.1	Transcript	5_prime_UTR_variant	387	NA	NA	NA	NA	NA	GO:0046373	GO	L-arabinose metabolic process
Thupl.29377698s0010	29377698_655727	29377698	G	Thupl.29377698s0010.1.v3.1	Transcript	5_prime_UTR_variant	387	NA	NA	NA	NA	NA	GO:0046556	GO	alpha-N-arabinofuranosidase activity
Thupl.29377698s0012	29377698_1120680	29377698	A	Thupl.29377698s0012.1.v3.1	Transcript	intron_variant	NA	NA	NA	NA	NA	NA	GO:0046373	GO	L-arabinose metabolic process
Thupl.29377698s0012	29377698_1120680	29377698	A	Thupl.29377698s0012.1.v3.1	Transcript	intron_variant	NA	NA	NA	NA	NA	NA	GO:0046556	GO	alpha-N-arabinofuranosidase activity
Thupl.29377703s0002	29377703_366805	29377703	A	Thupl.29377703s0002.1.v3.1	Transcript	3_prime_UTR_variant	1170	NA	NA	NA	NA	NA	GO:0004553	GO	hydrolase activity, hydrolyzing O-glycosyl compounds
Thupl.29377703s0002	29377703_366805	29377703	A	Thupl.29377703s0002.1.v3.1	Transcript	3_prime_UTR_variant	1170	NA	NA	NA	NA	NA	GO:0005975	GO	carbohydrate metabolic process
Thupl.29377704s0002	29377704_164754	29377704	T	Thupl.29377704s0002.1.v3.1	Transcript	downstream_gene_variant	NA	NA	NA	NA	NA	NA	GO:0005507	GO	copper ion binding
Thupl.29377704s0002	29377704_164754	29377704	T	Thupl.29377704s0002.1.v3.1	Transcript	downstream_gene_variant	NA	NA	NA	NA	NA	NA	GO:0016491	GO	oxidoreductase activity
Thupl.29377704s0002	29377704_164754	29377704	T	Thupl.29377704s0002.1.v3.1	Transcript	downstream_gene_variant	NA	NA	NA	NA	NA	NA	GO:0055114	GO	oxidation-reduction process
Thupl.29377707s0006	29377707_807951	29377707	T	Thupl.29377707s0006.1.v3.1	Transcript	3_prime_UTR_variant	1752	NA	NA	NA	NA	NA	GO:0016866	GO	intramolecular transferase activity
Thupl.29377707s0006	29377707_807951	29377707	T	Thupl.29377707s0006.1.v3.1	Transcript	3_prime_UTR_variant	1752	NA	NA	NA	NA	NA	GO:0030244	GO	cellulose biosynthetic process
Thupl.29377710s0001	29377710_49930	29377710	A	Thupl.29377710s0001.1.v3.1	Transcript	upstream_gene_variant	NA	NA	NA	NA	NA	NA	GO:0003676	GO	nucleic acid binding
Thupl.29377711s0001	29377711_294851	29377711	T	Thupl.29377711s0001.1.v3.1	Transcript	intron_variant	NA	NA	NA	NA	NA	NA	GO:0005525	GO	GTP binding
Thupl.29377712s0004	29377712_766011	29377712	T	Thupl.29377712s0004.1.v3.1	Transcript	missense_variant	594	242	81	V/E	gTg/gAg	NA	GO:0003824	GO	catalytic activity
Thupl.29377712s0004	29377712_766011	29377712	T	Thupl.29377712s0004.1.v3.1	Transcript	missense_variant	594	242	81	V/E	gTg/gAg	NA	GO:0050662	GO	coenzyme binding
Thupl.29377713s0001	29377713_242555	29377713	T	Thupl.29377713s0001.1.v3.1	Transcript	3_prime_UTR_variant	2663	NA	NA	NA	NA	NA	GO:0003700	GO	sequence-specific DNA binding transcription factor activity
Thupl.29377713s0001	29377713_242555	29377713	T	Thupl.29377713s0001.1.v3.1	Transcript	3_prime_UTR_variant	2663	NA	NA	NA	NA	NA	GO:0005634	GO	nucleus
Thupl.29377713s0001	29377713_242555	29377713	T	Thupl.29377713s0001.1.v3.1	Transcript	3_prime_UTR_variant	2663	NA	NA	NA	NA	NA	GO:0006355	GO	regulation of transcription, DNA-dependent
Thupl.29377713s0001	29377713_242555	29377713	T	Thupl.29377713s0001.1.v3.1	Transcript	3_prime_UTR_variant	2663	NA	NA	NA	NA	NA	GO:0043565	GO	sequence-specific DNA binding
Thupl.29377713s0003	29377713_528220	29377713	T	Thupl.29377713s0003.1.v3.1	Transcript	missense_variant	449	179	60	A/D	gCc/gAc	NA	GO:0008483	GO	transaminase activity
Thupl.29377713s0003	29377713_528220	29377713	T	Thupl.29377713s0003.1.v3.1	Transcript	missense_variant	449	179	60	A/D	gCc/gAc	NA	GO:0030170	GO	pyridoxal phosphate binding
Thupl.29377714s0002	29377714_328027	29377714	C	Thupl.29377714s0002.1.v3.1	Transcript	synonymous_variant	480	480	160	S	tcT/tcG	NA	GO:0003700	GO	sequence-specific DNA binding transcription factor activity
Thupl.29377714s0002	29377714_328027	29377714	C	Thupl.29377714s0002.1.v3.1	Transcript	synonymous_variant	480	480	160	S	tcT/tcG	NA	GO:0006355	GO	regulation of transcription, DNA-dependent
Thupl.29377718s0008	29377718_1379127	29377718	T	Thupl.29377718s0008.1.v3.1	Transcript	synonymous_variant	859	768	256	R	agG/agA	NA	GO:0003700	GO	sequence-specific DNA binding transcription factor activity
Thupl.29377718s0008	29377718_1379127	29377718	T	Thupl.29377718s0008.1.v3.1	Transcript	synonymous_variant	859	768	256	R	agG/agA	NA	GO:0006355	GO	regulation of transcription, DNA-dependent
Thupl.29377719s0003	29377719_736111	29377719	G	Thupl.29377719s0003.1.v3.1	Transcript	intron_variant	NA	NA	NA	NA	NA	NA	GO:0000049	GO	tRNA binding
Thupl.29377719s0003	29377719_736111	29377719	G	Thupl.29377719s0003.1.v3.1	Transcript	intron_variant	NA	NA	NA	NA	NA	NA	GO:0000166	GO	nucleotide binding
Thupl.29377719s0003	29377719_736111	29377719	G	Thupl.29377719s0003.1.v3.1	Transcript	intron_variant	NA	NA	NA	NA	NA	NA	GO:0004812	GO	aminoacyl-tRNA ligase activity
Thupl.29377719s0003	29377719_736111	29377719	G	Thupl.29377719s0003.1.v3.1	Transcript	intron_variant	NA	NA	NA	NA	NA	NA	GO:0004826	GO	phenylalanine-tRNA ligase activity
Thupl.29377719s0003	29377719_736111	29377719	G	Thupl.29377719s0003.1.v3.1	Transcript	intron_variant	NA	NA	NA	NA	NA	NA	GO:0005524	GO	ATP binding
Thupl.29377719s0003	29377719_736111	29377719	G	Thupl.29377719s0003.1.v3.1	Transcript	intron_variant	NA	NA	NA	NA	NA	NA	GO:0005737	GO	cytoplasm
Thupl.29377719s0003	29377719_736111	29377719	G	Thupl.29377719s0003.1.v3.1	Transcript	intron_variant	NA	NA	NA	NA	NA	NA	GO:0006432	GO	phenylalanyl-tRNA aminoacylation
Thupl.29377719s0003	29377719_736111	29377719	G	Thupl.29377719s0003.1.v3.1	Transcript	intron_variant	NA	NA	NA	NA	NA	NA	GO:0043039	GO	tRNA aminoacylation
Thupl.29377719s0008	29377719_1971417	29377719	C	Thupl.29377719s0008.1.v3.1	Transcript	intron_variant	NA	NA	NA	NA	NA	NA	GO:0005524	GO	ATP binding
Thupl.29377719s0008	29377719_1971417	29377719	C	Thupl.29377719s0008.1.v3.1	Transcript	intron_variant	NA	NA	NA	NA	NA	NA	GO:0016301	GO	kinase activity
Thupl.29377719s0008	29377719_1971417	29377719	C	Thupl.29377719s0008.1.v3.1	Transcript	intron_variant	NA	NA	NA	NA	NA	NA	GO:0016310	GO	phosphorylation
Thupl.29377719s0008	29377719_1971417	29377719	C	Thupl.29377719s0008.1.v3.1	Transcript	intron_variant	NA	NA	NA	NA	NA	NA	GO:2001070	GO	starch binding
Thupl.29377719s0009	29377719_2582310	29377719	G	Thupl.29377719s0009.1.v3.1	Transcript	synonymous_variant	785	108	36	E	gaA/gaG	NA	GO:0005094	GO	Rho GDP-dissociation inhibitor activity
Thupl.29377719s0009	29377719_2582310	29377719	G	Thupl.29377719s0009.1.v3.1	Transcript	synonymous_variant	785	108	36	E	gaA/gaG	NA	GO:0005737	GO	cytoplasm
Thupl.29377721s0019	29377721_4282292	29377721	T	Thupl.29377721s0019.1.v3.1	Transcript	missense_variant	1037	535	179	A/T	Gcg/Acg	NA	GO:0004555	GO	alpha,alpha-trehalase activity
Thupl.29377721s0019	29377721_4282292	29377721	T	Thupl.29377721s0019.1.v3.1	Transcript	missense_variant	1037	535	179	A/T	Gcg/Acg	NA	GO:0005991	GO	trehalose metabolic process
Thupl.29377721s0020	29377721_4419770	29377721	C	Thupl.29377721s0020.1.v3.1	Transcript	intron_variant	NA	NA	NA	NA	NA	NA	GO:0004555	GO	alpha,alpha-trehalase activity
Thupl.29377721s0020	29377721_4419770	29377721	C	Thupl.29377721s0020.1.v3.1	Transcript	intron_variant	NA	NA	NA	NA	NA	NA	GO:0005991	GO	trehalose metabolic process
Thupl.29377721s0021	29377721_4575936	29377721	A	Thupl.29377721s0021.1.v3.1	Transcript	5_prime_UTR_variant	2	NA	NA	NA	NA	NA	GO:0003676	GO	nucleic acid binding
Thupl.29377721s0021	29377721_4575936	29377721	A	Thupl.29377721s0021.1.v3.1	Transcript	5_prime_UTR_variant	2	NA	NA	NA	NA	NA	GO:0008270	GO	zinc ion binding
Thupl.29377721s0022	29377721_4996359	29377721	T	Thupl.29377721s0022.1.v3.1	Transcript	synonymous_variant	1023	849	283	E	gaG/gaA	NA	GO:0005515	GO	protein binding
Thupl.29377726s0001	29377726_319179	29377726	C	Thupl.29377726s0001.1.v3.1	Transcript	5_prime_UTR_variant	226	NA	NA	NA	NA	NA	GO:0003922	GO	GMP synthase (glutamine-hydrolyzing) activity
Thupl.29377726s0001	29377726_319179	29377726	C	Thupl.29377726s0001.1.v3.1	Transcript	5_prime_UTR_variant	226	NA	NA	NA	NA	NA	GO:0005524	GO	ATP binding
Thupl.29377726s0001	29377726_319179	29377726	C	Thupl.29377726s0001.1.v3.1	Transcript	5_prime_UTR_variant	226	NA	NA	NA	NA	NA	GO:0006164	GO	purine nucleotide biosynthetic process
Thupl.29377726s0001	29377726_319179	29377726	C	Thupl.29377726s0001.1.v3.1	Transcript	5_prime_UTR_variant	226	NA	NA	NA	NA	NA	GO:0006177	GO	GMP biosynthetic process
Thupl.29377726s0003	29377726_500603	29377726	A	Thupl.29377726s0003.1.v3.1	Transcript	5_prime_UTR_variant	342	NA	NA	NA	NA	NA	GO:0016192	GO	vesicle-mediated transport
Thupl.29377726s0006	29377726_1568124	29377726	A	Thupl.29377726s0006.1.v3.1	Transcript	missense_variant	1687	1058	353	P/L	cCt/cTt	NA	GO:0009055	GO	electron carrier activity
Thupl.29377726s0006	29377726_1568124	29377726	A	Thupl.29377726s0006.1.v3.1	Transcript	missense_variant	1687	1058	353	P/L	cCt/cTt	NA	GO:0016491	GO	oxidoreductase activity
Thupl.29377726s0006	29377726_1568124	29377726	A	Thupl.29377726s0006.1.v3.1	Transcript	missense_variant	1687	1058	353	P/L	cCt/cTt	NA	GO:0046872	GO	metal ion binding
Thupl.29377726s0006	29377726_1568124	29377726	A	Thupl.29377726s0006.1.v3.1	Transcript	missense_variant	1687	1058	353	P/L	cCt/cTt	NA	GO:0051536	GO	iron-sulfur cluster binding
Thupl.29377726s0006	29377726_1568124	29377726	A	Thupl.29377726s0006.1.v3.1	Transcript	missense_variant	1687	1058	353	P/L	cCt/cTt	NA	GO:0055114	GO	oxidation-reduction process
Thupl.29377727s0001	29377727_518453	29377727	A	Thupl.29377727s0001.1.v3.1	Transcript	intron_variant	NA	NA	NA	NA	NA	NA	GO:0005515	GO	protein binding
Thupl.29377728s0004	29377728_301726	29377728	C	Thupl.29377728s0004.1.v3.1	Transcript	synonymous_variant	1538	375	125	S	tcA/tcC	NA	GO:0004672	GO	protein kinase activity
Thupl.29377728s0004	29377728_301726	29377728	C	Thupl.29377728s0004.1.v3.1	Transcript	synonymous_variant	1538	375	125	S	tcA/tcC	NA	GO:0006468	GO	protein phosphorylation
Thupl.29377729s0015	29377729_2985931	29377729	T	Thupl.29377729s0015.1.v3.1	Transcript	synonymous_variant	979	939	313	A	gcC/gcT	NA	GO:0005506	GO	iron ion binding
Thupl.29377729s0015	29377729_2985931	29377729	T	Thupl.29377729s0015.1.v3.1	Transcript	synonymous_variant	979	939	313	A	gcC/gcT	NA	GO:0016705	GO	oxidoreductase activity, acting on paired donors, with incorporation or reduction of molecular oxygen
Thupl.29377729s0015	29377729_2985931	29377729	T	Thupl.29377729s0015.1.v3.1	Transcript	synonymous_variant	979	939	313	A	gcC/gcT	NA	GO:0020037	GO	heme binding
Thupl.29377729s0015	29377729_2985931	29377729	T	Thupl.29377729s0015.1.v3.1	Transcript	synonymous_variant	979	939	313	A	gcC/gcT	NA	GO:0055114	GO	oxidation-reduction process
Thupl.29377731s0006	29377731_891972	29377731	T	Thupl.29377731s0006.1.v3.1	Transcript	synonymous_variant	1002	897	299	A	gcA/gcT	NA	GO:0003676	GO	nucleic acid binding
Thupl.29377737s0003	29377737_384015	29377737	C	Thupl.29377737s0003.1.v3.1	Transcript	3_prime_UTR_variant	939	NA	NA	NA	NA	NA	GO:0003839	GO	gamma-glutamylcyclotransferase activity
Thupl.29377737s0003	29377737_384015	29377737	C	Thupl.29377737s0003.1.v3.1	Transcript	3_prime_UTR_variant	939	NA	NA	NA	NA	NA	GO:0006751	GO	glutathione catabolic process
Thupl.29377737s0010	29377737_1607621	29377737	A	Thupl.29377737s0010.1.v3.1	Transcript	synonymous_variant	1359	1350	450	R	cgA/cgT	NA	GO:0003676	GO	nucleic acid binding
Thupl.29377741s0002	29377741_293480	29377741	G	Thupl.29377741s0002.1.v3.1	Transcript	5_prime_UTR_variant	197	NA	NA	NA	NA	NA	GO:0006281	GO	DNA repair
Thupl.29377741s0002	29377741_293480	29377741	G	Thupl.29377741s0002.1.v3.1	Transcript	5_prime_UTR_variant	197	NA	NA	NA	NA	NA	GO:0051382	GO	kinetochore assembly
Thupl.29377741s0004	29377741_942295	29377741	G	Thupl.29377741s0004.3.v3.1	Transcript	NA	1254	NA	NA	NA	NA	NA	GO:0016616	GO	oxidoreductase activity, acting on the CH-OH group of donors, NAD or NADP as acceptor
Thupl.29377741s0004	29377741_942295	29377741	G	Thupl.29377741s0004.3.v3.1	Transcript	NA	1254	NA	NA	NA	NA	NA	GO:0055114	GO	oxidation-reduction process
Thupl.29377742s0003	29377742_307959	29377742	C	Thupl.29377742s0003.2.v3.1	Transcript	5_prime_UTR_variant	149	NA	NA	NA	NA	NA	GO:0005525	GO	GTP binding
Thupl.29377742s0005	29377742_550129	29377742	T	Thupl.29377742s0005.1.v3.1	Transcript	intron_variant	NA	NA	NA	NA	NA	NA	GO:0015098	GO	molybdate ion transmembrane transporter activity
Thupl.29377742s0005	29377742_550129	29377742	T	Thupl.29377742s0005.1.v3.1	Transcript	intron_variant	NA	NA	NA	NA	NA	NA	GO:0015689	GO	molybdate ion transport
Thupl.29377742s0005	29377742_550129	29377742	T	Thupl.29377742s0005.1.v3.1	Transcript	intron_variant	NA	NA	NA	NA	NA	NA	GO:0016021	GO	integral to membrane
Thupl.29377742s0007	29377742_2374033	29377742	G	Thupl.29377742s0007.1.v3.1	Transcript	5_prime_UTR_variant	204	NA	NA	NA	NA	NA	GO:0046872	GO	metal ion binding
Thupl.29377744s0001	29377744_9710	29377744	T	Thupl.29377744s0001.1.v3.1	Transcript	5_prime_UTR_variant	221	NA	NA	NA	NA	NA	GO:0005515	GO	protein binding
Thupl.29377745s0011	29377745_1570343	29377745	A	Thupl.29377745s0011.1.v3.1	Transcript	3_prime_UTR_variant	2578	NA	NA	NA	NA	NA	GO:0055085	GO	transmembrane transport
Thupl.29377745s0013	29377745_1769537	29377745	A	Thupl.29377745s0013.1.v3.1	Transcript	3_prime_UTR_variant	1752	NA	NA	NA	NA	NA	GO:0016491	GO	oxidoreductase activity
Thupl.29377745s0013	29377745_1769537	29377745	A	Thupl.29377745s0013.1.v3.1	Transcript	3_prime_UTR_variant	1752	NA	NA	NA	NA	NA	GO:0055114	GO	oxidation-reduction process
Thupl.29377746s0001	29377746_283449	29377746	C	Thupl.29377746s0001.1.v3.1	Transcript	missense_variant	521	440	147	G/A	gGt/gCt	NA	GO:0008483	GO	transaminase activity
Thupl.29377746s0001	29377746_283449	29377746	C	Thupl.29377746s0001.1.v3.1	Transcript	missense_variant	521	440	147	G/A	gGt/gCt	NA	GO:0030170	GO	pyridoxal phosphate binding
Thupl.29377746s0002	29377746_494191	29377746	C	Thupl.29377746s0002.1.v3.1	Transcript	intron_variant	NA	NA	NA	NA	NA	NA	GO:0046854	GO	phosphatidylinositol phosphorylation
Thupl.29377747s0007	29377747_720369	29377747	A	Thupl.29377747s0007.1.v3.1	Transcript	5_prime_UTR_variant	334	NA	NA	NA	NA	NA	GO:0006807	GO	nitrogen compound metabolic process
Thupl.29377747s0007	29377747_720369	29377747	A	Thupl.29377747s0007.1.v3.1	Transcript	5_prime_UTR_variant	334	NA	NA	NA	NA	NA	GO:0016151	GO	nickel cation binding
Thupl.29377747s0020	29377747_2348080	29377747	C	Thupl.29377747s0020.1.v3.1	Transcript	synonymous_variant	1296	369	123	E	gaA/gaG	NA	GO:0003677	GO	DNA binding
Thupl.29377747s0020	29377747_2348080	29377747	C	Thupl.29377747s0020.1.v3.1	Transcript	synonymous_variant	1296	369	123	E	gaA/gaG	NA	GO:0005524	GO	ATP binding
Thupl.29377747s0020	29377747_2348080	29377747	C	Thupl.29377747s0020.1.v3.1	Transcript	synonymous_variant	1296	369	123	E	gaA/gaG	NA	GO:0016787	GO	hydrolase activity
Thupl.29377749s0015	29377749_6114599	29377749	C	Thupl.29377749s0015.1.v3.1	Transcript	intron_variant	NA	NA	NA	NA	NA	NA	GO:0030001	GO	metal ion transport
Thupl.29377749s0015	29377749_6114599	29377749	C	Thupl.29377749s0015.1.v3.1	Transcript	intron_variant	NA	NA	NA	NA	NA	NA	GO:0046872	GO	metal ion binding
Thupl.29377749s0019	29377749_8080703	29377749	G	Thupl.29377749s0019.1.v3.1	Transcript	synonymous_variant	1016	792	264	G	ggA/ggG	NA	GO:0003676	GO	nucleic acid binding
Thupl.29377749s0019	29377749_8080703	29377749	G	Thupl.29377749s0019.1.v3.1	Transcript	synonymous_variant	1016	792	264	G	ggA/ggG	NA	GO:0005515	GO	protein binding
Thupl.29377750s0007	29377750_1729569	29377750	G	Thupl.29377750s0007.1.v3.1	Transcript	5_prime_UTR_variant	704	NA	NA	NA	NA	NA	GO:0000287	GO	magnesium ion binding
Thupl.29377750s0007	29377750_1729569	29377750	G	Thupl.29377750s0007.1.v3.1	Transcript	5_prime_UTR_variant	704	NA	NA	NA	NA	NA	GO:0005524	GO	ATP binding
Thupl.29377750s0007	29377750_1729569	29377750	G	Thupl.29377750s0007.1.v3.1	Transcript	5_prime_UTR_variant	704	NA	NA	NA	NA	NA	GO:0005622	GO	intracellular
Thupl.29377750s0007	29377750_1729569	29377750	G	Thupl.29377750s0007.1.v3.1	Transcript	5_prime_UTR_variant	704	NA	NA	NA	NA	NA	GO:0032957	GO	inositol trisphosphate metabolic process
Thupl.29377750s0007	29377750_1729569	29377750	G	Thupl.29377750s0007.1.v3.1	Transcript	5_prime_UTR_variant	704	NA	NA	NA	NA	NA	GO:0047325	GO	inositol tetrakisphosphate 1-kinase activity
Thupl.29377750s0007	29377750_1729569	29377750	G	Thupl.29377750s0007.1.v3.1	Transcript	5_prime_UTR_variant	704	NA	NA	NA	NA	NA	GO:0052725	GO	inositol-1,3,4-trisphosphate 6-kinase activity
Thupl.29377750s0007	29377750_1729569	29377750	G	Thupl.29377750s0007.1.v3.1	Transcript	5_prime_UTR_variant	704	NA	NA	NA	NA	NA	GO:0052726	GO	inositol-1,3,4-trisphosphate 5-kinase activity
Thupl.29377750s0008	29377750_1760786	29377750	T	Thupl.29377750s0008.1.v3.1	Transcript	synonymous_variant	1235	150	50	G	ggG/ggA	NA	GO:0000287	GO	magnesium ion binding
Thupl.29377750s0008	29377750_1760786	29377750	T	Thupl.29377750s0008.1.v3.1	Transcript	synonymous_variant	1235	150	50	G	ggG/ggA	NA	GO:0005524	GO	ATP binding
Thupl.29377750s0008	29377750_1760786	29377750	T	Thupl.29377750s0008.1.v3.1	Transcript	synonymous_variant	1235	150	50	G	ggG/ggA	NA	GO:0005622	GO	intracellular
Thupl.29377750s0008	29377750_1760786	29377750	T	Thupl.29377750s0008.1.v3.1	Transcript	synonymous_variant	1235	150	50	G	ggG/ggA	NA	GO:0032957	GO	inositol trisphosphate metabolic process
Thupl.29377750s0008	29377750_1760786	29377750	T	Thupl.29377750s0008.1.v3.1	Transcript	synonymous_variant	1235	150	50	G	ggG/ggA	NA	GO:0047325	GO	inositol tetrakisphosphate 1-kinase activity
Thupl.29377750s0008	29377750_1760786	29377750	T	Thupl.29377750s0008.1.v3.1	Transcript	synonymous_variant	1235	150	50	G	ggG/ggA	NA	GO:0052725	GO	inositol-1,3,4-trisphosphate 6-kinase activity
Thupl.29377750s0008	29377750_1760786	29377750	T	Thupl.29377750s0008.1.v3.1	Transcript	synonymous_variant	1235	150	50	G	ggG/ggA	NA	GO:0052726	GO	inositol-1,3,4-trisphosphate 5-kinase activity
Thupl.29377760s0022	29377760_3390109	29377760	G	Thupl.29377760s0022.1.v3.1	Transcript	intron_variant	NA	NA	NA	NA	NA	NA	GO:0004017	GO	adenylate kinase activity
Thupl.29377760s0022	29377760_3390109	29377760	G	Thupl.29377760s0022.1.v3.1	Transcript	intron_variant	NA	NA	NA	NA	NA	NA	GO:0005524	GO	ATP binding
Thupl.29377760s0022	29377760_3390109	29377760	G	Thupl.29377760s0022.1.v3.1	Transcript	intron_variant	NA	NA	NA	NA	NA	NA	GO:0006139	GO	nucleobase-containing compound metabolic process
Thupl.29377760s0022	29377760_3390109	29377760	G	Thupl.29377760s0022.1.v3.1	Transcript	intron_variant	NA	NA	NA	NA	NA	NA	GO:0019205	GO	nucleobase-containing compound kinase activity
Thupl.29377762s0006	29377762_701351	29377762	A	Thupl.29377762s0006.1.v3.1	Transcript	intron_variant	NA	NA	NA	NA	NA	NA	GO:0005737	GO	cytoplasm
Thupl.29377762s0009	29377762_909001	29377762	C	Thupl.29377762s0009.1.v3.1	Transcript	5_prime_UTR_variant	173	NA	NA	NA	NA	NA	GO:0005509	GO	calcium ion binding
Thupl.29377762s0009	29377762_909001	29377762	C	Thupl.29377762s0009.1.v3.1	Transcript	5_prime_UTR_variant	173	NA	NA	NA	NA	NA	GO:0009523	GO	photosystem II
Thupl.29377762s0009	29377762_909001	29377762	C	Thupl.29377762s0009.1.v3.1	Transcript	5_prime_UTR_variant	173	NA	NA	NA	NA	NA	GO:0009654	GO	oxygen evolving complex
Thupl.29377762s0009	29377762_909001	29377762	C	Thupl.29377762s0009.1.v3.1	Transcript	5_prime_UTR_variant	173	NA	NA	NA	NA	NA	GO:0015979	GO	photosynthesis
Thupl.29377762s0009	29377762_909001	29377762	C	Thupl.29377762s0009.1.v3.1	Transcript	5_prime_UTR_variant	173	NA	NA	NA	NA	NA	GO:0019898	GO	extrinsic to membrane
Thupl.29377762s0009	29377762_909001	29377762	C	Thupl.29377762s0009.1.v3.1	Transcript	5_prime_UTR_variant	173	NA	NA	NA	NA	NA	GO:0042549	GO	photosystem II stabilization
Thupl.29377762s0010	29377762_1257853	29377762	G	Thupl.29377762s0010.1.v3.1	Transcript	3_prime_UTR_variant	1597	NA	NA	NA	NA	NA	GO:0003860	GO	3-hydroxyisobutyryl-CoA hydrolase activity
Thupl.29377763s0002	29377763_339063	29377763	G	Thupl.29377763s0002.1.v3.1	Transcript	synonymous_variant	855	63	21	D	gaT/gaC	NA	GO:0005515	GO	protein binding
Thupl.29377763s0002	29377763_339063	29377763	G	Thupl.29377763s0002.1.v3.1	Transcript	synonymous_variant	855	63	21	D	gaT/gaC	NA	GO:0016787	GO	hydrolase activity
Thupl.29377768s0017	29377768_3740463	29377768	A	Thupl.29377768s0017.1.v3.1	Transcript	upstream_gene_variant	NA	NA	NA	NA	NA	NA	GO:0009793	GO	embryo development ending in seed dormancy
Thupl.29377768s0020	29377768_4095449	29377768	A	Thupl.29377768s0020.1.v3.1	Transcript	downstream_gene_variant	NA	NA	NA	NA	NA	NA	GO:0008152	GO	metabolic process
Thupl.29377768s0020	29377768_4095449	29377768	A	Thupl.29377768s0020.1.v3.1	Transcript	downstream_gene_variant	NA	NA	NA	NA	NA	NA	GO:0016758	GO	transferase activity, transferring hexosyl groups
Thupl.29377770s0003	29377770_806400	29377770	C	Thupl.29377770s0003.1.v3.1	Transcript	3_prime_UTR_variant	1740	NA	NA	NA	NA	NA	GO:0003676	GO	nucleic acid binding
Thupl.29377775s0001	29377775_154162	29377775	C	Thupl.29377775s0001.1.v3.1	Transcript	5_prime_UTR_variant	184	NA	NA	NA	NA	NA	GO:0005515	GO	protein binding
Thupl.29377779s0003	29377779_695398	29377779	T	Thupl.29377779s0003.1.v3.1	Transcript	3_prime_UTR_variant	1218	NA	NA	NA	NA	NA	GO:0007034	GO	vacuolar transport
Thupl.29377781s0006	29377781_1121669	29377781	C	Thupl.29377781s0006.1.v3.1	Transcript	missense_variant	1288	829	277	C/G	Tgt/Ggt	NA	GO:0005086	GO	ARF guanyl-nucleotide exchange factor activity
Thupl.29377781s0006	29377781_1121669	29377781	C	Thupl.29377781s0006.1.v3.1	Transcript	missense_variant	1288	829	277	C/G	Tgt/Ggt	NA	GO:0032012	GO	regulation of ARF protein signal transduction
Thupl.29377781s0010	29377781_1747600	29377781	A	Thupl.29377781s0010.1.v3.1	Transcript	3_prime_UTR_variant	1239	NA	NA	NA	NA	NA	GO:0016020	GO	membrane
Thupl.29377784s0011	29377784_3399827	29377784	A	Thupl.29377784s0011.1.v3.1	Transcript	intron_variant	NA	NA	NA	NA	NA	NA	GO:0003824	GO	catalytic activity
Thupl.29377784s0011	29377784_3399827	29377784	A	Thupl.29377784s0011.1.v3.1	Transcript	intron_variant	NA	NA	NA	NA	NA	NA	GO:0004619	GO	phosphoglycerate mutase activity
Thupl.29377784s0011	29377784_3399827	29377784	A	Thupl.29377784s0011.1.v3.1	Transcript	intron_variant	NA	NA	NA	NA	NA	NA	GO:0005737	GO	cytoplasm
Thupl.29377784s0011	29377784_3399827	29377784	A	Thupl.29377784s0011.1.v3.1	Transcript	intron_variant	NA	NA	NA	NA	NA	NA	GO:0006007	GO	glucose catabolic process
Thupl.29377784s0011	29377784_3399827	29377784	A	Thupl.29377784s0011.1.v3.1	Transcript	intron_variant	NA	NA	NA	NA	NA	NA	GO:0030145	GO	manganese ion binding
Thupl.29377784s0011	29377784_3399827	29377784	A	Thupl.29377784s0011.1.v3.1	Transcript	intron_variant	NA	NA	NA	NA	NA	NA	GO:0046872	GO	metal ion binding
Thupl.29377784s0013	29377784_3811755	29377784	C	Thupl.29377784s0013.1.v3.1	Transcript	missense_variant	1092	754	252	F/L	Ttt/Ctt	NA	GO:0044237	GO	cellular metabolic process
Thupl.29377784s0016	29377784_4770552	29377784	G	Thupl.29377784s0016.1.v3.1	Transcript	missense_variant	367	106	36	T/A	Acc/Gcc	NA	GO:0005515	GO	protein binding
Thupl.29377784s0017	29377784_4965875	29377784	T	Thupl.29377784s0017.1.v3.1	Transcript	synonymous_variant	872	354	118	L	ttG/ttA	NA	GO:0008612	GO	peptidyl-lysine modification to hypusine
Thupl.29377784s0019	29377784_5076944	29377784	G	Thupl.29377784s0019.1.v3.1	Transcript	missense_variant	808	347	116	T/S	aCt/aGt	NA	GO:0046872	GO	metal ion binding
Thupl.29377790s0026	29377790_5845736	29377790	A	Thupl.29377790s0026.1.v3.1	Transcript	missense_variant	1432	976	326	P/S	Cca/Tca	NA	GO:0005515	GO	protein binding
Thupl.29377791s0003	29377791_747322	29377791	T	Thupl.29377791s0003.1.v3.1	Transcript	3_prime_UTR_variant	4050	NA	NA	NA	NA	NA	GO:0016787	GO	hydrolase activity
Thupl.29377793s0003	29377793_429523	29377793	A	Thupl.29377793s0003.1.v3.1	Transcript	synonymous_variant	335	135	45	T	acG/acA	NA	GO:0005739	GO	mitochondrion
Thupl.29377794s0001	29377794_12394	29377794	G	Thupl.29377794s0001.1.v3.1	Transcript	missense_variant	1495	1495	499	F/L	Ttt/Ctt	NA	GO:0000166	GO	nucleotide binding
Thupl.29377794s0001	29377794_12394	29377794	G	Thupl.29377794s0001.1.v3.1	Transcript	missense_variant	1495	1495	499	F/L	Ttt/Ctt	NA	GO:0004812	GO	aminoacyl-tRNA ligase activity
Thupl.29377794s0001	29377794_12394	29377794	G	Thupl.29377794s0001.1.v3.1	Transcript	missense_variant	1495	1495	499	F/L	Ttt/Ctt	NA	GO:0005524	GO	ATP binding
Thupl.29377794s0001	29377794_12394	29377794	G	Thupl.29377794s0001.1.v3.1	Transcript	missense_variant	1495	1495	499	F/L	Ttt/Ctt	NA	GO:0005737	GO	cytoplasm
Thupl.29377794s0001	29377794_12394	29377794	G	Thupl.29377794s0001.1.v3.1	Transcript	missense_variant	1495	1495	499	F/L	Ttt/Ctt	NA	GO:0006418	GO	tRNA aminoacylation for protein translation
Thupl.29377794s0001	29377794_12394	29377794	G	Thupl.29377794s0001.1.v3.1	Transcript	missense_variant	1495	1495	499	F/L	Ttt/Ctt	NA	GO:0016876	GO	ligase activity, forming aminoacyl-tRNA and related compounds
Thupl.29377794s0001	29377794_12394	29377794	G	Thupl.29377794s0001.1.v3.1	Transcript	missense_variant	1495	1495	499	F/L	Ttt/Ctt	NA	GO:0043039	GO	tRNA aminoacylation
Thupl.29377794s0006	29377794_824090	29377794	T	Thupl.29377794s0006.1.v3.1	Transcript	stop_gained	926	690	230	W/*	tgG/tgA	NA	GO:0005515	GO	protein binding
Thupl.29377794s0008	29377794_1176975	29377794	T	Thupl.29377794s0008.1.v3.1	Transcript	missense_variant	853	382	128	D/Y	Gat/Tat	NA	GO:0006508	GO	proteolysis
Thupl.29377794s0008	29377794_1176975	29377794	T	Thupl.29377794s0008.1.v3.1	Transcript	missense_variant	853	382	128	D/Y	Gat/Tat	NA	GO:0008234	GO	cysteine-type peptidase activity
Thupl.29377795s0002	29377795_802460	29377795	C	Thupl.29377795s0002.1.v3.1	Transcript	missense_variant	1643	1355	452	V/G	gTc/gGc	NA	GO:0031072	GO	heat shock protein binding
Thupl.29377795s0002	29377795_802460	29377795	C	Thupl.29377795s0002.1.v3.1	Transcript	missense_variant	1643	1355	452	V/G	gTc/gGc	NA	GO:0051082	GO	unfolded protein binding
Thupl.29377795s0008	29377795_1853607	29377795	T	Thupl.29377795s0008.1.v3.1	Transcript	upstream_gene_variant	NA	NA	NA	NA	NA	NA	GO:0005525	GO	GTP binding
Thupl.29377796s0004	29377796_442092	29377796	C	Thupl.29377796s0004.1.v3.1	Transcript	3_prime_UTR_variant	2106	NA	NA	NA	NA	NA	GO:0005515	GO	protein binding
Thupl.29377796s0007	29377796_1243800	29377796	G	Thupl.29377796s0007.1.v3.1	Transcript	missense_variant	379	299	100	K/R	aAa/aGa	NA	GO:0016226	GO	iron-sulfur cluster assembly
Thupl.29377802s0002	29377802_673363	29377802	A	Thupl.29377802s0002.1.v3.1	Transcript	intron_variant	NA	NA	NA	NA	NA	NA	GO:0003676	GO	nucleic acid binding
Thupl.29377802s0002	29377802_673363	29377802	A	Thupl.29377802s0002.1.v3.1	Transcript	intron_variant	NA	NA	NA	NA	NA	NA	GO:0005524	GO	ATP binding
Thupl.29377802s0002	29377802_673363	29377802	A	Thupl.29377802s0002.1.v3.1	Transcript	intron_variant	NA	NA	NA	NA	NA	NA	GO:0005622	GO	intracellular
Thupl.29377802s0002	29377802_673363	29377802	A	Thupl.29377802s0002.1.v3.1	Transcript	intron_variant	NA	NA	NA	NA	NA	NA	GO:0006260	GO	DNA replication
Thupl.29377802s0002	29377802_673363	29377802	A	Thupl.29377802s0002.1.v3.1	Transcript	intron_variant	NA	NA	NA	NA	NA	NA	GO:0006281	GO	DNA repair
Thupl.29377802s0002	29377802_673363	29377802	A	Thupl.29377802s0002.1.v3.1	Transcript	intron_variant	NA	NA	NA	NA	NA	NA	GO:0043140	GO	ATP-dependent 3'-5' DNA helicase activity
Thupl.29377802s0004	29377802_1095460	29377802	T	Thupl.29377802s0004.1.v3.1	Transcript	5_prime_UTR_variant	327	NA	NA	NA	NA	NA	GO:0000445	GO	THO complex part of transcription export complex
Thupl.29377802s0004	29377802_1095460	29377802	T	Thupl.29377802s0004.1.v3.1	Transcript	5_prime_UTR_variant	327	NA	NA	NA	NA	NA	GO:0006397	GO	mRNA processing
Thupl.29377803s0005	29377803_875136	29377803	T	Thupl.29377803s0005.1.v3.1	Transcript	5_prime_UTR_variant	207	NA	NA	NA	NA	NA	GO:0016491	GO	oxidoreductase activity
Thupl.29377803s0005	29377803_875136	29377803	T	Thupl.29377803s0005.1.v3.1	Transcript	5_prime_UTR_variant	207	NA	NA	NA	NA	NA	GO:0055114	GO	oxidation-reduction process
Thupl.29377803s0014	29377803_4014079	29377803	A	Thupl.29377803s0014.1.v3.1	Transcript	downstream_gene_variant	NA	NA	NA	NA	NA	NA	GO:0004672	GO	protein kinase activity
Thupl.29377803s0014	29377803_4014079	29377803	A	Thupl.29377803s0014.1.v3.1	Transcript	downstream_gene_variant	NA	NA	NA	NA	NA	NA	GO:0005524	GO	ATP binding
Thupl.29377803s0014	29377803_4014079	29377803	A	Thupl.29377803s0014.1.v3.1	Transcript	downstream_gene_variant	NA	NA	NA	NA	NA	NA	GO:0006468	GO	protein phosphorylation
Thupl.29377807s0005	29377807_413044	29377807	A	Thupl.29377807s0005.1.v3.1	Transcript	NA	NA	NA	NA	NA	NA	NA	GO:0031083	GO	BLOC-1 complex
Thupl.29377811s0002	29377811_383291	29377811	T	Thupl.29377811s0002.1.v3.1	Transcript	5_prime_UTR_variant	401	NA	NA	NA	NA	NA	GO:0003677	GO	DNA binding
Thupl.29377811s0002	29377811_383291	29377811	T	Thupl.29377811s0002.1.v3.1	Transcript	5_prime_UTR_variant	401	NA	NA	NA	NA	NA	GO:0005634	GO	nucleus
Thupl.29377811s0002	29377811_383291	29377811	T	Thupl.29377811s0002.1.v3.1	Transcript	5_prime_UTR_variant	401	NA	NA	NA	NA	NA	GO:0006355	GO	regulation of transcription, DNA-dependent
Thupl.29377811s0002	29377811_383291	29377811	T	Thupl.29377811s0002.1.v3.1	Transcript	5_prime_UTR_variant	401	NA	NA	NA	NA	NA	GO:0009725	GO	response to hormone stimulus
Thupl.29377813s0003	29377813_696847	29377813	G	Thupl.29377813s0003.1.v3.1	Transcript	synonymous_variant	836	669	223	F	ttT/ttC	NA	GO:0008080	GO	N-acetyltransferase activity
Thupl.29377818s0003	29377818_828958	29377818	G	Thupl.29377818s0003.1.v3.1	Transcript	3_prime_UTR_variant	914	NA	NA	NA	NA	NA	GO:0009055	GO	electron carrier activity
Thupl.29377821s0004	29377821_1853855	29377821	A	Thupl.29377821s0004.1.v3.1	Transcript	5_prime_UTR_variant	277	NA	NA	NA	NA	NA	GO:0016301	GO	kinase activity
Thupl.29377821s0004	29377821_1853855	29377821	A	Thupl.29377821s0004.1.v3.1	Transcript	5_prime_UTR_variant	277	NA	NA	NA	NA	NA	GO:0046854	GO	phosphatidylinositol phosphorylation
Thupl.29377821s0004	29377821_1853855	29377821	A	Thupl.29377821s0004.1.v3.1	Transcript	5_prime_UTR_variant	277	NA	NA	NA	NA	NA	GO:0048015	GO	phosphatidylinositol-mediated signaling
Thupl.29377826s0009	29377826_974107	29377826	C	Thupl.29377826s0009.1.v3.1	Transcript	upstream_gene_variant	NA	NA	NA	NA	NA	NA	GO:0016491	GO	oxidoreductase activity
Thupl.29377826s0009	29377826_974107	29377826	C	Thupl.29377826s0009.1.v3.1	Transcript	upstream_gene_variant	NA	NA	NA	NA	NA	NA	GO:0050660	GO	flavin adenine dinucleotide binding
Thupl.29377826s0009	29377826_974107	29377826	C	Thupl.29377826s0009.1.v3.1	Transcript	upstream_gene_variant	NA	NA	NA	NA	NA	NA	GO:0055114	GO	oxidation-reduction process
Thupl.29377832s0002	29377832_144710	29377832	T	Thupl.29377832s0002.1.v3.1	Transcript	missense_variant	837	837	279	M/I	atG/atA	NA	GO:0004857	GO	enzyme inhibitor activity
Thupl.29377832s0009	29377832_993241	29377832	C	Thupl.29377832s0009.1.v3.1	Transcript	synonymous_variant	1626	1038	346	V	gtA/gtG	NA	GO:0044237	GO	cellular metabolic process
Thupl.29377832s0018	29377832_1825327	29377832	A	Thupl.29377832s0018.1.v3.1	Transcript	3_prime_UTR_variant	2311	NA	NA	NA	NA	NA	GO:0003723	GO	RNA binding
Thupl.29377837s0002	29377837_425903	29377837	T	Thupl.29377837s0002.1.v3.1	Transcript	3_prime_UTR_variant	688	NA	NA	NA	NA	NA	GO:0003677	GO	DNA binding
Thupl.29377837s0002	29377837_425903	29377837	T	Thupl.29377837s0002.1.v3.1	Transcript	3_prime_UTR_variant	688	NA	NA	NA	NA	NA	GO:0005634	GO	nucleus
Thupl.29377837s0002	29377837_425903	29377837	T	Thupl.29377837s0002.1.v3.1	Transcript	3_prime_UTR_variant	688	NA	NA	NA	NA	NA	GO:0006355	GO	regulation of transcription, DNA-dependent
Thupl.29377837s0012	29377837_1055071	29377837	A	Thupl.29377837s0012.1.v3.1	Transcript	synonymous_variant	1064	702	234	G	ggG/ggT	NA	GO:0005515	GO	protein binding
Thupl.29377837s0013	29377837_1184196	29377837	G	Thupl.29377837s0013.1.v3.1	Transcript	missense_variant	2076	1667	556	N/T	aAt/aCt	NA	GO:0001522	GO	pseudouridine synthesis
Thupl.29377837s0013	29377837_1184196	29377837	G	Thupl.29377837s0013.1.v3.1	Transcript	missense_variant	2076	1667	556	N/T	aAt/aCt	NA	GO:0003723	GO	RNA binding
Thupl.29377837s0013	29377837_1184196	29377837	G	Thupl.29377837s0013.1.v3.1	Transcript	missense_variant	2076	1667	556	N/T	aAt/aCt	NA	GO:0009451	GO	RNA modification
Thupl.29377837s0013	29377837_1184196	29377837	G	Thupl.29377837s0013.1.v3.1	Transcript	missense_variant	2076	1667	556	N/T	aAt/aCt	NA	GO:0009982	GO	pseudouridine synthase activity
Thupl.29377840s0007	29377840_591855	29377840	C	Thupl.29377840s0007.1.v3.1	Transcript	missense_variant	390	122	41	V/G	gTa/gGa	NA	GO:0000049	GO	tRNA binding
Thupl.29377840s0007	29377840_591855	29377840	C	Thupl.29377840s0007.1.v3.1	Transcript	missense_variant	390	122	41	V/G	gTa/gGa	NA	GO:0002098	GO	tRNA wobble uridine modification
Thupl.29377840s0007	29377840_591855	29377840	C	Thupl.29377840s0007.1.v3.1	Transcript	missense_variant	390	122	41	V/G	gTa/gGa	NA	GO:0034227	GO	tRNA thio-modification
Thupl.29377840s0008	29377840_692962	29377840	G	Thupl.29377840s0008.1.v3.1	Transcript	synonymous_variant	715	390	130	E	gaA/gaG	NA	GO:0016020	GO	membrane
Thupl.29377840s0008	29377840_692962	29377840	G	Thupl.29377840s0008.1.v3.1	Transcript	synonymous_variant	715	390	130	E	gaA/gaG	NA	GO:0030001	GO	metal ion transport
Thupl.29377840s0008	29377840_692962	29377840	G	Thupl.29377840s0008.1.v3.1	Transcript	synonymous_variant	715	390	130	E	gaA/gaG	NA	GO:0046873	GO	metal ion transmembrane transporter activity
Thupl.29377840s0008	29377840_692962	29377840	G	Thupl.29377840s0008.1.v3.1	Transcript	synonymous_variant	715	390	130	E	gaA/gaG	NA	GO:0055085	GO	transmembrane transport
Thupl.29377840s0009	29377840_754049	29377840	G	Thupl.29377840s0009.1.v3.1	Transcript	3_prime_UTR_variant	553	NA	NA	NA	NA	NA	GO:0016020	GO	membrane
Thupl.29377840s0009	29377840_754049	29377840	G	Thupl.29377840s0009.1.v3.1	Transcript	3_prime_UTR_variant	553	NA	NA	NA	NA	NA	GO:0030001	GO	metal ion transport
Thupl.29377840s0009	29377840_754049	29377840	G	Thupl.29377840s0009.1.v3.1	Transcript	3_prime_UTR_variant	553	NA	NA	NA	NA	NA	GO:0046873	GO	metal ion transmembrane transporter activity
Thupl.29377840s0009	29377840_754049	29377840	G	Thupl.29377840s0009.1.v3.1	Transcript	3_prime_UTR_variant	553	NA	NA	NA	NA	NA	GO:0055085	GO	transmembrane transport
Thupl.29377840s0011	29377840_1000691	29377840	G	Thupl.29377840s0011.1.v3.1	Transcript	missense_variant	966	808	270	T/P	Acg/Ccg	NA	GO:0003676	GO	nucleic acid binding
Thupl.29377840s0011	29377840_1000691	29377840	G	Thupl.29377840s0011.1.v3.1	Transcript	missense_variant	966	808	270	T/P	Acg/Ccg	NA	GO:0005524	GO	ATP binding
Thupl.29377843s0001	29377843_136605	29377843	G	Thupl.29377843s0001.1.v3.1	Transcript	missense_variant	1328	890	297	C/S	tGt/tCt	NA	GO:0005515	GO	protein binding
Thupl.29377845s0010	29377845_1068945	29377845	C	Thupl.29377845s0010.1.v3.1	Transcript	synonymous_variant	1704	1488	496	K	aaA/aaG	NA	GO:0003993	GO	acid phosphatase activity
Thupl.29377845s0010	29377845_1068945	29377845	C	Thupl.29377845s0010.1.v3.1	Transcript	synonymous_variant	1704	1488	496	K	aaA/aaG	NA	GO:0016787	GO	hydrolase activity
Thupl.29377845s0010	29377845_1068945	29377845	C	Thupl.29377845s0010.1.v3.1	Transcript	synonymous_variant	1704	1488	496	K	aaA/aaG	NA	GO:0046872	GO	metal ion binding
Thupl.29377850s0001	29377850_62161	29377850	C	Thupl.29377850s0001.1.v3.1	Transcript	missense_variant	1657	1313	438	C/S	tGt/tCt	NA	GO:0005524	GO	ATP binding
Thupl.29377853s0008	29377853_2266698	29377853	C	Thupl.29377853s0008.1.v3.1	Transcript	5_prime_UTR_variant	313	NA	NA	NA	NA	NA	GO:0004672	GO	protein kinase activity
Thupl.29377853s0008	29377853_2266698	29377853	C	Thupl.29377853s0008.1.v3.1	Transcript	5_prime_UTR_variant	313	NA	NA	NA	NA	NA	GO:0005524	GO	ATP binding
Thupl.29377853s0008	29377853_2266698	29377853	C	Thupl.29377853s0008.1.v3.1	Transcript	5_prime_UTR_variant	313	NA	NA	NA	NA	NA	GO:0006468	GO	protein phosphorylation
Thupl.29377853s0011	29377853_3396347	29377853	G	Thupl.29377853s0011.1.v3.1	Transcript	synonymous_variant	381	150	50	A	gcA/gcG	NA	GO:0006807	GO	nitrogen compound metabolic process
Thupl.29377853s0011	29377853_3396347	29377853	G	Thupl.29377853s0011.1.v3.1	Transcript	synonymous_variant	381	150	50	A	gcA/gcG	NA	GO:0016810	GO	hydrolase activity, acting on carbon-nitrogen (but not peptide) bonds
Thupl.29377860s0011	29377860_925280	29377860	A	Thupl.29377860s0011.1.v3.1	Transcript	downstream_gene_variant	NA	NA	NA	NA	NA	NA	GO:0005506	GO	iron ion binding
Thupl.29377860s0011	29377860_925280	29377860	A	Thupl.29377860s0011.1.v3.1	Transcript	downstream_gene_variant	NA	NA	NA	NA	NA	NA	GO:0016705	GO	oxidoreductase activity, acting on paired donors, with incorporation or reduction of molecular oxygen
Thupl.29377860s0011	29377860_925280	29377860	A	Thupl.29377860s0011.1.v3.1	Transcript	downstream_gene_variant	NA	NA	NA	NA	NA	NA	GO:0020037	GO	heme binding
Thupl.29377860s0011	29377860_925280	29377860	A	Thupl.29377860s0011.1.v3.1	Transcript	downstream_gene_variant	NA	NA	NA	NA	NA	NA	GO:0055114	GO	oxidation-reduction process
Thupl.29377860s0015	29377860_2232653	29377860	C	Thupl.29377860s0015.1.v3.1	Transcript	upstream_gene_variant	NA	NA	NA	NA	NA	NA	GO:0009058	GO	biosynthetic process
Thupl.29377860s0015	29377860_2232653	29377860	C	Thupl.29377860s0015.1.v3.1	Transcript	upstream_gene_variant	NA	NA	NA	NA	NA	NA	GO:0016747	GO	transferase activity, transferring acyl groups other than amino-acyl groups
Thupl.29377867s0004	29377867_532294	29377867	C	Thupl.29377867s0004.1.v3.1	Transcript	3_prime_UTR_variant	1480	NA	NA	NA	NA	NA	GO:0015095	GO	magnesium ion transmembrane transporter activity
Thupl.29377867s0004	29377867_532294	29377867	C	Thupl.29377867s0004.1.v3.1	Transcript	3_prime_UTR_variant	1480	NA	NA	NA	NA	NA	GO:0015693	GO	magnesium ion transport
Thupl.29377867s0004	29377867_532294	29377867	C	Thupl.29377867s0004.1.v3.1	Transcript	3_prime_UTR_variant	1480	NA	NA	NA	NA	NA	GO:0016021	GO	integral to membrane
Thupl.29377867s0005	29377867_720588	29377867	G	Thupl.29377867s0005.1.v3.1	Transcript	synonymous_variant	3760	3225	1075	T	acA/acG	NA	GO:0046872	GO	metal ion binding
Thupl.29377872s0002	29377872_860722	29377872	G	Thupl.29377872s0002.1.v3.1	Transcript	3_prime_UTR_variant	3205	NA	NA	NA	NA	NA	GO:0004672	GO	protein kinase activity
Thupl.29377872s0002	29377872_860722	29377872	G	Thupl.29377872s0002.1.v3.1	Transcript	3_prime_UTR_variant	3205	NA	NA	NA	NA	NA	GO:0005515	GO	protein binding
Thupl.29377872s0002	29377872_860722	29377872	G	Thupl.29377872s0002.1.v3.1	Transcript	3_prime_UTR_variant	3205	NA	NA	NA	NA	NA	GO:0005524	GO	ATP binding
Thupl.29377872s0002	29377872_860722	29377872	G	Thupl.29377872s0002.1.v3.1	Transcript	3_prime_UTR_variant	3205	NA	NA	NA	NA	NA	GO:0006468	GO	protein phosphorylation
Thupl.29377880s0015	29377880_4078042	29377880	C	Thupl.29377880s0015.1.v3.1	Transcript	intron_variant	NA	NA	NA	NA	NA	NA	GO:0003924	GO	GTPase activity
Thupl.29377880s0015	29377880_4078042	29377880	C	Thupl.29377880s0015.1.v3.1	Transcript	intron_variant	NA	NA	NA	NA	NA	NA	GO:0005525	GO	GTP binding
Thupl.29377881s0003	29377881_360053	29377881	G	Thupl.29377881s0003.1.v3.1	Transcript	intron_variant	NA	NA	NA	NA	NA	NA	GO:0003729	GO	mRNA binding
Thupl.29377881s0003	29377881_360053	29377881	G	Thupl.29377881s0003.1.v3.1	Transcript	intron_variant	NA	NA	NA	NA	NA	NA	GO:0005685	GO	U1 snRNP
Thupl.29377881s0003	29377881_360053	29377881	G	Thupl.29377881s0003.1.v3.1	Transcript	intron_variant	NA	NA	NA	NA	NA	NA	GO:0006376	GO	mRNA splice site selection
Thupl.29377887s0001	29377887_2934	29377887	C	Thupl.29377887s0001.1.v3.1	Transcript	missense_variant	266	116	39	I/T	aTt/aCt	NA	GO:0008152	GO	metabolic process
Thupl.29377887s0001	29377887_2934	29377887	C	Thupl.29377887s0001.1.v3.1	Transcript	missense_variant	266	116	39	I/T	aTt/aCt	NA	GO:0016787	GO	hydrolase activity
Thupl.29377889s0002	29377889_134225	29377889	A	Thupl.29377889s0002.1.v3.1	Transcript	5_prime_UTR_variant	19	NA	NA	NA	NA	NA	GO:0005634	GO	nucleus
Thupl.29377889s0002	29377889_134225	29377889	A	Thupl.29377889s0002.1.v3.1	Transcript	5_prime_UTR_variant	19	NA	NA	NA	NA	NA	GO:0006260	GO	DNA replication
Thupl.29377892s0002	29377892_256672	29377892	C	Thupl.29377892s0002.1.v3.1	Transcript	intron_variant	NA	NA	NA	NA	NA	NA	GO:0005524	GO	ATP binding
Thupl.29377892s0002	29377892_256672	29377892	C	Thupl.29377892s0002.1.v3.1	Transcript	intron_variant	NA	NA	NA	NA	NA	NA	GO:0009058	GO	biosynthetic process
Thupl.29377892s0002	29377892_256672	29377892	C	Thupl.29377892s0002.1.v3.1	Transcript	intron_variant	NA	NA	NA	NA	NA	NA	GO:0016874	GO	ligase activity
Thupl.29377892s0006	29377892_987669	29377892	C	Thupl.29377892s0006.1.v3.1	Transcript	missense_variant	1993	1206	402	I/M	atT/atG	NA	GO:0005515	GO	protein binding
Thupl.29377894s0002	29377894_327125	29377894	G	Thupl.29377894s0002.1.v3.1	Transcript	3_prime_UTR_variant	2405	NA	NA	NA	NA	NA	GO:0004553	GO	hydrolase activity, hydrolyzing O-glycosyl compounds
Thupl.29377894s0002	29377894_327125	29377894	G	Thupl.29377894s0002.1.v3.1	Transcript	3_prime_UTR_variant	2405	NA	NA	NA	NA	NA	GO:0005975	GO	carbohydrate metabolic process
Thupl.29377896s0006	29377896_1443656	29377896	C	Thupl.29377896s0006.1.v3.1	Transcript	3_prime_UTR_variant	1383	NA	NA	NA	NA	NA	GO:0006508	GO	proteolysis
Thupl.29377896s0006	29377896_1443656	29377896	C	Thupl.29377896s0006.1.v3.1	Transcript	3_prime_UTR_variant	1383	NA	NA	NA	NA	NA	GO:0008236	GO	serine-type peptidase activity
Thupl.29377905s0002	29377905_105557	29377905	T	Thupl.29377905s0002.1.v3.1	Transcript	5_prime_UTR_variant	213	NA	NA	NA	NA	NA	GO:0005524	GO	ATP binding
Thupl.29377905s0002	29377905_105557	29377905	T	Thupl.29377905s0002.1.v3.1	Transcript	5_prime_UTR_variant	213	NA	NA	NA	NA	NA	GO:0016887	GO	ATPase activity
Thupl.29377905s0004	29377905_372232	29377905	C	Thupl.29377905s0004.1.v3.1	Transcript	3_prime_UTR_variant	2640	NA	NA	NA	NA	NA	GO:0003677	GO	DNA binding
Thupl.29377905s0004	29377905_372232	29377905	C	Thupl.29377905s0004.1.v3.1	Transcript	3_prime_UTR_variant	2640	NA	NA	NA	NA	NA	GO:0003678	GO	DNA helicase activity
Thupl.29377905s0004	29377905_372232	29377905	C	Thupl.29377905s0004.1.v3.1	Transcript	3_prime_UTR_variant	2640	NA	NA	NA	NA	NA	GO:0005524	GO	ATP binding
Thupl.29377905s0004	29377905_372232	29377905	C	Thupl.29377905s0004.1.v3.1	Transcript	3_prime_UTR_variant	2640	NA	NA	NA	NA	NA	GO:0006270	GO	DNA replication initiation
Thupl.29377905s0004	29377905_372232	29377905	C	Thupl.29377905s0004.1.v3.1	Transcript	3_prime_UTR_variant	2640	NA	NA	NA	NA	NA	GO:0042555	GO	MCM complex
Thupl.29377909s0007	29377909_2370775	29377909	C	Thupl.29377909s0007.1.v3.1	Transcript	missense_variant	1371	1028	343	H/R	cAc/cGc	NA	GO:0004185	GO	serine-type carboxypeptidase activity
Thupl.29377909s0007	29377909_2370775	29377909	C	Thupl.29377909s0007.1.v3.1	Transcript	missense_variant	1371	1028	343	H/R	cAc/cGc	NA	GO:0006508	GO	proteolysis
Thupl.29377912s0001	29377912_92788	29377912	A	Thupl.29377912s0001.1.v3.1	Transcript	missense_variant	2524	1679	560	F/Y	tTt/tAt	NA	GO:0004553	GO	hydrolase activity, hydrolyzing O-glycosyl compounds
Thupl.29377912s0001	29377912_92788	29377912	A	Thupl.29377912s0001.1.v3.1	Transcript	missense_variant	2524	1679	560	F/Y	tTt/tAt	NA	GO:0005975	GO	carbohydrate metabolic process
Thupl.29377912s0003	29377912_375084	29377912	G	Thupl.29377912s0003.1.v3.1	Transcript	intron_variant	NA	NA	NA	NA	NA	NA	GO:0005789	GO	endoplasmic reticulum membrane
Thupl.29377917s0005	29377917_2382069	29377917	T	Thupl.29377917s0005.1.v3.1	Transcript	upstream_gene_variant	NA	NA	NA	NA	NA	NA	GO:0031047	GO	gene silencing by RNA
Thupl.29377919s0004	29377919_164866	29377919	T	Thupl.29377919s0004.1.v3.1	Transcript	missense_variant	638	540	180	F/L	ttT/ttA	NA	GO:0016021	GO	integral to membrane
Thupl.29377931s0009	29377931_1615867	29377931	C	Thupl.29377931s0009.1.v3.1	Transcript	intron_variant	NA	NA	NA	NA	NA	NA	GO:0003723	GO	RNA binding
Thupl.29377931s0009	29377931_1615867	29377931	C	Thupl.29377931s0009.1.v3.1	Transcript	intron_variant	NA	NA	NA	NA	NA	NA	GO:0005515	GO	protein binding
Thupl.29377931s0010	29377931_1893790	29377931	G	Thupl.29377931s0010.1.v3.1	Transcript	missense_variant	1587	1139	380	L/S	tTg/tCg	NA	GO:0003723	GO	RNA binding
Thupl.29377931s0010	29377931_1893790	29377931	G	Thupl.29377931s0010.1.v3.1	Transcript	missense_variant	1587	1139	380	L/S	tTg/tCg	NA	GO:0005515	GO	protein binding
Thupl.29377931s0022	29377931_3321977	29377931	C	Thupl.29377931s0022.1.v3.1	Transcript	intron_variant	NA	NA	NA	NA	NA	NA	GO:0003723	GO	RNA binding
Thupl.29377931s0022	29377931_3321977	29377931	C	Thupl.29377931s0022.1.v3.1	Transcript	intron_variant	NA	NA	NA	NA	NA	NA	GO:0006396	GO	RNA processing
Thupl.29377931s0022	29377931_3321977	29377931	C	Thupl.29377931s0022.1.v3.1	Transcript	intron_variant	NA	NA	NA	NA	NA	NA	GO:0008173	GO	RNA methyltransferase activity
Thupl.29377937s0003	29377937_1039182	29377937	C	Thupl.29377937s0003.1.v3.1	Transcript	3_prime_UTR_variant	1383	NA	NA	NA	NA	NA	GO:0003677	GO	DNA binding
Thupl.29377937s0003	29377937_1039182	29377937	C	Thupl.29377937s0003.1.v3.1	Transcript	3_prime_UTR_variant	1383	NA	NA	NA	NA	NA	GO:0003700	GO	sequence-specific DNA binding transcription factor activity
Thupl.29377937s0003	29377937_1039182	29377937	C	Thupl.29377937s0003.1.v3.1	Transcript	3_prime_UTR_variant	1383	NA	NA	NA	NA	NA	GO:0005634	GO	nucleus
Thupl.29377937s0003	29377937_1039182	29377937	C	Thupl.29377937s0003.1.v3.1	Transcript	3_prime_UTR_variant	1383	NA	NA	NA	NA	NA	GO:0006355	GO	regulation of transcription, DNA-dependent
Thupl.29377937s0003	29377937_1039182	29377937	C	Thupl.29377937s0003.1.v3.1	Transcript	3_prime_UTR_variant	1383	NA	NA	NA	NA	NA	GO:0046983	GO	protein dimerization activity
Thupl.29377941s0001	29377941_549723	29377941	T	Thupl.29377941s0001.1.v3.1	Transcript	intron_variant	NA	NA	NA	NA	NA	NA	GO:0005524	GO	ATP binding
Thupl.29377941s0001	29377941_549723	29377941	T	Thupl.29377941s0001.1.v3.1	Transcript	intron_variant	NA	NA	NA	NA	NA	NA	GO:0016772	GO	transferase activity, transferring phosphorus-containing groups
Thupl.29377944s0005	29377944_674310	29377944	A	Thupl.29377944s0005.1.v3.1	Transcript	intron_variant	NA	NA	NA	NA	NA	NA	GO:0008270	GO	zinc ion binding
Thupl.29377945s0003	29377945_251145	29377945	C	Thupl.29377945s0003.1.v3.1	Transcript	3_prime_UTR_variant	1534	NA	NA	NA	NA	NA	GO:0016020	GO	membrane
Thupl.29377945s0003	29377945_251145	29377945	C	Thupl.29377945s0003.1.v3.1	Transcript	3_prime_UTR_variant	1534	NA	NA	NA	NA	NA	GO:0048193	GO	Golgi vesicle transport
Thupl.29377945s0004	29377945_402446	29377945	C	Thupl.29377945s0004.1.v3.1	Transcript	intron_variant	NA	NA	NA	NA	NA	NA	GO:0005515	GO	protein binding
Thupl.29377945s0011	29377945_1483124	29377945	A	Thupl.29377945s0011.1.v3.1	Transcript	synonymous_variant	437	354	118	D	gaC/gaT	NA	GO:0003824	GO	catalytic activity
Thupl.29377945s0011	29377945_1483124	29377945	A	Thupl.29377945s0011.1.v3.1	Transcript	synonymous_variant	437	354	118	D	gaC/gaT	NA	GO:0009058	GO	biosynthetic process
Thupl.29377954s0006	29377954_1645779	29377954	A	Thupl.29377954s0006.1.v3.1	Transcript	missense_variant	1599	1166	389	A/D	gCt/gAt	NA	GO:0003723	GO	RNA binding
Thupl.29377955s0020	29377955_3305059	29377955	T	Thupl.29377955s0020.1.v3.1	Transcript	3_prime_UTR_variant	3129	NA	NA	NA	NA	NA	GO:0005515	GO	protein binding
Thupl.29377959s0003	29377959_1414348	29377959	C	Thupl.29377959s0003.1.v3.1	Transcript	3_prime_UTR_variant	3754	NA	NA	NA	NA	NA	GO:0004375	GO	glycine dehydrogenase (decarboxylating) activity
Thupl.29377959s0003	29377959_1414348	29377959	C	Thupl.29377959s0003.1.v3.1	Transcript	3_prime_UTR_variant	3754	NA	NA	NA	NA	NA	GO:0006546	GO	glycine catabolic process
Thupl.29377959s0003	29377959_1414348	29377959	C	Thupl.29377959s0003.1.v3.1	Transcript	3_prime_UTR_variant	3754	NA	NA	NA	NA	NA	GO:0055114	GO	oxidation-reduction process
Thupl.29377959s0004	29377959_2215350	29377959	C	Thupl.29377959s0004.1.v3.1	Transcript	synonymous_variant	705	429	143	G	ggT/ggC	NA	GO:0003868	GO	4-hydroxyphenylpyruvate dioxygenase activity
Thupl.29377959s0004	29377959_2215350	29377959	C	Thupl.29377959s0004.1.v3.1	Transcript	synonymous_variant	705	429	143	G	ggT/ggC	NA	GO:0009072	GO	aromatic amino acid family metabolic process
Thupl.29377959s0004	29377959_2215350	29377959	C	Thupl.29377959s0004.1.v3.1	Transcript	synonymous_variant	705	429	143	G	ggT/ggC	NA	GO:0016701	GO	oxidoreductase activity, acting on single donors with incorporation of molecular oxygen
Thupl.29377959s0004	29377959_2215350	29377959	C	Thupl.29377959s0004.1.v3.1	Transcript	synonymous_variant	705	429	143	G	ggT/ggC	NA	GO:0055114	GO	oxidation-reduction process
Thupl.29377962s0002	29377962_124258	29377962	T	Thupl.29377962s0002.1.v3.1	Transcript	5_prime_UTR_variant	383	NA	NA	NA	NA	NA	GO:0003747	GO	translation release factor activity
Thupl.29377962s0002	29377962_124258	29377962	T	Thupl.29377962s0002.1.v3.1	Transcript	5_prime_UTR_variant	383	NA	NA	NA	NA	NA	GO:0005737	GO	cytoplasm
Thupl.29377962s0002	29377962_124258	29377962	T	Thupl.29377962s0002.1.v3.1	Transcript	5_prime_UTR_variant	383	NA	NA	NA	NA	NA	GO:0006415	GO	translational termination
Thupl.29377971s0005	29377971_1258109	29377971	C	Thupl.29377971s0005.1.v3.1	Transcript	stop_lost	2099	1853	618	*/S	tAg/tCg	NA	GO:0006629	GO	lipid metabolic process
Thupl.29377972s0001	29377972_314852	29377972	C	Thupl.29377972s0001.1.v3.1	Transcript	synonymous_variant	871	585	195	A	gcA/gcG	NA	GO:0051225	GO	spindle assembly
Thupl.29377972s0001	29377972_314852	29377972	C	Thupl.29377972s0001.1.v3.1	Transcript	synonymous_variant	871	585	195	A	gcA/gcG	NA	GO:0070652	GO	HAUS complex
Thupl.29377972s0011	29377972_2151119	29377972	T	Thupl.29377972s0011.1.v3.1	Transcript	intron_variant	NA	NA	NA	NA	NA	NA	GO:0003924	GO	GTPase activity
Thupl.29377972s0011	29377972_2151119	29377972	T	Thupl.29377972s0011.1.v3.1	Transcript	intron_variant	NA	NA	NA	NA	NA	NA	GO:0005525	GO	GTP binding
Thupl.29377973s0008	29377973_1489705	29377973	G	Thupl.29377973s0008.1.v3.1	Transcript	stop_lost	478	352	118	*/Q	Tag/Cag	NA	GO:0008080	GO	N-acetyltransferase activity
Thupl.29377975s0004	29377975_685620	29377975	A	Thupl.29377975s0004.1.v3.1	Transcript	3_prime_UTR_variant	3688	NA	NA	NA	NA	NA	GO:0005216	GO	ion channel activity
Thupl.29377975s0004	29377975_685620	29377975	A	Thupl.29377975s0004.1.v3.1	Transcript	3_prime_UTR_variant	3688	NA	NA	NA	NA	NA	GO:0006811	GO	ion transport
Thupl.29377975s0004	29377975_685620	29377975	A	Thupl.29377975s0004.1.v3.1	Transcript	3_prime_UTR_variant	3688	NA	NA	NA	NA	NA	GO:0016020	GO	membrane
Thupl.29377975s0004	29377975_685620	29377975	A	Thupl.29377975s0004.1.v3.1	Transcript	3_prime_UTR_variant	3688	NA	NA	NA	NA	NA	GO:0055085	GO	transmembrane transport
Thupl.29377978s0003	29377978_364535	29377978	T	Thupl.29377978s0003.1.v3.1	Transcript	missense_variant	929	398	133	P/H	cCc/cAc	NA	GO:0005515	GO	protein binding
Thupl.29377978s0006	29377978_1683834	29377978	C	Thupl.29377978s0006.1.v3.1	Transcript	intron_variant	NA	NA	NA	NA	NA	NA	GO:0004345	GO	glucose-6-phosphate dehydrogenase activity
Thupl.29377978s0006	29377978_1683834	29377978	C	Thupl.29377978s0006.1.v3.1	Transcript	intron_variant	NA	NA	NA	NA	NA	NA	GO:0006006	GO	glucose metabolic process
Thupl.29377978s0006	29377978_1683834	29377978	C	Thupl.29377978s0006.1.v3.1	Transcript	intron_variant	NA	NA	NA	NA	NA	NA	GO:0050661	GO	NADP binding
Thupl.29377978s0006	29377978_1683834	29377978	C	Thupl.29377978s0006.1.v3.1	Transcript	intron_variant	NA	NA	NA	NA	NA	NA	GO:0055114	GO	oxidation-reduction process
Thupl.29377981s0009	29377981_933306	29377981	T	Thupl.29377981s0009.1.v3.1	Transcript	missense_variant	810	133	45	P/S	Ccc/Tcc	NA	GO:0003682	GO	chromatin binding
Thupl.29377981s0019	29377981_1676477	29377981	A	Thupl.29377981s0019.1.v3.1	Transcript	missense_variant	181	64	22	S/T	Tca/Aca	NA	GO:0055114	GO	oxidation-reduction process
Thupl.29377986s0010	29377986_1557295	29377986	G	Thupl.29377986s0010.1.v3.1	Transcript	synonymous_variant	414	333	111	K	aaA/aaG	NA	GO:0003690	GO	double-stranded DNA binding
Thupl.29377986s0010	29377986_1557295	29377986	G	Thupl.29377986s0010.1.v3.1	Transcript	synonymous_variant	414	333	111	K	aaA/aaG	NA	GO:0006355	GO	regulation of transcription, DNA-dependent
Thupl.29377990s0015	29377990_640423	29377990	A	Thupl.29377990s0015.1.v3.1	Transcript	synonymous_variant	2146	1755	585	D	gaC/gaT	NA	GO:0005525	GO	GTP binding
Thupl.29377992s0003	29377992_676439	29377992	A	Thupl.29377992s0003.1.v3.1	Transcript	synonymous_variant	9539	9045	3015	P	ccG/ccA	NA	GO:0005515	GO	protein binding
Thupl.29377995s0009	29377995_3923144	29377995	G	Thupl.29377995s0009.1.v3.1	Transcript	synonymous_variant	271	51	17	V	gtA/gtG	NA	GO:0016021	GO	integral to membrane
Thupl.29377995s0009	29377995_3923144	29377995	G	Thupl.29377995s0009.1.v3.1	Transcript	synonymous_variant	271	51	17	V	gtA/gtG	NA	GO:0016192	GO	vesicle-mediated transport
Thupl.29377998s0005	29377998_2622033	29377998	C	Thupl.29377998s0005.1.v3.1	Transcript	downstream_gene_variant	NA	NA	NA	NA	NA	NA	GO:0046872	GO	metal ion binding
Thupl.29378000s0001	29378000_293404	29378000	T	Thupl.29378000s0001.1.v3.1	Transcript	missense_variant	1238	1061	354	A/V	gCa/gTa	NA	GO:0003723	GO	RNA binding
Thupl.29378001s0003	29378001_1172094	29378001	A	Thupl.29378001s0003.1.v3.1	Transcript	synonymous_variant	1090	762	254	L	ctG/ctA	NA	GO:0016866	GO	intramolecular transferase activity
Thupl.29378001s0003	29378001_1172094	29378001	A	Thupl.29378001s0003.1.v3.1	Transcript	synonymous_variant	1090	762	254	L	ctG/ctA	NA	GO:0030244	GO	cellulose biosynthetic process
Thupl.29378002s0003	29378002_266353	29378002	T	Thupl.29378002s0003.1.v3.1	Transcript	3_prime_UTR_variant	3975	NA	NA	NA	NA	NA	GO:0005515	GO	protein binding
Thupl.29378006s0002	29378006_853068	29378006	G	Thupl.29378006s0002.1.v3.1	Transcript	missense_variant	262	88	30	V/L	Gtt/Ctt	NA	GO:0006368	GO	transcription elongation from RNA polymerase II promoter
Thupl.29378006s0002	29378006_853068	29378006	G	Thupl.29378006s0002.1.v3.1	Transcript	missense_variant	262	88	30	V/L	Gtt/Ctt	NA	GO:0016570	GO	histone modification
Thupl.29378006s0002	29378006_853068	29378006	G	Thupl.29378006s0002.1.v3.1	Transcript	missense_variant	262	88	30	V/L	Gtt/Ctt	NA	GO:0016593	GO	Cdc73/Paf1 complex
Thupl.29378006s0021	29378006_6074293	29378006	T	Thupl.29378006s0021.1.v3.1	Transcript	synonymous_variant	411	21	7	G	ggG/ggA	NA	GO:0016020	GO	membrane
Thupl.29378009s0002	29378009_668943	29378009	G	Thupl.29378009s0002.1.v3.1	Transcript	synonymous_variant	2940	2940	980	S	agT/agC	NA	GO:0004672	GO	protein kinase activity
Thupl.29378009s0002	29378009_668943	29378009	G	Thupl.29378009s0002.1.v3.1	Transcript	synonymous_variant	2940	2940	980	S	agT/agC	NA	GO:0005524	GO	ATP binding
Thupl.29378009s0002	29378009_668943	29378009	G	Thupl.29378009s0002.1.v3.1	Transcript	synonymous_variant	2940	2940	980	S	agT/agC	NA	GO:0006468	GO	protein phosphorylation
Thupl.29378009s0005	29378009_1478569	29378009	A	Thupl.29378009s0005.1.v3.1	Transcript	3_prime_UTR_variant	800	NA	NA	NA	NA	NA	GO:0008565	GO	protein transporter activity
Thupl.29378009s0005	29378009_1478569	29378009	A	Thupl.29378009s0005.1.v3.1	Transcript	3_prime_UTR_variant	800	NA	NA	NA	NA	NA	GO:0015031	GO	protein transport
Thupl.29378009s0010	29378009_2251428	29378009	A	Thupl.29378009s0010.1.v3.1	Transcript	3_prime_UTR_variant	4692	NA	NA	NA	NA	NA	GO:0003777	GO	microtubule motor activity
Thupl.29378009s0010	29378009_2251428	29378009	A	Thupl.29378009s0010.1.v3.1	Transcript	3_prime_UTR_variant	4692	NA	NA	NA	NA	NA	GO:0005524	GO	ATP binding
Thupl.29378009s0010	29378009_2251428	29378009	A	Thupl.29378009s0010.1.v3.1	Transcript	3_prime_UTR_variant	4692	NA	NA	NA	NA	NA	GO:0005856	GO	cytoskeleton
Thupl.29378009s0010	29378009_2251428	29378009	A	Thupl.29378009s0010.1.v3.1	Transcript	3_prime_UTR_variant	4692	NA	NA	NA	NA	NA	GO:0007018	GO	microtubule-based movement
Thupl.29378009s0010	29378009_2251428	29378009	A	Thupl.29378009s0010.1.v3.1	Transcript	3_prime_UTR_variant	4692	NA	NA	NA	NA	NA	GO:0008017	GO	microtubule binding
Thupl.29378013s0003	29378013_420919	29378013	C	Thupl.29378013s0003.1.v3.1	Transcript	5_prime_UTR_variant	1308	NA	NA	NA	NA	NA	GO:0003682	GO	chromatin binding
Thupl.29378015s0010	29378015_2114192	29378015	C	Thupl.29378015s0010.1.v3.1	Transcript	3_prime_UTR_variant	1471	NA	NA	NA	NA	NA	GO:0003824	GO	catalytic activity
Thupl.29378015s0013	29378015_2268387	29378015	C	Thupl.29378015s0013.1.v3.1	Transcript	synonymous_variant	635	549	183	I	atT/atC	NA	GO:0045454	GO	cell redox homeostasis
Thupl.29378015s0016	29378015_2321687	29378015	T	Thupl.29378015s0016.1.v3.1	Transcript	synonymous_variant	859	828	276	E	gaG/gaA	NA	GO:0016787	GO	hydrolase activity
Thupl.29378015s0016	29378015_2321687	29378015	T	Thupl.29378015s0016.1.v3.1	Transcript	synonymous_variant	859	828	276	E	gaG/gaA	NA	GO:0016831	GO	carboxy-lyase activity
Thupl.29378015s0019	29378015_3526987	29378015	G	Thupl.29378015s0019.1.v3.1	Transcript	3_prime_UTR_variant	1222	NA	NA	NA	NA	NA	GO:0009055	GO	electron carrier activity
Thupl.29378015s0019	29378015_3526987	29378015	G	Thupl.29378015s0019.1.v3.1	Transcript	3_prime_UTR_variant	1222	NA	NA	NA	NA	NA	GO:0051536	GO	iron-sulfur cluster binding
Thupl.29378015s0024	29378015_4216745	29378015	A	Thupl.29378015s0024.1.v3.1	Transcript	3_prime_UTR_variant	2195	NA	NA	NA	NA	NA	GO:0016117	GO	carotenoid biosynthetic process
Thupl.29378015s0024	29378015_4216745	29378015	A	Thupl.29378015s0024.1.v3.1	Transcript	3_prime_UTR_variant	2195	NA	NA	NA	NA	NA	GO:0016491	GO	oxidoreductase activity
Thupl.29378015s0024	29378015_4216745	29378015	A	Thupl.29378015s0024.1.v3.1	Transcript	3_prime_UTR_variant	2195	NA	NA	NA	NA	NA	GO:0016719	GO	carotene 7,8-desaturase activity
Thupl.29378015s0024	29378015_4216745	29378015	A	Thupl.29378015s0024.1.v3.1	Transcript	3_prime_UTR_variant	2195	NA	NA	NA	NA	NA	GO:0055114	GO	oxidation-reduction process
Thupl.29378015s0030	29378015_5350259	29378015	T	Thupl.29378015s0030.1.v3.1	Transcript	missense_variant	1360	733	245	M/L	Atg/Ttg	NA	GO:0003677	GO	DNA binding
Thupl.29378015s0032	29378015_5480242	29378015	C	Thupl.29378015s0032.1.v3.1	Transcript	missense_variant	394	34	12	I/V	Att/Gtt	NA	GO:0016020	GO	membrane
Thupl.29378015s0033	29378015_5798567	29378015	A	Thupl.29378015s0033.1.v3.1	Transcript	missense_variant	1613	1564	522	V/M	Gtg/Atg	NA	GO:0005515	GO	protein binding
Thupl.29378023s0008	29378023_2418648	29378023	T	Thupl.29378023s0008.1.v3.1	Transcript	3_prime_UTR_variant	1968	NA	NA	NA	NA	NA	GO:0006784	GO	heme a biosynthetic process
Thupl.29378023s0008	29378023_2418648	29378023	T	Thupl.29378023s0008.1.v3.1	Transcript	3_prime_UTR_variant	1968	NA	NA	NA	NA	NA	GO:0016020	GO	membrane
Thupl.29378023s0008	29378023_2418648	29378023	T	Thupl.29378023s0008.1.v3.1	Transcript	3_prime_UTR_variant	1968	NA	NA	NA	NA	NA	GO:0016021	GO	integral to membrane
Thupl.29378023s0008	29378023_2418648	29378023	T	Thupl.29378023s0008.1.v3.1	Transcript	3_prime_UTR_variant	1968	NA	NA	NA	NA	NA	GO:0016627	GO	oxidoreductase activity, acting on the CH-CH group of donors
Thupl.29378023s0008	29378023_2418648	29378023	T	Thupl.29378023s0008.1.v3.1	Transcript	3_prime_UTR_variant	1968	NA	NA	NA	NA	NA	GO:0055114	GO	oxidation-reduction process
Thupl.29378023s0014	29378023_3939091	29378023	G	Thupl.29378023s0014.1.v3.1	Transcript	missense_variant	1360	1126	376	I/V	Att/Gtt	NA	GO:0003676	GO	nucleic acid binding
Thupl.29378023s0014	29378023_3939091	29378023	G	Thupl.29378023s0014.1.v3.1	Transcript	missense_variant	1360	1126	376	I/V	Att/Gtt	NA	GO:0004386	GO	helicase activity
Thupl.29378023s0014	29378023_3939091	29378023	G	Thupl.29378023s0014.1.v3.1	Transcript	missense_variant	1360	1126	376	I/V	Att/Gtt	NA	GO:0005524	GO	ATP binding
Thupl.29378023s0017	29378023_4534443	29378023	A	Thupl.29378023s0017.1.v3.1	Transcript	upstream_gene_variant	NA	NA	NA	NA	NA	NA	GO:0016021	GO	integral to membrane
Thupl.29378028s0004	29378028_894279	29378028	T	Thupl.29378028s0004.1.v3.1	Transcript	5_prime_UTR_variant	51	NA	NA	NA	NA	NA	GO:0003333	GO	amino acid transmembrane transport
Thupl.29378028s0004	29378028_894279	29378028	T	Thupl.29378028s0004.1.v3.1	Transcript	5_prime_UTR_variant	51	NA	NA	NA	NA	NA	GO:0005887	GO	integral to plasma membrane
Thupl.29378028s0004	29378028_894279	29378028	T	Thupl.29378028s0004.1.v3.1	Transcript	5_prime_UTR_variant	51	NA	NA	NA	NA	NA	GO:0015173	GO	aromatic amino acid transmembrane transporter activity
Thupl.29378028s0004	29378028_894279	29378028	T	Thupl.29378028s0004.1.v3.1	Transcript	5_prime_UTR_variant	51	NA	NA	NA	NA	NA	GO:0015801	GO	aromatic amino acid transport
Thupl.29378028s0014	29378028_3088695	29378028	A	Thupl.29378028s0014.1.v3.1	Transcript	synonymous_variant	974	90	30	A	gcG/gcA	NA	GO:0004672	GO	protein kinase activity
Thupl.29378028s0014	29378028_3088695	29378028	A	Thupl.29378028s0014.1.v3.1	Transcript	synonymous_variant	974	90	30	A	gcG/gcA	NA	GO:0005524	GO	ATP binding
Thupl.29378028s0014	29378028_3088695	29378028	A	Thupl.29378028s0014.1.v3.1	Transcript	synonymous_variant	974	90	30	A	gcG/gcA	NA	GO:0006468	GO	protein phosphorylation
Thupl.29378036s0001	29378036_25705	29378036	C	Thupl.29378036s0001.1.v3.1	Transcript	5_prime_UTR_variant	210	NA	NA	NA	NA	NA	GO:0003743	GO	translation initiation factor activity
Thupl.29378036s0003	29378036_413161	29378036	T	Thupl.29378036s0003.1.v3.1	Transcript	3_prime_UTR_variant	486	NA	NA	NA	NA	NA	GO:0003735	GO	structural constituent of ribosome
Thupl.29378036s0003	29378036_413161	29378036	T	Thupl.29378036s0003.1.v3.1	Transcript	3_prime_UTR_variant	486	NA	NA	NA	NA	NA	GO:0005622	GO	intracellular
Thupl.29378036s0003	29378036_413161	29378036	T	Thupl.29378036s0003.1.v3.1	Transcript	3_prime_UTR_variant	486	NA	NA	NA	NA	NA	GO:0005840	GO	ribosome
Thupl.29378036s0003	29378036_413161	29378036	T	Thupl.29378036s0003.1.v3.1	Transcript	3_prime_UTR_variant	486	NA	NA	NA	NA	NA	GO:0006412	GO	translation
Thupl.29378039s0003	29378039_672444	29378039	G	Thupl.29378039s0003.1.v3.1	Transcript	synonymous_variant	265	265	89	L	Ttg/Ctg	NA	GO:0003690	GO	double-stranded DNA binding
Thupl.29378039s0005	29378039_894152	29378039	C	Thupl.29378039s0005.1.v3.1	Transcript	5_prime_UTR_variant	569	NA	NA	NA	NA	NA	GO:0006355	GO	regulation of transcription, DNA-dependent
Thupl.29378039s0005	29378039_894152	29378039	C	Thupl.29378039s0005.1.v3.1	Transcript	5_prime_UTR_variant	569	NA	NA	NA	NA	NA	GO:0016592	GO	mediator complex
Thupl.29378042s0003	29378042_463362	29378042	G	Thupl.29378042s0003.1.v3.1	Transcript	missense_variant	340	124	42	S/A	Tct/Gct	NA	GO:0007165	GO	signal transduction
Thupl.29378042s0008	29378042_1599585	29378042	A	Thupl.29378042s0008.1.v3.1	Transcript	intron_variant	NA	NA	NA	NA	NA	NA	GO:0008270	GO	zinc ion binding
Thupl.29378042s0008	29378042_1599585	29378042	A	Thupl.29378042s0008.1.v3.1	Transcript	intron_variant	NA	NA	NA	NA	NA	NA	GO:0046872	GO	metal ion binding
Thupl.29378043s0001	29378043_271965	29378043	T	Thupl.29378043s0001.1.v3.1	Transcript	intron_variant	NA	NA	NA	NA	NA	NA	GO:0003725	GO	double-stranded RNA binding
Thupl.29378043s0003	29378043_882810	29378043	T	Thupl.29378043s0003.1.v3.1	Transcript	missense_variant	261	193	65	L/F	Ctc/Ttc	NA	GO:0004672	GO	protein kinase activity
Thupl.29378043s0003	29378043_882810	29378043	T	Thupl.29378043s0003.1.v3.1	Transcript	missense_variant	261	193	65	L/F	Ctc/Ttc	NA	GO:0005524	GO	ATP binding
Thupl.29378043s0003	29378043_882810	29378043	T	Thupl.29378043s0003.1.v3.1	Transcript	missense_variant	261	193	65	L/F	Ctc/Ttc	NA	GO:0006468	GO	protein phosphorylation
Thupl.29378043s0004	29378043_954028	29378043	T	Thupl.29378043s0004.1.v3.1	Transcript	upstream_gene_variant	NA	NA	NA	NA	NA	NA	GO:0003735	GO	structural constituent of ribosome
Thupl.29378043s0004	29378043_954028	29378043	T	Thupl.29378043s0004.1.v3.1	Transcript	upstream_gene_variant	NA	NA	NA	NA	NA	NA	GO:0005840	GO	ribosome
Thupl.29378043s0004	29378043_954028	29378043	T	Thupl.29378043s0004.1.v3.1	Transcript	upstream_gene_variant	NA	NA	NA	NA	NA	NA	GO:0006412	GO	translation
Thupl.29378043s0006	29378043_1192704	29378043	A	Thupl.29378043s0006.1.v3.1	Transcript	missense_variant	2173	1914	638	F/L	ttC/ttA	NA	GO:0005968	GO	Rab-protein geranylgeranyltransferase complex
Thupl.29378043s0006	29378043_1192704	29378043	A	Thupl.29378043s0006.1.v3.1	Transcript	missense_variant	2173	1914	638	F/L	ttC/ttA	NA	GO:0008318	GO	protein prenyltransferase activity
Thupl.29378043s0006	29378043_1192704	29378043	A	Thupl.29378043s0006.1.v3.1	Transcript	missense_variant	2173	1914	638	F/L	ttC/ttA	NA	GO:0018342	GO	protein prenylation
Thupl.29378043s0006	29378043_1192704	29378043	A	Thupl.29378043s0006.1.v3.1	Transcript	missense_variant	2173	1914	638	F/L	ttC/ttA	NA	GO:0018344	GO	protein geranylgeranylation
Thupl.29378046s0007	29378046_2012219	29378046	T	Thupl.29378046s0007.1.v3.1	Transcript	synonymous_variant	925	708	236	T	acC/acT	NA	GO:0005515	GO	protein binding
Thupl.29378048s0005	29378048_378724	29378048	T	Thupl.29378048s0005.1.v3.1	Transcript	3_prime_UTR_variant	2213	NA	NA	NA	NA	NA	GO:0003824	GO	catalytic activity
Thupl.29378048s0005	29378048_378724	29378048	T	Thupl.29378048s0005.1.v3.1	Transcript	3_prime_UTR_variant	2213	NA	NA	NA	NA	NA	GO:0004722	GO	protein serine/threonine phosphatase activity
Thupl.29378048s0005	29378048_378724	29378048	T	Thupl.29378048s0005.1.v3.1	Transcript	3_prime_UTR_variant	2213	NA	NA	NA	NA	NA	GO:0006470	GO	protein dephosphorylation
Thupl.29378048s0006	29378048_1025541	29378048	T	Thupl.29378048s0006.1.v3.1	Transcript	3_prime_UTR_variant	2622	NA	NA	NA	NA	NA	GO:0006479	GO	protein methylation
Thupl.29378048s0006	29378048_1025541	29378048	T	Thupl.29378048s0006.1.v3.1	Transcript	3_prime_UTR_variant	2622	NA	NA	NA	NA	NA	GO:0008168	GO	methyltransferase activity
Thupl.29378048s0006	29378048_1025541	29378048	T	Thupl.29378048s0006.1.v3.1	Transcript	3_prime_UTR_variant	2622	NA	NA	NA	NA	NA	GO:0035246	GO	peptidyl-arginine N-methylation
Thupl.29378048s0008	29378048_1199530	29378048	G	Thupl.29378048s0008.1.v3.1	Transcript	5_prime_UTR_variant	204	NA	NA	NA	NA	NA	GO:0004298	GO	threonine-type endopeptidase activity
Thupl.29378048s0008	29378048_1199530	29378048	G	Thupl.29378048s0008.1.v3.1	Transcript	5_prime_UTR_variant	204	NA	NA	NA	NA	NA	GO:0005839	GO	proteasome core complex
Thupl.29378048s0008	29378048_1199530	29378048	G	Thupl.29378048s0008.1.v3.1	Transcript	5_prime_UTR_variant	204	NA	NA	NA	NA	NA	GO:0051603	GO	proteolysis involved in cellular protein catabolic process
Thupl.29378048s0019	29378048_4462915	29378048	A	Thupl.29378048s0019.1.v3.1	Transcript	intron_variant	NA	NA	NA	NA	NA	NA	GO:0031047	GO	gene silencing by RNA
Thupl.29378052s0022	29378052_2728122	29378052	G	Thupl.29378052s0022.1.v3.1	Transcript	missense_variant	54	54	18	E/D	gaG/gaC	NA	GO:0016616	GO	oxidoreductase activity, acting on the CH-OH group of donors, NAD or NADP as acceptor
Thupl.29378052s0022	29378052_2728122	29378052	G	Thupl.29378052s0022.1.v3.1	Transcript	missense_variant	54	54	18	E/D	gaG/gaC	NA	GO:0055114	GO	oxidation-reduction process
Thupl.29378052s0027	29378052_3372622	29378052	A	Thupl.29378052s0027.1.v3.1	Transcript	intron_variant	NA	NA	NA	NA	NA	NA	GO:0004672	GO	protein kinase activity
Thupl.29378052s0027	29378052_3372622	29378052	A	Thupl.29378052s0027.1.v3.1	Transcript	intron_variant	NA	NA	NA	NA	NA	NA	GO:0005524	GO	ATP binding
Thupl.29378052s0027	29378052_3372622	29378052	A	Thupl.29378052s0027.1.v3.1	Transcript	intron_variant	NA	NA	NA	NA	NA	NA	GO:0006468	GO	protein phosphorylation
Thupl.29378057s0008	29378057_1455720	29378057	C	Thupl.29378057s0008.1.v3.1	Transcript	missense_variant	366	293	98	N/S	aAc/aGc	NA	GO:0000049	GO	tRNA binding
Thupl.29378057s0014	29378057_3167908	29378057	T	Thupl.29378057s0014.1.v3.1	Transcript	missense_variant	1033	943	315	V/I	Gtc/Atc	NA	GO:0008152	GO	metabolic process
Thupl.29378057s0014	29378057_3167908	29378057	T	Thupl.29378057s0014.1.v3.1	Transcript	missense_variant	1033	943	315	V/I	Gtc/Atc	NA	GO:0016787	GO	hydrolase activity
Thupl.29378057s0015	29378057_3191018	29378057	T	Thupl.29378057s0015.1.v3.1	Transcript	downstream_gene_variant	NA	NA	NA	NA	NA	NA	GO:0006952	GO	defense response
Thupl.29378057s0015	29378057_3191018	29378057	T	Thupl.29378057s0015.1.v3.1	Transcript	downstream_gene_variant	NA	NA	NA	NA	NA	NA	GO:0009607	GO	response to biotic stimulus
Thupl.29378058s0025	29378058_3601877	29378058	A	Thupl.29378058s0025.1.v3.1	Transcript	5_prime_UTR_variant	165	NA	NA	NA	NA	NA	GO:0009733	GO	response to auxin stimulus
Thupl.29378059s0002	29378059_617624	29378059	C	Thupl.29378059s0002.1.v3.1	Transcript	missense_variant	1984	1292	431	S/W	tCg/tGg	NA	GO:0004672	GO	protein kinase activity
Thupl.29378059s0002	29378059_617624	29378059	C	Thupl.29378059s0002.1.v3.1	Transcript	missense_variant	1984	1292	431	S/W	tCg/tGg	NA	GO:0005524	GO	ATP binding
Thupl.29378059s0002	29378059_617624	29378059	C	Thupl.29378059s0002.1.v3.1	Transcript	missense_variant	1984	1292	431	S/W	tCg/tGg	NA	GO:0006468	GO	protein phosphorylation
Thupl.29378064s0025	29378064_4581847	29378064	G	Thupl.29378064s0025.1.v3.1	Transcript	intron_variant	NA	NA	NA	NA	NA	NA	GO:0004618	GO	phosphoglycerate kinase activity
Thupl.29378064s0025	29378064_4581847	29378064	G	Thupl.29378064s0025.1.v3.1	Transcript	intron_variant	NA	NA	NA	NA	NA	NA	GO:0006096	GO	glycolysis
Thupl.29378066s0005	29378066_597584	29378066	A	Thupl.29378066s0005.1.v3.1	Transcript	synonymous_variant	787	184	62	L	Ctg/Ttg	NA	GO:0006629	GO	lipid metabolic process
Thupl.29378066s0005	29378066_597584	29378066	A	Thupl.29378066s0005.1.v3.1	Transcript	synonymous_variant	787	184	62	L	Ctg/Ttg	NA	GO:0016042	GO	lipid catabolic process
Thupl.29378070s0010	29378070_3838408	29378070	C	Thupl.29378070s0010.1.v3.1	Transcript	3_prime_UTR_variant	1132	NA	NA	NA	NA	NA	GO:0005525	GO	GTP binding
Thupl.29378070s0011	29378070_4573616	29378070	A	Thupl.29378070s0011.1.v3.1	Transcript	3_prime_UTR_variant	4702	NA	NA	NA	NA	NA	GO:0003924	GO	GTPase activity
Thupl.29378070s0011	29378070_4573616	29378070	A	Thupl.29378070s0011.1.v3.1	Transcript	3_prime_UTR_variant	4702	NA	NA	NA	NA	NA	GO:0004871	GO	signal transducer activity
Thupl.29378070s0011	29378070_4573616	29378070	A	Thupl.29378070s0011.1.v3.1	Transcript	3_prime_UTR_variant	4702	NA	NA	NA	NA	NA	GO:0007186	GO	G-protein coupled receptor signaling pathway
Thupl.29378070s0011	29378070_4573616	29378070	A	Thupl.29378070s0011.1.v3.1	Transcript	3_prime_UTR_variant	4702	NA	NA	NA	NA	NA	GO:0019001	GO	guanyl nucleotide binding
Thupl.29378070s0011	29378070_4573616	29378070	A	Thupl.29378070s0011.1.v3.1	Transcript	3_prime_UTR_variant	4702	NA	NA	NA	NA	NA	GO:0031683	GO	G-protein beta/gamma-subunit complex binding
Thupl.29378070s0015	29378070_5456038	29378070	A	Thupl.29378070s0015.1.v3.1	Transcript	missense_variant	317	15	5	E/D	gaG/gaT	NA	GO:0005515	GO	protein binding
Thupl.29378073s0014	29378073_2605656	29378073	T	Thupl.29378073s0014.1.v3.1	Transcript	missense_variant	4014	3946	1316	L/I	Ctt/Att	NA	GO:0003677	GO	DNA binding
Thupl.29378073s0014	29378073_2605656	29378073	T	Thupl.29378073s0014.1.v3.1	Transcript	missense_variant	4014	3946	1316	L/I	Ctt/Att	NA	GO:0003918	GO	DNA topoisomerase type II (ATP-hydrolyzing) activity
Thupl.29378073s0014	29378073_2605656	29378073	T	Thupl.29378073s0014.1.v3.1	Transcript	missense_variant	4014	3946	1316	L/I	Ctt/Att	NA	GO:0005524	GO	ATP binding
Thupl.29378073s0014	29378073_2605656	29378073	T	Thupl.29378073s0014.1.v3.1	Transcript	missense_variant	4014	3946	1316	L/I	Ctt/Att	NA	GO:0006265	GO	DNA topological change
Thupl.29378074s0007	29378074_1781661	29378074	C	Thupl.29378074s0007.1.v3.1	Transcript	5_prime_UTR_variant	205	NA	NA	NA	NA	NA	GO:0006812	GO	cation transport
Thupl.29378074s0007	29378074_1781661	29378074	C	Thupl.29378074s0007.1.v3.1	Transcript	5_prime_UTR_variant	205	NA	NA	NA	NA	NA	GO:0008324	GO	cation transmembrane transporter activity
Thupl.29378074s0007	29378074_1781661	29378074	C	Thupl.29378074s0007.1.v3.1	Transcript	5_prime_UTR_variant	205	NA	NA	NA	NA	NA	GO:0016021	GO	integral to membrane
Thupl.29378074s0007	29378074_1781661	29378074	C	Thupl.29378074s0007.1.v3.1	Transcript	5_prime_UTR_variant	205	NA	NA	NA	NA	NA	GO:0055085	GO	transmembrane transport
Thupl.29378074s0008	29378074_2167301	29378074	T	Thupl.29378074s0008.1.v3.1	Transcript	intron_variant	NA	NA	NA	NA	NA	NA	GO:0004345	GO	glucose-6-phosphate dehydrogenase activity
Thupl.29378074s0008	29378074_2167301	29378074	T	Thupl.29378074s0008.1.v3.1	Transcript	intron_variant	NA	NA	NA	NA	NA	NA	GO:0006006	GO	glucose metabolic process
Thupl.29378074s0008	29378074_2167301	29378074	T	Thupl.29378074s0008.1.v3.1	Transcript	intron_variant	NA	NA	NA	NA	NA	NA	GO:0050661	GO	NADP binding
Thupl.29378074s0008	29378074_2167301	29378074	T	Thupl.29378074s0008.1.v3.1	Transcript	intron_variant	NA	NA	NA	NA	NA	NA	GO:0055114	GO	oxidation-reduction process
Thupl.29378075s0005	29378075_1755657	29378075	G	Thupl.29378075s0005.2.v3.1	Transcript	3_prime_UTR_variant	4349	NA	NA	NA	NA	NA	GO:0005515	GO	protein binding
Thupl.29378075s0005	29378075_1755657	29378075	G	Thupl.29378075s0005.2.v3.1	Transcript	3_prime_UTR_variant	4349	NA	NA	NA	NA	NA	GO:0043531	GO	ADP binding
Thupl.29378076s0001	29378076_666553	29378076	T	Thupl.29378076s0001.1.v3.1	Transcript	5_prime_UTR_variant	154	NA	NA	NA	NA	NA	GO:0003723	GO	RNA binding
Thupl.29378078s0005	29378078_1959859	29378078	A	Thupl.29378078s0005.1.v3.1	Transcript	3_prime_UTR_variant	1289	NA	NA	NA	NA	NA	GO:0003700	GO	sequence-specific DNA binding transcription factor activity
Thupl.29378078s0005	29378078_1959859	29378078	A	Thupl.29378078s0005.1.v3.1	Transcript	3_prime_UTR_variant	1289	NA	NA	NA	NA	NA	GO:0006355	GO	regulation of transcription, DNA-dependent
Thupl.29378078s0005	29378078_1959859	29378078	A	Thupl.29378078s0005.1.v3.1	Transcript	3_prime_UTR_variant	1289	NA	NA	NA	NA	NA	GO:0043565	GO	sequence-specific DNA binding
Thupl.29378078s0019	29378078_6962570	29378078	C	Thupl.29378078s0019.1.v3.1	Transcript	synonymous_variant	1464	573	191	G	ggT/ggC	NA	GO:0031047	GO	gene silencing by RNA
Thupl.29378078s0021	29378078_7801424	29378078	A	Thupl.29378078s0021.1.v3.1	Transcript	3_prime_UTR_variant	1827	NA	NA	NA	NA	NA	GO:0005516	GO	calmodulin binding
Thupl.29378083s0001	29378083_22195	29378083	A	Thupl.29378083s0001.1.v3.1	Transcript	synonymous_variant	1377	882	294	V	gtC/gtT	NA	GO:0003676	GO	nucleic acid binding
Thupl.29378083s0001	29378083_22195	29378083	A	Thupl.29378083s0001.1.v3.1	Transcript	synonymous_variant	1377	882	294	V	gtC/gtT	NA	GO:0006397	GO	mRNA processing
Thupl.29378085s0048	29378085_11048619	29378085	T	Thupl.29378085s0048.1.v3.1	Transcript	downstream_gene_variant	NA	NA	NA	NA	NA	NA	GO:0004672	GO	protein kinase activity
Thupl.29378085s0048	29378085_11048619	29378085	T	Thupl.29378085s0048.1.v3.1	Transcript	downstream_gene_variant	NA	NA	NA	NA	NA	NA	GO:0005524	GO	ATP binding
Thupl.29378085s0048	29378085_11048619	29378085	T	Thupl.29378085s0048.1.v3.1	Transcript	downstream_gene_variant	NA	NA	NA	NA	NA	NA	GO:0006468	GO	protein phosphorylation
Thupl.29378085s0048	29378085_11048619	29378085	T	Thupl.29378085s0048.1.v3.1	Transcript	downstream_gene_variant	NA	NA	NA	NA	NA	NA	GO:0030247	GO	polysaccharide binding
Thupl.29378085s0049	29378085_11128431	29378085	G	Thupl.29378085s0049.1.v3.1	Transcript	upstream_gene_variant	NA	NA	NA	NA	NA	NA	GO:0004672	GO	protein kinase activity
Thupl.29378085s0049	29378085_11128431	29378085	G	Thupl.29378085s0049.1.v3.1	Transcript	upstream_gene_variant	NA	NA	NA	NA	NA	NA	GO:0005509	GO	calcium ion binding
Thupl.29378085s0049	29378085_11128431	29378085	G	Thupl.29378085s0049.1.v3.1	Transcript	upstream_gene_variant	NA	NA	NA	NA	NA	NA	GO:0005524	GO	ATP binding
Thupl.29378085s0049	29378085_11128431	29378085	G	Thupl.29378085s0049.1.v3.1	Transcript	upstream_gene_variant	NA	NA	NA	NA	NA	NA	GO:0006468	GO	protein phosphorylation
Thupl.29378085s0049	29378085_11128431	29378085	G	Thupl.29378085s0049.1.v3.1	Transcript	upstream_gene_variant	NA	NA	NA	NA	NA	NA	GO:0030247	GO	polysaccharide binding
Thupl.29378093s0001	29378093_439451	29378093	C	Thupl.29378093s0001.1.v3.1	Transcript	5_prime_UTR_variant	359	NA	NA	NA	NA	NA	GO:0005215	GO	transporter activity
Thupl.29378093s0001	29378093_439451	29378093	C	Thupl.29378093s0001.1.v3.1	Transcript	5_prime_UTR_variant	359	NA	NA	NA	NA	NA	GO:0006810	GO	transport
Thupl.29378093s0001	29378093_439451	29378093	C	Thupl.29378093s0001.1.v3.1	Transcript	5_prime_UTR_variant	359	NA	NA	NA	NA	NA	GO:0016020	GO	membrane
Thupl.29378093s0001	29378093_439451	29378093	C	Thupl.29378093s0001.1.v3.1	Transcript	5_prime_UTR_variant	359	NA	NA	NA	NA	NA	GO:0055085	GO	transmembrane transport
Thupl.29378097s0001	29378097_155615	29378097	A	Thupl.29378097s0001.1.v3.1	Transcript	intron_variant	NA	NA	NA	NA	NA	NA	GO:0016702	GO	oxidoreductase activity, acting on single donors with incorporation of molecular oxygen, incorporation of two atoms of oxygen
Thupl.29378097s0001	29378097_155615	29378097	A	Thupl.29378097s0001.1.v3.1	Transcript	intron_variant	NA	NA	NA	NA	NA	NA	GO:0055114	GO	oxidation-reduction process
Thupl.29378100s0001	29378100_284992	29378100	T	Thupl.29378100s0001.1.v3.1	Transcript	missense_variant	100	90	30	W/C	tgG/tgT	NA	GO:0005506	GO	iron ion binding
Thupl.29378100s0001	29378100_284992	29378100	T	Thupl.29378100s0001.1.v3.1	Transcript	missense_variant	100	90	30	W/C	tgG/tgT	NA	GO:0016705	GO	oxidoreductase activity, acting on paired donors, with incorporation or reduction of molecular oxygen
Thupl.29378100s0001	29378100_284992	29378100	T	Thupl.29378100s0001.1.v3.1	Transcript	missense_variant	100	90	30	W/C	tgG/tgT	NA	GO:0020037	GO	heme binding
Thupl.29378100s0001	29378100_284992	29378100	T	Thupl.29378100s0001.1.v3.1	Transcript	missense_variant	100	90	30	W/C	tgG/tgT	NA	GO:0055114	GO	oxidation-reduction process
Thupl.29378100s0002	29378100_601749	29378100	G	Thupl.29378100s0002.1.v3.1	Transcript	5_prime_UTR_variant	665	NA	NA	NA	NA	NA	GO:0004672	GO	protein kinase activity
Thupl.29378100s0002	29378100_601749	29378100	G	Thupl.29378100s0002.1.v3.1	Transcript	5_prime_UTR_variant	665	NA	NA	NA	NA	NA	GO:0006468	GO	protein phosphorylation
Thupl.29378112s0003	29378112_539584	29378112	C	Thupl.29378112s0003.1.v3.1	Transcript	3_prime_UTR_variant	3094	NA	NA	NA	NA	NA	GO:0006810	GO	transport
Thupl.29378112s0003	29378112_539584	29378112	C	Thupl.29378112s0003.1.v3.1	Transcript	3_prime_UTR_variant	3094	NA	NA	NA	NA	NA	GO:0016021	GO	integral to membrane
Thupl.29378112s0004	29378112_614305	29378112	G	Thupl.29378112s0004.1.v3.1	Transcript	3_prime_UTR_variant	2545	NA	NA	NA	NA	NA	GO:0006810	GO	transport
Thupl.29378112s0004	29378112_614305	29378112	G	Thupl.29378112s0004.1.v3.1	Transcript	3_prime_UTR_variant	2545	NA	NA	NA	NA	NA	GO:0016021	GO	integral to membrane
Thupl.29378113s0003	29378113_930968	29378113	G	Thupl.29378113s0003.1.v3.1	Transcript	downstream_gene_variant	NA	NA	NA	NA	NA	NA	GO:0004418	GO	hydroxymethylbilane synthase activity
Thupl.29378113s0003	29378113_930968	29378113	G	Thupl.29378113s0003.1.v3.1	Transcript	downstream_gene_variant	NA	NA	NA	NA	NA	NA	GO:0033014	GO	tetrapyrrole biosynthetic process
Thupl.29378113s0005	29378113_1373475	29378113	G	Thupl.29378113s0005.1.v3.1	Transcript	5_prime_UTR_variant	88	NA	NA	NA	NA	NA	GO:0016491	GO	oxidoreductase activity
Thupl.29378113s0005	29378113_1373475	29378113	G	Thupl.29378113s0005.1.v3.1	Transcript	5_prime_UTR_variant	88	NA	NA	NA	NA	NA	GO:0045454	GO	cell redox homeostasis
Thupl.29378113s0005	29378113_1373475	29378113	G	Thupl.29378113s0005.1.v3.1	Transcript	5_prime_UTR_variant	88	NA	NA	NA	NA	NA	GO:0055114	GO	oxidation-reduction process
Thupl.29378114s0024	29378114_4106046	29378114	T	Thupl.29378114s0024.1.v3.1	Transcript	intron_variant	NA	NA	NA	NA	NA	NA	GO:0005515	GO	protein binding
Thupl.29378115s0003	29378115_1263472	29378115	G	Thupl.29378115s0003.1.v3.1	Transcript	3_prime_UTR_variant	4414	NA	NA	NA	NA	NA	GO:0003777	GO	microtubule motor activity
Thupl.29378115s0003	29378115_1263472	29378115	G	Thupl.29378115s0003.1.v3.1	Transcript	3_prime_UTR_variant	4414	NA	NA	NA	NA	NA	GO:0005524	GO	ATP binding
Thupl.29378115s0003	29378115_1263472	29378115	G	Thupl.29378115s0003.1.v3.1	Transcript	3_prime_UTR_variant	4414	NA	NA	NA	NA	NA	GO:0007018	GO	microtubule-based movement
Thupl.29378115s0003	29378115_1263472	29378115	G	Thupl.29378115s0003.1.v3.1	Transcript	3_prime_UTR_variant	4414	NA	NA	NA	NA	NA	GO:0008017	GO	microtubule binding
Thupl.29378116s0007	29378116_2568506	29378116	T	Thupl.29378116s0007.1.v3.1	Transcript	5_prime_UTR_variant	150	NA	NA	NA	NA	NA	GO:0004672	GO	protein kinase activity
Thupl.29378116s0007	29378116_2568506	29378116	T	Thupl.29378116s0007.1.v3.1	Transcript	5_prime_UTR_variant	150	NA	NA	NA	NA	NA	GO:0005524	GO	ATP binding
Thupl.29378116s0007	29378116_2568506	29378116	T	Thupl.29378116s0007.1.v3.1	Transcript	5_prime_UTR_variant	150	NA	NA	NA	NA	NA	GO:0006468	GO	protein phosphorylation
Thupl.29378116s0007	29378116_2568506	29378116	T	Thupl.29378116s0007.1.v3.1	Transcript	5_prime_UTR_variant	150	NA	NA	NA	NA	NA	GO:0007165	GO	signal transduction
Thupl.29378116s0009	29378116_2826071	29378116	C	Thupl.29378116s0009.1.v3.1	Transcript	missense_variant	490	458	153	L/R	cTa/cGa	NA	GO:0000287	GO	magnesium ion binding
Thupl.29378116s0009	29378116_2826071	29378116	C	Thupl.29378116s0009.1.v3.1	Transcript	missense_variant	490	458	153	L/R	cTa/cGa	NA	GO:0004743	GO	pyruvate kinase activity
Thupl.29378116s0009	29378116_2826071	29378116	C	Thupl.29378116s0009.1.v3.1	Transcript	missense_variant	490	458	153	L/R	cTa/cGa	NA	GO:0006096	GO	glycolysis
Thupl.29378116s0009	29378116_2826071	29378116	C	Thupl.29378116s0009.1.v3.1	Transcript	missense_variant	490	458	153	L/R	cTa/cGa	NA	GO:0030955	GO	potassium ion binding
Thupl.29378116s0020	29378116_3611098	29378116	T	Thupl.29378116s0020.1.v3.1	Transcript	synonymous_variant	777	607	203	L	Cta/Tta	NA	GO:0006855	GO	drug transmembrane transport
Thupl.29378116s0020	29378116_3611098	29378116	T	Thupl.29378116s0020.1.v3.1	Transcript	synonymous_variant	777	607	203	L	Cta/Tta	NA	GO:0015238	GO	drug transmembrane transporter activity
Thupl.29378116s0020	29378116_3611098	29378116	T	Thupl.29378116s0020.1.v3.1	Transcript	synonymous_variant	777	607	203	L	Cta/Tta	NA	GO:0015297	GO	antiporter activity
Thupl.29378116s0020	29378116_3611098	29378116	T	Thupl.29378116s0020.1.v3.1	Transcript	synonymous_variant	777	607	203	L	Cta/Tta	NA	GO:0016020	GO	membrane
Thupl.29378116s0020	29378116_3611098	29378116	T	Thupl.29378116s0020.1.v3.1	Transcript	synonymous_variant	777	607	203	L	Cta/Tta	NA	GO:0055085	GO	transmembrane transport
Thupl.29378116s0022	29378116_3790075	29378116	G	Thupl.29378116s0022.1.v3.1	Transcript	missense_variant	167	60	20	D/E	gaC/gaG	NA	GO:0006855	GO	drug transmembrane transport
Thupl.29378116s0022	29378116_3790075	29378116	G	Thupl.29378116s0022.1.v3.1	Transcript	missense_variant	167	60	20	D/E	gaC/gaG	NA	GO:0015238	GO	drug transmembrane transporter activity
Thupl.29378116s0022	29378116_3790075	29378116	G	Thupl.29378116s0022.1.v3.1	Transcript	missense_variant	167	60	20	D/E	gaC/gaG	NA	GO:0015297	GO	antiporter activity
Thupl.29378116s0022	29378116_3790075	29378116	G	Thupl.29378116s0022.1.v3.1	Transcript	missense_variant	167	60	20	D/E	gaC/gaG	NA	GO:0016020	GO	membrane
Thupl.29378116s0022	29378116_3790075	29378116	G	Thupl.29378116s0022.1.v3.1	Transcript	missense_variant	167	60	20	D/E	gaC/gaG	NA	GO:0055085	GO	transmembrane transport
Thupl.29378116s0023	29378116_4333121	29378116	T	Thupl.29378116s0023.1.v3.1	Transcript	intron_variant	NA	NA	NA	NA	NA	NA	GO:0006855	GO	drug transmembrane transport
Thupl.29378116s0023	29378116_4333121	29378116	T	Thupl.29378116s0023.1.v3.1	Transcript	intron_variant	NA	NA	NA	NA	NA	NA	GO:0015238	GO	drug transmembrane transporter activity
Thupl.29378116s0023	29378116_4333121	29378116	T	Thupl.29378116s0023.1.v3.1	Transcript	intron_variant	NA	NA	NA	NA	NA	NA	GO:0015297	GO	antiporter activity
Thupl.29378116s0023	29378116_4333121	29378116	T	Thupl.29378116s0023.1.v3.1	Transcript	intron_variant	NA	NA	NA	NA	NA	NA	GO:0016020	GO	membrane
Thupl.29378116s0023	29378116_4333121	29378116	T	Thupl.29378116s0023.1.v3.1	Transcript	intron_variant	NA	NA	NA	NA	NA	NA	GO:0055085	GO	transmembrane transport
Thupl.29378116s0024	29378116_4550367	29378116	C	Thupl.29378116s0024.1.v3.1	Transcript	3_prime_UTR_variant	489	NA	NA	NA	NA	NA	GO:0003735	GO	structural constituent of ribosome
Thupl.29378116s0024	29378116_4550367	29378116	C	Thupl.29378116s0024.1.v3.1	Transcript	3_prime_UTR_variant	489	NA	NA	NA	NA	NA	GO:0005622	GO	intracellular
Thupl.29378116s0024	29378116_4550367	29378116	C	Thupl.29378116s0024.1.v3.1	Transcript	3_prime_UTR_variant	489	NA	NA	NA	NA	NA	GO:0005840	GO	ribosome
Thupl.29378116s0024	29378116_4550367	29378116	C	Thupl.29378116s0024.1.v3.1	Transcript	3_prime_UTR_variant	489	NA	NA	NA	NA	NA	GO:0006412	GO	translation
Thupl.29378117s0007	29378117_749701	29378117	T	Thupl.29378117s0007.1.v3.1	Transcript	downstream_gene_variant	NA	NA	NA	NA	NA	NA	GO:0005506	GO	iron ion binding
Thupl.29378117s0007	29378117_749701	29378117	T	Thupl.29378117s0007.1.v3.1	Transcript	downstream_gene_variant	NA	NA	NA	NA	NA	NA	GO:0016705	GO	oxidoreductase activity, acting on paired donors, with incorporation or reduction of molecular oxygen
Thupl.29378117s0007	29378117_749701	29378117	T	Thupl.29378117s0007.1.v3.1	Transcript	downstream_gene_variant	NA	NA	NA	NA	NA	NA	GO:0020037	GO	heme binding
Thupl.29378117s0007	29378117_749701	29378117	T	Thupl.29378117s0007.1.v3.1	Transcript	downstream_gene_variant	NA	NA	NA	NA	NA	NA	GO:0055114	GO	oxidation-reduction process
Thupl.29378122s0003	29378122_1167023	29378122	A	Thupl.29378122s0003.1.v3.1	Transcript	intron_variant	NA	NA	NA	NA	NA	NA	GO:0009055	GO	electron carrier activity
Thupl.29378122s0003	29378122_1167023	29378122	A	Thupl.29378122s0003.1.v3.1	Transcript	intron_variant	NA	NA	NA	NA	NA	NA	GO:0015035	GO	protein disulfide oxidoreductase activity
Thupl.29378122s0003	29378122_1167023	29378122	A	Thupl.29378122s0003.1.v3.1	Transcript	intron_variant	NA	NA	NA	NA	NA	NA	GO:0045454	GO	cell redox homeostasis
Thupl.29378131s0013	29378131_2721719	29378131	T	Thupl.29378131s0013.1.v3.1	Transcript	missense_variant	2932	2806	936	D/N	Gat/Aat	NA	GO:0043531	GO	ADP binding
Thupl.29378131s0015	29378131_3279241	29378131	G	Thupl.29378131s0015.1.v3.1	Transcript	3_prime_UTR_variant	2199	NA	NA	NA	NA	NA	GO:0005515	GO	protein binding
Thupl.29378131s0015	29378131_3279241	29378131	G	Thupl.29378131s0015.1.v3.1	Transcript	3_prime_UTR_variant	2199	NA	NA	NA	NA	NA	GO:0010997	GO	anaphase-promoting complex binding
Thupl.29378131s0015	29378131_3279241	29378131	G	Thupl.29378131s0015.1.v3.1	Transcript	3_prime_UTR_variant	2199	NA	NA	NA	NA	NA	GO:0097027	GO	ubiquitin-protein ligase activator activity
Thupl.29378131s0015	29378131_3279241	29378131	G	Thupl.29378131s0015.1.v3.1	Transcript	3_prime_UTR_variant	2199	NA	NA	NA	NA	NA	GO:1904668	GO	positive regulation of ubiquitin protein ligase activity
Thupl.29378132s0001	29378132_722281	29378132	T	Thupl.29378132s0001.1.v3.1	Transcript	synonymous_variant	1245	834	278	S	tcT/tcA	NA	GO:0003700	GO	sequence-specific DNA binding transcription factor activity
Thupl.29378132s0001	29378132_722281	29378132	T	Thupl.29378132s0001.1.v3.1	Transcript	synonymous_variant	1245	834	278	S	tcT/tcA	NA	GO:0006355	GO	regulation of transcription, DNA-dependent
Thupl.29378132s0001	29378132_722281	29378132	T	Thupl.29378132s0001.1.v3.1	Transcript	synonymous_variant	1245	834	278	S	tcT/tcA	NA	GO:0043565	GO	sequence-specific DNA binding
Thupl.29378133s0001	29378133_45402	29378133	C	Thupl.29378133s0001.1.v3.1	Transcript	synonymous_variant	2927	2088	696	N	aaT/aaC	NA	GO:0004672	GO	protein kinase activity
Thupl.29378133s0001	29378133_45402	29378133	C	Thupl.29378133s0001.1.v3.1	Transcript	synonymous_variant	2927	2088	696	N	aaT/aaC	NA	GO:0006468	GO	protein phosphorylation
Thupl.29378133s0001	29378133_45402	29378133	C	Thupl.29378133s0001.1.v3.1	Transcript	synonymous_variant	2927	2088	696	N	aaT/aaC	NA	GO:0048544	GO	recognition of pollen
Thupl.29378134s0002	29378134_476558	29378134	G	Thupl.29378134s0002.1.v3.1	Transcript	missense_variant	1201	1071	357	K/N	aaA/aaC	NA	GO:0003824	GO	catalytic activity
Thupl.29378134s0002	29378134_476558	29378134	G	Thupl.29378134s0002.1.v3.1	Transcript	missense_variant	1201	1071	357	K/N	aaA/aaC	NA	GO:0005737	GO	cytoplasm
Thupl.29378134s0002	29378134_476558	29378134	G	Thupl.29378134s0002.1.v3.1	Transcript	missense_variant	1201	1071	357	K/N	aaA/aaC	NA	GO:0006364	GO	rRNA processing
Thupl.29378134s0002	29378134_476558	29378134	G	Thupl.29378134s0002.1.v3.1	Transcript	missense_variant	1201	1071	357	K/N	aaA/aaC	NA	GO:0008173	GO	RNA methyltransferase activity
Thupl.29378134s0002	29378134_476558	29378134	G	Thupl.29378134s0002.1.v3.1	Transcript	missense_variant	1201	1071	357	K/N	aaA/aaC	NA	GO:0051536	GO	iron-sulfur cluster binding
Thupl.29378135s0010	29378135_722487	29378135	C	Thupl.29378135s0010.1.v3.1	Transcript	5_prime_UTR_variant	149	NA	NA	NA	NA	NA	GO:0016021	GO	integral to membrane
Thupl.29378135s0010	29378135_722487	29378135	C	Thupl.29378135s0010.1.v3.1	Transcript	5_prime_UTR_variant	149	NA	NA	NA	NA	NA	GO:0055085	GO	transmembrane transport
Thupl.29378135s0012	29378135_1270864	29378135	A	Thupl.29378135s0012.1.v3.1	Transcript	3_prime_UTR_variant	7154	NA	NA	NA	NA	NA	GO:0005515	GO	protein binding
Thupl.29378136s0001	29378136_236203	29378136	C	Thupl.29378136s0001.1.v3.1	Transcript	synonymous_variant	2539	2139	713	S	agT/agC	NA	GO:0004970	GO	ionotropic glutamate receptor activity
Thupl.29378136s0001	29378136_236203	29378136	C	Thupl.29378136s0001.1.v3.1	Transcript	synonymous_variant	2539	2139	713	S	agT/agC	NA	GO:0016020	GO	membrane
Thupl.29378137s0001	29378137_43622	29378137	T	Thupl.29378137s0001.1.v3.1	Transcript	downstream_gene_variant	NA	NA	NA	NA	NA	NA	GO:0006364	GO	rRNA processing
Thupl.29378137s0008	29378137_1294981	29378137	T	Thupl.29378137s0008.1.v3.1	Transcript	5_prime_UTR_variant	24	NA	NA	NA	NA	NA	GO:0003924	GO	GTPase activity
Thupl.29378137s0008	29378137_1294981	29378137	T	Thupl.29378137s0008.1.v3.1	Transcript	5_prime_UTR_variant	24	NA	NA	NA	NA	NA	GO:0005874	GO	microtubule
Thupl.29378137s0008	29378137_1294981	29378137	T	Thupl.29378137s0008.1.v3.1	Transcript	5_prime_UTR_variant	24	NA	NA	NA	NA	NA	GO:0007017	GO	microtubule-based process
Thupl.29378137s0014	29378137_1925260	29378137	C	Thupl.29378137s0014.1.v3.1	Transcript	3_prime_UTR_variant	1127	NA	NA	NA	NA	NA	GO:0042256	GO	mature ribosome assembly
Thupl.29378137s0014	29378137_1925260	29378137	C	Thupl.29378137s0014.1.v3.1	Transcript	3_prime_UTR_variant	1127	NA	NA	NA	NA	NA	GO:0043022	GO	ribosome binding
Thupl.29378143s0015	29378143_3146279	29378143	T	Thupl.29378143s0015.1.v3.1	Transcript	synonymous_variant	1884	1254	418	T	acC/acT	NA	GO:0048544	GO	recognition of pollen
Thupl.29378150s0011	29378150_2080897	29378150	T	Thupl.29378150s0011.1.v3.1	Transcript	downstream_gene_variant	NA	NA	NA	NA	NA	NA	GO:0008271	GO	secondary active sulfate transmembrane transporter activity
Thupl.29378150s0011	29378150_2080897	29378150	T	Thupl.29378150s0011.1.v3.1	Transcript	downstream_gene_variant	NA	NA	NA	NA	NA	NA	GO:0008272	GO	sulfate transport
Thupl.29378150s0011	29378150_2080897	29378150	T	Thupl.29378150s0011.1.v3.1	Transcript	downstream_gene_variant	NA	NA	NA	NA	NA	NA	GO:0009507	GO	chloroplast
Thupl.29378150s0011	29378150_2080897	29378150	T	Thupl.29378150s0011.1.v3.1	Transcript	downstream_gene_variant	NA	NA	NA	NA	NA	NA	GO:0015116	GO	sulfate transmembrane transporter activity
Thupl.29378150s0011	29378150_2080897	29378150	T	Thupl.29378150s0011.1.v3.1	Transcript	downstream_gene_variant	NA	NA	NA	NA	NA	NA	GO:0016020	GO	membrane
Thupl.29378150s0011	29378150_2080897	29378150	T	Thupl.29378150s0011.1.v3.1	Transcript	downstream_gene_variant	NA	NA	NA	NA	NA	NA	GO:0016021	GO	integral to membrane
Thupl.29378150s0011	29378150_2080897	29378150	T	Thupl.29378150s0011.1.v3.1	Transcript	downstream_gene_variant	NA	NA	NA	NA	NA	NA	GO:0055085	GO	transmembrane transport
Thupl.29378151s0008	29378151_1356463	29378151	A	Thupl.29378151s0008.1.v3.1	Transcript	stop_gained	763	572	191	S/*	tCg/tAg	NA	GO:0046872	GO	metal ion binding
Thupl.29378151s0015	29378151_2182630	29378151	T	Thupl.29378151s0015.1.v3.1	Transcript	downstream_gene_variant	NA	NA	NA	NA	NA	NA	GO:0007017	GO	microtubule-based process
Thupl.29378151s0015	29378151_2182630	29378151	T	Thupl.29378151s0015.1.v3.1	Transcript	downstream_gene_variant	NA	NA	NA	NA	NA	NA	GO:0030286	GO	dynein complex
Thupl.29378151s0016	29378151_2310668	29378151	T	Thupl.29378151s0016.1.v3.1	Transcript	missense_variant	3524	3208	1070	H/N	Cac/Aac	NA	GO:0006886	GO	intracellular protein transport
Thupl.29378151s0016	29378151_2310668	29378151	T	Thupl.29378151s0016.1.v3.1	Transcript	missense_variant	3524	3208	1070	H/N	Cac/Aac	NA	GO:0016192	GO	vesicle-mediated transport
Thupl.29378151s0016	29378151_2310668	29378151	T	Thupl.29378151s0016.1.v3.1	Transcript	missense_variant	3524	3208	1070	H/N	Cac/Aac	NA	GO:0030117	GO	membrane coat
Thupl.29378151s0016	29378151_2310668	29378151	T	Thupl.29378151s0016.1.v3.1	Transcript	missense_variant	3524	3208	1070	H/N	Cac/Aac	NA	GO:0030123	GO	AP-3 adaptor complex
Thupl.29378151s0019	29378151_2834200	29378151	C	Thupl.29378151s0019.1.v3.1	Transcript	5_prime_UTR_variant	7	NA	NA	NA	NA	NA	GO:0004298	GO	threonine-type endopeptidase activity
Thupl.29378151s0019	29378151_2834200	29378151	C	Thupl.29378151s0019.1.v3.1	Transcript	5_prime_UTR_variant	7	NA	NA	NA	NA	NA	GO:0005839	GO	proteasome core complex
Thupl.29378151s0019	29378151_2834200	29378151	C	Thupl.29378151s0019.1.v3.1	Transcript	5_prime_UTR_variant	7	NA	NA	NA	NA	NA	GO:0051603	GO	proteolysis involved in cellular protein catabolic process
Thupl.29378155s0001	29378155_437247	29378155	T	Thupl.29378155s0001.1.v3.1	Transcript	missense_variant	1835	1651	551	A/T	Gca/Aca	NA	GO:0003950	GO	NAD+ ADP-ribosyltransferase activity
Thupl.29378159s0002	29378159_325720	29378159	G	Thupl.29378159s0002.1.v3.1	Transcript	5_prime_UTR_variant	192	NA	NA	NA	NA	NA	GO:0005525	GO	GTP binding
Thupl.29378162s0007	29378162_3283140	29378162	A	Thupl.29378162s0007.1.v3.1	Transcript	synonymous_variant	2712	2277	759	N	aaC/aaT	NA	GO:0005524	GO	ATP binding
Thupl.29378162s0012	29378162_4477917	29378162	A	Thupl.29378162s0012.1.v3.1	Transcript	3_prime_UTR_variant	2085	NA	NA	NA	NA	NA	GO:0004672	GO	protein kinase activity
Thupl.29378162s0012	29378162_4477917	29378162	A	Thupl.29378162s0012.1.v3.1	Transcript	3_prime_UTR_variant	2085	NA	NA	NA	NA	NA	GO:0005509	GO	calcium ion binding
Thupl.29378162s0012	29378162_4477917	29378162	A	Thupl.29378162s0012.1.v3.1	Transcript	3_prime_UTR_variant	2085	NA	NA	NA	NA	NA	GO:0005524	GO	ATP binding
Thupl.29378162s0012	29378162_4477917	29378162	A	Thupl.29378162s0012.1.v3.1	Transcript	3_prime_UTR_variant	2085	NA	NA	NA	NA	NA	GO:0006468	GO	protein phosphorylation
Thupl.29378164s0001	29378164_96108	29378164	A	Thupl.29378164s0001.1.v3.1	Transcript	missense_variant	1614	1358	453	S/F	tCt/tTt	NA	GO:0007094	GO	mitotic spindle assembly checkpoint
Thupl.29378165s0005	29378165_194239	29378165	G	Thupl.29378165s0005.1.v3.1	Transcript	synonymous_variant	1950	1659	553	H	caT/caC	NA	GO:0000166	GO	nucleotide binding
Thupl.29378165s0005	29378165_194239	29378165	G	Thupl.29378165s0005.1.v3.1	Transcript	synonymous_variant	1950	1659	553	H	caT/caC	NA	GO:0004812	GO	aminoacyl-tRNA ligase activity
Thupl.29378165s0005	29378165_194239	29378165	G	Thupl.29378165s0005.1.v3.1	Transcript	synonymous_variant	1950	1659	553	H	caT/caC	NA	GO:0004829	GO	threonine-tRNA ligase activity
Thupl.29378165s0005	29378165_194239	29378165	G	Thupl.29378165s0005.1.v3.1	Transcript	synonymous_variant	1950	1659	553	H	caT/caC	NA	GO:0005524	GO	ATP binding
Thupl.29378165s0005	29378165_194239	29378165	G	Thupl.29378165s0005.1.v3.1	Transcript	synonymous_variant	1950	1659	553	H	caT/caC	NA	GO:0005737	GO	cytoplasm
Thupl.29378165s0005	29378165_194239	29378165	G	Thupl.29378165s0005.1.v3.1	Transcript	synonymous_variant	1950	1659	553	H	caT/caC	NA	GO:0006418	GO	tRNA aminoacylation for protein translation
Thupl.29378165s0005	29378165_194239	29378165	G	Thupl.29378165s0005.1.v3.1	Transcript	synonymous_variant	1950	1659	553	H	caT/caC	NA	GO:0006435	GO	threonyl-tRNA aminoacylation
Thupl.29378165s0005	29378165_194239	29378165	G	Thupl.29378165s0005.1.v3.1	Transcript	synonymous_variant	1950	1659	553	H	caT/caC	NA	GO:0016876	GO	ligase activity, forming aminoacyl-tRNA and related compounds
Thupl.29378165s0005	29378165_194239	29378165	G	Thupl.29378165s0005.1.v3.1	Transcript	synonymous_variant	1950	1659	553	H	caT/caC	NA	GO:0043039	GO	tRNA aminoacylation
Thupl.29378167s0006	29378167_995308	29378167	C	Thupl.29378167s0006.1.v3.1	Transcript	5_prime_UTR_variant	80	NA	NA	NA	NA	NA	GO:0003824	GO	catalytic activity
Thupl.29378169s0003	29378169_194057	29378169	G	Thupl.29378169s0003.1.v3.1	Transcript	3_prime_UTR_variant	3941	NA	NA	NA	NA	NA	GO:0005515	GO	protein binding
Thupl.29378169s0003	29378169_194057	29378169	G	Thupl.29378169s0003.1.v3.1	Transcript	3_prime_UTR_variant	3941	NA	NA	NA	NA	NA	GO:0007165	GO	signal transduction
Thupl.29378169s0003	29378169_194057	29378169	G	Thupl.29378169s0003.1.v3.1	Transcript	3_prime_UTR_variant	3941	NA	NA	NA	NA	NA	GO:0043531	GO	ADP binding
Thupl.29378169s0005	29378169_636195	29378169	T	Thupl.29378169s0005.1.v3.1	Transcript	missense_variant	4106	2950	984	H/Y	Cac/Tac	NA	GO:0003968	GO	RNA-directed RNA polymerase activity
Thupl.29378169s0018	29378169_2150864	29378169	C	Thupl.29378169s0018.1.v3.1	Transcript	3_prime_UTR_variant	2132	NA	NA	NA	NA	NA	GO:0016779	GO	nucleotidyltransferase activity
Thupl.29378171s0002	29378171_450617	29378171	T	Thupl.29378171s0002.1.v3.1	Transcript	missense_variant	232	56	19	R/K	aGg/aAg	NA	GO:0000786	GO	nucleosome
Thupl.29378171s0002	29378171_450617	29378171	T	Thupl.29378171s0002.1.v3.1	Transcript	missense_variant	232	56	19	R/K	aGg/aAg	NA	GO:0003677	GO	DNA binding
Thupl.29378171s0002	29378171_450617	29378171	T	Thupl.29378171s0002.1.v3.1	Transcript	missense_variant	232	56	19	R/K	aGg/aAg	NA	GO:0005634	GO	nucleus
Thupl.29378171s0002	29378171_450617	29378171	T	Thupl.29378171s0002.1.v3.1	Transcript	missense_variant	232	56	19	R/K	aGg/aAg	NA	GO:0006334	GO	nucleosome assembly
Thupl.29378171s0004	29378171_622192	29378171	C	Thupl.29378171s0004.1.v3.1	Transcript	synonymous_variant	1435	1068	356	P	ccT/ccG	NA	GO:0016788	GO	hydrolase activity, acting on ester bonds
Thupl.29378171s0006	29378171_868616	29378171	A	Thupl.29378171s0006.1.v3.1	Transcript	intron_variant	NA	NA	NA	NA	NA	NA	GO:0007030	GO	Golgi organization
Thupl.29378173s0003	29378173_1419110	29378173	G	Thupl.29378173s0003.1.v3.1	Transcript	3_prime_UTR_variant	2113	NA	NA	NA	NA	NA	GO:0003824	GO	catalytic activity
Thupl.29378173s0003	29378173_1419110	29378173	G	Thupl.29378173s0003.1.v3.1	Transcript	3_prime_UTR_variant	2113	NA	NA	NA	NA	NA	GO:0008152	GO	metabolic process
Thupl.29378174s0003	29378174_496200	29378174	G	Thupl.29378174s0003.1.v3.1	Transcript	5_prime_UTR_variant	290	NA	NA	NA	NA	NA	GO:0006486	GO	protein glycosylation
Thupl.29378174s0003	29378174_496200	29378174	G	Thupl.29378174s0003.1.v3.1	Transcript	5_prime_UTR_variant	290	NA	NA	NA	NA	NA	GO:0016757	GO	transferase activity, transferring glycosyl groups
Thupl.29378174s0006	29378174_735000	29378174	C	Thupl.29378174s0006.1.v3.1	Transcript	5_prime_UTR_variant	97	NA	NA	NA	NA	NA	GO:0016579	GO	protein deubiquitination
Thupl.29378174s0006	29378174_735000	29378174	C	Thupl.29378174s0006.1.v3.1	Transcript	5_prime_UTR_variant	97	NA	NA	NA	NA	NA	GO:0036459	GO	cysteine-type deubiquitinase activity
Thupl.29378174s0007	29378174_975487	29378174	A	Thupl.29378174s0007.1.v3.1	Transcript	3_prime_UTR_variant	1968	NA	NA	NA	NA	NA	GO:0010277	GO	chlorophyllide a oxygenase [overall] activity
Thupl.29378174s0007	29378174_975487	29378174	A	Thupl.29378174s0007.1.v3.1	Transcript	3_prime_UTR_variant	1968	NA	NA	NA	NA	NA	GO:0016491	GO	oxidoreductase activity
Thupl.29378174s0007	29378174_975487	29378174	A	Thupl.29378174s0007.1.v3.1	Transcript	3_prime_UTR_variant	1968	NA	NA	NA	NA	NA	GO:0051537	GO	2 iron, 2 sulfur cluster binding
Thupl.29378174s0007	29378174_975487	29378174	A	Thupl.29378174s0007.1.v3.1	Transcript	3_prime_UTR_variant	1968	NA	NA	NA	NA	NA	GO:0055114	GO	oxidation-reduction process
Thupl.29378174s0010	29378174_1580208	29378174	C	Thupl.29378174s0010.1.v3.1	Transcript	5_prime_UTR_variant	141	NA	NA	NA	NA	NA	GO:0004640	GO	phosphoribosylanthranilate isomerase activity
Thupl.29378174s0010	29378174_1580208	29378174	C	Thupl.29378174s0010.1.v3.1	Transcript	5_prime_UTR_variant	141	NA	NA	NA	NA	NA	GO:0006568	GO	tryptophan metabolic process
Thupl.29378174s0011	29378174_1832763	29378174	C	Thupl.29378174s0011.1.v3.1	Transcript	5_prime_UTR_variant	86	NA	NA	NA	NA	NA	GO:0008033	GO	tRNA processing
Thupl.29378174s0011	29378174_1832763	29378174	C	Thupl.29378174s0011.1.v3.1	Transcript	5_prime_UTR_variant	86	NA	NA	NA	NA	NA	GO:0008168	GO	methyltransferase activity
Thupl.29378174s0011	29378174_1832763	29378174	C	Thupl.29378174s0011.1.v3.1	Transcript	5_prime_UTR_variant	86	NA	NA	NA	NA	NA	GO:0008175	GO	tRNA methyltransferase activity
Thupl.29378174s0011	29378174_1832763	29378174	C	Thupl.29378174s0011.1.v3.1	Transcript	5_prime_UTR_variant	86	NA	NA	NA	NA	NA	GO:0032259	GO	methylation
Thupl.29378174s0015	29378174_3104296	29378174	A	Thupl.29378174s0015.1.v3.1	Transcript	5_prime_UTR_variant	754	NA	NA	NA	NA	NA	GO:0003756	GO	protein disulfide isomerase activity
Thupl.29378174s0015	29378174_3104296	29378174	A	Thupl.29378174s0015.1.v3.1	Transcript	5_prime_UTR_variant	754	NA	NA	NA	NA	NA	GO:0005783	GO	endoplasmic reticulum
Thupl.29378174s0015	29378174_3104296	29378174	A	Thupl.29378174s0015.1.v3.1	Transcript	5_prime_UTR_variant	754	NA	NA	NA	NA	NA	GO:0016671	GO	oxidoreductase activity, acting on a sulfur group of donors, disulfide as acceptor
Thupl.29378174s0015	29378174_3104296	29378174	A	Thupl.29378174s0015.1.v3.1	Transcript	5_prime_UTR_variant	754	NA	NA	NA	NA	NA	GO:0055114	GO	oxidation-reduction process
Thupl.29378176s0001	29378176_1332958	29378176	A	Thupl.29378176s0001.1.v3.1	Transcript	intron_variant	NA	NA	NA	NA	NA	NA	GO:0016021	GO	integral to membrane
Thupl.29378176s0001	29378176_1332958	29378176	A	Thupl.29378176s0001.1.v3.1	Transcript	intron_variant	NA	NA	NA	NA	NA	NA	GO:0055085	GO	transmembrane transport
Thupl.29378177s0005	29378177_108082	29378177	A	Thupl.29378177s0005.1.v3.1	Transcript	5_prime_UTR_variant	56	NA	NA	NA	NA	NA	GO:0004867	GO	serine-type endopeptidase inhibitor activity
Thupl.29378182s0003	29378182_184704	29378182	C	Thupl.29378182s0003.1.v3.1	Transcript	missense_variant	4798	4346	1449	H/R	cAt/cGt	NA	GO:0005515	GO	protein binding
Thupl.29378184s0010	29378184_891793	29378184	T	Thupl.29378184s0010.1.v3.1	Transcript	missense_variant	2563	2317	773	H/Y	Cat/Tat	NA	GO:0008270	GO	zinc ion binding
Thupl.29378187s0006	29378187_1071928	29378187	A	Thupl.29378187s0006.1.v3.1	Transcript	missense_variant	345	17	6	A/E	gCg/gAg	NA	GO:0003677	GO	DNA binding
Thupl.29378187s0006	29378187_1071928	29378187	A	Thupl.29378187s0006.1.v3.1	Transcript	missense_variant	345	17	6	A/E	gCg/gAg	NA	GO:0006355	GO	regulation of transcription, DNA-dependent
Thupl.29378194s0001	29378194_230350	29378194	C	Thupl.29378194s0001.1.v3.1	Transcript	downstream_gene_variant	NA	NA	NA	NA	NA	NA	GO:0000049	GO	tRNA binding
Thupl.29378194s0003	29378194_461093	29378194	A	Thupl.29378194s0003.1.v3.1	Transcript	5_prime_UTR_variant	204	NA	NA	NA	NA	NA	GO:0016021	GO	integral to membrane
Thupl.29378199s0017	29378199_3773779	29378199	T	Thupl.29378199s0017.1.v3.1	Transcript	3_prime_UTR_variant	3362	NA	NA	NA	NA	NA	GO:0000160	GO	phosphorelay signal transduction system
Thupl.29378199s0018	29378199_4298115	29378199	T	Thupl.29378199s0018.1.v3.1	Transcript	missense_variant	1965	1567	523	V/L	Gta/Tta	NA	GO:0005516	GO	calmodulin binding
Thupl.29378199s0018	29378199_4298115	29378199	T	Thupl.29378199s0018.1.v3.1	Transcript	missense_variant	1965	1567	523	V/L	Gta/Tta	NA	GO:0006950	GO	response to stress
Thupl.29378199s0027	29378199_6425957	29378199	C	Thupl.29378199s0027.1.v3.1	Transcript	3_prime_UTR_variant	2086	NA	NA	NA	NA	NA	GO:0006388	GO	tRNA splicing, via endonucleolytic cleavage and ligation
Thupl.29378199s0027	29378199_6425957	29378199	C	Thupl.29378199s0027.1.v3.1	Transcript	3_prime_UTR_variant	2086	NA	NA	NA	NA	NA	GO:0016772	GO	transferase activity, transferring phosphorus-containing groups
Thupl.29378200s0001	29378200_139992	29378200	C	Thupl.29378200s0001.2.v3.1	Transcript	5_prime_UTR_variant	397	NA	NA	NA	NA	NA	GO:0005215	GO	transporter activity
Thupl.29378200s0001	29378200_139992	29378200	C	Thupl.29378200s0001.2.v3.1	Transcript	5_prime_UTR_variant	397	NA	NA	NA	NA	NA	GO:0006810	GO	transport
Thupl.29378200s0001	29378200_139992	29378200	C	Thupl.29378200s0001.2.v3.1	Transcript	5_prime_UTR_variant	397	NA	NA	NA	NA	NA	GO:0016020	GO	membrane
Thupl.29378201s0006	29378201_2389835	29378201	C	Thupl.29378201s0006.1.v3.1	Transcript	3_prime_UTR_variant	2422	NA	NA	NA	NA	NA	GO:0004540	GO	ribonuclease activity
Thupl.29378201s0006	29378201_2389835	29378201	C	Thupl.29378201s0006.1.v3.1	Transcript	3_prime_UTR_variant	2422	NA	NA	NA	NA	NA	GO:0008033	GO	tRNA processing
Thupl.29378203s0002	29378203_99525	29378203	C	Thupl.29378203s0002.1.v3.1	Transcript	intron_variant	NA	NA	NA	NA	NA	NA	GO:0008686	GO	3,4-dihydroxy-2-butanone-4-phosphate synthase activity
Thupl.29378203s0002	29378203_99525	29378203	C	Thupl.29378203s0002.1.v3.1	Transcript	intron_variant	NA	NA	NA	NA	NA	NA	GO:0009231	GO	riboflavin biosynthetic process
Thupl.29378205s0009	29378205_983220	29378205	T	Thupl.29378205s0009.1.v3.1	Transcript	intron_variant	NA	NA	NA	NA	NA	NA	GO:0005524	GO	ATP binding
Thupl.29378205s0009	29378205_983220	29378205	T	Thupl.29378205s0009.1.v3.1	Transcript	intron_variant	NA	NA	NA	NA	NA	NA	GO:0016887	GO	ATPase activity
Thupl.29378206s0001	29378206_148627	29378206	A	Thupl.29378206s0001.1.v3.1	Transcript	intron_variant	NA	NA	NA	NA	NA	NA	GO:0005215	GO	transporter activity
Thupl.29378206s0001	29378206_148627	29378206	A	Thupl.29378206s0001.1.v3.1	Transcript	intron_variant	NA	NA	NA	NA	NA	NA	GO:0006810	GO	transport
Thupl.29378206s0001	29378206_148627	29378206	A	Thupl.29378206s0001.1.v3.1	Transcript	intron_variant	NA	NA	NA	NA	NA	NA	GO:0016020	GO	membrane
Thupl.29378206s0003	29378206_697408	29378206	A	Thupl.29378206s0003.1.v3.1	Transcript	synonymous_variant	1381	1221	407	L	ttG/ttA	NA	GO:0003924	GO	GTPase activity
Thupl.29378206s0003	29378206_697408	29378206	A	Thupl.29378206s0003.1.v3.1	Transcript	synonymous_variant	1381	1221	407	L	ttG/ttA	NA	GO:0005525	GO	GTP binding
Thupl.29378210s0001	29378210_370911	29378210	T	Thupl.29378210s0001.1.v3.1	Transcript	synonymous_variant	2821	2664	888	G	ggG/ggA	NA	GO:0008033	GO	tRNA processing
Thupl.29378210s0007	29378210_1451363	29378210	T	Thupl.29378210s0007.1.v3.1	Transcript	3_prime_UTR_variant	716	NA	NA	NA	NA	NA	GO:0003712	GO	transcription cofactor activity
Thupl.29378210s0007	29378210_1451363	29378210	T	Thupl.29378210s0007.1.v3.1	Transcript	3_prime_UTR_variant	716	NA	NA	NA	NA	NA	GO:0004402	GO	histone acetyltransferase activity
Thupl.29378210s0007	29378210_1451363	29378210	T	Thupl.29378210s0007.1.v3.1	Transcript	3_prime_UTR_variant	716	NA	NA	NA	NA	NA	GO:0005634	GO	nucleus
Thupl.29378210s0007	29378210_1451363	29378210	T	Thupl.29378210s0007.1.v3.1	Transcript	3_prime_UTR_variant	716	NA	NA	NA	NA	NA	GO:0006355	GO	regulation of transcription, DNA-dependent
Thupl.29378210s0007	29378210_1451363	29378210	T	Thupl.29378210s0007.1.v3.1	Transcript	3_prime_UTR_variant	716	NA	NA	NA	NA	NA	GO:0008270	GO	zinc ion binding
Thupl.29378212s0004	29378212_2150175	29378212	A	Thupl.29378212s0004.1.v3.1	Transcript	splice_donor_variant	NA	NA	NA	NA	NA	NA	GO:0004190	GO	aspartic-type endopeptidase activity
Thupl.29378212s0004	29378212_2150175	29378212	A	Thupl.29378212s0004.1.v3.1	Transcript	splice_donor_variant	NA	NA	NA	NA	NA	NA	GO:0016021	GO	integral to membrane
Thupl.29378212s0015	29378212_4866776	29378212	G	Thupl.29378212s0015.1.v3.1	Transcript	intron_variant	NA	NA	NA	NA	NA	NA	GO:0003824	GO	catalytic activity
Thupl.29378212s0015	29378212_4866776	29378212	G	Thupl.29378212s0015.1.v3.1	Transcript	intron_variant	NA	NA	NA	NA	NA	NA	GO:0006099	GO	tricarboxylic acid cycle
Thupl.29378212s0015	29378212_4866776	29378212	G	Thupl.29378212s0015.1.v3.1	Transcript	intron_variant	NA	NA	NA	NA	NA	NA	GO:0008152	GO	metabolic process
Thupl.29378212s0020	29378212_5613157	29378212	G	Thupl.29378212s0020.1.v3.1	Transcript	5_prime_UTR_variant	45	NA	NA	NA	NA	NA	GO:0003684	GO	damaged DNA binding
Thupl.29378212s0020	29378212_5613157	29378212	G	Thupl.29378212s0020.1.v3.1	Transcript	5_prime_UTR_variant	45	NA	NA	NA	NA	NA	GO:0005515	GO	protein binding
Thupl.29378212s0020	29378212_5613157	29378212	G	Thupl.29378212s0020.1.v3.1	Transcript	5_prime_UTR_variant	45	NA	NA	NA	NA	NA	GO:0006289	GO	nucleotide-excision repair
Thupl.29378212s0020	29378212_5613157	29378212	G	Thupl.29378212s0020.1.v3.1	Transcript	5_prime_UTR_variant	45	NA	NA	NA	NA	NA	GO:0043161	GO	proteasomal ubiquitin-dependent protein catabolic process
Thupl.29378212s0025	29378212_6751404	29378212	G	Thupl.29378212s0025.1.v3.1	Transcript	synonymous_variant	2977	2604	868	E	gaA/gaG	NA	GO:0003777	GO	microtubule motor activity
Thupl.29378212s0025	29378212_6751404	29378212	G	Thupl.29378212s0025.1.v3.1	Transcript	synonymous_variant	2977	2604	868	E	gaA/gaG	NA	GO:0005524	GO	ATP binding
Thupl.29378212s0025	29378212_6751404	29378212	G	Thupl.29378212s0025.1.v3.1	Transcript	synonymous_variant	2977	2604	868	E	gaA/gaG	NA	GO:0007018	GO	microtubule-based movement
Thupl.29378212s0025	29378212_6751404	29378212	G	Thupl.29378212s0025.1.v3.1	Transcript	synonymous_variant	2977	2604	868	E	gaA/gaG	NA	GO:0008017	GO	microtubule binding
Thupl.29378212s0025	29378212_6751404	29378212	G	Thupl.29378212s0025.1.v3.1	Transcript	synonymous_variant	2977	2604	868	E	gaA/gaG	NA	GO:0009904	GO	chloroplast accumulation movement
Thupl.29378212s0029	29378212_7156792	29378212	C	Thupl.29378212s0029.1.v3.1	Transcript	3_prime_UTR_variant	2748	NA	NA	NA	NA	NA	GO:0003824	GO	catalytic activity
Thupl.29378212s0029	29378212_7156792	29378212	C	Thupl.29378212s0029.1.v3.1	Transcript	3_prime_UTR_variant	2748	NA	NA	NA	NA	NA	GO:0008152	GO	metabolic process
Thupl.29378213s0003	29378213_448209	29378213	T	Thupl.29378213s0003.1.v3.1	Transcript	3_prime_UTR_variant	2230	NA	NA	NA	NA	NA	GO:0004672	GO	protein kinase activity
Thupl.29378213s0003	29378213_448209	29378213	T	Thupl.29378213s0003.1.v3.1	Transcript	3_prime_UTR_variant	2230	NA	NA	NA	NA	NA	GO:0005509	GO	calcium ion binding
Thupl.29378213s0003	29378213_448209	29378213	T	Thupl.29378213s0003.1.v3.1	Transcript	3_prime_UTR_variant	2230	NA	NA	NA	NA	NA	GO:0005524	GO	ATP binding
Thupl.29378213s0003	29378213_448209	29378213	T	Thupl.29378213s0003.1.v3.1	Transcript	3_prime_UTR_variant	2230	NA	NA	NA	NA	NA	GO:0006468	GO	protein phosphorylation
Thupl.29378215s0015	29378215_3753266	29378215	T	Thupl.29378215s0015.1.v3.1	Transcript	intron_variant	NA	NA	NA	NA	NA	NA	GO:0016757	GO	transferase activity, transferring glycosyl groups
Thupl.29378215s0019	29378215_4269829	29378215	A	Thupl.29378215s0019.1.v3.1	Transcript	5_prime_UTR_variant	502	NA	NA	NA	NA	NA	GO:0005515	GO	protein binding
Thupl.29378216s0002	29378216_640435	29378216	G	Thupl.29378216s0002.1.v3.1	Transcript	3_prime_UTR_variant	1678	NA	NA	NA	NA	NA	GO:0004672	GO	protein kinase activity
Thupl.29378216s0002	29378216_640435	29378216	G	Thupl.29378216s0002.1.v3.1	Transcript	3_prime_UTR_variant	1678	NA	NA	NA	NA	NA	GO:0005524	GO	ATP binding
Thupl.29378216s0002	29378216_640435	29378216	G	Thupl.29378216s0002.1.v3.1	Transcript	3_prime_UTR_variant	1678	NA	NA	NA	NA	NA	GO:0006468	GO	protein phosphorylation
Thupl.29378220s0004	29378220_781866	29378220	A	Thupl.29378220s0004.1.v3.1	Transcript	3_prime_UTR_variant	1529	NA	NA	NA	NA	NA	GO:0004175	GO	endopeptidase activity
Thupl.29378220s0004	29378220_781866	29378220	A	Thupl.29378220s0004.1.v3.1	Transcript	3_prime_UTR_variant	1529	NA	NA	NA	NA	NA	GO:0004298	GO	threonine-type endopeptidase activity
Thupl.29378220s0004	29378220_781866	29378220	A	Thupl.29378220s0004.1.v3.1	Transcript	3_prime_UTR_variant	1529	NA	NA	NA	NA	NA	GO:0005839	GO	proteasome core complex
Thupl.29378220s0004	29378220_781866	29378220	A	Thupl.29378220s0004.1.v3.1	Transcript	3_prime_UTR_variant	1529	NA	NA	NA	NA	NA	GO:0006511	GO	ubiquitin-dependent protein catabolic process
Thupl.29378220s0004	29378220_781866	29378220	A	Thupl.29378220s0004.1.v3.1	Transcript	3_prime_UTR_variant	1529	NA	NA	NA	NA	NA	GO:0019773	GO	proteasome core complex, alpha-subunit complex
Thupl.29378220s0004	29378220_781866	29378220	A	Thupl.29378220s0004.1.v3.1	Transcript	3_prime_UTR_variant	1529	NA	NA	NA	NA	NA	GO:0051603	GO	proteolysis involved in cellular protein catabolic process
Thupl.29378222s0002	29378222_339234	29378222	G	Thupl.29378222s0002.1.v3.1	Transcript	synonymous_variant	1804	1494	498	A	gcT/gcC	NA	GO:0000398	GO	mRNA splicing, via spliceosome
Thupl.29378224s0018	29378224_3676842	29378224	A	Thupl.29378224s0018.1.v3.1	Transcript	3_prime_UTR_variant	3834	NA	NA	NA	NA	NA	GO:0008270	GO	zinc ion binding
Thupl.29378226s0007	29378226_978916	29378226	G	Thupl.29378226s0007.1.v3.1	Transcript	synonymous_variant	895	18	6	F	ttT/ttC	NA	GO:0004842	GO	ubiquitin-protein ligase activity
Thupl.29378226s0007	29378226_978916	29378226	G	Thupl.29378226s0007.1.v3.1	Transcript	synonymous_variant	895	18	6	F	ttT/ttC	NA	GO:0005515	GO	protein binding
Thupl.29378226s0007	29378226_978916	29378226	G	Thupl.29378226s0007.1.v3.1	Transcript	synonymous_variant	895	18	6	F	ttT/ttC	NA	GO:0016567	GO	protein ubiquitination
Thupl.29378226s0008	29378226_1403044	29378226	C	Thupl.29378226s0008.1.v3.1	Transcript	synonymous_variant	1235	1081	361	L	Ttg/Ctg	NA	GO:0003723	GO	RNA binding
Thupl.29378226s0009	29378226_1479211	29378226	A	Thupl.29378226s0009.1.v3.1	Transcript	5_prime_UTR_variant	68	NA	NA	NA	NA	NA	GO:0003924	GO	GTPase activity
Thupl.29378226s0024	29378226_5009185	29378226	G	Thupl.29378226s0024.1.v3.1	Transcript	missense_variant	1697	1172	391	V/A	gTt/gCt	NA	GO:0003676	GO	nucleic acid binding
Thupl.29378226s0024	29378226_5009185	29378226	G	Thupl.29378226s0024.1.v3.1	Transcript	missense_variant	1697	1172	391	V/A	gTt/gCt	NA	GO:0005524	GO	ATP binding
Thupl.29378231s0003	29378231_849234	29378231	A	Thupl.29378231s0003.1.v3.1	Transcript	5_prime_UTR_variant	182	NA	NA	NA	NA	NA	GO:0003723	GO	RNA binding
Thupl.29378231s0003	29378231_849234	29378231	A	Thupl.29378231s0003.1.v3.1	Transcript	5_prime_UTR_variant	182	NA	NA	NA	NA	NA	GO:0004652	GO	polynucleotide adenylyltransferase activity
Thupl.29378231s0003	29378231_849234	29378231	A	Thupl.29378231s0003.1.v3.1	Transcript	5_prime_UTR_variant	182	NA	NA	NA	NA	NA	GO:0005634	GO	nucleus
Thupl.29378231s0003	29378231_849234	29378231	A	Thupl.29378231s0003.1.v3.1	Transcript	5_prime_UTR_variant	182	NA	NA	NA	NA	NA	GO:0016779	GO	nucleotidyltransferase activity
Thupl.29378231s0003	29378231_849234	29378231	A	Thupl.29378231s0003.1.v3.1	Transcript	5_prime_UTR_variant	182	NA	NA	NA	NA	NA	GO:0043631	GO	RNA polyadenylation
Thupl.29378241s0005	29378241_806589	29378241	G	Thupl.29378241s0005.1.v3.1	Transcript	3_prime_UTR_variant	3668	NA	NA	NA	NA	NA	GO:0003676	GO	nucleic acid binding
Thupl.29378241s0005	29378241_806589	29378241	G	Thupl.29378241s0005.1.v3.1	Transcript	3_prime_UTR_variant	3668	NA	NA	NA	NA	NA	GO:0005524	GO	ATP binding
Thupl.29378241s0005	29378241_806589	29378241	G	Thupl.29378241s0005.1.v3.1	Transcript	3_prime_UTR_variant	3668	NA	NA	NA	NA	NA	GO:0005634	GO	nucleus
Thupl.29378241s0005	29378241_806589	29378241	G	Thupl.29378241s0005.1.v3.1	Transcript	3_prime_UTR_variant	3668	NA	NA	NA	NA	NA	GO:0006338	GO	chromatin remodeling
Thupl.29378241s0005	29378241_806589	29378241	G	Thupl.29378241s0005.1.v3.1	Transcript	3_prime_UTR_variant	3668	NA	NA	NA	NA	NA	GO:0016589	GO	NURF complex
Thupl.29378241s0005	29378241_806589	29378241	G	Thupl.29378241s0005.1.v3.1	Transcript	3_prime_UTR_variant	3668	NA	NA	NA	NA	NA	GO:0016818	GO	hydrolase activity, acting on acid anhydrides, in phosphorus-containing anhydrides
Thupl.29378241s0005	29378241_806589	29378241	G	Thupl.29378241s0005.1.v3.1	Transcript	3_prime_UTR_variant	3668	NA	NA	NA	NA	NA	GO:0016887	GO	ATPase activity
Thupl.29378241s0005	29378241_806589	29378241	G	Thupl.29378241s0005.1.v3.1	Transcript	3_prime_UTR_variant	3668	NA	NA	NA	NA	NA	GO:0031491	GO	nucleosome binding
Thupl.29378241s0005	29378241_806589	29378241	G	Thupl.29378241s0005.1.v3.1	Transcript	3_prime_UTR_variant	3668	NA	NA	NA	NA	NA	GO:0043044	GO	ATP-dependent chromatin remodeling
Thupl.29378242s0011	29378242_1908546	29378242	C	Thupl.29378242s0011.1.v3.1	Transcript	intron_variant	NA	NA	NA	NA	NA	NA	GO:0071949	GO	FAD binding
Thupl.29378242s0012	29378242_2179607	29378242	C	Thupl.29378242s0012.1.v3.1	Transcript	3_prime_UTR_variant	3330	NA	NA	NA	NA	NA	GO:0006886	GO	intracellular protein transport
Thupl.29378242s0012	29378242_2179607	29378242	C	Thupl.29378242s0012.1.v3.1	Transcript	3_prime_UTR_variant	3330	NA	NA	NA	NA	NA	GO:0016192	GO	vesicle-mediated transport
Thupl.29378243s0005	29378243_783065	29378243	G	Thupl.29378243s0005.1.v3.1	Transcript	missense_variant	622	415	139	I/L	Att/Ctt	NA	GO:0004672	GO	protein kinase activity
Thupl.29378243s0005	29378243_783065	29378243	G	Thupl.29378243s0005.1.v3.1	Transcript	missense_variant	622	415	139	I/L	Att/Ctt	NA	GO:0005524	GO	ATP binding
Thupl.29378243s0005	29378243_783065	29378243	G	Thupl.29378243s0005.1.v3.1	Transcript	missense_variant	622	415	139	I/L	Att/Ctt	NA	GO:0006468	GO	protein phosphorylation
Thupl.29378244s0001	29378244_504040	29378244	G	Thupl.29378244s0001.1.v3.1	Transcript	intron_variant	NA	NA	NA	NA	NA	NA	GO:0016747	GO	transferase activity, transferring acyl groups other than amino-acyl groups
Thupl.29378246s0005	29378246_804421	29378246	T	Thupl.29378246s0005.1.v3.1	Transcript	5_prime_UTR_variant	184	NA	NA	NA	NA	NA	GO:0005515	GO	protein binding
Thupl.29378246s0008	29378246_1397487	29378246	A	Thupl.29378246s0008.1.v3.1	Transcript	3_prime_UTR_variant	1948	NA	NA	NA	NA	NA	GO:0005524	GO	ATP binding
Thupl.29378246s0008	29378246_1397487	29378246	A	Thupl.29378246s0008.1.v3.1	Transcript	3_prime_UTR_variant	1948	NA	NA	NA	NA	NA	GO:0016887	GO	ATPase activity
Thupl.29378248s0001	29378248_46555	29378248	C	Thupl.29378248s0001.1.v3.1	Transcript	stop_lost	326	145	49	*/Q	Taa/Caa	NA	GO:0005634	GO	nucleus
Thupl.29378248s0001	29378248_46555	29378248	C	Thupl.29378248s0001.1.v3.1	Transcript	stop_lost	326	145	49	*/Q	Taa/Caa	NA	GO:0006355	GO	regulation of transcription, DNA-dependent
Thupl.29378248s0001	29378248_46555	29378248	C	Thupl.29378248s0001.1.v3.1	Transcript	stop_lost	326	145	49	*/Q	Taa/Caa	NA	GO:0008270	GO	zinc ion binding
Thupl.29378253s0001	29378253_209367	29378253	G	Thupl.29378253s0001.1.v3.1	Transcript	5_prime_UTR_variant	172	NA	NA	NA	NA	NA	GO:0008168	GO	methyltransferase activity
Thupl.29378253s0006	29378253_1156155	29378253	C	Thupl.29378253s0006.1.v3.1	Transcript	intron_variant	NA	NA	NA	NA	NA	NA	GO:0016779	GO	nucleotidyltransferase activity
Thupl.29378257s0003	29378257_480801	29378257	T	Thupl.29378257s0003.1.v3.1	Transcript	intron_variant	NA	NA	NA	NA	NA	NA	GO:0003887	GO	DNA-directed DNA polymerase activity
Thupl.29378258s0007	29378258_3368062	29378258	G	Thupl.29378258s0007.1.v3.1	Transcript	synonymous_variant	965	483	161	G	ggA/ggG	NA	GO:0008061	GO	chitin binding
Thupl.29378258s0007	29378258_3368062	29378258	G	Thupl.29378258s0007.1.v3.1	Transcript	synonymous_variant	965	483	161	G	ggA/ggG	NA	GO:0042742	GO	defense response to bacterium
Thupl.29378258s0007	29378258_3368062	29378258	G	Thupl.29378258s0007.1.v3.1	Transcript	synonymous_variant	965	483	161	G	ggA/ggG	NA	GO:0050832	GO	defense response to fungus
Thupl.29378258s0008	29378258_3844430	29378258	A	Thupl.29378258s0008.1.v3.1	Transcript	3_prime_UTR_variant	1556	NA	NA	NA	NA	NA	GO:0016491	GO	oxidoreductase activity
Thupl.29378258s0008	29378258_3844430	29378258	A	Thupl.29378258s0008.1.v3.1	Transcript	3_prime_UTR_variant	1556	NA	NA	NA	NA	NA	GO:0055114	GO	oxidation-reduction process
Thupl.29378258s0011	29378258_4295536	29378258	G	Thupl.29378258s0011.1.v3.1	Transcript	missense_variant	1217	901	301	M/V	Atg/Gtg	NA	GO:0003333	GO	amino acid transmembrane transport
Thupl.29378258s0011	29378258_4295536	29378258	G	Thupl.29378258s0011.1.v3.1	Transcript	missense_variant	1217	901	301	M/V	Atg/Gtg	NA	GO:0015171	GO	amino acid transmembrane transporter activity
Thupl.29378258s0011	29378258_4295536	29378258	G	Thupl.29378258s0011.1.v3.1	Transcript	missense_variant	1217	901	301	M/V	Atg/Gtg	NA	GO:0016020	GO	membrane
Thupl.29378261s0001	29378261_586723	29378261	C	Thupl.29378261s0001.1.v3.1	Transcript	intron_variant	NA	NA	NA	NA	NA	NA	GO:0004185	GO	serine-type carboxypeptidase activity
Thupl.29378261s0001	29378261_586723	29378261	C	Thupl.29378261s0001.1.v3.1	Transcript	intron_variant	NA	NA	NA	NA	NA	NA	GO:0006508	GO	proteolysis
Thupl.29378261s0011	29378261_2332188	29378261	A	Thupl.29378261s0011.1.v3.1	Transcript	upstream_gene_variant	NA	NA	NA	NA	NA	NA	GO:0004185	GO	serine-type carboxypeptidase activity
Thupl.29378261s0011	29378261_2332188	29378261	A	Thupl.29378261s0011.1.v3.1	Transcript	upstream_gene_variant	NA	NA	NA	NA	NA	NA	GO:0006508	GO	proteolysis
Thupl.29378263s0006	29378263_251931	29378263	T	Thupl.29378263s0006.2.v3.1	Transcript	intron_variant	NA	NA	NA	NA	NA	NA	GO:0005819	GO	spindle
Thupl.29378263s0006	29378263_251931	29378263	T	Thupl.29378263s0006.2.v3.1	Transcript	intron_variant	NA	NA	NA	NA	NA	NA	GO:0005874	GO	microtubule
Thupl.29378263s0006	29378263_251931	29378263	T	Thupl.29378263s0006.2.v3.1	Transcript	intron_variant	NA	NA	NA	NA	NA	NA	GO:0032147	GO	activation of protein kinase activity
Thupl.29378263s0006	29378263_251931	29378263	T	Thupl.29378263s0006.2.v3.1	Transcript	intron_variant	NA	NA	NA	NA	NA	NA	GO:0060236	GO	regulation of mitotic spindle organization
Thupl.29378264s0002	29378264_900339	29378264	T	Thupl.29378264s0002.1.v3.1	Transcript	missense_variant	2733	2014	672	T/S	Act/Tct	NA	GO:0003723	GO	RNA binding
Thupl.29378269s0005	29378269_460813	29378269	G	Thupl.29378269s0005.1.v3.1	Transcript	3_prime_UTR_variant	912	NA	NA	NA	NA	NA	GO:0003677	GO	DNA binding
Thupl.29378269s0006	29378269_1137262	29378269	C	Thupl.29378269s0006.1.v3.1	Transcript	synonymous_variant	2265	1812	604	Q	caA/caG	NA	GO:0003676	GO	nucleic acid binding
Thupl.29378269s0006	29378269_1137262	29378269	C	Thupl.29378269s0006.1.v3.1	Transcript	synonymous_variant	2265	1812	604	Q	caA/caG	NA	GO:0005524	GO	ATP binding
Thupl.29378269s0008	29378269_1702434	29378269	C	Thupl.29378269s0008.1.v3.1	Transcript	5_prime_UTR_variant	111	NA	NA	NA	NA	NA	GO:0010508	GO	positive regulation of autophagy
Thupl.29378271s0010	29378271_1876005	29378271	T	Thupl.29378271s0010.1.v3.1	Transcript	3_prime_UTR_variant	2749	NA	NA	NA	NA	NA	GO:0003676	GO	nucleic acid binding
Thupl.29378271s0010	29378271_1876005	29378271	T	Thupl.29378271s0010.1.v3.1	Transcript	3_prime_UTR_variant	2749	NA	NA	NA	NA	NA	GO:0003723	GO	RNA binding
Thupl.29378275s0001	29378275_21557	29378275	C	Thupl.29378275s0001.1.v3.1	Transcript	missense_variant	3123	392	131	I/T	aTt/aCt	NA	GO:0003743	GO	translation initiation factor activity
Thupl.29378275s0001	29378275_21557	29378275	C	Thupl.29378275s0001.1.v3.1	Transcript	missense_variant	3123	392	131	I/T	aTt/aCt	NA	GO:0006413	GO	translational initiation
Thupl.29378275s0010	29378275_841086	29378275	T	Thupl.29378275s0010.1.v3.1	Transcript	5_prime_UTR_variant	147	NA	NA	NA	NA	NA	GO:0000145	GO	exocyst
Thupl.29378275s0010	29378275_841086	29378275	T	Thupl.29378275s0010.1.v3.1	Transcript	5_prime_UTR_variant	147	NA	NA	NA	NA	NA	GO:0006904	GO	vesicle docking involved in exocytosis
Thupl.29378276s0004	29378276_400686	29378276	G	Thupl.29378276s0004.1.v3.1	Transcript	missense_variant	2232	1770	590	I/M	atA/atG	NA	GO:0004970	GO	ionotropic glutamate receptor activity
Thupl.29378276s0004	29378276_400686	29378276	G	Thupl.29378276s0004.1.v3.1	Transcript	missense_variant	2232	1770	590	I/M	atA/atG	NA	GO:0016020	GO	membrane
Thupl.29378276s0005	29378276_727941	29378276	A	Thupl.29378276s0005.1.v3.1	Transcript	intron_variant	NA	NA	NA	NA	NA	NA	GO:0004970	GO	ionotropic glutamate receptor activity
Thupl.29378276s0005	29378276_727941	29378276	A	Thupl.29378276s0005.1.v3.1	Transcript	intron_variant	NA	NA	NA	NA	NA	NA	GO:0016020	GO	membrane
Thupl.29378276s0007	29378276_1146128	29378276	A	Thupl.29378276s0007.1.v3.1	Transcript	synonymous_variant	2117	1626	542	E	gaG/gaA	NA	GO:0005515	GO	protein binding
Thupl.29378279s0008	29378279_911763	29378279	A	Thupl.29378279s0008.1.v3.1	Transcript	synonymous_variant	504	198	66	L	ctG/ctA	NA	GO:0004672	GO	protein kinase activity
Thupl.29378279s0008	29378279_911763	29378279	A	Thupl.29378279s0008.1.v3.1	Transcript	synonymous_variant	504	198	66	L	ctG/ctA	NA	GO:0006468	GO	protein phosphorylation
Thupl.29378279s0011	29378279_1593400	29378279	T	Thupl.29378279s0011.1.v3.1	Transcript	intron_variant	NA	NA	NA	NA	NA	NA	GO:0004869	GO	cysteine-type endopeptidase inhibitor activity
Thupl.29378279s0012	29378279_1649191	29378279	C	Thupl.29378279s0012.1.v3.1	Transcript	missense_variant	573	347	116	Q/R	cAg/cGg	NA	GO:0046872	GO	metal ion binding
Thupl.29378279s0013	29378279_1960508	29378279	G	Thupl.29378279s0013.1.v3.1	Transcript	missense_variant	1015	784	262	R/G	Cga/Gga	NA	GO:0008934	GO	inositol monophosphate 1-phosphatase activity
Thupl.29378279s0013	29378279_1960508	29378279	G	Thupl.29378279s0013.1.v3.1	Transcript	missense_variant	1015	784	262	R/G	Cga/Gga	NA	GO:0046854	GO	phosphatidylinositol phosphorylation
Thupl.29378279s0013	29378279_1960508	29378279	G	Thupl.29378279s0013.1.v3.1	Transcript	missense_variant	1015	784	262	R/G	Cga/Gga	NA	GO:0046855	GO	inositol phosphate dephosphorylation
Thupl.29378279s0023	29378279_6497030	29378279	G	Thupl.29378279s0023.1.v3.1	Transcript	3_prime_UTR_variant	1497	NA	NA	NA	NA	NA	GO:0005515	GO	protein binding
Thupl.29378279s0031	29378279_9535131	29378279	C	Thupl.29378279s0031.1.v3.1	Transcript	intron_variant	NA	NA	NA	NA	NA	NA	GO:0003676	GO	nucleic acid binding
Thupl.29378279s0032	29378279_9837691	29378279	G	Thupl.29378279s0032.1.v3.1	Transcript	3_prime_UTR_variant	2021	NA	NA	NA	NA	NA	GO:0005215	GO	transporter activity
Thupl.29378279s0032	29378279_9837691	29378279	G	Thupl.29378279s0032.1.v3.1	Transcript	3_prime_UTR_variant	2021	NA	NA	NA	NA	NA	GO:0016020	GO	membrane
Thupl.29378279s0032	29378279_9837691	29378279	G	Thupl.29378279s0032.1.v3.1	Transcript	3_prime_UTR_variant	2021	NA	NA	NA	NA	NA	GO:0055085	GO	transmembrane transport
Thupl.29378281s0001	29378281_16141	29378281	G	Thupl.29378281s0001.1.v3.1	Transcript	upstream_gene_variant	NA	NA	NA	NA	NA	NA	GO:0005515	GO	protein binding
Thupl.29378286s0001	29378286_123688	29378286	T	Thupl.29378286s0001.3.v3.1	Transcript	5_prime_UTR_variant	1202	NA	NA	NA	NA	NA	GO:0003676	GO	nucleic acid binding
Thupl.29378286s0002	29378286_519560	29378286	G	Thupl.29378286s0002.1.v3.1	Transcript	missense_variant	3269	2020	674	K/E	Aaa/Gaa	NA	GO:0004842	GO	ubiquitin-protein ligase activity
Thupl.29378286s0002	29378286_519560	29378286	G	Thupl.29378286s0002.1.v3.1	Transcript	missense_variant	3269	2020	674	K/E	Aaa/Gaa	NA	GO:0005515	GO	protein binding
Thupl.29378286s0002	29378286_519560	29378286	G	Thupl.29378286s0002.1.v3.1	Transcript	missense_variant	3269	2020	674	K/E	Aaa/Gaa	NA	GO:0016567	GO	protein ubiquitination
Thupl.29378287s0024	29378287_2494708	29378287	A	Thupl.29378287s0024.1.v3.1	Transcript	missense_variant	2295	1891	631	V/I	Gtc/Atc	NA	GO:0005515	GO	protein binding
Thupl.29378287s0024	29378287_2494708	29378287	A	Thupl.29378287s0024.1.v3.1	Transcript	missense_variant	2295	1891	631	V/I	Gtc/Atc	NA	GO:0005634	GO	nucleus
Thupl.29378287s0024	29378287_2494708	29378287	A	Thupl.29378287s0024.1.v3.1	Transcript	missense_variant	2295	1891	631	V/I	Gtc/Atc	NA	GO:0008270	GO	zinc ion binding
Thupl.29378287s0024	29378287_2494708	29378287	A	Thupl.29378287s0024.1.v3.1	Transcript	missense_variant	2295	1891	631	V/I	Gtc/Atc	NA	GO:0018024	GO	histone-lysine N-methyltransferase activity
Thupl.29378287s0024	29378287_2494708	29378287	A	Thupl.29378287s0024.1.v3.1	Transcript	missense_variant	2295	1891	631	V/I	Gtc/Atc	NA	GO:0034968	GO	histone lysine methylation
Thupl.29378289s0003	29378289_1658188	29378289	A	Thupl.29378289s0003.1.v3.1	Transcript	synonymous_variant	2727	2529	843	A	gcG/gcA	NA	GO:0005524	GO	ATP binding
Thupl.29378289s0003	29378289_1658188	29378289	A	Thupl.29378289s0003.1.v3.1	Transcript	synonymous_variant	2727	2529	843	A	gcG/gcA	NA	GO:0019538	GO	protein metabolic process
Thupl.29378296s0001	29378296_191435	29378296	T	Thupl.29378296s0001.1.v3.1	Transcript	missense_variant	473	187	63	V/I	Gtt/Att	NA	GO:0005515	GO	protein binding
Thupl.29378297s0004	29378297_265031	29378297	T	Thupl.29378297s0004.1.v3.1	Transcript	missense_variant	1838	1577	526	A/V	gCg/gTg	NA	GO:0005216	GO	ion channel activity
Thupl.29378297s0004	29378297_265031	29378297	T	Thupl.29378297s0004.1.v3.1	Transcript	missense_variant	1838	1577	526	A/V	gCg/gTg	NA	GO:0006811	GO	ion transport
Thupl.29378297s0004	29378297_265031	29378297	T	Thupl.29378297s0004.1.v3.1	Transcript	missense_variant	1838	1577	526	A/V	gCg/gTg	NA	GO:0016020	GO	membrane
Thupl.29378297s0004	29378297_265031	29378297	T	Thupl.29378297s0004.1.v3.1	Transcript	missense_variant	1838	1577	526	A/V	gCg/gTg	NA	GO:0055085	GO	transmembrane transport
Thupl.29378303s0003	29378303_1296174	29378303	T	Thupl.29378303s0003.1.v3.1	Transcript	5_prime_UTR_variant	233	NA	NA	NA	NA	NA	GO:0005515	GO	protein binding
Thupl.29378303s0005	29378303_2358472	29378303	C	Thupl.29378303s0005.1.v3.1	Transcript	missense_variant	616	473	158	L/P	cTc/cCc	NA	GO:0046658	GO	anchored to plasma membrane
Thupl.29378303s0005	29378303_2358472	29378303	C	Thupl.29378303s0005.1.v3.1	Transcript	missense_variant	616	473	158	L/P	cTc/cCc	NA	GO:0051716	GO	cellular response to stimulus
Thupl.29378304s0004	29378304_920186	29378304	G	Thupl.29378304s0004.1.v3.1	Transcript	missense_variant	1706	1082	361	C/S	tGt/tCt	NA	GO:0019867	GO	outer membrane
Thupl.29378305s0003	29378305_292402	29378305	T	Thupl.29378305s0003.1.v3.1	Transcript	5_prime_UTR_variant	410	NA	NA	NA	NA	NA	GO:0016020	GO	membrane
Thupl.29378305s0006	29378305_1002059	29378305	C	Thupl.29378305s0006.1.v3.1	Transcript	3_prime_UTR_variant	866	NA	NA	NA	NA	NA	GO:0003723	GO	RNA binding
Thupl.29378305s0006	29378305_1002059	29378305	C	Thupl.29378305s0006.1.v3.1	Transcript	3_prime_UTR_variant	866	NA	NA	NA	NA	NA	GO:0003743	GO	translation initiation factor activity
Thupl.29378305s0006	29378305_1002059	29378305	C	Thupl.29378305s0006.1.v3.1	Transcript	3_prime_UTR_variant	866	NA	NA	NA	NA	NA	GO:0005737	GO	cytoplasm
Thupl.29378305s0006	29378305_1002059	29378305	C	Thupl.29378305s0006.1.v3.1	Transcript	3_prime_UTR_variant	866	NA	NA	NA	NA	NA	GO:0006413	GO	translational initiation
Thupl.29378313s0006	29378313_908280	29378313	T	Thupl.29378313s0006.1.v3.1	Transcript	synonymous_variant	661	204	68	P	ccA/ccT	NA	GO:0003872	GO	6-phosphofructokinase activity
Thupl.29378313s0006	29378313_908280	29378313	T	Thupl.29378313s0006.1.v3.1	Transcript	synonymous_variant	661	204	68	P	ccA/ccT	NA	GO:0006096	GO	glycolysis
Thupl.29378314s0009	29378314_2152895	29378314	A	Thupl.29378314s0009.1.v3.1	Transcript	3_prime_UTR_variant	390	NA	NA	NA	NA	NA	GO:0005787	GO	signal peptidase complex
Thupl.29378314s0009	29378314_2152895	29378314	A	Thupl.29378314s0009.1.v3.1	Transcript	3_prime_UTR_variant	390	NA	NA	NA	NA	NA	GO:0006465	GO	signal peptide processing
Thupl.29378314s0009	29378314_2152895	29378314	A	Thupl.29378314s0009.1.v3.1	Transcript	3_prime_UTR_variant	390	NA	NA	NA	NA	NA	GO:0008233	GO	peptidase activity
Thupl.29378314s0009	29378314_2152895	29378314	A	Thupl.29378314s0009.1.v3.1	Transcript	3_prime_UTR_variant	390	NA	NA	NA	NA	NA	GO:0016021	GO	integral to membrane
Thupl.29378316s0001	29378316_146707	29378316	G	Thupl.29378316s0001.1.v3.1	Transcript	intron_variant	NA	NA	NA	NA	NA	NA	GO:0000166	GO	nucleotide binding
Thupl.29378316s0001	29378316_146707	29378316	G	Thupl.29378316s0001.1.v3.1	Transcript	intron_variant	NA	NA	NA	NA	NA	NA	GO:0005525	GO	GTP binding
Thupl.29378318s0007	29378318_3448780	29378318	C	Thupl.29378318s0007.1.v3.1	Transcript	synonymous_variant	1222	1056	352	D	gaT/gaC	NA	GO:0004435	GO	phosphatidylinositol phospholipase C activity
Thupl.29378318s0007	29378318_3448780	29378318	C	Thupl.29378318s0007.1.v3.1	Transcript	synonymous_variant	1222	1056	352	D	gaT/gaC	NA	GO:0006629	GO	lipid metabolic process
Thupl.29378318s0007	29378318_3448780	29378318	C	Thupl.29378318s0007.1.v3.1	Transcript	synonymous_variant	1222	1056	352	D	gaT/gaC	NA	GO:0007165	GO	signal transduction
Thupl.29378318s0007	29378318_3448780	29378318	C	Thupl.29378318s0007.1.v3.1	Transcript	synonymous_variant	1222	1056	352	D	gaT/gaC	NA	GO:0035556	GO	intracellular signal transduction
Thupl.29378318s0008	29378318_3569666	29378318	C	Thupl.29378318s0008.1.v3.1	Transcript	synonymous_variant	723	700	234	L	Ttg/Ctg	NA	GO:0003824	GO	catalytic activity
Thupl.29378318s0008	29378318_3569666	29378318	C	Thupl.29378318s0008.1.v3.1	Transcript	synonymous_variant	723	700	234	L	Ttg/Ctg	NA	GO:0051536	GO	iron-sulfur cluster binding
Thupl.29378318s0011	29378318_3691767	29378318	A	Thupl.29378318s0011.1.v3.1	Transcript	missense_variant	275	136	46	S/T	Tca/Aca	NA	GO:0005515	GO	protein binding
Thupl.29378320s0001	29378320_241015	29378320	A	Thupl.29378320s0001.1.v3.1	Transcript	3_prime_UTR_variant	1118	NA	NA	NA	NA	NA	GO:0000160	GO	phosphorelay signal transduction system
Thupl.29378320s0001	29378320_241015	29378320	A	Thupl.29378320s0001.1.v3.1	Transcript	3_prime_UTR_variant	1118	NA	NA	NA	NA	NA	GO:0004871	GO	signal transducer activity
Thupl.29378320s0005	29378320_1549959	29378320	A	Thupl.29378320s0005.1.v3.1	Transcript	3_prime_UTR_variant	2620	NA	NA	NA	NA	NA	GO:0005524	GO	ATP binding
Thupl.29378320s0005	29378320_1549959	29378320	A	Thupl.29378320s0005.1.v3.1	Transcript	3_prime_UTR_variant	2620	NA	NA	NA	NA	NA	GO:0008152	GO	metabolic process
Thupl.29378320s0005	29378320_1549959	29378320	A	Thupl.29378320s0005.1.v3.1	Transcript	3_prime_UTR_variant	2620	NA	NA	NA	NA	NA	GO:0016301	GO	kinase activity
Thupl.29378322s0003	29378322_1004032	29378322	T	Thupl.29378322s0003.1.v3.1	Transcript	NA	564	501	167	M/I	atG/atA	NA	GO:0003723	GO	RNA binding
Thupl.29378322s0003	29378322_1004032	29378322	T	Thupl.29378322s0003.1.v3.1	Transcript	NA	564	501	167	M/I	atG/atA	NA	GO:0005525	GO	GTP binding
Thupl.29378331s0004	29378331_115854	29378331	C	Thupl.29378331s0004.1.v3.1	Transcript	3_prime_UTR_variant	1670	NA	NA	NA	NA	NA	GO:0016301	GO	kinase activity
Thupl.29378331s0005	29378331_623946	29378331	C	Thupl.29378331s0005.1.v3.1	Transcript	5_prime_UTR_variant	36	NA	NA	NA	NA	NA	GO:0007034	GO	vacuolar transport
Thupl.29378336s0001	29378336_65220	29378336	T	Thupl.29378336s0001.1.v3.1	Transcript	missense_variant	410	91	31	H/Y	Cat/Tat	NA	GO:0004672	GO	protein kinase activity
Thupl.29378336s0001	29378336_65220	29378336	T	Thupl.29378336s0001.1.v3.1	Transcript	missense_variant	410	91	31	H/Y	Cat/Tat	NA	GO:0005515	GO	protein binding
Thupl.29378336s0001	29378336_65220	29378336	T	Thupl.29378336s0001.1.v3.1	Transcript	missense_variant	410	91	31	H/Y	Cat/Tat	NA	GO:0005524	GO	ATP binding
Thupl.29378336s0001	29378336_65220	29378336	T	Thupl.29378336s0001.1.v3.1	Transcript	missense_variant	410	91	31	H/Y	Cat/Tat	NA	GO:0006468	GO	protein phosphorylation
Thupl.29378336s0002	29378336_478690	29378336	T	Thupl.29378336s0002.1.v3.1	Transcript	synonymous_variant	818	816	272	Q	caG/caA	NA	GO:0003677	GO	DNA binding
Thupl.29378336s0002	29378336_478690	29378336	T	Thupl.29378336s0002.1.v3.1	Transcript	synonymous_variant	818	816	272	Q	caG/caA	NA	GO:0003910	GO	DNA ligase (ATP) activity
Thupl.29378336s0002	29378336_478690	29378336	T	Thupl.29378336s0002.1.v3.1	Transcript	synonymous_variant	818	816	272	Q	caG/caA	NA	GO:0005524	GO	ATP binding
Thupl.29378336s0002	29378336_478690	29378336	T	Thupl.29378336s0002.1.v3.1	Transcript	synonymous_variant	818	816	272	Q	caG/caA	NA	GO:0006281	GO	DNA repair
Thupl.29378336s0002	29378336_478690	29378336	T	Thupl.29378336s0002.1.v3.1	Transcript	synonymous_variant	818	816	272	Q	caG/caA	NA	GO:0006310	GO	DNA recombination
Thupl.29378336s0002	29378336_478690	29378336	T	Thupl.29378336s0002.1.v3.1	Transcript	synonymous_variant	818	816	272	Q	caG/caA	NA	GO:0051103	GO	DNA ligation involved in DNA repair
Thupl.29378339s0019	29378339_3473732	29378339	C	Thupl.29378339s0019.1.v3.1	Transcript	5_prime_UTR_variant	456	NA	NA	NA	NA	NA	GO:0003677	GO	DNA binding
Thupl.29378339s0019	29378339_3473732	29378339	C	Thupl.29378339s0019.1.v3.1	Transcript	5_prime_UTR_variant	456	NA	NA	NA	NA	NA	GO:0005634	GO	nucleus
Thupl.29378340s0011	29378340_2213256	29378340	G	Thupl.29378340s0011.1.v3.1	Transcript	intron_variant	NA	NA	NA	NA	NA	NA	GO:0016787	GO	hydrolase activity
Thupl.29378348s0002	29378348_941406	29378348	A	Thupl.29378348s0002.1.v3.1	Transcript	synonymous_variant	1288	1014	338	D	gaC/gaT	NA	GO:0004672	GO	protein kinase activity
Thupl.29378348s0002	29378348_941406	29378348	A	Thupl.29378348s0002.1.v3.1	Transcript	synonymous_variant	1288	1014	338	D	gaC/gaT	NA	GO:0005509	GO	calcium ion binding
Thupl.29378348s0002	29378348_941406	29378348	A	Thupl.29378348s0002.1.v3.1	Transcript	synonymous_variant	1288	1014	338	D	gaC/gaT	NA	GO:0005524	GO	ATP binding
Thupl.29378348s0002	29378348_941406	29378348	A	Thupl.29378348s0002.1.v3.1	Transcript	synonymous_variant	1288	1014	338	D	gaC/gaT	NA	GO:0006468	GO	protein phosphorylation
Thupl.29378351s0003	29378351_1310219	29378351	A	Thupl.29378351s0003.1.v3.1	Transcript	missense_variant	1970	1939	647	D/N	Gac/Aac	NA	GO:0003968	GO	RNA-directed RNA polymerase activity
Thupl.29378352s0001	29378352_396294	29378352	A	Thupl.29378352s0001.1.v3.1	Transcript	3_prime_UTR_variant	1816	NA	NA	NA	NA	NA	GO:0006108	GO	malate metabolic process
Thupl.29378352s0001	29378352_396294	29378352	A	Thupl.29378352s0001.1.v3.1	Transcript	3_prime_UTR_variant	1816	NA	NA	NA	NA	NA	GO:0016491	GO	oxidoreductase activity
Thupl.29378352s0001	29378352_396294	29378352	A	Thupl.29378352s0001.1.v3.1	Transcript	3_prime_UTR_variant	1816	NA	NA	NA	NA	NA	GO:0016615	GO	malate dehydrogenase activity
Thupl.29378352s0001	29378352_396294	29378352	A	Thupl.29378352s0001.1.v3.1	Transcript	3_prime_UTR_variant	1816	NA	NA	NA	NA	NA	GO:0016616	GO	oxidoreductase activity, acting on the CH-OH group of donors, NAD or NADP as acceptor
Thupl.29378352s0001	29378352_396294	29378352	A	Thupl.29378352s0001.1.v3.1	Transcript	3_prime_UTR_variant	1816	NA	NA	NA	NA	NA	GO:0055114	GO	oxidation-reduction process
Thupl.29378353s0001	29378353_76978	29378353	A	Thupl.29378353s0001.1.v3.1	Transcript	3_prime_UTR_variant	2314	NA	NA	NA	NA	NA	GO:0016021	GO	integral to membrane
Thupl.29378353s0001	29378353_76978	29378353	A	Thupl.29378353s0001.1.v3.1	Transcript	3_prime_UTR_variant	2314	NA	NA	NA	NA	NA	GO:0055085	GO	transmembrane transport
Thupl.29378354s0002	29378354_378083	29378354	C	Thupl.29378354s0002.1.v3.1	Transcript	missense_variant	670	343	115	S/P	Tct/Cct	NA	GO:0004553	GO	hydrolase activity, hydrolyzing O-glycosyl compounds
Thupl.29378354s0002	29378354_378083	29378354	C	Thupl.29378354s0002.1.v3.1	Transcript	missense_variant	670	343	115	S/P	Tct/Cct	NA	GO:0005975	GO	carbohydrate metabolic process
Thupl.29378354s0002	29378354_378083	29378354	C	Thupl.29378354s0002.1.v3.1	Transcript	missense_variant	670	343	115	S/P	Tct/Cct	NA	GO:0030246	GO	carbohydrate binding
Thupl.29378364s0005	29378364_1533113	29378364	C	Thupl.29378364s0005.1.v3.1	Transcript	synonymous_variant	2978	1554	518	S	tcA/tcG	NA	GO:0003700	GO	sequence-specific DNA binding transcription factor activity
Thupl.29378364s0005	29378364_1533113	29378364	C	Thupl.29378364s0005.1.v3.1	Transcript	synonymous_variant	2978	1554	518	S	tcA/tcG	NA	GO:0005634	GO	nucleus
Thupl.29378364s0005	29378364_1533113	29378364	C	Thupl.29378364s0005.1.v3.1	Transcript	synonymous_variant	2978	1554	518	S	tcA/tcG	NA	GO:0006355	GO	regulation of transcription, DNA-dependent
Thupl.29378364s0005	29378364_1533113	29378364	C	Thupl.29378364s0005.1.v3.1	Transcript	synonymous_variant	2978	1554	518	S	tcA/tcG	NA	GO:0048364	GO	root development
Thupl.29378364s0011	29378364_2581130	29378364	A	Thupl.29378364s0011.1.v3.1	Transcript	downstream_gene_variant	NA	NA	NA	NA	NA	NA	GO:0000786	GO	nucleosome
Thupl.29378364s0011	29378364_2581130	29378364	A	Thupl.29378364s0011.1.v3.1	Transcript	downstream_gene_variant	NA	NA	NA	NA	NA	NA	GO:0003677	GO	DNA binding
Thupl.29378365s0003	29378365_538131	29378365	T	Thupl.29378365s0003.1.v3.1	Transcript	5_prime_UTR_variant	105	NA	NA	NA	NA	NA	GO:0016021	GO	integral to membrane
Thupl.29378366s0001	29378366_263808	29378366	G	Thupl.29378366s0001.1.v3.1	Transcript	missense_variant	1080	998	333	A/G	gCa/gGa	NA	GO:0016788	GO	hydrolase activity, acting on ester bonds
Thupl.29378366s0001	29378366_263808	29378366	G	Thupl.29378366s0001.1.v3.1	Transcript	missense_variant	1080	998	333	A/G	gCa/gGa	NA	GO:0051499	GO	D-aminoacyl-tRNA deacylase activity
Thupl.29378366s0007	29378366_717302	29378366	A	Thupl.29378366s0007.1.v3.1	Transcript	missense_variant	2330	1892	631	Y/F	tAt/tTt	NA	GO:0032039	GO	integrator complex
Thupl.29378370s0011	29378370_2627322	29378370	T	Thupl.29378370s0011.1.v3.1	Transcript	missense_variant	633	287	96	R/M	aGg/aTg	NA	GO:0003700	GO	sequence-specific DNA binding transcription factor activity
Thupl.29378370s0011	29378370_2627322	29378370	T	Thupl.29378370s0011.1.v3.1	Transcript	missense_variant	633	287	96	R/M	aGg/aTg	NA	GO:0006355	GO	regulation of transcription, DNA-dependent
Thupl.29378370s0014	29378370_3257395	29378370	C	Thupl.29378370s0014.1.v3.1	Transcript	3_prime_UTR_variant	1682	NA	NA	NA	NA	NA	GO:0003700	GO	sequence-specific DNA binding transcription factor activity
Thupl.29378370s0014	29378370_3257395	29378370	C	Thupl.29378370s0014.1.v3.1	Transcript	3_prime_UTR_variant	1682	NA	NA	NA	NA	NA	GO:0006355	GO	regulation of transcription, DNA-dependent
Thupl.29378373s0004	29378373_1146346	29378373	G	Thupl.29378373s0004.1.v3.1	Transcript	intron_variant	NA	NA	NA	NA	NA	NA	GO:0005524	GO	ATP binding
Thupl.29378373s0004	29378373_1146346	29378373	G	Thupl.29378373s0004.1.v3.1	Transcript	intron_variant	NA	NA	NA	NA	NA	NA	GO:0015992	GO	proton transport
Thupl.29378373s0004	29378373_1146346	29378373	G	Thupl.29378373s0004.1.v3.1	Transcript	intron_variant	NA	NA	NA	NA	NA	NA	GO:0046034	GO	ATP metabolic process
Thupl.29378373s0007	29378373_1817364	29378373	T	Thupl.29378373s0007.1.v3.1	Transcript	5_prime_UTR_variant	3	NA	NA	NA	NA	NA	GO:0003735	GO	structural constituent of ribosome
Thupl.29378373s0007	29378373_1817364	29378373	T	Thupl.29378373s0007.1.v3.1	Transcript	5_prime_UTR_variant	3	NA	NA	NA	NA	NA	GO:0005840	GO	ribosome
Thupl.29378373s0007	29378373_1817364	29378373	T	Thupl.29378373s0007.1.v3.1	Transcript	5_prime_UTR_variant	3	NA	NA	NA	NA	NA	GO:0006412	GO	translation
Thupl.29378377s0008	29378377_2011192	29378377	G	Thupl.29378377s0008.1.v3.1	Transcript	synonymous_variant	2046	1629	543	F	ttT/ttC	NA	GO:0005509	GO	calcium ion binding
Thupl.29378377s0008	29378377_2011192	29378377	G	Thupl.29378377s0008.1.v3.1	Transcript	synonymous_variant	2046	1629	543	F	ttT/ttC	NA	GO:0016021	GO	integral to membrane
Thupl.29378377s0008	29378377_2011192	29378377	G	Thupl.29378377s0008.1.v3.1	Transcript	synonymous_variant	2046	1629	543	F	ttT/ttC	NA	GO:0055085	GO	transmembrane transport
Thupl.29378377s0014	29378377_3753619	29378377	G	Thupl.29378377s0014.1.v3.1	Transcript	synonymous_variant	490	441	147	V	gtT/gtC	NA	GO:0006952	GO	defense response
Thupl.29378377s0014	29378377_3753619	29378377	G	Thupl.29378377s0014.1.v3.1	Transcript	synonymous_variant	490	441	147	V	gtT/gtC	NA	GO:0009607	GO	response to biotic stimulus
Thupl.29378377s0015	29378377_4103751	29378377	C	Thupl.29378377s0015.1.v3.1	Transcript	synonymous_variant	1936	1671	557	Q	caA/caG	NA	GO:0005525	GO	GTP binding
Thupl.29378377s0017	29378377_4348080	29378377	C	Thupl.29378377s0017.1.v3.1	Transcript	3_prime_UTR_variant	584	NA	NA	NA	NA	NA	GO:0005784	GO	Sec61 translocon complex
Thupl.29378377s0017	29378377_4348080	29378377	C	Thupl.29378377s0017.1.v3.1	Transcript	3_prime_UTR_variant	584	NA	NA	NA	NA	NA	GO:0006886	GO	intracellular protein transport
Thupl.29378377s0018	29378377_4494072	29378377	C	Thupl.29378377s0018.1.v3.1	Transcript	synonymous_variant	1039	672	224	V	gtC/gtG	NA	GO:0008270	GO	zinc ion binding
Thupl.29378377s0019	29378377_4786453	29378377	G	Thupl.29378377s0019.1.v3.1	Transcript	missense_variant	3005	2462	821	N/S	aAt/aGt	NA	GO:0005515	GO	protein binding
Thupl.29378377s0019	29378377_4786453	29378377	G	Thupl.29378377s0019.1.v3.1	Transcript	missense_variant	3005	2462	821	N/S	aAt/aGt	NA	GO:0042578	GO	phosphoric ester hydrolase activity
Thupl.29378381s0004	29378381_1317365	29378381	G	Thupl.29378381s0004.1.v3.1	Transcript	intron_variant	NA	NA	NA	NA	NA	NA	GO:0002098	GO	tRNA wobble uridine modification
Thupl.29378381s0004	29378381_1317365	29378381	G	Thupl.29378381s0004.1.v3.1	Transcript	intron_variant	NA	NA	NA	NA	NA	NA	GO:0033588	GO	Elongator holoenzyme complex
Thupl.29378382s0012	29378382_1959692	29378382	G	Thupl.29378382s0012.1.v3.1	Transcript	synonymous_variant	2443	2163	721	I	atT/atC	NA	GO:0005515	GO	protein binding
Thupl.29378388s0016	29378388_1967000	29378388	T	Thupl.29378388s0016.1.v3.1	Transcript	missense_variant	2753	2180	727	T/I	aCc/aTc	NA	GO:0005247	GO	voltage-gated chloride channel activity
Thupl.29378388s0016	29378388_1967000	29378388	T	Thupl.29378388s0016.1.v3.1	Transcript	missense_variant	2753	2180	727	T/I	aCc/aTc	NA	GO:0006821	GO	chloride transport
Thupl.29378388s0016	29378388_1967000	29378388	T	Thupl.29378388s0016.1.v3.1	Transcript	missense_variant	2753	2180	727	T/I	aCc/aTc	NA	GO:0016020	GO	membrane
Thupl.29378388s0016	29378388_1967000	29378388	T	Thupl.29378388s0016.1.v3.1	Transcript	missense_variant	2753	2180	727	T/I	aCc/aTc	NA	GO:0055085	GO	transmembrane transport
Thupl.29378402s0001	29378402_89853	29378402	A	Thupl.29378402s0001.1.v3.1	Transcript	3_prime_UTR_variant	3260	NA	NA	NA	NA	NA	GO:0003743	GO	translation initiation factor activity
Thupl.29378402s0001	29378402_89853	29378402	A	Thupl.29378402s0001.1.v3.1	Transcript	3_prime_UTR_variant	3260	NA	NA	NA	NA	NA	GO:0005515	GO	protein binding
Thupl.29378402s0001	29378402_89853	29378402	A	Thupl.29378402s0001.1.v3.1	Transcript	3_prime_UTR_variant	3260	NA	NA	NA	NA	NA	GO:0005852	GO	eukaryotic translation initiation factor 3 complex
Thupl.29378402s0001	29378402_89853	29378402	A	Thupl.29378402s0001.1.v3.1	Transcript	3_prime_UTR_variant	3260	NA	NA	NA	NA	NA	GO:0006413	GO	translational initiation
Thupl.29378402s0001	29378402_89853	29378402	A	Thupl.29378402s0001.1.v3.1	Transcript	3_prime_UTR_variant	3260	NA	NA	NA	NA	NA	GO:0031369	GO	translation initiation factor binding
Thupl.29378403s0004	29378403_387461	29378403	A	Thupl.29378403s0004.1.v3.1	Transcript	intron_variant	NA	NA	NA	NA	NA	NA	GO:0005515	GO	protein binding
Thupl.29378403s0005	29378403_1359577	29378403	G	Thupl.29378403s0005.1.v3.1	Transcript	upstream_gene_variant	NA	NA	NA	NA	NA	NA	GO:0016491	GO	oxidoreductase activity
Thupl.29378403s0005	29378403_1359577	29378403	G	Thupl.29378403s0005.1.v3.1	Transcript	upstream_gene_variant	NA	NA	NA	NA	NA	NA	GO:0055114	GO	oxidation-reduction process
Thupl.29378406s0002	29378406_614249	29378406	T	Thupl.29378406s0002.1.v3.1	Transcript	intron_variant	NA	NA	NA	NA	NA	NA	GO:0006417	GO	regulation of translation
Thupl.29378406s0002	29378406_614249	29378406	T	Thupl.29378406s0002.1.v3.1	Transcript	intron_variant	NA	NA	NA	NA	NA	NA	GO:0019887	GO	protein kinase regulator activity
Thupl.29378406s0002	29378406_614249	29378406	T	Thupl.29378406s0002.1.v3.1	Transcript	intron_variant	NA	NA	NA	NA	NA	NA	GO:0019901	GO	protein kinase binding
Thupl.29378406s0002	29378406_614249	29378406	T	Thupl.29378406s0002.1.v3.1	Transcript	intron_variant	NA	NA	NA	NA	NA	NA	GO:0033554	GO	cellular response to stress
Thupl.29378406s0002	29378406_614249	29378406	T	Thupl.29378406s0002.1.v3.1	Transcript	intron_variant	NA	NA	NA	NA	NA	NA	GO:0033674	GO	positive regulation of kinase activity
Thupl.29378406s0002	29378406_614249	29378406	T	Thupl.29378406s0002.1.v3.1	Transcript	intron_variant	NA	NA	NA	NA	NA	NA	GO:0043022	GO	ribosome binding
Thupl.29378407s0009	29378407_1257957	29378407	G	Thupl.29378407s0009.1.v3.1	Transcript	3_prime_UTR_variant	3434	NA	NA	NA	NA	NA	GO:0003723	GO	RNA binding
Thupl.29378407s0009	29378407_1257957	29378407	G	Thupl.29378407s0009.1.v3.1	Transcript	3_prime_UTR_variant	3434	NA	NA	NA	NA	NA	GO:0006396	GO	RNA processing
Thupl.29378409s0001	29378409_168752	29378409	G	Thupl.29378409s0001.2.v3.1	Transcript	NA	NA	NA	NA	NA	NA	NA	GO:0003676	GO	nucleic acid binding
Thupl.29378410s0010	29378410_3042930	29378410	C	Thupl.29378410s0010.1.v3.1	Transcript	5_prime_UTR_variant	188	NA	NA	NA	NA	NA	GO:0008152	GO	metabolic process
Thupl.29378410s0010	29378410_3042930	29378410	C	Thupl.29378410s0010.1.v3.1	Transcript	5_prime_UTR_variant	188	NA	NA	NA	NA	NA	GO:0008168	GO	methyltransferase activity
Thupl.29378414s0021	29378414_4735206	29378414	C	Thupl.29378414s0021.1.v3.1	Transcript	missense_variant	2515	851	284	L/S	tTa/tCa	NA	GO:0004672	GO	protein kinase activity
Thupl.29378414s0021	29378414_4735206	29378414	C	Thupl.29378414s0021.1.v3.1	Transcript	missense_variant	2515	851	284	L/S	tTa/tCa	NA	GO:0006468	GO	protein phosphorylation
[truncated: 5,026 more rows]
