# Supplementary material for: The western redcedar genome reveals low genetic diversity in a self-compatible conifer
Source: Genome Res. 2022 Oct;32(10):1952–64. doi: 10.1101/gr.276358.121 (PMC9712635; doi:10.1101/gr.276358.121)
Supplement: Supplemental Material [file supp_gr.276358.121_Supplemental_Code8_annot.tar.gz › Code_S8-variant_effect_predictions_and_snp_annotation/outlier_snp_GO_ID_table.csv]

Var1	Freq
GO:0000287	1
GO:0003690	1
GO:0003700	1
GO:0004012	1
GO:0004252	1
GO:0004518	1
GO:0005515	1
GO:0005524	1
GO:0005525	1
GO:0005743	1
GO:0006281	1
GO:0006355	2
GO:0006508	1
GO:0006629	1
GO:0006850	1
GO:0007165	1
GO:0008270	1
GO:0010112	1
GO:0015095	1
GO:0015693	1
GO:0015914	1
GO:0016021	3
GO:0016491	1
GO:0043531	1
GO:0043565	1
GO:0055085	1
GO:0055114	1
