# Supplementary material for: The western redcedar genome reveals low genetic diversity in a self-compatible conifer
Source: Genome Res. 2022 Oct;32(10):1952–64. doi: 10.1101/gr.276358.121 (PMC9712635; doi:10.1101/gr.276358.121)
Supplement: Supplemental Material [file supp_gr.276358.121_Supplemental_Code8_annot.tar.gz › Code_S8-variant_effect_predictions_and_snp_annotation/RWP_maf.txt]

SNP	REF	ALT	Freq_REF	Freq_ALT	MAF	minor_allele
1203429_535	G	A	0.337838	0.662162	0.337838	G
1238669_2457	A	C	0.939815	0.060185	0.060185	C
1238669_2540	G	A	0.610092	0.389908	0.389908	A
1297298_3008	G	T	0.818182	0.181818	0.181818	T
1297298_3066	C	A	0.804545	0.195455	0.195455	A
137057_5404	G	A	0.981982	0.018018	0.018018	A
137057_5458	A	G	0.963964	0.036036	0.036036	G
1441214_2511	G	T	0.941964	0.058036	0.058036	T
1441214_2562	G	T	0.964286	0.035714	0.035714	T
1441214_2619	T	C	0.794643	0.205357	0.205357	C
1441214_2634	G	T	0.785714	0.214286	0.214286	T
1558924_1376	C	T	0.263393	0.736607	0.263393	C
1615033_488	T	C	0.504464	0.495536	0.495536	C
1615033_558	G	T	0.5	0.5	0.5	T
1615033_628	T	C	0.509009	0.490991	0.490991	C
2463178_3101	C	T	0.991071	0.008929	0.008929	T
2463178_3209	T	G	0.513636	0.486364	0.486364	G
2463178_3238	G	A	0.990826	0.009174	0.009174	A
2483091_2120	T	C	0.633929	0.366071	0.366071	C
2709928_3848	G	A	1	0	0	A
2709928_3893	T	C	0.839286	0.160714	0.160714	C
28134526_2510	A	G	0.263636	0.736364	0.263636	A
28137572_3637	T	C	0.828829	0.171171	0.171171	C
28137572_3722	C	A	0.977477	0.022523	0.022523	A
28143895_956	G	A	0.986364	0.013636	0.013636	A
28144677_2692	G	C	0.798165	0.201835	0.201835	C
28144677_2696	G	A	0.990826	0.009174	0.009174	A
28144677_2717	A	C	0.773148	0.226852	0.226852	C
28145705_5676	G	A	0.691964	0.308036	0.308036	A
28152975_2880	C	T	0.476415	0.523585	0.476415	C
28152975_2891	C	A	0.682692	0.317308	0.317308	A
28154626_3598	C	T	1	0	0	T
28156791_792	A	C	0.963964	0.036036	0.036036	C
28156791_804	A	T	0.696429	0.303571	0.303571	T
28159089_148	C	T	0.695455	0.304545	0.304545	T
28159089_398	A	T	0.774775	0.225225	0.225225	T
28159089_399	G	C	0.711712	0.288288	0.288288	C
28163155_1004	T	C	0.772321	0.227679	0.227679	C
28165823_1377	T	C	0.852679	0.147321	0.147321	C
28172411_2045	C	T	0.959459	0.040541	0.040541	T
28176026_544	G	C	0.86036	0.13964	0.13964	C
28176026_627	T	C	0.933036	0.066964	0.066964	C
28176831_556	G	A	0.786364	0.213636	0.213636	A
28189712_530	C	T	0.540909	0.459091	0.459091	T
28189712_567	G	A	0.977273	0.022727	0.022727	A
28189712_615	G	T	0.959091	0.040909	0.040909	T
28208394_2111	C	A	0.904545	0.095455	0.095455	A
28210418_6944	G	A	0.95	0.05	0.05	A
28212607_734	G	C	0.722222	0.277778	0.277778	C
28219388_1377	G	A	0.875	0.125	0.125	A
28222015_469	C	T	0.627273	0.372727	0.372727	T
28222015_520	T	C	0.571429	0.428571	0.428571	C
28222015_569	C	G	0.781818	0.218182	0.218182	G
28222015_573	C	A	0.981818	0.018182	0.018182	A
28222105_4529	G	T	0.892857	0.107143	0.107143	T
28231171_1460	T	C	0.71875	0.28125	0.28125	C
28311128_2464	G	T	0.629464	0.370536	0.370536	T
28311128_2514	G	T	0.638393	0.361607	0.361607	T
28311128_2572	G	A	0.611607	0.388393	0.388393	A
28317569_5653	A	T	0.585586	0.414414	0.414414	T
28317569_5675	C	A	0.648649	0.351351	0.351351	A
28317569_5681	C	T	0.644144	0.355856	0.355856	T
28335906_440	C	T	0.490991	0.509009	0.490991	C
28335906_461	A	G	0.220721	0.779279	0.220721	A
28335906_490	T	C	0.513514	0.486486	0.486486	C
28335906_495	A	T	0.963964	0.036036	0.036036	T
28337450_6501	G	A	0.963636	0.036364	0.036364	A
28337450_6549	C	A	0.683036	0.316964	0.316964	A
28337450_6585	C	A	0.772321	0.227679	0.227679	A
28341080_5826	T	G	0.693694	0.306306	0.306306	G
28343736_6351	A	C	0.5	0.5	0.5	C
28353033_5773	A	G	0.263636	0.736364	0.263636	A
28363539_2496	C	T	0.827273	0.172727	0.172727	T
28364013_6566	A	G	0.936364	0.063636	0.063636	G
28367983_576	T	C	0.414414	0.585586	0.414414	T
28384057_2555	G	T	0.545455	0.454545	0.454545	T
283892801_3931	A	T	0.736607	0.263393	0.263393	T
283892801_3938	C	A	0.741071	0.258929	0.258929	A
28390819_2898	C	T	0.790179	0.209821	0.209821	T
28392660_517	G	A	0.767857	0.232143	0.232143	A
28415762_6706	C	A	0.901786	0.098214	0.098214	A
28415762_6733	C	G	0.914414	0.085586	0.085586	G
28430478_3235	T	C	0.955357	0.044643	0.044643	C
28432194_2199	G	T	0.696429	0.303571	0.303571	T
28438600_2571	A	G	0.0945946	0.9054054	0.0945946	A
28438600_2615	C	T	0.594595	0.405405	0.405405	T
28446824_1218	A	T	0.963303	0.036697	0.036697	T
28453941_1463	G	A	0.761261	0.238739	0.238739	A
28453941_1642	G	A	0.964286	0.035714	0.035714	A
28453941_1681	A	G	0.660714	0.339286	0.339286	G
28454832_6791	A	G	0.620536	0.379464	0.379464	G
28454832_6792	C	T	0.625	0.375	0.375	T
28454832_6808	T	G	0.612613	0.387387	0.387387	G
28454832_6894	A	G	0.620536	0.379464	0.379464	G
28454832_6973	T	C	0.65625	0.34375	0.34375	C
28458922_2511	G	A	0.934579	0.065421	0.065421	A
28458922_2558	A	T	0.943925	0.056075	0.056075	T
28462371_4609	T	C	0.963303	0.036697	0.036697	C
284791983_1677	A	C	0.86036	0.13964	0.13964	C
284791983_1678	A	T	0.86036	0.13964	0.13964	T
284791983_1695	A	C	0.868182	0.131818	0.131818	C
28481182_2601	C	T	0.675676	0.324324	0.324324	T
28486405_464	C	A	0.696429	0.303571	0.303571	A
28486405_481	A	T	0.491071	0.508929	0.491071	A
28486405_493	T	G	0.491071	0.508929	0.491071	T
28486405_632	C	A	0.517857	0.482143	0.482143	A
28486405_651	G	T	0.991071	0.008929	0.008929	T
28486405_704	G	C	0.522321	0.477679	0.477679	C
28486405_706	A	C	0.513393	0.486607	0.486607	C
28488778_2323	A	C	0.809091	0.190909	0.190909	C
28496911_6520	C	A	0.90367	0.09633	0.09633	A
28496911_6585	A	G	0.896396	0.103604	0.103604	G
28496911_6635	T	C	0.887387	0.112613	0.112613	C
28496911_6720	G	A	0.74537	0.25463	0.25463	A
28503057_5664	C	T	0.571429	0.428571	0.428571	T
28503057_5736	T	C	0.598214	0.401786	0.401786	C
28503057_6317	T	C	0.611607	0.388393	0.388393	C
28503057_6335	G	T	0.611607	0.388393	0.388393	T
28535157_6452	T	C	0.325893	0.674107	0.325893	T
28536438_991	G	A	0.522321	0.477679	0.477679	A
28536438_1000	C	T	0.522321	0.477679	0.477679	T
28536438_1011	C	A	0.977679	0.022321	0.022321	A
28541923_4915	T	G	0.790179	0.209821	0.209821	G
28541923_5072	A	T	0.825893	0.174107	0.174107	T
28541923_5077	G	T	0.821429	0.178571	0.178571	T
28545283_4536	T	C	0.927928	0.072072	0.072072	C
28548805_5411	G	T	0.908257	0.091743	0.091743	T
28552192_3502	G	A	0.337838	0.662162	0.337838	G
28553960_250	T	C	0.472727	0.527273	0.472727	T
28563923_3006	G	T	0.909091	0.090909	0.090909	T
28563923_3091	C	G	0.827273	0.172727	0.172727	G
28565143_4175	T	G	0.669725	0.330275	0.330275	G
28570372_2483	C	T	0.754464	0.245536	0.245536	T
28570372_2554	C	T	0.776786	0.223214	0.223214	T
28573260_2569	T	C	0.352679	0.647321	0.352679	T
28573260_2593	C	T	0.964286	0.035714	0.035714	T
28573260_2599	T	C	0.450893	0.549107	0.450893	T
28573260_2604	T	C	0.450893	0.549107	0.450893	T
28573260_2605	G	A	0.450893	0.549107	0.450893	G
28580047_2219	G	A	0.776786	0.223214	0.223214	A
28581233_1567	T	G	0.636364	0.363636	0.363636	G
28581233_2329	G	C	0.674107	0.325893	0.325893	C
28582694_5556	G	T	0.618182	0.381818	0.381818	T
28604918_6861	A	G	0.857143	0.142857	0.142857	G
28604918_6949	G	C	0.839286	0.160714	0.160714	C
28610758_7423	G	T	0.959821	0.040179	0.040179	T
28610989_543	C	G	0.927928	0.072072	0.072072	G
28610989_581	C	T	0.783784	0.216216	0.216216	T
28610989_587	C	T	0.918919	0.081081	0.081081	T
28610989_604	T	A	0.918919	0.081081	0.081081	A
28610989_619	G	A	0.918919	0.081081	0.081081	A
28611099_7129	G	A	0.34375	0.65625	0.34375	G
28611099_7172	C	T	0.294643	0.705357	0.294643	C
28624944_2735	G	A	0.522727	0.477273	0.477273	A
28640187_2530	C	T	0.944954	0.055046	0.055046	T
28640187_2569	A	G	0.936364	0.063636	0.063636	G
28641128_10364	G	T	0.977477	0.022523	0.022523	T
28641128_10377	G	T	0.931818	0.068182	0.068182	T
28641128_10393	A	G	0.821101	0.178899	0.178899	G
28662839_1945	G	A	0.857143	0.142857	0.142857	A
28662839_1971	G	T	0.607143	0.392857	0.392857	T
28662839_1973	T	C	0.616071	0.383929	0.383929	C
28662839_1977	T	A	0.602679	0.397321	0.397321	A
28662839_1993	T	C	0.388393	0.611607	0.388393	T
28662839_1995	G	T	0.625	0.375	0.375	T
28664203_6724	G	A	0.316964	0.683036	0.316964	G
28668574_533	A	G	0.736607	0.263393	0.263393	G
28668574_655	T	C	0.738739	0.261261	0.261261	C
28675799_1044	A	G	0.924107	0.075893	0.075893	G
28675799_1062	G	A	0.508929	0.491071	0.491071	A
28675799_1159	G	A	0.90625	0.09375	0.09375	A
28675799_1192	C	T	0.799107	0.200893	0.200893	T
28695874_5272	C	T	0.883929	0.116071	0.116071	T
28697513_9774	C	G	0.671296	0.328704	0.328704	G
28699912_2631	C	T	0.554054	0.445946	0.445946	T
28702104_6243	G	A	0.936364	0.063636	0.063636	A
28711349_2561	G	T	0.799107	0.200893	0.200893	T
28711349_2577	C	A	0.790179	0.209821	0.209821	A
28711349_2586	C	A	1	0	0	A
28711358_5329	T	G	0.941441	0.058559	0.058559	G
28711358_5343	T	C	0.941441	0.058559	0.058559	C
287141251_1846	C	T	0.915179	0.084821	0.084821	T
28727121_732	C	G	0.72973	0.27027	0.27027	G
28727121_785	C	A	0.691964	0.308036	0.308036	A
28727121_834	G	T	0.75	0.25	0.25	T
28727121_861	T	A	0.861607	0.138393	0.138393	A
28730041_8535	G	A	0.977679	0.022321	0.022321	A
28730802_636	C	G	0.861607	0.138393	0.138393	G
28734945_619	T	C	0.598214	0.401786	0.401786	C
28734945_691	A	G	0.651786	0.348214	0.348214	G
28774788_6634	C	T	0.918182	0.081818	0.081818	T
28777453_2833	C	G	0.857143	0.142857	0.142857	G
28802725_2632	C	T	0.977064	0.022936	0.022936	T
28807472_2579	A	G	0.733945	0.266055	0.266055	G
28808277_3112	G	T	0.972973	0.027027	0.027027	T
28812475_2488	T	A	0.821429	0.178571	0.178571	A
28812475_2596	G	T	0.803571	0.196429	0.196429	T
28814400_2492	C	T	0.8125	0.1875	0.1875	T
28814400_2510	C	G	0.808036	0.191964	0.191964	G
28819086_14181	G	C	0.572072	0.427928	0.427928	C
28833999_4531	G	T	0.822727	0.177273	0.177273	T
28844154_719	C	T	0.784404	0.215596	0.215596	T
28844154_769	T	C	0.794393	0.205607	0.205607	C
28874492_821	T	A	0.603604	0.396396	0.396396	A
28880246_2572	A	G	0.852679	0.147321	0.147321	G
28881045_10191	T	G	0.972973	0.027027	0.027027	G
28894541_4633	A	G	0.816964	0.183036	0.183036	G
28894541_4897	G	T	0.81982	0.18018	0.18018	T
28896294_4554	T	C	0.986486	0.013514	0.013514	C
28896294_4595	C	T	0.85	0.15	0.15	T
28902006_4510	A	G	0.985981	0.014019	0.014019	G
28933362_2467	A	G	0.450893	0.549107	0.450893	A
28933362_2508	C	T	0.450893	0.549107	0.450893	C
28951204_6354	C	A	0.959459	0.040541	0.040541	A
28961701_782	G	A	0.842593	0.157407	0.157407	A
28966013_1441	T	C	0.436364	0.563636	0.436364	T
28967841_2799	A	C	0.788288	0.211712	0.211712	C
28967841_2805	C	A	0.792793	0.207207	0.207207	A
28971711_2575	G	A	0.772321	0.227679	0.227679	A
28999681_4471	G	T	0.741071	0.258929	0.258929	T
29004223_2925	A	T	0.962963	0.037037	0.037037	T
29005091_2495	C	T	0.834821	0.165179	0.165179	T
29005091_2627	A	G	0.81982	0.18018	0.18018	G
29005091_2647	G	A	0.81982	0.18018	0.18018	A
29015806_4825	T	A	0.900901	0.099099	0.099099	A
29015806_4893	T	C	0.873874	0.126126	0.126126	C
29017501_6021	A	T	0.9375	0.0625	0.0625	T
29017501_6048	C	A	0.936937	0.063063	0.063063	A
29040782_2576	T	A	0.926606	0.073394	0.073394	A
29044609_1455	C	T	0.866071	0.133929	0.133929	T
29044609_2483	T	G	0.833333	0.166667	0.166667	G
29056728_2527	T	C	0.897321	0.102679	0.102679	C
29056728_2555	G	A	0.923423	0.076577	0.076577	A
29059015_1261	G	T	0.784404	0.215596	0.215596	T
29064445_4674	G	A	0.842342	0.157658	0.157658	A
29074663_5784	C	A	0.963964	0.036036	0.036036	A
29074663_5855	T	C	0.963964	0.036036	0.036036	C
29088261_757	A	C	0.468182	0.531818	0.468182	A
29088261_801	T	C	0.833333	0.166667	0.166667	C
29088261_802	G	A	0.788288	0.211712	0.211712	A
29088261_860	G	T	0.756757	0.243243	0.243243	T
29099783_2517	C	T	0.693694	0.306306	0.306306	T
29099783_2519	G	A	0.968468	0.031532	0.031532	A
29101419_4780	G	C	0.977477	0.022523	0.022523	C
29104748_2951	C	T	0.81982	0.18018	0.18018	T
29104748_2953	T	C	0.81982	0.18018	0.18018	C
29104748_2962	C	T	0.822727	0.177273	0.177273	T
29104748_2974	C	T	0.822727	0.177273	0.177273	T
29109334_2668	A	G	0.738739	0.261261	0.261261	G
29113108_5044	A	G	0.758929	0.241071	0.241071	G
29114257_2639	A	G	0.768182	0.231818	0.231818	G
29126773_4320	A	C	0.684685	0.315315	0.315315	C
29130248_3277	C	T	0.638393	0.361607	0.361607	T
29130248_3364	C	T	0.963964	0.036036	0.036036	T
29130248_3369	A	T	0.963964	0.036036	0.036036	T
29136051_2434	T	G	0.678571	0.321429	0.321429	G
29136051_2516	A	C	0.915179	0.084821	0.084821	C
29136114_10541	A	T	0.700893	0.299107	0.299107	T
29136114_10542	C	A	0.705357	0.294643	0.294643	A
29136377_1941	C	A	0.813636	0.186364	0.186364	A
29137914_8919	C	G	0.816964	0.183036	0.183036	G
29140063_2556	G	A	0.862385	0.137615	0.137615	A
29149092_1430	C	A	0.828829	0.171171	0.171171	A
29151026_2552	G	T	0.831818	0.168182	0.168182	T
29155649_3716	G	A	0.932432	0.067568	0.067568	A
29155649_3819	T	C	0.924107	0.075893	0.075893	C
29155649_3983	T	C	0.554054	0.445946	0.445946	C
29155649_3994	T	C	0.575893	0.424107	0.424107	C
29157070_1354	A	G	0.851351	0.148649	0.148649	G
29157070_1387	C	T	0.964286	0.035714	0.035714	T
29157070_1454	A	G	0.839286	0.160714	0.160714	G
29161972_6944	T	G	0.923423	0.076577	0.076577	G
29166838_6464	G	T	0.629464	0.370536	0.370536	T
29167589_804	A	G	0.683486	0.316514	0.316514	G
29167589_816	G	T	0.678899	0.321101	0.321101	T
29173818_2568	C	A	0.481982	0.518018	0.481982	C
29173818_2709	A	T	0.928571	0.071429	0.071429	T
29173818_2772	T	G	0.4375	0.5625	0.4375	T
29174845_4713	G	T	0.464286	0.535714	0.464286	G
29174845_4957	G	A	1	0	0	A
29181264_6716	A	T	1	0	0	T
29182178_7314	C	A	0.968468	0.031532	0.031532	A
29182548_9872	G	A	1	0	0	A
29182548_9893	A	G	1	0	0	G
29182548_9926	T	G	1	0	0	G
29182926_2514	G	T	0.977679	0.022321	0.022321	T
29182926_2575	C	T	0.96875	0.03125	0.03125	T
29183039_1174	G	A	0.316964	0.683036	0.316964	G
29183264_3812	G	T	0.40991	0.59009	0.40991	G
29184866_1862	G	A	0.669643	0.330357	0.330357	A
29187017_4502	C	T	0.669643	0.330357	0.330357	T
29187017_4618	G	A	0.455357	0.544643	0.455357	G
29187808_1376	A	G	0.892857	0.107143	0.107143	G
29188852_4407	G	A	0.486486	0.513514	0.486486	G
29188852_4476	A	T	0.455357	0.544643	0.455357	A
29188852_4546	G	A	0.477679	0.522321	0.477679	G
29188852_4547	T	C	0.477679	0.522321	0.477679	T
29189162_2441	C	T	0.836364	0.163636	0.163636	T
29189162_2492	T	G	0.660714	0.339286	0.339286	G
29190461_517	G	A	0.504545	0.495455	0.495455	A
29193152_6953	T	A	0.292793	0.707207	0.292793	T
29193909_3298	T	C	0.801802	0.198198	0.198198	C
29193909_3304	T	G	0.806306	0.193694	0.193694	G
29193909_3346	G	A	0.803571	0.196429	0.196429	A
29193909_3379	T	G	0.777273	0.222727	0.222727	G
29193909_3438	A	T	0.788288	0.211712	0.211712	T
29197064_3619	A	G	0.933036	0.066964	0.066964	G
29197284_1273	A	G	0.955357	0.044643	0.044643	G
29197284_1403	T	C	0.932432	0.067568	0.067568	C
29198201_1087	T	A	0.705357	0.294643	0.294643	A
29198201_1314	A	C	0.959821	0.040179	0.040179	C
29198703_566	G	C	1	0	0	C
29198980_700	C	T	0.977679	0.022321	0.022321	T
29200622_2724	T	G	0.918182	0.081818	0.081818	G
29200622_2726	C	T	0.922727	0.077273	0.077273	T
29200622_2759	T	C	0.958716	0.041284	0.041284	C
29200745_7039	A	C	0.567568	0.432432	0.432432	C
29200921_8708	A	G	0.959091	0.040909	0.040909	G
29200921_9003	T	G	0.889908	0.110092	0.110092	G
29202154_4561	T	G	0.834821	0.165179	0.165179	G
29202154_4668	A	C	0.830275	0.169725	0.169725	C
29203810_4475	T	C	0.803571	0.196429	0.196429	C
29205484_3826	T	A	0.580357	0.419643	0.419643	A
29205484_3882	T	C	0.837838	0.162162	0.162162	C
29210178_6747	G	A	0.964286	0.035714	0.035714	A
29210654_1994	G	A	1	0	0	A
29211468_2469	A	G	1	0	0	G
29211468_2524	C	T	0.9375	0.0625	0.0625	T
2921158_579	C	T	0.837838	0.162162	0.162162	T
29213196_6485	C	T	0.954955	0.045045	0.045045	T
29213196_6572	C	T	0.959459	0.040541	0.040541	T
29237346_4293	C	T	0.59009	0.40991	0.40991	T
29251753_4688	G	T	0.968468	0.031532	0.031532	T
29253970_3997	T	C	0.554054	0.445946	0.445946	C
29253970_4080	C	G	0.598214	0.401786	0.401786	G
29260056_4699	A	G	0.572072	0.427928	0.427928	G
29260056_4712	C	T	0.558559	0.441441	0.441441	T
29264179_2539	T	C	0.5625	0.4375	0.4375	C
29264179_2580	C	G	0.553571	0.446429	0.446429	G
29264179_2582	C	T	0.553571	0.446429	0.446429	T
29274872_4587	G	T	0.869369	0.130631	0.130631	T
29274872_4598	T	G	0.869369	0.130631	0.130631	G
29284028_2440	T	C	0.914414	0.085586	0.085586	C
29284028_2454	T	C	0.915179	0.084821	0.084821	C
29284028_2464	A	G	0.915179	0.084821	0.084821	G
29284028_2574	T	C	0.905405	0.094595	0.094595	C
29284028_2586	G	A	0.923423	0.076577	0.076577	A
29284028_2663	A	G	0.891892	0.108108	0.108108	G
29284028_2709	A	G	0.931818	0.068182	0.068182	G
293114653_4428	C	T	0.816964	0.183036	0.183036	T
293114653_4429	A	G	0.816964	0.183036	0.183036	G
293114653_4479	A	C	0.821429	0.178571	0.178571	C
293114653_4510	T	G	0.825893	0.174107	0.174107	G
29311818_1132	G	A	0.941964	0.058036	0.058036	A
29315830_4627	T	A	0.518018	0.481982	0.481982	A
29316132_3453	A	C	0.738739	0.261261	0.261261	C
29327952_3245	G	T	0.742991	0.257009	0.257009	T
29334491_10067	C	T	0.715596	0.284404	0.284404	T
29334608_228057	C	T	0.981982	0.018018	0.018018	T
29334608_276102	T	C	0.96875	0.03125	0.03125	C
29334608_276172	G	A	0.788288	0.211712	0.211712	A
29334608_276433	G	A	0.799107	0.200893	0.200893	A
29334608_278115	T	C	0.803571	0.196429	0.196429	C
29334608_278138	C	T	0.799107	0.200893	0.200893	T
29334616_72131	A	G	0.852679	0.147321	0.147321	G
29334616_116757	T	C	0.852679	0.147321	0.147321	C
29334616_161665	T	C	0.883929	0.116071	0.116071	C
29334616_161770	A	G	0.361607	0.638393	0.361607	A
29334714_12397	G	A	0.95	0.05	0.05	A
29334714_12438	T	C	0.96875	0.03125	0.03125	C
29334734_119735	C	T	0.857143	0.142857	0.142857	T
29334860_58168	T	C	0.738739	0.261261	0.261261	C
29334860_58219	A	C	0.745536	0.254464	0.254464	C
29334860_58237	A	T	0.754464	0.245536	0.245536	T
29334860_58346	T	A	0.743243	0.256757	0.256757	A
29334860_58407	C	T	0.736607	0.263393	0.263393	T
29334860_74429	A	G	0.696429	0.303571	0.303571	G
29334873_165013	T	A	0.254464	0.745536	0.254464	T
29334873_165070	C	T	0.267857	0.732143	0.267857	C
29334873_165105	C	T	0.252252	0.747748	0.252252	C
29335267_33808	C	T	0.959091	0.040909	0.040909	T
29335267_33835	C	T	0.875	0.125	0.125	T
29335267_33981	A	G	0.897321	0.102679	0.102679	G
29335290_105834	G	A	0.870536	0.129464	0.129464	A
29335367_307864	G	C	0.855856	0.144144	0.144144	C
29335367_396058	T	C	0.752252	0.247748	0.247748	C
29335619_112528	A	T	0.666667	0.333333	0.333333	T
29335619_112579	A	C	0.662162	0.337838	0.337838	C
29335619_112583	T	C	0.824324	0.175676	0.175676	C
29335716_138800	G	A	0.560748	0.439252	0.439252	A
29335891_396984	G	A	0.869369	0.130631	0.130631	A
29335993_25507	G	A	0.254464	0.745536	0.254464	G
29335993_25528	C	A	0.254464	0.745536	0.254464	C
29335993_25550	T	A	0.258929	0.741071	0.258929	T
29335993_25553	T	G	0.200893	0.799107	0.200893	T
29336259_27607	C	A	0.254464	0.745536	0.254464	C
29336465_36899	A	G	0.508929	0.491071	0.491071	G
29336484_2453	C	T	0.972727	0.027273	0.027273	T
29336484_2641	C	T	0.977273	0.022727	0.022727	T
29336484_2660	C	T	0.977273	0.022727	0.022727	T
29336484_2662	T	C	0.977273	0.022727	0.022727	C
29336484_2664	T	C	0.977273	0.022727	0.022727	C
29336484_2674	A	G	0.977064	0.022936	0.022936	G
29336559_161888	T	G	0.821429	0.178571	0.178571	G
29336574_123112	G	T	1	0	0	T
29336574_123236	A	T	0.464286	0.535714	0.464286	A
29336622_151895	A	G	0.954955	0.045045	0.045045	G
29336622_261097	T	C	0.450893	0.549107	0.450893	T
29336622_261098	T	C	0.450893	0.549107	0.450893	T
29336622_261123	G	A	0.455357	0.544643	0.455357	G
29336622_261147	G	A	0.4375	0.5625	0.4375	G
29336754_204830	C	T	0.729358	0.270642	0.270642	T
29336754_205426	A	G	0.709821	0.290179	0.290179	G
29336754_408078	C	T	0.77027	0.22973	0.22973	T
29336754_408098	A	G	0.776786	0.223214	0.223214	G
29336754_408134	G	C	0.772321	0.227679	0.227679	C
29336980_171541	C	T	0.945946	0.054054	0.054054	T
29336980_171932	A	C	0.704545	0.295455	0.295455	C
29337500_34858	C	A	0.725225	0.274775	0.274775	A
29337586_227351	G	A	0.65625	0.34375	0.34375	A
29337786_490	G	A	0.607143	0.392857	0.392857	A
29337786_699	G	A	0.852679	0.147321	0.147321	A
29337852_16409	A	G	0.689189	0.310811	0.310811	G
29338161_67691	C	T	0.522321	0.477679	0.477679	T
29338535_27545	C	T	0.879464	0.120536	0.120536	T
29338591_14556	G	A	0.272321	0.727679	0.272321	G
29338591_25370	C	A	0.941964	0.058036	0.058036	A
29338591_25389	C	T	0.941964	0.058036	0.058036	T
29338666_11207	G	T	0.924107	0.075893	0.075893	T
29338708_6528	G	T	0.964286	0.035714	0.035714	T
29338841_49895	C	G	0.486607	0.513393	0.486607	C
29338901_440	G	A	0.854545	0.145455	0.145455	A
29339070_4539	A	T	0.880734	0.119266	0.119266	T
29339070_4575	T	C	0.876147	0.123853	0.123853	C
29339070_4663	G	T	0.875	0.125	0.125	T
29339144_223688	A	G	0.88785	0.11215	0.11215	G
29339144_223704	C	T	0.943925	0.056075	0.056075	T
29339144_227100	A	G	0.732143	0.267857	0.267857	G
29339144_452208	A	T	0.879464	0.120536	0.120536	T
29339144_453117	C	G	0.977679	0.022321	0.022321	G
29339144_759625	A	C	0.839286	0.160714	0.160714	C
29339431_61152	C	T	0.723214	0.276786	0.276786	T
29339708_27940	G	A	0.621622	0.378378	0.378378	A
29339708_28008	A	G	0.959459	0.040541	0.040541	G
29339708_28509	G	T	0.657658	0.342342	0.342342	T
29339708_70281	G	A	0.689189	0.310811	0.310811	A
29339708_70300	G	A	0.611607	0.388393	0.388393	A
29339797_18438	G	A	0.724771	0.275229	0.275229	A
29339797_132269	A	G	0.72973	0.27027	0.27027	G
29339868_766182	T	G	0.794643	0.205357	0.205357	G
29339868_864445	T	A	1	0	0	A
29340121_28597	C	A	0.958716	0.041284	0.041284	A
29340426_25672	A	G	0.851351	0.148649	0.148649	G
29340792_10219	T	A	0.218182	0.781818	0.218182	T
29340792_10287	A	T	0.201835	0.798165	0.201835	A
29340795_12273	G	A	0.325893	0.674107	0.325893	G
29340871_246402	T	C	0.774775	0.225225	0.225225	C
29340871_246423	A	G	0.774775	0.225225	0.225225	G
29340883_49038	C	G	0.247748	0.752252	0.247748	C
29341002_8494	G	C	1	0	0	C
29341132_10217	A	T	0.959459	0.040541	0.040541	T
29341132_10223	A	T	0.842342	0.157658	0.157658	T
29341132_10335	G	T	0.941964	0.058036	0.058036	T
29341164_482171	T	A	0.84375	0.15625	0.15625	A
29341164_482506	A	G	0.839286	0.160714	0.160714	G
29341440_8198	C	T	0.927273	0.072727	0.072727	T
29341468_93084	A	G	0.544643	0.455357	0.455357	G
29341468_93096	G	A	0.9375	0.0625	0.0625	A
29341468_93148	C	T	0.977679	0.022321	0.022321	T
29341567_356965	G	A	0.919643	0.080357	0.080357	A
29341790_61582	T	C	0.765766	0.234234	0.234234	C
29342185_12181	G	A	0.846847	0.153153	0.153153	A
29342311_219660	G	T	0.972973	0.027027	0.027027	T
29342442_3425	A	G	0.972973	0.027027	0.027027	G
29342442_3434	C	A	0.977477	0.022523	0.022523	A
29342442_3441	G	A	0.972973	0.027027	0.027027	A
29342442_3464	T	C	0.959459	0.040541	0.040541	C
29342442_3478	A	G	0.968468	0.031532	0.031532	G
29342442_3487	C	T	0.968468	0.031532	0.031532	T
29342442_3489	T	C	0.968468	0.031532	0.031532	C
29342442_3533	T	C	0.973214	0.026786	0.026786	C
29342442_3534	G	A	0.973214	0.026786	0.026786	A
29342442_3559	C	A	0.977679	0.022321	0.022321	A
29342442_3568	G	C	0.96875	0.03125	0.03125	C
29342442_3614	G	T	0.950893	0.049107	0.049107	T
29342442_162517	C	T	0.927273	0.072727	0.072727	T
29342442_162521	A	G	0.340909	0.659091	0.340909	A
29342442_162559	C	T	0.659091	0.340909	0.340909	T
29342442_162589	G	T	0.931818	0.068182	0.068182	T
29342442_162612	C	T	0.931818	0.068182	0.068182	T
29342442_162634	C	T	0.361111	0.638889	0.361111	C
29342508_8626	G	T	0.869369	0.130631	0.130631	T
29342508_8686	T	C	0.883929	0.116071	0.116071	C
29342508_8693	A	G	0.879464	0.120536	0.120536	G
29342508_8716	G	A	0.888393	0.111607	0.111607	A
29342508_8726	G	C	1	0	0	C
29342583_50178	G	C	0.815315	0.184685	0.184685	C
29342583_50248	T	G	0.922727	0.077273	0.077273	G
29342646_55099	T	C	0.933036	0.066964	0.066964	C
29342646_55104	A	T	0.933036	0.066964	0.066964	T
29342646_55233	C	A	0.936937	0.063063	0.063063	A
29342646_55258	A	G	0.900901	0.099099	0.099099	G
29342668_509	T	C	0.599099	0.400901	0.400901	C
29342717_9331	T	C	0.857143	0.142857	0.142857	C
29342717_9333	C	A	0.941964	0.058036	0.058036	A
29342720_370155	G	A	0.933036	0.066964	0.066964	A
29342720_370160	A	G	0.933036	0.066964	0.066964	G
29342720_370166	C	G	0.933036	0.066964	0.066964	G
29342720_370269	T	C	0.928571	0.071429	0.071429	C
29342720_370279	C	T	0.933036	0.066964	0.066964	T
29342720_371910	G	A	0.941441	0.058559	0.058559	A
29342720_371930	T	C	0.941964	0.058036	0.058036	C
29342805_224741	C	T	0.793578	0.206422	0.206422	T
29342805_224762	G	T	0.790909	0.209091	0.209091	T
29342805_224799	T	C	0.790909	0.209091	0.209091	C
29342805_224877	T	A	0.788288	0.211712	0.211712	A
29342805_224880	G	A	0.788288	0.211712	0.211712	A
29342805_224938	C	A	0.797297	0.202703	0.202703	A
29342825_33595	G	A	1	0	0	A
29342906_156369	A	C	0.873874	0.126126	0.126126	C
29342906_156397	T	G	0.954955	0.045045	0.045045	G
29342906_156445	C	T	0.882883	0.117117	0.117117	T
29342934_777362	G	A	0.888393	0.111607	0.111607	A
29342934_777370	C	T	0.892857	0.107143	0.107143	T
29343224_1355	A	T	0.986364	0.013636	0.013636	T
29343224_29053	T	C	0.892857	0.107143	0.107143	C
29343224_29056	T	A	0.897321	0.102679	0.102679	A
29343224_44217	T	A	0.863636	0.136364	0.136364	A
29343224_44278	G	A	0.178571	0.821429	0.178571	G
29343234_57939	C	T	0.834821	0.165179	0.165179	T
29343234_57985	C	T	0.950893	0.049107	0.049107	T
29343234_57993	G	A	0.950893	0.049107	0.049107	A
29343338_46445	C	A	0.709821	0.290179	0.290179	A
29343519_87245	C	T	0.727679	0.272321	0.272321	T
29343544_4569	C	T	0.877273	0.122727	0.122727	T
29343544_4768	G	T	0.869369	0.130631	0.130631	T
29343571_6101	C	A	0.950893	0.049107	0.049107	A
29343571_6147	G	C	0.848214	0.151786	0.151786	C
29343597_4506	C	T	0.910714	0.089286	0.089286	T
29343679_15530	A	G	0.878378	0.121622	0.121622	G
29343692_2468	C	A	0.95045	0.04955	0.04955	A
29343737_198399	A	C	0.827273	0.172727	0.172727	C
29343737_198403	A	T	0.822727	0.177273	0.177273	T
29343746_1392	A	C	0.901786	0.098214	0.098214	C
29343746_19067	T	C	0.599099	0.400901	0.400901	C
29343928_2909	C	T	0.940909	0.059091	0.059091	T
29343984_257939	A	G	0.7	0.3	0.3	G
29343993_17314	A	G	0.899083	0.100917	0.100917	G
29343993_17343	A	G	0.878378	0.121622	0.121622	G
29343993_17382	C	T	0.973214	0.026786	0.026786	T
29343993_17427	T	G	0.875	0.125	0.125	G
29343993_17458	A	G	0.96875	0.03125	0.03125	G
29343993_17475	G	A	0.888393	0.111607	0.111607	A
29344020_15251	C	T	0.869369	0.130631	0.130631	T
29344046_2306	T	A	0.96789	0.03211	0.03211	A
29344390_227168	G	T	0.674107	0.325893	0.325893	T
29344390_227207	T	A	0.683036	0.316964	0.316964	A
29344437_11645	T	G	0.836364	0.163636	0.163636	G
29344647_5028	A	G	0.923423	0.076577	0.076577	G
29344647_5035	C	G	0.923423	0.076577	0.076577	G
29344647_5113	T	C	0.918919	0.081081	0.081081	C
29344647_5316	T	A	0.919643	0.080357	0.080357	A
29344736_43210	G	A	0.981651	0.018349	0.018349	A
29344749_30994	A	T	0.959821	0.040179	0.040179	T
29344920_7359	G	A	0.34375	0.65625	0.34375	G
29344996_1357	C	T	0.806306	0.193694	0.193694	T
29345128_16180	T	G	0.27027	0.72973	0.27027	T
29345129_439445	T	C	0.369369	0.630631	0.369369	T
29345129_441186	A	G	0.383929	0.616071	0.383929	A
29345140_552287	G	A	0.669643	0.330357	0.330357	A
29345239_669236	T	A	0.700893	0.299107	0.299107	A
29345239_713348	C	T	0.714286	0.285714	0.285714	T
29345371_488891	A	G	0.905405	0.094595	0.094595	G
29345502_124478	G	A	0.747748	0.252252	0.252252	A
29345763_330449	T	G	0.774775	0.225225	0.225225	G
29345763_355901	C	T	0.821429	0.178571	0.178571	T
29345763_422505	T	C	0.747748	0.252252	0.252252	C
29345763_422629	C	T	0.763393	0.236607	0.236607	T
29345763_422693	C	G	0.799107	0.200893	0.200893	G
29346135_415	C	T	1	0	0	T
29346187_9047	G	T	0.799107	0.200893	0.200893	T
29346187_9218	A	C	0.795455	0.204545	0.204545	C
29346197_70170	T	C	0.683036	0.316964	0.316964	C
29346307_247338	A	G	0.877273	0.122727	0.122727	G
29346310_258634	G	T	0.986239	0.013761	0.013761	T
29346310_258685	T	C	0.566964	0.433036	0.433036	C
29346310_258740	G	A	0.5625	0.4375	0.4375	A
29346338_238957	C	G	0.781818	0.218182	0.218182	G
29346338_238991	G	A	0.774775	0.225225	0.225225	A
29346338_238996	A	G	0.774775	0.225225	0.225225	G
29346338_239102	C	T	0.761468	0.238532	0.238532	T
29346338_292478	T	C	0.825893	0.174107	0.174107	C
29346344_9812	A	G	0.788288	0.211712	0.211712	G
29346344_9856	G	A	0.765766	0.234234	0.234234	A
29346344_9895	A	C	0.765766	0.234234	0.234234	C
293463983_649167	G	C	0.888393	0.111607	0.111607	C
29346405_33822	A	G	0.981481	0.018519	0.018519	G
29346405_33887	A	G	0.855856	0.144144	0.144144	G
29346405_39646	C	T	0.844037	0.155963	0.155963	T
29346405_39650	C	T	0.848624	0.151376	0.151376	T
29346405_39654	C	T	0.848624	0.151376	0.151376	T
29346405_39710	A	T	0.836364	0.163636	0.163636	T
29346405_39714	T	G	0.840909	0.159091	0.159091	G
29346481_35121	C	T	0.78125	0.21875	0.21875	T
29346555_550	G	A	0.666667	0.333333	0.333333	A
29346555_588	G	C	0.657658	0.342342	0.342342	C
29346740_189284	T	G	0.481982	0.518018	0.481982	T
29346777_317112	G	T	0.839286	0.160714	0.160714	T
29346798_613588	G	T	0.738739	0.261261	0.261261	T
29346798_694802	C	T	0.925926	0.074074	0.074074	T
29346798_694831	A	C	0.925926	0.074074	0.074074	C
29346865_17698	G	A	0.463636	0.536364	0.463636	G
29347062_4052	C	T	0.86036	0.13964	0.13964	T
29347148_99503	G	A	0.599099	0.400901	0.400901	A
29347466_10067	T	C	0.972973	0.027027	0.027027	C
29347466_10190	A	G	0.907407	0.092593	0.092593	G
29347562_37767	A	G	0.247706	0.752294	0.247706	A
29347572_92125	T	C	0.714286	0.285714	0.285714	C
29347572_92150	T	A	0.968468	0.031532	0.031532	A
29347763_162117	A	G	0.638393	0.361607	0.361607	G
29347763_162163	G	A	0.691964	0.308036	0.308036	A
29347763_162225	G	A	0.950893	0.049107	0.049107	A
29347763_345411	G	A	0.724299	0.275701	0.275701	A
29347763_362156	G	A	0.680556	0.319444	0.319444	A
29347763_485876	T	A	0.68018	0.31982	0.31982	A
29347763_485895	G	T	0.895455	0.104545	0.104545	T
29347841_736974	A	C	0.963964	0.036036	0.036036	C
29347979_37640	C	A	0.986486	0.013514	0.013514	A
29347979_37646	A	G	0.986486	0.013514	0.013514	G
29347979_37675	C	T	0.982143	0.017857	0.017857	T
29347979_37676	C	T	0.982143	0.017857	0.017857	T
29348210_62675	C	A	0.477679	0.522321	0.477679	C
29348210_119892	A	G	0.486607	0.513393	0.486607	A
29348210_119907	A	T	0.972973	0.027027	0.027027	T
29348210_120026	T	C	0.477679	0.522321	0.477679	T
29348210_120978	A	T	0.473214	0.526786	0.473214	A
29348679_93904	C	T	0.837838	0.162162	0.162162	T
29348679_94005	T	G	0.848214	0.151786	0.151786	G
29348679_94011	T	C	0.84375	0.15625	0.15625	C
29348679_94013	G	T	0.84375	0.15625	0.15625	T
29348763_54910	C	A	0.602679	0.397321	0.397321	A
29348763_55094	A	C	0.973214	0.026786	0.026786	C
29348763_55106	A	T	0.625	0.375	0.375	T
29348763_55139	T	C	0.625	0.375	0.375	C
29348763_55142	G	A	0.625	0.375	0.375	A
29348763_55164	G	A	0.611607	0.388393	0.388393	A
29348817_89557	A	G	0.63964	0.36036	0.36036	G
29348817_635211	G	A	0.896396	0.103604	0.103604	A
29348817_635338	T	A	0.834821	0.165179	0.165179	A
29348817_635451	G	T	0.842342	0.157658	0.157658	T
29348817_635550	A	C	0.866071	0.133929	0.133929	C
29348817_635569	G	A	0.857143	0.142857	0.142857	A
29349008_502063	C	A	0.616071	0.383929	0.383929	A
29349008_504387	T	C	0.59375	0.40625	0.40625	C
29349008_504588	T	C	0.589286	0.410714	0.410714	C
29349008_505940	C	T	0.616071	0.383929	0.383929	T
29349033_8656	T	C	0.59009	0.40991	0.40991	C
29349033_8683	T	G	0.705357	0.294643	0.294643	G
29349059_140174	A	G	0.322727	0.677273	0.322727	A
29349059_140364	T	C	0.334821	0.665179	0.334821	T
29349114_323503	A	T	0.9375	0.0625	0.0625	T
29349114_323786	C	A	0.732143	0.267857	0.267857	A
29349147_196226	G	A	0.915179	0.084821	0.084821	A
29349190_3506	G	A	0.409091	0.590909	0.409091	G
29349190_85675	T	A	0.450893	0.549107	0.450893	T
29349220_287580	T	C	0.589286	0.410714	0.410714	C
29349267_119307	C	G	0.46875	0.53125	0.46875	C
29349267_129613	A	G	0.445946	0.554054	0.445946	A
29349404_22692	A	G	0.883929	0.116071	0.116071	G
29349500_2635	A	G	1	0	0	G
29349553_4044	T	G	0.945946	0.054054	0.054054	G
29349553_4046	A	C	0.945455	0.054545	0.054545	C
29349553_4077	C	T	0.940909	0.059091	0.059091	T
29350076_69418	C	A	0.954128	0.045872	0.045872	A
29350076_113146	G	T	1	0	0	T
29350076_113195	G	A	0.71875	0.28125	0.28125	A
29350120_41235	T	A	0.455357	0.544643	0.455357	T
29350120_41251	A	G	0.459821	0.540179	0.459821	A
29350240_27364	A	G	0.883178	0.116822	0.116822	G
29350240_27366	C	A	0.88785	0.11215	0.11215	A
29350240_27519	T	C	0.859091	0.140909	0.140909	C
29350240_27530	A	T	0.854545	0.145455	0.145455	T
29350240_27581	C	T	0.862385	0.137615	0.137615	T
29350342_616262	C	G	0.772321	0.227679	0.227679	G
293504861_12461	G	A	0.636364	0.363636	0.363636	A
29350508_230421	G	A	0.900901	0.099099	0.099099	A
29350508_313308	C	T	0.571429	0.428571	0.428571	T
29350508_341287	C	T	0.801802	0.198198	0.198198	T
29350508_357445	C	T	0.558036	0.441964	0.441964	T
29350508_357467	A	G	0.554054	0.445946	0.445946	G
29350508_357475	T	G	0.554054	0.445946	0.445946	G
29350508_557311	G	A	0.90625	0.09375	0.09375	A
29350508_628942	G	A	0.669643	0.330357	0.330357	A
29350508_629016	T	C	0.65625	0.34375	0.34375	C
29350508_657209	C	T	0.651786	0.348214	0.348214	T
29350508_1027707	T	C	0.651786	0.348214	0.348214	C
29350508_1087476	A	T	0.638393	0.361607	0.361607	T
29350508_1087797	A	C	1	0	0	C
29350508_1110502	G	A	0.684685	0.315315	0.315315	A
29350508_1110565	C	A	0.698198	0.301802	0.301802	A
29350508_1112457	C	T	0.882883	0.117117	0.117117	T
29350508_1112483	G	A	0.666667	0.333333	0.333333	A
29350508_1180855	T	G	0.660714	0.339286	0.339286	G
29350508_1180859	G	C	0.651786	0.348214	0.348214	C
29350508_1180981	T	C	0.630631	0.369369	0.369369	C
29350596_133558	G	C	0.891892	0.108108	0.108108	C
29350623_99610	A	G	0.777273	0.222727	0.222727	G
29350629_367049	A	G	0.594595	0.405405	0.405405	G
29350629_394624	T	C	0.594595	0.405405	0.405405	C
29350629_394872	T	G	0.608108	0.391892	0.391892	G
29350629_394925	T	C	0.603604	0.396396	0.396396	C
29350629_394969	A	C	0.78125	0.21875	0.21875	C
29350629_443358	T	G	0.625	0.375	0.375	G
29350804_444488	T	G	0.401786	0.598214	0.401786	T
29350804_444902	C	T	0.990991	0.009009	0.009009	T
29351185_34098	A	G	0.540179	0.459821	0.459821	G
29351284_51651	G	A	0.950893	0.049107	0.049107	A
29351284_51661	G	A	0.955357	0.044643	0.044643	A
29351284_51663	T	A	0.955357	0.044643	0.044643	A
29351284_51672	A	G	0.959821	0.040179	0.040179	G
29351284_51673	C	T	0.959821	0.040179	0.040179	T
29351284_51694	C	T	0.959821	0.040179	0.040179	T
29351386_705	G	C	0.86036	0.13964	0.13964	C
29351431_395181	C	T	0.959459	0.040541	0.040541	T
29351615_410962	G	C	0.901786	0.098214	0.098214	C
29351763_4322	C	G	0.571429	0.428571	0.428571	G
29351962_84545	C	T	0.963964	0.036036	0.036036	T
29351962_116239	T	A	0.910714	0.089286	0.089286	A
29352159_242862	C	T	0.720721	0.279279	0.279279	T
29352159_634791	T	C	0.486111	0.513889	0.486111	T
29352345_75973	A	G	0.776786	0.223214	0.223214	G
29352345_628393	T	G	0.71875	0.28125	0.28125	G
29352345_686912	T	A	0.745536	0.254464	0.254464	A
29352345_709468	A	G	0.709821	0.290179	0.290179	G
29352513_118202	C	T	0.308036	0.691964	0.308036	C
29352514_140085	T	C	0.842342	0.157658	0.157658	C
29352514_235373	G	A	0.866071	0.133929	0.133929	A
29352514_235389	A	G	0.857143	0.142857	0.142857	G
29353067_7500	G	A	0.885321	0.114679	0.114679	A
29353611_2623	T	C	0.727273	0.272727	0.272727	C
29353611_2647	T	A	0.720721	0.279279	0.279279	A
29353611_2663	A	G	0.954955	0.045045	0.045045	G
29353611_135621	A	G	0.955357	0.044643	0.044643	G
29353611_135645	T	C	0.955357	0.044643	0.044643	C
29353612_959984	C	T	0.544643	0.455357	0.455357	T
29353612_1001474	T	C	0.705357	0.294643	0.294643	C
29353612_1001519	C	T	1	0	0	T
29353851_1096806	C	T	0.245536	0.754464	0.245536	C
29353851_1096866	C	T	0.9375	0.0625	0.0625	T
29353851_1139753	G	A	0.941441	0.058559	0.058559	A
29353933_112435	A	G	0.435185	0.564815	0.435185	A
29353933_112492	T	G	0.413636	0.586364	0.413636	T
29354202_74281	T	G	0.879464	0.120536	0.120536	G
29354452_155650	A	G	0.540179	0.459821	0.459821	G
29354727_88355	G	T	0.991071	0.008929	0.008929	T
29354727_88467	A	G	0.575893	0.424107	0.424107	G
29354740_220504	T	A	0.446429	0.553571	0.446429	T
29354740_220565	C	T	0.459821	0.540179	0.459821	C
29354740_220631	T	C	0.464286	0.535714	0.464286	T
29354740_220642	G	T	0.977679	0.022321	0.022321	T
29355029_70803	A	C	0.5625	0.4375	0.4375	C
29355029_88916	T	C	0.575893	0.424107	0.424107	C
29355187_12964	G	A	0.84375	0.15625	0.15625	A
29355187_12983	T	G	0.883929	0.116071	0.116071	G
29355187_13010	T	C	0.888393	0.111607	0.111607	C
29355187_13118	G	T	0.857143	0.142857	0.142857	T
29355187_13179	C	T	0.901786	0.098214	0.098214	T
29355187_13207	T	C	0.901786	0.098214	0.098214	C
29355187_13224	G	C	0.901786	0.098214	0.098214	C
29355190_173809	A	G	0.486607	0.513393	0.486607	A
29355697_111234	G	T	0.732143	0.267857	0.267857	T
29355697_259946	G	C	0.683036	0.316964	0.316964	C
29355715_51039	G	C	0.915179	0.084821	0.084821	C
29355715_65683	A	G	0.613636	0.386364	0.386364	G
29355715_65725	G	C	0.620536	0.379464	0.379464	C
29355715_65729	G	T	0.986607	0.013393	0.013393	T
29355715_112602	G	T	0.571429	0.428571	0.428571	T
29355726_48273	T	G	0.504464	0.495536	0.495536	G
29355726_48643	T	C	0.526786	0.473214	0.473214	C
29355726_87345	G	A	0.675676	0.324324	0.324324	A
29355726_87397	C	G	0.662162	0.337838	0.337838	G
29355726_87437	T	C	0.648649	0.351351	0.351351	C
29355726_122859	A	G	0.635135	0.364865	0.364865	G
29355726_124587	A	G	0.651786	0.348214	0.348214	G
29355726_140573	G	A	0.607143	0.392857	0.392857	A
29355726_140638	T	A	0.625	0.375	0.375	A
29355999_37918	G	A	0.986364	0.013636	0.013636	A
29355999_37970	C	A	0.627273	0.372727	0.372727	A
29356580_142130	A	G	0.87963	0.12037	0.12037	G
29356580_142197	G	T	0.659091	0.340909	0.340909	T
29356580_142223	G	C	0.672727	0.327273	0.327273	C
29356580_176290	G	C	0.678571	0.321429	0.321429	C
29356690_16845	C	A	0.936937	0.063063	0.063063	A
29356690_16899	C	A	0.779279	0.220721	0.220721	A
29356690_16902	G	A	0.77027	0.22973	0.22973	A
29356690_16906	A	G	0.77027	0.22973	0.22973	G
29356690_16926	A	C	0.777273	0.222727	0.222727	C
29356690_16945	A	C	0.777273	0.222727	0.222727	C
29357119_249813	C	T	0.285714	0.714286	0.285714	C
29357168_329545	T	C	0.584821	0.415179	0.415179	C
29357168_525807	A	C	0.558559	0.441441	0.441441	C
29357552_44220	A	C	0.535714	0.464286	0.464286	C
29358072_897249	G	T	0.933036	0.066964	0.066964	T
29358072_897292	G	C	0.933036	0.066964	0.066964	C
29358072_921551	G	A	0.933036	0.066964	0.066964	A
29358072_1218582	T	C	0.924107	0.075893	0.075893	C
29358072_1252531	T	C	0.919643	0.080357	0.080357	C
29358072_1252559	C	T	0.924107	0.075893	0.075893	T
29358265_287796	G	A	0.517857	0.482143	0.482143	A
29358265_288233	T	A	0.982143	0.017857	0.017857	A
29358265_288327	T	A	0.366071	0.633929	0.366071	T
29358265_695373	A	C	0.252252	0.747748	0.252252	A
29358448_16033	C	A	0.892857	0.107143	0.107143	A
29358448_16067	A	T	0.924107	0.075893	0.075893	T
29359065_39645	A	G	0.727679	0.272321	0.272321	G
29359065_39685	C	A	0.736607	0.263393	0.263393	A
29359127_361855	T	A	0.671171	0.328829	0.328829	A
29359127_361877	T	C	0.671171	0.328829	0.328829	C
29359127_361926	T	C	0.68018	0.31982	0.31982	C
29359127_361927	T	C	0.68018	0.31982	0.31982	C
29359213_4398	T	G	0.881818	0.118182	0.118182	G
29359269_26160	C	A	0.905405	0.094595	0.094595	A
29359382_245334	G	A	0.763393	0.236607	0.236607	A
29359391_64686	T	A	0.816964	0.183036	0.183036	A
29359432_7827	G	T	0.923423	0.076577	0.076577	T
29359432_7844	G	T	0.414414	0.585586	0.414414	G
29359432_7906	T	C	0.428571	0.571429	0.428571	T
29359432_7957	T	C	0.419643	0.580357	0.419643	T
29359568_180763	G	A	0.603604	0.396396	0.396396	A
29359568_180770	C	T	0.859091	0.140909	0.140909	T
29359568_180802	G	A	0.72973	0.27027	0.27027	A
29359568_186542	G	T	0.776786	0.223214	0.223214	T
29359568_189646	G	A	0.723214	0.276786	0.276786	A
29359568_190660	T	C	0.725225	0.274775	0.274775	C
29359568_190669	T	A	0.734234	0.265766	0.265766	A
29359568_190711	T	A	0.727679	0.272321	0.272321	A
29359568_190786	G	A	0.852679	0.147321	0.147321	A
29359568_190813	C	T	0.584821	0.415179	0.415179	T
29359568_190846	G	T	0.709821	0.290179	0.290179	T
29359587_414709	T	C	0.186364	0.813636	0.186364	T
29359804_344456	T	C	0.415179	0.584821	0.415179	T
29360033_14475	G	C	0.790179	0.209821	0.209821	C
29360225_75472	T	C	0.981818	0.018182	0.018182	C
29360225_355000	T	C	0.598214	0.401786	0.401786	C
29360225_355086	T	A	0.612613	0.387387	0.387387	A
29360291_797964	G	A	0.96875	0.03125	0.03125	A
29360291_798059	C	T	0.924107	0.075893	0.075893	T
29360311_83765	C	T	0.660714	0.339286	0.339286	T
29360327_174381	C	T	0.833333	0.166667	0.166667	T
29360327_174416	A	G	0.839286	0.160714	0.160714	G
29360327_174576	G	T	0.875	0.125	0.125	T
29360359_80852	T	G	0.684685	0.315315	0.315315	G
29360359_80927	A	G	0.678571	0.321429	0.321429	G
29360359_80933	T	C	0.6875	0.3125	0.3125	C
29360359_80974	T	C	0.691964	0.308036	0.308036	C
29360359_81008	T	G	0.689189	0.310811	0.310811	G
29360359_81014	T	C	0.675676	0.324324	0.324324	C
29360359_143780	A	C	0.883929	0.116071	0.116071	C
29360359_143788	G	A	0.888393	0.111607	0.111607	A
29360359_143798	T	G	0.888393	0.111607	0.111607	G
29360359_143802	A	G	0.892857	0.107143	0.107143	G
29360359_144062	A	G	0.0223214	0.9776786	0.0223214	A
29360544_5944	G	A	0.754464	0.245536	0.245536	A
29360544_5947	G	A	0.736607	0.263393	0.263393	A
29360544_5959	C	A	0.78125	0.21875	0.21875	A
29360585_3025	G	T	0.855856	0.144144	0.144144	T
29360611_20171	T	C	0.598214	0.401786	0.401786	C
29360661_154568	A	G	0.830357	0.169643	0.169643	G
29360661_163786	G	A	0.644144	0.355856	0.355856	A
29360667_856	C	T	0.890909	0.109091	0.109091	T
29360667_861	A	G	0.731818	0.268182	0.268182	G
29360667_918	G	A	0.881818	0.118182	0.118182	A
29360667_924	T	C	0.886364	0.113636	0.113636	C
29360667_942	G	T	0.821101	0.178899	0.178899	T
29360815_10002	G	A	0.825893	0.174107	0.174107	A
29360815_10058	T	C	0.839286	0.160714	0.160714	C
29360815_10061	T	C	0.834821	0.165179	0.165179	C
29360892_81066	G	A	0.848214	0.151786	0.151786	A
29361372_16711	G	C	0.9	0.1	0.1	C
29361372_486921	T	C	0.890909	0.109091	0.109091	C
29361372_486987	C	T	0.886364	0.113636	0.113636	T
29361372_496801	T	C	0.888393	0.111607	0.111607	C
29361372_496816	A	C	0.883929	0.116071	0.116071	C
29361372_496889	C	T	0.888393	0.111607	0.111607	T
29361529_92461	T	C	0.549107	0.450893	0.450893	C
29361803_60110	G	A	0.716216	0.283784	0.283784	A
29361940_12666	C	T	0.973214	0.026786	0.026786	T
29362083_28691	C	A	0.635135	0.364865	0.364865	A
29362083_60596	T	C	0.861607	0.138393	0.138393	C
29362083_60609	G	A	0.792793	0.207207	0.207207	A
29362083_60616	C	T	0.86036	0.13964	0.13964	T
29362083_62019	C	A	0.794643	0.205357	0.205357	A
29362368_55272	A	G	0.799107	0.200893	0.200893	G
29362368_55435	T	C	0.963964	0.036036	0.036036	C
29362368_55878	G	C	0.990991	0.009009	0.009009	C
29362368_55917	G	A	0.968468	0.031532	0.031532	A
29362621_88059	G	C	0.575893	0.424107	0.424107	C
29362647_20985	C	G	0.491071	0.508929	0.491071	C
29362647_21019	T	C	0.482143	0.517857	0.482143	T
29362647_95035	A	T	0.482143	0.517857	0.482143	A
29362647_95080	G	A	0.473214	0.526786	0.473214	G
29362881_277152	A	G	0.245536	0.754464	0.245536	A
29362881_277188	G	T	0.808036	0.191964	0.191964	T
29362881_277217	G	T	0.816964	0.183036	0.183036	T
29362881_277238	A	C	0.816964	0.183036	0.183036	C
29362881_277240	G	A	0.816964	0.183036	0.183036	A
29362973_616168	C	T	0.258929	0.741071	0.258929	C
29362973_616279	C	A	1	0	0	A
29362973_620494	T	A	0.299107	0.700893	0.299107	T
29362973_620573	G	C	0.299107	0.700893	0.299107	G
29363277_151906	G	A	0.454955	0.545045	0.454955	G
29363277_152042	G	T	0.468182	0.531818	0.468182	G
29363519_55273	A	G	0.790179	0.209821	0.209821	G
29363748_442075	A	T	0.968182	0.031818	0.031818	T
29363748_442164	A	G	0.558036	0.441964	0.441964	G
29363748_462472	G	A	0.981651	0.018349	0.018349	A
29363748_595606	G	T	1	0	0	T
29363748_728811	G	A	0.549107	0.450893	0.450893	A
29363748_729034	T	A	0.526786	0.473214	0.473214	A
29363748_936850	G	A	0.553571	0.446429	0.446429	A
29363798_409072	A	G	0.794643	0.205357	0.205357	G
29363841_105032	T	A	0.940367	0.059633	0.059633	A
29363841_126048	A	C	0.772321	0.227679	0.227679	C
29363928_144539	T	C	0.711712	0.288288	0.288288	C
29364006_9063	T	G	0.870536	0.129464	0.129464	G
29364006_9124	C	T	0.785714	0.214286	0.214286	T
29364006_27708	C	A	0.783784	0.216216	0.216216	A
29364006_27724	C	T	0.779279	0.220721	0.220721	T
29364006_49228	C	T	0.891892	0.108108	0.108108	T
29364006_49230	T	C	0.783784	0.216216	0.216216	C
29364006_49330	C	T	0.892857	0.107143	0.107143	T
29364046_3641	C	T	0.553571	0.446429	0.446429	T
29364064_25244	G	A	0.767857	0.232143	0.232143	A
29364064_25315	T	G	0.897321	0.102679	0.102679	G
29364064_25338	A	C	0.870536	0.129464	0.129464	C
29364065_160232	G	A	0.0848214	0.9151786	0.0848214	G
29364065_168584	G	T	0.790179	0.209821	0.209821	T
29364090_39469	T	G	0.513393	0.486607	0.486607	G
29364840_1180	T	C	0.97619	0.02381	0.02381	C
29365110_51428	G	C	0.864865	0.135135	0.135135	C
29365110_51512	T	C	0.857143	0.142857	0.142857	C
29365110_52073	C	T	0.86036	0.13964	0.13964	T
29365110_82426	T	C	0.705357	0.294643	0.294643	C
29365288_10165	A	G	0.870536	0.129464	0.129464	G
29365288_10199	C	A	0.973214	0.026786	0.026786	A
29365288_10215	G	A	0.883929	0.116071	0.116071	A
29365582_19819	G	C	0.986607	0.013393	0.013393	C
29365636_513108	C	T	0.861607	0.138393	0.138393	T
29365636_513161	T	A	0.86036	0.13964	0.13964	A
29365636_513169	C	T	0.864865	0.135135	0.135135	T
29365696_34404	C	A	0.964286	0.035714	0.035714	A
293657051_104673	A	G	0.96875	0.03125	0.03125	G
293657051_104878	G	T	0.968468	0.031532	0.031532	T
29366303_67720	C	A	0.328829	0.671171	0.328829	C
29366303_71781	A	G	0.308036	0.691964	0.308036	A
29366303_88429	C	T	0.301802	0.698198	0.301802	C
29366518_51163	G	A	0.928571	0.071429	0.071429	A
29366518_51198	G	A	0.348214	0.651786	0.348214	G
29366658_280745	A	T	0.370536	0.629464	0.370536	A
29366658_280876	T	G	0.375	0.625	0.375	T
29366853_227675	C	G	0.640909	0.359091	0.359091	G
29366853_227726	A	G	0.613636	0.386364	0.386364	G
29366883_20196	T	C	0.981818	0.018182	0.018182	C
29367180_177768	A	G	0.9375	0.0625	0.0625	G
29367180_177839	T	C	0.933036	0.066964	0.066964	C
29367180_177850	T	G	0.933036	0.066964	0.066964	G
29367180_177907	T	C	0.950893	0.049107	0.049107	C
29367336_4663	T	C	0.933036	0.066964	0.066964	C
29367860_10385	A	C	0.111607	0.888393	0.111607	A
29367860_10740	G	A	0.481818	0.518182	0.481818	G
29367860_10820	A	G	0.490909	0.509091	0.490909	A
29367860_10835	G	A	0.513636	0.486364	0.486364	A
29367903_275693	A	T	0.631818	0.368182	0.368182	T
29367903_275742	C	T	0.891892	0.108108	0.108108	T
29367903_275753	G	T	0.608108	0.391892	0.391892	T
29367903_275772	G	C	0.896396	0.103604	0.103604	C
29368046_70785	G	A	0.8125	0.1875	0.1875	A
29368046_70856	G	T	0.870536	0.129464	0.129464	T
293681531_3318	T	G	0.633929	0.366071	0.366071	G
293681531_3365	A	G	0.642857	0.357143	0.357143	G
293681531_3599	A	G	0.584821	0.415179	0.415179	G
293683531_82402	A	G	0.968468	0.031532	0.031532	G
293683531_82486	T	G	0.446429	0.553571	0.446429	T
293683531_82500	C	A	0.941964	0.058036	0.058036	A
293683531_82582	C	T	0.904545	0.095455	0.095455	T
29368482_121901	T	G	0.459821	0.540179	0.459821	T
29368919_627	T	C	0.808036	0.191964	0.191964	C
29368928_933922	T	C	0.6	0.4	0.4	C
29368928_1007197	C	T	0.642202	0.357798	0.357798	T
29369386_37299	T	C	0.914414	0.085586	0.085586	C
29369386_38820	G	C	0.913636	0.086364	0.086364	C
29369386_79634	A	G	0.65	0.35	0.35	G
29369386_353295	C	A	0.455357	0.544643	0.455357	C
29369666_2543	T	C	0.445455	0.554545	0.445455	T
29369666_2551	A	C	0.431818	0.568182	0.431818	A
29369666_2567	G	T	0.795455	0.204545	0.204545	T
29369828_74027	G	T	0.732143	0.267857	0.267857	T
29369887_5098	G	T	0.976852	0.023148	0.023148	T
29369887_5136	T	C	1	0	0	C
29370172_240453	T	C	0.674107	0.325893	0.325893	C
29370175_66829	G	C	0.513636	0.486364	0.486364	C
29370175_69528	A	C	0.517857	0.482143	0.482143	C
29370175_69559	A	G	0.526786	0.473214	0.473214	G
29370175_69819	C	T	0.991071	0.008929	0.008929	T
29370175_69827	A	C	0.991071	0.008929	0.008929	C
29370175_69841	A	G	0.5	0.5	0.5	G
29370175_69869	G	T	0.495536	0.504464	0.495536	G
293703735_280346	A	G	0.758929	0.241071	0.241071	G
29370600_5054	G	T	0.936364	0.063636	0.063636	T
29370702_8511	A	G	0.977477	0.022523	0.022523	G
29370781_2497	T	C	0.897321	0.102679	0.102679	C
29370781_2538	A	G	0.0535714	0.9464286	0.0535714	A
29370828_39735	A	T	0.638393	0.361607	0.361607	T
29370868_179656	C	A	0.708333	0.291667	0.291667	A
29370871_442343	T	A	0.707207	0.292793	0.292793	A
29370944_433992	G	A	0.977477	0.022523	0.022523	A
29370944_434037	T	G	0.981818	0.018182	0.018182	G
29370944_434038	C	G	0.981818	0.018182	0.018182	G
29371059_24356	T	C	0.923423	0.076577	0.076577	C
29371119_88831	G	T	0.431818	0.568182	0.431818	G
29371119_88929	A	G	0.441441	0.558559	0.441441	A
29371119_88979	C	T	0.463636	0.536364	0.463636	C
29371212_81411	C	T	0.932432	0.067568	0.067568	T
293713381_657571	A	G	0.379464	0.620536	0.379464	A
29371694_317745	G	C	0.154545	0.845455	0.154545	G
29371694_317860	G	T	0.153153	0.846847	0.153153	G
29371694_317868	T	C	0.162162	0.837838	0.162162	T
293717531_12214	T	C	0.577273	0.422727	0.422727	C
293717531_108511	C	T	0.549107	0.450893	0.450893	T
293717531_190514	T	A	0.702703	0.297297	0.297297	A
29371768_189707	T	C	0.977064	0.022936	0.022936	C
29371780_43084	A	C	0.504464	0.495536	0.495536	C
29371894_8564	T	C	0.75	0.25	0.25	C
29371894_8668	G	A	0.959821	0.040179	0.040179	A
29372105_60148	A	C	0.784404	0.215596	0.215596	C
29372212_399891	T	A	0.25	0.75	0.25	T
29372212_428897	G	A	0.27027	0.72973	0.27027	G
29372212_429037	T	C	0.263636	0.736364	0.263636	T
29372212_429171	C	T	0.267857	0.732143	0.267857	C
29372212_429190	A	C	0.263393	0.736607	0.263393	A
29372212_575723	A	T	0.964286	0.035714	0.035714	T
29372657_223769	G	A	0.745536	0.254464	0.254464	A
29372657_223824	C	G	0.59009	0.40991	0.40991	G
29372657_228235	G	A	0.741071	0.258929	0.258929	A
29372657_230387	A	T	0.963964	0.036036	0.036036	T
29372657_230482	G	A	0.741071	0.258929	0.258929	A
29372677_14965	T	G	0.585586	0.414414	0.414414	G
29372677_82742	A	C	0.345455	0.654545	0.345455	A
29372902_195483	T	G	0.924107	0.075893	0.075893	G
29372902_195663	T	C	0.207207	0.792793	0.207207	T
29373002_7247	C	T	0.875	0.125	0.125	T
29373002_24767	C	A	0.866071	0.133929	0.133929	A
29373002_65440	C	T	0.892857	0.107143	0.107143	T
29373002_65461	A	T	0.892857	0.107143	0.107143	T
29373233_4143	T	C	0.981818	0.018182	0.018182	C
29373233_4173	C	A	0.840909	0.159091	0.159091	A
29373233_4207	A	T	0.81982	0.18018	0.18018	T
29373233_4266	C	T	0.923423	0.076577	0.076577	T
29373233_4299	G	T	0.831818	0.168182	0.168182	T
29373428_478898	G	T	0.9375	0.0625	0.0625	T
29373518_31501	A	G	0.977679	0.022321	0.022321	G
29373518_31503	T	G	0.964286	0.035714	0.035714	G
29373518_31708	A	G	0.888393	0.111607	0.111607	G
29373633_342300	G	A	0.799107	0.200893	0.200893	A
29373633_342328	G	A	0.950893	0.049107	0.049107	A
29373633_342374	A	G	0.946429	0.053571	0.053571	G
29373633_342425	T	C	0.833333	0.166667	0.166667	C
29373633_360841	A	T	0.531532	0.468468	0.468468	T
29373633_361246	T	A	0.838095	0.161905	0.161905	A
29373773_12672	G	T	0.931818	0.068182	0.068182	T
29373960_202739	C	G	0.433962	0.566038	0.433962	C
29373995_9228	G	A	0.96875	0.03125	0.03125	A
29374077_241671	G	A	0.857143	0.142857	0.142857	A
29374318_6516	G	A	0.815315	0.184685	0.184685	A
29374318_6586	T	C	0.977273	0.022727	0.022727	C
29374343_92170	G	T	0.950893	0.049107	0.049107	T
29374774_37330	C	T	0.901786	0.098214	0.098214	T
29375018_91398	A	T	0.815315	0.184685	0.184685	T
29375018_91514	C	T	0.741071	0.258929	0.258929	T
29375018_91523	A	G	0.84375	0.15625	0.15625	G
29375018_255064	C	T	1	0	0	T
29375387_5464	A	T	0.459459	0.540541	0.459459	A
29375387_5468	C	T	0.454955	0.545045	0.454955	C
29375398_5094	T	C	0.433036	0.566964	0.433036	T
29375424_21645	A	C	0.922727	0.077273	0.077273	C
29375457_670	T	C	0.96875	0.03125	0.03125	C
29375488_574676	A	G	0.910714	0.089286	0.089286	G
29375488_574740	T	G	0.642857	0.357143	0.357143	G
29375488_574741	T	A	0.642857	0.357143	0.357143	A
29375488_607152	T	C	0.691964	0.308036	0.308036	C
29375488_607318	A	T	0.683036	0.316964	0.316964	T
29375488_700009	C	T	0.941964	0.058036	0.058036	T
29375488_733453	T	C	0.684685	0.315315	0.315315	C
29375488_733647	G	T	0.950893	0.049107	0.049107	T
29375488_733724	G	T	0.756757	0.243243	0.243243	T
29375488_733765	T	C	0.727679	0.272321	0.272321	C
29375488_733784	T	A	0.723214	0.276786	0.276786	A
29375488_733806	G	A	0.723214	0.276786	0.276786	A
29375488_733820	C	G	0.727679	0.272321	0.272321	G
29375603_121148	G	T	0.75	0.25	0.25	T
29375603_121155	T	C	0.691964	0.308036	0.308036	C
29375603_121165	T	C	0.700893	0.299107	0.299107	C
29376022_125151	C	T	0.598214	0.401786	0.401786	T
29376064_4527	C	T	0.169643	0.830357	0.169643	C
29376064_48010	A	G	0.13964	0.86036	0.13964	A
29376064_48084	G	C	0.828829	0.171171	0.171171	C
29376107_41237	T	A	0.785714	0.214286	0.214286	A
29376125_215994	A	T	0.977679	0.022321	0.022321	T
29376288_19964	G	A	0.276786	0.723214	0.276786	G
29376423_499776	C	T	0.888393	0.111607	0.111607	T
29376428_507423	A	G	0.86036	0.13964	0.13964	G
29376428_507705	G	A	0.875	0.125	0.125	A
29376428_507796	G	A	0.861607	0.138393	0.138393	A
29376458_574176	A	G	0.759259	0.240741	0.240741	G
29376458_574250	C	G	0.772727	0.227273	0.227273	G
29376458_616470	G	A	0.982143	0.017857	0.017857	A
29376465_295680	T	G	0.540179	0.459821	0.459821	G
29376488_408174	T	G	0.928571	0.071429	0.071429	G
29376488_846144	A	G	0.9375	0.0625	0.0625	G
29376488_863440	A	C	0.798165	0.201835	0.201835	C
29376488_863441	A	T	0.798165	0.201835	0.201835	T
29376488_863484	A	G	0.400901	0.599099	0.400901	A
29376488_863539	C	T	0.808036	0.191964	0.191964	T
29376488_902201	C	T	0.383929	0.616071	0.383929	C
29376489_21044	G	T	0.90625	0.09375	0.09375	T
29376489_21140	G	A	0.857143	0.142857	0.142857	A
29376588_53955	C	T	0.495455	0.504545	0.495455	C
29376588_57734	G	A	0.509009	0.490991	0.490991	A
29376588_99268	T	G	0.888393	0.111607	0.111607	G
29376588_113354	A	G	0.963636	0.036364	0.036364	G
29376588_166991	A	G	0.4375	0.5625	0.4375	A
29376588_167001	A	G	0.446429	0.553571	0.446429	A
29376588_167020	T	C	0.464286	0.535714	0.464286	T
29376837_473318	A	T	0.599099	0.400901	0.400901	T
29376837_473392	T	C	0.459821	0.540179	0.459821	T
29376837_473513	C	A	0.834821	0.165179	0.165179	A
29376837_474320	T	C	0.413636	0.586364	0.413636	T
29376837_474407	G	A	0.46875	0.53125	0.46875	G
29376837_474442	T	C	0.472973	0.527027	0.472973	T
29376896_158481	T	G	0.720721	0.279279	0.279279	G
29376925_127069	G	T	0.665179	0.334821	0.334821	T
29376983_11516	G	A	0.816964	0.183036	0.183036	A
29376983_11530	G	T	0.816964	0.183036	0.183036	T
29376983_11732	T	A	0.861607	0.138393	0.138393	A
29376983_348379	G	A	0.973214	0.026786	0.026786	A
29376983_1053143	A	C	0.803571	0.196429	0.196429	C
29376983_1053390	C	T	0.810811	0.189189	0.189189	T
29376988_675531	T	C	0.928571	0.071429	0.071429	C
29376988_1209014	T	G	0.564815	0.435185	0.435185	G
29376988_1209018	G	A	0.568807	0.431193	0.431193	A
29376988_1284512	A	C	0.745536	0.254464	0.254464	C
29376989_20105	A	C	0.680556	0.319444	0.319444	C
29376990_10656	T	C	0.991071	0.008929	0.008929	C
29376990_1407109	A	T	0.855856	0.144144	0.144144	T
29376990_1407188	G	A	0.857143	0.142857	0.142857	A
29376992_81867	T	G	0.482143	0.517857	0.482143	T
29376992_318616	C	T	0.513393	0.486607	0.486607	T
29376992_318657	A	T	0.517857	0.482143	0.482143	T
29376992_812371	A	C	0.772727	0.227273	0.227273	C
29376992_812393	A	T	0.391892	0.608108	0.391892	A
29376992_874828	C	T	0.736607	0.263393	0.263393	T
29376992_925698	T	A	0.78125	0.21875	0.21875	A
29376994_650774	C	T	0.254464	0.745536	0.254464	C
29376999_956687	A	C	1	0	0	C
29377000_39543	T	C	0.34375	0.65625	0.34375	T
29377000_39969	C	A	0.379464	0.620536	0.379464	C
29377000_96517	G	C	0.375	0.625	0.375	G
29377000_96561	T	C	0.383929	0.616071	0.383929	T
29377000_96647	T	C	0.351351	0.648649	0.351351	T
29377000_751259	A	T	0.463964	0.536036	0.463964	A
29377000_751309	A	T	0.454955	0.545045	0.454955	A
29377000_751345	G	C	0.833333	0.166667	0.166667	C
29377000_1181944	G	C	0.863636	0.136364	0.136364	C
29377001_951784	A	C	0.566964	0.433036	0.433036	C
29377001_951835	A	G	0.572072	0.427928	0.427928	G
29377001_1513390	G	A	0.763393	0.236607	0.236607	A
29377001_2749587	G	C	0.696429	0.303571	0.303571	C
29377001_3055114	C	G	0.779279	0.220721	0.220721	G
29377001_3190543	G	T	0.580357	0.419643	0.419643	T
29377001_3287466	A	G	0.683036	0.316964	0.316964	G
29377001_3287668	C	T	0.8	0.2	0.2	T
29377001_3554757	G	A	0.495495	0.504505	0.495495	G
29377001_3554759	C	T	0.509009	0.490991	0.490991	T
29377001_3554760	A	T	0.509009	0.490991	0.490991	T
29377001_3554770	G	C	0.513393	0.486607	0.486607	C
29377001_3554845	G	A	0.616071	0.383929	0.383929	A
29377001_3554884	T	G	0.459821	0.540179	0.459821	T
29377001_3554997	A	C	0.446429	0.553571	0.446429	A
29377001_3556249	C	T	0.0848214	0.9151786	0.0848214	C
29377001_3556395	G	A	0.455357	0.544643	0.455357	G
29377001_4086666	C	T	0.630631	0.369369	0.369369	T
29377001_4086716	C	T	0.638393	0.361607	0.361607	T
29377001_4086844	T	C	0.607143	0.392857	0.392857	C
29377001_4086845	C	A	0.607143	0.392857	0.392857	A
29377001_4086893	C	T	0.598214	0.401786	0.401786	T
29377001_4087317	T	C	0.584821	0.415179	0.415179	C
29377001_5541335	C	T	0.886139	0.113861	0.113861	T
29377006_639648	G	T	0.941441	0.058559	0.058559	T
29377007_506614	A	G	0.883929	0.116071	0.116071	G
29377007_506722	C	G	0.866071	0.133929	0.133929	G
29377007_506725	A	T	0.857143	0.142857	0.142857	T
29377007_506727	C	T	0.861607	0.138393	0.138393	T
29377007_507417	A	G	0.870536	0.129464	0.129464	G
29377008_1860823	C	A	0.991071	0.008929	0.008929	A
29377012_173729	G	T	0.686364	0.313636	0.313636	T
29377012_175201	C	T	0.678571	0.321429	0.321429	T
29377012_181222	T	C	0.290179	0.709821	0.290179	T
29377012_292494	T	C	0.651376	0.348624	0.348624	C
29377012_292550	G	A	0.633929	0.366071	0.366071	A
29377012_293138	G	T	0.866071	0.133929	0.133929	T
29377012_293226	G	A	0.549107	0.450893	0.450893	A
29377012_293611	A	G	0.575893	0.424107	0.424107	G
29377012_646438	T	A	0.738739	0.261261	0.261261	A
29377012_646501	A	C	0.340909	0.659091	0.340909	A
29377013_1429919	G	C	0.875	0.125	0.125	C
29377013_2472515	T	C	0.252294	0.747706	0.252294	T
29377013_2943712	G	T	0.454955	0.545045	0.454955	G
29377013_3172362	G	A	0.25	0.75	0.25	G
29377013_3287401	T	C	0.27027	0.72973	0.27027	T
29377013_3299286	T	G	0.857143	0.142857	0.142857	G
29377013_3396578	A	G	0.86036	0.13964	0.13964	G
29377013_3398424	C	A	0.419643	0.580357	0.419643	C
29377015_57008	C	T	0.544643	0.455357	0.455357	T
29377015_57079	G	A	0.536036	0.463964	0.463964	A
29377015_57133	T	C	0.526786	0.473214	0.473214	C
29377016_1657570	T	G	0.954955	0.045045	0.045045	G
29377018_66141	G	A	0.785714	0.214286	0.214286	A
29377018_66169	T	G	0.65625	0.34375	0.34375	G
29377018_1015554	C	A	0.837838	0.162162	0.162162	A
29377018_1553174	C	T	0.959821	0.040179	0.040179	T
29377018_1553236	G	C	0.875	0.125	0.125	C
29377018_1553252	A	G	0.642857	0.357143	0.357143	G
29377018_4359793	A	T	0.813084	0.186916	0.186916	T
29377018_4359840	G	A	0.784404	0.215596	0.215596	A
29377018_4386566	C	T	0.772321	0.227679	0.227679	T
29377018_4421438	A	C	0.879464	0.120536	0.120536	C
29377020_478375	C	A	0.806306	0.193694	0.193694	A
29377020_542840	G	A	0.8125	0.1875	0.1875	A
29377020_544773	A	G	0.8125	0.1875	0.1875	G
29377020_1006465	G	C	0.526786	0.473214	0.473214	C
29377021_380621	C	G	0.25	0.75	0.25	C
29377022_436619	G	A	0.721698	0.278302	0.278302	A
29377022_436639	C	A	0.925926	0.074074	0.074074	A
29377022_1761852	A	G	0.981818	0.018182	0.018182	G
29377022_2523274	T	C	1	0	0	C
29377027_799479	G	C	0.526786	0.473214	0.473214	C
29377027_800105	T	A	0.846847	0.153153	0.153153	A
29377027_800146	T	G	0.845455	0.154545	0.154545	G
29377027_940081	C	G	0.361607	0.638393	0.361607	C
29377027_945642	A	G	0.714286	0.285714	0.285714	G
29377027_945695	G	A	0.883929	0.116071	0.116071	A
29377027_945741	A	G	0.888393	0.111607	0.111607	G
29377027_1594082	C	T	0.441964	0.558036	0.441964	C
29377027_1611941	C	G	0.486607	0.513393	0.486607	C
29377027_1612118	G	A	0.459821	0.540179	0.459821	G
29377027_2617395	A	G	0.803571	0.196429	0.196429	G
29377027_2918349	T	C	0.477477	0.522523	0.477477	T
29377027_3186680	A	T	0.495495	0.504505	0.495495	A
29377029_8565	G	T	0.611607	0.388393	0.388393	T
29377029_8646	A	C	0.599099	0.400901	0.400901	C
29377033_107763	A	C	0.9	0.1	0.1	C
29377033_107768	C	T	0.559091	0.440909	0.440909	T
29377033_209671	G	A	0.897321	0.102679	0.102679	A
29377034_327786	G	C	0.821429	0.178571	0.178571	C
29377034_330197	C	G	0.825688	0.174312	0.174312	G
29377034_330253	C	T	0.815315	0.184685	0.184685	T
29377034_330260	G	A	0.815315	0.184685	0.184685	A
29377034_469105	T	C	0.895455	0.104545	0.104545	C
29377034_469254	T	C	0.897321	0.102679	0.102679	C
29377034_469708	G	A	0.963964	0.036036	0.036036	A
29377034_469949	T	G	0.866071	0.133929	0.133929	G
29377034_470035	G	C	0.888393	0.111607	0.111607	C
29377035_730898	A	G	0.290179	0.709821	0.290179	A
29377036_73908	A	G	0.45045	0.54955	0.45045	A
29377036_73913	C	A	1	0	0	A
29377036_73920	G	A	0.896396	0.103604	0.103604	A
29377036_120322	G	T	0.513393	0.486607	0.486607	T
29377036_120428	T	A	0.834821	0.165179	0.165179	A
29377036_140137	A	G	0.526786	0.473214	0.473214	G
29377036_140197	C	G	0.303571	0.696429	0.303571	C
29377037_668375	G	C	0.216216	0.783784	0.216216	G
29377037_1794183	T	C	0.222727	0.777273	0.222727	T
29377037_1794277	T	C	0.745536	0.254464	0.254464	C
29377042_3984004	A	T	0.602679	0.397321	0.397321	T
29377042_3984040	C	T	0.611607	0.388393	0.388393	T
29377042_3984059	A	G	0.584821	0.415179	0.415179	G
29377042_4152706	A	G	0.585586	0.414414	0.414414	G
29377042_4163109	G	A	0.607143	0.392857	0.392857	A
29377042_4588021	C	A	0.982143	0.017857	0.017857	A
29377042_4588033	G	T	0.558036	0.441964	0.441964	T
29377042_4591755	G	A	0.544643	0.455357	0.455357	A
29377047_896131	T	G	0.700893	0.299107	0.299107	G
29377047_896255	T	C	0.702703	0.297297	0.297297	C
29377047_896257	C	G	0.702703	0.297297	0.297297	G
29377047_906952	T	A	0.707207	0.292793	0.292793	A
29377047_906976	G	A	0.714286	0.285714	0.285714	A
29377047_906977	T	A	0.71875	0.28125	0.28125	A
29377047_907197	A	T	0.754464	0.245536	0.245536	T
29377047_907259	T	C	0.743243	0.256757	0.256757	C
29377047_907266	G	A	0.747748	0.252252	0.252252	A
29377047_1544449	G	T	0.535714	0.464286	0.464286	T
29377047_1544465	C	T	0.540179	0.459821	0.459821	T
29377047_1544517	A	G	0.508929	0.491071	0.491071	G
29377047_1575618	A	G	0.46875	0.53125	0.46875	A
29377047_1594603	A	G	0.522936	0.477064	0.477064	G
29377047_1594640	A	T	0.279279	0.720721	0.279279	A
29377047_1594675	A	T	0.504505	0.495495	0.495495	T
29377047_1594763	T	C	0.504464	0.495536	0.495536	C
29377047_1625209	C	A	0.513393	0.486607	0.486607	A
29377049_4590	G	C	0.869159	0.130841	0.130841	C
29377049_180246	A	G	0.927928	0.072072	0.072072	G
29377049_195782	G	A	0.919643	0.080357	0.080357	A
29377049_275935	G	C	0.508929	0.491071	0.491071	C
29377049_275951	A	G	0.513393	0.486607	0.486607	G
29377049_275956	G	A	0.535714	0.464286	0.464286	A
29377049_423210	A	C	0.473214	0.526786	0.473214	A
29377049_425353	A	G	0.928571	0.071429	0.071429	G
29377049_955846	C	G	0.940909	0.059091	0.059091	G
29377049_955855	A	G	0.945455	0.054545	0.054545	G
29377049_955856	G	C	0.945455	0.054545	0.054545	C
29377049_955877	A	G	0.936364	0.063636	0.063636	G
29377049_955882	T	A	0.936364	0.063636	0.063636	A
29377049_955948	T	C	0.93578	0.06422	0.06422	C
29377049_955951	T	A	0.93578	0.06422	0.06422	A
29377049_955957	C	T	0.93578	0.06422	0.06422	T
29377049_2007441	T	G	0.549107	0.450893	0.450893	G
29377051_959971	A	G	0.9375	0.0625	0.0625	G
29377051_959988	G	T	0.933036	0.066964	0.066964	T
29377052_152864	C	A	0.852679	0.147321	0.147321	A
29377054_334779	T	G	0.535714	0.464286	0.464286	G
29377054_334804	A	C	0.508929	0.491071	0.491071	C
29377054_334877	C	G	0.504545	0.495455	0.495455	G
29377055_929483	C	T	0.977477	0.022523	0.022523	T
29377055_929506	C	G	0.914414	0.085586	0.085586	G
29377056_1449047	G	A	0.824324	0.175676	0.175676	A
29377060_859938	G	A	0.671171	0.328829	0.328829	A
29377060_859948	G	A	0.675676	0.324324	0.324324	A
29377062_388512	T	A	0.839286	0.160714	0.160714	A
29377068_896554	A	T	0.922727	0.077273	0.077273	T
29377068_909741	T	A	0.945946	0.054054	0.054054	A
29377068_2187279	T	A	0.919643	0.080357	0.080357	A
29377068_2187289	C	T	0.915179	0.084821	0.084821	T
29377068_2187291	A	G	0.919643	0.080357	0.080357	G
29377068_2187317	A	G	0.919643	0.080357	0.080357	G
29377068_2265457	G	A	0.804545	0.195455	0.195455	A
29377068_2265486	C	T	0.931818	0.068182	0.068182	T
29377070_47908	C	A	0.745455	0.254545	0.254545	A
29377070_213306	C	T	0.975962	0.024038	0.024038	T
29377070_213310	G	C	0.966346	0.033654	0.033654	C
29377070_243123	G	C	0.671171	0.328829	0.328829	C
29377073_82934	T	C	0.794643	0.205357	0.205357	C
29377073_137947	C	T	0.803571	0.196429	0.196429	T
29377073_358448	G	T	0.366972	0.633028	0.366972	G
29377073_358488	T	C	0.863636	0.136364	0.136364	C
29377073_358559	A	T	0.839286	0.160714	0.160714	T
29377078_61117	C	T	0.288288	0.711712	0.288288	C
29377078_61245	T	G	0.3125	0.6875	0.3125	T
29377078_61291	A	T	0.946429	0.053571	0.053571	T
29377078_61332	T	G	0.325893	0.674107	0.325893	T
29377078_61342	A	T	0.310811	0.689189	0.310811	A
29377079_163182	A	G	0.576577	0.423423	0.423423	G
29377079_163195	C	A	0.59009	0.40991	0.40991	A
29377079_189555	T	C	0.607143	0.392857	0.392857	C
29377079_189646	A	T	0.964286	0.035714	0.035714	T
29377079_442554	G	C	0.504545	0.495455	0.495455	C
29377079_994604	A	C	0.441964	0.558036	0.441964	A
29377079_994660	A	G	0.441441	0.558559	0.441441	A
29377079_1076190	G	A	0.553571	0.446429	0.446429	A
29377079_1076229	G	A	0.459821	0.540179	0.459821	G
29377079_1076259	A	T	0.90625	0.09375	0.09375	T
29377079_1748248	A	G	0.933036	0.066964	0.066964	G
29377079_1748274	T	G	0.928571	0.071429	0.071429	G
29377081_1054618	C	T	0.686364	0.313636	0.313636	T
29377081_1054706	T	A	0.675676	0.324324	0.324324	A
29377081_1054710	C	T	0.684685	0.315315	0.315315	T
29377081_1316535	C	A	0.285714	0.714286	0.285714	C
29377081_1316561	T	C	0.625	0.375	0.375	C
29377081_1524886	T	A	0.648649	0.351351	0.351351	A
29377081_1524968	T	C	0.683486	0.316514	0.316514	C
29377081_2192021	C	T	0.63964	0.36036	0.36036	T
29377081_2338711	A	G	0.455357	0.544643	0.455357	A
29377081_2338712	G	A	0.473214	0.526786	0.473214	G
29377081_2338732	A	G	0.946429	0.053571	0.053571	G
29377081_2338766	T	A	0.936937	0.063063	0.063063	A
29377082_1730863	C	A	0.950893	0.049107	0.049107	A
29377082_1730915	T	C	0.0848214	0.9151786	0.0848214	T
29377082_3189210	C	T	0.986486	0.013514	0.013514	T
29377082_3189212	A	G	0.990991	0.009009	0.009009	G
29377082_3189223	C	G	0.990991	0.009009	0.009009	G
29377082_3189267	C	T	0.986486	0.013514	0.013514	T
29377083_75350	T	A	0.772321	0.227679	0.227679	A
29377083_75478	C	G	0.981982	0.018018	0.018018	G
29377084_111098	A	T	0.299107	0.700893	0.299107	A
29377084_1122478	A	G	1	0	0	G
29377084_1122512	T	C	0.683036	0.316964	0.316964	C
29377087_812759	G	C	0.0580357	0.9419643	0.0580357	G
29377090_97045	A	G	0.200893	0.799107	0.200893	A
29377090_97257	T	C	0.972973	0.027027	0.027027	C
29377090_236500	G	A	0.963636	0.036364	0.036364	A
29377091_456124	C	T	0.531532	0.468468	0.468468	T
29377091_619370	G	A	0.504464	0.495536	0.495536	A
29377091_619374	C	T	0.5	0.5	0.5	T
29377091_619382	T	C	0.504464	0.495536	0.495536	C
29377091_619391	A	G	0.535714	0.464286	0.464286	G
29377091_619450	T	A	0.544643	0.455357	0.455357	A
29377091_659136	C	T	0.481982	0.518018	0.481982	C
29377091_1058711	C	T	0.991071	0.008929	0.008929	T
29377091_1058744	G	A	0.482143	0.517857	0.482143	G
29377091_1058871	C	G	0.481982	0.518018	0.481982	C
29377091_1110615	T	C	0.482143	0.517857	0.482143	T
29377091_1153044	T	C	0.536036	0.463964	0.463964	C
29377091_1153147	G	A	0.504464	0.495536	0.495536	A
29377091_1201222	A	G	0.508929	0.491071	0.491071	G
29377091_1201239	T	C	0.513393	0.486607	0.486607	C
29377091_1791590	T	C	0.763636	0.236364	0.236364	C
29377091_2292879	G	A	0.885321	0.114679	0.114679	A
29377091_2930038	G	A	0.941441	0.058559	0.058559	A
29377091_3248314	G	A	0.1875	0.8125	0.1875	G
29377091_3251576	C	T	0.973214	0.026786	0.026786	T
29377091_3251634	C	G	0.972973	0.027027	0.027027	G
29377091_3272421	T	A	0.950893	0.049107	0.049107	A
29377095_203950	T	A	0.504464	0.495536	0.495536	A
29377095_203974	G	A	0.504464	0.495536	0.495536	A
29377095_203981	G	C	0.964286	0.035714	0.035714	C
29377095_204088	T	G	0.477477	0.522523	0.477477	T
29377095_204328	A	C	0.508929	0.491071	0.491071	C
29377095_710739	G	T	0.972477	0.027523	0.027523	T
29377095_710777	C	T	0.972477	0.027523	0.027523	T
29377097_1010981	T	C	0.736607	0.263393	0.263393	C
29377097_1015688	G	T	0.683036	0.316964	0.316964	T
29377097_1885381	A	C	0.490991	0.509009	0.490991	A
29377097_1886231	C	A	0.34375	0.65625	0.34375	C
29377097_1886304	T	G	0.5	0.5	0.5	G
29377097_2831075	T	G	0.767857	0.232143	0.232143	G
29377097_2831366	G	A	0.745536	0.254464	0.254464	A
29377097_2832018	A	G	0.758929	0.241071	0.241071	G
29377097_2866572	G	A	0.77027	0.22973	0.22973	A
29377097_2866617	T	G	0.763636	0.236364	0.236364	G
29377097_2868989	C	T	0.745536	0.254464	0.254464	T
29377097_2880366	A	C	0.761261	0.238739	0.238739	C
29377097_2883650	A	G	0.788288	0.211712	0.211712	G
29377097_2883661	T	C	0.77027	0.22973	0.22973	C
29377097_2885236	C	T	0.767857	0.232143	0.232143	T
29377097_2885313	T	C	0.761261	0.238739	0.238739	C
29377097_3600406	T	C	0.415179	0.584821	0.415179	T
29377099_105066	C	A	0.870536	0.129464	0.129464	A
29377099_105103	C	A	0.857143	0.142857	0.142857	A
29377099_133133	T	C	0.816514	0.183486	0.183486	C
29377099_133136	A	C	0.811927	0.188073	0.188073	C
29377099_133152	C	G	0.807339	0.192661	0.192661	G
29377099_133191	T	C	0.806306	0.193694	0.193694	C
29377099_133243	T	A	0.810811	0.189189	0.189189	A
29377099_133291	C	G	0.810811	0.189189	0.189189	G
29377099_133297	A	G	0.792793	0.207207	0.207207	G
29377099_597671	T	A	0.846847	0.153153	0.153153	A
29377099_598142	C	A	0.834821	0.165179	0.165179	A
29377099_598174	G	T	0.9375	0.0625	0.0625	T
29377099_618456	G	A	0.852679	0.147321	0.147321	A
29377099_635149	T	C	0.834821	0.165179	0.165179	C
29377099_687707	T	C	0.881818	0.118182	0.118182	C
29377099_687710	C	T	0.886364	0.113636	0.113636	T
29377099_687734	T	C	0.881818	0.118182	0.118182	C
29377099_688616	A	G	0.83945	0.16055	0.16055	G
29377099_704285	A	G	0.845455	0.154545	0.154545	G
29377099_706273	G	A	0.839286	0.160714	0.160714	A
29377099_786343	T	G	0.855856	0.144144	0.144144	G
29377099_786350	C	T	0.855856	0.144144	0.144144	T
29377099_965259	C	T	0.864865	0.135135	0.135135	T
29377099_965262	T	G	0.86036	0.13964	0.13964	G
29377099_965308	C	T	0.864865	0.135135	0.135135	T
29377099_1180775	G	T	0.839286	0.160714	0.160714	T
29377099_1198245	C	T	0.834821	0.165179	0.165179	T
29377099_1198290	C	T	0.84375	0.15625	0.15625	T
29377099_1198373	C	A	0.84375	0.15625	0.15625	A
29377099_1198434	T	A	0.848214	0.151786	0.151786	A
29377099_1198457	T	A	0.846847	0.153153	0.153153	A
29377099_1198515	C	T	0.852679	0.147321	0.147321	T
29377099_1198538	G	T	0.861607	0.138393	0.138393	T
29377099_1198545	A	C	0.861607	0.138393	0.138393	C
29377099_1984731	T	A	0.46875	0.53125	0.46875	T
29377099_2938694	A	G	0.851351	0.148649	0.148649	G
29377099_2942820	C	T	0.558036	0.441964	0.441964	T
29377100_730206	T	C	0.464286	0.535714	0.464286	T
29377100_730317	T	C	0.459821	0.540179	0.459821	T
29377100_887885	C	A	0.834821	0.165179	0.165179	A
29377100_3481938	A	G	0.321429	0.678571	0.321429	A
29377104_1448241	C	T	0.668182	0.331818	0.331818	T
29377105_1647344	G	A	0.981481	0.018519	0.018519	A
29377105_1647396	G	A	0.986607	0.013393	0.013393	A
29377105_1647409	C	A	0.977679	0.022321	0.022321	A
29377105_1647414	T	C	0.982143	0.017857	0.017857	C
29377105_1647417	C	T	0.982143	0.017857	0.017857	T
29377105_1647547	T	C	0.982143	0.017857	0.017857	C
29377105_1692731	T	C	0.973214	0.026786	0.026786	C
29377105_1692745	C	T	0.973214	0.026786	0.026786	T
29377105_1692746	G	A	0.973214	0.026786	0.026786	A
29377105_1692778	T	C	0.272321	0.727679	0.272321	T
29377105_1692785	T	C	0.973214	0.026786	0.026786	C
29377105_1692818	T	G	0.290179	0.709821	0.290179	T
29377105_1692872	A	C	0.977477	0.022523	0.022523	C
29377105_1944518	A	G	0.946429	0.053571	0.053571	G
29377105_1944595	A	G	0.919643	0.080357	0.080357	G
29377105_1996146	A	G	0.973214	0.026786	0.026786	G
29377105_1996178	G	C	0.8125	0.1875	0.1875	C
29377105_1996251	G	A	0.968182	0.031818	0.031818	A
29377105_2054382	G	A	0.96875	0.03125	0.03125	A
29377105_2054385	A	T	0.96875	0.03125	0.03125	T
29377105_2073839	T	C	0.9375	0.0625	0.0625	C
29377105_2636799	C	G	0.968468	0.031532	0.031532	G
29377105_2636819	A	G	0.918919	0.081081	0.081081	G
29377106_2618191	A	G	0.544643	0.455357	0.455357	G
29377106_2876340	A	T	0.928571	0.071429	0.071429	T
29377106_2971118	T	C	0.629464	0.370536	0.370536	C
29377107_48450	A	C	0.518018	0.481982	0.481982	C
29377107_132445	C	T	0.601852	0.398148	0.398148	T
29377107_132456	C	A	0.606481	0.393519	0.393519	A
29377109_1244499	G	A	0.870536	0.129464	0.129464	A
29377109_1681829	C	T	0.285714	0.714286	0.285714	C
29377109_2332906	A	G	0.404545	0.595455	0.404545	A
29377109_2333244	G	A	0.405405	0.594595	0.405405	G
29377109_2370930	C	G	0.441441	0.558559	0.441441	C
29377109_2371292	C	A	0.40625	0.59375	0.40625	C
29377109_2752321	G	T	0.783784	0.216216	0.216216	T
29377109_2752343	C	A	0.959821	0.040179	0.040179	A
29377109_2752344	C	T	0.566964	0.433036	0.433036	T
29377109_2752357	C	T	0.571429	0.428571	0.428571	T
29377109_2752589	C	G	0.783784	0.216216	0.216216	G
29377109_2873411	C	A	0.817757	0.182243	0.182243	A
29377110_2458779	G	T	0.162162	0.837838	0.162162	G
29377110_3160984	A	G	0.351351	0.648649	0.351351	A
29377110_3161042	C	T	0.963964	0.036036	0.036036	T
29377110_3161067	G	T	0.364865	0.635135	0.364865	G
29377111_122144	T	A	0.472727	0.527273	0.472727	T
29377111_122203	T	C	0.481818	0.518182	0.481818	T
29377111_122206	A	G	0.481818	0.518182	0.481818	A
29377111_295352	G	A	0.859091	0.140909	0.140909	A
29377112_284423	C	T	0.803571	0.196429	0.196429	T
29377112_409128	T	A	0.81982	0.18018	0.18018	A
29377112_410905	A	T	0.794643	0.205357	0.205357	T
29377112_1279359	T	C	0.691964	0.308036	0.308036	C
29377112_1325314	G	A	0.651786	0.348214	0.348214	A
29377112_1325822	G	T	0.986486	0.013514	0.013514	T
29377113_4454	C	T	0.549107	0.450893	0.450893	T
29377113_27482	G	A	0.910714	0.089286	0.089286	A
29377113_406895	A	G	0.662162	0.337838	0.337838	G
29377113_1403514	T	C	0.914414	0.085586	0.085586	C
29377113_1403587	T	C	0.915179	0.084821	0.084821	C
29377113_1403608	A	G	0.915179	0.084821	0.084821	G
29377113_1508243	G	C	0.918919	0.081081	0.081081	C
29377113_1508253	T	G	0.918182	0.081818	0.081818	G
29377113_1508587	G	T	0.910714	0.089286	0.089286	T
29377113_1508638	G	A	0.90625	0.09375	0.09375	A
29377118_403552	T	C	0.527027	0.472973	0.472973	C
29377118_424833	A	C	0.567568	0.432432	0.432432	C
29377118_631111	C	T	0.5	0.5	0.5	T
29377118_631117	A	G	0.665179	0.334821	0.334821	G
29377118_705619	A	G	1	0	0	G
29377118_705645	G	A	0.662162	0.337838	0.337838	A
29377118_705710	A	T	0.127273	0.872727	0.127273	A
29377118_973220	G	T	0.5	0.5	0.5	T
29377118_973830	A	G	0.678571	0.321429	0.321429	G
29377118_1297751	C	T	0.584821	0.415179	0.415179	T
29377118_1379396	T	A	0.982143	0.017857	0.017857	A
29377118_1408414	G	C	0.225225	0.774775	0.225225	G
29377118_1409608	T	C	0.981818	0.018182	0.018182	C
29377119_959041	T	A	0.647321	0.352679	0.352679	A
29377119_2598068	G	T	0.285714	0.714286	0.285714	G
29377119_2621528	T	A	0.299107	0.700893	0.299107	T
29377119_2972084	G	A	0.263393	0.736607	0.263393	G
29377119_2972433	A	T	0.263393	0.736607	0.263393	A
29377119_2972438	T	C	0.982143	0.017857	0.017857	C
29377119_2972453	T	A	0.90625	0.09375	0.09375	A
29377119_4708030	C	T	0.897321	0.102679	0.102679	T
29377119_4708078	T	G	0.794643	0.205357	0.205357	G
29377119_4708151	G	A	0.901786	0.098214	0.098214	A
29377119_4708156	C	T	0.892857	0.107143	0.107143	T
29377120_113671	G	A	0.84375	0.15625	0.15625	A
29377120_113865	T	C	0.509091	0.490909	0.490909	C
29377120_113945	G	A	0.522321	0.477679	0.477679	A
29377120_114106	T	A	0.544643	0.455357	0.455357	A
29377120_114111	T	C	0.410714	0.589286	0.410714	T
29377120_114165	G	C	0.589286	0.410714	0.410714	C
29377120_114180	A	T	0.566964	0.433036	0.433036	T
29377120_125970	A	G	0.522727	0.477273	0.477273	G
29377120_126490	A	G	0.864865	0.135135	0.135135	G
29377120_126511	A	G	0.513514	0.486486	0.486486	G
29377120_291038	G	A	0.540179	0.459821	0.459821	A
29377120_291040	T	C	0.544643	0.455357	0.455357	C
29377121_812259	G	A	0.428571	0.571429	0.428571	G
29377127_2465852	C	A	0.387387	0.612613	0.387387	C
29377127_3670119	C	G	0.883929	0.116071	0.116071	G
29377127_3674548	T	C	0.869369	0.130631	0.130631	C
29377127_3675320	G	C	0.892857	0.107143	0.107143	C
29377127_4169484	T	A	0.301802	0.698198	0.301802	T
29377127_4644461	T	C	0.798165	0.201835	0.201835	C
29377127_4644484	G	C	0.793578	0.206422	0.206422	C
29377127_4677533	C	T	0.315315	0.684685	0.315315	C
29377127_5074362	T	G	0.866071	0.133929	0.133929	G
29377127_5074421	G	T	0.964286	0.035714	0.035714	T
29377129_1101657	C	T	0.910714	0.089286	0.089286	T
29377129_1101809	A	G	0.915179	0.084821	0.084821	G
29377129_1739506	G	C	0.90625	0.09375	0.09375	C
29377132_5127865	A	T	0.85	0.15	0.15	T
29377132_5128033	T	A	0.851351	0.148649	0.148649	A
29377132_5715652	T	C	0.932432	0.067568	0.067568	C
29377132_6974300	G	A	0.486607	0.513393	0.486607	G
29377132_6978323	A	C	0.540179	0.459821	0.459821	C
29377132_6978376	A	G	0.535714	0.464286	0.464286	G
29377132_6980567	A	C	0.522321	0.477679	0.477679	C
29377132_7153605	G	A	0.549107	0.450893	0.450893	A
29377132_7424688	G	C	0.572072	0.427928	0.427928	C
29377132_7452845	A	G	0.626126	0.373874	0.373874	G
29377133_217052	C	G	1	0	0	G
29377133_217227	A	G	0.923423	0.076577	0.076577	G
29377137_634679	A	G	0.642857	0.357143	0.357143	G
29377137_636274	A	G	0.651786	0.348214	0.348214	G
29377137_640170	C	G	0.963636	0.036364	0.036364	G
29377137_728551	T	C	0.96875	0.03125	0.03125	C
29377137_1495648	A	G	0.626126	0.373874	0.373874	G
29377137_1899720	A	G	0.964286	0.035714	0.035714	G
29377137_1899928	C	T	0.633929	0.366071	0.366071	T
29377137_2225471	T	A	0.660714	0.339286	0.339286	A
29377137_2225547	T	C	0.977679	0.022321	0.022321	C
29377137_2237392	G	A	0.638393	0.361607	0.361607	A
29377137_2237464	A	G	0.96875	0.03125	0.03125	G
29377137_2237476	T	C	0.964286	0.035714	0.035714	C
29377137_2237528	C	A	0.963636	0.036364	0.036364	A
29377139_2138918	G	T	0.741071	0.258929	0.258929	T
29377139_3096236	G	A	0.783784	0.216216	0.216216	A
29377141_14671	C	A	0.888393	0.111607	0.111607	A
29377141_14696	T	A	0.897321	0.102679	0.102679	A
29377141_14883	A	C	0.892857	0.107143	0.107143	C
29377141_14905	G	T	0.878378	0.121622	0.121622	T
29377141_310839	G	C	0.90625	0.09375	0.09375	C
29377141_310841	G	A	0.883929	0.116071	0.116071	A
29377141_310898	G	T	0.883929	0.116071	0.116071	T
29377141_310955	G	A	0.879464	0.120536	0.120536	A
29377141_310974	C	A	0.888393	0.111607	0.111607	A
29377141_311250	T	A	0.883929	0.116071	0.116071	A
29377141_311301	G	A	0.883929	0.116071	0.116071	A
29377141_340204	G	A	0.875	0.125	0.125	A
29377141_346682	G	A	0.868182	0.131818	0.131818	A
29377141_346710	G	A	0.873874	0.126126	0.126126	A
29377141_346712	G	C	0.873874	0.126126	0.126126	C
29377142_2089	C	T	0.971698	0.028302	0.028302	T
29377144_72259	A	C	0.810811	0.189189	0.189189	C
29377144_72283	G	T	0.959821	0.040179	0.040179	T
29377144_72446	C	A	0.794643	0.205357	0.205357	A
29377145_616095	A	G	0.767857	0.232143	0.232143	G
29377145_641334	G	C	0.804545	0.195455	0.195455	C
29377145_641421	G	A	0.892857	0.107143	0.107143	A
29377145_668752	T	C	0.803571	0.196429	0.196429	C
29377145_669003	A	G	0.808036	0.191964	0.191964	G
29377146_704169	T	C	0.959821	0.040179	0.040179	C
29377146_1675401	C	A	0.75	0.25	0.25	A
29377148_1143522	T	A	0.671171	0.328829	0.328829	A
29377148_1143558	T	C	0.657658	0.342342	0.342342	C
29377151_2154878	T	G	0.869369	0.130631	0.130631	G
29377151_3299356	T	C	0.660714	0.339286	0.339286	C
29377152_912231	A	G	0.816964	0.183036	0.183036	G
29377152_912265	G	T	0.830357	0.169643	0.169643	T
29377152_1053199	T	A	0.747748	0.252252	0.252252	A
29377152_1198687	G	T	0.779279	0.220721	0.220721	T
29377152_1199060	G	A	0.758929	0.241071	0.241071	A
29377159_623525	G	A	0.972727	0.027273	0.027273	A
29377159_623686	G	T	0.776786	0.223214	0.223214	T
29377160_59561	G	A	0.972477	0.027523	0.027523	A
29377160_576081	G	A	0.740909	0.259091	0.259091	A
29377160_576129	C	A	0.754545	0.245455	0.245455	A
29377160_576151	A	C	0.754545	0.245455	0.245455	C
29377160_576187	A	G	0.736364	0.263636	0.263636	G
29377163_326672	A	C	0.90625	0.09375	0.09375	C
29377163_326673	T	C	0.915179	0.084821	0.084821	C
29377163_326687	T	C	0.933036	0.066964	0.066964	C
29377163_3523527	C	A	0.636364	0.363636	0.363636	A
29377165_2014386	G	T	0.968468	0.031532	0.031532	T
29377168_291166	T	A	0.977477	0.022523	0.022523	A
29377168_291221	A	G	0.973214	0.026786	0.026786	G
29377169_748875	C	T	0.816964	0.183036	0.183036	T
29377169_784071	T	C	0.842342	0.157658	0.157658	C
29377169_2477153	T	C	0.747706	0.252294	0.252294	C
29377169_2477211	G	A	0.738532	0.261468	0.261468	A
29377169_2477222	T	A	0.743119	0.256881	0.256881	A
29377169_2479282	T	C	0.908257	0.091743	0.091743	C
29377169_2479484	T	C	0.834821	0.165179	0.165179	C
29377169_2479536	T	C	0.761261	0.238739	0.238739	C
29377169_2479547	C	T	0.932432	0.067568	0.067568	T
29377169_2479550	G	A	0.763636	0.236364	0.236364	A
29377169_2612005	A	G	0.752252	0.247748	0.247748	G
29377169_2612192	C	T	0.96875	0.03125	0.03125	T
29377169_2939442	G	C	0.75	0.25	0.25	C
29377169_2941532	G	A	0.795455	0.204545	0.204545	A
29377170_3615596	A	C	0.763636	0.236364	0.236364	C
29377170_3938453	A	G	0.711712	0.288288	0.288288	G
29377170_5915891	T	A	0.144144	0.855856	0.144144	T
29377170_5915975	C	T	0.147321	0.852679	0.147321	C
29377170_6210319	A	G	0.268182	0.731818	0.268182	A
29377170_6699730	A	G	0.211712	0.788288	0.211712	A
29377170_6717520	A	G	0.209821	0.790179	0.209821	A
29377170_6717602	C	T	0.207207	0.792793	0.207207	C
29377170_6757668	T	C	0.178571	0.821429	0.178571	T
29377170_6853690	A	T	0.172727	0.827273	0.172727	A
29377170_6971250	T	C	0.86036	0.13964	0.13964	C
29377170_6971253	C	A	0.68018	0.31982	0.31982	A
29377170_6977367	A	T	0.761261	0.238739	0.238739	T
29377170_7690501	A	G	0.90367	0.09633	0.09633	G
29377170_8690805	T	C	0.900901	0.099099	0.099099	C
29377170_8690878	A	G	0.940909	0.059091	0.059091	G
29377170_9969011	G	T	0.71875	0.28125	0.28125	T
29377170_10113001	A	C	0.704545	0.295455	0.295455	C
29377170_10113012	T	C	0.693694	0.306306	0.306306	C
29377170_10735664	C	T	0.651786	0.348214	0.348214	T
29377170_10736143	T	G	0.598214	0.401786	0.401786	G
29377170_10736243	T	C	0.598214	0.401786	0.401786	C
29377170_10736354	G	C	0.842342	0.157658	0.157658	C
29377170_11784939	T	C	0.790909	0.209091	0.209091	C
29377170_11787948	G	A	0.959091	0.040909	0.040909	A
29377170_11787953	T	G	0.959091	0.040909	0.040909	G
29377170_11788006	C	A	0.774775	0.225225	0.225225	A
29377170_11788049	T	C	0.815315	0.184685	0.184685	C
29377170_11873262	G	A	0.95	0.05	0.05	A
29377170_11873346	A	G	0.959821	0.040179	0.040179	G
29377170_11873483	G	C	0.0772727	0.9227273	0.0772727	G
29377171_3932082	C	A	0.96875	0.03125	0.03125	A
29377171_4772851	C	G	0.743119	0.256881	0.256881	G
29377171_4772904	T	A	0.677273	0.322727	0.322727	A
29377171_4822855	G	A	0.964286	0.035714	0.035714	A
29377171_4905799	G	A	0.745536	0.254464	0.254464	A
29377171_5006835	C	T	0.745455	0.254545	0.254545	T
29377171_5006917	G	A	0.75	0.25	0.25	A
29377172_572571	C	T	0.663636	0.336364	0.336364	T
29377172_572625	G	T	0.663636	0.336364	0.336364	T
29377172_1263340	G	A	0.857143	0.142857	0.142857	A
29377172_1611561	G	A	0.842342	0.157658	0.157658	A
29377172_1620137	G	C	0.851351	0.148649	0.148649	C
29377172_1620147	A	G	0.846847	0.153153	0.153153	G
29377172_1620210	C	T	0.857143	0.142857	0.142857	T
29377174_191620	G	T	0.892857	0.107143	0.107143	T
29377174_325643	C	T	0.973214	0.026786	0.026786	T
29377175_1507474	G	C	0.854545	0.145455	0.145455	C
29377175_1507539	C	T	0.859091	0.140909	0.140909	T
29377175_1509513	A	G	0.897321	0.102679	0.102679	G
29377175_1509540	T	C	0.896396	0.103604	0.103604	C
29377175_1509561	C	T	0.890909	0.109091	0.109091	T
29377175_1547005	T	C	0.833333	0.166667	0.166667	C
29377175_2543061	C	T	0.63964	0.36036	0.36036	T
29377175_2543584	A	T	0.642857	0.357143	0.357143	T
29377175_2559822	A	G	0.633929	0.366071	0.366071	G
29377175_2827345	G	A	0.630631	0.369369	0.369369	A
29377177_311443	A	C	0.388393	0.611607	0.388393	A
29377178_150128	G	C	0.959091	0.040909	0.040909	C
29377178_280523	A	G	0.794643	0.205357	0.205357	G
29377179_256157	G	A	0.763636	0.236364	0.236364	A
29377179_305583	C	T	0.727679	0.272321	0.272321	T
29377179_326533	T	G	0.711712	0.288288	0.288288	G
29377179_513825	G	T	0.709821	0.290179	0.290179	T
29377179_513871	T	G	0.723214	0.276786	0.276786	G
29377179_963790	G	A	0.816514	0.183486	0.183486	A
29377180_433096	T	A	0.473214	0.526786	0.473214	T
29377181_571558	G	C	0.936937	0.063063	0.063063	C
29377181_571560	T	C	0.932432	0.067568	0.067568	C
29377181_595546	A	C	0.859813	0.140187	0.140187	C
29377181_751897	T	G	0.7	0.3	0.3	G
29377181_751910	T	G	0.927928	0.072072	0.072072	G
29377181_850752	A	G	0.689189	0.310811	0.310811	G
29377181_948342	A	G	0.747748	0.252252	0.252252	G
29377181_948385	A	G	0.734234	0.265766	0.265766	G
29377181_1109317	T	C	0.681818	0.318182	0.318182	C
29377183_80377	T	C	0.361607	0.638393	0.361607	T
29377187_804007	A	G	0.211712	0.788288	0.211712	A
29377187_813815	G	A	0.803571	0.196429	0.196429	A
29377187_3329480	A	T	0.922727	0.077273	0.077273	T
29377187_3666302	A	G	0.839286	0.160714	0.160714	G
29377188_112752	G	A	0.839286	0.160714	0.160714	A
29377188_112860	C	A	0.833333	0.166667	0.166667	A
29377188_240820	G	T	0.830357	0.169643	0.169643	T
29377188_240829	G	A	0.830357	0.169643	0.169643	A
29377188_240835	G	A	0.821429	0.178571	0.178571	A
29377188_240971	G	A	0.181818	0.818182	0.181818	G
29377189_82683	A	T	0.59375	0.40625	0.40625	T
29377189_82684	C	G	0.589286	0.410714	0.410714	G
29377189_82791	G	A	0.602679	0.397321	0.397321	A
29377189_82842	G	A	0.571429	0.428571	0.428571	A
29377189_82885	A	G	0.59009	0.40991	0.40991	G
29377189_700997	T	A	0.964286	0.035714	0.035714	A
29377189_1010169	C	T	0.702703	0.297297	0.297297	T
29377190_487416	A	T	0.790179	0.209821	0.209821	T
29377190_580150	A	G	0.714286	0.285714	0.285714	G
29377192_893965	G	T	0.535714	0.464286	0.464286	T
29377192_940526	G	A	0.504464	0.495536	0.495536	A
29377192_1414511	A	G	0.486364	0.513636	0.486364	A
29377192_2254378	C	T	0.472973	0.527027	0.472973	C
29377192_2254391	G	A	0.927928	0.072072	0.072072	A
29377192_2254451	G	A	0.481982	0.518018	0.481982	G
29377192_2254878	C	T	0.5	0.5	0.5	T
29377193_256816	C	T	0.958716	0.041284	0.041284	T
29377193_256916	A	G	0.959459	0.040541	0.040541	G
29377193_256928	T	C	0.964286	0.035714	0.035714	C
29377193_256933	C	T	0.964286	0.035714	0.035714	T
29377193_256955	C	G	0.973214	0.026786	0.026786	G
29377193_960690	C	T	0.660714	0.339286	0.339286	T
29377193_1297223	T	G	0.491071	0.508929	0.491071	T
29377193_1323886	C	T	0.793578	0.206422	0.206422	T
29377193_1369875	T	C	0.486607	0.513393	0.486607	T
29377193_1611235	T	A	0.851351	0.148649	0.148649	A
29377193_1646779	C	T	0.857143	0.142857	0.142857	T
29377193_1657664	T	G	0.864865	0.135135	0.135135	G
29377193_1796179	T	C	0.705357	0.294643	0.294643	C
29377193_1796185	G	A	0.986607	0.013393	0.013393	A
29377193_1796194	G	T	0.75	0.25	0.25	T
29377193_1796200	C	T	0.741071	0.258929	0.258929	T
29377193_1796262	G	T	0.763393	0.236607	0.236607	T
29377194_150961	G	A	0.790909	0.209091	0.209091	A
29377194_3217682	T	C	0.882883	0.117117	0.117117	C
29377197_191635	C	A	0.714286	0.285714	0.285714	A
29377197_191710	G	A	0.714286	0.285714	0.285714	A
29377198_2081962	T	C	0.86036	0.13964	0.13964	C
29377198_2081977	A	G	0.851351	0.148649	0.148649	G
29377198_2199394	A	T	0.875	0.125	0.125	T
29377198_2780454	T	G	0.21875	0.78125	0.21875	T
29377199_138316	T	A	0.584821	0.415179	0.415179	A
29377199_140968	A	C	0.825893	0.174107	0.174107	C
29377199_303437	T	A	0.504464	0.495536	0.495536	A
29377199_1313758	T	C	0.990909	0.009091	0.009091	C
29377199_1313828	T	A	0.147321	0.852679	0.147321	T
29377199_2199394	A	C	0.991071	0.008929	0.008929	C
29377199_2199521	T	C	0.678571	0.321429	0.321429	C
29377199_2199537	T	C	0.991071	0.008929	0.008929	C
29377203_1540548	G	C	0.887387	0.112613	0.112613	C
29377205_30119	G	A	0.879464	0.120536	0.120536	A
29377205_30238	C	G	0.897321	0.102679	0.102679	G
29377205_30267	T	C	0.870536	0.129464	0.129464	C
29377205_64775	T	C	0.691964	0.308036	0.308036	C
29377205_65142	T	A	0.6875	0.3125	0.3125	A
29377205_65144	A	T	0.861607	0.138393	0.138393	T
29377205_83832	G	A	0.846847	0.153153	0.153153	A
29377205_102611	T	A	0.716216	0.283784	0.283784	A
29377205_102674	G	C	0.716216	0.283784	0.283784	C
29377205_131375	A	G	0.711712	0.288288	0.288288	G
29377205_132070	A	G	0.84375	0.15625	0.15625	G
29377205_137499	C	A	0.736607	0.263393	0.263393	A
29377205_137506	C	T	0.732143	0.267857	0.267857	T
29377205_137725	A	G	0.830357	0.169643	0.169643	G
29377205_225198	T	A	0.405405	0.594595	0.405405	T
29377205_225272	T	G	0.725225	0.274775	0.274775	G
29377205_252245	A	G	0.342342	0.657658	0.342342	A
29377205_252763	G	A	0.340909	0.659091	0.340909	G
29377205_487596	G	C	0.356481	0.643519	0.356481	G
29377205_488358	C	T	0.357143	0.642857	0.357143	C
29377205_488378	A	T	0.352679	0.647321	0.352679	A
29377205_488864	G	A	0.357143	0.642857	0.357143	G
29377205_557469	T	A	0.334821	0.665179	0.334821	T
29377205_557581	C	T	0.34375	0.65625	0.34375	C
29377205_580306	T	C	0.352679	0.647321	0.352679	T
29377205_580388	T	A	0.348214	0.651786	0.348214	T
29377207_14605	T	C	0.65625	0.34375	0.34375	C
29377207_14685	A	T	0.6875	0.3125	0.3125	T
29377207_339096	C	T	0.669643	0.330357	0.330357	T
29377207_339196	A	C	0.65625	0.34375	0.34375	C
29377207_339210	G	A	0.674107	0.325893	0.325893	A
29377207_340906	T	C	0.65625	0.34375	0.34375	C
29377207_340937	T	C	0.638393	0.361607	0.361607	C
29377207_340946	C	G	0.669643	0.330357	0.330357	G
29377207_374817	T	A	0.875	0.125	0.125	A
29377207_473063	C	A	0.855856	0.144144	0.144144	A
29377207_995256	T	C	0.90625	0.09375	0.09375	C
29377207_1183695	A	G	0.690909	0.309091	0.309091	G
29377207_1648699	G	T	0.848214	0.151786	0.151786	T
29377207_1801843	T	G	0.827273	0.172727	0.172727	G
29377207_2566165	G	A	0.882883	0.117117	0.117117	A
29377209_1773743	T	C	0.0758929	0.9241071	0.0758929	T
29377210_930161	G	A	0.851351	0.148649	0.148649	A
29377211_766537	C	T	0.663636	0.336364	0.336364	T
29377211_766548	C	A	0.854545	0.145455	0.145455	A
29377211_766652	G	C	0.707207	0.292793	0.292793	C
29377214_709623	A	T	0.165138	0.834862	0.165138	A
29377214_3577041	C	T	0.232143	0.767857	0.232143	C
29377214_4832353	G	A	0.553571	0.446429	0.446429	A
29377214_4944644	C	T	0.5	0.5	0.5	T
29377214_4954599	C	T	0.526786	0.473214	0.473214	T
29377214_4954647	T	C	0.526786	0.473214	0.473214	C
29377214_4955280	T	C	0.5	0.5	0.5	C
29377216_894423	C	T	0.716216	0.283784	0.283784	T
29377216_955597	T	G	0.700893	0.299107	0.299107	G
29377216_955664	C	G	0.689189	0.310811	0.310811	G
29377216_1067901	A	C	0.674107	0.325893	0.325893	C
29377216_1067935	T	A	0.68018	0.31982	0.31982	A
29377219_189052	T	C	0.933036	0.066964	0.066964	C
29377221_154963	A	G	0.263393	0.736607	0.263393	A
29377225_381749	G	T	0.59375	0.40625	0.40625	T
29377225_381767	C	T	0.607143	0.392857	0.392857	T
29377225_473110	A	G	0.715596	0.284404	0.284404	G
29377225_2810327	G	A	0.870536	0.129464	0.129464	A
29377225_2857688	G	A	0.932432	0.067568	0.067568	A
29377225_3243710	A	C	0.698198	0.301802	0.301802	C
29377226_270905	A	C	0.919643	0.080357	0.080357	C
29377226_393553	G	A	0.977679	0.022321	0.022321	A
29377226_393561	T	C	0.977679	0.022321	0.022321	C
29377226_584918	T	C	0.78125	0.21875	0.21875	C
29377226_584938	A	G	0.779279	0.220721	0.220721	G
29377226_1277144	C	G	0.261261	0.738739	0.261261	C
29377226_1409289	C	G	0.71875	0.28125	0.28125	G
29377226_1409367	A	G	0.683486	0.316514	0.316514	G
29377226_1410164	A	G	0.665179	0.334821	0.334821	G
29377226_1410168	T	C	0.723214	0.276786	0.276786	C
29377226_1410222	G	T	0.743243	0.256757	0.256757	T
29377228_609156	G	A	0.366071	0.633929	0.366071	G
29377230_776860	T	C	0.901786	0.098214	0.098214	C
29377230_776897	T	C	0.883929	0.116071	0.116071	C
29377231_503312	G	T	0.935185	0.064815	0.064815	T
29377232_4277882	C	A	0.968468	0.031532	0.031532	A
29377232_4277895	C	T	0.716216	0.283784	0.283784	T
29377232_4277910	T	G	0.727273	0.272727	0.272727	G
29377236_46401	C	T	0.419643	0.580357	0.419643	C
29377236_46466	T	G	0.40625	0.59375	0.40625	T
29377236_46495	T	A	0.446429	0.553571	0.446429	T
29377236_119232	C	A	0.959459	0.040541	0.040541	A
29377236_120392	A	C	1	0	0	C
29377236_120414	T	G	0.427928	0.572072	0.427928	T
29377236_120419	A	T	0.418919	0.581081	0.418919	A
29377236_448472	A	T	0.558036	0.441964	0.441964	T
29377236_930490	T	C	0.540179	0.459821	0.459821	C
29377236_965824	G	A	0.491071	0.508929	0.491071	G
29377236_1091510	G	A	0.657658	0.342342	0.342342	A
29377236_1413445	G	T	0.585586	0.414414	0.414414	T
29377236_1413574	T	G	0.310811	0.689189	0.310811	T
29377236_1413587	C	A	0.986486	0.013514	0.013514	A
29377236_1413633	C	T	0.327273	0.672727	0.327273	C
29377239_60329	G	A	0.40625	0.59375	0.40625	G
29377239_60754	T	A	0.441964	0.558036	0.441964	T
29377239_159621	A	T	0.486607	0.513393	0.486607	A
29377239_159678	A	G	0.982143	0.017857	0.017857	G
29377239_160546	G	C	0.433036	0.566964	0.433036	G
29377239_412641	T	C	0.799107	0.200893	0.200893	C
29377239_649065	T	G	0.678571	0.321429	0.321429	G
29377239_649581	G	A	0.638393	0.361607	0.361607	A
29377239_649644	G	A	0.657658	0.342342	0.342342	A
29377240_1410832	A	C	0.790179	0.209821	0.209821	C
29377241_261302	T	C	0.683036	0.316964	0.316964	C
29377241_261404	C	A	0.741071	0.258929	0.258929	A
29377241_964457	A	C	0.696429	0.303571	0.303571	C
29377241_964470	C	A	0.700893	0.299107	0.299107	A
29377241_964471	A	G	0.705357	0.294643	0.294643	G
29377241_985196	T	C	0.65625	0.34375	0.34375	C
29377241_1063854	G	T	0.96875	0.03125	0.03125	T
29377241_2214290	G	A	0.927273	0.072727	0.072727	A
29377241_2862395	G	A	0.870536	0.129464	0.129464	A
29377242_271700	C	T	0.454955	0.545045	0.454955	C
29377242_509622	T	A	0.927273	0.072727	0.072727	A
29377242_509656	C	A	0.918182	0.081818	0.081818	A
29377242_511514	C	G	0.901786	0.098214	0.098214	G
29377242_511615	T	C	0.90625	0.09375	0.09375	C
29377244_1935569	C	A	0.914414	0.085586	0.085586	A
29377247_84972	A	T	0.689189	0.310811	0.310811	T
29377247_85143	C	T	0.81982	0.18018	0.18018	T
29377247_644060	C	T	0.86036	0.13964	0.13964	T
29377247_644098	T	G	0.837838	0.162162	0.162162	G
29377247_644159	C	A	0.851351	0.148649	0.148649	A
29377247_644162	T	C	0.846847	0.153153	0.153153	C
29377247_725397	C	T	0.879464	0.120536	0.120536	T
29377247_807602	G	T	0.866071	0.133929	0.133929	T
29377247_807621	A	G	0.959821	0.040179	0.040179	G
29377247_1024335	G	A	0.357143	0.642857	0.357143	G
29377247_1024381	A	C	0.879464	0.120536	0.120536	C
29377247_1103564	T	C	0.934579	0.065421	0.065421	C
29377247_1103587	A	G	0.948113	0.051887	0.051887	G
29377247_1103588	C	T	0.948113	0.051887	0.051887	T
29377247_1103612	A	T	0.939815	0.060185	0.060185	T
29377247_1103623	A	G	0.935185	0.064815	0.064815	G
29377247_1103624	C	T	0.935185	0.064815	0.064815	T
29377247_1103629	A	T	0.935185	0.064815	0.064815	T
29377248_379583	A	G	0.675676	0.324324	0.324324	G
29377248_1608845	C	A	0.973214	0.026786	0.026786	A
29377248_1626635	G	A	0.693694	0.306306	0.306306	A
29377248_1910441	C	T	0.674107	0.325893	0.325893	T
29377248_2319427	G	A	0.395455	0.604545	0.395455	G
29377248_2853716	A	G	0.366071	0.633929	0.366071	A
29377249_4453838	G	A	0.631818	0.368182	0.368182	A
29377249_4453868	C	T	0.577273	0.422727	0.422727	T
29377249_4453968	C	T	0.945455	0.054545	0.054545	T
29377249_4453975	G	C	0.6	0.4	0.4	C
29377249_4454015	A	G	0.940909	0.059091	0.059091	G
29377249_4884077	T	G	0.665179	0.334821	0.334821	G
29377249_4884078	C	T	0.651786	0.348214	0.348214	T
29377249_5341848	A	T	0.638393	0.361607	0.361607	T
29377249_5341912	G	A	0.651786	0.348214	0.348214	A
29377249_5341913	T	C	0.651786	0.348214	0.348214	C
29377249_5341937	G	A	1	0	0	A
29377249_5342494	A	G	0.626126	0.373874	0.373874	G
29377249_5342556	C	T	0.626126	0.373874	0.373874	T
29377249_5346428	G	C	0.691964	0.308036	0.308036	C
29377249_5652767	A	C	0.241071	0.758929	0.241071	A
29377249_5652770	G	A	0.236607	0.763393	0.236607	G
29377249_5652813	T	C	0.968468	0.031532	0.031532	C
29377251_1521602	A	C	0.388393	0.611607	0.388393	A
29377251_1521691	C	T	0.375	0.625	0.375	C
29377251_1521694	T	A	0.379464	0.620536	0.379464	T
29377251_1521729	C	T	0.375	0.625	0.375	C
29377251_1521787	T	A	0.388393	0.611607	0.388393	T
[truncated: 16,372 more rows]
