# Supplementary material for: The western redcedar genome reveals low genetic diversity in a self-compatible conifer
Source: Genome Res. 2022 Oct;32(10):1952–64. doi: 10.1101/gr.276358.121 (PMC9712635; doi:10.1101/gr.276358.121)
Supplement: Supplemental Material [file supp_gr.276358.121_Supplemental_Dataset1.fa.gz › Tplicatav3.1c.primaryTrs_dashes_removed.fa]

>Thupl.29377974s0001.1 locus=Thupl.29377974s0001 ID=Thupl.29377974s0001.1.v3.1 annot-version=v3.1
TTGCAATGTTGGTGATAGTGATATCTCCTATACAAATGTGCAGCTACAGAAAAAAATTTGCATGAACAAGATCGCTTCAA
TCATGAAGAATCCTGTCAGATGTCGGAGGATTATGCATGATTATTTAGAGTATGACAGAGGTTGAAACTTGAAATTTTAT
AAGAATCTCTGCAGGTTTAGTATCTGGTTACATCAGGAGCAAGTTTTCTGGGGAAAGATTATATGGGTTTTGTTCGCGAG
ACTTCTATCTTGAAATGAAATTTGGAAGACAGGAACATCTTGCCCTTGTTATTTAGAAGGATTGGGTCAGCAGTAGTCAG
TAGTCCCTTGTGTATCACAAGCTACTCAAGACGATGTTTTGAGGGAATGGACAGTTTAAACAATAAAAAGAGAAAAAAAC
TCAGTATGATTGTTAAGACATGGAGGATAATTCATGGGTGGAGGAAACCAATGAGTGGGCCTTTCCTGAATCCAATGATT
TCCCACACCAGATCAAAATCATGGCATCCCTTATCTGCCAACTCAGATGAAGAGTACTTGGATGAAAAATCATCCCCTAT
TGAAGTGGCCCCTAAGGGCCATGTGGCAGTCTATGTAGGAGATGATCAAGAGAGGTTTGTAATCAAGACAGAGTATATTA
ATCACCCGTTATTTAAGAAGCTTCTGGATGAGGCAGAACGAGAATATGGATTCCAGAGCGAGGGGCCTCTTGTGTTGCCT
TGCCAAGTAGCTTCTTTCCACAAGACAGTATGGATGCTTAAAAGTGACTGTCAGAGCTGCAAATCTTCTCCCAAGGTCTA
TTTCAAGCTCATCTAAATCTATACAAAGATGAAAGGCTTTAACAGTTGGTATGAAGTTTGTTATTTGAGGTTTTCCATGC
TTCAAACAGCAAACAGCGTGCGGACTGTTTACTGTGAACTCTAGGACAGTTTCCTGTTCTACGTAGTAAATGTGGCCTTA
GTATGTGGTTTATTATTTGTAATAATGTTTAATATTGTACTTTCTCTACAATTTTCGCCTTCTTGTGAAGGTGTATTCTT
AGACATAATGCTCAGATTCCTCTTGTAT
>Thupl.29377974s0002.1 locus=Thupl.29377974s0002 ID=Thupl.29377974s0002.1.v3.1 annot-version=v3.1
TCTCTAATCTTAATCTTTTAGAATTAGTCAAAAATGTAAAGTTTGATATGTTGATTTCTGCAATACAAATAAGTACCTGG
CCTCTATTAGTTCCAAGTCTAACCTTTTGTATTTCAGCTTCATCTCATTCAGCTGCTTCTGCAAAAGAATTCTTGTATGA
ATTGGATTGATTCAATGATGAAGAATCCAGTCAGATGTAGGAGGATTATGCATGATTATTTAGACTATGATAGAGGTTGA
AATTTGAAGTTATAGAATCTGTACAGGTTTTACTATCTGGTGTACATCAGGAGCAAGAATTTTGAGGAAAAGAATATATG
GGGTTTTTAGGCGAGGCTTCTGTTTGAAGGACAGGATCTTCTTCCCCTTGTTATTTAGAAGGCTTGGGTGTGTAGTGTTC
AATAATTCCTTGTGTATGACAAACACTCCAGACGGTGTTCATACCGAAACGATGTTTTAAGGGAATGGACAGATTGACTA
CTGTTAAGAGAAGAAAACTCAGTATGATTGTCAAGACGTGGAGGATGATTCACTGGTGGAGGAAACCAATGAGTGGGTGT
TCTCTGCACCCACTCATTGCCCTCACCAGATCAAAATCATGGCATCCCTTATCTGCCAACTCAGATGAAGAGTACTTGGA
TGTAAAATCATCCCCTTATGAAGTGGCTCCTAGGGGACATGTGGCAGTCTATGTAGGAGATGATCAAGAGAGGTTTGTAA
TCAAGACAGAGTACATTAATCACCCGTTATTTAAGAATCTTCTGGATGAGGCAGAAAGAGAATATGGATTCCAGAGCGAG
GGGCCTCTTGTGTTGCCTTGCCAAGTAGCTGCTTTCCATAAGATATTATGGACGCTTGAAAGTGACTGTCAGAGCTGCAA
AGCTTCTCCCAGGGTCTATTTAAAGCACATCTAAATCTATTTAAACATAAAAGGAGTTTAACAGTTGGTATGCTGTTTGT
TATTTGAGGTTTTGCATGCTTCAAATAGCACACAGCGTGCAGACTCCTTAGTTTGAACTTCAAAATAGTTTCCTGTTCTA
AATAGTAAATGTGATCTTAATATGTCGCTTGTTATTATTTGTAATAATTGTTAATATTATACTTTCTCTCCAATGTTTGC
CTTCTTTCC
>Thupl.29377974s0003.1 locus=Thupl.29377974s0003 ID=Thupl.29377974s0003.1.v3.1 annot-version=v3.1
AAGTTTTGTCCAATAAACTATTTTGGTCTAGCAAACGATATTAAAATCGCTATCCCTTCGTTTTGTACTTTTTAAAGTTA
AAACAGTTGTGTTCCTTCCTCGTTTTGGATTTTGTTTTCTCAACGGGTCTTTCGGGCGGACGGGTTCTCCCATGAATCGG
AATAATAATAATGGTAATCATCGTTCGCCAATATCTCTTTTTCAATTTTGAAGTCTATAATGTGGGACATACACCAATAA
GGGCATATAACTTGCGTTCCTCGCTAAAAACCAGTAGAAGCACAAGAGGAGTCAGTAATATCAGAAACTCGTCGGTGCAA
AGGAGGAGCTTCGCAGTAAACATGGCGACAATCTCAGCTCCCGTTGCAGAGAAAGTAAAACACACCATGGAGTTGTTCGG
AGATGTTCGAAATGATGACTATTATTGGCTCAGAGATGATTCCAGATCGAATCCCAAGGTCCTTGCTCATCTGCAGCAGG
AGAATGATTACACCAATGCAGTCATGTCTGATACAAAACAATTGCAAGAGGACCTTTACAAAGAGTTACGAGGCCGAATC
CAAGAAGCTGATATTACTGCTCCTCTTCGCAAAGGATCTTACTATTACTATGAAAAAACACTAGAGGGAAAGCAATATAC
ACAACACTGTAGGAGGTACATTGTTGAGGGTGAAGGGCCTTACTCTGTTGATGAAATAATGGAGACGGGACCTAATGCAC
CAGTGGAGGAGGTTCTACTTGATGAAAATGTGAAGGCTGAAAAACATGAATTTTATAATGTTGGAGCATTCAAGATGAGC
CCCAATCATAAGTTGATTGCATATGCAGAGGACATCAAAGGGGATGAAATATATACTGTATATGTCATTGATGCAGAAAC
CAAAGAGTTCATTGGCAAACCTTTAACAGGAATTACTGACTACCTGGAATGGGCTGATAATGAGACAATTGTGTACATTA
CCATGGATGATATACATCGTAATGATAAGGTATGGAGGCATATTTTGCGTTCAGATCAGTCCGATGATTCTTGCCTGTAT
CATGAAAAGGATGATGAGTTCTCTTTAGAGCTTATTGCATCAGAAAGCAAGCAATACCTTTTTGTTCTGTCAGGAAGTAA
AACTACACAGTTTGTGTTATTTCTAAATGTTTCAGATGTACAGAAAGAACTGAAGTACCTAACACAGCGTGTTGAGGGAG
TTGATATAGATCCAACTCATCGAGGAAATCATTTTTTTCTTAGAAGGAGAAGTGATGAGATTTTCAACTCTGAGTTACTT
GTTTGCCCTGTAGATGACGTAACTGCTACAACAGTGCTCATCCCTCATAGGCCAAGAATAAAGTTGATGGAGTTGCAGGT
ATTTAAAGATCACCTTGTAGTGTATGAGCGTGACAATGGTCTAGTTAAAGTAACTGTTTATCATCTTCCACCTTTTGGGG
AGGCTATTACAAGACTTTATGGTGGGCACACTATTGAGTTTATTGAACCAATATATGATGTCTCATCTACGGAATCACAG
TTCAATTCTCATGTACTACGATATAAGTATAGCTCATTCCGCACACCTCAATCTGTTTATGACTATGATATGAACACTGG
AAAGTCAGTTTTGAAGAAGGTTCATCCGGTCTTGGGAGGATTTGACAAGGAGAAATACGAAACTGTTAGAGAATGGGCAG
AAGTTTCTGATGGGACAAAAGTGCCAATTTCTATTGTATATAGAAGAGATTTAGTAAAATTAGATGGCACAGATCCTCTT
CTTCTCTATGGATATGGCTCATATGAGGCATGCATAGATCCTGATTTTAGATCAACAAGATTATCCTTGATTGATCGTGG
CTTTGTATATGCAATTGCTCATGTCAGAGGAGGGGGTGAGATGGGTCGGAAGTGGTATGAAGATGGAAAGCTCTTAAAGA
AAAGGAACACTTTCACTGATTTTATTGCTTGTGCAGAATATTTATTAATGCATATGTATGGTTCAAAGGACAAGGTATGC
ATTGATGGAAGAAGTGCAGGAGGCTTACTTATTGGTACAGTTTTAAATATGAGACCGGATTTATTTAAGGCAGCCATGGC
AGGAGTGCCTTTTGTAGATGTTGTTACAACGATGCTAGATCCTAGCATTCCATTGACAACCTCTGAGTGGGAGGAGTGGG
GTGATCCACGGAAAGAAGAGTTCTACTTTTACATGAAGTCCTATTCTCCAATTGACAATGTTAAGGCACAGAATTACCCC
AACATTTTAGTCACTGGAGGTCTTCATGATCCACGTGTTTTGTATTCGGAGCCTGCGAAATATGTTGCGAAGTTAAGAGA
AAAGAAGACCAATGATAATTTATTATTATTCAGGTGTGAACTTGGTGCTGGACACTTTTCAAAATCTGGCCGGTTTGATC
GACTAGAGGAAGATGCTTTTATAATTGCCTTCTTTTTGAAATCACTGGGCATGGTTCTTAAATGAAAATGTTGTCATTAT
TGGTGATCAAATGTAATTGTTCTTGAGGTAGAATTTTGATTTCTGTTATGAATTGTCCATGGAAATTTGTTTAGACGATG
TTTCCAATGAAAATATTGCTTCCATCATTTAATGATGATGTAGTCATTTTGAAACGTTTACTTTTAATCAAAGTTTCATT
TTATTTTAATAAA
>Thupl.29377974s0004.1 locus=Thupl.29377974s0004 ID=Thupl.29377974s0004.1.v3.1 annot-version=v3.1
AGCTTCACATCAGTCTGGAGTATCTGGACTTACAAACGCGGCATGGCAGGCCCGCAGAAAACATCAAGAAAGAAAAAAAA
AAAACCTAAAAAGATCTGACTTGGGGATTTGAGAGAAGACATCTCCTGTGAGAATCAGAGCATATTGCAATGGCAGAAAG
TAAAGAATTGAAACACGTAGTGATGTTTCCTTACATGGCGCAGGGCCATTTCATTCCCTTCCTCAGCCTGGCTAAGATCC
TTGCCTTCCAAGGCCTCTCAGTCAGCTTCCTCACCACCACTGCCTCTGCCCCCAAATTGCAATCGCAAGCCCTTGGTTCC
AACATTCATTTTGTTCCTCTTTCTTTCCCCCCCATTCCCGGCATTCCCCCTGGCTGCGAAAGCACCGACGTTCTTTCCTA
CATTGAGGCCATGTTGCTGTTTGTGTCTTCGCACAAGCTTTCCCACCCATTTGAAGACTGGCTAGAGAAGGTCGTGGCAG
AAACCTCACAGAAGCCCGCCTGCATCATAACTGACGTTTTCTTACCTTGGACAGCACAGTCGGCTTCCAAATTTGGGATT
CCGAGTGTGCTATTCCACACAACAGGGGCCATGGCAGCTTCAATTATGCAATTTCTCTTTACAAATCCGGTCTCGGAAAT
AATAAGCGACCGCCAAATCATAGAGATTCGGGATCGGTGCATCAATGTGAATCTGAGGCGTGCAGAGCTGCCTCACATGC
TCAGAAGCGAGTTATGCTATTCACCTTACCCTGTGCTTCCCGTGCTTCAGCAGGCCTATGGCTTGGGGAAAGAAAGCTGC
GCCGCAACGCTTGTCAATACTTTTGACGGGTTCGAAGCAGAGTATGTGAAATATCTTGAGGAATCCACTGGTAAGCCCGT
CTGGTGTATAGCTTCTCCTCTTCACAAATCCCAACAGGGGATCGAAAATGAATCGGAGTGCATCCGTTGGCTGGACACAC
AAAAGGAAAACTCCGTCATTTACATCTCGTTTGGATCGCAGGCTTTTCTTTCGGAAGATCAAACGAAAGCCCTAGCCAAG
GGCATCGCAGGCAGTAGTCAGCCCTTCATTTGGACGATTAAGGATCCAGTTGGAGGCGAGGTTAATTCCTGCGATTATCT
TCCCGAGGGTTTCATGGAAGCAACGAGAAACAGAGGAATGGTAATCCATGGCTGGGTACCTCAGCTGCAAATTCTGTTCC
ATCCTTCGATTGCGTTCTTTATGACTCACTGTGGATGGAATTCGACATTAGAGAGTATAAGCGCTGGAGTACCAATGGTT
GTCTGGCCCATGGCTTTCGATCAATTTGCAAACGCCAGATTGGTAATTGAGCAGTTAGGGTTTGGATTGCAGATCTGCGA
GGGATATGACGCCGTTCCCAGTAGTGATGTTGTGGAAAACACAGTGAAGGCAGCCATGACGGCGGAAATTGGAAAAGATA
TGCGTCAACGGGCACTGCAATTGAAGGAATCCATTAATGAAGCTTCCTGCAACCTAGGCGTTAAACGCTTTGTATCTTAC
ATCCTCAGCCTCGGCGTAGATGAAGATAAGTGAAAATATTTTGTTCAGATGTAATGCTTTGTAATATCCTCTAGTGAACT
GCTTCTCAAAGGACAGGTAAATTTGTGGATATAATCGTAATAGACCAAAATGATATTTATCCATGTCTATTCAATATGGA
GACTGTAACATATGTAGTGAGTTCAAATCTATTTTAATAATATATATGTAATAAAAAAATGAGTAATATCTTTTTGTATG
CT
>Thupl.29377974s0005.1 locus=Thupl.29377974s0005 ID=Thupl.29377974s0005.1.v3.1 annot-version=v3.1
AAGAGGGCTGCACGGGAGGCCAATAATTTCAGAGAAAAAATCTGGTGAAGCAGAGCAAATTTCAATGGCGGAAAGTAAAG
AAAGCAAGCACATAGTGATGTTCCCATTCATGGCGCAGGGCCATTTCATTCCTTTCCTCAGCCTGGCTAAGATGCTTACC
TCCCAAGGCATCACCGTCAGCTTCATCACCACCACTGCCTCTGCCCCCAAATTGCAATCACAGGCACTTGGATCCTTCAT
CCATTTTGTTCCTCTTTCTCTCCCCCCCATTCCCGGCCTCCCACCAGGCCGCGAAAGCACTGACGCTCTTTCCCCCATCG
AGGGCGTGTTGCTCGTTGTGTCTTCGCACAAGCTTTCCCAGCCATTTGAAGACTGGCTGGAACAGGTCATGGCAGAAACA
TCACAGAAGCCCGCCTGCATCATAAGCGACGTTTTCTTACCCTGGACAGCACAATCGGCTTCCAAATTCGGGATTCCGCG
TGTAGTGTTCCACACAACAGGGGCAATGGCGGCTTCAATTCTGCAATACCTCTTCACAAATCCGGTCTCGGAAATAATAA
GCGACCGCCAAATCATACAGATTCGAGATCGCTGTATGAGTGTTAATCTGAGGCGTTCGGAGCTGCCTCATATGCTGAGA
AGCGAGTTTGTCTCTCAGTTTCCGGGGCTTCCCGATGTTCTTCCCGTGCTTCAGCAGGCCTATGGTTTGGGGAAAGAAAG
CTGCGCTGCAACGCTTGTCAACACTTTTGACGGGCTCGAAGCAGAGTATGTGAAATATTTAGAGGAATCCACAGGTAAGC
CCGTCTGGAGTATAGCTTGCCCTTTTCACAAACCCCAATTTGGGGTCGACAATGAATCGGAGTGCATCCGTTGGCTGGAC
ACACAAAAGGAAAACTCCGTCCTTTACATCTCGTTTGGATCTCAGGGCTTTCTTTCGGAAGGGCAAACTAAATCCCTCGC
CATGGGCATCGCAGGCAGTAATCAGCCCTTCATTTGGACGATTAAAGATCCAGTTGGAGGCCAAGTTAATTCCTGCGATT
TTCTGCCCGAGGGTTTCATCGAAGCAACGAGCGACAGAGGAATGGTAATCCATGGCTGGGTGCCTCAGCGCCTGATTCTG
TCCCATCCTTCCACTGCGTTTTTTATGACTCACTGTGGATGGAACTCCACATTGGAGAGTATAAGCGCTGGAGTGCCAAT
GGTGGCCTGGCCCTTGATAATGGATCAATTGGCTAACGCTAAATTGATAATTGAGCAGTTGAGGATTGGATTGCAGATCT
GTGAGGGATTTGATGCCATTCCCAGTAGTGATTTTGTGGAGAACACAGTGAAGGCAGCCATGACCGCGGAAGTTGGAAAA
GATACGCGTCAACGCGCACTGCAACTTAAGGACTCCATTAATGAAGCTAAGTTAAGCCTTGAAGCTTTTGTATCTTACAT
TCTCAGCCTCGGCTCAAATGGAAATCAGTGAAAATATTGTATTCAGATTTAAGCTTTGTAATCCCATTGGTGTAATCATT
ACACTGGGCTTAATTGTCTTTCTTTACAATAAGAGGGCTGTGCTGCAGATCAATTTCCTGCCAAAGGCTTGGAAAATTGC
CCAAATGTTCTGATTCCTCAACCCAAAATTTGTCCAGTTGGTGTTCATATTTTTTCATGAATTGTTGCTCTCTCTAGAAA
CACAGAATTCAGAGAAGTATACTTTAGCTCGTTTGTTTCGCGGAATTGACTAGGAATTGGCATCTGAATTCCCAAAATTT
TCAATTATATGTTTGGTTCTAAAATAAAAAATTTGAATAGGTTTATGCGAATTCTAATTTTGGCCCATTTTGAGCATTCC
ACAATTCCTTCTCAGAGCTGGAATTAGAATTGAAAAATAGAATTGGAATAAATGTGTTTAATTT
>Thupl.29377974s0006.1 locus=Thupl.29377974s0006 ID=Thupl.29377974s0006.1.v3.1 annot-version=v3.1
ATGGTTTATTTGATGTTGCAACCTTATAGGCAGTCGACAATTCGGAAGAGTGGAGCTGAGAAGCTCAAGCCTCGGTACTA
TGGGCCCTTTCGTGTCGTCAGATGGGTGGGCGAGGTTGCTTGTGAGCTGGATTTGCCAGAGGATAGCAGAGTACATAATG
TTTTCCATGTTTCGCGTCTCAAGCAGGCTTTGGTCAAACATGTTGTTCCGTCTTCTTTGTTTCCCCCTCTCGATGATGAG
GGAAAGTTGGAATTGATTCCTGAGATTATTTTTGAGACTCGTGAGCGACAGTTGTGTCAACGATTTATCAGAGAGTTTTT
GATTAAGTGGTTCGGTTTACTGATTGAGGGTGCCACTTGGGAATCAGAGGACATTCTTCAGCACCTCGGTTTGTGA
>Thupl.29377974s0007.1 locus=Thupl.29377974s0007 ID=Thupl.29377974s0007.1.v3.1 annot-version=v3.1
ACGCAACGAGATTCTATGTTCTCCAAAGTCAACTAATGCCGACATGGAATTTGATGGCCTGCAATTATACTACCATATTC
GATAACAGTTTGGACCTGCTACCTAAGCTCACCGCGTTTTGGAAACCCATATTGATAGAGTAAAACCATCCGTGAATCTT
CTCCTGTTTCAGCAGCTGCAAAGATGGCCTCATCCGTTTCTAACCAGAGATATGATGTCTTCCTGAGTTTCAGAGGGCGA
GACGTAAGAAAAGGTTTTGTAGATCATTTACACTGTTCACTCACAAGTGCCAAATTGAATGTATTTCTAGATACAGAGGA
AATCCAGCCAGGTGATGACATTGCTTATGATATAAAAAGGGCCATTCAGTGCAGTAGTATTCGGATCCCGATTTTCTCTG
CCAACTACGCAGAGTCTGCTTGGTGTCTCAAGGAGCTCGCCCTTATGTGCAGTTCTCCGGAATTGCTCATCATTCCTTTG
TTTTATGATGTCAGTCCCTCAGATGTTCGATATCCTGATAAAGGTCTGTTTTCTCAGGCCTTCCAGAAACACAAAGATAG
ATATCTGGAAGATACAATAGCAGAGTGGAAAAGTGCTCTGTTCACAGTCTCCTCCTTCTCTGGTTGGTCCCTGGACATGA
CTCAAAGATATGAAGGAAAGCTAGTGAAGCTTGTGGTCCAAGACATAGTTAATAAGGTAAACAATGTGTCATTAGATGTT
GCAGAATTCGTTGTTGGAATGGAAGAGCGAAAGGATGAATTGATCAAAATGATTGGAATTGATTCGGAAGAGAGATTGAA
AACAGTTGGAATTTGTGGTATGGGAGGTGTGGGAAAAACCAGCCTTGCAAAGGCGGTATATAATGATATTTTTCTCAAAT
TCGAAGCTGCCTGTTTTGTGTCTGATGTTCGCCTCAAATCACAGCAAATCAATGGTATAAGTCAATTACAAGGTCAGGTA
CTTAAGGATCTGTTAAAAGTAGAATACCAAGTAAACGATGATGCTCGAGGAAAAGCTCTTATTAAAGATCGTTTAAGATA
TCTCCGTTCCCTTGTTATTCTTGATGATGTTGATAATTCTACACAGTTGGACGCGATTAGAGGAGATTGGTTTGGACCTG
GCAGTAGAATTATTGTCACAACCCGTGATAAGAGTGTTTTGAGTAATAGAAAAGCCGATGAAATCTATGATTTGAAGGGA
GTTCCTGATGATCAAGCTCTTCAATTATTCAGTTGGCATGCTTTTCTCCAGACATGTCCTGACAAAGCATTTGAAGATCT
TTCTCTCATGGTTGTAAAGTATTGTGGCGGGTTACCACTTTCACTAGAGGTTCTGGGGGCCTTCCTATATGATAAGCGAG
AGAGAAGCCTTTGGCTTGAAGCCCTGAAGCAGCTGGAGAGTGCCATGTATGATAACATTCATGGAAGGCTCAAAATAAGC
TATGAAGGTCTTAATTCTAATGAAAAGGAAATATTCCTGGATATAGCCTGTATATTTATTGGTAAAGAGACTGAAACGGC
AATCACATTTTGGGAAGCTTCAGATTTGGCTCCAAACATAAATGTGATGAATTTGATACTCAAGTCCCTTGTCAGAATAA
ATGATGATGGAAAATTCTTGATGCACGATCACCTTAGAGACATGGGAAGGGCTATAGTTGCAAATGAATCCAAAGAGCCT
GGCAAACGCAGCCGCCTGTGGAAGCCGAATGAAGTGCAGCAAGTGCTAAAGAGCCGTCAGGAAATCAAAAGTGTCAGGTA
TCTTATATTAGATGGAGAACTGGACGTGGAAGATCTTGTCTTGGATACAGAATGTTTGGAATCAATGCAGAACCTGCAAC
TGCTATGGTTAACTGGCATGACAATTCTTGGTGGCTTCGAAAAATTATCTCCTCATTTAAGATGGTTGAAAATGGAATTG
TGCACTGGCTTAGATTCCCTGGGCCCAAACTGGAATATGGAACATCTAGCCATATTAGATTTGAGTGGAAGTGATATCAA
AGCACTATGGAGACAAGGTTTAAACCCAAAGGTTCCCAAGAATCTCAAGGTACTAAACCTTAATCGCTGCCAACATCTCA
AGGAATTTCCCAATCTATCACACCACACATCTCTCATAGCCCTCCACCTAAACGATTGCAAGAAATTGACAAGGATACCA
ACCTATTTTGAATTACTACAACAGCTGAAATACCTAGATCTGTCCAGTTCAGAGAACTTAGAGCTTTTGCACAGCGTAAC
AAAGCTTATTTCACTTAAGCATCTTTACTTGTCTTGCTGTTATAGTATAAGAGTCTTGCCTAGACATCTTGGAGAGCTCA
AACTCCTTGAAACACTTGATCTATCATCAACTGTAATACAAGAACTGCCCGAACTCCCTTCTGCAAATTTGAAAAAATTG
GTTTTACTGAGATGCTTTAGGTTAAAATATCTGCCCGAGTCTATGAGGCACCTGAAACATCTAGTCTATTTGGACATCAG
TGAATGTCATAGCCTAGCTACTTTGCCCCCATCAATAGGTGAACTTAAAAGCCTGTCTAGTTTGTGTATGAAAGAGTGCA
CAAGGATAACTCGCTTGCCAGCAGAAATTAGAAACTTGGTCTGTCTGAAAGAAATAGTGATGAACAACTGTTGGAGCCTA
ATGGAACTTCCTCAAATTGGAAGCCTCATAAACTTGGAATATCTACTTCTGAATGGATGCAGTGAGTTAAAGGCTTTGCC
ATCGGATATTGGTGAACTCAAATCTTTAATCTTTTTAGACTTGGGGTATTGCAGTAGTTTGACAAGTTTGCCTAGGTCAA
TAGGTGAGTTGAAGTCTTTGCTCTCTCTAGACATGCATTACTGCATAAGCGTAAAGAGACTGCCAGAAGAGCTAGGCAAT
ATTGTAACTCTAGAGAACCTTAGACTTAAAAAATGCTACGAACTAGTTGAACTTCCAAATCTAGGAAATCTTTTACACCT
GCGAATTCTGGATCTCTTCAAATGCTTTTGCATATCTAATTTCCAGGAAAAATTCTCAGGACTTAAATCATTAGTAAGCT
TAGAAGCAGGGAAATGCAAAGTTCAGGAAGGTGATATCACAGAAAATATTGGAGATTTGCAGTCACTGGAATACCTGAAT
TTGGAACATAATATGTTCTACTCACTGCCATCAAGTGTCCGTTTGCTTGTTAGACTGACAAAGTTGATCCTACATCACTG
TCAAAATTTACAGGAACTGCCAATTCTTCCACAAGGGCTGGTAGAAGTGGATATTGGTGACTGTCCTCAATTAAGAAAAG
TAGGAAATTTGTCCCATTTGGAAAAGCTGGAGATCCTGGTCATATGCAACTGTGGGCAGTTATTTGAGTTGCCAGGACTG
GGCTGTTTGAAATCATTAAAAGAACTGAATTTAGCTGGGTGTAACAATCTCAAAGGCCTGGAAAAAGCTGAACAGTTGCA
ATCCTTGGAAAAGTTGTATCTGAATGGTTGTCCTGCGTCTGTAATCAATTTTTATTGCTGGACCAAGGAAATTCCCAGCT
TGCAGGAAATTAGTCTTGGTGCAAACAAAGTTCCAAAGTGCTTCAAATATAAAATGGAGTCCAAAATGGTAGGGCAAAGT
GAAGAAGCAGAATATGTTCACATTTCCCTTCCTCCAAATAAGTATGGAATCAGATACACAGGAATTTTATTATGCCTGCA
CCTCAAGTTTAACAAGCGTATTTTTGATTTCTTGGCCGATGATGGATCATTGGTAATTAGCATAATAAGAGATGGTGGGG
AGATTTGTCACCGTATGAACATTTTTGGCAACAGGCAAAATAGTTTAGGTGATCGGCTGTGTATGTTTATATATAGAGAA
AATCATCCATTTATGATAAATCTTAGAGATGGTGACAGGATACGTGTAAAGTCAGCATTCATGAGGTGGATTGTAATAAA
AGATGCTGCCATACAACTTCTATGTGAAAATGAAATAAATGGGGACAGGAATGAGAACATGGTTTTGGAATCATTGTCCT
TGGAATTGAGTTCCCTCTTATCTACCCATGCAAATGATGATGCTGACAAATGCGATTCAGATGCAGATAACAACATTGAT
CCAGTCCAGCATAATGAAATTGGTGGGGAGCATGATATGCATAATATGAGTACTTCAAAAATCAGATCATGGTTGAAGAA
GAGATCAAGAAAACTTAGTTGCATTTCCAACACTATCATTTAAATGTCTCGTGCCTGCCTCCACATATGAAAGAAAATGA
AGCGTGCATTGTTTTCCGCCTACTATGCAGGCTCAAGCAAGATCATCAGTTGACCAGATTCAGAAGACAGCTGGAGTATA
TAGATGTTAACAAGATTATATCTTGTTAAAAAATATGGGATGAGAAAGCCTTGCATTGAAGTTGCATCTATAGTCACACC
TCTTTTCCAGCAACACTACTAGATTATAATTGTAAACAAAACTATCGGATTATTCCCAATAGAACTGTAAATCAAGCCAA
ACAACATTCTCTAGAGTTCAAGTCTAATAGCAATGTATGATTTTGCTTCTCATCTCCAATGTCAATTTTCCATAAGAAAG
TTTCATGGTTGACTGGAATCATCTTAACATTAATCAACAATTAATTGAAAATCTGATAATAAGGTTTTTAT
>Thupl.29377974s0008.1 locus=Thupl.29377974s0008 ID=Thupl.29377974s0008.1.v3.1 annot-version=v3.1
ACAAAAGATGCAGATCATGAAGAACATATGAAAATTTAACCAAAATGTGTTAGGTTTTCTGATTTTTGAAATTTGATCAA
CAGTACATTTTATAAGGAACTTAGCTACGTCTAGTTGCAAAAGACAGCCTCACAGCCTCACGCAGACATGACCTGAGGCA
AAAACAAAATTCAGGCGTCAATGACGAGCAGAAGAAATTATTTCATTAAGGGTTTATTTCAGGGAGCTTTAAGGGTTTAT
TTCAGGTAGCTTGCAGAAGGATGTGGCGACTCCATTATTTTGCAGACAAACATCAGAAATAAAAACTACTAACTATAACT
TATATATGTAATAATCCTAATAGAAGTGTGTTATAGAAACTTAGGAGTTACTCTCTGCATACAGGCTCATAAAAATTCTA
ATCAACATTTTTAGTTTTGTTGGGTTTTCAACGATGCTTTTAGGCTGTGCATTTGATCAAAGAACATAAGAGAGTGTAAT
CAATTACCGTAACCTTTAATGCATTCTATCATGGACATGTCTATCAAACTTCCATTTGCATTGAGCATGTGTTTGATATG
AAGAGATTTTACAAATTGACATTTACCACTGTTCTCAATCTACTCGCTCCCCACAATTTACAAAACTGTAATGCCAACAC
GTATTTGGTGTTTGGTCAGAGCAGGGCAGTTGGTACATCCACTCTGGCTTTCACATCATTCAGTATTGATGAACAAGTTG
AACTGTATGCTCATCTCTTAAAATTGTATGGTCGTAACAAAACCCTTCCAAAGGGAAAGAGGCTTCATACCCACATTCTT
AAGTCTAGATTTGAATGCCATGTATTTCTTTCAAATCATCTCATTACTATGTATGCTAAATGTGGGAGTTTGTTTGATGC
ACGCCAAGTATTCGACAAAATGGCTCAACGAGATGCTGTATCTTGGACTGCACTGATTGCTGGGTATGTACAAAACGGTG
ATGGCATAGAAGCCTTGCATTTGTTTCGCCAAATGCACGGAGAGGGCATAAAGATGGATCGCTTTAGCTTGTGTACCGTC
CTAAGAGGGAGTGCTGGTATGGCTGCTTTGGAATCTGGTCAGCAGTTTCATGCCCATGTTATCAAATTGCTGATTGAAGG
AGATGTTATTGTAGGCAGTGCGCTTGTTGATATGTATGCAAAGTGTGCAAGTTTAGAGAATGCACAGAAAATATTTGACA
GAATGCCTGAGCGAAATGTGGTCACTTGGACTGCAATGGTTTGTGGATATGCTCAGAGTGACCAATCTGAGGAATTCTTT
CACCTCTTCGGACAAATGCAAAGACTAAGAGCGGAGTTCAACTTTGTTACATATGTTGGCGTCCTTACAGCATTTTCCAA
CTTGGGATATCCAGAACATGGGAGACGGGTTCATGGATGCATCGTCAAAGTTGGGCTTGCAGAAGATGTTTCTGTGGCTA
ATGCCCTTGTTAGCATGTATGTAAAATGTGGGAGAATGGAGGATGCAATCATTGTGTTTGATACATTGCCTAATCCAAAT
GTGGTGTCGTGGACTGCAATGATTGCTGGATATGCCCAGCAGGGACATGGTGAAGAGGCTCTCAAACTCTTTATTCAAAT
GTGTGATGCAAACCAAAGTCCAAATCAATTTACTTATGCCAGTGTTATCAAAGCGTGTGCCGCCGATGGAGCCATAGAAC
AAGGCAGGCAGATGCATTCTTATGTCATCAAAAGTGGAAGTGAGAGGCATGTGTACGTGGGGAACGCACTTGTTAACTTG
TACGGCAGATGTGGAAGTATGCAATCTGCACAGAAGGCGTTTGAGGAAATACTCAGGCCAGATGTGATCTCATATACCAC
ACTGCTAGCGGGATTCGCTCAAAACGAGCATTGTATGCAGGCTCTCGATCTGTTTTGCAAAATGCAGCAGTCAGGCATGG
AAATAGACAACTTTGTCTTTGCCACTGTTCTTAGTGCATCTGCTAGCCTGGGAGCTCTAGGAATGGGCAATCAATTACAC
ACTCATGCCATCAAAGCTGGATTTGAGTATGATTTATTTAATCAGAATGCTCTTGTTGACATGTATATTAAATGCAGGAG
CATAAAAGATGCAGAAAAGGTTTTTGATAAGATGCTTCACAAAGACGTGGCCTCATGGAATGCAATGATATCAGGGTATA
GTCAGAGCGGATATGGGGAGAATGCTCTGAAACTTTTTTCCCAAATGCAGGAAGCGGGCATAGATAAAGAACTTTCTACC
TTCACCAGCGTCCTCAGAGCATCTGCCAGCCTAGCTGTTGTGGAGCAGGGAAGACAGGTCCATGGCCTCATCACTAAAAC
TGGGTATGAATCAGATGTTTCTGTAGGGAATACACTTTCTGACATGTATGCAAAGAGTGGCTACATACATTCAGCTCACG
CGGTGTTTGATAACATGCCTAAGAAGGATTCCATAACATATAATGTGATGATTTCAGGATATTCCCAGCATGGACAGGGA
AAGAAAGCCCTTCAATTCTTTGAGGAGATGCAGTTGGCTCACAGGCCACCAAATGACATCACCTTTATTTGTGTTCTCTC
TGCTTGTAGTCATGTAGGTCTAGTTAATGAAGGTCGCAACTACTTCTGTTCAATGACACGAGATCATAACATTAAACCGA
GAATGGAGCATTATGCTTGTATGGTTGATCTATTCAGCCGAGCTGGGTATTTCGATGAGGCAGAGAATTTTATTCGGCAG
ATGCCTTTTCAACCTGCGGCAGTAATTTGGAGGACATTACTTGGTGCATGTAGAATTCATGGCAACATAGAGCTGGGGAA
ACATGCAGCAAAATGCGCTCTTGAATTGGAACCACAGGATCCTGCAACCTATGTGTTGTTGTCAAATATGTTTGTAGCGG
CTAACTTGCAGATTGATGCAGCAAATTTGAGAAAATTGATGAAGGATAGGGGAGTGAGAAAGGAGCTTGGGCAAAGTTGG
ATCCAGCTAAAGGATGAGGTGCATTCCTTCAAAGTTGAAGATACATTTAACTCACAAACTGTCAGACTAGTCAAGTGAAG
GAAGCGGGATATACCCCAGAGGCTGTCCTGTCCTCAATGTCCATGATTAGTAACCAAAGCTGAATGTTGCCTTTAGGATA
ACATGATTAGCCAAAGTCGAATTAGATTCAATCGCACCTTATAACAGGGAAACAGCAGCTATCCAGTCTGCTGGATAGCC
ACTTATAACAGAACATGAATATTCTCTTGGATGAAAAATGTGTTATTGGACATGCTTGCTCTCTGTCTTATCTGCTTCCG
ATGAAGAACAAAATGTATTTGTCAAGCAAAGGATTATGGATATATTTAAATGTTTATATTTATAACAAAATGGTGATGAG
GGAGCTTGGGAATGGAAATTGCCGATTAAACCTAAACAATGCTAAGCAGTTTGAAGCTCTCTAAATTGGGGGAAAAACAC
TTCTAAAAATGAAGACAGTCAAAGGTGTCCTAGTCCTACAGTTTTGTGCTTACTGACTATGATTGGAAACAAAAGCTAGG
CGTTGTCTTGGAGAAATCTGAAACAGACGGGCGAATGTTAAGTCAGACTCAATCTCATCTTGCAATAGTACATGAATTAT
AGCTTTAGAAAAATAAATGTACACAGCTGGACATGCTAGTTCTATGCAATATACGCTTTTGATAACAGGAGAAAATGTGT
GTCATTTGGCAAGCCAAAGCCCATTTTGGACAAATGCCATAACAAAATGGCGATGAGGGAGTTTGGAAATGGAAATTGCT
GATAAAAACTAACACAACTCCAAACATTTTGAAGATCTTGGACTAGAGAAAAACATACATCTGAATGCCAGGTAACTGGT
ATCTTATTGTACCGAAAACTCTAATGCTAGGTGCAGCCTGGTTTGCCAGATAGACTGCATTCAAAAGCCTCCCGGATTGC
ATTAACATAGATCACAAATTTTTTCAAGCATTTTATGTCCAAATAATTATGACCTCGAATTTATTTTTGCTCGACCTTAT
TCATCTAGACATTCAGCCTCAAGCTTTATATCCAGTCGTTTTCTGTATTGAAATTGTAATAGAGTTAGCAAGAAGTGAAT
GCGATTAGTGGCAACACACAGTTTACGTTTAACTGTAAGTTCAGTCGGTTGTTCATACCACTCAGGCACATTAATAAGCA
CGGCCTGGAGTTTAAGCCTCAAGGTTTCCCATTTCAAACTCCACATATTTTTATTGACTGTGAGTAATCCGAGTCAAGTT
TAATCCTTTACTCTGGGGACAATTTTCGTCAATAGGATACATGGAAGGTAGAAAAGGGAGCATTGGTAATTACTCGGGGC
AACAAATTAGGTAATTTGTATGTAGTAGAGAGTTGTCGTAAAATGAAAGATTTTTCATTGCCTACCCAATCTTTGTCATT
AGATATTGTAGTTGATTCGATTATTGATGATTTTCTTAATATTTTGAAATTTGATAGTGATAGTGGAATCAGTGATCTAC
AGATTGATTTGAAGGAAAATAAATCCCCATGTGATGGGAAAGTATTGGCTGAGAAAGGGCAGGATTGGAAGAAATTGTAT
GTTGAATATGAGACGCAAGAGGAACAAAAATCAAAGCAAATTAGGGAAAGTTTCTTGAATAAGAATCGGCAGAACAGGGA
AGCCGAATTTGATGAGGAGCAGAAGAAAGAAGGCAGATTTGACTTCACAGACTTATTATCTAAAATTGTGCACGATGTCT
TTGAGACTCGAAATGCAGGGCGATTGTTTGTGGTGACTGACTGGGCGCCGCAAGTTTCTGTTTTGTCACATTTCTCCACA
GGCATATTTGTTTCTCACTGCTGGGGGGACTCCAGTTTGTATAGCATTTTGTTTGAAGTGCTCATTGTGGCTTGGCCGAT
TGGGATAGAATAAAATATCCAAACTACTGTTTTGATGCTCAGAGGCCATTGATTGTTGTCGACAAGAGCACTGCTTATGC
GAGAGCTGATTCTCCTTTTGCGGACTTGCTTAGGATCCCCTTCCTCCCCACTCAAATGGGCAAGATAATTTTATCTAATA
AGAACGAGTTTTCCGCTTTTGCAGCCTGATTTATTTATTTAATTATTTTTGGGACTCTGTAATCACCTGGGAAAGATTGA
TAGGTAGCGTTTGCGAACAAAATTTGGAGATGCTTAAGACTAGTCTTCAGTAATTGTTGGGTTTCAAGTGAGAGATTGTA
AAATGTGAAACCCAACAATCAAGTTTTCCCTCCAAATCTTTTGGCTGTTCATATTTAGGATAATAATTATTTATAAAAGA
ATATTATTGTTGCATTGTATGTAATTGGAAAACAGTTGATAATAAAAGTATTACTCTTTTTGAGAGTGGATGTAGGCAAT
TGTCGAACCACT
>Thupl.29377974s0009.1 locus=Thupl.29377974s0009 ID=Thupl.29377974s0009.1.v3.1 annot-version=v3.1
TTGTTTTGAAATGCACACGGAAGCCAGATTTGACATTCCAAATTTGACCTTCAGCGGCTCAAATGTGGCAAGCCAAATTT
GACGTTTTAAAATTTGACCTTTAGCGGCTCAAACCTTGACCATTCACCTGTAATGGTGGGAAATAAAAAGTGCAGAATCT
ACAGTCTGTACATAATATTTGGTTTGCTGAATCAGTTTCCCTTCATCTGGTGATTATTCACAAATTTTCACCAATCAAAT
GTTGACGGTAAGAGTGAAGAGATTCCATATGGCAATGTGGATTAAATGCTTTATTGTAACTATAGTCGTTTGCCACATGA
ATGGATTTGTGGAGAGCCACAACGATGATGGAAGATTTCACTGCGAGTCAGACGGCGATGCAAAGATCCAAGCATATTAT
ATACCTGGATTTGTGACTCTGGATGGAAAGGGAGATGAATGGGATGACCCCAATATAACGGGCTACACTTTTCCCCTGAT
GCCTGCCCTCCATCCCGATGACCATGACAATAAATACGAGAAAGGCGAAATGACTCTCAAGGCGTTGCACGATGGGCACA
ACGTCTTCTTCCTGCTGCAGGTGCCAGGGGACTATCGTTATGTGAAGGGACAATCAAAAAGCTGCCCTTCTGTGGCACTT
ATGTTTCAAGTGGGCGAAGACGCAACATACAAAGATATGGGTGGTTGTGATGAGGAGCCTAACAAATGTTCGAGCAAAAG
TTGCAGTGGTCACGAAGTAGATATTATGCATTTCTCAATTGGAACTGCAATTCCTGGTCGTTTATATGGTGCTAACATAA
TTGACAACTTAAACGGCACTGGACGAGATACGTTTGGTCATCTGGTTGATTTGTATGCCTGGAATCCACACTGTCGTTAT
TTAGATGGATTGGGTCCTGAAGGCAATGACAATGGCAGCAGCAGTTCTATTGGACAGAATGACTGGCAAGGAGCATGGTG
GCATGACACCATTGATGATAACTTTGGTCTTTTGGAGAGTGCAAGTCCATATTCATCCGCTAATGACGGGACCTACACTT
TTGAGTTTTCAAGGCCCCTGCGCACATTGGATCGTCTTAACCAGGATGTTCAATTTGTTATAGGAGAGTCATACAAGTTT
TCAGCAGCATTTTGGTACCCTGTAAATGGGAATCCTTGGACTGGAAGTGGTCACTATTCTGTGAACTGTGATTGGGTAAC
CTTGGAGATCATTCAAGCAGACAAGGAATTGCGTGCACTCTCCTCAAGGCCCTCCTCAACGGAAGATTTCAATCCACTGA
GTGTTTTTTCATTCATTTTATCGCTTGCAGCTTTTGGAATATCTCTTTTTATTGGTTGGTCAATTAAGAAAGGAAAGACT
ATGCCATTTACGCCAATAGACCACCTTTAGGAGCATAGAAGTCAGTGCCAATGATAAGTTTTCCGTTTCATATCTTGTAA
ATTGATTCTTGATTTCTCACTGTAAGGGTTCAGTCTCGTCCACATTGAGTTTAAAAGTTTTGAGTTTTCATACAGATTAT
GTAAAATGTCTGATGATTGATGGATATTCGTCTTGACTAGTGGTTCTGAAGCGTCCATGTGTCTATAGAGATTGACCACC
TCCCATGATAGGATAAAATGATGAATAGTGTGATTATTTGTATGCAGGCCCTTAATATAGCAATTAGTACAGTGAAACAA
AACTTTTGATAATGAAGATTGAATTTCACTGTTCACATTTTGTGGAAGATGTGTGAGCTTTTTTGATGCAACCTAATTAG
TGAAAATAGATTCTCTTTACAT
>Thupl.29377974s0010.1 locus=Thupl.29377974s0010 ID=Thupl.29377974s0010.1.v3.1 annot-version=v3.1
ATGGATTCAGACCAAGGGAATCTATTTATTGTGATAATGAAGGATAGGAATACTGGGCGAGCCCGTGGTTTTGGTTTTGT
AGTTTTCTCAGACCCTGCAGTTTCTGACAGGGTTGTGTTGGATAAGCATACTATTGATGGTCAAATGATTATAAATAGGG
CTAATAACATTGGCCATGGATCACTCAATCAGGCTAGGACAAAGAAGATTCTTGTAGGTGGCTTAGCTTCTACAGTCACA
AAGAGTGACTTTAGAAAATATTTTGAGCAATTTGGTACAATTAAAGATGTTGTTGTAATGTATGATCATAGTACTCATAG
GAATAGAGGATTTGGGTTCATTAATTTTGATTCAAAAGATGCGGTTGACAAGGTTTTGAAAAAAAAAATCCATGATCTTA
ATGGAAAAATGGTTGAGGTTAAGAAGGCAGTGCCAAAAGAGCTTTCTCCTAGCCCTGCTCAGACTCCCATTGGTAGATTT
GGTTTAGGTGGAAATCGAGGTAGAAATTTTAGTATTGGATATGGAGCTAGACAGACATATAATTCAATTCCTCCATCTGT
CTATGTAGTTAGGATGGACAATAGATACGACCCTAACTCTGGAGGTAGAGGTGGATATCCTACCTTTCTAGCTGTTGGCT
ATGGAATGAGTGCAACATTTGGACCTGGAATGAATCAGGGATATAATGATGGCAGTTTTAGTAAAAATTTAAACTATGGC
ACAAGCCCAAGGGTCAACTATGGAGGAAATTCAAGTGGGTATGGTGGTCCTATTGGCTATGGTGGAAGCAGTGCAGGAAA
TGGAACATACACCAACACACAATTTGGAGGGAGGAATATTTCCATTGGTTATATGGGTGGAGGGAGTGGGAATATGACTG
GATATGAAAGTGTGACAAGAACTTGGGGTTCTTCTACTTCTGGCACAGGTCAGGTGGCTGGCAACATTTCAAGCCTTGGC
AGTGGAAGCTTTGGCAATTTGGATGGTTATGGAATTAGTAGTAATTTTATAGATGGTCCTTCAAATGGTTCGACAAGTTA
TGTGGGAGGTTATGGAGATGTAGGTAGGCAAACACATAGAGGAGTTGCAACATAG
>Thupl.29377069s0001.1 locus=Thupl.29377069s0001 ID=Thupl.29377069s0001.1.v3.1 annot-version=v3.1
ATTTCATTGAACGGTACTATCCTAGGGTTTATCATAACCATTAAAAATTGACCCGCTGCTAGGATTTCTCATTTGTGCGC
AGATGTTTCTGGATGTTCAAATTTGATTCAGACAGCGTCTACCAGCCATTTTGTAGGATGGAGGCCAAATGTTGGATTGT
ATAGACTCCAGCCTTTCTGAGGTCCCGTGATTCAGTTATAAAACTGCAATACTGCGTCCCAACAGTATACAAAATTAATT
GTGCGAAATACCTTTCTGAGCAAACGGGACGAAGCGGAGGGGTTTCATCTCAGACTTATTTGCATCCATCCTATTCTCGA
TACAGCGCTAGCAGCCAACCGTCAAAATGCCTCAGGGAGATTATATAGAACTTCATAGGAAGCGGCATGGATACCGTCTG
GATCATTTCGAGAAGAAGCGCAAGAAGGAGGCCCGTGAAGTGCACAAGCGATCTGCTTTTGCTCAAAAGGCTCTTGGTAT
CAAAGGCAAGATGTTTGCAAAGAAGCGTTATGCAGAGAAAGCTTTGATGAAGAAAACAATTGCCATGCATGAACAAAAGA
CCATCAGACGCAAAACGGATGATAATGTTCAGGAAGGAGCAGTGCCCGCCTACTTGCTTGACCGTGATGCAACGACTCGT
GCTAAGGTGCTGAGTAACACAATAAAGCAAAAAAGAAAAGAAAAAGCTGGTAAATGGGAGGTTCCCCTTCCCAAGGTGAG
GCCAATTGCAGAAGATGAAATGTTCCGTGTTGTGCGGTCTGGAAAAAGAAAAACCAAGCAATGGAAACGAATGGTTACAA
AGGTTACATTCGTGGGACCTGGATTTACAAGGAAACCTCCCAAGTATGAGCGATTTATTCGTCCAATGGGTTTAAGATTC
ACCAAAGCACATGTTACTCATCCTGAGCTGAAATGTACTTTCAACCTTGATATCATTGGTGTGAAGAAAAACCCAAATGG
TCCTATGTATACTTCTCTTGGCGTGATCACAAAGGGATCCATAATTGAGGTCAATGTTAGTGAGCTTGGTCTTGTGACTC
CAGCAGGCAAAGTTGTATGGGGAAAATATGCCCAGGTGACAAATAACCCAGAGAATGACGGATGCATTAATGGTGTTCTG
CTTGTGTAATTTTGATCAACTCATTTTCAAAATATAGAGGCTGTTTCCAAGGGGACTTTTTAAATTGCAATGTTCTGACT
ATATTTTTTGGGTAGGCGGTAAAGATCTAAATTGATGTCCAGAGATGAAGTTACTTAAATAGAAGGGGCAAGTGTTCCTT
GTAAAATTTTGACCATTAAATTTTATGTATGTATTAACAATCAATGACAAAATTAGTAGCATGCTAAAGAAATCTTGGTC
TTAACATGATGTCTGAAGTTGTACTAATACAAATGATCAATCTTTATGTGGCTGTCTGCTTCTCTGCAATGATGGTTGCC
CCATTGTTATGTGTTTCGGGTTTAGTCATGCACTTCACAAATTGGATTACCCCGGCCACCTTAATGGATCAGTCTTATAT
TCTCTTATTTTCACTATGAATTTTGT
>Thupl.29377069s0002.1 locus=Thupl.29377069s0002 ID=Thupl.29377069s0002.1.v3.1 annot-version=v3.1
ATGGCTGAAATGGTTATGACGGATTCCTATGACACAGCTTTGTTTTGTCTTTCTCCATACAAATGCAATGGATGCAAAGA
ATATGGAGCCAATATTGGGTACCGCTACAGCTTCTTCCCAAACTTCACACTACACGAGGTGTGTGGAGCTTATCCCCATT
CTTATGTTCATCCTTTTTTTTATCCCGCCCTGGAATTTAGATTCCGCCAAAAAACCTGTTTTAGACATGAGTGCGATGCC
TGTGGGGAGGTCCTAAAAGGGTTTATGTATCAATCCCCTAGGCCAAATTTGTTGAATCCTTTGCGCCTTCATCCTCTCTG
TATTTCACTCCCTACAACTCTGAACTATGGCGCCCACCGAAAACATCCTGTGCAACTTATCATGGAGACAGGTAACACTT
TCAGTTGCAGCAGGTGTAATGAGAACAAATCTGGGTGGAGTTACAGATGTGATGAAATGGCTTGCAGGCTTTGTGTGGAT
TTAGTGTGTGTGAAGGTGAATATGAATGGTCTTCCAGAGCATGAATTTTTAAAACCATTCGTACAGAGGCAAAGGGAACT
CTAG
>Thupl.29381603s0001.1 locus=Thupl.29381603s0001 ID=Thupl.29381603s0001.1.v3.1 annot-version=v3.1
ATGCTGGAACTTTCCACTTGGCTCAAAACTAAAAGTTCTGGTAAAAATCGCCACATGAAAATATTACCCCTGTTCCCAAA
TTCCCTTTCTGAATTTATAGTAGACAATCCAGCATGGAAAGAGTTGGGGATATTTGATGAAGATCGGGTTGAGTGGCATG
CTATTTCAAGAGAAATAAAATCATTTAAGGGTTTAATGTTGAAAGAAATTCAGGATGTTGTGTGTTTTACAGATGAAGTT
GTAAAAGCCATCTGCTACCTTCTGCCTCCTTACATACCCAGTTCTCTGAAAGGGCATGCATGTCAAGACTGGAAGTAA
>Thupl.29381603s0002.1 locus=Thupl.29381603s0002 ID=Thupl.29381603s0002.1.v3.1 annot-version=v3.1
ATGTTTCGAAGGTTCTTTTTCAGAAGGGAGGAGAGAGAGTCAACGACGAGTCCAACACAAAGAGATGGTGAAGAAAGAAA
TTTGTCTTTGGCTAAAGACGTATTTCTCTGTCACAGTGGCAAACAGAAAATCCCTGTTCGGGAGCTACACAAGGAGCTGA
CAAATAAAGGTGTCTCCTGCTTCTTTGATGAGGATCCTCAAAGCTTGCCAATAGCTGAAACGTTCCCTGTTCGCATTTTT
GAAGCTGCTAAGAGATGCAGAATAGCAGTACTGGTTATCTCCAAGGATTTTATCAATTCAAAGTGGCCAATGCAGGAACT
TTCTTCTTTTTTCAAAGCCAAAAGTTCTGGTAAAAATCCCCACATGAAAATATTACCCGTGTTCTTCATGGTATCTCCAA
AGTCCCTTTCTGAAATTACGAAAGACAACCAAACATGGAAAGACTTGGGGATTTCTGCTAAGATTCGGGCTGAATGGCAC
GGTGTTTTGAAAAAAGTAAGGTCAACTAAGGGTTTGGTGTTCAACGAAGTTGAGCATTTGGTGAATTTTACAAATAAAGT
TGTAAAAGCCATCTGCTCCCTGCTACTTCCAGTTCCCCATATACCCAGTTCCATGCAAGGGCATGCACGTCAAGATCAGG
TTTTGCATGGATTTGCCGGCATCACTTCAACATCTTCTTCAACCTCATCTTCCTTCAACAATTAG
>Thupl.29381603s0003.1 locus=Thupl.29381603s0003 ID=Thupl.29381603s0003.1.v3.1 annot-version=v3.1
AATGTGTGCTAAGTGTTCCATTCATTCAACTGATAGCAATATCACAATTTGACTTGCTGTGGAAAAACATCTCCTACTAA
ACAATTAATGTAAATTTTTTTTTCAAATGATCTACGTAAACGATCTAATAATTCTTTTGTTCGTGACAAATACGGGAGTA
CGGAATCCGCCAACATCTCTGTATGGAAGAAATTTAAATACTGTTTTCCAGTTAAAAAAATCCAGAGAACAATTAGAACG
TCGAAATATGAAATCTTAATATCACAGACGAGACTACAAGTCGATTTGATTATACACCAGGAAAATTGGCGCTAGAAAAA
TATCGAAGAGGGTATGACAAGTTTTTAACGACTGTATACCGTTGCGATTACACGCAGAGGATATGGGAATGATAAAAGAT
GGAAGCGTGTCAGGTGTGCTGCCCGACATTAACCATTTTGCCGTCAATTATCCTGGTTATCCTTCCTCCATTCCTCGAGC
AATTGAAACCCTTGGAGGTATAGATGGCATTGCTAAGGCAAGATCTTCAGATGCCAACTACATTGAGCTTAGGTTCCGTC
CAGAAGATCCACATTCTCATCCTGCATTTGGGGAGCTCCGACAAAGTAATTGTCTTTTGCTGCGTATTACAAGAAAAACT
ACGCATGATGGACAGAGTTCCGTTTCTCAAGCCACCTTCCCATCTGAAATGAATGAAAATTCTTTACAGTCTATTGGTAT
AGATCATGATATCCAGATCCCTCGATCAGAAAATTTTGTTCTAGGGAGTTCAAATGAACTGGATACCTCAGATAATGAGG
ATATTGATACTTCACAAGCACAGGACCCAACAAAAGAAGAGCTAAGAGCTGATATAGTTTCCAGAGTAGATCATGCATAT
AGCTTTGATGGCATGGTAGATTATCAATATGTACTGGCTGTTCATGCTGAGTCTTCTAGAAACAAGAAAAAGGGGCATAT
TGATCCAGGTTTTGAGAAAGGCACTCTTATGGACATAGAGCAAGATGACCTGATGATGCTTGTACCGCCACTCTTTTCCT
TGAAGGACATGCCTGAACAATTAGTGCTAAAGCCTTCTAACATTGTAAAAGCAAAGCAGAAGCAAGAGAAAATTATGCAA
CAACAGTGGGAGATGGATATAACTCCATGCTTTGGGCTTGACTTCAAGATAGAAGAAATTCCACAAAAGATAAACTGGGA
GGACAAAATAGTGAAGGGTTCAAATGACTGGATTATGCAAACTGCTGTGTCTAAGCTCTTTGAGGAGCGACCAATTTGGC
CAAAACGCACCTTGCAGGAACGTTTGGCAGATGATGGTCTAAAGATTACATATGATCATCTGAAAAGGCTTCTTTTTAGA
ACAGCATATTACTTTGGGTGTGGTCCATATCGCACTTTGTGGATTAGGAATGGTTATGATGCCAGAAAGGATCCAGAATC
ACGCATATATCAGAGGGTTGATTTTCGTATCCCAAAGCCCTTAAGGGACTCTATAAATGCAAATTCAAAAGAAGGGGAGA
AGGTTTTATGGAAAGATATCTGTGCCTTCAGAGTTGTTCCCCATAAAAAATTCTCTTCTCTTCAGCTGTACGACTTGCAA
GATGATTATATTCAAGAACAAATCAGGAAGCCTCCAGAACGGACAACTTGCAGACAATCAACTGGATGGTTTAGTCGGAG
TACCTTTGACAGATTGCGTTTGCATGTTCGTGTAAGATTTCTGTCCTTACTTCCAAGTGATGCTGCAAGGACACTAGTTC
TCTCGGAGTCGAGAATCCTGGAAAGATACAAACGGAGGGCAGGTTTGGAAGAAACAAGACATGAAAGTGATTCAGATGGG
CTAGAACACGTTGATAGAAGTTCAATCTCTGCAGATGCAACAAATCTTGCTCACAATGAAAATCATGAGCAACATCCTCA
TCATGAGGAGGATGAAGATGAGAAAGATGAAGGGGATGATGATGAAGGCGAGGAAGAGGAGGAGGAGGAAGAAATGGATG
ATTACGACTACGCACCACCTGAGAGATTTGGAAGTGTATCTCCAGGCAGAGATTCATACATGGATTTCCAGGATAACATC
CCCAGAAATTACCTACAATTATTGTTGGGAAAATTTCCTTTCAGTGAAGTTGGCGAACATGATCCTACACAAAGCAAGCC
AGGAGGCACTGATCTCAGTGATGGAGAATATGCCATACAAGAGCAGGATAGTGATGATGATGATTACTAATTGGAGCTTA
CTTATGCAATATTTTTTTGATTTTGCTTCCAATGATCTTGTTTTGGCAGCGTAGATTTTGTTTTGTAGGTGTAAATTACA
ATCGTATAGTTGGAGAGTGCAGAACATGTGTAACATATTCGTTCATGTGAGGTGAAGATCAGCAACTAATCTTTCTGTAA
TTCTTGTAACATTGAGTGGAGCTCAGATGCTTATGCATGGTCCACAGAATGAAAATCTGGATTCAAAAGTCTAATGTTTC
TTACTCTTGAATCATTGTTCATGTTTCTTATTCTTTTTATTATCAACAATATGATGGGTGAGCCTAATAGTAGACTTTCC
TGCAAAATTTGGCCATTTTTCTAAGCTCTAGGTGGGGGAGAGGATTTGCTGTCATGCATAATGTTTGTTACCCATTCTCT
TACATGTATTTGTCCAAGGAAACAGTGTTTTGCTTCCCTGAAAAGCCCTCTTTTTGTTCCTTTTACAACAGATGTAGAGT
ATCCCTATGTAAATTTCCTTGTGCAGTTTTGAATACAAGAGTCACTCTATTCCTTAGCTTATCTGTTCTCTTTATGTTAT
CAAGTGACTTTGTAGTTATTTTACAGTGACTTACACTAGACAAACGTGAATGATCACATTTTAAAACCTCTGCATAATGT
CTAATATTTTCAATTGGACGTGTTTTTCGTAGGATTGTTGGAGATAATTCTTCTGGTCATG
>Thupl.29381603s0004.1 locus=Thupl.29381603s0004 ID=Thupl.29381603s0004.1.v3.1 annot-version=v3.1
ATATAACTTGGGATTGAGCTTTCTTGCAGATAAAGCTAAATCAAGTACTTAAAAGGGAGGTTTGTGAGAGAGAGAGATTT
CACTAGAGTTTGTGAGGTTCAATTGTTTTTTTTTGGGTTAAAATGAAGCCCATCTTATGCGAAGAAACTAGCTGCCTTAG
TGCAAGTTTCGATAGTGTTGACAGTGAAACAAGTCTGTCCAAGATGGCAACTTGTAGTTTACATGGGGAGGATTCGCCTT
ACTTTGCTGGATGGGAGGAGTATCGAAATAATCCATATGATGAGGAGCTCAATCCTCATGGGGTTATCCAGATGGGCCTT
GCAGAGAATACGCTTTCATTTGATGTGATGGAGAAGTGGTTGATAAAGCACCCAGAGGCAACAATTACTTCTGAACAGTG
TTTGGATTCATTCAAGGACTTGGCACTCTATCAGGATTACCATGGATTATCAGATTACAGAAAGGCTATGGCATATTTCA
TGGAGGCATTGAGAGGACACAAAGTGAGATTTGATCCCGACAGAATAGTGAATGCTGCTGGATCAACTGCAGCTAATGAG
GTGTTAATGTTCTGCCTTGCTGATCCAGGAGATGTCTTCCTAGTACCATCTCCTTATTACCCTGCTTTTGGCAGAGATCT
GAGGTGGCGGACAGGAGTAGAGATTGAGCCAATCCATTGTCGCAGCTCAAACAACTTCCAAATCACCAAATCTGAAGTGG
AATCAGCGTACAAGAGAGCCACAGATCTCAAAAAGAAGGTGAAAGGAATTCTCATAACAAATCCATGCAACCCATTGGGC
ACAATATCGAGTGCTGAGACATTGAAGATGCTGCTTGCTTTTGTAAATAAGAAGAAAATACATCTGGTCTGTGATGAGAT
TTATGCAGGCTCTGTATTCAATTCTTCAGAGTTTCACAGCATTGCAGAGATTGTTGCAGAGGAAAAATACACCCCAGATA
ATGTGCACATTGTGTACAGTTTATCAAAGGACATGGGTCTTCCAGGATTCAGAGTTGGGACCATTTATTCCTATAATGAC
ACAGTAGTCACAGCAGCTAGAAGAATGTCCAGTTTCACCATGATTTCAACTCAGACTCAGCATTTATTGTCCACTATGCT
TTCAGATCCAGAATTCGTTAATGATTACATAGTTGAGAATAAGAAGAGGTTACAAGAAAGGCATAGATTGATTGTTGCAG
GGTTTGAGCGAGCTGGCCTTAAAGTTTTAGAAGGGAATGGAGGCCTTTTCTCTTGGGTAAACATGAGTAATCTACTTCCA
TCAAATGACTTAGAGGGGGAGCTAAAACTCTGGAAGGGTATTTTGTACGAGGCCAAACTGAATATTTCTCCTGGGTCTTC
TTTCAAATGCATGGAGCCTGGCTGGTTTAGAGTCTGCTTTGCCGAAATGAATACTTCTACCATGGAAGTTGCATTGGAGA
GACTTCAAAATTTTGCCGAGAAATACAAAGCCAGGCATTAACCTTTGGTAATTCTATGATCTCAATCAAGGGGATTCCGA
AGTTGTAATTAAGTGTTCCCCCTGAACCTATTCTTTCATAAAATACCCACCATGAAAGTTTTCTAAAAGATATTTCATAG
ACTTGCCATGCAAGAGAAAGCCACCCATTATCCTAAGCCTAGGTCTCCACTTCTGACACAAATTGTGAGATTATTTTATG
CATATGTCATCTGTTATACATTCTGATAGCCTTCCAACATAGCTCAAAACAAGCATCATAGCTAAATGAAATATTTCTTT
AACTATTGTCTTACTGTTTCAAAAAAGTAATTGTATGTCAGACATGCCATGCAACTCACAGCAATGGCAATGCTCGCTAG
AATTGAAATCAAATTTGAACAATCATGTTTTCTGATG
>Thupl.29381603s0005.1 locus=Thupl.29381603s0005 ID=Thupl.29381603s0005.1.v3.1 annot-version=v3.1
AACATTTAGTATATATTTCAGAATTTAGAGGAAGTGGGCCACCTAGAATTTGTCGGCATTGACTTTGTGATATCTCTTAG
CATAGTTAGTACGTCCTTCCCATGCTCTTAAAAAGGAAGGTTTTAGTAAGAGAATGTCTAAATATTCTCAGAGCCCACAA
TTGTTTCTCAGCTCTATTTTAAGGTTTTTTGGATTTATGAAGATGAATGTATGTGAAGAAGAATGTGAGAGTCTAAGTCC
TATTGATAAAATTACAAGTGTTTCAGAGAGGGCAACTTGCAGTTTACATGGAGAAGACTCGGCTTACTTTGGTGGGTGGG
AGGAGTATAGAAGGAATCCATATGACCCACTTCGCAATCCCTCTGGGATTATCCAGATGGGCCTCGCAGAGAATGGGCTA
TCATTTGACCTGTTGGAAAGGTGGTTCGCTGAACACCCTGAAGCAGCACTTACTGCTAAACCGGATTTATTTAGAGACTT
GGCAATATATCAGGACTATCATGCATTGCCAGAATTTAGAGAGGCTATGTCCAACTTCATGGAGGCACTGAGAGGAAACA
AAGTGAACTTTGACCCTGCGAAGATAGTAAGCACTGCTGGAGCAACTGCAGCAAATGAGGTTTTAATGTTCTGCCTTGCT
GATCCCGGAGATGCATTCTTAGTACCAAGTCCATATTATCCAGGTTTTGACAGAGATCTAAGGTGGCGCACAAATGTAGA
GATAGTTCCAATCCATTGTCACAGCTCCAACAATTTTGAAATCACAAAATCTGCAGTGAAATCAGCATACAAAGAAGCCC
TTACTAGAAACAAGAATGTGAAAGGAATTCTCATAACAAATCCGAGCAATCCACTGGGTACAACATCAAGTGTCAAGACA
TTAAAAATGTTGCTTGCTTTTGCAGAGGAAAAGAAAATACATCTTGTATGTGATGAAATTTATTCAGGATCTGTCTTCTC
TTCTCCAGGGTTCTACAGCATTGCAGAAATTATGGCCACAGAAAATTATACTCCAGACAATGTGCACATAGTCTACAGTT
TGTCTAAAGACTTTGGCCTCCCAGGGTTCAGAGTTGGTGTAATTTACTCCTATAATAATACAGTAGTAACTGCTGCTAGG
AGAATGTCCAGTTTTTGCATGGTTTCTTCGCAGACTCAGCATTTATTGTCCACCATGCTTTCAGATTCAGGGTTTGTTAA
TTATTATATAGCAGAGAACAAGAAAAGACTATCAGAGAGGTATAAATTGCTTGTCTTAGGGCTGAGCAAAGCTGGCATTA
AACACTTGGAAGCCAGTGCAGGGCTTTTCTGTTGGGTGAACATGAGCCATCTGCTTCCCTCAGATGATCTAGAGGGAGAG
TTAAAACTATGGAAAAGGATATTATATGAGGCAGGATTAAATATATCCCCTGGTTCTTCCTTCAACTGCATGGAGCCTGG
CTGGTTTAGAGTCTGCTTTGCTGACATGAGCATATCCACCATGGAAGTTGCATTGAAAAGGCTTGAAAAGTTTGTAGAAA
CCAATACAAAACCATCCACTAAATATGGGTAATTTTCTTGTCTTGAAGAGGTATACTATAATCTTTCAGTTTAAATATGT
AGAGAGCTCTTGGGTTTTTAAATGGATAGTTTAGAAAAGCCTGTTGCTCCATACCTACACGTTACTACTGTGGTGACTAA
TTCAGAGGCTTTGTAAAGAGTATAAACTGACAATATGGAATTCTGAGATTGAATAGGGTTTATTTATTTATTGAAAAATA
CCTTAGTACAGACATGGCCGATGCAACACTAGTATTACTGTTCCAACCGGTGGAACTTTATTGAGGAATACCCACTAAAC
AGATTTGTGGGATAGAGTCAAATTTTGTTTTCTAGCTTTGTCCACTCTATATCCATTTTAATTGGTTCGGACAAGCTGAG
AACGCCCAAATGTATATTATTATTATATATTTTTAGTCTGCTATAAAAATCCAACAAATTA
>Thupl.29381603s0006.1 locus=Thupl.29381603s0006 ID=Thupl.29381603s0006.1.v3.1 annot-version=v3.1
ATGGGCCTTGCAGAAAATATGCTATCATTTGATCTGTTGAAAAGGTGGTTGGAACAGCACCCAGAAGCAAAAATTACTTT
CAGACAGGATTTATTTAGTTACTTGGCACTTTATCAAGACTATCATGGGTTGGAAGATTTCAGAAAGGCTATGGTCAATT
TTATGGAGGCAGTGAGAGGAAACAAAGTTAAATTTGATCCAGACAGGATGGTAAATACTGTTGGAGCAACTTCAGCCAAC
GAAGTGCTAATGTTCTGCCTTGCTGATCCAGGAGATGTTTTCTTACTACCTTCTCCATATTACCCAGGGTTTGATAGGGA
TCTGAAGTGGCGGACAGGGGTAGAAATTGTGCCCATCCATTGCTACAGCTGCAACAATTTCCAGATCACGAAATCAGCAC
TGGTATCAGCATACAAGGAAGCCCAGAATAGAAACAAGAAAGTGAAAGGAATTCTAATAACAAATCCATGCAATCCTCTG
GGTACAACAGCAAGTGCTAAAACATTGAAGATGCTACTCACTTTTTCACATGAAAGGAAAATACATCTAGTGTGTGATGA
GAACTATTCAGGATCAGTCTTTTGTTTTCCACAGTTTCACAGCATTGCTAATATCATGGCCAAAGAACATTACAGTAAGT
GGGACAATGTGCATATAGTGTACAGTTTGTCCAAGGACATGGGTCTTCCAGGCTTCAGAGTTGGGACAATTTATTCATAT
AATGACAAAGTTGTCACAGCTGCCAGAAGAATGTCCAGTTTCTGCATGGTTTCATCCCAGACTCAGCACTTGTTGTCCAC
CATGCTTTCAGATTCTGAATTTGTTAATAATTTTATAGCTGAGAATAAGAAGAGATTAGAAGAGAGGCATAGATTGGCTG
TTTCAGGGCTTGCAAGAGCTGGAATTAAACACTTGGAAGGAAATGCAGGTCTCTTCTGTTGGGTAGACATGAGTCATCTG
CTTTTATCAAATGACTTAGAGGGAGAGCTCAAACTATGGAAAATGGTATTGTATGAAGCCAGATTGAATATATCTCCCGG
GTCTTCCTTCCACTGCATGGAGCCTGGTTGGTTTCGAGTTTGCTTCGCTGATATGAACATACCCACCATGGAAGTCGCCT
TGAGAAGGCTTGGAAACTTTGTAAAGCAATACAAAGCTACGCCTTAGACTTTGTTATTTACGTATTCCTCAAGGGAGACC
TAGCGTAATCTTATACTTATATAATTGTTTGCATGCATATAATACTATCAATAGCTACAGTTTGTTCCTTTAATCTTGTA
CCGACATTTTATGATTAATACAGTTTTGTTGCTTCAATCCTG
>Thupl.29381603s0007.1 locus=Thupl.29381603s0007 ID=Thupl.29381603s0007.1.v3.1 annot-version=v3.1
TAAACTCTTCAGATTTCGGATTCCGCTCAAAGATCCAATTTGAGATTCATTTTGAGGTTGATAGGATTGAAGATGAATGC
ACGTAAAGAGAAATTGATGAGAGTAGGTTTGAGTAAGACTAAAAGGAATAAAAATCTTTCAGAGAAGGCAACATGTAGTG
CTCATGGGGAAGATTCACCTTATTTTGCTGGTTGGGATGAGTATAGAAGGAATCCCTATGATCCTTTACACAATCCCTCT
GGGATAATCCAAATGGGTCTTGCAGAGAATAGGTTGTCTTCCAGTCTAGTGGGAGAATGGTTGCTAAATCACCCAGAAGC
ATCAAGGATCTCCAACCGGGATTTGCTAAAAGACTTGGCACTTTATCAGGATTATCATGGAATGCCAGCCTTCAGAACGG
CTTTGGCGAGTTTCATGGGGGGATTGGGAGGAAACAAAGTGAAATTTGACGCTGAGAGGATTGTAAATACTGCTGGAGCA
ACTGCAGCCAACGAGGTATTAATGTTCTGCCTTGCTGATCCCGGTGATGTGTTCCTAGTGCCATCTCCGTATTACCCAGG
CTTTGACAGAGATCTGAGGTGGCGGACGGGTGTAGAGATTGTGCCTATACATTGTTACAGCTCCAACAATTTTCAAATCA
CAAAATCTGCAGTAACATCAGCATACAAGGAGACCCAGAATCAAAACAAGAAGGTCAAAGGAATTCTCATAACAAATCCA
TCCAATCCTCTGGGCACAACATCGAGTGCTAAGACATTGAAGATGCTGCTAGATTTCACTCAGAAGAAGAAAATACATCT
GGTGTGCGATGAGATCTACTCGGGATCAGTCTTTTCTTCCCCCAAGTTTCACAGCATTGCAGAAATTGGGGCAAAGGAAA
ATACTACCCCTGACAATGTTCATATAGTCTATGGTTTGTCTAAGGACCTGGGCCTTCCAGGCTTTAGAGTTGGTGCCATA
TATTCCTATAACAATACTGTGGTGACTGCAGCTCGAAGAATGTCTAGCTTTTGCATGATTTCTTCACAGACACAATATTT
ATTATCTTGCATGCTGTCAGATTCTAACTTCGTTGAATACTATATAGCAGAGAATAAGAAAAGGCTCAAAGAGAGGCATA
AATTGGTTGTCTTAGGGTTTGCTAAAGCTGGCATTAAACACTTGAATGGCACCGCAGGTCTTTTCTGTTGGGTCAACATG
AGTCATCTGCTTCCCTCAAATGACCTAGAGGGAGAGTTAAAACTGTGGAAAAGTATATTATATGAAGCCAAACTGAATAT
ATCCCCTGGATGTTCATTCAATTGCATGGAGCCTGGGTGGTTTAGGGTCTGCTTTGCTGAAGCAGATATAACCACCATGG
AAGTTGCGCTAGAGAGGATTCAAAGATTTGTTGAGAAATACAAAGCCGTGTACTAAGGATGGCTAGTTCCATATCTTTGA
AGATGACTTCTGTTGTTTTTAGGAGTTCAAATCATCACCAAAATATTACCATGGTTAACTATGCAACAAGACTATGTGCA
AGGCTTTGTCAAGCATTCAAACTTTAAAAAGGGAATACAATATATATATTATTTTAATAGATTTGTAAAGAATGTTTAAC
AGTAAGATTGTTGCTTGTGAATATAAAGAAAGGATGCCAAGCATTTAAATTCTATGGTCAATGGGATAGATGATCT
>Thupl.29381603s0008.1 locus=Thupl.29381603s0008 ID=Thupl.29381603s0008.1.v3.1 annot-version=v3.1
GAAGTGTAGAATTGAACTTTTGAGCTTGGGTTGAGCTGCTGCTTCTTGTTATGACGATGAGGATGAGCATATGTGAGGAA
AAATGTATGGGTTTAGGTTTGAATAAGAGTAGTATGATAAAAACTAGTGTTTCTAGGAGAGCAATGTGTAATACCCATGG
AGAGGAATCCCCTTATTTTGTTGGTTGGGATGAGTATAGAAAGAATCCATATGACGAAAAGATCAATCCTAAGGGAGTTA
TTCAGATGGGCCTTGCTGAGAACAGGTTATCATTTGATGTGTTGGAGGAATGGTTGTCAACGCACCCAGAAGCATTAATG
GCATCTAAACAGGATTTATTCAAAGAAATGGCACTTTTTCAGGACTACCATGGCTTGGAAGCTTTCAGAAAGGCTATGGC
TAGTTTTATGGAGGCATTGAGAGGAAACAGAGTGAAATTTGAAGCTGAAAGGATTGTGAATACTGCTGGAGCAACTGCAG
CCAACGAGCTGTTAATGTTCTGCCTTGCTGATCCAGGAGATGTCTTCCTTGTGCCCACTCCATATTACGCAGGGTTTGAC
AGAGATCTAAGGTGGCGGACAGGGGTTGAAATTATGCCCATCCATTGTGACAGCTCCAATAATTTTGAGATCACTGAATC
AGCAGTGGTATCAGCATACAAGGAAGCCCAGAACAGAAAGATGAAGGTGAAAGGAATTCTCATAACAAATCCATGCAACC
CTCTGGGCACAACTTCAAGTGCCGAAACATTGAAGATGCTGCTAGATTTTTCTCGACAGATGAAAATACATCTAGTTTGT
GATGAGATCTATTCAGGATCAGTCTTTTCTTCTCCACGGTTTTACAGTATTGCAGAAATTGTGGCCAGAGAAAATTACAG
TCCAGATAATGTGCATATAGTCTACAGTTTATCCAAGGACCTGGGCCTTCCAGGATTCAGAGTAGGGGTGATTTACTCTT
ACAACAAAACTGTGGTCACGGCAGCTAGAAGAATGTCTAGTTTCTGCATGGTATCATCCCAAACCCAACATTTATTGGCT
ACCATGCTTTCAGATTCAAGATTTGTTGATTATTATATAGCAGAGAACAAGAGAAGATTAAAAGACAGGTATGATGTTTT
TGTCTCGGGGCTCGTTAGGGCTGGCATTGATCACTTGAAAGGAAATGCAGGTCTTTTCTGTTGGGTTAACATGAGTCATC
TGCTGCCCTCAAATGATATGGAGGGGGAATTACTATTATGGAAAAGTGTATTGTATGAAGCCAGATTGAATATATCACCC
GGGTCCTCATTCAAGTGCATGGAGCCTGGCTGGTTTAGAGTCTGCTTTGCTGATATGAATATGTCCACCATGGAAGTTGC
CTTGCATAGGTTTCAAAACTTTGCCAAGCAATGTCAATCCTTGCACTGACTTACCTGATATTACATTCTCGCCTCCATTT
AACTCCGAGGAGGATGGTTGTATTCTGTAACAACCCTATAAAACTATTGAAATAACTTGTTAAAGATGTATGTCCTTGTC
CCTAACTGTTACAAAGAGTACTACTGGAACAAAGTGTAAATTTCAGTATGTAGCTCATAGCATTGATTATGTTATACAAT
ATTTGTACTAAATATAATTTTACACTAGCCTATGTGGCAACTGGCACCAATTGTACTGCTGCTTCTGTTGTAAGGTTATT
TACTGTGGACCCCAACTAGATTCACTTGAACGAGTATTTATTACTGCTACTTTGGCCGGGGGGGGGGAGGAGGGGAAGGA
TTAACGGCTTGTTTACAAGGCAGTAGGGAAGAGGGATTATTAATTGAGCTTGTTTCAACGACTGCACTGATATTTGTTAA
AATACTTTTAATAATATAATGGTAATAATTGTGATTTTAATG
>Thupl.29381603s0009.1 locus=Thupl.29381603s0009 ID=Thupl.29381603s0009.1.v3.1 annot-version=v3.1
ACAATTTGCGATGCGGCAGAAATATAAGACTCTAAGCAAACTAAGAGCTTGAGTATCAGATGTCGATGAACATATGTGAA
CAAGAATTTACCAGTGTTTCTGAGAGGGCTACTTGCAGTACCCATGGAGAAGATTCAGCTTATTTTGCTGGTTGGGAGAG
GTATAGAAGGAATCCATATGACCCACTGCTTAATCCTGACGGGGTTATCCAAATGGGTCTTGCAGAGAACAGGCTATCTT
TTGATCTTTTGGAACAGTGGTTGGTAAAGCATCCAGAGGCATCAGTTAATTTCAAGAAAGACTGCTTCAAGGACTTGGCA
CTTTATCAGGATTACCATGGATTGCCAGCTTTCAGAAAGGCTATGGCCAATTTCATGGAGGCACTGAGAGGGAACAGAGT
GAAGTTTGAACCAGAGAGGATAGTAAACACTGCTGGAGCAACTGCAGCCAATGAGGTATTGATGTTCTGCCTTGCAGATC
CTGGGGACGCCTTTCTAGTGCCTTCTCCATATTATGCAGGCTTTGATAGAGATTTGAGGTGGCGCACTGGTGTAGAGATT
GTGCCAATTCACTGTTACAGCTCCAACAATTTTCAAATCACCAAATCTGCAGTGGAATCAGCATTCAAAGAAGCCCAAAA
CAGAGAGATGAATGTGAAGGGAATTCTCATAACAAATCCATGTAACCCATTGGGGACAACATCGAGTGCTGAGATATTAA
AAATGTTGTTAGATTTTTCCATGAAGAAGAAAATACATCTAGTCTGTGATGAGATCTATTCAGGATCAGTGTTCTCTTCT
CCACACTTTTACAGTATTGCAGAAATTATGGCAAAACAAAACTACATGCCAGACAATGTGCATATAGTGTATAGCTTGTC
TAAGGACCTTGGTCTCCCAGGCTTCAGAGTTGGTGCCATATATTCCTATAACAGTACTGTAGTGACTGCAGCCAGAAGAA
TGTCTAGCTTCTGCATGGTGTCTTCTCAGGCACAGCATTTATTGTTCATTATGCTATCAGATTCAAACTTTATAAAGTAT
TATATAGCAGAGAACAAGAAGAGATTGAAGGAGAGGCACAAACTGCTTATCTCAGGGCTTGCTCAAGCAGGGATTAAACA
CCTTGAAGGAAACTCAGGCCTTTTCTGCTGGGTTAACATGAGGCATCTGCTTCCATCAGATGATCTAGAAGGTGAGTTAA
AACTATGGAAAAGTATGTTGGGGGAGGCCAGATTGAATATATCTCCTGGGTCTTCTTTCAACTGCATGGAGCCTGGTTGG
TTTAGAGTCTGTTTTGCTGATATGAACATGTCCACCATGGAAGTAGCATTGCAGAGATTGCAGAGATTTACAAAGGAATA
CAAAACCATCGTGAATGCCGAAATCTGACAGACTTTCAGTTCAAAGAAGTAATTTGTAATATGACAGTTAAAAGATCATA
TGTAGACAGTACAGTCTAGAACCTGACTTGCTTAAAAAATATTATATTTAAGAAAAATAAGAAAAATTTGTTTATAGTCA
AATAATTATTAAAATAGTCCATTCTTCCATTCGTCTGTTTTTCAGAAAAATGAGAGAAGTTTTAGACTTAAAAAGTGAGA
ATTTGAGTTCATTCTATAATATGTTGGTTGAGTGATG
>Thupl.29381603s0010.1 locus=Thupl.29381603s0010 ID=Thupl.29381603s0010.1.v3.1 annot-version=v3.1
GACATTTATGGTGGCAGGAGACTAAATTATTAGAAGTATGAAATTTGCCAATGATGTCTTCCAAGGCTAAAAACGACATA
GAATAGAACTTTGAAGAGAGATCTAGAGTCCAATTTTAAAACAGAAATTAAAAGATTAGATAACCCAAGCTTAATTTTTC
CATCACAAGCTATTTTGTGGTAGTAGTGAAAGACCCACATGAAAAACTATTATATATTTGTTCATTATGATCAAGAAATG
CCACCCATAATCAAAGATGACAACTTTCACAGCCTTCCAATCCTTCAAAGGTTCTTACTTGCAGGAAAGTTTTGCATTTC
TTGCAAATTCAACCAGAGAATTGTTTAGGAGATTTTTAATATGGTCTGTTTCAGCAGGCCCTATTCCAAAGCATGTTGCA
ATCATAATGGATGGCAATAGGAGATATGCAAAGAACAGAAATATGCAGAAATTGAGGGGCCATGAATATGGGTATAACAG
CCTGATGCATACTTTGAGGGACTGTTATGAACTGGGTGTAAAATGTGTGAGTGTTTATGCTTTCAGTATTGAGAATTTCA
GGCGCTCAAAGGAAGAAGTTGAGACTCTGATGAATCTGATGAAGGAGAAACTTGATCTTCTTGTTGAGAAGGAAAGCATG
GTTAACAAGTATGGAATTAGGGTTCAAATTATAGGAGATATCAGTCTTTTTCCTCAGCATGTGAGAGAATCTGCAGAAAA
GGCTATGGATTTCTCTAGAAAAAATGATAAGGCTATTCTGAATATCTGTGCTCCTTATACTGGTACTCAGGAGATAGCCA
AGGCTGTTGAAGGGGTTTTGAAGGCAGGGGATTTGGATAGAAAGAAGATTAGTGAAGAGGACATTGAAAAGCATCTGTAT
ACTTCTGATTGTCCTGAGCCAGAGCTTTTGATTAGGACTTCAGGGGAAACAAGGCTTAGTAACTTTCTTCTCTGGCAGAC
TTCCTTTTCTTTGCTCTATGCTACTCCTATTCTGTGGCCTGAGTTTTCCTCCATGCACCTTGTTAGGGCTATTTTGGAGT
ATCAGAAAGCTTACCCTTTTCTTCAGGAGAAGAAGCTTGGAGATGGGAAAGAGAAGGTGCCTGTTCATCAGCACTATGAC
TAAAAAGAAGTTGTTGTACTGTGCAAATTGATGGTTGTCTGTGTTGACTGTGGGAGATTGTAAGTGTAATTGTATGTATA
TGTGGTTTATAGACTAATCTTGTTGACTGTGGGAGATTGTAATTGTCATTGTAATTATATGTATCTGTGGTTTATAGACT
AATCTGTTTTAAGGGACAGTGTTCTTGTTCAAAAATTTTGTGTGATTGTTTGTTGATTTTTTTTTATAAAACAGTGTT
>Thupl.29381603s0011.1 locus=Thupl.29381603s0011 ID=Thupl.29381603s0011.1.v3.1 annot-version=v3.1
AGAGAATCAAAGAGGCACGGACAAAGTTCATTCGTGGAATTGTCAACAAGAGTGAGCTTTCAAGTTATGTTTGAGATGAG
ATCTCCTTAAAAATGAAAAAATCCCCAAAAAAGTGAAAAGTGAAAAATTCAAAAAAGTGAAAAAATCCAAAAAAGTGAAA
AGCCAGAAAATCCAAAAGGAAAAGTTTCTTAATGGATAGGAAGGTGGATGTTCTTCCCATTTGGTTTGATTTGAGCAAAC
AAGTGCATCCGCTCGAATTATCTCAACTTGCAGCACCAGGGCAGTGTGGGATCCATGGTACCACAGATCATGAGGAGATG
CATTGTTTGATTTTCCTTTTTAGGGTGGATTTGGCATTAAGAGGAAGAATTTCTTTTTCAGAGGTGTATGAGCCTGCAGT
GCTTGTCAGTTCAGAGTCAAAGCTCCTTGAGTAAAGAGGATATCAATAGGAAACCAAGAAGTAGAAGTGGAGGAAATACT
TGGTGTAGTGTGCATAACCTCTCACATTCAGAGTCTACTTGCCCATTATGTCAAGACGCCATGGACTTAATCAAGTTTCA
AATGGGTTGGTATGAGGAAGTATCAGGATGTGGCAAGGATTTCTTTCAGCTTTCAAGTTGGGAACCAAAGAATGAAGAGG
ACACCTATCGCTCAAGTTGGGAACCAAAGGATGAAGAGGAACACGAGTTGCATCATGAAAGCGTGGTTGAGCTTAATGAT
CAAGATAACAAAGTGAAGGATCAACTTTTGTGCATTACTCCACAAGAGGAAGAAGTTGATAGGAAAATCAAGGAAGCAAT
TGAATTCATCTAGGGAAGAGGAAGCATATCAGACAAAGATCCACTCCTTGAGGAGCTAGAAGAAGATCATAACATGTTTG
AAGAGGTGATCCTTGGTGAACTTTCCCTCATGCTACAAAGTCGAATTCTTGAGGATGAGTTGCAAGAAATCTCTAGCACC
CTTCATGAAAGAAGCAATCAAGTGGACAAGTTGAACAAGGAATTACAATATATCACAGATGAATTCAAGTATGAGGAAAA
GTTTGATAAAGCATTCCAGGACATCATTACCACCACGTTCTTTGGGGGGGTGCTAAAGGATATCACGAAGGAGGTTGATT
CATTGTTAAAAGTATTTCAAGATAATCAAGTTACTGCGAGTGGCATGGTTCACCATCAACTCCAACCTCCAGAGGCTTTA
CCACTTGGGATTGATTTTGATGAACTTGTGGAGATATTTGATGATCCTCCTTTTGGTTTTGAAGATTCCAAGAGTGATGA
GATTCCAAATGAAGAGTTGCAAGATGTTTTTAAAGAGAAATCTACATACAACACCATGGAGGAAGAAAATGAAGAGCAGT
TTGGGTTGATGCTGCAATTGGACTTTGCACTCAATCAACTTGGAGAGATATTTGAGGGAGAGCTCATCAAGGAATCCTTG
ATTTTTGAGGATGCTGTTGGCGGTGTTCATGGGGATGCATGGTTCATGTTGTACAAGAACAAGCCACCTAAGGCAGTATT
CCAAGGCCTTAATCTCACGACTGATCCTGCCCTGATCACTCACGATTTTGATGCTGATGCTAGTGGGGTGGTCCATCACC
AACTTCGACCTCTTGAAGCTGTGGAGAATTTGCAGGTTCCATTTAAATTTGAATCACGCTAGGTTGTATCTTTCCCTGCT
CTTAATGTTCAAGGTCTTGAAAGTTGTTTTGATTATTGAAATTTTGGAAAGAAAACTTGTTTATGGATTGATCATGGACC
CAATGAATTGCCTCAATTGTTGATCTTGCATGATAATTTTCTTGAGTTTGAGTTGACTGAATTTTTCTCGGAGTACAAGG
ATAAATTCGCAAGATTGAGAACTATCACCCAGGCCTTGTTGCTCTTGAACATCTTGAGAAACCATGTTAGATCAAGTGTA
TATATCGGTCTAATCGGTGTCGTCCCTTTAGAGTCCTGTACATAGTTAGAGTAGGTTTGTCTTGGACCATTTGGTTCAAG
AGGGTTAGAGTAGGTTCCCCTTTCTGTCGGTCAGCTTAGTTGTCTTAGGGAGCCCGGAGAGTAACTTGCCTTGAGTCAGT
TGACTTGAAAATTGGTTTGAGTGGCTTAGTCGGTTTGTGGTTAGTTCGCCTTAGTGAGTCACTTTGTAGATTTGCCTTGA
GTCGTTTGACCCAAGTAGTTTGCTTTAGTCTAGGTGCTTGCTTTGGTTAGTTTAGTTTAGAGGGATCCAAATTTGTGAGA
AAGGTGATGATCATACAACACACTCTGGTGTTCTCCTGGCAGTTTTGTTCAGTTTATTTCTTGGATCTCTCCGTGAGGTT
CCCTTGAATTAGAGATTTGATTCCTAATAGCTTTATCCTGCGAAAAGGATTTGTCCTAAATGTGGATTTGGTCATGGTTG
TGTTTTGAGTATCCGAGTCTTTCGATTACAACATTTTACTCATACTTAATTGCTCCGAGTTCTTTGGTAGTTTCAAAGTG
AAGTTTGACTTAGTAAAAATCATACACGTGCTCCAACGCCACTATGGGCTTCTAAACCCTCCGCGGGCTTCATTGCCTGC
AAGCCAAACAAAAGATGGAAAAGTGAAAAGAAAATAAATAT
>Thupl.29381603s0012.1 locus=Thupl.29381603s0012 ID=Thupl.29381603s0012.1.v3.1 annot-version=v3.1
AGAGATCTCTATTTCTCTCTCTGTGCAATGGCAGCATATTCAGCCTTCAAATCCTTCCTTAATCCAAGTTTTCAAGACAG
CACTACCTATATTAGACATTTAGTATACCAATTATTCAGACGTTTTGTAATATGGATTGTTTCTGCAGGCTCTATTCCAG
AGCATGTTGCAATTATAATGGATGGCAATAGGAGATATGCAATGAAAAGAAAAATGAAGAAATTGAAGGGGCATGAATTT
GGGTATAACAGCCTGATGCATACTCTGAGAGATTGTTATGAATTGGGGATAAAATATGTGACTGTTTATGCTTTCAGTGT
TGAGAACTTCAAGCGGTCAAAGGAGGAAGTTGAGACCCTCATGAATTTGATGCAGGAGAAACTGGAGCTGCTCATTGAAA
GGGAGAGCATGGTTAACACATATGGAATTCGTGTGCAAATTATGGGAGATTTGAGCCTTTTTCCCCAGCAAGTAAGAGAA
GCTGCAGACAGAGCCATGGCTTTCTCTAGAAATAATGACAGGGCCATTCTCAATATCTGTGCTCCTTATACTGGTACACA
GGAGATTGCCGAGGCTGTTGAAGGCGTTATGAAGGCAGGGGATTTGGATGAAAAGAAAATTAGTGCAGAAGACATAGAAA
GGCATCTGTATACATCTGATTGCCCAGAGCCAGAGCTTTTGATTAGGACTTCTGGGGAGACCAGACTTAGCAACTTTCTT
CTCTGGCAGACTTCCTTTTCTTTGCTCTATGCTACTCCACTCCTTTGGCCCGAGTTCTCCTTCAGGCACCTTGTCAGAGC
TGTTTTGGAATATCAGAGAGCTTACCCATTTCTACATAAGCAAAAGGATCAACTGCTAACGTTTGTTCCTCATCAACACC
CTGACTGATTGTATTAGTTTTAGTGTTGAATTCATGTAAACAGTTACAGCAATTTCTCTCATGTAAAATTGCATTTTCAA
ATGCATTTTTCCACTGATCTGAAAATTTTGATCTTCCTTTTCATATATTATGTTACGCCATTCACACCAAATATGAAGGA
TTGTATTATGAGAAATTTGACAGATAGGTTGTATAGTCTGTAAAATTGATTCAAAATGGAGTGTGATCCGAAATGTTGAT
TCAAAAACTGTTAGACAGTCTAACCCAGAAATCTAGATATAAATCAAATTATGAATTGTACAATCTGATATTATTAAAAG
CTTATATATAATTTTTAGTGCCTTCAACGAAGTGTGGGTTTGTTGGAGTCACATTACTGGCTGTTTACACTGAAGCTGTT
CGAGTGTAAACTTTCTATATGTGAACAAAAGTGCATTGACTCATTCTACTCTTGACTCCTCCCTGAAATCATTTTCCAAT
TATAGATCTTCTATCATATATTGGATGCATACAGGAAATCTGAAAGAATTTGGTCAATTATTTTTTTGAGAAATAAATAG
TTGAAAGGAAATCTGGTTAACAGTCAGGTTGCCTTCTTGAAATCTCTATGTAGAAAGACTGGCTTAAATTGAGAAAATGA
ATTAGAAAACTCCTGAGAAAATTATGAGAGTTTTGGAATTAAATTTTAGATCATACTCAATTAAATTCAACATCGAAAAT
AATATTCTTTTTAAATAAAGAAATTATCTTGTT
>Thupl.29381603s0013.1 locus=Thupl.29381603s0013 ID=Thupl.29381603s0013.1.v3.1 annot-version=v3.1
CCCACAGATCTATATATTTTCCTCATTCTACACAGAAATCGCTGCAGATCAGCAAAGATGGCAGCATATTCAGCCGTCAA
ATCTTTCAGTAATTCATGCTTTCAGGAGACTACTGCCTTTCTTGCAAATTCAATCTACCAGATTTTCAGACGATTAGTAA
TATGGATCGTTTCTGCGGGCTCTGTTCCAAAGCATGTTGCGATCATCATGGATGGCAATAGGAGATACGCAACGAAAAGA
AATGTGAAGAGATTCAAAGGGCATGAACTTGGGTATAACAGCCTGATGCTAACCCTGAGGGACTGTTATGAACTGGGGAT
AAAATATGTGAGTGTTTATGCTTTCAGTATTGAGAATTTCAGGCGGTCAAAGGAGGAAGTTGAGACCCTCATGAAGTTGA
TGCAGGAGAAGCTGGACCTGCTCATTGAAAAGGAGAGTATGGTAAATAAATATGGAATTAGGGTTCAAATTATAGGAGAT
TTGAGCCTTTTTCCTCAGAATGTGAGAGAATCTGCAGAAAGAGCCATGAATTTCTCTAGAAATAATGATAAGGCTGTTCT
AAATATCTGTGCCCCTTATACTGGCTCACAGGAGATTACCCAGGCTGTTGAAGGGGTTATTAATGGTGGGGATTTGGATG
ACAGGAAGATCAGGGCAGAGGACATTGAAAGGCACCTGTATACATCTGGTTGCCCAGAGCCAGAGCTTTTGATTAGGACT
TCCGGGGAGACCAGGCTTAGCAATTTTTTCCTCTGGCAGACTTCATTTTCTTTGCTCTATGCTACTCCAACTCTCTGGCC
TGAGTTTTCCTTCACGCGCCTCATTAGGGCTGTTTTGGAGTATCAAAGAGCTTACCCATTTCTACAGAAGCAAAAAGATG
AACTGCTAAAGCTTGTTTCTCAGGAGCAACAGGACTAATTGCATTAGGCTTAGCTTGGACTTGGTAGTTTTTGTAACCAG
ATCCGACAACTTATGTTGTTGAAAAATTGCAGTCAGATGCATTTTTCTC
>Thupl.29381603s0014.1 locus=Thupl.29381603s0014 ID=Thupl.29381603s0014.1.v3.1 annot-version=v3.1
ATGGAGAGCTCGAAATTGAAGGGTTGCGTGCAAGCCCCTGTGGCCGTTCCTCTGCAGATTGTCTGGGAGATCACCAGCGA
TTTTTGTGCAGTTAAAAAATGGCATCCTTCCTTGGAAGCATGCGAAAGAGTGGAGGGCGCGCCAGAGAACGGCCTCGGCT
GCATTCGCTATGTTTCAGGTTCGAGCCCAACCGGAGTTCTTTGGGCCAAGGAAAAACTTACCGCTTTGGACTCTGCTCAC
CATTCTTATGATTACATTGTTGTCGACACCAACATCGAGGGTTTTCAGGGTTACCGAGAAAATTTTCAAGTGATGGAGGG
AGAAAAGGAGGGGACTTGCCTGGTAAAATGGAGTTTTGAATTGATTTCGAATCCCGGCAAAGTTGAAGAGGAAATTGTGA
ATTATTGGAGCTCACTCTTATCTGGTGCTCTCAAAACACTTCAAGATGTTGTTTCTCCATCTTAA
>Thupl.29381603s0015.1 locus=Thupl.29381603s0015 ID=Thupl.29381603s0015.1.v3.1 annot-version=v3.1
ATGGAGCAAGATCCAATAAAATAGGAAATAAAATATTTTTTTCTTGGAGCGCATCTTTTTATTTCTATTATTTTATTGCA
TTAATGGGGAAGAGGCGAGATTCCTTCAAAGACTGGCCCAATAATTCCATGTGCAGTTAACAAGGGATTAATCTACCATT
TCACAAATAGGAAAGCTGATTTGTTCAACTTAGTATTAATTAATTACCCGCTCTACACGTTATATACGTGCTGCCATCTC
TATGTTATTGGAATCTTTGACATCCCCTTTCAGTCTAGTGGGCAGCGGGAATTTCGACCCGAAGAAAGAGGCATAGGGGG
AGATCTGTTCGCCATGGCGACGAGTATGTGGATTGTGCTTTTGGGTCTTTTGGTTTTGTCTGTGGCTGTTTCAGCTGCAG
TTTCAGACTTTTCCATTGTGAGCTATGATCTGAGCAGAGATGATAAAATCATGGAGCTCTATGAGGAGNNNNNNNNNNNN
NNNNNNNNNNNNNNNNNNNNNNNNNNNNNNNNNNNNNNNNNNNNNNNNNNNNNNNNNNNNNNNNNNNNNNNNNNNNNNNN
NNNNNNNNNNNNNNNNNNNNNNNNNNNNNNNNNNNNNNNNNNNNNNNNNNNNNNNNNNNNNNNNNNNNNNNNNNNNNNNN
NNNNNNNNNNNNNNNNNGCTAAGTATTTGGGTGTTAAGCCTGATGCTAAGAAGAGGCTTTCTAGGTCTCCCAGCCCTCGA
TATCAGTATAATAATGGTGAATCGTTGCCCGATTCTGTTGACTGGAGAGAAAAGGGAGCCGTGACTGCAGTTAAAGATCA
GGGGTCTTGTGGAAGTTGCTGGGCTTTCTCAGCTATTGCTGCAGTGGAGGGCATAAATCAAATTGTGACAAAGGATTTGA
TTTCACTGTCCGAGCAAGAATTGGTGGACTGTGATACTTCCTACAATGAGGGCTGCAATGGTGGACTCATGGATTATGCT
TTTGATTTCATTATAAGCAATGGAGGAATAGACTCTGAGAAGGATTATCCCTACTTAGCATATGATGGTAGCTGTGACAC
TTACAGGAAAAATGCCCATGTGGTGACTATTGATAGCTATGAAGATGTGCCTGCCAATGATGAAGCGTCACTGAAGAAGG
CTGCTGCCAACCAGCCTATTAGTGTGGCCATCGAAGCCAGCGGGAGGGGATTCCAGTTCTATGCATCTGGTGTGTACACA
AGTGCCTGTGGGACTCAGTTGGACCATGGTGTTACCTTGGTTGGCTATGGCACGGATAATGGTACAGACTACTGGACTGT
GAAGAATTCCTGGGGAAAAAGTTGGGGTGAGAAGGGATTCATAAGACTCCAGAGAAACGTAGAGAGCAACACTGGTATGT
GCGGGATTGCCATGGAGGCATCTTACCCCATTAAGAAGGGAGCCAACCCTCCAAACCCAGGCCCTTCTCCTCCTTCCCCT
GTGAAACCCCCCACCATGTGTGATAATTATTATTCCTGCCCAGAGAGCAATACTTGCTGCTGTGTCTTTGACTTCGGTGG
GGACTGCTATGCATGGGGCTGCTGCCCTCTAGATTCTGCTACCTGCTGTGAAGATCACTACAGCTGCTGCCCTAATGACT
TCCCTGTTTGCAATGTGGATGCTGGAACATGTAACAAGAGTGGTGGTAAGAGTCCGTTTGGAGTAAAGATGCTGAAACGC
ACCCCTGCCATGCCTCACTATGCCCAGAGGGCCGCTGAATAGAATTCAGTCTCTCATTTGAGAGGCCTTAATTACATAGC
CACTCAGATTTCTTCTGTATGAGCGGAAGCTTTTGTTTTGGCAGTGTACATAAATATTCTTACTATTGCAATTAGCATTG
TTTTAGGCCAGTGGTAGTCAGTCCTTGAACAGGATCCATTGATGATTTCCTTAAGCAATAGTATGTTAGTTACTCAAGTT
GTTGAATGTAGTTCTATTTATCTAGACCTTGTTATTATTTGTTTCTTGTAAATGCAAGTTGGTCTGATTGTATGGGCTCG
ACCCTGGTCCTAAGGATATCCAGAAATACAGAGGCTCGCATGTACTACCTGGTTCAGGAAAGTGATTAATTTGTTTATAT
TTCTATATACACTTGCACCAGATAATTGTGATTTTACCATTTGTAAGACTTCCATCTGTTTTCATTTTACAATCTGCTTT
CAGAAGAAGTTTATTTTAAAGTCGGTGGCGGGTAGATTGGTTTGTTTTTAATATCATATGCATAAGGCAATCTTCCAACA
CCCAACACCCTTATAATATGCAGAGATATGCCACTGCCAATAAAACTATAAAATTACTGCCATTTTTATTTTAATTTGTT
TTGTAATGAAAATAAAAAAGGTATCCACCCAGAATATGGTGCATGGCGCCTTTGAC
>Thupl.29381603s0016.1 locus=Thupl.29381603s0016 ID=Thupl.29381603s0016.1.v3.1 annot-version=v3.1
ATATTAATGGCAGCAGCACTCAGAACCCAGTTTTGGCCAATGCTATTCTCGATTGTGCTTCTGTCTCCATCTTGCTATTC
CTTCACATGGGGGGAATGCAGTAGTGCATGTGAATCCAAGTTCTGCTCAGGTTTTGATTCATATATTGTAGCACCACTCT
TGAGGTATGGAAAATACTGTGGGATATTTTACAGTGGATGTCCAGGGGAAGATCCATGTGATGGGCTTGACAGGTGCTGT
ATGACTCATGACCACTGCATCAGCAACTCAAGCTATCTCAATGTGACATGCAACCAGGATCTGCTTGATTGTGTTCAAGC
TTACCAGAATTCCGGAGATGGGCAGTTCCCAGGCAATAGCTGCGAGATAAGGGATGTGGAGAAAATCATTAAAGTGGCCA
TTGAAGCAAGTGTTTAGATTGGAGATGGTATTGGAGATGGGCCTTCTCCTCCTCCCTCTAATCTTCCCTTCACCTCCACT
TCCACTCCAAATTATAGTCCCTGATATAGAAGCATGCCAAGACTAGTGAATCCACTCCAAATTATAGTCCTTGACATCAA
ATCTTAATGCCAAGTTTAGTGAATTCAATTTTGTAACCGTACATGTGCTACCATGAAAAGCAAAGAACTCAATTTTGGGA
GAAACTAGTAGACATTTCTCTTGATTGACTCAATGTCTAGGTGTATGTTTTGATGGGGCATTTGTAGTTATTATAGATTT
CAACAATCATTTAATAAAATATTTGGGCATATTTTGTTCTTAATGTCTTTAACTTTGTCTAGCTCATATAGTCTAAGAG
>Thupl.29381603s0017.1 locus=Thupl.29381603s0017 ID=Thupl.29381603s0017.1.v3.1 annot-version=v3.1
AATGCATTTATTAAAAAGGCTTTATAAACTTTTGGCAAATGCAATTAGAAGGGCTCAAAACCGTGAGCCTCAACTAGCGC
CTAAATGTGGGTTCTAGAACAGAGTATCGGAATCCATTATGGATTTTGTAGTTGCAATTTCTGAGGAATATGTAGGCAAG
CAAATTCTTACTTCTATGTATGTGAAGCAAATGGAAGAAGATTGCATGGAGATACGTGAACCTACATATAGCATGAAGTT
GCAGATAATTTCATTGGAAGTTGCAGCAGCGATTATAGACCAGATTGGAGTGCAGGAAATTAGACAAATTAAATCTGTAG
AAAAAGGGAGATTGCTTAAGCCACTGTGCAAGGAAGAATAGATGTTTATTGTTTGACAATAAATGAAAGAATGGTGTCAT
TGAAATTCAAAAAAAATCTGAATGTTGGGTATGATTGATAGTTTTGTGTTGTAAGATCAAAATGGCTGCAGATTTTAACA
TTGGAGATTGTTTTTTGGCTGAGCTGTGTTACACTTTTTTGCTGCTCAATGAAACAAAGGAAAAGGGCAATGAACTGTGA
GAGGAACATTGAGAAGAGTTACATTTTCATAGTGTGGGTTAATATTTTTCAATATTTTAGATTCTGAAATGGAGGAATCA
GGGTGTCAGTCTCATTTTTGTCAAAAGTTGTTATATAGAAAAATCTGGTACTATTATAAAAGATGTATTTTTATTAAGAC
GAACACCTATTATTCACATTTAGTCATAGATACATATAATACTTGTATTTTTTCCATCTATTTTACACTTAATGCACCTT
CAAAAGTTTAAATGTTAGATTTGCAAGTTAAAGAATAATATATTTTTGGAGGTTGGAGGAAACAAAGGCTGGAGGATATT
TGTCATCCCAAGCTAGCTTCTCGCT
>Thupl.29381603s0018.1 locus=Thupl.29381603s0018 ID=Thupl.29381603s0018.1.v3.1 annot-version=v3.1
AAAGAAGAGGAAGAGGAGGAAAGGGATTAGCAGTGTGAGCTATCATTGTAGTGATCATTGGTAGGGAGGAGAAAAAGGGA
GTGATCTGGTTTTGTGGAAGTATGGCAGAAGTGGAGTCAGTGCTTAGTAAGCTGCTGCTTTCTTTACAGCTTTGTCTGGC
GTTTTGGCAGATTGTGAAGCTCACCGCAATCGGAGGCATTATAAAGGCTTTTATCGGCTGGTGCCTGAGTCAGCTACCTT
CCAGGCTGGGGACTCTCCTCTCCCCGTCTTATGCCCGACTGCAAGGATTCCCTTCCATTGCCCCGTGGTTTATATTCTTC
GCCAAGGTTGGTGTTTGCATTGCGATAAAAGAAGGAGATCAACCAAGGGTGGGAAGTCAAGTGTCTGATGCTGAGACAGT
ATTTGAAATATGGTATTTAGGGGAGAAGTTTCATATAGAGCGAAGAGAAAGATACAAGTTGTTCGTTAATGAAAAAATGA
CATATTATATTACAGATCAGATCTGGCAATCTCTTCTGAACTTGAAAACAGTATATGGTGAGACTGTGTTTATGAAGGGT
CCTAAAGTATTGTTTGGAACAGTGATTACAGGTGGAGTGATGGAGTTATCTAAGTATTGGACGGTTTAATTCTTAGAAAC
GAAATTATCAAGCCATTATTCCACGGTTCCCGATTTTACTTCTTCCCTATCAATTTGTCAGTGTCTGAGGAGAAACTATT
GAACGGTCTAAATTTAATGGGATTGTTCCTCCAGACAAAGAAAGAAGTATATTGGCTCATTCCAACATTAATGAGTTTTA
CATCTGCAGTGATGGAGTTCTGCACAGCATTGAGGGTTTTGATTTATACCAATGTGAATCGTATCTTCTGCTGGGCAATG
CGTCCCCTGTGCGACCACCTTCCCATAGGGGCGAGGGTGTGTATATACAGTTTGTTAGAGTGGGTGGAGAACTGCAAGCC
GTCTAATGACTTTGAGTGGAGAGTAGTGAGTGACGTTAAGCATGTGGTCATCGGCGGAGGAGCAAAAGCCTTCTCCCAAA
CTGCATCTTTGGTCCAGCCCACCACTGAAGGGGAGATTCCTCATTATAAGCAGTTTTCTAGTGAAGCGGAGTATCCATTG
AAGGTGACTTTGTCATTTGATGCAACTCCAGGAAAAGTTGAAATAACAGTCGATTTCAAAACGTATGGTGACTATTTTTA
TCAGGATTGTGATGAGGATCAGTATAAGCGTTTGTTCACATTCATCGACTGTCTAATGGAAAGTCGGAGCGGCTCACTAG
AATCTTGCGAGCCCAATGGAAGGGTGTGTAGGGTTCGCAGCATAGAGGAGTCAATCTTGTGCTACATTAAAAATGGGTTT
CCAGATGTGTACCGTCTGGAATTGGAGAACGCAATCATCAAGTAAAGAGAGGCCAATCAGCAAAGACTATTCAAAGGTTG
GGATGCCCAACGTCTTTTATCTTTAATCCTTCATATGTAAGAAACTTGAAGTATTACCTAAGCAAGGAGTTATCTTCCAC
CATCAACTGTGCAAGCGTCATTAAAGCTCTCTAGAATTGCTACGGAACAGGGGTGTACAAATTAAGGGGAGGATTTTTTA
AGTTTGGTGTAACACATGATTTGTATTGCTCGAGTTGTTTAACAGTTCTAATGAAAATAAATGTTTCCGTTGTAATTTAT
AAATAATTAAATAGTTTAGAAAATTAGGATTTAATAGTTGGTTGGGATTTGAATAATGAATGTATAATTAGATTTATGAT
T
>Thupl.29381603s0019.1 locus=Thupl.29381603s0019 ID=Thupl.29381603s0019.1.v3.1 annot-version=v3.1
AATTTCATCTAACCCTCGGGCAAGGAGCTTCTTTTTCATAGGGGAATCCTGAAATCGGGTCCCTTGCGGTCGTTAAAAAT
TGTTAAAACAAGTCCCACATTATAATATTATTGCCCATTTTATCTATAAAATCTCAATAAGGAAACCAATGTTTTGAAGA
AGCTGCTCCCCTGTTGATTTCAGTTTGGAGAAATAGGAAAATCTAGTATTTTCTGTCAGAGAATCCTGTAGTTAAGATTC
TTTTGATCTCTTCACTGCAATTCTCTCCCACTATATTGGGAAGTGGTATTTACAATCTCTGATCTATTAGTTCTTCAGTC
CATATCGCACAGATCAGCTTTTTTATGCTTGGGTGTTCTCCGTTTTGTAAAAATGGATACAAATGGTCGTTTTTAGGCCT
GCAATCCCATCTGTCATGTTTGATATGATTGCATTTAGGTTGCCCTGTTAACAATCATTTGGAATTGCCCTTTTACTTAT
AGTTTTCTTGTTCTTATGGACTTTGTCTTAACATAGAATGTTAAGCAGGATTCTTCCTTTTGGGAATTCCCTTTTCTAGT
TTGTCTAATAGGTCATGCATTGATTATAAGAAAAACCATTAGGTCGTCAGAAACCATTTGCATTCTGCCACAAACCCATC
TGTTTAAAAGCCATTAAAATTGGTTATAAGATTCATTGTCTGTCATTCAATCTACTACTGCCATTGTATGATATGATATG
CCAGATGATTTCTATGAATGAGCCCACAACTTGAATCTGGGTCTGCACAAAGCCATTTTCATTTGTTTTCAGATTTCTTG
TGCATTATTGGGTTTAAATCTACAATGAGAACAGTGGCAAAGTTAGTTGTGCTGCAGTCCACAATCCAGAGACTACACAA
ACATGGCCACAGATTGTGGGTTCTGGTATTTATATCATTTCTAACTTTTGTTTCATTTGCAGCATTTTTGGTGAAGGAAA
TCAATTTTTTTCAAGCTGGGGGTTTTGAAAGCAAGGTCATGTCTAATACTGGAAAGAGATCAGACATTCCCATGGATGTC
ATAGATGCTCTTGTGCACTATGCTGGAACCAATATTTCTGCCCAAATGAGCCAGGAAGAGATAGGGGAAATAGCACACAG
TGTTCTTATGAAGAGGCCCAGCAATTTCCTTGTGTTTGGATTAGGGCATGAAAGCTTTCTGTGGAGAATCCTCAATTATG
GAGGAAGAACTGTGTTTTTGGATGAGAGTGAGATGTGGGTGAATAGATTGGAGGAAAAACATCCAGAAATGGAAGTTTAT
GAGGTCCAATATACAACCAAAGTTAGTGAGTCAGAGCAGCTTCTGGCTTTGGCTAAAGAACAGAGTAAAACTGACTGTCG
TCCTGTCCAAAATCTCTTGTTCTCTGATTGCAAACTTGGCCTCATTGATTTACCAAATGATTTGTATAAAGTGAGTTGGG
ATGTGATTTTAATTGATGGTCCTAGGGGCTACTTCCCAGGGGCTCCTGGTAGGATGTCTGCAATTTTTACTGCTTCTGTC
TTGGGAAGGAGTAAAAAAGAGTTTAAGGCCACAGACATTTTTGTTCATGATTCTAATAGAGAGGTGGAGAAAGTTTACAG
TAATGAGTTCTTGTGCAGAGAAAATCAAGTTTCTTCCATAGGGAATTTGGCCCATTATAGAATTCAAACAATGGATAAGG
ATTCAGTGAATTTTTGCAACAAGAACTCCACTTCAAGGGCTCCAACGTCATGAAATTTGCAATGGAAGAAAGACACCGTG
GTTTGAAGGGTTTCTGATGTACAATTTGAAACTACTTGTGAGAGTTTGGAAGCAGAAATGAATTCAGACTTCAGCTGTAG
ATGGTATATACATCATAATCCTCAAATTTTGCTTCTGCTGGTATTAGAGTGGTTTTCGTGGATATATTCTCTAAGGATCA
TGAAAATACCGGCTTTCTAGCTGATGGTCCTTGATTGAAAGAGTCCTTCAATGAATAACTAGAATATTAGGAGTAAATAT
AAACTGTAAAATTGGGTCTGGTTTACTGTTGTTTCCCTTCTATGATTGTACTTTGGAAGAGTTTTGCTTTGGTTTTCTAT
AGTTATTGTTTCTGTATGAGAAAACAAAAATCTAGAGATCTGTCACCTGGGACTTTATTGTTATTTTTCATATCTTATAG
TCTAAGTGATTCTCAAGAGTGATC
>Thupl.29381603s0020.1 locus=Thupl.29381603s0020 ID=Thupl.29381603s0020.1.v3.1 annot-version=v3.1
ATGGCGATTTGTCACAAATATTTGAATCTCCTCACCCTCATATATTTGTTTCGCCCATTCTACTTGGGTGCCAATTTATT
TCATCATCAAATTGAGAGAATGAACGACGCACAGTGTCCAAAATATGTGATCATATCTAGCCTCTACCAAAGCACTTGCA
GCCTTGCAAACTTTTGCATTGTTTGTAATTACTTGGACAACATTTTCATGGCCCACAGACTCTATGGAATCAATGAGAAT
CTTGACAATGAACTCTGCATCTTTTACTTCCCCTTCACAGTCAACTGCCCTAAAAAATATTGA
>Thupl.29381603s0021.1 locus=Thupl.29381603s0021 ID=Thupl.29381603s0021.1.v3.1 annot-version=v3.1
ATATTTGCAAAATAAAAGATAAAAAAAATACGTTCAACCTAAATGGGCCTAGGGCACGCACTCAAAGAAGGATACGGAAA
AATCAGGCTTTGAGCCAGGATCGATCTCGCAACGTCGTCTTACCAAATATCTGATTCAACCACACCGTCATCAACAAAAT
CTATGCTAGTTTTTTAGACCCTTAATAAACTCTATTAACAGAATTGCAAAGGACTCAGAGGAAAAAAAAGTACCGCCATT
ACCGTTCGAAATCTGGTTGACAGACATTTCTGTGTGTTTGGTGAAGCTCCTCTGGAGCCATCATCAGTCTTTGCACATCA
TTTTCTCACAATTTTTTTTTGTCGTTTCTGTGTTGTTTTTGAGGAGGCCCGTGCATAACGAGAGCCGTGCCCTAGCAAAA
AGTGAAACGGTTATATTATTCACGGCCATGGGCGATGACAATGCGAAGAAGGAGAGGAAAGATGACATTTCGCCGTTCGG
GAGCTTGTCTGCAGCTTCGTTTGATGTGTTTAAGCAGCCGAAGGTTGAAACCAATGCTCCCGCACCAAAGCCTAAATTCC
AACCCAAAGTTAAGATCAGAAATGCAGCGCAAAAGCCACCTGCACCTTCCAAGGTCAAAAAAGAGAAGGAGAAGGAAGAC
ACCAAAATTGTTGTTGAACCAAAATTGGAAGTGCCAGCCGTGATCGTAAAACAGGAAATTCCTGAACCGGATGAAATATT
GGTGGTTGATGACGGGGACACTGTCATGAAGGATGTGGTGAAGAAAGAAGAGCCAGAAGATGATTTTGAAGTTAAAGATG
TGGACATGGAGGTCAAATTGGAGGAGGGTGCTGAGGTGAAGATGGAGGAGGATGTTGGAATAAAAGATGAGCCAATGTCG
CCTGTGCTCGGTGATGCCGGCGAAGACAAAGTTGTGAGAGAAATCGACGTTTATTTGACGCCCTGTATAGACCCTGACAC
CAAGCTTTATCTGATGCAGTACCCCCTTCGCCCTCGTTGGCGGCCATATGGACTGAAAGAAAGGTGTGAGGAGGTGAGGG
TAAAATGCAAGCAGTCAAGACTCGAAGTTGATCTGGTTCTAGATACAGACGAGGAAAATTATGATCATGATGCAAAGGAA
CATCTGAAAATTACAAAACAGACATTGACTTCGTCAAAGACACCACTTTCAACTGGTCACGCTCTTGGAATATTACGAGG
AAACAAGCTACACTTGAGTCCTGTGCAGGCAGCCGTGCAGCTCCGACCACATTTAGGTTATGTGAACAAGGGAGAAGAGC
ATTTTAAGAAAATTATTGCAGATGAAGAAAATGAGGAAGAACCTCAAGAGGCCAAACCAGAACTGGTTCCTTTGAAGGTT
GAGCTGAAGAAGGAGACAGAACGACAAGAGAAAATGAGGCTACAGTCACATGCGTATATAAAGCAGCTAGATGAGGCAGA
GCCTTGGATTCCGCTGGAAGCACATGGTATTGATAGCCCTGTGACTGACGGAATTCGACAGAAAATGGTGGCAGCTGAGA
ATTTTCAAATACCATTTAGCATGAACCCGTATGATTATGTCAATACACTGGTACCAGGGAGGACAAGTTCCAGTTTAAAT
GAGGCAAAACTTAATGAAGACAATGGAAATGAAGGATTCTCAAGAAGTTTCTTGGATACATTACCACTAGAACAACGGTT
TGAAGTGTTGCTTTCAAAGGGACGTGTTCAAGTTCTTCAGTTTGAACGCCTCATGCGGCTTGCCCCTGCTGGTTCAACAG
AGCATGAAGTACTTGATGTTCTGCAGCAATATGCACTTCTTGTTCAAGGATGCTGGGTACCAGCTAGTCCTCTTCGTTAC
AATGGAGAAATATGCAAAGTTAGGGACTATATTCTTCTCTTGTTCAATAAGAATCGTTTAGTGCGCTATGAGCAACTGGA
AGAACTAAAAGTTCCCAAAGAAACTTTAAGAGAAGTATTAGTATCATTGGCTATCCAGAGACCTGCAACTGGTGGCTGGG
AATTTCAAGAATCTACTGATAGGTCCTTTATAAAGAGCCACCAAAATATTGTGAAGGAACAAAATCAGAGATGGTCAGAG
AATGAAGATGGTATTAGGAATGCAGCATTGAATGTTGCAATGGGAAATAGGGATAAGTTGAAATCTGCAGATGTTTCTCT
ACAAGATTCAGATAAAGGTATAGCTGGAAGCATGGGTTCAATGAAACCAAGCATCAATGGTGCATACCAAGGTATCAAGT
CAGCAAAAGTTGCTGACAGTGGTCAAGTTGCAAGTAGGGGTGTGGGGAATGGAGATCTCTCTGTGAGGACAATGGCCGAA
GAAACTCGAGCAGCTCTTCCTGGAGCTTTGCGGGAAATATTGGCCAACCGTGTTTGCAACTTGTCACAAATTCGCCAATC
TTTACAAAATTTGGCTAAAGAAAAGTTGTCTGCCCAAAAATTAAATCCGAAGGCAGTTGCAGCTGCTGTAGCTGCTTCAA
AGGGGGCATCTGCACCTGAGCCTGAGTTAAAAAGTGTTATCGATCAGGTTGCTACAAATATAAATAGTGTATACTTCTTA
TCTTCTTTGGGGAACAAGGATTTAGATCCTTTCAGGAATGTGGTTATTGCACTTCTTCGTACCAAGGGCCCTGGTGCAGC
CATTCGTAAGGTGGACATAAATGAGGCATGTAAGATAAAACTTGGAGTTGAAGTTCCTCAACCTGTATATAATAAGGTGA
TGAAGGAACTATGTATTTCAAGAGGTGGTGGTTGGGTGCTAAAAACAGGAGATGGAAGACCAGAATAGTACCCTGCTCAG
TTTTCTTCCTTGGGATAAGTTATTGAGAGATGTAGCTCCGTCGACTGGAAAGAAGTGCATGGACTGCACCATTCCCCTTG
ATTATTCTGTAACTGTAAGAAATCAATTCATGTGGTAAATTAGTCACATTGAATTCAGTTACAGTAATATAAAGTGTCAA
TTTTGTCTACAATTGTAACATAACAAACATTAATGGTTCCCATTACAAGGGTTCAAGCTTACTAGAAATTTATTAGAAGA
GGTCATAGTTGATTATCTGTCTAGAATTAACAGACAGGCATATTCTGTAATCATGAATTCTGTTCATATGTTTATGATAA
CATGAATATATTCAGTAATCAATTTTCTGGCAGATCACCTAAATCTGCTGTACGTTCTATAAGACGCAATCTTTTAAAAA
CTGGACAATGCATAAATACATAAAGAATATTTGGATGTAATTATCAAATTTGAATAAATGACATTTTTTGGACGATATGA
GTCCGCTGGCAT
>Thupl.29381603s0022.1 locus=Thupl.29381603s0022 ID=Thupl.29381603s0022.1.v3.1 annot-version=v3.1
AATGCTGATGTCTTTCCCTATTATTTCATTTGCCACTTTCTCTGTTAAGAACTTGGCCGCCGACCTCCAGTCTAGGGTTT
TTGAAGAAGCTTGGTACTCTCTGGCCCATGCCTGTGCCCAATTAATTAATTTAAAGATGATTTTAGCGGTCTCTATGGAA
GATTCTACTCATATTTTTTCAACCACCTTTAGCACAACTTCTGTTTTATGTCATTGGAGGAAAAGAAAAAGGTAAAGAAT
GGTAACCAAATCTATGTTCTACTATATTGTTGTGACCATGGACATTACTTTATATTTTCTACTCAAAGCGTCATTGAAAA
CCCCACAAACTTTGAACTCTGCTCATGATTGATACCTCTCTTCTCACCTATATAAAAACCCATCTATGTTGATTTTGTGT
AGCCACGGGGTGCATATGGGTATTCTGTGATAATATTACTTGATGTTCTATGAGCTTCTATTTGGCACTAAAATCTCTAT
TGTCTCTATGTGATTTAATGAGGGTTTTAACTGCAAGTTTCTTATATTTGTATTCCTGTTCATCTCTCTTTCACTATAAA
CCTGCT
>Thupl.29381603s0023.1 locus=Thupl.29381603s0023 ID=Thupl.29381603s0023.1.v3.1 annot-version=v3.1
AGGTTTGGAAACTCATTGCTGCACTTTATGCTTGGAGGCTCATTGCTTCACTTTCATCTAGACTAGAAATGTTGCGACAG
AGGACTATTGTAATTGATCACTTCTTTTAGCATGTGGACATTCATAAAATTCATGAAGAAGAAAGATCTTCTACATTGAT
TTCACAAAGCTTACTACAAGAAAGAGGACTAATCACATGTCGTCCAGTTTCATAGAGGAATTTTTCCCACTTTTATAGGG
ATCCATATATTTGAGAATTGAATACTTGTAAAACATGCAACCCAATAGAGGTACATCAAATCCCAATTGAGATATGGTTT
CAACCAGCTTCAATACCCACTGAAGAAGAATACTCCTCTCTTGTACAAGGAGTAGGAGAATTATGTTTAGGTAACCTGCT
TCGAGCACCACAAATCAATACAATATCTTTGCAGAACCATTGCTATTATGGTCAAATTTACCTCTTGCATTTTGCATCTG
ACTCAAACACAATGTGGAACCGACAAGTCATAGAAAGATGGGGGGCACAGGGAGCTTATTTATCTATGCCCATAAGTGAA
CATATAAAAAAATTTGTAATGGAGCAAATACCAACATGGACCCAAACAACTTTTCAATTCTACCCAAGAATCAATCTTTT
CACCTGCAATAGGGGAGTTCTTTGTCACACACTTGAGCACCTTTACTGGTTTGATGATTTTGATTTTGGCACTTCACAGT
TTACAATTTCAAATACTGAAAAAAAAAATGTAATAAATGTATACTTATTCATTATCAAATACAACACTATTACCAATGGA
TACAATGTATCTTTGTAGGTGATTTTCTATT
>Thupl.29381603s0024.1 locus=Thupl.29381603s0024 ID=Thupl.29381603s0024.1.v3.1 annot-version=v3.1
CACTTGTGTCATTATACAATTATAATTCTTCCTCACGTTCACATTCATTTGCCTGCTCATTAAGGGACTACGTCCCTTAG
GGCAAGTTCATGCAATATTTCATAGCGCCCGCACGCTTTTGACTTATTGTAATGAATTTGTATATTAGGGTGTGATAAAT
TTCATATAACTTGGATTTGAGCTTTCTTGCAGATAAAGATAGATTAGGTATTTGAAAGAGAGCTTTGCGTCTGAGAGAGA
TTTCAATATAGTTTGTGGGTTTCAGTCAGTTTTTTTGGGTTAAGGTGAAGTTTATCATATTTGAAGAAACCTCCGCCTTA
GTGCAAGTTTTGATAGTGTTAATATGGCAACTTGTAGTTTACATGGGGAGGATTCGGCTTACTTTGCTGGGTGGGAAGAG
TATCGAAATAATCCATATGATGAAAATCGCAATCCTGATGGGCTTATCCAGATGGGTCTTGCACAGAATACGGCTATGGC
AAAATTCATGGAGGCATTTAGAGGATACAAAGTGAAATTTCATCCTGACAGAATAGTAAATGCTTCTGGACTAACTGCAG
CCAATGAGGTTTTAATGTTCTGCCTTGCTGATCCAGGAGATTTCTTCTTACTACCATACTCTTATTACCTTAGTGGAATC
AGCATTTCAGAAAGCACAAAGTCTAGAGGAGTTGAGAGCCCAAAATCAGCATTCAATAAAAAACCAAGATTGTTATAAAT
TGAAGAAAGTTTCACCCCAGATAATGTGCACATAATGTGCAGTTTATGAAAGGATCTGGGCCTTCCAGG
>Thupl.29381603s0025.1 locus=Thupl.29381603s0025 ID=Thupl.29381603s0025.1.v3.1 annot-version=v3.1
ATGGCAACTGGTAGTTTACATGGGGAGGATTCGCCTTACTTTGCCGGGTGGGAGGAGTATCGAAATAATCCATATGATGA
AAAGCTCAATCCTCGTGGAGTTATCCAGATGGACCTAGAAGAGAATACGCTCTCATTTGATCTGACGGAACAGTGGTTGA
TAAAGCACCCAGAGGCAACAAGTACTTCTGAACAAAGTTTGGATTCATTCAAGGACTTGACACCCATGGCATATTTCATG
GAGGCAATTAGAGGACACAAAGTGAGATTTGATCCTGAGAGAATAGTAAATGCTACTGGATCAACTGCAGCTAACGAGGT
GCTAATGTTTTGCCTCGCTGATCCAGGAGATGTCTTCTTAGTACCGTCTCCTTATTGCCCTACTTCTGATAAAGATCTGA
GGTGGCGCACAGGAGTAGAGATTGAACCAATCCATTGTTACAGCTCAAACAACTTCCAAATCACCAAATCTGAAGTGGAA
TCAGCTTTCAGGAGAGCCCAACATCTCAACAAGAAGGTGAAAGGAATGCTCATAACAAATCCATGCGACCCATTGGGCAC
AATATCAAGTGCTGAGACATTGAAAATGTTGCTTGCTTTTGCAAATAAGAAGAAAATAGATCTTGTTTGTAATGAGATTT
ATGCAGGTTCGGTCTTCCATTCTCCAGAGTTTCACAGCATTGCAGAGATTGTGGCAGAGGAAAATTGCACCCCAGATAAT
GTACACATTGTGTACAGTTTGACAAAGGACATGGGTCTTCCAGTTGTCACAACAACTAGAAGAATGTATGGTTTCACCAT
GATTTCAACTCAGACTCAGCATTTATTGTCCACTATGCTTTCTGATCAGGAAATCGTTAATTATTACATAGCTGAGAATA
AGAAGAGGTTACAAGAAAGGCATGGATTGTTTGTTGCAGGGTTTGAGCGAACTGGCATTAAAATCTTAGAAGGAAATGCA
GGCCTTTTCTGTTGGGTAAACATGAGTCATCTACTTCTATCAAATGATATAGAGGGGGAGATAGATTTGTGGAAGGGTAT
TTTGTACGAGGCCAAACTGAATATTTCTTCTGGGTCTTCTTTCAAGTGCATGGAGCCTGGCTGGTTTAGAGTCTGCTTTG
CTGAAATGAATACTTCCACCATGGAAGTTGCATTGAAGAAGCTTCCAAATTTTGTCGAGAAATACAAAGCCATGCATTAA
>Thupl.29381603s0026.1 locus=Thupl.29381603s0026 ID=Thupl.29381603s0026.1.v3.1 annot-version=v3.1
ATAACTTGGGATTTCAGCTTTCTTGCAGATAAAGAGAGGTTTGTGTGAGAAAGAGATTTGAAAATAGCTTGTGGGTTTCA
GTTCTTTTGTTTGAGTGAAAATAGTATTTGAAGAAAACCACTGCGTTAATGCAAGCTTTCATAGTGTTGGATGATAGTGA
AACGAGTCTGTCTAAGATGGCTACTTGTGGTTTACATGAGGAGGATTCACCTTAATCTAGATGATGAAAAGCTCAATCCT
CATGGGCTTACCCCGATGGGCCTTTCAGGGAATAAGCTCTCATTTGATATGATGGAATAGTGGTTGATAAAGCACCCAGA
GGCAAAAGTTAATTCAGAACAGAGATTGGACACATTTAAGGACTTGGCTATGGCAAAATTCATGGAGTCATTCAGAGGAT
ATAAAGTGAAATTTGATCCTCACAGAATAGTAAATACTTCTGGACTAACTGCAGCCAATGGGGTTTTAATGTTCCGCCTT
GTTGATACAGGAGAATTCTTCTTAGTACCATATTCTTATTACCTTGGGTTTGACATAGATTTGAGGTGGTGCACAAGAGT
AGAGATCTGTGCCAATCCATTTTTACACCTGAAACAACTTTCGAATCAGAAAATCTGCAAGGGAATCAGCATTCAAGAAA
GCCCAAAATTGGCACAAATTGAAGAAAATTGTAGCCCAGATAATGTGCACATATTGTGCAGTTTATGAAAGGATCTGGAC
CTTCCAGACTGCAGAGTTTGGACAACTTATTTTGTGACAGCGGCTAAAAGAATGCCCAATTTTTGAATGGATTCATGTCA
GACTTAGCATTTATTATCCAATATGCTTTCAGATTCAGAATTTGTTAATTATTATATAGCTGAGAATAAGAAGATATTAG
AAGAGTGGCATAGATTGGTTGTTTCAGGGTTTGAACAAGCTGGCATAAACAGTTAGGTATATGATAATTAACGAAGTTTG
GATCTGAAAGCATAGTGGACAATAAATGCTGAGTCTGATATGAATCGATGCAGAAATTGGACATTCTTCTAGCCGCTGTG
ATTAAATAAGTTGTCAAAACTCTACAGCCTGGAAGGCCCAGATGCTTTAATAAACTACACACTATGTGCACATTATCTGG
GCTACAACTTTCTTCACCCAAACATCTCTTCAGTGCTGTGAAAGTTTGGAGAAGAGGGGGCTGAGATTGATTGAATCTCA
TCCAAAACAAGAATATGTATTTCTTTTTATGCCCAAAGCAAGCAGCATCTTCAACATGTTAGCATCTTCCAAGTGGGTCG
CATGGATTTGTTAAGCAATTGTATGTACCATTTGTTGTTTGTTTTAAGGTGGTTTTATTTACTGTAGTCCTGTATTGCTT
GAACCTGTTGGTGACTAAATTATTGCCTTGACATTTGCCTTCACTGACCAAAATCTTCTAGTTTTTTCTACCTTTTATTT
TGATTTTAAATGTAAGGATCGCAAGCACAGATTTCATTTTGATTTTGGCAACACAAATTCAATGTAACCGTACAGCCCAA
TTAACAGCTAATTTGCAATCTAAATTGTGCTATTAATTTAGGATGGTTCTAGTTC
>Thupl.29374669s0001.1 locus=Thupl.29374669s0001 ID=Thupl.29374669s0001.1.v3.1 annot-version=v3.1
ATGTCGCCGCGTTCAGCTTCTGTCCTTGTGTTCCTCTCGGCTTTAGTTTGTGCTTCATTGTCGGAGGGAGCAACAACATC
ACAACGGCCAAGTGGCATTGTGTTGAAAGTCACTCGGGACTCTGAAACTCTGCAATACATGAGTGAAATCGAGCAAGGGA
CGCCGCTGAAGAAGAGACGTGTGGTGGTAGATCTTGGCGGAGATCGCGTTTGGATGCAATGCGGAGGCGGCTCCTACGTC
TCCTCCTCCTTCCGATCCGCTCACTGTAACTCAGCTGTTTGCTCAGCAATAAAAGTACACGGGTGTGGCGATTGCAATGG
GCCTCGTGAACCCGGATGCAGTAACAACTATTGCGGCGTAAGCGTTTGGAACCCCGTCACACTAACTGGCACAGGCGGTG
AGTTGGGGCAAGATGTGTTGTCCCTCCCTTCCACAGATGGAAAAACCCTCTTCACAGTTCCTCGATTCACCTTCGCCTGC
GCCCAAGCCTCTATTCTCGAAGGACTTGCCCGAGGAATCGTGGGTATGGCAGCACTCGGCAAAGCTCGAGAGGGTCTGCC
CTCCCAGTTGTCCGCCGCGTTCTCTTTCCCTCGAAGATTCGCCATTTGTCTCCCCTCCGGCCCTGCACCAGGTGCCCTCT
TGTTTGGCAAGGTGCCCTACACTCCTCTGCTCAAAAACCCCAACCTTTTGCCAGACCAGTATTTCATTCCTGTTACAGCC
GTCCGAGTGGGTGAAAAGAATGTCGCCATCAACTCCACCAAATTGAAAATCGACAGCCGGGGCAACGGCGGGACGGAGCT
GACCACCGCGGTTAATTACACCACTGTTGCGAGATCCGTGTATAGAGTGATCCGTGACGCTTTTGTGAAGGAAGCCGAAG
CGATGAACATCTCCCGCGTAGCTGCTGTGAGTCCATTTGAGGCATGCTTCGAGGCGACCAGTGTGCTCTCCACCAGAGTT
GGGCCGGCTGTACCAGCCGTAGACCTTGTGTTGCAAAACAGTAAGACGATGTGGAGAATAATGGGAGCGAATTCCATGGT
GCGGGTGAGCGAAAGAGTTTTGTGTCTTGGATTCGTAGATGGAGGGAAGGACGAGGATAGCATTACCACGACAAGGATTG
GTGGGCATCAGATGCAAGATAATCTCTTGCACTTCGATTTGGCCACTTCTCACCTTCGATTCTCCAACACCTTGCTCGGC
GTGCGCACCACGTGTTCCAACTTCAACTTCACTTCCACCGCTTTAAATCTATATGGTTTCTGGTGTGAAAATTCCTATTG
CACTCACTGA
>Thupl.29374669s0002.1 locus=Thupl.29374669s0002 ID=Thupl.29374669s0002.1.v3.1 annot-version=v3.1
ATGGTTAGCAGAACCAGAATAAATTTTTTCTTGGGGGCATTTTTTTTGCAAGGCATGAGGCATCTGGGAAAATTGAGCTC
ATCACTTGATTCAATCTTTTGGCCTTTCGTCAGCTATGAGGTGTGTGCTTTGAGAGAAAACCAAGCCGATGACCTCTGGG
AGAAACAAAGAGGAGGCACTAACAAATCAAACCAAAGTTGTCATATCTTGCACGGTTCCCCTAGATACCAGAATTCTCGA
CTCTTAAGTTTTTTCTTTTCTCTTTCTTTTTTCGATGGTAAGGCGATACTCCTTTCATCATGA
>Thupl.29362160s0001.1 locus=Thupl.29362160s0001 ID=Thupl.29362160s0001.1.v3.1 annot-version=v3.1
ATGCTTATCATTGGCAGAATAATGCTCGGATGTGGAGTTGGATTTGCTAATCAGGCGGTTCCTCTTTTCCTCTCAGAGAT
AGCACCCACTAGAATACGAGGGGGTCTTAATATTCTTTTCCAGTTGAATGTCACAATAGGCATTCTTTTAGCTAACTTGG
TGAATTACGGAACAGAGAAAATCAGGCCTTGGGGATGGAGGCTTTCACTGGGCCTAGCAGGAATTCCCGCCCTTCTTCTT
ACCGTAGGTTCCATATTTATTGTAGAAACTCCCAACAGCTTGATTGAGAGGGGACTCCTGGAAGAGGGTAAGGCTGTACT
CAGAAAAATTAGAGGAACCGACAATGTGGACCCGGAATTCAACGAACTAGTGGATGCCAGTAGAATAGCTGCGTCAGTTA
AACATCCATTCAGAAATCTTCTGAAGCGCAGAAACAGGCCTCAACTAATCATAACAATGTGTCTCCAACTCTTTCAACAG
TTTACCGGTATCAATGCCATTATGTTTTATGCTCATGTGCTCTTTCAGACTTTGGGATTCAAAAACGATGCCTCACTCTA
TTCTTCAGTTATTACTGGAGCCGTAAATGTTTTGTCCACTGTAGTTTCAATCTATTCAGTCGATAAAGTTGGGCGAAGAG
TGCTTCTGCTCGAAGCAGGAGTACAGATGTTTGTTTCACAGGTGGTAATTGGAATTATGTTGGCAAGAGGGATGAGGGAT
GATGAAGAGTTATCCCGTGGCGTAGCAACAGTGATAGTGCTTATGGTATGCACATTCGTCTCAGCCTTTGCATGGTCATG
GGGGCCTCTCGGATGGCTCATTCCCAGCGAAACATTTCCACTGGAAACCAGATCCGCTGGACAAAGTGTGACTCTGTGCA
TCAACCTTCTCTTCACATTCGTCATTGCACAGGCATTCCTCTCAATGCTCTGCCATTTCAAATATGGTATTTTCCTGTTT
TTCGCTGGCTGGGTTTTAATCATGTCCACATTTCTGTTGTTTCTCCTACTGGAGACAAAGAATGTGCCAATTGAGAAATG
A
>Thupl.29379413s0001.1 locus=Thupl.29379413s0001 ID=Thupl.29379413s0001.1.v3.1 annot-version=v3.1
CTACAACATATCTTTCATGTAATACTATTTATTCTCTCTATTTAAGAGAAATACTAGGACACGCAAGATGCAGTTTCGTA
ATCAAATTTAGTCGGCAAAGGGCTGGAAAGTCGGAGTAAGAGCAAAGCGATGGGGTTATTCTCAAACAAGATCAGCAAGG
ACGATGTCAGGCCTGGAGATCATGTCTACTCATGGCGAACAGCTTATACATATGCCCATCATGGTATATATATTGGAGAT
AATAAGGTCCTTCACTTCACGAGGGGAAGAGGGGAGGAAATGGGGACTGGTACCGTCCTTGACATACTGCTGTTCAGCTC
AGGGCCTGCCAATAGACCTTATGTCTGCCATGCATGTAATCATGAACAAGACAGCAATGGAGTAGTGTGTTCTTGTCTTG
ATTGTTTCCTTGCTGGAGGGGCCTTGTATCACTTTGAGTACTCTGTCAGCCCTGCCCTCTTTCTTGCAAAAGCTCGAGGT
GGAACTTGTACTCTTGCAGAATCAGACCCACCAGAGACAGTTGTACATCGTGCCACTTACTTGCGTGAAAATGGTTTTGG
ATGCTATAACATTTTTAAAAACAATTGCGAAGACTTCGCAATTTACTGTAAAACTGGTTTGCTTGTTATTGATCGGAATC
CTATTGGAAGAAGTGGTCAAGCAGCATCAATCCTTGGTGCTCCATTTGCTGCCATCTTTTCATCCCCCTTGGGGTTTCTG
ACAACTAATATAACTGGAATAACTGTAGTAGCAATTGGCACATATTGCTTGAGCCGATATGCAACTGATATTGGGGTTCG
TATGGATGTCTCAAAAGTTTGTGTGGAAGATTTAACAGAAAAACTGGGCCTGCATAATGTGCAAGTGATTCCATCTACTG
GTGGTGTTTTTGAGCAGTAAGGCAATGCAAAGAGGTACATTTTCTTTTGGCTGTTGTGTATACAACCGAATTGACTATTT
GTTGGATTTCTAGACTTGCGCTTTACCATATTAACATCTCAGAGCTTGACCAGATCTTATGGTCAGCTGCTTGAGAAAAT
TCTAGAATAAAATCCAAAGCAACTAATTTTGCTTGAACTCTGCTTACATTTATTGTCATATTGGAGATTTCATGTAATTA
ATAACAGACTGCTCATTATTTTGTTATGTTTCTGCTATTAGTTCCTTGGGGCTTTACTATTTGCAGTTTTTTAATACTGG
ATTGGTAGATTTATGCTAACCTACAGCTCTTAGGTCTGTATGAGAGTAGCAAAAACCTTCCTAATTGAAAAAGAATACAT
TTTTAACAATTTTTGGCTTTATGCATGTATGGAAATTTTTCTAAGAAATACATTTGTATTATTTCTTTTTGATGTTAATT
CTGTCTTTTATTACTCAATTCATTCCCCAGTCTTTGGTGGAAAGTATTGCACATATTTTAAAACCTCTCGGTTGCCGGTA
TTGGCTACATGATCTGTATGAATGCCAGGTTTTCTATTTTTAGATGTTGTAGTCATATCACAAGCTTGCTAAACAGTTTG
TTTGGTCAGAAGTTGCGAGTTTTACAAGTACAAATAAATGGGGATGTTTCACGGTGAAATGTTATACCTCTCATTTTGGA
AGTTATTTAAGTTGGTTGTAACTGGAGAGGTTATATGTAGCTTTATTTGTATGCTTTGAAATAACTCACATTTTTGGAAA
TATTTTACTATTCTTATTTGTGTGCAATCATCTGTAGGATAAGCGCTGACTATACAAGTATTATTGCAATTAGTTTAATC
AATATCATGTAAGTGATTTTTGCTTTTGCTTGTAAACTTCACGAGTAAAAAATTCTTCTTGTTCTATTTTGGTAGAAATG
AACCAATTAGGTTGGACACTTGTTTGGATTTGTTAAAATATTGTTAAACCACTTATTGAAAAAGCTCATACATACTTCGT
AGGTTATAATTTTCATACTCAATGAGAAGACATCTCCTTTGTGATGCAATCTTAAGTTTTAAAGGAGATATTCTACATTC
TTCTTGCTATTTTCATCTATTGTAGCCCTACATTGCTAAGAGTATGGTTTTAGAGGATGTAGTTGTTTCCTAGCAAGGAG
CTATTGTACTATGCAACACCATGACAACCCCAATTTGACATGGGAGGTTACAAAACCCAACAAGGAGAGGGTGAATAAAA
TCAAATTTCTTTGTTCTTAAAACTACAAGCAATCAATCTATTGTTATTGTTCTTATGCATCTTAACAACATGGAGATTGG
ATAAAGATCTTAGTCACGAACAAAATAGTTGAGACCCTTGAAATGGCTCCAATTCACAATTATGTTCCTAGATTCTATGT
TTAATAGGGCAAAGTAGTAAATACTATCTAGTTGTTTCCCATTATAATGTACATGTAACACAATTATGTTCCTTTCTTAT
GCATCTTAACAACATGGAGATTGCATAAAGATCTTAGTCACGAACAAGATAGTTGAGACCCTTGAAATGGCTCCAGTTCA
CAATTATGTTCCTAGATTCTATGTTTAATGAGGCAAAGTAGTAAATACTATCTAGTTGTTTCCCATTATAATGTACATGT
AACACAATTATGTTCCTGGATTCTATGTTTAATGGGGCAAAGTTAAGTAAATACTATCTAGTTGTTTCCCATTATAATGT
ACATATAAATGATCACATGTGGATTATGGTTAATAACAAGCGATAAATATATTATTGTATTTTTTTAAAAATTATTGATA
TAGTTTACTAAAAAAAGATTAAATATGTCTAATAACCAAAACAGGTTGAAAACTTGGTGGAACAAATAGAAAATCAATAT
GAGGAATAATTTAGTATTCACAGGTTTAGGAAGAAAACCAACATGGAGTTGTAAGAACCATTAAACTTCTAGTATCATTC
TAGACACCATTTAATACTATCGATGTTTTATAGCAATTAATATCGAAAGTGACAAAAGGAGCAACACTATATTTTTTATT
GATGCAAGGTTCCTAAGTAATTTTCATGTTTTAAATTTCTTTTTACATTTTCCTTGTATTGAAGCTCATGTTTGACCTTC
ATGACATATTTTTTCTTTTGAAACGTGATATGAGCTATTTAAAATTTAGGTGGGTTGGAAGTCTAGATACACATTCTTTT
CTTTCTCATCCTTATCATCATTGATAGTTGAGCTTGATTTCACATTCCATTGTGTAAAATTATTTGCATCAACGTTTCAG
ATCACACTCCATGATCCATCATCAAGATGAGAGTTGTAAAAGGAAAAATGATGATTGCAAACCAAGGCAAGTATAAAAAG
GAGAGGATGGAGGGGGTTAACATGGAGTTCTAAGGAGGAGAAAGAAGG
>Thupl.29379413s0002.1 locus=Thupl.29379413s0002 ID=Thupl.29379413s0002.1.v3.1 annot-version=v3.1
CAGTTTGGAAGTGTTGGAGAAATGAACATGAATTCCAAATTCTGCAGTGAGGACACAATCGTCATACGTAAATTTGTAGA
TTCTGCTATAGTTGGTGATAATAAAGAACTAGAAGTATCATTCCATCATGGTCTTGTGGATCCAACTGTTAATACAAAGG
AAGCAATGGAAGAAATAAACATGATGTTTTTGAAGCCACTGCAATTTGACTAGCTAAAAAGTAAAAAGCAACCACCAAGT
GCTAAGACTTTCAAACCTAATAAAAACTTTCAGAT
>Thupl.29379413s0003.1 locus=Thupl.29379413s0003 ID=Thupl.29379413s0003.1.v3.1 annot-version=v3.1
ATAGTGATTGCATTATGTCCGTGTTTGGGGCGACGAAGTCCAAGTTTGGATTTGTTAATGACCAAATCTTGTGAACACGT
ATAACTGTAATAATAATATTCAATGTCAATCATTTCGCAAGTGAAAATAAAAATAGGGGAAAAAAGAATGATAGATAAAG
AGAGCTAGGCGTGCTGGGTGGTAAGTTAGCAGGAAGGTGAAAAGGAAAAAACAACAAAAGGGTTCTAGTTTTTCCACGCT
CTTCGAGGCAAATGTGAAAAGAGGCCTACAAATCCCCCAATAAAATAATGGAGTAGGTGTGAGTGTAATAATGATAAAGT
AGGAAAAACGTTGAATTCTGGGACTCCTGCCAAACTCATATTCGTATTCCTGGTAGAATCTAATTAAGCAAAAATGGAGG
AATCGCGCCAAAATCCAAACCGACGGTAGATGAAAAAGGCAAGAACAGCACAGTCTGCAACAGTGTTTTCCTTCGCGCAT
CTGAAAACGACGGCTGACGGCAGCTGTAAATTATTAATGGGGGCGTATATCCGTCCGAATCAATACTCTGAGATGGGAGA
TTACACGGCATTGGCAAGAACAGTGATTTGTGAAATTGACGTCCACTACCGGGTGGACCAGTTGCAATCTCATTGCACAC
GTCAGTGACGTGCAGCAGAGATGGGATCTGTGAAATTGTTCGTCAATTGAAGGGAAGAGAGAGCACAGTATGTCGGCAAG
TTGAGCGGGGGAGAAGAAAGGCGGTAAAAGATGGAATGGGCCCTGGGGGGAGGAAAATGGTGGTTGTGATCACAAATCGA
CAAAACTTTTTCTTCCTTTATACATTTCTTTCCTCATCGTCTTCCTCATATAGATTGGAATTTTGAGATGGGTAATGTAA
TGTGTGATGTAAATGAGTGAATGGAAAATTCGGCTACGATGGAACGCGCAGAGAAATAGACGTTTCCTCGTCTCCCAGCC
CATTTCATTCCTTTTCTTTTTCCTTTTCCCCCATTTTTTTTTTGGTTTTCCTTCTGTCATGAGTAGTAGTGATCTGTAGT
CTCCACTGCTGACTGACACACAGGGTCTTGTTCATATTCTCTCATGCTCTGACAGGAAAAAGAGGGGAAAAGAAATTAGA
GGGCATTCATTCGATTTCAATTCGTTTGCTTCCCTGCATTAACGCAAAACAATCCGACAACATCTACTAATAATGAGAAA
GAGTCAAATCACGAAAATCAATCAGGTTTCTTGATGCCTGCGCTCGCTGCTCTGCTGTGATCAATCAGAAAAGGACAACA
GGGTACCGTCTTTAAAGGGTAAAAAAAAATTATAGATTAAGTAGGGAGAGCTTTTGCGGGAGCGCGGCCTACAGTGCACA
ATTCTAGTCTGACAGATAGCAAAAGCACCCAACAACATCATGCGCAAGGATCTGTTTTGTTGTTGTTCCGACTAGAAGAG
ACTCCTTCCTTTTTGCTTTTAATATACTCTGTGGCTGGGGGCTAGCCATTAAAATAAAAGACTATTTGTATCTCCTATTT
TTATATATTATCTCCTCTTTCTTTCTTCTTCTTCTCCGCCTCTTCCTCCCCTTTCCTTTCTTCTTGTGCTGCTGCTCAGC
GGATGTTGGGGATTGTCGTCGTCAACTAGAAAGAAGGCTGACAGGTTCAGCCGGCGTGTGCGCAATATATAAATATATAT
TGTGTGTTCACAATCCATGTCTAAATCGGCATTTTACATCTACATCGCAGCTGTCTTAAATCACACTAACGCAGCCAGGA
CTGAGACAAGCATGATTCAAGCCTAAGAACAGCAAATATTGGATCTTGATTCGCTGACTTTGACTTGCCTACAAAAACAA
AGGAGAAGCAAAGTAGTGGCTGAGGGATGCACGTGGCAAGCTTGAATGCCTCTGTTCAATTCCTTTTGTAAGTCTGGATT
GATAGCGGATTCATATTGCCTGGAGAACACACCATGAAAAACTATGAATTCTAGGATCTCTGATATATGAATCATATAGC
TTATATCGAGACAGTCAAATATGTTTGTCCTACCAAATGAAATTGGATAGATTATCCAGTACAAAATAGCCAAGGCAGAA
GTGGAGTATTGGCTGTTTGTTTTCCAGCTCTGCTTGTTCTACAGGATTCCTGTTCTATTCCAAGTTTTCATTCTGAAAAA
AAGTCAACTTGCAACTTTAACCAGCTTACTGACTGTACTGGCAAAGACATGAAATGGGATTTCTGCAGTGATAGGCATTG
ACAGTATAACGTTGTTTGTTAGCCCAAGCTTAAAGTTTACAATAGATACAACTTGGCTAAGAAGCTAAGTTCAAACAATG
GCCACCTATTTTCCTGGTGCAAATATTCAAGCTGATAATATGCAAACCCTTTACTTAATGAACCCAGGTTATGCAGGTTA
TACAGATGCAGCAACTCCTGGGAACATGGTTCTTCTTAATCACTCGGTAGGAAATGCATTGCAAACTAATAATCTGGCTG
GTGGGCAACACTCCCAGCATTTCATTGGGATCCCACTGCCCACTGCTCCACTTTCTCACCGTACTTCTGTGGGGATGATG
GGGAATTCTCCTACAGCTCCACAGGATGTCAGCTCAAATTTGTTTGCATCACGAATTGGAGGCCATCCTTACAATGTGTG
GCAGAATGGAGGAAATGAGTTGACATTTCTGCAGGCAGCAGATGCAGCGGGTAGTAATCAGTCACTGTCTGGACAATTGA
ACAATTCTGGAAGTCTGAGCCATCAGTCAGTTGCGGAGATTTCCCAATTAGGGGTGAGGCGAGCACCTTCATCTTCCATC
CAAGAACAGCAAACAGGAATACTTCAAAGTGGACTAAGCTTACAGTTAGAGCATTCACATGGATCCACTGGACATGGACA
AGGACTTTCACTTAGTCTTTCACCACAGCAGCCATCAACTGTGCAACTGTCCTCTTTTCAAAACCATCCTACTGACTCAG
ACATAAATTGCCCGGGTAGCCTTTCTGCAACTTCAGAAGAGAACATGAGCAGGGGTGATAGAAGCTCAAACAAATGGACA
GGAGGGAGTCTTGCTCCTTTTCGAGGTTCCTCAAGAGATGGAATGCTAGGAGCTGGGTTTTCCAGCCCTGGGTTTTCAAG
CACGTTGCATGGGCCTGGACTTGGCAAACAGATGCAACTAGATTCCAGCACCGCTGGACCTGCAGGAATTCCAAACATTC
TGATAGGCTCAAAATATCTTAAAGCAGCACAGCAGTTACTGGATGAAGTTGTCAATGTTGGCAAGGGAATTAAGCCTGAC
TCCGGCAAACATCAGAAGTCACAATCATGGATTGGCACAATGACTAATAAAGAGAATAGTAGCACTGAGGGTGGTGGAAA
GGATGGAACTGCCGCATCTGCATGGCCTTCAACTTCAGCCCAAGAGAAAAATGATCGTGGCCCTGAGCTATCACCAGCAG
AAAGACAAGAGCTTCAAATGAAAAAGGCAAAGCTGCTAGCCATGCTGGATGAGGTTGACCAGAGATACAGGCAATACTAT
CATCAGATGCAGATTGTAGTTGCCTCATTTGAAAGTGCAGCAGGGCATGGAGCTGCCAAGACATACACAGCTCTTGCACT
GCAAACAATATCAAGACATTTTCGATGTTTAAGAGATGCAATCAGTGGACAAATTCGGTCAACCAGCAAAAGTTTGGGAG
AGGAAGACTCAACGGGAAGTGGAAAAGGTGAAACATCTCGGCTTCGATTTGTAGACCAGCAGCTTCGACAGCAACGTGCC
CTTCAACAATTGGGAATGATTCAACAACATGCCTGGAGGCCACAGAGAGGGCTTCCAGAGCGATCTGTTTCAGTGTTGCG
GGCTTGGTTATTTGAACACTTCCTGCATCCGTATCCAAAAGATGCTGACAAAATAATGCTGGCAAGACAGACTGGTCTTA
CGAGAAGCCAGGTCTCAAATTGGTTCATAAATGCACGTGTCCGCCTTTGGAAGCCTATGGTAGAAGAAATGTATATGGAG
GAAATAAAAGAGTCAGATCCAGAGCGTGGTTCAGATGAAAAAATGAGCAAGGAAAGTGGTGAAAAGAAAGATGAAGCAGC
ATCAAAGGCTGGATCTGTTGGGAATGGTGGTAATGGGAATGATCAGAAACTCGGGAAATCCGCAAAGCTTGATAATAATA
CACTGGATGCAGGCAATGACCAAAAAAATCTTGGTGCTTTGAAATCCGATAACACTTCCTGTTTGATGAATGGCAGAAAC
CAATCCTTCGGCATTAATGGGACATCAGATGGACAAGTTTTTCATGAAGTTGAAAATGATAGTATCAGACAAGGGCAGCT
TAAAAAGCCCAGGAATGGAACTCAGGAGTCGGCATCCCTTTTGTCCCCAAACATGAGCATTGATGTTGATTTGAAATCAG
AAGATACAAACAGTGGAGAGTTTGGTGATAATAACAAATTCAGCGATGACAGGCAGAACACTGAAGATTACAGCCTTGTT
CATAATGCCATGGTTCATCCAGACAATACTGGAAGCTTTGGGTCATATCAGCTTGCAGATTTGAGCAGATACGGACAGGA
GTCATTCACTCCAAGATTTTCTGGAAGTAGTGGTGTATCACTCACTTTGGGGCTACAGCACACTGATGGTCTATCATTAT
CTGGAACACAGCAGAGTTACATTCCTAGCCATGGTCTACCACCAGGGAGAAGGCACGATCTTGGTAATGATTCTAGTGAT
TATTGCAACATTGAAACTTCAACTGCTCATCCTGGAAATGCATATGAGAATATGCAGAACCGAAAGCGCTTTGCAGCTCA
ATTAATGCGCGACTATGTTGCCTAGGTCAGAATAGGTATGCTGTATACAAAACTAGTATAGCTTGCTTAGCTTAACTATT
CTATACACTCATTTTCACTGCCCTTGTATCCTTTAGGAAAGTTGTAACTTATATTTTATTTACTTTTTCTGTCAGCGGTG
TCAGATTTCTGTATAAGCCATAAATTGTAGGGAAACCATATTATTTCCAGGCTTCTTTTTTCTCCTTGACATGGAGGGAA
TAACTGGAGGCCTACTGTATAATGAAAGAAAGAGTACTGCTTCCTTTGAGCAATCTTTGCAATTGATATAAAGATGCCTT
TCATTATGAAATTTGTAAATAATCCTATTTCCCAAGGAGCGCTCCTCTCAGCATGATACCTCATGTAAAAATATTAAAAT
ATGCAAAGTTGTATTGCATGTCTGCTGCTGTCAAAGATTAACATGTTATAAATAAATATTTTCTATTTAGAATTGTGCAA
TTACTGGTTCTTTGGTGATGGAAATCAACTGTTATGCTACAAATAGCTTTGCTTC
>Thupl.29379413s0004.1 locus=Thupl.29379413s0004 ID=Thupl.29379413s0004.1.v3.1 annot-version=v3.1
ATGATGTCAAGTGTAAGGTGCCGGCAAGTAATTGAGGAATTTGAAGCAATAACGAAGGATGCAGAGAAAGTTCAGGTGGA
GACATTGAAGAAGATAATAGAGCTTAACAGTGAAACAGAGTACTTGGGAAAGTGGGGTCTGAATGGCAGAACAGATCCCA
AAAGCTTTAGGTCATGTGTTCCTCTGGTTACTCATGCTGATATAGAGCCTTACATTACCAGAATTGCAGAGGGAGATGAG
TCCCCTGTTCTGACCACTCAATCCATCAGAGTCATCTCCCCTGTTCTGACCACTCAACCCATCAGAATCTTGTCCTTGAG
CTCTGGCACTACAAACGGAAGACAAAAACTTGTCCCTTTCAATGATGATTTGGTGGCATCAAGTTTGCAGGTGTTCGGAA
TTTCAGGGTCCTATAGAGCTCTGTTGTTTCCAATCATGCCCGGAGGAAGATCCCTTGAGTTTGTCTATGGCAGCAAGCAA
AGGCATACCAAAGGTGGCTTGGTAGTCTCCACTGCAACCACAAATTTGTTTAGTAGTGCAGAGTTTAAGATTGCAAAGAA
GAGCACCCAAGTCTCTGCATGCAGCCCAGATGAGGTTGTTTTTGGGAGTGATTCTAGACAATCCTTGTATTGTCATCTGC
TGTGTGGGTTGCTATATTCAAATGAGGTACAATATGTGTCATCAACTTTTTCATACAGTATTCTACATGCCCTTCGGACA
TTTGAGCAAGTTTGGCAGGAGCTATGCATTGATATCAAGGAAGGAAAACTCAGTGAAGGAATCACAGAACCCTCCATGAG
GGCATCTGTTTCAAAATTACTCAAACCTGATCCTGAACTGGCAGTCACAATCTATGAAAAGTGCAAAAACATGGAGAAAT
CCAATTGGTATGGATTAATCCGAGAGCTTTGGCCCAATGCCAAGTATATATTTTCTATCATGACAGGTTCCATGGAACCC
TACCTAAGGAAACTGAGACATTATGCAGGGGATGTACCATTGGTGAGTGCAGATTATGGTGCCACAGAGGGTTGGATTGG
AGCCAACATAGATCCCAAAACCCCACCAGAAGGCACAATTTTCACAGTGATTCCCAACATTGCATATTTTGAATTCATCC
CACTCAAATTGGATGGGACCAATCCTAATGAAGCTAATGGCAGTACCCAAGAGTCTGAGGCAGTGGGTCTTACAGAAGTG
GAAGTGGGTAAGGAATATGAGGTAGTTTTCACAACATTTGCTGGGCTTTACAGGTACAAGCTTGGGGATGTAGTGAGAGT
AGCTGGATTTCACAATTCTACTCCACAGTTGTCATATCAAGGCAGAAAGAACCTCCTGCTTTCTGTAAACATTGACAAGA
CTACTGAGAAAGATTTGCAGATATCTGTTGAGAAAGGTACTCAACTCTTGAGGGAAGAAAATGTGGAGCTGGTTGACTTC
ACAAGCTCTACAGATATGTCAACTGAGCCAGGACACTATGTGATTTATTGGGAGCTCAGAGGCAAAATGGATGAAAACCT
TCTAAGGAAATGCTGCTCAGTAATGGATGAGTCTTTTGCTGATGCAGGGTATGTTGGTTCAAGAAAGGCCAAAACCATTG
GAGCCCTTGAACTTCGTATAGTAGAAAAGGGCACATTCAGGAAGATTTTGGATCACTACTTGAGCCTTGGAGCAGTTGTC
AGTCAGTTCAAAACTCCTCGTTGCATCACCTCTAATCCTGCCTTGTTTGACATTCTCAACAGTAGTGTAATACAAAGGCA
TTTGAGCACATTTCTGCCTTGA
>Thupl.29379413s0005.1 locus=Thupl.29379413s0005 ID=Thupl.29379413s0005.1.v3.1 annot-version=v3.1
ATGATGGGTACTAGGTCTGGTAAGATTAAGAAGGGGAAGCATTTGAAAGGAAGGAGTGAGAAGAAAATCGAGGAGATTTG
GGTTGAGGAAGGTGTTGATGGTAGCAAGGACATGAATAATGACCTTGACAAAAATATGAGGTATTCTCTTAAGAAACCTA
AGCTTTTTGTTTTGATGGTCAGATACCCTAACAATACTAGTAGAGACACCCCCGTTCCTTCCCCTCCTCACAATCCTGTG
CACTTGAATCTGGTGGACACCTCTATCCCTCCCCCTTCTCTGCCCAATGCTAATAATGTGTTGAAAAATTATGTGGAAGA
GGATAGGGTTTTGAAGAATGTGACTGGTGGTGGTTCTATTCCCCAGAGTGATCTTGGTATTGATGCTGTTATGGGTGCCT
AG
>Thupl.28462401s0001.1 locus=Thupl.28462401s0001 ID=Thupl.28462401s0001.1.v3.1 annot-version=v3.1
ATGGATGTACCACCATTTATGAGCATCAACATTGCTCTTGCCTTGAAGAGCCTCATGACCACAATCATCGATGCATGTGA
AACTCATGAATTCAGACCTCACTGTAGGTCGTATGTGATTGAGAAAGAGTCTTCGAAGGGCTGCCTTGTACCCATGAGCA
ACTTTAGGATCTCTGTATGGGGCAACTCTAGTGGTACTCTCCTTGAGGACCGACTGACTATAGCTGGCGCTCAATGCATA
GGCAAGGAGATGCAAAGGGGTTGTCATTTTGTTCCATCTTTCTACCATGATTATCTGTAG
>Thupl.29380120s0001.1 locus=Thupl.29380120s0001 ID=Thupl.29380120s0001.1.v3.1 annot-version=v3.1
CTGCAATGTTGTATTGATGATGTTATGTCTGCTCTTGTTGACAAGGCACAAAATTGTAGATTGGTTGAAAGTGGTAATAA
GCTGAAGGATACAGTGCAGCATGTCTCTTCCGATTTTTCAAAAGTATTTGGAACCATTTCAGAGGGCACAAAGATAATAG
CTGACCAGAAATCCTGTTTAATCAAGCCCCGTAGCCAAGGGCACTCAGTTGCCTCAGAGATAATAAAAGAAGTGGCCAAT
ATTCACTGGGCTGCGATTGGACTTTTAACAATAGCAAATGTTTTAGAGAGATTTGACAAGATTTCTGTAAACGATAGAGA
TTGCTTCGACCTTCTAAAAGTGATGCTTGATCTGGCTAAAGTTCTAAAGCAGCTCAAGGATAATAGTTTTGACTTGCACA
AAGACATTGCAGAAAAAATGGTGGAGGCGCTTTGGCTAATCTGTAGTGGCGCAAAATTGTGTCGTTCTTTTATCGCTCAC
AAGAAAATTTTGAAGTTTTTCTTCACTACAAAGATCCGCGATGATCTTGTGTATATACGGAGAAAGATGGATAGTGTGAT
CGTCCAGCTGAGTCTTCAGATACAGATTAAGGATGCGTCTTTCAACAATTCACGTCGGCAGCCATACAGTGATAGTGCAG
CTGTCGATTCGATGCTTGAACCAACTGGACTTCCTTCCGAGCATTCAACCACGACTAATGAAACTATTCATGGTGGACTT
TCTTCTGACCAACAAACCACAACTAATGAAAATAGTCATTGTGGACTTTCTTCCGAGCAATCGACCACGGCTGATGAAAT
TGTTCAGTGTGATATGGAGAATGCAGCCCAAACAGAGACATGTGCAGCAGACACCCGCATTGGGACTTGCACAACGGACC
CCAACGTTGTGTCTCAAGTAAATGAAGGGGAATCAGATGAAGCTGTTTCATGTAAAGAAACTAATAAGGTAGAGAGGCCT
CAAAAATCGAAGAGACCTTTTTTCAGGTTCCCTGCATATCTTAAAAAGTTCAAAGAACGTAGATCTCCAAGGCAGAGAAA
GCAAAAGCCTGCCAAGAAAGTAGTTTTGGGAATAAGCATGGACAAAAGAGAGCTGTCTTCGTTTAGTATAGAAGTGACTG
GAGAAATACCCACAATCGACTTCACTCTCGAGGAATTGAAGAATGCGACTAATGGGCTTCAACACCAACTTAAAAGCAGC
CATGCTCGTTTCAACATGTTTAAAGGAACTTTGCCCAGCGGAAGACAAGTGCAAGTAAGGACGTTCCCTTGCCAACAGGC
GTCCAGCAGCGAACAAGACAATATGAAAATCATGTTGAACGAGTTGGGATGTATGTTACATTTGCGGCATAAGAACATTC
TGAAGCTTGTGGGATTTTGCAATATTGAAAAAGAGGAACCGATGCTGGTGTATGATTATCCGCCCAACGGACGTCTATGT
GAATTTCTTTCCGGAGACTCCAAAAAGAAAAAGGTTCTTGACTGGTCCGAGAGGTCAAAGATTATAATGGGTGTAATTAG
TGCGCTCGTTTATCTTCACGAGGCTGCGGACGAGCACAAGTACTGGGTACACGGAGATATTAAGCCGGAGAACATTCTTC
TCGATGGTAACTTCAATGCAAAGCTGTCAGACTTCAGCCTTGCTAGAGTTTTAGCTTTGGATGATTCGTCTTCAGGGGAT
AGTAGAATGAAAAGCTGTGAAAGTAGTAGCCGCAAGGTGAGCTATGATGTGGACATCTACAGCTTCGGAATCCTGGTGTT
ACAAGTTGTATCTGGTAGGGATTCACTACCTACGACATGTGACGACCATGTCGTGGACCTTCGAATGCGGGCGTGGAGTT
TACACAAAGAAGACCGTCTACAAGAGCTGATAGATCCTCAATTACTGCAAAGAGAAGGGTGTGAGTTTGGAAGTATAATA
AGAAGCATCAAAATAGCTCTGTGGTGCGTGGTATCAGACCCTTCATTGCGGCCAAAAACGTCACAGGTGTCAGCTATGCT
TTCCACACAACAGGAGATTTCCCCACTACCAGATGATAGTATGTTAATGGAGCCACATTCTGATGAATGTCATCAGTCTC
ATCAATCTGATGAAAGTGTCCGATCTGTTGAAGGTGGCCAATCTGAGGTGGGGATTGAAATTGAAGAACCGCGGGCATAA
AAGATGAGAAGAAATTAGTGAAAAATCAAAGACGGGCGCCTAATATACCCACCTTTATGTAACCATTGTGAATGTAGAAT
GAATGTCCCCACACATGTACTGTTCTAGAAGTCAACATGCACCTACCCGCACTCCTAGCTAGCAATAGCAAATGACAAAA
AAAAAAGGCACGCAAAATAGTATGTATATAATTGGAATTGGAATTTATGTAGGACCACACCATGTATTTATTGACTCAAT
TCAAACATTTTTTTAACAATCATGATATACAGAATAATTATTAATTTTATT
>Thupl.29381677s0001.1 locus=Thupl.29381677s0001 ID=Thupl.29381677s0001.1.v3.1 annot-version=v3.1
ATGATTTACCTTCTCCAGAACGCACTTATCAATAAAAGAGAAAATGAAGTCCTCAAGAAACGATACATGATACACAAAGG
AGAAACGAACATCATTGGAAAAAAGGAGCAAAAGACCATAGCGAGGAGAAAAGATTGTAGCAATCCTGTCGTCAAACAAG
GGATTCCGAATAGGAAGCGTTACAGAGGAGTTAGACAGAGATCCTGGGGTAAGTGGGCTGCAGAAATCAGAGACCCAAAT
AAAGCAGTTAGGGTTTGGCTGGGCACTTTCTCTACTGCAGAAGATGCTGCCAAAGCCTATGACGACGCTGCTTTGAAATT
CAGGGGCAAAAGGGCCAAATTGAACTTTCTAGAGAAGGCATCCCTTTCCCACCATAATAATAACAACAATAATGCTGGTG
TGAACTCAAATCATACGGATGTCTATAATGCTTGTAATGTGGACATTTCAGCAGCACCCTCAATATTGAGAGATTCATCT
TTCACACCCACTCATGAAATGCAACGCTCAACCACAATTCGACAGTCTGCCGATTTTTCTGACTTGGTTTTTTCCTCATG
TCCAATCGCCGAATTTTGTGAGAAAAAGGAACTCGTAGATAGTGATTGTTATCTTCCTTATGATGCGACTCGGTGATTTA
CTGGATTTACAAGGCACCAGCAAAAGCAGTTGCTTGCATGGTTCAGCAAATATCCAGTTAAGGAAATAGATCAGTGACAG
CAAAAGATGTTTCATAAGCGGTTTATGGCCAGGTCACATTTTTGCAGTGTGTAACAGAAATAGATATGAACATATGAGCA
GATGCTTCTTAAGTATAAGCAAACATGAAATAGAGGAGAACTCCGAATTAGAGCTCTGAGATTAGAAACTCATCGACTAA
TTTATAGGAAGATACATAATAATTATTGGATTAGATATAATATTTATAGTTGATATTTATATGGCGTCAACAACTTTGGG
CGGCTGAAAACGGCGTGGGCCGTCTGGAGACGACGCCTCGTCGGCTGGTCTGTGCCGACCGATAGATTACATAAATAGAC
TATTTATCTAATTCTTACAATAAGTTGGTTTTGGCCGAACTATTTAACTGCATTGAAGAGCATGCGTTGCATTATATTCA
CTCAAATTCAGTAGTAATTGCTGAAGTACAAAGCGGGATTTTGCTAATTAGTATCTACATGTTTTCTACAACTGCTCAAA
TTTTAATAAAGATTATGTC
>Thupl.29381677s0002.1 locus=Thupl.29381677s0002 ID=Thupl.29381677s0002.1.v3.1 annot-version=v3.1
TTTAAGTCGTCGAAGGCTCTAGAGCACTCCAATTGAATTCACAAACCCTAATTAAATACATGACAATGCTTCAGATATTC
AACGACACCACTGCTTAACCCTTTCGTATCGTTGTGACTTCCTGCCCAGAGCTTTCATTTTAGGTGAGTAGAAACGGAAA
CTGCAAAATGGCGCTTGAGGGAAATGGATCGGATCTGGGTTCGAATCCAGAGCGGGTCATTCTCAACGTTAACAATAATA
ATTATAATAATACCGACTTCTTCTCCACCGTCGATTGGCGTGCAGAGGATAGATTGCCGATGGTTTCTGTTGTTAACGGA
AGCGCTTCTTATCCGATTGAAAGGGAGGCAACAACAACACCCATCTACTACGTCAACACAGAAACTGAAGATGCAGCCAT
GGCCTACGATGACGCTGCTTTCAAATTCAGGGGAAGAAGGGCCAAATTGAACTCCCCAGAGAAGGCATCCCTCTGTAATA
TTGGCGTGAATTCAAGTCAGATTAATGCCAGTGTGAATAATCCAATATTAAAAGATTCCTCTTTCCAACCAAGTCTTGAA
ATGTCAGGCAGCTTGTCGAGGGTTGCCGCTAATTCTGACTTGCTTTATTCTGCACCATCTTTGTCTGAATTCGCCGACAT
TTGTGAGCATATGCAGCTCGTGGATAAAGTTAGAAATGATGGTTACCTACCTTATGATAAATCTCAGCGGTATTCCAGAT
TTACAAGGCAACAACGACGCCACTTGGCTGAAGTTTGGGTGTTGGACCTGCAAATGCAGGTGGAGTTCTGAGCGATGATT
ACGTGAGCGCATTTAAATTATCAAGTTTGACTAAATTGGTCATTGCACAGTATGACACAGCTGATGAATTCATTGGCTTT
TTCTGTTGCCATTTTATTAAATTTAATTTTTTTCCCAGTGAATGTATAGTTTCCCTGTAATGTCAAATCATTTGGACTTT
ACATGGTTTCCTTACCTTGAGCTATCATTTAGGATTGCTCTTGAGATTATCAATTACGCTTATGTCTGCTCCTGAACCTG
TGGAGCTAAAATGACAGGTGTCTTCCTTTTAACGGGTGCGCCTAATTTCAAATGCTTATCTATTTGATGGATAGGCTATG
GCTTTAAAAGGAGCTGGGGAATACAACATGCCATTTATCTTATGACATAGCTCACTGTAGCTGTCTGCGCAATGAATGTT
TTGTTGCCTAGAGAGCATCGCTCCTCTATGCCATTTATGCCCATATTATCATTATGTGTCCTCTATTTGAAACTCATTCT
CATTTTATTCATATATATATTCAATTA
>Thupl.29382285s0001.1 locus=Thupl.29382285s0001 ID=Thupl.29382285s0001.1.v3.1 annot-version=v3.1
CGCGATACAACGTAAATTTAAACTCTACTATTGGCCATATAGCGCAGAGGTGATTAGAAATAAGCGAATGATGCAATATA
AAAAGTCTATCCTTGACGAGCGGTAAAGCGGCTCTCGTTTAATGTAACAAAGAACAGCATCTCCAAAACCGTACGCAGTT
GGTCATTAAATCATGTTAACTTTGGAATATGTTGCCCAACTTGAAAGCTTTCAGAGCATTTGGGGATTTGGTTGTCATGG
AAGCAACAAATCTTTTCTTTTGATCAAAACTCATGCCAAAAGGTCTTCAGGAAATATTCATTCTGATGAGTTGTTGCTTA
AAAGCTCATTGCATCGGAGATCTAAGGCAAAACAGCTATCCAGAAAACATGGTGGTTCAATAAAAGGACGTGGTTGGATT
TATGGTACAAGCTTTGTAGATGGAGTGGTTCCAATTATCAGCCCCAAGGCTCATAAATTGGCTCAATTTGTGTTGAAAAT
TTCTGATAAAAATAGAGTTTACAGTGCTCTAGAGTCTCTACAGCCTTCACATGAAACATGGGATGATCTAATTAATGCTG
TCGTCCAACTTCGCCTTCAAAATAAGTGGAGTCCAATAATTATGATATGTGAATGGATACTGGAAAAAAGTCGCTTCCGG
CCAGATATTATGTGTTACAACCTGCTCATAGATGCTTATGGTAAAACATATCAGTGCGAGAAGGTAGAGCGTGTCTGCTT
CAGAATGAAACAGGTGTCCTGTGTTGCAACTGAAGATACATATGTTCTACTTGTTGAGGCATACTGTACGTCTGGACTGT
TTGAAAAGGCAGAGGTTGTTCTGAATGAAATGCGCAAACATGGTTTTCCTTCTAGGGTTTCTGCATACAATACATTTATT
AATTCCCTGACCAAGACTAGAAACATTCACAAAGCAAGTGCAGTCTATGAGAAGATGAAAAGGGAAGGATGCCAGCCATC
TGCTGATACATACACTCTTATGATTAATGTATATGGAAAAGCAAGACTCTCTCATTTAGCCCTGGAGATCTTTCATGAAA
TGAAGTCTGCAAAATGCAAACCGAACATCTGCACTTACACAGCATTAATCAATGCATATGCCAGGGAAGGTAACTGTGAA
AAGGCAGAGGAAATATTTGAACTATTACAGTCTGCTGGGCACAAACCAGATGTCTATGCTTACAATGCAATTATGGAATC
CTACAGCCAAAGAGGATTTCCAGCTGGAGCAGCTGAGATATTTTCTCTCATGCAGCATATGGGTTGTGAGCCAGATCAAG
CTTCATATAATATTTTGATAGATGCTTACGGAAGGGCGGGACTTCATGATGATGCGACTCGTGTATTTCAAGATTTGGAA
CTTACAGGGTTTAAGCCTACCATCAAATCATACATGTTGGTGTTGAGTGCATACGGAAAAAGTGGAAAAGTAGCTGAATC
TGAAAAACTTATGAGCCAAATGAAGCAAACTGGGCTTATGCCTGATACATTTGTTTTTAATAGCATGCTCAATACTTATG
GTCGTCTGGGCATATATGACAAAATGGAGGCATTGTTGAAAACCATGGAAGGAGGTGTCTGTAAACCAGATATCAGTACC
TATAATATCCTGATAAATGTAAATGCTAAAGCAGGTTTCAGTGACAAAGTAGAGGAGTTATTTGCATCTTTAAAGACTAG
GGATCTTAAGCCCGACAAAGTAACTTGGACTGCAAGAATTGGTGCCTTTGCAAAAAAGAAACAGTATGGTAAGTGCATGG
AAATTTTTGAACATATGCTAGATGCAGGGTGTAGCCCAGATGCAAGAACTACCAAAGTTCTTCTTTCTTCGTGTACAACC
AGAGATCAAAGAAAGGAAGTAACCAGTTTGTTGAAGTTAGTGGTTACAGAAGCAGTATAATTGCAAGGCTAGCTAGCCAT
TGATAAAAGCTGGTCCTATTTTTTGCAAGTTGCTAAACTGGGCCATGGAACTCCATGTTTATAAAGAATGTAATGTCAAA
TAATTTTCCATTTCCTCCTCTTCTGTCAAGTGTTGCAATCTTACAAATGACGGGCCCAAAAGAACATGCATACATATAAT
GCCTTCTGAACTCGTTCTATACTGGAATGGAGATTATTTCCAAGGGCTCGATCAAAGAATATTTCATATTATTAGTTCCT
GCCAAGGCAGGATACTTATGCATTCATGCAAAAAAAATAATTCTATTAGTTTAACCAATCACCACACCGAATTAAATTTT
TG
>Thupl.29382285s0002.1 locus=Thupl.29382285s0002 ID=Thupl.29382285s0002.1.v3.1 annot-version=v3.1
AAGATGAAACGCCTGACACATAAATAACACCATCTCCTCTTTGCACATTTAGCCATTAAATGTGACCGGGGAAAAAACCA
AACCACATATTAGAGTAGCTTGTTGGAAGATTTGAGTTTGGGCAATCAAGCCATGATTGCAGGTGTTTGTTGCGTGATGA
GGCAGAGTTATCCCCGTTTTTATGTAAGGGGAAGCCAAGGCCAACCCCTCCATGGGCATAATAATCTGGAGAAGATAGTG
AAGGCCAAACAGAAGGCATTGGAAGCAGAGCTTAGTCAGACAAGTGGTGGACAGCTTGAGGCGAGGCTCACCTCTGTGCA
ACCCAAGTCAAAACCATTTCTACTGCTGGAGCGCCTCGTCAGTACCAGACTCAAAGGATTTACTGCAATTATACTGGAGG
TGGACGCGGAGACGGCTTCAGATACGCTTCGATGCAGTGAGTATGTCAACTGGGGAGCTGATGCCATTGCTATTGCCGCT
AACATCAACGCAATTGCAGTGCCTCACATTCATCAACTCTCCGCAGCATTATCTGTACCTGTCATGGGTGCAGATTGGAT
TATTCATCCTCTCCAGATTGCTCAAACTGCTGAAGCTGGAGCCTCTGCTGTGAGATTGGTGTATGCAGTCCTCAAGAAAG
GGACAGCAGCTATTTTAAGATATACACAAGCTTTAGGACTGGATGCTATTGTTGAGGTCGTCAACTTTAAAGAGCTGGAA
GAGGTTGCAACATTAGGAGTTGCTACTTATGGCATCAATTTGTCTGTTGGACTTTCTTTGCCAATCCCAGGTTTCAGGCA
AGACATTGCCAAAAGTTTGCTGGGGAATATACCTTTTGGTTGTTATTCGATTGTGGGTGTCGCTTCAGCAGAAGCAGCTT
TGGAGATGAGACTCGCGGGTGCAGATGCAGTATACATAAAACAGGAGGTCTTGGAAAGGTACGAAGCGAGTGGAAATTCT
CAGGAAACATTTCTACAAAACTTAAGAGAGAGTTTAACGGGAGATGACTGAGAATAGTGAGAGAGAAGAAAATAGAGCTA
GAGTGGGAGAGGAATAGTGAGAGTTTCCAAATCTTTGTCAACATTAAAATAATCAAAATTGACATTACATTAATGTCAAA
GTAAATCCAATCTTTTTCAATCAATTTTAATATATATTTTTATCAATTACCCAATTTCATTCTCAATTATTTAATCTCAG
TTCATATTTATTTTAAATATAATTATTAAATCA
>Thupl.29349116s0001.1 locus=Thupl.29349116s0001 ID=Thupl.29349116s0001.1.v3.1 annot-version=v3.1
ATGGTCAAAGGAAATATGAAGATTAAAGATAAAGGGTGTGGAGAGTATACCACGACACAAGATTTTCATATTGGGAAGCT
TCCTCTCTTCCTGAAGTCTTATGGAAAACCAAAGTTATTGCAAGCACAACCACCCAAAACTACCATGAAGGTTATGCCCT
CACCTACATTCACTCTGTTGATAGGTTTTCTTGAAGAACATGTATATGAAAATGCATCCAGCTGGATTTTCCAAAACCAA
CAAAACAAGAATAGGAGCCCACTGAGATACCTGTTGAAAGATACAAGCCCGGGTTCACACTCATTTAGAAAAAAAAATAT
GAAGGCCATAGTGGTATTGGAGTACACAAACAAGGGATTATTGAACCCCTCGCTGCAAAGGGCCATCCCCTTCATCTGGG
CATTGGATTCAAACCATTACGAATTAGCTCTTTAA
>Thupl.29349116s0002.1 locus=Thupl.29349116s0002 ID=Thupl.29349116s0002.1.v3.1 annot-version=v3.1
ATGAGGAAACTGTGCGTGGTAGGATTGTTGAATGCCAAGAAGATCGAGTCATTCAGATCTGTGAGAGAGGAAGAAGCACG
TCTCTTTGTTCGTTCAGTGTGGGAGATGTCTGGGCAGGGAAAGAGGCCAGTGAATCTGACCAACATGTTGTTAACGTATA
CATTAACAACTATGTGGCGAATCCTCTCCGGCAAAAAACAATCTTTTTACAGTGGTGATGGTGGTGGTGAAATACTGAAG
ATGTTTTCAGAGGTTTCTGCTGTCTCGGCAGAAGTCAATATAGGGGATTTCGTTCCTTCCTTGCACTGGATTGACTCCAT
TTCAGGTGTAAAGCAACGCATGAAAAAAGTACACAGCTCCTTCGACAGAGTTGTGAGAGATATAATACAGGAGCACCAGC
AGCGTAGGAAGAACTTGCACAAGAAGCATGAGAATGAACAAGAGCATGTCCCTGGAACGAAGGTCTTTGTTGATGAGCTT
TTGGAAATGGAGACTCTTGATGGAAGGGCAATCACAGAGGAGAACATCAAAGCCATTGTTTTGGATATGCTTATAGCTGG
AGTTGAAACGACTGCTGTTACATTAGCTTGGTTGATGAGTTCGCTGATCAAAAATCCTAATGTAGCGAAGAAAATGCAGG
AGGAAATCGAATCCGTAGTGGGCAGAGAAAGGATGGTGAATGAGGATGATGTGGGAAGAATGGAGTATGCACAGTGTGTG
GTGAAGGAGACTCTGAGAGGATGCCCCGGGGCCAACATGGCCATTGTGACCATCAACTTTCTTTCGGCTCAGCTGTTTCA
CTGCTTTGAGTGGAGTGTGGAAGGGAATTTGGATATGACCGAAGCGGCTTCGACCATGCGCAGAAGTGTTGATCTTGTGG
CTCTTCCTCGTTTGAGGCTCCACACCTGCCTCTAG
>Thupl.29363694s0001.1 locus=Thupl.29363694s0001 ID=Thupl.29363694s0001.1.v3.1 annot-version=v3.1
TAATAGGAAAGAGTTCTTCGCTGGATTAAACAATAAAAAATAATTTTCCTCTGCACTCAACATAGTGATTTATATAACCG
ATTGAACAGACTGGAATCGATAAAGTTCATAGCTTTTGAGAGATAAAAGAAATGAAGATCTGTGCTGTTCTAAGATTCAT
GACTTTTGTGCTTCTCCTGATTTCATTAACTCTAATGGTAACAGACAAGACAAGATCTGATCTATTGTTTTCAGTCAGTG
ACAACAGTAAAGCCTTAGAATACAGTTTCAATGGCTTCGAGGCATTCAGGTTATGGCCTATATGCTTTTGTGTAGTGCAT
CAGCAGGCATAGCATACGTAATGTTTATAAGAGATTCCTTTAAAGGTCAAGAGGCATTTGGTGTAGGTGAGAAGAAGTTT
GTGAGGTATGCATCAGCTTCTGTGAGTATGGAGTTTCTAGGGTTTCTTGTTATGGCAGCCTCTGCAGTAATGTCAACATA
CAACCTCTTTCGTTACTTGTGCTCACCAAAAGTCAGTTCTGTGCCTCCTGAAGGAATCCCTGCTACCAATATTAATGATA
CTAGGCAGCAAGATTCTGTGCATCCTCAGGGAGTCTTTTCTCCCAATATTGATACTAGACAGCAAGAAGCTACTGGTGTG
TGCTTGGACCTTGCTGTAGATTCATAAGAGCTGAAAGCATTAGGTTATGTTATATAGACAAGTTACGAGGAACATAATTT
AAAGCAGTTGTGATTGGCCAATGGGTTTCTTGATGTATTTGTGAAGTTGAATGTTTTTAAATGAGTTTGTAAGGATCTGA
CATAAGAAAAGAGTGGGGATTTCTATCTTTTAGTGGTTGATTCTGGACCAAAGACATTTATGTAATTGTACTCAACTTAT
ATTTCTAAATTTTGTATAATAATTGAAACAAATTATTAATGGAGAAGGATGTTTT
>Thupl.29379600s0001.1 locus=Thupl.29379600s0001 ID=Thupl.29379600s0001.1.v3.1 annot-version=v3.1
ATGGTGTTAAGGTTTGAAGGAGGAACTGATCCTACAATAGGTACAGGCCATAATAGGAATGGGCAATTTGCGCACAATGT
AGTGTTTGGGACTTTCAATCTTCAAGACCAAGGTGAAGGTGGTTTTCCAGATCTTAATAGGATTCTTGCCACTGTGCTTA
ATTCTATTGGAATTGGCAATCTATCTCCTACCAATCTTGCTATTGGTGCTGGGCCGACTATGATGATGCAAGGAAATGCT
TTAGATGGCAAAAATCAAGCAGATAGTGCTACTGAAGTTTCTCAAACTGTAAGTCAACAACCACCTACTCAGGCAGTTTC
CAATGTTTAATCTATGCCTTGTGGTTTGAACATGCCATCCCCACCCCAATTACATCTTACTTCCCAACATATGGTTATTC
CTGATGCATTAACAAC
>Thupl.29379600s0002.1 locus=Thupl.29379600s0002 ID=Thupl.29379600s0002.1.v3.1 annot-version=v3.1
ATTCATGATGGTATGATTACAAGTATTTTTGTTGTTTAAATGTTTTTATGATACTATGTGACATTCTAATCTTAACTCAT
GCTTCTAGGCTGCATAAATATGTATATATATATATATATATATATATTTTACATATTTTTGTACTAATGAATATGAACCC
AAACCCCTTTTCAAAATTTTGCCGTACCGGTGAACTGGTCCTTCGAACTCGAACTTGAACCGACATCCTAGGTCTTAGGC
TTGTGGATTTTCCGAGGGTTTCAGCCTCCAAGAAGACTGTGAGTATCGATACAGAAGAACGTGAGACTTCTGTGTATCAA
CATTCGGAGGCTGTGAAATATCAGCTGATATTGCTTTAGAGTTGGCTTCATTCAGGAGACAAATTTGCGCAGACTTGTGG
AGATTCCTTTGAGTATTGCAGGTTGATTATACTTCTGATTTTTGGCATGGGTTTAAATGATTAGTTTATAGTCATAATTG
CAATTGTACGGCGGCTGCAATTAATCTGTTGTGTGCGGCTAGCAAAGAGGAAATAAGCTTTTAATAATCCTGCTACTCTT
TATCTTATATTTTCTTCAGTTTATTTCATATGAATAAATGTAAGAGTTTTGTGATGACTGGTTGCAATACATGAAGCTAT
TTGGTTATCTATTGACTTTAAACTAAGCTCCAACATTTCTATTGTGCTTTTTTTGCATTATTTGTCTTTAAAAATTGCTA
TATATATATATCAAGACATTGCGAAGAAACAAACATAAACGCACCAGGTTCAGTTAAATCACAAAGTTAGCCTAAAGAGT
CGGTGAAGGGTTCTTACATTGGTGATGGGAGCTCTTGCTGATGGGTTGCCGCTGCTGTCTTTTCCTACCTGGTTTTGGGG
CCATGTTAAAACCCAACTTTAAGGTTATGGGAGCCTTGCTAAAACCCATTGATCTGGTTAAGGGAGCTTGGAGAAACCCT
TTTGGTAAAGCTTCTCCTAGTTAGATCTAATGATTTTATTTTCAAGATTCGGGATGTTAAGGTTGTGGGAGCCTTTGTAA
AACCCACTTGTCAGATTGTTATGGTTTGGGGAGCCTCTGGAAATCCTATGGTCTTCTTCCTTGTTTGGGAAGCTCTTTCC
TCTCCAGTGAGCATTTTTTGTTCTATCTAGTTGCTGGTGGAAACTAAGGTTATGGGAGCCTTTCAAAAACCCATTGTTCA
GGTTATGGGAGCCTTGCAAAACCCTTGGTCTATGTACTTCTGAGCGCTCTTGTTTGATGGCTTGAGCCTTTTGCTTGTTC
AGCCTGTTCTGTGATGCCTTGCTACTGATGTTGGGTTGTTGGTTGGCTGCTGGTTGTCTTTGTTGTATTTCTTATGCAGC
TTTCTGCTTGTGGGTTCTGGATCCCCGTAAAATCCACTTGTAAGGGGGTTTGGGTCCCCTCAAAACCTGTTTGTTCCTTA
ATAATAAACAAAGAATTTGTAAATTTTTGTACGAATAAAAGCATTAAGAAAGAGTTGACAACTAGCTATACTCTGCAACA
AAATGGAGTAGCGAAGAGAAATAATATGATCATTGTGGAGATGGCAAAAAGTTTGTTGAAAGCCAAGGGACTCCCAAATA
AATATTGGGGTGGGGCTATTGCAACAACAATATATTTAATAAATAGATCTCCTGCACAGGGTGTGCATGACGAAATTCCG
CAAGAAACATGGACAAAATGCAAATAGAGTATAGGGTACTTTAGAGTTTTTAGGGGTGTGACATTATTTTTTG
>Thupl.29379600s0003.1 locus=Thupl.29379600s0003 ID=Thupl.29379600s0003.1.v3.1 annot-version=v3.1
GGTCGAGATGGGTTTTCAAGTTTGAACAAAAAAAAATTGCCTTTGTCTCTTTTTGGTATGCTTGTTTTTCTCTGTGAATT
TATTTGCCCTTTTTAACTATAAGTTTGGTGTCTTCTCCTTGTAGCATGCATCTTATTCGGATTGCTCCTGTGCTTTTTAT
AGAGCGTGGATTATGATTGTTCAATTGGGATTCAGTTGATGGCATTTTTCCTATTCTGGTGAAATCCTTCTTGGCCGACT
TGAGCAGCAAGAAGAATTCTCAACAGATGGAAATGTCATCCGCTCAATGGTGGTCAGAGCCGGCAATGGATGATCCACTG
CAAGTAATGCAGAGCAACAGCAATGTATACGAGCCAACTGCAGAGCAGCTTGCGGCTCTGATGGGGTACCAGAACAATAA
TAATAAATTGGATCTGGAACCTGTTTCCTATCCCAACAACAATACAAAGCTTCCCCAGGCAGGAGGCAGAACAAGGCCCT
GTGAAAGTGGTTCTTATTACGAAAGGCCTTTGAAACAGATGAAAACAATGAACTGGGATTCCAGTTCATCTCATGGGCAT
GGTCACCCACAGTTTTCAAGCAAGGTTTCCACAGCTCCCTCTGTGTACGTTCCCAATTGCCAACAGATCAATTCTCCGCT
GGAGAATTACATAACCAGCCTGTTGAAGGTCAAGGACACTGATAACAGCAATAACTACACTAATTCTAATGCAGCCCCAG
GCACGCCCACCATTAATCGCGAAATCCCTGTGGTGAGCTGCATCTCAAACATTTCTAATTCTGTGGACACAACTCCACTC
AACATTTCATCTACCCCACCAAAGATGTTTAGGCAGAATCAGGGAAATAAGCCACATTCCAATGTGATAAAGCAAGTAGC
CAGTCACACTCAGGACCACATCATGGCTGAGAGGAAGAGGAGGGAGAAGCTTAGCCAGAGATTCATTGCTCTTTCTGCCA
TTGTTCCTGGCCTCAAGAAGATGGATAAGGCCTCTGTTCTTGGGGATGCAATAAAGTATGTGAAGCAGTTGCAGGAGAAG
GTAAAGACAATGGAGGAACAGGGTCCCAAGAAAACAGTGCAGTCCGTGGTGTATGTGAAGAAGGTGGAGTTGGTTTCGAA
TCCTGAGGATGACAAACTGTCTTCAACTTCCTCTTCCAATTCTTCCTCTGCTGTGGAAGATGGCACAGAAGGGGTTTTGA
TACCCGAAATCGAGGCTCGACAAGTGAACAAAAACATTCTAATTCGAATCCATTGCGAGAAGAGAAAAGGGTTGCTGGTA
AAATCTCTTGCAGAGCTTGAAAGGCTTGATCTCACTGTCATGAATGCCAGTATTCTTTCTTTCACAGAGACAACCCTCGA
CTTAACTTTTACTGTTCAGATGGAAGAAGCGTGTGATTTGAGTGTGACAGAAGTAGTGAAGGCTTTAAAGGCTCTCTTCA
ACAACATGACTTAGAAGTTAGAAATGTAACTGTCGTGTGGTCGTTAAAAGAAGCAACAATAAAACCTCCAATTTCTGATG
TATGCAGATAGGACTGCACAATAATTTTCTTGTATAAGTTTAGCTTGAAATCTATTCATCATATCCATGTCATTCATGTA
CAAAATTGCTTGCAGCAGCCTTTTGTTTCGGAGGGAATTTTTTACAAGGCATTCATTGCCTTGTTCCATCCCTTTGTTTT
TGGTAATGCTGTTTGCTTTATGGGCTTTCTTTTCTTTTTAAGGATAATTATCCTTTTTTCCATTTAACGTGGCTCAAAAT
GGAATGGCATTACTAATCGGCACCGGCTACGTTGCAACATATTTGCACCCTCGAAAGCCGTGCCTGCCGTGCCCATGCCC
CATACCCCATGCCATCCGATGCCATGAATCCCCATCGTCTCTGACAAGTACGGCAATGATTAAACAACCTGCCACGAGAT
GGGACAACCCGCTGGCAGGCAGAATACCTTGCAATCTCCAGCCGGGTGCAAATATGTTGTTCAAAGAACTACTTTTATTT
GCTTTCACATTTTTCTTATGAAAGCACTGCTTTTTGGACGGCCATTGTGACCAAGTAAAATCTGAAATGTG
>Thupl.29377188s0001.1 locus=Thupl.29377188s0001 ID=Thupl.29377188s0001.1.v3.1 annot-version=v3.1
ATGAGGGAACAGCCTTATCAGACTTACACCAAGAGAGGGAATCACACTCAGTGGCAGCCACCATTGATTCCTAAAGGTGA
AACAGGTTCTAGTATTCTTGGTCATCACAAGTCAAATTTGAGTGACAAGGATAGCAGTATAGATACCATGGCTAACAAGA
AGGAGAAGGCTAGGTCCATTAGTCCTAGCACAAGGATTGAGAGGAAATTTGACACTATTATGGATATGATGTCTCAGTTG
TTGGGACAAATGGTTAAGCAGAATCAGTCACGAGAGGGACAACCTCAACATACTACCTATACAGATGAGACTAACAGGCC
ACAGGGTGAGCGTACTACAGCTTCCAATTCAGTTTTGAGGCCTCTACAGCCTATATTTACTCGACGGGAGGAATCGCCTA
CCCCACAAGGACGAGGGCCTAAGCTACAGATCTCAACAGCAAAGGCCCTACCACTATAG
>Thupl.29377188s0002.1 locus=Thupl.29377188s0002 ID=Thupl.29377188s0002.1.v3.1 annot-version=v3.1
TTGTTGCATATATATTCGAGAGTTTTAAACGGTTTTTGTTAATTGTATGAGTGCAAAATTAAATGCAATGCTGCTTATCT
CAGTACAGTGAGTTCAAAATAGATTGTGTGAGATTCTTTATTAATATTGTGACTTGTAAGAAGAACCCACTCCACTGTTT
TATTGCTATTGCCATTTCCATTGCCATGACAACGTTGAGACAGACAGAGACGAGGGCCTGAATTCTTGTGCTCTTTTGCT
TTGGTTTGCTGATTCGTGAGAATGGGCGCAGGAGGGTCAAAGGCATGGGAGAAAAGTGGGGCTCTGGGGGAGGGAGAGGA
AGATATGCAGCTCTATGTTTCCCTCAACATGGAGTGGAGTGGAGACAGAGATAGAGACAGAGACCAGCCCCTCCTCATCC
CGCATGTATATGGATCTCTTCCTCTTGTTGGCTCATGGGATCCTTCCAAAGCTTTGGCCATGGAGCGTGAATCAACTTTT
AGGTGGGAGATCAGTTTTGTTGTCCCTCCTAATCATGAAACTCTGGATTTCAAATTTTTACTTAAGCCAAAGCATAGTGG
TTCACCCTGTATCATTGAAGAGGGAATAAATCGGCTTCTTACTGGAGGGGCACTCCATGGAGATGCTGAATCAGCCTTTT
TTAGATTGCCTGAAAATAATGTGGTGTTAGAGTATCGTGTGTATATCAAGGCAGACAAAGTGTCTCCATTTGATCTTGCA
GCTAGTTGGAGAGCATACCAGAAAATATTGCAGCCATCAACTGTGCGCAGAATACCTGATGTTAGTATTGATGCTATTCC
TGTCACTGGCTTGGAGGATACAGATGTGCCACTTTCATACTCTCACAATGCACATTTAAGTGAAGTTTCTGAGTACAAGT
CTGTAGGCACAGATTCCAGTACAGTTAGACACAACAGTCAACGAGGATTACTTGTAGACAGGGGTGTTGGAAGCTCACCC
AAAACTGTACAGTCAAATGCCATGCCAGAAGCAGCCGGAGCTGTTGCAGCTGCAGCTGTTGCAGATCGGATGCTTGGGCC
GAAAGAGCACCAACAAATGGCTATTGTTTTGGTTGGGTTGCCTGCAAGAGGAAAGACATTTACTGCTGCAAAGTTGACCA
GATATCTTCGTTGGCTTGGACATGATACAAAGCACTTTAATGTTGGAAAGTATCGTCGCCTGAAGCAGGGTTTAAATCAG
ACTGCAGATTTCTTTCGAGCTGACAATCAAGAGGGTGTTGATGCACGGAATGAGGTGGCAGCCCTGGCAATGGAAGATAT
GCTGTCATGGATGCTGGAAGGAGGGCAGGTAGGCATTTTTGATGCAACAAATAGCACAAGAAAGCGACGGAATATGCTAA
TGCAAATGGCTGAAGGAAAATGCAAGATTATATTTTTAGAGACCATATGTAATGATCAGGCTATAATAGAGCAGAACATT
CGTTTAAAAATCTGCCAGAGTCCAGACTATGCAAATCACAGACCTGATTTGGCGGCAGGAATGGAAGATTTCAAAAATCG
ACTTTCTCACTATGAGAAGGTCTATGAGCCTGTTGAAGAAGGTTCTTATATTAAAATGATAGACACGGTTAGTGGCAACG
GAGGACAGATGCAAGTAAGTGGCAGATGCGTTATCTGTTTGCTTGGTGAAGCTCTATTTTGCTTGTATTTGTGGTATTCA
TAG
>Thupl.29341623s0001.1 locus=Thupl.29341623s0001 ID=Thupl.29341623s0001.1.v3.1 annot-version=v3.1
ATGAAGTTAAAGGGCTTCTTCGGTGTGGAAAGAGTTGCCGATATTGAGCGAGGCCTCTTTCAACCAGAAGAAGAAAAAAC
TATCCTTCAGCTCCATGCAATTCTAGGCAACAGGTGGTCTATAATAGCTTCCCAACTGCCAGGGAGAAGTGATAATGAGA
TCAAGAACTTCTGGAATACCCATTTGAAGAAAAAGCTGTTCGGAATGGGACTCGATCCTTACACTCATGCACCCAATTCT
GAGATACCTAATAATAAGTCCACAGCACTCCTGAGGCATGCATCGCAGTGGGAGATTGCCAGGCTTGAAGCCGAAGCAAG
ACTCTCCAGAAATTCTGTCCTCTCATCTAGGAATAAGTTTATGGAAATTAACACTATTGCAGAGGCCAATTCTAAGGCAC
CCAATGATATTTTCTTGAAGCTTTGGAACTCAGAAGCAGGCAAGGCCTTCAGGAAGGAGTCTGTAATTAATAGGACAACG
AGTAACAATAACAATAGTGAGAATACCCATGGAGTAGATCATGATGTAGAGAATGTCTTTCCCTGGAGTGATACAACACC
TCAGTTAACCTTCAGCCCAGTTGCATCCTTTTGCTCTGCTTTCATCTCAGATGAGCTTATGAGTGATCTCCCAAATGTAA
TTGCTCAGAAGGAAGACAACTCATCTGTAAGGGGCCAAACAGAGAATAATCATGAGAACTCCTCTAGCTCTCGTGATGGT
GTTCATAATTACCATGACATAGAGGACCTGGCGGACCTGTTGCTTGATTCTCTTAATACCAATATTGTTGATAAGACCAG
CGACAGTAACTCCAACATGGCAGAATTTAGCACGAATTCTCAGCAGCAGTCACCTTGGGGGAGTCAAGAAGTATGCCCAG
ATGAGGACAATCATAACTCGGACAGCGTACATGGAGATCTATGGAGTGAAGAACACGCTTGA
>Thupl.28758155s0001.1 locus=Thupl.28758155s0001 ID=Thupl.28758155s0001.1.v3.1 annot-version=v3.1
CCCATTGTCAGGCATAAAACAGTTTGGCTTGACCAAGAACATTAAGAAAATATAGTTCCTAATATATTGACATTGACACG
GAAAATTCTTTTTTCTTATATGGAAATCAGTCTCAACTGTTTAATATCTTTTTTCTTCTTGAATTGCTATCTGCTACTAG
TTTACATCCCGTTCAATCTGAACAGTGACATGACTTATTTTGTAATCCTTGTCACAATAATCTATAACCTTATGAAGAAT
TTGATCAGCATTTGCATCAGACTTGATCCTTACATGGCAGGCCAACAAGATTTTACCAACTGTAATAGCCCAAATGTGCA
GTTCATGAACAGCCACCACTCCAGAAATTGCTCTCAATCCCTCCTCAAGTTTTGTGGCATCTATCTCCCGTGGAGTGCTC
TCCATTAAAACTTCAAGTATATTTCTCAACATCTTGATAGTGGTTATCAGCACAAGAACTGAGAAAAAAAGTGTG
>Thupl.29339694s0001.1 locus=Thupl.29339694s0001 ID=Thupl.29339694s0001.1.v3.1 annot-version=v3.1
GGGACATTACACTCCATTATATTGATATTGTGAAAATGACATTTCCGTCCACTCCCCTATATTGTTTTTGAAAATAAAAC
ATCCTCATTCACAATATTTTATGCTCTGTTATATTGCAGTCTTACCCATTAACAATATTGCATAGTTATGGGACTCGGAC
TCAACAAGGGTTACACTCGGACTCAACAAGGGTTACCTGGCTTGGGACTCGAGACTTGGCAAAAACTCAACGAGACTTTT
GAGCATTTATTTTTTGGCTGTCAACATGCTTTCTCTCTTTGGTCTATGTCTTTGGGTAACCTTATTGGCAAGGATTGTAA
GGATGGTTTTAACTGGTCTAAAATTCTTGATGGGAAAAAGGGAAACGAAAAAGTTTTCAAAGGCAAAATAAGGTGCCTTA
CTGAGTTCCAGAGTGAACTCACCTTCCTTAATATTGTTTTGCAGATTTCTACAGTTAAGGATATTCTCGAGGATAGTTTA
TTATCTTGTAGAAAAAAAAGGACTTACTATTGTGTACAAAACAGATATAAGAGTGCCCATTTCTTCCCACATGAAAGAGA
TAATATGAACAATGAGGAGATTGCAATTCTAAACAATATCAAGAAGCCTCCAGATGTGGAAAAACCTAAAGCTAAATGTG
GAGACAAATTATACTACTGGCCTTTAGTTAAAGATGTGGATCCTGAGAATATCATAGACCCTACCATTGATACGTATGAC
TGTAACTATTGTGAGACCAGCAGTAAAGGGTTGCTGGGAGTAACTGTAATACAGATGTTTAATCCTTTTTTTGTCTCTGT
TATCATGGCTGGTAGCCTCAGCAGTATCGCTATGTAGTAAGGTGTTTGATATTTTTGACTGATGGAGCTTTGCTCCTCAG
AATGTATCTCTGTTTTGTACTGTATATTTAATATTGAAATAAAAAGGTTTTGGTCTTAGATATTTAAACCTAAACTTTAA
ACATGCTTTCTCTCTTTTGTCTATGTCTTTGGGTGACCTTGTTGGCAAGGATTGTAAGGATGATTTTAACTGGTCTAAAA
TTCTTGATGGGTATGTTAAATCCTTTTCTATTGAACTTAATGCTTTTTGGTTAGTTTTAACTTTTAACTAAGGAGGTTCT
TTTGATTATCGGGAAAAAGCTATGTTACCTGGGGATGTGTTTCCGGTAAAAATTGACCCGTCCCGGTTTCCGAAATGTCC
CGGAAACTCGAAACTTCCGGAAACCTTTCCCTTGGCTGTCCCATAAAATTAATGTTTCAGTTTTGATAATTTGTTTGATT
TGCACTGTCATGTGAACTCTAAAGTTAAATTATTTAACACAAACATTATATGTTAAGGTTCTATAATATATATAAGCAT
>Thupl.29339694s0002.1 locus=Thupl.29339694s0002 ID=Thupl.29339694s0002.1.v3.1 annot-version=v3.1
CGCAGGGCAAATTCGCATGAAATTCGCTTGAAATTCGAGTTTTTCGCCAAAAAAAATCCGGGTTCGAACCATAAAAAACC
GGGTTCGAATTTGGGTTTAAAAAATCGAACCCTGCCAAAATAAATCGAACCCACAGTCGAACCGGACCCGAATTTCAGAC
CGGTTCGAATTTGGCAGGGTCCGCGGGGGGTAGGGGCCGAACCCGGTATCCTAGCCAAACTTTAAATTGCCATAATATCT
GCCTCAAATAGGCCTATTTATGGGCCTTTCTGGGTGGGTCCAGATTGAAATAATAGTTTAGGTGTTGTTTGGGTAAAGCC
GGAGACAGAGTGGATCAAATTGAATTTCGACAAATTGTCAAAAGGTAACTCGGGACCATCGGGTGAGGGATTTGTAGCAA
GGATTCAAATGGCAATATATTTGCCTATGGAGAAAAGAGGCTGAAATATGGAACGAATAATGAAGCGAAAGCACAAGGCT
CTATGTATTTAGTCAAATTGGCCAAAAAACTTTCAGTGTCTAAAGTTCACTTGGAGGGTGACCCGTTAATACTAATAAAT
TTAATTACTAAAGGCAAAGCTTTGGCTTGGAATTTAAATAGATTTAAATTAAAAAAGTCAAAATCCTACTTTCCACATCT
GATAATTACAAGGTCACTTACGTCAGATGACGTGGCAACATATCCTTTAAAAATATGTTGTCTCTTTAAATGCAAATCAG
TACGAGGAGCTGGCGGATGATTACCAAGATCTTGGGCCAGATCTCTTAGACACCCCATACGCTGCCAAAGGGGCTGGTCA
ATTATGAAATGGAAATGGTGGCGTACGTGGTAGGCATGAAGACAGCAGTTTAAAACACTAGTGGCAATGTATGGACAGTA
ATCAATTTCTAATTCAGTAGTGAAGGTTTCTGCAAGGAAGGGTGGCAGTGAGATATGCGAAATGGAATCCAATTTTACCC
TCATCACCCAAAAGCAACAATTATCCTTCCTTGGCCGAAAATCTGAGAAACATTTGAAGGGTGCTTTCAAGTTGGATGAG
CCAATTTTTTGGCAAATAGTCGACATACTTTTGGGAGAAGAGCTTATGCACTCAGAACACCAATATTGAACGAACATCGA
TATCACATCCGCCTTCATGGTATGGGCATTGGAGCTGGGTAGCAAAGAAGAAGCCATGTGGGTGATGCAGGAATTTGTAC
ACGAGGAGTGGTGCTTTGGCACGAAACCGGTTCTGGTCACAGTGGAACCTAGGGTGGGCCTTCATGCCCAGTCTGGTGAT
TGGAGAAAGGTGGGGGAGTTGGAGCCACCGTTGCGACCTTTTCTAGTGTGGAACTTGTCGAGCAACAAGCAAGAATGCAA
GGTGGAGGTGCAAATTGGGTGGGAAGCACTCAAGGACTTCCTGTGGACACGTGAATTGGAGCGGGCAAAGATGGAAGTAG
ACTTTGCGAAGAAGAGAGGCAAACGGGTAAACAATAGCCCGATGGGGAAAGCAAAGAAGAAATGAAAACTTTGGTGGTGT
CTTTGTTTTGATTTCTTGCAGAATTTTGGTATAATAATGGTATAATTTTTAGTCATAATGGACTGTATATTCTCAATGCA
TATAGATATATAGGGGTTTCAGAAGGGCTCTGTACAAATTTTTTATATGTTGTATTTACCGTTCATGGTAGTAGAGAGGT
CTCAATTTATAGAACAATTTTTGTATATGATGTATAAGCCATATAAAGCAAGTTGGAGCAGTTTATGGTTTCAAGGTTTG
GTCTCAGTCCAAAGATTC
>Thupl.29380113s0001.1 locus=Thupl.29380113s0001 ID=Thupl.29380113s0001.1.v3.1 annot-version=v3.1
ATGAGACAGAAAGCAGAACTATGGCCTTTAGGGGACCTATCAAGCAGGAAAGATGGAGTAGAATTCTGAACCCGGTTGAC
AAAATGACCAGGGTGGCAGTTAATAGAGCTATAGGTGAAGGAGTCTTTGACTACAAGTTCACCTGGAGAACAAACAGCAG
CATAATTGGGGCATTTATTGGGTGTTTGGCAAAGGCGGGTCTTGATAAATGGGAAATGACGAGGCTCTGTGCCAACCTCT
TCAATTCTACCTGGACGCATGGTATGGAAGAGGCAATTCGAGGCTTGGATGAAAGAGGTAAGATCCCAGCCCCAGAAATC
TATATGTGTTATCCGCCTGGTAGTCTGGCAATGGCCTTGGCTCCCCGTCGTTATGCCCTTGCTATTCGTAACGGCCAAGA
ATTCCATGAAGCTTGGCCTAATATGAAGATTAGCATTGACTTTCTCCTCAGATGGAGAGGCATCAAGGAGGATTTAGAAA
ATGATTGGCTTCTTAAATTCCTCAGCTCTGTCAACGCATATATTATGCCTGGCACGGACATTTCCAATAGGACCAACCTG
GAGTTCAGCCTCCCCAACTTTGACAAATCGAGCAAGGAAAGATCCACACTGGTTTATCCACCGGACTTTGCCTCTGAAGA
CCCTTTGGCGATTGCGGAAATTATCATAGTGTATAATAATCCCAGTCCCTCCAAGGAATAA
>Thupl.29380113s0002.1 locus=Thupl.29380113s0002 ID=Thupl.29380113s0002.1.v3.1 annot-version=v3.1
TCGATCTTTCTTTTCAGTTTGTCTTATCTTTCATTTATGTTTATGTCTCAAATGATCTCCATGCTTTATGTTGCACTCAT
GTTTCAACATCGATTAAAACATCAAGGTTTCTTTTACAAGTATTTTCCATAATTGATAATAACAAGAGACATTCAAAGAT
GGAAAAAAGTAAGCGAAAATTTTCAGACTCAAACCCTGCAGCAGTCGATCCCCTGCATGGCAAAGAAAGCCCTAATCCGG
GCGCAGGTGGATCCTCTCTAAAGAAGCCGCAAAAGAACTCATCCTCAGATTATCCAGTGGGAAAGCACCTTCCGCCATAC
TGCTACAATTGCTGGCTTTACGGGCACAAGGAGGCGGAATGTAGAAAACCTAAAGCAATTCATAATGATTATGATCATTT
GCTGTCCTTCATCGCTGAGAAGAAAAGAAGGAGTCATGCCGCAGCCAAAGCAGATGTGTCCTCCCAGCTCCTCGATGCAG
TTAAATGCCCCAAGGTGCCTTCCACAGACAACGTCTATGCAAGTAAGAGGAAGGAAAGTCACCGAAATCTTCATAGTCGA
AAGCATTTATCACCTGCTCCGAAAAACCCTAATTCATATAAATATGCTTCCATTCGGGTCCCAATGGCCAACACTAGATC
AGAAATGGGGAACGGACCGAAAACACAGCTAGCAAAATATAAAGAAAATCCCTGGAAAGAAATTAAAGGAGGGCATAAGA
AGAAGATCCCGGTAGGGCCCTTTACACTGAAAATAACAAACCCCTTTCTTCCTTTAGAAAAGGCGGAGTACGCGGAAGAG
GCGAGATCTGGGGAGGAAATCAAAGGATCCAACAAAGTCACGGCGAAGACACAGACAGCTCCTGAGAAGCAAGAGGCTTA
CAAACAGCGCCCTGTTATCTTTTCCACAGAAATTTTAGATCAGCAACTAAGAATTTTCAACCTCACAAAGTATGCGAAGA
AGGAAGCTCGAATCTTCTTTAACCTCTCAGAGGTTGATAGGTTAAATTATATTAAAGTTACGGCTCCTTTACTTCATAAA
CAGTCTCTGGTTTACACTCCCCCACACAGACGGAGAGATACAACAAAAGATATTAAGGCTCGTTCTAGCCCTTATATTGA
GCCAGCCTCTAAGATTGAGGATAATGTGGTCATTATCAGTAATCCCATCAGTGAAACTAGATGGAAAGATTGCCGAGATC
TTGGCATCTACGCTTACTGGAATGGGCCATCAGATCACATCTCAAGTCTTATCAGCTGGCTTACCGACTTCTGTGCTGAA
CAGGTAAGTATCTCTCACTACACTAATAGATTATTATATTTACATTGTGGTAGCTCTCTGATTAAGAAGAACCTCCTACA
CACGTCTGAACTGCTCTTTAAAGGTTATGCTATTAAACTTTTTGGCTGGATACCTGATTGCAAGGAGGATAATCTTGATT
TCCTCATCCCCACTTGGGTTACCTTGCAATCAGTACCTCCAGAACTGATGCATCCAGCAATTTTCAAAAACTTGGAGCAT
CTCTAGGAGACCCCATTGGTATAGACACATCCTATACTACTTGTAACAATATTAATTTATTAATCAAATGTAAAGTCAAT
TCCTTCTCTTTCAAACCAATCAAAGTTATAACCAATCAAGCCATATATAATATCAACTGTCAAAGGAAGTTCCAGGAGGT
CTCTGAAATTTTTAATCTAGATTCGAAACTGTCAAATGGAAATCATCCAATGCTTATGACCACGGATCTTGAGAAGGCCC
TCCCTTTGATTAAATATAACAGGCAAAAGATGAATAGCCCAAACCTCCTGAAGCACAGTGCAAAAAGTGCAATCAAACCA
ATACACTCAGAGCAGCCAACTCTAGTAATAAATTCAAGTCCAGATATAGAAACTATTCCATAAAGTCTCCCTCACTGTAA
GGATATGTACCTGTAGCAGAAGAGCCAAGAGGACATACAAGAACAGCCGGGGAAAATCAGTCTT
>Thupl.29380113s0003.1 locus=Thupl.29380113s0003 ID=Thupl.29380113s0003.1.v3.1 annot-version=v3.1
GAAAACTTTTCTTGAGAACATGCTAGTGGGGACACTCATTCTAGAGAGTGGGAAAATTGAATTTGGTTTTCAGAATCCAG
AGAGGAGAAAAGGGGAAAACGGTTCGGCTGGAGGAAAATCGAGGTACTGGACTCGACGGAAAGACAACAGCCACCAATTT
CTTTGTCTTGCGGAGCATATCACCAGGTTAAGATACACGGCAGCACTAAGACCATCTGAATCTGCCAGTGGTGAGGAGCT
AGGCCTCTTGTGCAGGGACGGGGCGTTCTTCATGTCAGGAAGAACCCCGGGGAAGCTCATCACTTTCGGAGCTGCCCACT
CCACGGTTGGGCGGTAAAAGCGCCTGGACCCCACCTCTATTCTCAAGGAAGCATAAGGGACTCAGTCCGAGGCTCAGGAG
ACAGAACCTGATGAGTTGATACTTCCAGTGTTTATTTCTTCTCTTCTTTCTCTATTTTTCATGTTGTACTTTATCTAGTG
ATCGATAAGCTGGTCGACACTTCTGGATGTAATCATTTTGTTGTATCAAAGTATTTGTATATTTGATTCCTAAATCTAAC
AAGTTGGTCGGCATGAAATTGTATGTATTTGGTATAAAAGACATAATGTAAACTCGACAAGTTGGTCTCTTGTATGATCC
TCTTTTGATGTAACATGTGGTAAACGTATCGAATTGTT
>Thupl.29380113s0004.1 locus=Thupl.29380113s0004 ID=Thupl.29380113s0004.1.v3.1 annot-version=v3.1
AGCTTAGTGAAATATTTTGACATCAATCCCACTTGCACGAGCAAAGTGAGTGGTAAGAAGAAGTTGGATTGGTTTTCCTC
CAATCGTATGAGATGAGAATTCCCACGCAGCGTCTCCATTTCCTTGACGGTGAGAGTTATGCACTCTATTCACTATCAAA
GGAGTCGTGACCTTTGTAAATTGCAAGTAATCAGTGAAATGGAACGTAAGAATATTGTAGGCATATATAGAGTGTTGAGG
ATGTGGGTTCTCAGAAATCAAAAGAAGATCTTATGGCAGGGAAAGAAGTGTTGGGCATGGAGAACTCAAAGCCCAAGAGG
AACATGTATGTCATTGTGTGTGCGGTACTGGCGTCCACCAATTCGTTCTTGTTGGGCTATGATGTCGGGGTAATGAGCGG
TGCCGTTCTGTTCATTCGCAAGGATCTGGGCATAAATGACCTGCAGGTGGAGGTCTTGATCGGGTCACTGAATCTGATTT
GCCTGTTGGGCTCAGCCCTGGCCGGTAAAACGTCCGATGCGGTGGGGAGAAGATGGACCATGGCTCTGGCAGCCATCATA
TTTTTTGTCGGCGCAGCGGTGATGTCACTCGCCCCTTCCTTCGCGTGGTTGCTGGTCGGCAGATTGGTGGCGGGCGTGGG
ACTCGGCTACGCGGTCGTCATCGCTCCCGTTTACACCGCAGAGCTCGCCCCAGCTTCTACCCGCGGGATGCTCGTTTGTT
TTCCCGAGATCTTCGTTAACTTGGGAATCCTTCTGGGCTACGTTGCAAACTACGCCTTCCAGGGCCTGCCGACGCATTAC
AGCTGGCGGGTGATGCTGGGAATGGGTGTCATTCCGCCCTTTTTCATCGGTGTCTTCGTCCTGTTCATGCCTGAGTCCCC
GCGGTGGCTGGTCATGAAGAACCGCAACGAGGAGGCCATGAAAGTGCTGCTCAGAACCTCGGAAAGCGAAGGTGAGGCGT
CGGAGCTGCTGGCGCAGATCATGGAAGGAATTGAGAAGGGGCAGAAGAATGTGGAGGAGGAGGAGGATGAGAGGCCAGTG
AAAAGCAAGGGAGAGGGAAGGTGGGGAGAGTTGATATGGAAGCCGAGGGGGAGCATAAGGCGTATGTTAATGGTAGGCAT
AGGCATACAGTTCTTCCAGCAGGCCTCGGGCATCGACGGCACCGTCTATTACAGCCCCTTCACGTTCAAGAAGGCGGGGA
TAAAGAGCCAGAATGCCATACTCGGGGCAACAATGGCAATGGGATTTGTCAAGACTGGGTTTATTGTGGTGGCGGCGTGT
TTAATAGACAAAGTGGGGAGAAGGCCGCTGTTGCTGATAAGCACATTGGGGTCGACCGTATCGCTGGCGGCTCTGGGGTT
ATGTCTTATCATTGTGGATAAGACGGCGGGCTCCGCGCACGAAGCCGCGGCGTGGTTAGCGGTGGCGGCGGCGTGTAGTA
ATGTGTCATTCTTTTCAATTGGGTTGGGGCCAATTAATTTGGTGATGGGGAGCGAGATATATCCTCTTCGGCTGAGGGCG
AAAGCGGTGGGGATTGGCGTGGGGGTTAACAGAGTTGTGAGTGGAGCGGTGTCAATCACATTTCTGAGCTTTTCCAAGGC
GATAAGCCTGCCTGGTGTTTTCTTCTTCTACGCCGGCTTTTCTCTTATGGCGGCGGGGTTTGTTTATTGGGTTGTGCCGG
AGACAAAAGGCAAACGTCTGGAAGAGATTGTGGAATTATTTAATATCAAATCTTCCGGAAAGACTAGTGCTCCTAGGGAA
TTAGAGCTTGGGAGTCCAGGGACAAGAGTTGTAACACATTCTGCATAGCCTATTATAGAATGTATGCCTGCCTAATACCT
GACGTAAACGTGGATTCCGTGAAGAAAGGACTGTCAGAGCGACACAGTGGCTATCCAGCCGACAGAATCCCATCTATTAT
CTATCATGCTCATGCCTCAATGCCATCACCATAGCTTCAACGGCTGCACTCCAGTTTGATTTATCATTGTGGAAAAATAT
TAAAGATAGTGCGAGTTAAACTATTTTCTTTTATATGTGATTATTTTTTTT
>Thupl.29380113s0005.1 locus=Thupl.29380113s0005 ID=Thupl.29380113s0005.1.v3.1 annot-version=v3.1
ATGATCACGGCTCAATCTTTTTTCTCTTTTTCTGAAGATCGAGGCCTACCTGTCATTCCTTTGATAGATGTGACCCTGTC
AGATCACTTCCCCATTTATTTTTCCATCACTTGGAAGTCCTTTGCCAGGAGGGCTTCTCAGACGCAGTTTTATCTCAACA
CGTCTGTGCTGACGCATGCCTCCACTATTGCTCACATTCTTTTGGAGGTGGGAAATAAAGCCTCTAAGGAGTTTTTTCAT
GCTCTCAAAGCCCGGCATACCAATGTTGGTATTCAAAAAATCAAACAAGGATCTGAAACCCTTACTGAGCTTTCGGCCAT
TTTTCAGGTTTTTGTTCATCATTATGAAAAAGTGTTTGCTTCGCAGGGTAATTCTGTTGCGCGGGAAGAGGCTCTTAAGG
CTTGTATTGCTGTTACTCCAAACCGCATAGCGGTCGAGCAACGTGCCTTTTGTGAGCAAATTCTTACCCTCTCTGACCTC
AAAGAAGCGGCTTTTTCTATGGCCAATGATAAATCTCCAGGATGTGATGGCTTCCCCTGTGAATTCTACAAACACCTTTG
GGATGTTGTTAGTCCTGACTTGCACAAAGTTTACCTCGAGGCCTATCACAATAAAAGTTTTGGTACTTTAATTAATAAAG
GGAATATCAAATTCATACCTAAATCTCGTGATCCCGAGGATATCTGCAATTGGAGGCCCATCACTTTGTTGAACGTCTCC
TACAAGATAATTGCCAAAGCGTTAGCTCTCAAAATCAAACATCTCCTTCTTATTGTTCGCCTTGAGAAAACTGGCTTTAT
TAAATCCAAGTATATTCTTGACAACATTATTGTTTCTGTGGAAATGCTTTTTGGTGATGCCTCTGCATGCATTACCATCA
ATGGGTCTCAATCTGATACTTTTGGGCTTTTTAGATCGATCCTGCAAGGTTGTCCACTGGCTCCTGCTTTATATGTGCTT
GCTGCTGAAGGCTTTGGGTATTTTCTTGCCAATTCTATTTCCTCTGGTTTGGTTCGTGACATTTCCCTTCCTGAATCCTC
TTTCCAGCTTGTTAATGGTCACTTTGCTGATGACTCCTTTCTCACTCTTATTGAGGATGAGGAGAACATCTCCAATGCCT
TGCAGTGCCTAGACACCTTTTGTCAAGCCTCTGGATCTACTATCCAATGGTCTAAAACTCTTTTCTTCCGCTTCCTAGGC
ATTCCCTTTGCTTTCCATGGATCCTCCGTGGATTTATGGAATGTTGTGATTGCCAAGATTGAAAAAAAGTTGCAATATTG
GATTTGCAAGCCTCTCTCCCTTGCTGGGAAATTTCAGATTTGCTCCAAAGTGTTGGCTGCTACTCATGCTTCTTATCTCC
AGCTGGAATGTCTCCTCAAAGACTTTCTTTGGGCCTCTAGAGCTGATGGCCATGGGTTTCATAGGGTTGCCTGGGAGTTC
TATTGCCTTCCTCGTGATTCTGGAGGCCTTGGCCTTCTCTCCACTCAGAAGCAAGGGCATGCTCTCTGTGCTAAGTGGAT
TATCCATGCTCTTGCTGGTGATGAGGCTTGGAAAATTCTTGTCAGGCACTGA
>Thupl.29380113s0006.1 locus=Thupl.29380113s0006 ID=Thupl.29380113s0006.1.v3.1 annot-version=v3.1
TAATTGGTTGAATGGTATCTATGAATGCTTAATGTATCTTTCTGTATATTTGGTACTGTTAACCATTCTACATTTTGGCG
CTGCTGCCTAAGTTCGGACCTGGAGGTCTTAGTACAGAGGAAGGAGTACCAAGGTACGATCAAGACACGTGGGGGTAGCC
TCAATAGTGTGGTACGTGGGAAGGGAAGCCGCGAGAGGGGTTCCAGATTACCACGGTACAGACTGATTTTGGTACCAACC
AGCGTGGAGGATCTACATTGCGGAATTCCTCGGCTCCTGGCTAGACAATTGGTCCACTTGAGAAATTCATGCCCCTGCTT
CCAAACAAATACCCCAAACGCAGAACCGAAGAAACCGAAGAAGAAGTCGGAGTGCGGATTCTTGGCCAACAACAACAGGA
AGCAAGACGTCGCCGCTTGCGAGAGTTGGGGAACCAGTCTCTAAGCGAAAGGCACCTTGACGAAAACTTGATCCAAAATA
CCATAGAAGGAATTGCCAACTTGGCCATTTTAGACACGGTGAAGGGAGGAGAGAATCCTGAAACACCTGCGCGAAGGGAG
TACCGAGAGACACCTCATTCCACCCAGACACAAGAGACACAAGAAGAAGAAGAGAGTACGAGTACGGGAGGAGGAAGTGT
CCCACTAGGAGGAAGTGTTCCACAAGGAGGAAGTGTCCCACCAGGAGGAGGTATCCCACCAGGAAGAGGTATCCCACCAG
GAGGAGGAGGTGTCCCACCAGGAGGAGGTATCCCACTAGGAGGAAGCATTCCACCAGGAGGAAGCATCCCATTGGGAGGA
ATTGTCATTCCGGCAGGAGGGAGAAGAATGGCAGTAGTCAAACAGAAACTTCCAAGATTTACTGGAGAAGGGTCCGATGA
CCCGGCCCGACATTGTAAAACGTGTATCGCTATATGGCGGCCAGTGGAGAAAATGACACCGATGAATGGTTAAAAGCTTT
CCCTGCCACCCTAAGAGGGATCGCTATTGATTGGTACACAGATCTCGAGGCTACTCAGAAAACCACATGGAAAGACCTTC
GTACTGCTTTCGAGGAGGAATTCAGACTCCTACGGGATGATGATGAGATAGTCACAGAAATCTACAATACTAGACAAAGC
AAAAACGAGTCAGTTAGGGGCTATACCAGGAAATTAAAGGAACTCATAGGGAAGTTGGATAACAAACCAGCTGACGGATT
GAAAAAACGATGGTTCATTGAAGGGTTAACCCCGTCTCTAAAGCGAAAGATGAAGATAGTACCACCATCATCCTTTGGAG
AAGCGTGCACCCGAGCAATGGACATCGAAAGTGAATAAAACCTCTAAGGCGAAGAAGCATGGAAGCAGAAGTGAGAGCTC
AGACGAGAGCGGAGATGAGTCCAAAACCATCCAGGCTTTGAGAAAAGACATGATGAGATTGATGAAG
>Thupl.29380113s0007.1 locus=Thupl.29380113s0007 ID=Thupl.29380113s0007.1.v3.1 annot-version=v3.1
ATGCTTCCATTCTCCTTTTACGCACCTCTTTTTCCATGGAGATGGAAGTTGGATAGCACCTTCGAATAATTCTTCAGACC
TGTCTACGGAATATTAGCTTCCCTCATGTCATGTTACACGAGTCATTATTATTTCCACCTTGCACTAGCTTAGACAATCA
TGGTTTCCAATGCATCTTCTCTATGTGCCAGCGAATAATTACTCTATGCTCTTGGATGGCAACAAATATTTACATTGTCC
GATGCAAGTTTTAGTGATTACAATGGCATACTCCCGCTCCACCGTTAAGCTTCGTACAGTCTGGCACGGCTAAGTAGTCC
TATGTTGAACAATTGCATTTCAAAGGACTTGCATTCTTCATGCTTATAATCTTCCATGCATTATCTCACTTTAACTCATT
TTCCTGCATTTGCATCTCCTGCAGACTCCAAGATCTTTAGCTGTATCTGATAGGCCAGCTATATTGCAAGCAAGTTTCAT
TATACAACTTTCGTCCAAATGGAAGCCAATGACGGAGCGTCCATTCTTACAGGCGACAAAGAAAAAGAGAATGAAGATTC
TTGCAATGTCTGTGGTGGCAGTGGAAGTCTTCTTTGTTGTGATGAATGCACTGGTGCCTACCATCTCCAATGTTTAAAAC
CACCGTTGACAGTTGTACCTCATGGTAGTTGGAGCTGTCCCAAATGTGTTACTCCACTTGCAGACCTAGACAAAATTTTA
GATTTTCAGATGAGGCCGTTGAGCACAGAGCATAATGGAGTCTCCACTCAGAAATTGGAAAAACATTATCTGGTGAAGTT
CAAATCAAGATCTTATCTCCACTGTTCATGGATTTCACAAGAAGAGTTTGAAAGAGCTTTTAAGTCATATCCGCAGCTCA
AGACAAGATTAAAAAATTTTCATCGTCAACTGGATTCAGTGAATGCTTCAAATGATGATTGGATCCCACTTCGGTCAGAA
TGGGTGACTGTGGATAGAGTAATTAATAGCAGAATGAATGGCGATGTCCTTGAATATTTAATCAAATGGAAGGATCTTCC
TTATGATATGTGTACTTGGGAAGTAGAGAAGGATATATCTGCTTTCCAAGATCAGATCAATAAGTACAATGCACTTCAAG
CCAGAGGACAGTTCTGCATGTTTCGGGCTTGCAATGGTCCTGTTCTTGATAGCAGAGATGCTCAATGCAAAATAAAAGAT
TTCAAACCCTATGACCAGACTCCCAAGTTTCTTGTTGGAGGTACTCTGCATCCATATCAACTTGAAGGGTTAAACTTTTT
ACGATTCGCATGGCTTCAAGGGAGACATGTTATCCTTGCAGATGAAATGGGACTTGGCAAAACTATCCAGAGCATCTCTT
TTCTGGCGTCTCTAGCTCCAGAGAGTATTTCTCTTCCTCATTTGGTGGTGGCTCCACTTTCAACATTGCGTAATTGGGAG
CGTGAATTCTATACTTGGGTCCCTGAAATGAATGCTGTAATGTATACAGGAAATGCTCAAGCTCGCTCTATCATTAGGAA
GCATGAGTTTTTCTTTCCAAAGAATTTCAATCTAGTGAAGAATCACAAAGGTGAAGGGAATCCAGTGATAGAACTAAAGA
AAAGAAAACAGGAAAGAATAAAATTTGATGTCCTATTAACATCGTACGAAATGATCACCATAGATGCTGTAATTCTAAAC
AATATCAAATGGGAATGCCTGATAGTTGATGAGGGTCATCGGCTTAAAAACAAAGATTCAAAACTTTTTCAAACTTTGAA
GCATTTTTCATCTAATCATCGAGTTCTACTGACTGGTACTCCTCTCCAGAATAACTTGGATGAACTCTTCATGCTTATGC
ACTTTCTGGATGCAGGGAAGTTTGCTAGTTCAGAAGATTTTCATGATGAATTCAAAGATATTAGTCATGAGGAGCAAGTT
GGAAAGCTGCACCAAATGTTGGCCCCACATCTTCTTCGAAGATTGAAGAAGGATGTGATGCAAAATATTCCTCCCAAAAA
AGAGCTCATTTTGCGTGTTGAACTGAGTCCTCTGCAGAAAGAATACTATAAAGCAATTCTGACTCGCAACCATCATATTT
TAGCTCGCCGAGGTCGATCTCAGATTTCCCTAAATAATGTTGTGATGGAACTCCGAAAGCTATGTGGGCATCCTTACATG
TTAGAAGGGGTGGAACCAGATGTGAAGGATGTGCAAGAAGCATATAGGAAGCTTTTGGAGGCTTCTGGTAAGCTTAGTTT
GTTGGACAAGATGATGGTCAAGCTTAAACTTCAAGGTCATAGGGTGCTTCTTTACTCACAATTCCACCATATGCTAGACA
TATTGGAAGATTACCTCTCTTACAAGAAATGGACATATGAACGTATTGATGGAAAAGTAAATGGAGTTGAAAGACAAATC
CGAATTGATCGTTTCAATGCACCAAACTCAACACGGTTCTGTTTTTTACTCTCAACTCGAGCTGGAGGATTAGGTATTAA
CCTTGCAACTGCAGATACTGTAATATTATATGACAGTGACTGGAATCCACATGCAGATTTCCAAGCAATGGCCAGGGCTC
ACCGCCTTGGGCAGATGAGCAAGGTAATGATCTACAGGCTTATTACAAGAGGAACTGTTGAGGAACGCATGATACAAATG
ACTAAGAAAAAAATGATCCTTGAGCATCTTGTAGTTGGTCGCTTGAAAGCCAAAGTTTTGAATCAGGAAACATTAGATGA
TATATTACGCCATGGAGCAAAAGATCTCTTTTTTGATGAAAATGGGGAGGCTGGAAAGGCACGACAGATTTATTACAATG
ATGCTGCGATTGACAGATTGCTAGATCGCTCTCTAGTGGACAATGAAGACACAGCAAGTGACGAAGAGGAGAAGAATGGA
TTTTTAAAGGCTTTTAAGGTTGCAAATTTTGAGTATGTGGATGAAGAGAAGAAAGCAGCTGTAATAGATGAAGAGACGAA
CAACCAGGAGATGGATCATCAATCTACTCACATATGTGCTGCAGATAAGGAAAAGTATTGGGATGATCTACTGAAAAGAA
ACTATGAGCTGCAGCAAACTCAGGCAATCACTGTGCTTGGGAAGCGAAAGCATTGTCATAAACAAATCATCTGTATTGAA
GAAGATGATTTATCTGGATGGGATGATAATTCTTTAGAGGCTGAAGTCAAGGACATTGAATGTGATTGGATAGAAACCAA
TGATTCTAGCCTAACAAGAAAACTCCCAAATATGACTGAAAGAAGGGCTAAAGCTTTGAAGGCACGAGGGGGTACTATGG
AGTTGTCTTTATTGGAAGGAGAGGGAAATTCTTTGAGAATTCTTGGGTTTAATCAAAGGCAACGCGCAACATTTTTGCAA
ATATTAATGATGTTTGGTCTGGGAGATTTCAGCTGGAGTGAGTTTATATCTCGAATGAAAAAAAAGTCTTCCCAAGAGAT
TAAGAGTTATGCAACTCTTTTCCTCTTTCACATTGTTGAGGGCATAAATGACTTGCCAACATTTTCTGATGGGGTACCGA
AAGAAGGTTTACAGGTACAGGAGGTTCTTGTTCGTCTTGCAATACTAAGTTTAATTAAAGACAAGGTATTCTTACATGTC
ATTTGTTTGTAAAATCCTTGACCATGAGTTATTACAAAAATGTGGAGTTATTAGTTATGAGTATACAATACTACTAGGAA
ATTTTCTGTACCCTGAAATTCAAACATT
>Thupl.29380113s0008.1 locus=Thupl.29380113s0008 ID=Thupl.29380113s0008.1.v3.1 annot-version=v3.1
CTAACAGAATCGAATTGACGAGCTACAGTCTACAAGAATATTTACAACTTGAATGACTTCCAATTTAACCCCAGGATAGC
TTCGAATGATATTCAAGGACAGGCTGATTTTGTCCTCCTAAATATTTTCGTCGTTAAAATAGTAGTCGTGTTGGTGGGTG
TCAGAATAATAAGAAATGGAGGGCGAGGCATCGCCATTGCCTGCGTTCGAAGCTTCCTCCGCAGTCCAACAGTTGTTAGC
AGATCGGCTGCTCGACCAAGCGCTTCCCATTTCTGAACGCTTCCGAGCTCTCTTCTCCCTTCGCAATCTGAAAGGATCAG
TTCCGCGCCAGGCACTTATTGTTGCAACTAGGGATCCTTCGAATTTGTTGGCACACGAGGCAGCATTTGCACTGGGGCAA
ATGCAAGATGTAGAGGCAGTTCCGGCTCTCAAAGATCTTTTGCTGGATTATTCGATTCATCCTATCGTTCGCCACGAGGC
AGCAGAGGCCCTTGGGGCTATAGGACTGGATGATTATGTACCCCTCTTGCAGAATAGCTTAAAGTTAGATCCAGCACAGG
AAGTGCAAGAAACATGTGAATTGGCACTGAAACGCATTGAAAAAAGTAGGCATAAAAATGCAATTAAAGAAATTAGCACA
GAAGACAAGTCTCCTTTCCTGTCTGTTGATCCTGCAGTGCCTGCATCTTCTGAGACTAGCATAGAGGAACTCAGGAAAGA
GCTTTTGGATGAAGATAAAGGCATGTACGAGCGCTATGCTGCATTATTTGCATTGCGAAATCGTGGAGGAGCTGAAGCTG
TTGATGCTATTGTTGCAGCATTACAAGCCCAAAGTGCACTGCTTCGACACGAGGTAGCCTATGTATTAGGACAGTTACAA
GATAAAGTTGCTTCTACCGCACTCACAGAAATCTTGAAAGATCTTAATGAGCATCCCATGGTTCGTCATGAAGCTGCTGA
AGCACTTGGTTCCATAGCTGATAACGAAAGCGTTATGTTACTTAAAGAATATGAAAAAGATCTTGAACCAATCGTGTCAC
AAAGCTGTGAAGTGGCACTTAGCATGCTCGAGTTTGAGCAATCTGGCAAATCTTTTGAGTACTTGTTCCTGGAGTCACCA
CAGGTGCATTAAGATCATAGTCGACCATCGCTAACTTATTTTCTTCTTTAATAAAGTATAAACTAATTAAACATGTGCTG
TTTAGTCGATCTTGCTAATTTTCAGCATGCTTAAAATTTAGCTGCTGGCTTAGCAATTATCCTTGGGAAACAGTTGTTAA
GACTGAATTGCAGCAATTTTCCATTAGTATTTTTATAATCAATTCTATAACCAATGAGAATTTGGAATGCTTTTCTTGGA
TGATAAATAAAGACTGTTGTATTATATAACATTGTTAGTGGTCAGAAAACATCAAATTGGAAGTGTTTGACTACACTCAA
AAGCTACAGAAGATAATATTCGTGCCTTTGGCTAGTAAACAATCCCTACACCAAATGATTGACTTTTAATTTGGAGTATC
TTGGGTTGGCAATGCTTTTTGTATTCAATTCCACACTCACCTAGAGAGAGATTTGTATATTCTTCACTTTATAATGACGT
AGAACGAATAGATATTTTTCGACAAAGTTTAACATGCTTATAAAGTGGTGAATCCTTTATACG
>Thupl.29380113s0009.1 locus=Thupl.29380113s0009 ID=Thupl.29380113s0009.1.v3.1 annot-version=v3.1
ATGCAATACCCTTTCTACCTGAGGTATGTTCGTGCTCTTTTGATCTCTATGAGCCTAGCCTCCTCTTTTTGTAAAAGTGA
TGCTTTAAATTCTCCAGTCAAGTTCGCCTTCTCTGGGGGTTATCCTTCAATTAATAGGATGCAGCTTCCATGCTCTCCAA
GGTCAATCTCCAGGTCCATCCAATTGGTGATATATAATTCATGGAAAGGTTATGCTCTTATTTGTTTTTTTTCACTTTAT
CTTCCAATTCTGGATGAATTGGATAACTATTTCGTATAG
>Thupl.29380113s0010.1 locus=Thupl.29380113s0010 ID=Thupl.29380113s0010.1.v3.1 annot-version=v3.1
GTAGAAGGAAATATTCTATGTTCGTCACATCGTGGGAGCAAGAAACAAAATACATTTTCACAAAACAAGGTTTAGGTGTA
ATTCATTGAGTAAAATTGCAGGGTGAATAAGAGCCAAAGGGGTTATTGGAAGTTTGATTCTAATTCAGCAGATGCTTGGA
GCTAATTGAAAGGAACTGAAATCAATTTCAACATCCACTCAAACGGAAGGCAGAAATTGAAGTTCCAGGCAAGAGTCGTA
CAAATCATCGAATGGGTTGCTCAACAAGAGAAAAATCTGTTAGAAACAAGAGAAGGCTTCGTTCAAATAACCCTTCTGTG
ACCATTAGAAGTGAAGAAAACTTGCCCGATTGCAGGAGGAGTAATGGTATAGCTACAGAGACTGCCTCAAAACCCATGAG
AATATTGGATGGTGCATCTGTGGAAGAAAAAACCAAAGACAAGGAAGTTAGTTCCGAGGAAAATGAAGAAGCAGATTGGG
GGTATTGCACAGAGGAGCAATTGGAGGACCTTCTACTAAAGAGTCTTGAGTTTGTCTACAATGACGCTGTGTGCAAAATT
GCATCTGAAGGTTACAGTGGAGAAGATGCACTTAAGGCAGTGCTGCGAAATGGCCACTACTATGGGAGTGGTGATTTGCT
TTTCAACATTGTGAAAAATGCCACATCCTATCTAGAAAACAACGCCCGTAACTGCTCTGATGAAGCTGATATTGTTTTCA
GAGATCTCAAACAGCTCGAAGAATATGCATTGACTGGAATGGTTTGCATGCTTAGGCAACTTCGCCCACAGCTCAGCAAA
GGGGATGCCATGTGGTGCCTCCTCATGAGTGATCTTCATGTGGGAAGAGCAAGCACCTTAGATATCCCTACGTTGCCACC
TACTGATGAGAGAATTAAGTCAAATGGAACTGGACCACCTCCTTTAACAGTAATTTCTATGCCTTCTCCAACCAGGCCAC
CTTGTTCATCTTCAAATTTTATACCCATAGGTGCAATTTCAGAGCCATGTAGAATGTGTGCAAAGAGAACTTCAGGCTTC
AACATAGCGGAAGCTGATATAACTGCTGGTGACAATATATCTTTACCTCAGAATGGCTTTACATTTGATGCGGGAACATC
AAAATTACCATCCACAAGCATTGCCCAGTTAACATCCAATCCTTGCGGGCAATCTTCTACGAAATTGTCCCTGCTAAGGC
GAAATCCAGCTGCATTATTGCCTGCTCGGCTTCTCCGTGATTGGAAGTCCAAATCAGATTTATGTTCACAATCAGATGGC
AACAACAATGAAGGATTAGTTTCCACATTTAGGCCAGGGAAATTACAAATGCAATCAACACATTCCTCCGAAAAGAATCA
GCTCTTAACACAAGATATAATTGGTGATGCTGAAAACGCTTCTGATTCAACCAGTGTTGTTGCTGCAGCAACAGAACTAT
CTTTGGGACTAGCCTCCCCTGTGGATGCAGGACAAGATCAGTATAAGGAAAAGCCTAGGAGTTGTCCTGATGTAGTAGGA
GCCATTCTGGGAAGTCTAGAGCAGATGGGCATTGCTGAGAAATCTGATGGTGTAGATCAACGAAATGAGATGGTGCTGAA
ACTTATGCATCAAATAAGAGATTTAGAAATGCAACTAAAAGAACGAACGGAATGGGCTCAACAGAGAGCTTTGCAAGCAG
CTAGAAAATTGAGCAAAGATTTGGCAGAGTTGAAAACATTGAGAATGGATAGAGATGAGATGCTGCGCTTGAGAAAGGAT
AAACAAACAGTTGAGGAGACTGCAAATAAAAGACTTACTGAAATGGAGAATGATTTGAAGAAAGTAAGTGGCAAAGTGGA
CCAAGCCAATGCAGCTGCAAGAAGGCTTGAAACTGAGAATGCAGAGGTGAGGGCAGAGATGGAAGCATCCAAATTGAGTG
CAGCAGAATCTGTTGCAACCTGTCAAGAGGTTGAAAAAAGAGAGAAAAAAGGTCTAAGGAGGGCTCAGACTTGGGAGAAA
CATAAGTCCAGGCTCCAGGATGAAATTAATGAGATGAAACAGAGGACTGCGCAAGTACAGCAACAATTGTCCCTCATCAG
GGATATGCAGCAAGAAACAGAGGCAAAATTGAAGGAAGAGGAGAAAGCCAAAGAAATAGCAATTGCACAAGCGGAGGAAG
AAAGAGGAGCCAAGGATGCAGCTGAAGCTTCATCCAAAAGAAGGGAGGAGGTATTACGTAGAAAAATTGAGATGGATTTT
CAACGGCATAAGGATGATATTGAAAGACTTGAACAGGAGCTTGCTCGTCTGAAAGCAACAGCAGAATCTTGTCAACTAAA
CACTGTGTCACATGCTCCGCATGCAGCAGATGAGGATAGCGTAAAGAGCTTAAAGGAAACGAATGCTCATTTACATTCTA
AACTCCAGGAACTTCAGGAATCATCTCGCAGAGAAGGAACTTGTGATCGGGAGTGCATCATGTGCATGGATGAAGAAGTC
TCAGTTGTATTCCTACCATGTGCACATCAAGTTCTTTGTGTAGAGTGTAATCGTTCGCATGAGAAAAAGGGTCTCAAAGA
CTGTCCATCTTGTAGGAGTCCTATCCAACAGCGCATACATGTGTATGGTGTAAGATCATAAGACTAGTTGAAAATGTTGC
TGGTACAAATTAGTTGCTGGTACAATTTTGGGACAACTACTATTGCTGAAATATGCAATTTTCTACAATAAGATGTGCCT
TTGCTACATCAATACCACCACTAGACAATGCTTTTATATCCATATCACAGAAGCCTCAAAATACATTGCTCTATTTTATG
TATTTCTTGGTATGGATTATTACTTGTAGCTAGTGTTGAATACATTAAAAAACCAAATACTATGGTTTGCATTTGCTTCT
CCGTTGGCTGTTCAAATATGCACGGTGATCTCTCCTTTCAATCATACAAGCAAATCTTTTGTATACGAAGAATTTATATA
TATGACAGTGTATGCACCCTTTCATTATATTTAAAAATGCTATTTTACTTCCTACTCTAGCAAATGCGTTCTTGACAGAG
GTCAATCATCATAATTATCAATTATGTATACGACAGCCATAATATAACTTTTTGTTGATTATAACAAAAAGTTATTTTTT
GAGCTTTCTACTTGTTATTTACTATAAGTAACCAAGGTAATATTTTTCATGCTCATTAATGTTTTCTACTGGCTGATATC
CATTAAC
>Thupl.29339428s0001.1 locus=Thupl.29339428s0001 ID=Thupl.29339428s0001.1.v3.1 annot-version=v3.1
AATCCCGTAAGATATGTTTGACACGAAATTTGAGCCGCTTTAAGCAATTCCTTTAAAGACTCGTGTTTAGTGCTGCCCGT
TGAAAAAAGTGCAATGGCGTGCGTTCTACTCCGAGCTTCAAGGATTCTGAGATTGAAATAATCAGTGGTTGACAGACATA
AGGAGACGAGAACTCTGAAGGAGTGGCCTGATGAATTGATGTTCTTTTATTTTGACGATCTGAAACTTGATCCATAATAT
ATATGCAAATTTCTATTCAGAGTTTCAAATTTTGTACATAATTTTATCAAATATAATTTTCTCTCAGTTATATTAACCAT
GGCGTCTTCCTCCTCATCTCAGACTGGTTCTTTCAATGAAGATGAAAGTGAAAAGTTCACAGTAACAAAAGTATTATATT
TTGCACTCATCAATCCTACAGTAAAGCTTTTAATTTTTCTATATAATTTTATCAAATCCATTTTCCTTCGTATTTTCCGT
CTATCTTTGACAGTTGAATCAATAGCGTCTTCCTCATAAAAAAAAACATACGATGCATTCATCAACCAGCGAGGCCCTGG
TGTAAAAGAAACTCTGGCTTTTGCACTTTATGATTCATTGGAGGAAATGGGATTTTGGACATTTCTTGATGATCAAGAAT
TACAATTGGGAGATTCAATTGAGTCTGCCATACAAAATGCCATTTACTCTTCTACAGTGCAGATCGCCATCTTCTCAAAA
CGATATGCGGAGTCCCCCTGGTGTCTAAATGAGCTAGTTGACATGTTGAAAACCAAGGCTCTGTTTATTCCTGTATTTTG
TGATGTGAAGCCTGTTGACGTTCGATATCCTGACAAGGGAGTTTATAAAGATGCATTCGCTAAGCATGAAGAAAAGGGGA
GATTCAGCAAGAAGACGCTTATTGACTGGAAAGCAGCCCTCCACTCTTCTTCGCTTATCTCTGGCTACGAATTCAGCACA
TCTAATGACAATGTGGAGATGATGTGTACAAAGATTGCCTTGGCTGTGCGAAACGAGGTTGGAAAGACAAAAAAGGGGTT
CCCGAGATTTGTGGAAGCTGCAAAACATGAGACAGGTTTTCATGCAGACTCAGCGGCGTCAACAAGTAGATCAGCACCGG
CGAAGAAAACCAGTGTTCTTCCGAGAGATTCACATCCGGTGGGTATCGATTCCAAAGTTGAAGCCATGGAAGGCTTGTTG
AAGGACCCAAAAATTCAAGTTATAGCCGTCGTTGGTATGGGCGGCTCGGGGAAGACATTTCTTCTCCAAAATGTCTATAA
AACGTCTAAATCCAGGTTTGATAATTCTATTTGGCTCTCTATATCTAAATCTTATTCTGTCAAGAGTTTGCAACATAACA
TAGCCTTCCATATAGGATTACAAAGAGAAATTGTGGATGGTGCCGTATCTGAAGAGACAGCGGCTGAATTAATTCATGAC
CGTCTCCAAGGGAAAAAATCTCTTATTGTGCTGGATGATCTCTGGACATTGTCGACAGAAGATAATATCTTAGATAAACT
TGGTCTGCCAGATGATAAAGATTGTAAAGTTGTGGTGACCACAAGAAATAGAAAGGTTGCTGTAAATTCAAGTGCTCGAA
TTTATGAGATGAAAAAATTGTCAGATGAGGATAGCTGGAAGCTATTTTGTGTCTATGCATTTCCAGATTGCGAGGAAAAC
AAAGCCCCATCACATTTGGAGGAGGTGGGTCGTGGGATTGTAAAGCAATGTGGAAATCTGCCACTGGCAATCAAAACGAC
TGCAGCATCTCTCGCCAACAACACAGATCTCAGCAAATGGGAGTCCAAGTGCCGCCAGCTCAAAAAGGCAGTTATTCCCA
TCGGTGAGCATGACCCTGTGATGGATATATTAATGTTGAGTTATGATTCCTTGCCAGCACATCTGAAAGTCTGTTTCGCT
TATTTTTCTTTCTTCCCTGATGATGAAAACATAAACTGTGAATATCTGGTAAATCTATGGATAGGAGAGGGATTTATCCC
GGTAGGAGAGGAGCAGTGGGACATGGCATGGGATTGGTTAAATCAACTAGCCCAGTTGTGTCTGCTTCAAATATGGGAAG
GTTTCAAGATATTCTATGAAAGTCAGTCAACCAGAAATTGTAAAATTCATGATCTGTTGCATGATTTGGCCATAAACATC
TCGAGAGAAAATAAATGTGTTCTCTCTGTTGAGGAAGCATCTACAAATATAAGTGCTGCCTCTGGCTGGTGTCGGCTTTT
ACTAGCCAAGAAAAATATAAGTGATAATGCCCTCTCACAGAGCCTTCCTAGCTATCTCCGTACATTGTCACTATTTCAGA
ATGAGGAGATTCTCAGCATTCCTGAAAACTTGTTTGCAGCAGCGAGAGGACTGCGTGTTCTGGACTTGAGCTTCACAGGG
ATCTCTACATTGCCTGCGTCTCTTGGAAAGATGATACTTCTTAAAGTCCTGAATGTAAGGCAAACAAGGATAAAAGAGGT
ACCAGAATGTGTGAAATATCTGAGAAGTCTCTTGTTTCTTGCAATGCCTGAAAAATGTAGATCCTTACCAATATGGATAG
GTGAACTTAAATGTCTTCAGCATTTAGAATGCGAGGGTGTAAATCGCATGCCAAATGGAATATCAAATATAGTCTCTTTG
AGAGCACTGCGATCACGTATGTTGGAGCTGTCCATGGAAGAGGACGGATTCACGAGGTTAGAGGATTTGGCCAATATGAC
TCAGCTTCAGCAGCTATGGTTAACCGTTAGGCATGAGATGGAGTTGAAGAGGATGGAAGAAGGGGTCCTTGCACAGCTGC
TGAAGATGCGTCGTCTCAGAATCACGTGTTGGATCGAGCACTTCCCTCAGTTTCCTGATAAAATGAGAGCAATGAAACAA
CTAGAAAGTCTTAGATTAACGAGATTTGCAGTGCCAAGTTGGACATGTGACTTGGCAAATCTGAGGGAATTGGATTTACT
AGATTGTGAATGTAGTGATTATCCAGAGTTACAAAGAATGCCCAATCTAGTGAGGTTGAATTTGTCTGGGAACAAAAGGT
GCAGAAAATTGCCAGAGGAATTTGGAAAGTCAGGTGGGTTTCCACATCTCTGCTTTTTCAGAATTTTTTTGCACCTCATA
ACCGGGTTATGCAGCCCATAACCCGGTTATGGGGTGCAATTCCTTGTTTGGTGACCTCTAAGTTGAATGCGAATACGGAT
TTGCAAATCTCCATTTGTGCAAAAATGTGGATGTCCAAATTCCTGCTGAAGAGGTGGAATGACTTTCATCTCCATGGTTT
TCATAGAGATTAAAGCCATTTTAACTTCGCCGTCGGGTCCAGTGCACTCCAAGCTTTGCATGATTAAATTGGTTTATATA
TCTTGTCGGGTCCGGAGCACTGCGTCGATTTAACTGTTGGAATGTGGATTTACAAATCCATCTTCCAGGGCAACCAAACA
GTCCCAAAAAAGCATAACCGGGGTTTGCATAACCAGGGTATAGATAACCATGATTTGCATTATTTTTCAATTCCCCAACC
AAACGGGCCTTACTGAATTAGAAGAGTTTCCAGAATTGGAGGAGGGAGCAATGGCACGTCTTGAGGAGTTCCGTTTAGTA
TTTTGTTCCAAAGTGAAAAAAGTGGGAGACGGATTGGAACGGTTGAAAAACTTGAAAGAATTCGATTATAATGGATCAGG
GACAAATGAAGTAAGGGAGGCATTAAAAGAAGGTGGAGAATATCGGAATAAAATTAAAGTTATAAATCCACATTTAACTA
TTAAATGTGAGGCAGTTTAATAATTCTTCAATTAAATTGTTCTATAATTAATATTTATTTTATTTTTATTGTTTTGTAAT
TAATATTTATTTTATTTTTATATGAAAATTAAGTGTCTGAAAATCTTTAAGATTTAAAGAATAAAAGAATGTTGTTGTTT
TTCAAGAGACTTGATGATGTTTTTATTTTTTATTTTTTATTTTTTTTCCCTTTTTATCTTTTTTCAATCAATAAATTTTA
AATTGAATGCAAGTTTTGAATAGTTTTCAATTTTTATAAAAATGTTATATTTCATTGTGAAATGTTTAATCATATTTATC
ATTTAGAAGAATAATTTTGAATATTAAATGTAAACTATACAATTTTATTATAAAAAATTATTTTAAATAAATTATATATT
TATGTTTAGACTTAATCTTTTGTGAAATCTCTTACTCAAAAAATATGGTTATTTTGTGGAATCTCTTTCTCAATAAATGA
TAATACATGAAATGGTGGGAGGACAAGTGGAAATGATAATACATGGAATGGTAGGAGGACAAGTGGAAGACATGTTAACT
TCAAACGTTCCTACAAAGGGATAGTCATGTGACATATGCTACCTCCTATCATTTTTGTTTTCATTTATGTCTTCTATATC
AATGTTATAGAATGACTTGGAAAAGAATTTTTGTAGATTTGAAATTGACTATATTGATAGCTACAAATGATGATTTTTCA
TCGTCATTAATTCCTTCAATTTCAATTATTTTGTTATTAATAAGATATCATACCCCGTTTTAAGATATATGTTTATGATT
GAGTGTGATGACCTTTGATTTGATGAAAATCGTAATATGGAGATCTAATGGATGCATCAAAGGGATATATTATGTGAAGC
TTAGTAAAAAATTTAGAAGCATTCGATTTCAATTAATGAAAGCAAGAGGTAGTAGCCATTTGATTTATATTTTACTTCAT
GTCATCACCCTTTACAAAATAACTTTGCTTTTAAACATTGAGAGGTAGGAAGGTAATGATGAAACATATTTCAAAGTTTT
GGTTCTAAAATATGAACTTTGAGATTTTTTAGATTGTTGCACAAGACTCTAAAATATTTAAGTCTATTTAAGTACACAGT
ATTTCTTAAGGATAGAAATAATCCCTTGAATTTTTTATCCATCATCATCAAAATGGTACTTGAGCT
>Thupl.29379512s0001.1 locus=Thupl.29379512s0001 ID=Thupl.29379512s0001.1.v3.1 annot-version=v3.1
GAGTTGTTCTTCAAGGAGATATTTAGATTACATGGCTTACCTCGGAGCATTGTGAGTGACAGAGATAGCAGGTTTATGAG
TCACTTTTGGCAGGAGCTATTCAGGTTGTGTGCGACAGAGCTCACTCTGAGTACTGGCTACCACCCTCAGACAGATGGTC
AGACAGAGATAGTGAATAAATGGGTGGAGGGATATCTCAGAAATTATATAGCAGGGCAACAGAAGGCATGGGTAAAGTGG
ATTTATCTCTGTGAGTATTGCTACAATACCACTTATCACATGTTTATTCAGATGTCATCCTTTATGGCCCTGTATGGGTA
TGAGGCACCCAATTTTATGGATCTGCTTTTGAGTGACTGTAGAGTGCCCAGTGCAGGTGATTTGTTATAGGAGAGTCAAG
ACATTGTTAAGACTCTCAAGGATAATATAACCAAGGCACAGAATCAGCAGAAGCAGTATGCAGATCAGAAGAGGACTGAG
CGGACTTTTGAGGTTGGAGATATGGTGTATCTTATGTTGCAGCCTTACCGTCAATCCACTCTCAAGAAGAGTGCTGCCGA
GAAACTTAAGCCACGATACTATGGTCCATTTAGGATTATTAGGAAAGTGGGAGAGGTGGCTTATGAGTTAGATTTGCCGG
CGGAGAGCAAGGTGCACAACATTTTTCATGTGTCACGCCTCAAGAAGGCGCTAGGACATCATATTGTGCCTTCTGCAGTA
CTACCACCCTTGGATGATGAGGGAAAACTTGTTTTGATACCAAAGGCTATCATTGATTTCAGAGAGGAACTTGAGGAGAC
GTACCATCCGGGAATATTTGGTGAAGTGGAAGGATTTGCCGGTAGAGGATGCTACTTGGGAGAGCGAGGAGATTTTACAG
CATCCGGAGTTGAGATTGCTTGAGGACAAGCAATTTTAGGGAGGGCGGACTGTGATGTCCCCTTCTAGCTAGAGACATCA
CTCTAGCTTGTGATTAGCCTATTAGAGACCTTCGTAGGCTAATGAGATTGGATAGAAGGTCCTTTGAGGGATGCATCTTC
TTCAGTGGTCAAAGTTTTGCAGATTTGGCTTTCGTTTGAGGTCTCCAGGACTCTGTATGCAGTACTTACTATTTATAG
>Thupl.29379512s0002.1 locus=Thupl.29379512s0002 ID=Thupl.29379512s0002.1.v3.1 annot-version=v3.1
AAATTGTTGCATCATCAACGACCTTAGGAGCCCATGATGAATTTGTTGCAGCCTTGAATATTGGGACTATTGATGTAATG
GCTATTCGATTATGGTTTGATGCCATGATTCCGCTTCAGAATCCTTCAAATGTGCTGGCTGGTATTGGACCTGGCGTTGG
TGCTACATTATTTGACCTTAATGCATTGCAGGAAGAGTTTTCAACGGATGTGGGAAGTGTCATGGAGGTTGATTTGTATC
ATGCAAACCCATTTATTCCTTTATCAGATAACATGGTCATCGAGAAGATCATGAAGTATTTGATTCAATGTGATAGCCGT
TTTGGCAATGCCCAAATTATTGACAGTAGTGTTCTTCGATACAAGGAGGCTGTAACTCTTTTTGGTCCCGGTTCACACCA
GTTTATGGCATCAACTGAGACCAGCTTCTCAAATGTATTCATCGCTGGTGATTGGCTCAAGCAAGGCCCAGGCTCACATG
GAGCCCGAGGGCTCTCTCAAGAAAAAGCTTATGTTTCTGGACTAATAGCTGCAAATGCAGCTGCTAGAAATCTTGGAATA
GATTTTCATGTAGACATAATTAATACTGAAGAAGATGAGCCTCATGTCGCAGCAACTAAATACATGGTGAGCGAGATGAG
GAAGACTGCACGAAACTTGGGTATTGACTACCCATTCCTCTGAATTCTCAAGAGTGTTGACTTGTGGAAGCAGAGAGCAG
ATTCACTTATTTAATATTTGTAATTATTTTAATCCCGAAACATCTATATGTTGCGTGATGATTATTATAGTTGCATATCA
TTTGTTACCCTAGAAACTTAATAAAACATAAGAAATTAAAAGGCTATGTTTACTGCTGCTTACTTCAATCTTTTGTATCA
AATACAACATTATTGCATTCACTGATTAATTTAAAGATATATCAACATAT
>Thupl.29379512s0003.1 locus=Thupl.29379512s0003 ID=Thupl.29379512s0003.1.v3.1 annot-version=v3.1
ATGTGGGTCTCTTTCCTAATTCCATTGGGTGACTGCAAGTGTGCAATCTACAGTTTTGGAGATTCTTATGCAGACACGGG
GAATTTGTTAATCTCATCGCCACATCGTTCAATTGGTCATTTTCCATATGGTGAAACGTTGGGTTATCCAACTGGTCGCT
GCTCAGATGGGCGATTAATTATTGATTTCTTTGCTGAAGCTCTTGGTCAACCATGGTTAAATCCATTTCTACGAAGGCCT
GCAAACTTTAGTGCTGGTGTAAACTTTGCAGTTGCAGGAGCTACAGCTCTAAACCCAGCTTTCTTCCAAATAAGAGGAAT
TGAAGGACTTAACACACAGTTTTCCTTGGATACACAAATACGCTGGTTCTTGAAACATAAAAAAGCTTATTGTTCACATC
ATAAAGAATGTGATGAACACTTTGCCAATGCAATGTTTGTGATGGGAGAGATTGGTGAAAACGATTATAACTACCCTTTT
TCACAAGGAAGATCCATGGCTGAAGTGGAAACCTTCATTATCCCAGTAATAAGTAAAATTCAGCGAGCACTTAGAACATT
GATCAGTCGAGGGGGTGCAAAGAAGATTTTGATTCAAAATAATCTGCCTATTGGATGTTTACCTTCTTATCTTTCTGTAA
AAGAGGGTGAGTTGGATGAAATGGGATGTTTGAAGAACTATAATGAATTTGCACAGAGAAGTAACATGATCTTGAAGCAA
ATGGTAGAAGAACTGCAAATAGAGCATCCAAACGTTTCTATAGTTTTTGCAGATTATTATGGTGCAGCACTTACAGTTTT
GAAGGATCCATTGTCTAATGGATTACAATCACAGGTTCTTCAAAATTGTTGTGGACATGGTGGATCCTACAATTACAGCC
CACAATTCCCGTGTGGTCTTGGAATAGAATCATGCCCTAATCCTCAAAGATATTTTAATTGGGATGGAATTCATTTAACA
GAGGCTGCATACACGAGAATTGCTTCAAAATTTATAGATGGGGAATTTACAAGTCCT
>Thupl.29379512s0004.1 locus=Thupl.29379512s0004 ID=Thupl.29379512s0004.1.v3.1 annot-version=v3.1
TTGGTAGAGTATATTCTGCTCGAAAATATCAATCTACAGAACGGTATACCTAAAGTGGATTTATTTTACAGGAAAATACA
GAAACGGTATACCTGAATTGGATTAACTTTACAAGAAAATACAGAGGTTTATGCCAATGGAGCAATCGTACATTTGCTTG
GAAAACAGCGACCATTACGTTCCAGCGCCGCCAAAACTGGAGCAGGAAGAATTCTTTCTTTATTTACTCATACCACGATA
ACCCTCGATAATTTCTATGTCTATTTACTTTAAGTCACTATCTTTGCCCGATCTTCAAACAGTGACTGCGTTTTGTAGTG
TACAAGAGTGTTGTTGGATTCGTCATGAAGGACGGAAATCAAGACTGCAAGAAATGGTCATCAGCCGGCACAATTCAAGC
CAAACAAAAATTCAAAGAAGAAAAGAGTTCTGATGGGTGTTCACATTTCTTCAAAGTGTTGTTGGGGGATTTTTCTCAAA
AACTGAGTATTCCTCCTGCTTTTGTTCCAAAGCTCATACACGAGACTGATGAGAATATAGTTCTGCATGTACCAAGTGGG
CACGAGTGGGTTGTAAAGTTATGTGGTACAAGTGCGGGATTGGAGTTTGGACAGGGCTGGGAGATTTTTGTACATGATCA
GAGATTAGAGTTGGGAGATTTTATGGTGTTTAAGTATATCTGCAGGTCGAAGTTTAAAGTTTGGATATTTGGAAGAAGTG
GGTGTGAGAAAAACACAACTGTTTGTGAAACTGAAGAGACCCATTATGATTTGCAGAAGAAATGTAATTCCGTAGAGAGT
GCTGATGGGAGAAATTTTGCCCAACCCTGGAACAATCATTTGCTAATTGATTTGGTTTCTGATGAAGAAGATAATAATGA
AGTGGCTGAAAATCAAGGGAAAATTCCCAAACCCTGTTCGTCGTCTCATGGTCGCTCTCCGAAGAGTCCTATGTATCGCC
ACACATCTTTTGCTGGAGACAAGCGCAAGTTAGACAAAGCCTCTACAGAGATAGAGACTGGAGAGAGAAGTTATCACGGA
ACTTATTACATTTCTCGCAGACGTCCTGTAACTGAAGCAGAACGGAACAAGGCCCTTCAGGATGCTAATTCTTTCAAGTC
AGATAAACCCTTTTCTTTTACACTTATGAAGCCATCTCATGTGTACCACGGATTCTGGATGGTTGACAGTGGTGCAAAAA
TGAAGTTTATGAGATTTATATTGTTTGTCTTGTGGATCTCCTTACAAATTCGATTGGGAGATTGTAAGTGTGCAATTTAT
AGTTTTGGAGACTCCTTGGCAGACACAGGAAATCTGTTAATTTCAGCACCTGATCAACTAATCGGACGCTTTCCATATGG
TGAAACATTGGGTTATCCAACTGGTCGTTGCTCAGATGGGCGATTAATCATTGACTTTATTGCTGAAGCTCTTGGTCAAC
CATGGTTAAATCCTTTTCTACGAAACACTGCAGATTTTAGTGGCGGTGTAAACTTTGCAGTTGCAGGAGCTACAGCTTTA
AGCCCATCTTTCCTTAAAAGAAGAAGAATTGGAGCAATTTTCCCACAATTTTCCTTGGATACACAAGTACACTGGTTCTT
GCACCACAAGAAAGTCTATTGTTCACGTGATAAAGAATGTGATAAACACTTTGCAAATGCAATGTTTGTGATGGGAGAGA
TTGGCGGAAATGATTATAACTATCCATTTTCACAAGGAAGATCCATAGCTGAAGTGCAAACCTTCATTGTTCCAGTAATA
AATAAAATTAAAAAAGCACTCAAGATATTGATCAATGAAGGGGGTGCAAGGAAGATTTTAATTCAAAATAATCTGCCTAT
CGGTTGCTCACCTTCCTATCTTTCTGTAATAGACGATGAGTTGGATGATATGGGATGTTTGAAGTATTACAATGAATTCT
CACAGAGAAGCAACATGATCTTGAAACAAATGGTAGACGCACTGCAAAGAAAGCATCAGGATGTCTCAATAGTCTTTGCA
GATTATTATAATGCAGCCATTTCAATTTTGAAGGAACCATGGTCTAATGGGTTACAATCACCTATTCTCCAAACTTGTTG
CGGATATGGTGGACTCTACAATTTCAGCCCACTACGGATGTGTGGTGTTGGAGTAGGATCATGCCCTAATCCTCAAAGAT
ATTTTAATTGGGATGGAATTCATTTGACAGAGGCTGCATATAGGAAAATTGCTTCAAAATTCATAGATGGGGAATTCACA
AGCCCTCCATTTTATTCTGTTTTTAAGAATTGTTAGTATTTTATTTAATGCATTATCTACAAAGTTATGACAAGGTTTTT
TAAAACCTTCAGAATGTCGAATAAGATTTTAAATTTATTTAATTCTTTTAAAAGTATTGATTTTAGTTTTTAATTTTGTA
TGAAAATTATATATGACATTCCTAT
>Thupl.29379512s0005.1 locus=Thupl.29379512s0005 ID=Thupl.29379512s0005.1.v3.1 annot-version=v3.1
TTTCACATTGTACAAGACTGTTGTTGAATTCATCATGAAGAAAAAAAATCAAGACTGCAAGGAATGCTTAACAGCCAAAC
ACAGAATCAGAGAGGAAATAAACTCCTATGGGTGTTCATATTTCTTCAAAGTTTTGCTGGGAGATTTTTCCCAAAAACTG
CGTATTCCTCCTGCATTTGTTCCAAATATCATACATGAGGCTGAGGCCAATACGATCTTGCATGACCAAAATGGGCATCA
GTGGATTGTAAAACTGTGTAGTACAAGTACAGGAATGGAATTTAGACAGGGCTGGGGGAATTTTGTGCATAATCAGAGAT
TAGAGACGGGGGATTTTTTGGTGTTTAAGTATATCTTTAGGTCCAATTTTAAAGTTTGGATATTTGGAAGAAGTGGGTGT
GAGAAAAACATGTTTTTTTGTGAATCTGATGAGACCCACTACTATTTACAGAAGAGAAGCCCTGTTAATCCTGCTATGAC
AGTTTTCCATCAACCCATAAACAGTCATTTGCCGAATGATTTGGTTTCTGATAAGGAAGGAAAAAATGTAATGGCTGAAA
ATCAGGGGAAAAAACCCAAATCCTCTTCTTCATCTCATGGTCGCCCTTCCAAGGATTCTGGGCATTGCCAGAAATCACTT
GTTGGGAAGAAACGCAATTTTGTGAAATTTTCTGCAGAAATTGAGACTGGAGAGAGAGATTATAAAGGAATTTATTACAT
TTCTCGCAGACGCCCTGTCACTGAAGCAGAAAGGAATAAAGCCCTCAAAGCTGCTAATTCTTTCACATCGGATAAACCCT
TTTGTTTAATACTTTTAAAGCCATCTCATGTATACCAAGGATTCTGGCTTGGTATGCCCAAAAAATGTGCTGATATTCTC
CAATTACCAAAAGAGAAAACAGAGATGACTCTTGTGGATGATAAGCGTAAGGAATGGCCTGTGCGGTTCATATGGAATGC
TTCTAAAAATGGCCTGAGTAAAGGGTGGAGACGTTTTTCACTGGCTAATAATCTGGAGGAAGGAGATGTTTGCATCTTTG
AATGTGTAGACAACAGTATAGAGAAAATTAAGCTTAAAGTCCATATTTTTAGGGTTATCAAGAAGACAACTCCTTACAAG
AGGATGGCAGCTCAAAAAATGAGCGATAGCATCACATTGCCTACAAATTGCTCTAAGAAAATGAGAGTCTCTAGGGAATT
TTTTGTCAATTTGCCAACAAAAGCATTGACACCCAATGGAAAAGATGAGAAACAAGAAATCAAAGTGAAGAAAATGAACA
ATGGCATTTCATTTCCTAGAAATCACTCTAACAAAATGGAATTCTCAAAAGAAGCTGTTGTCTCTAATTTGTCAGCAAAA
GCATCAGCTCAACAGGGTAAAGATTCAAATCAAAGAATGAGAGAAGTGAAGGAGGAGGAGAATATTAGCAATTTAGACTA
TTGTTCTAAACCGACCAAGTCAAAATGTACAGTAGCCATTTCAGAAAGGAAAATAGGGTGCAGGCGTAGCCCAAGATTTG
CCAAACAAGTGATATTGTAAGATATACCTGTTAATATGTGATATTGATCTTGGGTTATAAGATCAT
>Thupl.29379512s0006.1 locus=Thupl.29379512s0006 ID=Thupl.29379512s0006.1.v3.1 annot-version=v3.1
AAAACAAGAAGTGCTATCATAGAGATTGAAATGCACTCAACACTCAACTACTGAATCCTCTCCTCTACATTGAAAAATAT
AATTTACTTTGATAACTGTATTTTTATAGACATCTTTTCATCTTTACTCTGTAAAAGTCTTTTTAGTCCTTATTTCACAT
TGTACTTTAATAATCTTATAGGCTGAATTTTGATTCCTTCTTATCTTAAATTAAAATAGGAAAAGTAATTTATCATACTG
ACTTGTTCTGTGAGATGTGGTATTTTTCAGTCTGAAGAATTTCCTATGACATCCAGGAGGAAATCTCCAAATAACTTCAA
AAGCAAATTAATGTACTTGAATTCTTTGGAAAATTATATGGTAGGTATCAGAGCGTATTTTATTTACTCCCATCACCCAT
GTACATAGAAACTTAGATAGTGATCTTGTAAAATCAGATCAAAATTCAAAGCAGTGTTATGAAGCAGCCACACCCAGATC
ACAAAGGAATTTGTAATTCTAGTGGCCGACAACTGAAAAGTTCTTGACGTGCTGCCACGGAATTTTGCTATAGTCTACTT
TTTAATCAGTTTCTTTCTTATGGAAAATTGGCTAGAAAATTGGAAATTGTACTCCTCGGGAATCTGTTTTCAAATATGCA
GACAAAAGAGGAGTGGAATTTATAAAATTAGTGTGCTCGTGGGAATCACTCCGGCTAATTGCTTTGTGAGTTGTGGCATT
GCCTTGAGAAGCCACAATGTCTGTTGTCAACTGTGCGCAATGTAATCGAGATGCCCGTCTCTCTCTTTTATCTTTTCCAA
CAAGAATTCCACTTGATATGAAATCGTGATGCACAGATATCTGAGGTTCATTGAATTTTGTATCTGATGATTCATCGTGT
CTTACTTCTGCAAGTGTCTCCTCTTGTTTTCATGCCAAACACTTGTAAGTTGCTCTTCAGGAATATGTGACATCCCCTGC
ATTTGCATTTGCCATGGAGAATGAAGAAACAGGGGACCTTTTACTACCTTGCACATTCTGCGCCAAGAATTGCTTTGCAA
TTCATGGCAAACGCAAAGAAAGGCTTGATGGGGTTTCCTATTTCTTCAAAGTCATGGTCGGAGATTTTGCACAAAAACTG
CGGATTCCTCCTGCATTTTACCCAAAATTCAGAAATGAGACTGAGATTGGAAGAAATGTGATTCTGCAAGGTCCAAGCAG
CCAGAGGTGGGATGTAAAACTCTGCGCTACAGATACCCAAATGGAATTCGCACAAGGTTGGGAGAAATTTGTGCATCATC
ATAGAATAGAGATGGGAGATTTTCTGGTGTTTAAATATTTGTACAAGTCATGTTTCAAAGTAAGGATTTTTGGGAGGAGT
GGGTGTGAGAAAAAGACTACTTTTTTAAATCTTCAGAACACCTACCATAATTGTGAATGTCCTGCTACTGCTAATGCTGG
TTCTGCTGTTGAGATTTCTGATCTACCCATGAACAATCAGTTGTCGATCGTTATGGTTTCTGACAATGTAAAGAACAATC
GAGCACAAGCAATCTCTGAATTGCAAGGGCAAAAACGTCGCGGCCGTCCTCCCAAGAAACAGCAGATAGTGACTGAAAAA
AAGAATTATCGAAAACCTTGTTATATTTCTTGTAGGCGTCCTGTTACAGAAGCAGAAAGGAAGCAGGTCCTTGAAGCTGC
CATTTCTTTCTCGTCAAATAGACCCTTTTATTTAATAGTTATGACACAGTCTTATGTCTACAGTGGATTTTGGCTTAGAA
TTTCGAAGTCATGTGCTGATACTCTAGAATTACCAGGAGAGAGAACCCAATTGACTCTTGTGGATCCTACGAGTAATGAA
TGGCATGTACAATACCTGGGACATCTGGAGAGAGCTGCCCTGAGTGGGGGTTGGGGACATTTTTCACGTGGTAATAATCT
GGAGGAAGGAGATGCCTGCATCTTTGAGCGGATAGACAATAACAAAAAGAAAGTTAAGCTCAAAGTCCATATTTATAGGG
TTGTCAAAGAGTGTACTCCTTACAAGAGAATGAATGGAAGGCAACTGAAAGATAACTCTGACGAGAAGATGGAAGTCTCA
AGGGAGGATCTTGCCACCAATTTGTCAATAGAAAGCTTTGGGCATGAACAAGAAAATCATGGACAACGAACAAAACAAAT
GCAATGTAAGAAAGAGAAGGCTACTACTATAAGCAACAAGCATAAACTGACTAAATCAAATTGTACACCTGCCACTTCAG
ATGGGAAAATAGTTTGCAGGCGTAGCAGAAGATTTGCAGAAACTTGTAATTTAGTTCAGCGTCCAAAGAAAGACCTGTTA
TGCTTAGTATCCTCCATAGATGGGCAAAAATCAATTCTCAGGGATGTGATGATGCTATCGAAAGAGACCATTTCTCTAGA
TGATGGCAATGACAGTTGCAACGAAGATGACTTGATGATTATATGGGACAGTCATGATGCAAGTCATGCAATGCCTTCTA
GCAGTGAAGCTTTAGTTCCATGTGGAGAGTCCAACCATAAAGGAGTTTTGATGACAAAGTCCATACTTCCAACTTTGGAT
ACCAAATCCGAGGCGTTAGATTTGGTGGTGGCATTGTCACCAGGGGAAGCTGCTTCACCAGTTGATAAGAAGGGTGAAGC
AAATTGGTAAACTGGTTCAGTAACGAGTGATAAGACTGGGCTCTTATAGAATCCTGTCATAAGAGCCTGTTGAGGATCTT
TTGACAGTGATTCAATAGTACAGGAAGTAAATTAAGAACCCCAAACTGTAAGTTTTATGGCATTGTTACCAGAATCAGCC
ACTCATTGATACCAGTGCAGAACCAAACATGCTAATAATGTTCAAAGGGAATGGTGACACCAGGTGACCTGAGCTTACAT
TAAGGAAGGAAAAAATATATCCAATAGTGTAGATTGCAGTTATATTACTTATAGTTTAATATTAACTGTAAATATGAATT
CATCAAACATATTTATGTAGAGCATAGGATAATAAATTCCATATATTTGAGAAGCGAATGAAGAAAGGTAGACATTGAAC
TTTTTGGAAGTGTAACTCGAAACAACTGTTTCTATGGGTGACAGAAGTTGAGAAGCAGAGTAAGTGATTCGTTCAGCTGA
AATTTTAAAAAAAAATTGCACCTTGTGAGACTTACCTGAAAGAATTTTTTCACTAGTTATGTCTCAGGAGCTTACATACT
ATTCTCAAAATTTTAGTAAAGCGGAATTTATTTCTGCAGTATTGTACCAAATTTTGGGCTTATAAAGCATATCACATGAA
CTAGTGGAAGTGTCAGCAGCCGTTATAGGTAGCTAACTTTGCACACCTGCAGATCCTAAATGGTACGTCGGATTTCGACA
ATTTATTTTTGGCTGTCTCCGTATGCAACTTAACTGCTTATAGCTATTGTTCTGGTTTCTGGGTAGTAGCAATGCAGGCT
GTGGAAACTATTATGCACACAAGGGTCAAAAGGTGGTCATTTCAAAGTGTCGTCTGATACCTACTAAAGATGCCCCAATA
ACCATGCTCTATGACACCTCAAAAATTGATAATACTTATGCATAGATGCCCTAGTAGTCGCGCGCTATAGGTACCAATAA
AGTTGTACAACTTCTCCAATTCAAGTCTACAAATTCTGACTACTGGGGGTACAAGTGGGCAGCTATTTGTTCATGGAAAA
AAATTTAATGGGCTTTTAATTATCATTTTTTTAGTTTCTTTAAAGTTAGTAATTGGGGGGTTGGATGTGCAAAAAGTGAA
CAATAATTGAAACATGGATGGTAACTCATTTTTTAGTGAGTGCTTCCACTTTTCAATATGAAAAGTAGGTTGTTGCTGAA
ATAGTTGTTGAGGAAGGATATTTTGTGATGAATAGGTTCATTAGATTCTATTAAATAGTAAATAAGGGACGTTTTGGCTT
CAAGCTGTACACAAGACCTTAGAAGGCGAGAGATACTGTTATGATCTGGTCTTGATGGGATGGGGATACTGTATTCTGAA
TCATTTTTTCTGAATACAGTCTTTTACCTCTCGTGTATATGCTTTCCAGTATATGAAGGAATGCTTTT
>Thupl.29379512s0007.1 locus=Thupl.29379512s0007 ID=Thupl.29379512s0007.1.v3.1 annot-version=v3.1
ATGGGAGAGTATAAATTTGAAAGTGCTTTATGTATTGGGCAACTCCCTTTGTCTCAAAAGTCTTATGGAAGACCATCACC
ATTACCCCTCTCCAAAGATAAAGTTCTTATGCACTACAAATCAACTATTTTTGAACATTGGGGGTCCCTATCAGATGAAC
ACATAGAATATAGTGTCCTTGATTGGCTCTATAATGATGAAGAAGAACAACCTATAATTTTCCCCAAAGGAAAGTATCCT
AAGGTTACTCCCATTGTCAAAGACATGGGATATCATGGTACTAGCATTGGAGCTAATGAAACAGGTAAGAAGAAGATCAT
AACAACTAATGGCTATCCTAAAGGACACAGATTGGGTTCCATAGAGACTAAGACTAACTTCGCTAAGGATTATTGTCTAG
CTACCTCAAATTCAGACACTGAAGAAGAGTTCTTTGAAATTCCTTTCCAATATATTGAAGATGACCTAAAAACAAATTAC
CATATCTTCACTATCACCCAAGCCGACCTTTCATCCCCTCATCTACCCCTCACAAACCCTGAATTAATTGATTGGGATCA
GAAAGACTCACCACCAGCTCTGGACGTGTGTGATTTAGATGAGGTAGTTTTAGCCCTCTTTGGACTTAAGAATCTTTGA
>Thupl.29379512s0008.1 locus=Thupl.29379512s0008 ID=Thupl.29379512s0008.1.v3.1 annot-version=v3.1
TTTGCTCATTTGCAATTTGCAGTCTTGTGTTACAGATGGATTTTAGCTTTTTAACCTTTTTTAATGTTCCCAATGACCAA
GCACTGAGAAGATGTCAATCAATTCAAAAGGTTTGACAGAATGTTAAATTTATTGAACTCCATCCCTCCAAAACTTCGCT
CTCTGTAGTTTCGTATGGAAGAGCTATTCATTACCGTTGAACACCAGAAAAAGAGCGGGGAAAACACTGGTGTGCGCTTG
AATACCATACCAGGCCTAATTATCGGATTCACATGGCCAACGAAATCGAAGATTGGAAACAGAAACTTCCCTGCTCGATA
GACACTGAAATTTGTAACGGATGTCATTGCAAAAGCAAAGATAACCAGAGCTCTACGGAGTATTCCTACTTCTTCAAAGT
CATGCTCGGAGATTTTGCACAAAAACTGCGTATTCCTCCTGCATTTGTTCATAAGCTCAGTGATGAAACTGATGAAGATA
TAGCTTTGGAAGGCCCAACCGGGCACCAGTGGCTCATAACTTTATGGCGTGCAAGTACAGAAGTGGAATTCCGAGAGGGT
TGGGGTAGTTTTGTGAGCGATCAAAGAATTGAGCTGGGTGACTTTCTGGTGTTCAAGTATATTGGTAGGTCGCATTTTCA
AGTTAAGATATTTGGAAGAAGTGGGTGTGAGAAAGAGATCATTGTTTGTGAATCTGAGAAGAAGCACTCTGATTTACAGC
GTAAGAGAAGCCCTGCCACTCCTAGTACTTGTATTGTTACCTGGAGCTATCATCAACCCATCAAGAGTAAGGTCCCAGTC
AGATTGGTTTTTGGTGAGGAAGAAAAATATGTTCAAGCAGGAGCAGTCCTTAAAGCTAAATCCTCTTCTAGAGGAAAGAA
GAATGCTAGATGTGGCCGGCAAATTGTTGCTGGAAAGAAGAACTCGATGCCGAAATCTGCAGGGCCTGAGACTGAAGAAA
AAAGTTATTTAGGAGCTTATTATGCTTCTTGTAGGCGTCCTGTTACCGAAGCAGAAAAAAACAGGGCCGTCCAGGATGCT
AATTCTTTCGCATCTGATAATTCCTTCTATTTACTAGTGATGAGGCCATCTAACGTGTATCAAGGATTTTGGCTTAATAT
ACCAAGACAATGTGCAGATCATCTCCGTTTACCAAGAGAAAGAACAGAATTGACTCTTGTCGATCCCAACAATAAGGAAT
GGGATGTAAAATACTTGGGCGATCGCTCTAGACCTGGCCTGAGTGGAGGGTGGAAATATTTGTCAATTGATAATAATCTT
GAGCAGGATGATGTTTGTATCCTTGAGCGGATAGATGAGAGTAAAATCAAATGTAAAATCAGAGTCCATATTTACAGGGT
TGTCAAAAATTGTACACCTTACAAGAGGATGAAAGGTAAAGGAATAAGTGATAGCACTGCATTGCCATTACCTCAAAAGC
ACTCTAAGAAGAAAATGAAAGTCTCAAGGGAACGTTTTGCTATCATTTCATCAGCAAAAGTGATGAAACATGAGCAAGTG
AAGAAAGAGAAGGCTAGCAGTGGAAGCAATTGTCATAAACAGGCTGAATCAAAATGCACCCCTTCTATTTCAGAGAGGAA
AGCAGATTGTTGGAATAACCCGAGACCTAATGGAATATGTAATTTGTCAGGTTCTGCAAAAGAGCTGACGTACCCTGCAT
TGTCTGCAAATAGACAACAAACAGTTGGCAGGGATACAATGGTACTGTCAAAAGAGACTACTTCTCTGGATGATTTCAAT
GCTGATGACAAGAAAGGCATGGAGATAGTTTGTCACAGTAATGCTGTAACTCCTATAATGCCTCCTAACAGTGGGGAATT
AGTTCTATTTCAGGAGTCCGTGCTTGAAGGCCCTCAATGAATTCAACTATTCCAGTGCTGAATCTGGAATATGAAGCTCA
ATTGTCACCAGAAGAAGGCACCTGTTGATATGAATAATTAAGAAAATTGCACAACTGTTTCAGTATAGAGAAATAATACA
GGAACCGCATATATTCCCACTACACAAGCCTGTTGATGAAAAGTCTTTTGACAGCTGATTCAATGGTTCAGGAAGCGAAT
CAAGAAACCAAGAAGCAGCTACTTCTTCTATTGATACAGGTGCAGACAAACTTGGCATCAAGTTCAAACGGAAATGTGCC
ATGGACCACCTGCCTGAGCATATTGAAGCGGAGAGCAAATATAGGCATGGACTGCAGTGGTATGATTTCGTTAGAGCTCC
TAGAATGTGATTTCCATAGTTTAGAAAGTAAATGAAGAAAGACAGATGATAAACTTTTTTGACATTGTAACCTGATGCAG
CTGTCTCCTTACTTGAAATAAATTACAAACTGAGAAGCAAGTTTTGGAGTTTGGTCCAGGAAAAACTGATTTTTAATACC
CTGTAGCTCTAATCTGAAACAAATTCTTTATAAAGTTATTTGCGTGAGCTCATCCAATCTTCCCACATTCTTCTTCTTAC
TAATAGAGTATTTTGCTAAAAAATTCTTCCCACGAGCTTGCACGTAATTTTCATTTTCAGCAAAGGAGGGAAATTCTTGT
AGATTATTAATAAGCACGTTGTTGAAAATCAAACTGATTGAACAAAGGGCATTCTGGTACTGAGATGATATACAATAGCA
TTGCTTATAGTTATAATTAGAGATGCTACCGTGGTTTACCAGGTGAGGCTATTGTCTGATGCAGCCATTTGTCAGAC
>Thupl.29379512s0009.1 locus=Thupl.29379512s0009 ID=Thupl.29379512s0009.1.v3.1 annot-version=v3.1
ATATAAAATCTTCATCCTTATCTAAGTATATAAACCCTACACTCTATTTGGACTGAAAATATGACACAGAATTGTCGATT
TCCTTGGGAATTAAGATTTCCAGTGTTCTATTTTGCATGAATGGCAGGAAAAAATTTAATTGAATTCACAGCAAGCATAA
AGATATGAAGATGTTTGATGGGAGTCCCCACTTCTTCAAAGTCATGATCGGAGACTTTGCTCAAAGATTGTGTGTTCCTC
CTGCCTTTGCTAAAAAATTCAGAAGTGAGATTGGAAAGGGAGGGAATGGGGTTTTGCAAGGTCCAAGGGGCATGCGCTGG
AATGTTAAATTATGTAGTACAAGCACTAGAATTGAGTTTTTTGGCGGGGTTTGGGAAAATTTTGTACATCAGCATGCGAT
AGAATTTGGGGATTTTCTAGTATTTAAATATATCTGTCCGATATATTTCAGAGTTAGGATATTTGGGAAGAATGGGTGTG
AAAAAGACATCCCTATTTTTCATTCTGAGAAGATCCAGAGTGATTGTGAGTTACAGAGGAGGTGCCCTAATCTTTCTACT
GTCAACACAAGTACTGATCACTTGATGAACAGAAAATTTTCTGTTGATTTGAAAAGAAAATTAAAAGCAGACACAGAAAA
TGAAGTAAAAAAACCCAAGCTTTCTTCTCATAGCCATCCTTCGGAGAGTCCTGAACATTTCCATCCATCTCTTACTGAAA
AGAAATGTCAGATAGTGAAATCTGCGAAGACAAAAACTAATAACAGGAAGGGAGAGAGACAAAGATATTATGTTTCTAGC
AGACGTCCTGTCAACGCAACAGAAAAGGAAAAAGCCCTAGAGGCTGCTAAGTCTTTCGTATCAGAAAACCCCTTTCGCTT
AGTAATTATGAAGCCCTCAATGGTTTACCGAGTCTTTAGGATTAGATCAAACACATTTGCAGATAATCTCAAATTACCAA
GAAAAAGAACAGAAGTGACTCTTGTGGATCCTAACAAAAGGGAATGGCCTGTACGATTTCTCGGAGATCTCCCCAACGCT
TGCTTGATCGCTGGATGGGGACGTTTTTCTATAGGCAACAATCTTGAGGAAGGAGATGCTTGCATTTTTGAGCGAATAGA
TGATAATGAAAACAAAATTAAAATTAATGTCCATATTTTCCCTGTTGTGGAAAACTGTAGTCCTTACAAGTATATTAAAG
GAGGACAAGGCGATGATAGCCTTGCATCAACTACAAAGCTCTGTAAAAAGGGAAAATGTGTGAAACAAGGAATAGAACAG
CTGCAAGGGGAGAAGGAAAAATATAGTAATGGAAGCAAATGTATTAATCTGGATAAATCAAAATGTAAACCTTCCATTTC
AGAGAGGACAGCAGGTTGTAGGCGTAGCCTAAGATTAGCACAAGCGTGTCCAATGAAAGAGCTGTGGGATGACAAGAATG
TGGTGATATTGTCATAAACTGACCACTTCTCTAGATGATGTGAATGGCAAAAAAAGACGCGACGATTATAGGAGATGGCA
ATGAAGCTCTGCAGTAGTACTAGAAGCTGTGCCATGGCAAAACTGAACACAAGGTTTTATACTTCGTATATTTTGCTTGT
AAATGTACTTTTTAATGGAAAAAATTTCATTATTTGCTCTCC
>Thupl.29379512s0010.1 locus=Thupl.29379512s0010 ID=Thupl.29379512s0010.1.v3.1 annot-version=v3.1
GGGACTCATATTTCCTGTGTTCTATTTTGGGCGGCAACAAAGCAGAGAGAACGAGTTGAATGCAGCATCGGGTATTATAC
TGCATCTAACCAATTGGAATGCTCCTACGCCATTCGGAAAAAAACTCAATAGAAATCACAGCAAGCATAAAGAGATGGAG
ATGTTTGATGGGAGTCCTTACTTTTTCAAAGTCATGGTCGGAGACTTCGCCCAGAGATTGTGTATTCCTCCTGCCTTTGC
TAAAAAAATCAGAAGTGAGATCGGAAAGGGGCAAGATGGGGTTTTGCTAGGCCCAAAGGGCATGCGGTGGGGTGTCAAAT
TATGTAGTACAAGCACTAGAATTGAGTTTTCTGGCACGGGTTGGGAAATTTTTGTATATCAACATGCGATGGAGTTTGGG
GATTTTCTAGTATTTAAATACATCTGTGGGATGTATTTCAGAGTTCGGATATTTGGGAAGAATGGGTGTGAAAAAGATAT
CCCTATTTTTCATTCTGAAAAGATACAGGGCGATTGTGTTTCACATAAGAGATGCCCTGATCTTTCCTCTAGTGCGATTC
TGACGAGTTCTGATCACTTGATGAACAGAAAATCGTCTGTTGAGTTGAAAAGAAAATCAATAGAAGACGCTGAAAATGAA
GTGAAAAAACCTAAGCTTTCTTCTCAAAGCCATTCTTCCGAGATTCCTGAACATTTCCATCCATCTCTTACCGAAAAGGA
ATGTCAGACGGTGAAATCTACAAAGACAAAAACTGAAGAGAGGAGCAGACGAATGCGCATTCATTGTTTTTCTGGCAAAC
GTCCTGCTGACGCAACAGAAAAGAAAAAGGCCCTCGAGGCTGCGAAGTCTTTCGAATCAGAAAACCCCTTCGGCTTAATA
ATTATGAAGCCATATATGGTATACCGATATTTTAGGCTTATAACACCAGACACATTTGTAGATAAACTCAAATTACCAAG
AGAAAGAACAGTAGTGACTCTTGTGGATCCTAACAAAAGAGAATGGCCCGTACGATTCCTTGGAGATCTCCCTCTAGCTT
CCTTGATTTGTGGATGGAGACATTTTTCAATTGCCAATAATCTTAAGGAAGGAGATGCCTGCATTTTTGAGCGGGTAGAT
GATAGCAAAAACAGAATTAAACTTAATGTCCATATTTTCCCCGTTGTCAAAGAATGTAGTCCTTACAAGTTTTTTAAAGG
AGGACAAGTGCATAATAGCCATGATTTTGTCACCAATTTGCCAGCAAAGGCATTTGGACCTGAAAAGGGAAAATGTGTGA
AACAAGGAATAGAACAGCTGCAAGGGGAGAAGGAAAAACCTAGTAATGGAAGCGAATGTATTTATATAGATAAACCAAAA
TGTAAACCTTCCGTTTCAGAGAAGGAAGCAGGTTGTAGGCGTAGCCTAAGATTAGTACAAGCATGTCATTTGGCGAAGTG
TCCAAAGAAAGAGCTGGGGGATTACAAGAATGTGGTGATATTGTGTTAAAGTGCCCACTTCTCTAGATGATGTGAATGGC
AAAGAAGAAGGCTTGATGATTATATGGGATGGCAATGAAGCTCGTCAGTAGTACTAGAAGCTGTGCCATGGTAAAACTGA
ACAGTAGGTTTTATACTTTGTATATTCTTCACATAAATGTACTTTTCATTGGAAAGTCTTCATTATTTGCTCTTGTATTA
AAATTTCCTTTTTAATTATAGACTTCTCTCATTTTATCAGTCTTATATGAATAGAGTGATCGAATACAAATTGTA
>Thupl.29379512s0011.1 locus=Thupl.29379512s0011 ID=Thupl.29379512s0011.1.v3.1 annot-version=v3.1
TTTGGGAAGAATGGGTGTGAAAAAGATATCCCTATTTTTCATTCTGAAAAGATACAGGGCGATTGTGTTTCACATAAGAG
ATGCCCTGATCTTTCCTCTAGTGCGATTCTGACGAGTTCTGATCATTTGATGAACAGAAAATTGTCTGTTGAGTTGAAAA
GAAAATCAATAGCAGATGCTGAAAATGAAGTGAAAAAACCTAAGCTTACTTCTCAAAGCCATTCCTCCGAGAGTCCTGAA
CATTTCCATCCATCTCTTACCGAAAAGGAACGTCAGACGGTGAAATCTACGAAGACAATGACTGAAGAGATGAGCAGAGG
GATGCGCAGTCATTATGTTTCTGGCAGACGTCCTGTTAACGCAAAAGAAAAGAAAAAGGCCCTGGAGGCTGCTAAGTCTT
TCGAATCAGAAAACCCCTTCGGCTTAATAATAATGCAGCCATCAATGGTATACCGATATTTTAGGATTGTAACACCAGAC
ACATTTGTAGATAAACTCAAATTACCAAGAGAAAGAACAGTAGTGACTATTGTGGATCCTAACAGAAGAGAATGGCCCGT
ACGATTCCTCGGAGATCTCCCTGTAGCTCTCTTAATTTGTGGATGGAGATATTTTTCAATTGCCAATAATCTCGAGGAAG
GAGATGCCTGCATTTTTGAGCGGGTAGATGATAGCAAAAACAAAATTAAACTTAATGTCCATATTTTCCCCGTTGTCAAA
GAATGTAGTCCTTACAAGTATATTAAAGGAGGACAAGTGCATAATAGCCATCCATCACTTACAAATAACAAAATACAAGT
CTTATGCAATGATTTTGTCACCAATTTACCAGCAAAAGCATTTGGATCTGAAAAGGGAAAATGTGTGAAACAAGGAATAG
AACAGCTGCAAGGGGAGAAGGAAAAACCTAGCAATGGAAGCAAATGTATTTATCTGGATAAACCAAAATGTAAACCTTCC
GTTTCAGAGAAGGAAGCAGGTTGTAGGCGTAGCCTAAGATTAGCGAAGTGTCCAAAGAAAGAGCTGGGGGATTACAAGAA
TGTGGTGATATTGTGTTAA
>Thupl.29379512s0012.1 locus=Thupl.29379512s0012 ID=Thupl.29379512s0012.1.v3.1 annot-version=v3.1
CATGCTACATCAGGGTGCCCTACATCAGAATCAACATGGTGTCCGGCAAGAACACAAAAAAAAATCAGCCAATGAGAATA
TAACATAAATGGACCAAACCCAGGTCCTCCGTTTCAAATAAAAACGCCTTCGGCGTAATAATAAAATGTGAGTTTGACAA
GTACAAATACGAGATATGAGTTTGATAAAATGCGAGTTTGGCTTGCATTACCTGCACAGAATTGTCGATTTTCTTTGGGA
CTCAGATTTCCTGTGTTCTATTTTGGGCGGCAACAAAGCAGAGAGAACGAGTTGAATGCAGCATCGGGTATTATACTGCA
TCTAATCAATTTGAATGCTCCTACGCCATTCGGGTTTATTGTTTATTGTGACTCATTTGTTTTGTCTGATTGTAAGCCCA
AAAAAACAAGGAATCGGTGTTTGAAAACAAATGTCTGAGCTGTTTATAGTTTGCATCATTTGATCATGAAAGCTTTTTGA
ACGGCAGAAAAAAATTCAGTAGAAATTACAGCAACCATAAAGAGATGGAGATGTTTGATGGGAGTCCCCACTTCTTCAAA
GTCATGGTCGGAGACTTTGCCCAGAGATTGTGTATTCCTCCTGCCTTTGCTCAAAAAATCACAAGTGAGATCGGAAAGGG
GCAAGATGGGGTTTTGCTAGGCCCAAAGGGCATGCGGTGGGGTGTCAAATTATGTAGTACAAACGCTAGAATTGAGTTTT
TTGGCAAGGGTTGGGAAATTTTTGTATATCAACATGCAATAGAGTTTGGGGATTTTCTAGTATTTAAATACATCTGTGGG
ATGTATTTCAGAGTTCGGATATTTGGGAAGAATGGGTGTGAAAAAGATATCCCTTATTTTCATTCTGAAAAGATACAGGG
CGATTGTGTTTCACATAAGAGATGCCCTGATCTTTCCTCTAGCACGATTCTGTCGAGTTCTGATCACTTGATGAACAGAA
AATTGTCTGTTGAGTTGAAAAGAAAATCAATAGCAGATGCTGAAAATGAAGTGAAAAAACCTAAGCTTTCTTCTCATAGT
CATTCCTCCGAGAGTCCTGAACATTTCCATCCATCTCTTACCGAAAAGAAACGTCAGACGGTGAAATCTACAAAGACAAA
AACTGAAGAGATGAGCAGAGGGATGCTCAGTCATTATGTTTCTGGCAGACGTCCTGTTGACGGAACAGAAAAGAAAAAGG
CCATGGAGGCTGCTAAGTCTTTCGAATCAGAAAACCCCTTCGGATTAATAATTATGCAGCCATCAATGGTATACCGATAT
TTTAGGCTTGTAACACCAGACACATTTGTAGATAAACTCAAATTACCAAGAGAAAGAACCGTAGTGACTCTTGTGGATCA
TAACAGAAGAGAATGGCCCGTACGATTCCTTGGAGATCTCCCTTTAGCTTCCATGATTTGTGGATGGAGATATTTTTCAA
TTGCCAATAATCTTGAGGAAGGAGATGCCTGCATTTTTGAGCGGGTAGATGATAGCAAAACCAAAATTAAACTTAATGTC
CATATTTTCCCCGTTGTTAAAGAATGTAGTCCTTACAAGTATATTAAAAAAGGACAAGTGCATAATAGCCATCCATCACT
TACGAATAAAAAATTACAAGTCTTATGCAATGATTTTGTCACCAATTTGCCAGCAAAACCATTTGGATCTGAAAAGGGAA
AATGTGTGAAACAAGGAATACAACAGCTGCAAGGGGAGAAGGAAAAACCTAATTATGGAAGCAAATGTATTTATCTAGAT
AAACCAAAATGTAAACCTTCCGTTTCAGAGAAGGAAGCAGGTTGTAGGCGTAGCCTAAGATTAGCACAAGCATGTCATTT
GGCGAAGTGTCCAAAGAAAGAGCTGGGGGATTACAAGAATGTGGTGACATTGTGTTGAAGTGCCCACTTCTCTAGATGAT
GTGAATGACAAAGAAGAAGGCTTGATGATTAAATGGGATGGCAATGAAGTTCGTCAGTAGTACTAGAAGCTGTCCCATGG
TAAAACTGAACAGAAGGTTTTATACTTTGTATATTCTTCACACAAATGTACTTTTCATTGGAAATTCTTCAATATTTGCT
CTTGTTTTAAAATTTCCTTTTTAATTATAGACTTCTCTCATTTTATCAG
>Thupl.29379512s0013.1 locus=Thupl.29379512s0013 ID=Thupl.29379512s0013.1.v3.1 annot-version=v3.1
GAATGGCTTCTCGTCAGTTTGAAAATGACCGCATCCATTCTGAAAGAGTATGCTCCGTTGATTGGGCATGATCAGGTCGT
TACATTTTAAAGTATTAATCAGTTCTGATTTAAGAGGATAATTCACGTATTTCAGAAACAGTGTGATAGAAAGTACAGAG
TTAACAATCATAAACTGACCATGAAATTACATAAACCCTACAATATGTTATGACTGAAATTGAGTTTGACTTGTATTCCC
CATACAGAATTTCCTACTTATTTTGGGACTCAGATTTCTGTGTTCTATGCTAGGCAGCATAGCAGAGAGAACGATTTCTT
TGAAGCAATTGGAAATGCTCCTACCGCAATTGGGGTTTGTTGTTTATTGCGAATTTATTTATTTTCTGTCTGAAAACGAG
GCATCGGTGTTTGAAAACAAATATCTCAGCTGTGTTTAGTTTGCATGATTTCACCATGAAAGGCAGGAAACTTCAAACCA
ACTTTGGTTTTTCTATGGATAATGAAGAAGCAGAAGGTGAAATTCTTCCACCTTGCAAAGAAAATCTTAATGGAATTCAC
AGCAAGCATAAAGAGATTCATATGTTTGATGGGAGTCCTTACTTCTTCAAAGTCATGCTCGGAGACTTTGCCCAAAGATT
GTGTATTCCTCCTGCGTTTGCTCAAAAAATCAGAAGTGAGATCGGGAAGGTGCGGGATGGGGTTTTGCAAGGCCCAAAGG
GCATGCGATGGAATGTCAAACTATGTAGTACAAGCAATCGAATTGAGTTTTTTGGCGCGGGTTGGGAAACTTTTGTATAT
CAACATGCGATTGAGTTTGGGGATTTTCTAGTATTTAAATATATCTGGGGGATGTATTTCAGAGTTCGCATATTTGGGAG
AAATGGGTGTGAAAAAGATATCCCTATTTTTCATTCTGAGAAGATCCAGAGTGATTTTGAGTCCCAGAGGAAATGCCCTA
ATCCTTCCACAAGTGCTATTCCGACGAGTTCTGATCACTTGATGAACAGAAAATTATCTGTTGAGTTGAAAAGAAAATCA
ACAGCAGACGCTGAAAATGAAGTGAAAAAACCTAAGCTTTCTTCTCAAAGCCATTCTTCCGAGAGTCCTGAACATTTCCA
TCCATCTCTTACCGAAAAGGAACTTCAGACGGCGAAATCTGCGAAGACAAAAACTGGAGAGAGGAGCAGAAGGATACAAA
GTTATTATGTTTCTGGCAGACGTCCTGTTAACGCAACAGAAAAGAAAAAGGCCCTGGAGGCTGCTAACTCTTTCGTATCA
GAAAACCCCTTCGACTTATTAATTATGAAGCCATCAATGGTATACCGATTGTTTAGGCTTACAACACCAAACGCATTTAG
AGATAATCTCAAATTACCAAGAGAAAGAACAGAAGTGACTCTTGTGGATCCTAACAAAAGGGAATGGCCTGTACGATTCC
TTGGAGATCTCCCTGAAGCTTCAATGGTTTCTGGATGGAGATATTTTTCAATTGCCAATAATCTCGAGGAAGGAGATGCC
TGTATTTTTGAGCGGGTAGATGATAGCAAAGACAGAATTAAACTTAATGTCCATATTTTCCCTGTTGTCAAAGAGTGTAG
TCCTTACGAGTACATTAAAAAAGGTAAATGGATTGATAGCTTTCCCTTCATTACAAATGAGAAAATACAGGTCTTATGTA
ATGATTTTTCCACCAATTTGCCAGCAAAGGCATTTGGACCTGAAAAGGGAAAATGTGTGAAACAAGGAATAGAACAGATG
CAAAGGGAGAAGGAAAAAGCTAGTAATGGAAGCAAATATATTAATCTGGATGAATCAAAATGCAAACCTTCCATTTCAGA
GAGGAAAGCAAGTTGTAGGCGTAGCCTAAGGTTAGCACAAGCATGTCATTTGAGAAAGTGTCCAAAGAAAGAGCTGTGGG
ATGACAGGAATGTGGTGATATTGTCATAAAGTCACCACTTCTCTAGATGATGTGAATGGCAAGGAAGAAGACTTGATGAT
TATATGGGATGACAATGAAGGTCTGCAGCAGTACTAGAAGCTGTGCCATGGTAAAACTGAACAGAAGTTTTTATTCTCTG
TATATTTTTAATGTAAATGTACTTCCCATTGGAATTTTTTTAATTATTCGCTCTTGTATTAAAATTTCCTTGTATATTAT
ATGTTTCTCTCATTTAATTAGTCTCATATGCATAGAATGATTAAAATTTGGCATTGAATACCACGTATATCAAAATTTGA
TATTTTATAT
>Thupl.29379512s0014.1 locus=Thupl.29379512s0014 ID=Thupl.29379512s0014.1.v3.1 annot-version=v3.1
ACATAAACCCTACAATATGTTACGACTGAAATTGAGTTTGACTTGTATTTCCTGTTTATCCATGTCAGAAACTGACCATG
AAATTACATAAACCTTACAATATGTTGGGCAGCAAAGCAGAGAGAACGATTGTTTGAAGCAATTGGAATGCTCCTAACGC
AATTGGGGTTTGTTGTTCATTGCGAATAATTTGTTTTCTGTCTTTGAATACAAATATCTCAGCTGTTTTTAGTTTGCATG
TTTTCATCATGAAAGGCAGGAAACTTCAAACCAACTTTGGTTTTTCTATGGGTAATGAAGAAGAAGCAGGTGAAATTCTT
CCACCCGGCAATGAAAATCTTAATGGAATTCACTGCAAGCATAAAGAGATGCATATGTTTGATGGGAGTCCTTACTTCTT
GAAAGTAATACTCGGAGACTTTGCCCAAAGATTGTGTATTCCTCCTGCGTTTGCTCAAAAAATCAGAAGTGAGATCGGAA
AGGTGCGGGATGGGGTTTTGCAAGGCCCAAAGGGCATGCGGTGGAATGTCAAACTATGTAGTACAAGCAATCGAATTGAG
TTTTTTGGCGCGGGTTGGGAAAATTTTGTATATCAACATGCGATTGAGTGTGGGGATTTTCTAGTATTTAAATACGTCTG
GGGGATGTATTTCAGAGTTCGGATATTTGGGAGAAATGGGTGTGAAAAAGATATCCCTATTTTTCATTCTGAGAAGATCC
AGAGTGATTTTGATTCACAGAGGAAATGCCCTGATCCTTCCACTAGTGCTATTCCAACGAACTCTGATCATTTGATGAAC
AGAAAATTATCTGTTGAGTTGAAAAGAAAATCAACAGCAGACGCTGAAAATGAAGTGAAAAAACCTAAGCTTTCTTCTCA
AAGCCATTCTTCCGAGAGTCCTGAACATTTCCATCCATCTCTTACCGAAAAGGAACTTCAGACGGCGAAATCTGCGAAGA
CAAAAACTGGAGAGAGGAGCAGAAAGATACAAAGTTATTATGTTTCTGGCAGACGTCCTGTTAACGCAACAGAAAAGAAA
AAGGCCGTGCAGGCTGCTAACTCTTTCGTATCAGAAAACCCCTTCGAGTTAGTAATAATGAAGCCATCAATGGTATACCG
ATCGTTTAGGCTTACAACACCAAACGCATTTAGAAATAATCTCAAATTACCAAGAGAAAGAACAGAAGTGACTCTTGTGG
ATCCTAACAAAAGGGAATGGCCTGTACGATTCCTTGGAGATCTCCCTGACGCTGAAATGGTTTCTGGATGGAGATATTTT
TCAATTGCCAATAATCTCGAGGAAGGAGATGCCTGTATTTTTGAGCGGGTAGATGATAGCAAAAACAGAATTAAACTTAA
TGTCCATATTTTCCCTGTTGTCAAAGAGTGTAGTCCTTACAAGTACAATAAAAACGGTAAATGGATTGTTAGCCTTCCCT
TCATTACAAATGAGAAAATACAGGTCTTATGTAATGATTTTTCCACCAATTTGCCAGCAAAGGCATTTGGACCCGAAAAG
GGAAAATGTGTGAAACAAGGAATAGAACAGATGCAAAGGGAGAAGGAAAAACCTAGTAATGGAAGCAAATATATTAATCT
GGATAAATCGAAATGTAAACCTTCCATTCCAGAGAGGAAAGCAAGTTGTAGGCGTAGCCTACGATTAGCACAAGCATGTC
ATTTGACAAAGTGTCCAAAGAAAGAGCTGTGGGATGACAGGAATGTGGTAATATTGTCATAAAGTCACCACTTCTCTAGA
TGATGTGAATGGCAAAGAAGAAGACTTGACGATTATATGGGATGGCAATGAAGTTCTGCAGCAGTACTAGAGCTGTGCCA
TGGTAAAACTGAACAGAAGTTTTTATTTTCTGTATATTTTTCATGTAAATGTACTTTCCATTGGAAATTGTTTAATCATT
CGCTCTTGTATGAAAATTTACTT
>Thupl.29379512s0015.1 locus=Thupl.29379512s0015 ID=Thupl.29379512s0015.1.v3.1 annot-version=v3.1
CAAACAAACGGGGCCTTTGAAAACAAGACATCGGGGTTTGAAAACAAATTTCTGAGCTGTTTTTAGTATTCATGATTTTA
GTATTCGTCATGAATGGCAGGAAACTTCAAACCAACTTTGTTTTTTCCATGGATAATGAAGAAGCAGCAGGTGAAATTCT
TCCACCTTGCAATGAAAATCTTAATAGAGTTCACAGCAAGCATAAAGAGATTCAGTTGTTTCATGGGAGTCCTTACTTCT
TCGAAGTCATGGTCGGAGACTTTGCCAAAAGATTGTGTATTCCTCCTGCGTTTGCTCAAAAAATCTGTAGTGAGATTGGA
AACGGAGGGAACGGGGTTTTGCAAGGTCCAAGGGGCATGCGCTGGAATGTCAAACTATGTAGTACAAGCACTAGAATTTT
CTTTTTTGGCGCGGGTTGGGAAATTTTTGTATATCAACATGCGATAGAGTTTGGGGATTTTCTAGTATTTAAATACGTCT
GGGGGACGTATTTCAGAGTTCGGATGTTTGGGAGAAATGGGTGTGAAAAAGATATCCCTATTTTTCATTCTGAGAAGATA
CAGAGTGATTTTGAGTCACAGACGAAATGCCCTGATCATTCCACTAGTGCTATTCTGACGAGTTCTGATCACTTGATGAA
AAGAAAATCAACAGCAGACGCTGAAAACGAAGTGAAAAAACCTAAGCTTTCTTCTCAAAGCCATTCTTCCGAGAGTCCTG
AACATTTCCATCCATCTCTTACCGAAAAGGAACGTCAGACGGTGAAATCTGCGAAGACAAAAACTGAAGAGAGGAGCAGA
AGGATACGAAGTTATTATGTTTCTGGCAGACGTCCTGTTAACGCAACAGAAAAGAAAAAGGCCCTGGAGGCTGCTAAGTC
TTTCGTATCAGAAAACTCCTTCGGCTTAGTAATTATGAAGCAGTCAATGGTATACCGATATTTTAGGCTTAAAATACCAA
ACGCATTTATAGATAATCTCAAATTACCAAGAGATAGAACAGAGGTGACTCTTGTGGATCCTAGCAAAAGGGAATGGCCT
GTACTATTCCTTCGAGATCTCCCTGAAGCTTCAATGGTTTCTGGATGGAGATATTTTTCAGTCGCCAATAATCTTGAGGA
AGGAGATGCCTGCATTTTTGAGCGGGTAGATGATAGCAAAAACAGAATTAAACTTAATGTCCATATTTTCCCTGTTGTCA
AAGAGTGTAGTCCTTACAAGTATATTAAAGAAGGTAAATGGATTGATAGCCTTCCATTCATTACAAATAAGAAAATACAG
GTCTTATGTAATGATTTTCCCACCAATTTGCCAGCAAAGGCATTTGGACCTGAAAAGGGAAAATGTGTGAAACAAGGAAT
AGACCAGATGCAAAGGGAGAAGGAAAAACCTAGTAATGGAAGCAAATATATTAATCTGGATAAATTAAACTGTAAACCTT
CCATTCCAGAGAGGAAAGCAAGTTGTAGGCGTAGCCTAAGATTAGCACAAGCATGTCATTTGAAAAGAGCTGTGGGATGA
CAGGAATGTGATGATATTGTCATAAAGTGGCTACTTCTCTAGATGATGTGAATGACAAAGAAGAAGACTTTATGATTATA
TGGGATGGCAATGAAGGTCTGCAAGAGTACCAGAAGCTGTGGCATGGTAAAACGGAACAGATGTTTTTATTCTCTGTATA
TTTTTCATGTAAATGTATTTTCTATTTGATATTTTTTAATTATTTGCTCTTGTATTAAAATTCCTTTTAAACTATACGTT
TCTCTCATCTTATTAGTCTCATATGCATACAATGTTTGAATACTAGGTATATCAAAATTTGGCATTTCAACTTGAATACC
AGGTATATCAAAATTTGGCATTTTATATCACAATTTAACTTGCTGTGGAAAGTATCTCCTACTTATCATTTCATCTTCTA
TTTTTTAAGTCTTGCAATTAAAAGGAAAAACAGGGGTTCTGTAGTGTCATTTTGCATTCCCTTTATTATGCTTGGTCTAC
ATTAAACAAATTTAGAAGTGCTCCTACTTCACTGTCCATAGATTCTGTAGTAGTTGCATTTTGATAGTTGGATGATGAAT
GAATACCCTCGCCTAACCTGTAATTCTCTTCTGTTTGAAGATGCTCTCTTTTGAAAGGGTATAAAAAGGGATTGTATCTT
TGCACCAATAATTTCACTTTGTTGACTAGAATCAGATTGAAATTGGAAATTTCACCATTTATTGTCTCCACTTTGTTAAT
GACAGTCACTGGTATTCCTTTCTCTTTCTTATTCTTTACTTACAAAATTTCCCCCTTTCTGTTAATTTTACTTCAATTAG
TAAAACTATATGCTGCATGCAGCAAAGCATTTCAAATAAGGTCAGTTACATATCATCCTTAAAGAACAGAAACATTTTCA
CGAGGTTCCTATTTTCTCCAGATTTTTGTGACTCCCACTCAAATTCCTGTACCTGACCATGAGTACATATAACCCTGGGA
ACTTTAAAGGTTTTCTTGTTCACTTTTGGCATCTGTTGTGTCATTTTCATTTACGGAGCCATCGAGATCAAATGCACCAA
ACAGGTTCGTATGTTTGTAGTATGCACTCAAATGCAACATTTAAGAGCTAAGTATGTTATGATACCTAATTGCAACGGAC
ATATATTTAATATTTATTTGTTTAGCGCAGGAAAGACTTCTGGTAGCCCACCCTCCCTATGCCCAAATCAAATAACACCG
CTCTATATACTGAATTTTCATTTTGAATCTCATTCTTATTCAATCTGTTCAGAGTTTTAGCTTCGTCTTTCATACGACTA
TTGGTATGTTAGAATGTAGGATATATGTTCACGTATAAAATATTCTGTTGTTTAAGTATGGTCTGTTAGGATCTGAATGA
AGGGGGTGATTGATCACTGCTTTTAAGCTTACAAAGACAGTTTAATTTGAGAAAATATATTGGTATTTTGATGGTAAATG
TTACAGATTTAGAGGGACTGATGTTGTTAATGGTAGGGAGTAAAATTCTTGTGATGGCTGGCATGCTACCTGGGGTGGAG
TTTGCGCGCAGAAGATGGTTTCATCAAGGAGGAAGCGGAGGATCTTTAATTAAACAAACGGTATGCACCCCTTTCCATTA
AATAGGCCCTACTCAGAAAATTTGAGTTTGTGGAATTTGCAAAAAAAAATGATTTGGGGAGAAAATTAACTCATCCCTGC
CATTCGGCGAAACTAATGCTGCTCAGGATTTGATGTAATCAAGAAATAAATAAGAGATACAAAGGGCCTTGCCATGCGGG
TCTAGTGCAAGGCCGCAAACTAAACCTCTGCAATTTTGCAGTATTTGTCTCAAATAAATGGAATATGGGCGTGTAAT
>Thupl.29379512s0016.1 locus=Thupl.29379512s0016 ID=Thupl.29379512s0016.1.v3.1 annot-version=v3.1
ATGAAATCACAAAAAGAAGAAAAATCAAATACAACTTTTGAATGCAATAAAGTCGAGAAGGGTGTCCCTGTTTTCTGCAC
AGGCATCTTGCTTGGCGATGCGCTGCTCCTCCCTCTCTCCTACTGCATCCCTCGCACTGTATGTGATGAGGAAGAGGGAG
AACATTGCATTGTAAATGATGAATGGAGTAGGAAGATGAGGGATGAAAGTGGAAATGGAAATGGAATTGGAATTGGAAGC
TGGTGGAAGAAAGGATGGAACAGCGTCAGGAGAGCAAGGGAATGGTCAGAGTCAATCATGGAGGATGTGGGGATTCGAAG
CAGCCCTAAATGGAGATTATTTGTTCACGGGCTCAAATCCATTTACCCTCGCAAATCTCTTCAACCTCAATATGATAAAT
TCATTTATGCTCAAAATTTTGATGATGGATTGTTGAGGCTAGGCGACTAA
>Thupl.29379512s0017.1 locus=Thupl.29379512s0017 ID=Thupl.29379512s0017.1.v3.1 annot-version=v3.1
TAGATAACTCTCTAAGGCGAGTTTAAAGGAGAAATGAATAAAGAAACCACAAGATCTACGAAGCTGGTGTGAAGATATAA
GGGCCGAACAATAAACCCCAAACCATACCTTAAGAGAACCATAAGTACAATGACCCCACATAGCTCTTCTTTTCCAACTT
TAATTATTGTCTTGTACTTTCGATTGAAAGGTTATTTGATTTTAACTTCTCGTAAAGATAAAATGCTGAAATTTGTTGGT
ACTAAATTGGATTCCAGTTTTGTTGAAACAATTTAGTTTCTGATGTGAACAATTGGACGAACAATTTTTGATTAAGGTGT
TTTGATGCGACGTTGTGAAATGTCTAACTAGCTTAAAGATCTTAGATAATGCTGCAATTTATAAAATTGATTACTCTACA
TTGAAATGACTTCAATCCATAAACGATTTACAATGTCATATTTCCGGCCATATGCAATTACCAAATACCAAGTTTAACTA
CGGAGAACTTGAGCAAATCGATAGTTTTTGCACAAAATTTCAGAGAGATATTTAGCCAATGCACAGAATAAATACCCTAA
ATTAGTGGCTTATAGTTTCAATATACGTATTGGGTTTTAGAATTAGATGACATTAAATTACTGATTCAAGTGAATTATGC
AGAAATTTAGAAATAGGCAGCCCTAAGGAGATCTTGCCAGACGCTGCCAGCTATATTTTTGGCTTGACAAGTATGCATCT
TTCTCTACATCTAAGTGAGTGCATTCATGAAAATGAGCATTTGAAATTGCAGCTAGAAATCAATATAGATGCGCCAGATA
ATCAATCACATGAGCATTTCTAGAAAGAAACAAGATTTCTTTTGTCCCGTCCTCAGAAGATTGCCTTTAAATTGGGTTTC
AATGAACCCCAAAGGGTATAAGCTATTCAGTTTGTGTTTCAGAGAAGTGTGTCTTGGAGCTTAGAATTTGCCATGGACAG
TGATCATGATGAAAGTGAATACACAATTCATGTCAATATTAATGATGATTTGGATGGGTGCTCCTACTTTCTCAAAGTCA
TGCTGGGAGATTTTTCTGAAAGACTGAGAATTCCAGCTGCATTTTCTCAAAAGCTTAGAAAGGAGACCGGTGAAGATATG
GTTTTGCAAGGCCCAAGTGCTCGGCAATGGGTGGTTAAATTATGGGGAGTTAATTCACAACTGGAGTTTAGGCAGGGTTG
GGGAAAATTTGTTGGCGACCATGCCATCGAGTCAGGGGATTTTCTGATGTTCAAGTATGTATGTAGGTCTTATTTCAAGA
TCAGAATTTTTGGGAAAAATGGGTGTGAGAAAAGAACTATTATTAGCTCTGAGAATTCGGAGAAGAGATGCAGTGACACT
GCCACTGCTACCCAATTACCTACTGCCTCAGATTCTGAGGAGGAACTGAATGATCATGCAGAGGCAAAAGTTCCTCGTAT
GAGAAAAAAATTCAAATTCTCTTCTCATGGTATGACAAATAAATTCAAATTCTCTTCTCATGGCTGGGCCATAGGTCGTC
AACGTCATAAATCATCTCTTGCTGGCAGGAAGGAGGAGACAGTGAAATCTGAAGAGACTGAAAGAAAGAGTTGTCAAGAA
TCAAAATCCTGTCATCTTCCTCGCAGGCGTCGTAATCTAGGAGAAAGAAACAAGGCAATCCAGGCTGCTTATTCTTTCAC
ATCGACTAAACCCTTCGGTTTAGTAAATATGTCGGCATCTCATGTCTGCAAAAGATTTTGGCTCAATTTGCCCAAACTTA
CTGAAGAGCATCTGAAATTACCAAAAGAAATGAGGGTGGTGATCCTCGCGAATTCTGACTGTGAGGAATGGTATGTACGG
TACAATTGGAGTGACATTAAAAACATAGGTTCTTTCGGTGCAGGATGGAGGCAATTTTCTGTTGAAAACAATCTCCAGAA
AGGGGACATATGCATCTTTGAGCGGGTAGACAAGAGCAATACCATTATTAAGCTGAGAGTCCATATTTTCAGGGTTGCAG
AGGAGATAAACAATTTGGAAGGTGAAATGAGCAATGATGGACTTGCAAAACCCACATCTCATTCCAACAAGAAGATGAAA
GTCTCAAAGGAAGATCTCAGCACCAATTTGCCTGCAAAACGTGGCCGCCCTAAACAGGTGAAACAAAAAGCAAAACTTGG
CCGCCCAAAACAGGGGAAACAAGGAGCAGAACATTGTCTCCCAGAACAGGGAAAACAACCAGAACAGGGAAAACAAGGAC
CAAAACATTGTCTCCCAGAACAGGGAAAACAAGGACCAAAACATGGAGCCAAGCAAATGGAAGAGAAGAAAAAGCAGACT
AACAGCAAAAGCAATCATCTGAAAGATACCCAATCAAAATATGAGCCTTCAGTTTCAGATAGCAATGCCGGCTATAGGCG
TAGTCTAAGGTTTACAAAAGGATGCAACTTGGTAAACCCTAGAAAGAAAGGAGTTCTTTGTCTACCATCACCATTTGCAA
GGGACACAGTGGTACTCTCAGATGAAAACTCTCCTCTACATGCTGTGAATGGAGAAGAAGAAATCACTTCTGTAGATGAT
ATGAATGTTGAAGAAGAAGAAGAAGACATGATGATTGTTTTGGACAGCATTGGTGATCCTCATGCGATGACTCCTAAAAA
TGGTGGCTTAAATCCATGTCAAGAGCCTATTTCTCAAGGACGTTTCATGAGAGTTTCCTCATATCCCAAAATGAAGTCGA
AAGGCGAGACATCAAATTTGGTAGTGGAACTGTAATCCTAAAAACCCACTTCTCTAGTTGATATTACTTTTGATTCTAGA
ATTTGAATCAATTTCTTCAATGTAGACACCTAAATTAGGGATCTTGTGCTGAGTGACACTGTGAGCAGAACCTCTACTTC
TCTACCAGTTACACTACAAAAGCGTAATTCTCAGATCTAGAATAGTTGAATGTATCTCTGCAATTCTGCAAAGCATGATA
TATGTTATGTTCTCCTTATAAATATAACATGTTTCCTATAATACAAATGACAAGC
>Thupl.29379512s0018.1 locus=Thupl.29379512s0018 ID=Thupl.29379512s0018.1.v3.1 annot-version=v3.1
ATGCTTGAAGATTTTGCAGATAGACTGCGCATTCCTCCTGCGTTTGTTTCAGAGTTCGTCAATAAAAAAAACAATCGTGT
GGTGTTGAAAGGTCCAACTGGGCACGAGTGGGAGGTGGAATTATCACACAGTACAGACAATACACTGGAAATGCGACATG
GCTGGAAAGAATTTGCCATTTCTCACAGCCTGCAAATGGGAGATTTTCTTCTGTTCCACTATGTAAGAAACTCTTACTTA
GAAGTTCGTATGTATGGAAGATCTGGGTGTGAGAAAAAATTCAGTGCTGATAATTTTAAAAAACCAGACATTGTTTCAAA
TGAGAGAGTTCAGCCTAACAAAATGCATAGTTTAAATGAACCAATGGACAACAAATTGGTGATTCGTGAAGAAAATAACA
ATAAGTCTGAACCTGTGGCTGAACATCAAAGAAGAAAAAGGAAATCCCCATTTCCTGACCATTCATCTAAGAACGATGGG
CATTCTCTCTCCTCTGAAAAGCACATGATGATGATGGATTCTGCCACTTCTTTCAAATCAGATAAACCATTTTGTAGAAT
GGTTATGAAATCATGGAATGTAAATAGGCCATACATGCTGCAGTTCCGAGAAAAACACAAATATCCAATTCAACTACCAA
GAGACAAAAGTGAAGTACTACTTCTGAATGAGAGCAAGGTGTGGAAAGTAATCTGTATTATGAAGGACAATGCCCCTAAC
TTCAGTGGGGGGTGGAAATGTTTTACACGTGATAACAATATAAAGGAAGGAGATACTTGTATTTTTGAGGAGCTGAACAG
CAAACCACACAAATTTATTTTCAGAGTTCATATCTTTACTCATCCTGTTAAAGAAATGGAGTACGAAAAGTAG
>Thupl.29379512s0019.1 locus=Thupl.29379512s0019 ID=Thupl.29379512s0019.1.v3.1 annot-version=v3.1
ATGAAATTTCATTTAGTAATCAAATACCAGAAAGGTATAACAAACTATATAGTAGACATGCTCTCTAGGCCTTCGATGAC
AAAAAAGATATTAGTATCGGATACAGTGAAGCTTGAGCCATACACGCATGATGTGTATCATGAAGTTTATGCAACAGAAG
TTTCCATAGAAAACATGCAATCTTAG
>Thupl.29379512s0020.1 locus=Thupl.29379512s0020 ID=Thupl.29379512s0020.1.v3.1 annot-version=v3.1
ATGGAAGATGAAAAAACGGGGGAGCTCTTCCTATCATGCACTGCATGCACGCAGAAATGCTATAAAATCCATGGGAAGTA
CCATGAGAAAGAGGGCTTCGACGAGTTTGCTGCTTTCTTGAAAATTATGCGAATTCCTCCACCTTTTGTTTCGCAATTTT
TAAATGAGGAAGATGATCATATAGTGTTGCAAGGCCACGGTGGGAAGGAGTGGAGGGTAGAGTTAAATGCTGCAAACGAG
AGAGTGGAATTTCGAGGTGGGTGGAAAGAATTTGTCAATTATCACAACCTGCAATCGGAAGATTTTGTTTTGTTTAGATA
CATCAGGAAGTCATACTTGGAGGTTCATATGTTTGGAAGATCTGGATGCTTGAAAAATATCAGAACTCCAACTCTTCCTT
TTGAAAAACCAAACATTGATTCCACTAAGAAAAGCTCTTCTAAAAAAGTTCCTAGTTTAAATCAATCAGTAGAAAATGAA
TTGCTGATTGATTTGGCTTCTGATGAGGAAGATACGTCCCTTGAGGGTGAAGCAGTGGTAGAAAATGAAAGAAAAAGGAA
ATCCACATTCTTTGGAATGGTTTCTGATGAGGAAGATGCCCTTGAGGGTAGAAATGAAAGAAAAAGGAAATCCCCTTTCT
TTGGTATGATCGCTGATGTGGAAAATAATGTTGAGGGTGAAGCAGTGGCTGAATATGAAAGAACAATGAAACCATCATTC
CTTGGTATGGTTTCTAATGAAGAAGTTGCCGTTGAGAGTGAAGCAGTGGCTGATAATGAAAAAACAAAGAAATCTCCATT
GCTTGGTAAGCAAAGTTTTGTACAAATATAG
>Thupl.29379512s0021.1 locus=Thupl.29379512s0021 ID=Thupl.29379512s0021.1.v3.1 annot-version=v3.1
ATGATATCCCCAATACATACAAAATAAGAAGCCAATATGTTCCTATGAAGTGGTACATTGTTAGAAAATATGGACTAGAT
TTGCACGTGTGTGATTGTCAATGGGCACAAAGAGGAAACACATGCAAGCATGTGTTGAAGATATTAGATCTTCTAAAGAG
AAACCAAACAAATGAGCAAGATCAAGTTCGAGCAATAAGTTTCTTCTGACATTTGAGTATTAAATCTTTATTTTCAAAGA
TTTTTTTTTTCTCTTAAATAACAAAAAAGGTCATTGAATTACAGATGGTGTTACTCTATCGTTTGATGGTGATGATAATG
TTGGAGGGAGTTCTAGTCATAAGAATAATATCATCGATGTTTGTAATCCATTAGAAGATCAAGATGTGATTGGGGTTGAA
AGGGGTCAAGACCAAAGAGCTGATGGTTGGAATTTATCAGGTCCTTCCAACGATGACTATCAAAGTGCTCTTGATTATTT
GAATTCATTACTCCAAAATCCACCAATGAGAGAAGATGTAAAACTCATTTTTACTGAATGTGTTAAGAGATTTAAAAAAG
ATTTCCATGCATCTATTTCTTCCTCTTCAAAGTTTACATCAATCTCTGGTATAGAGAACATGCCCATGAGACGACTATCA
CCATGGTTTAGTCCAACCAAAATGCGCAAAAGACATGTTCATCAAAGATGTCGTGACATTCATCAAGAATCAAATGAAAG
AGTACCAGAGCCGAAAGAATTTCAATTCCCTTCTATAGCTCATAGAAAAAAAGAAAAGAAAAAGAGGGTCTTAAATCGTT
CGAGCATAGCCATACAAGAAGAAACAACTACTATCATGGAACAACATGCTTTGGAGGATCGAGAGAATACACGACGACGT
CGACTGCCCTTCTCTATTGATTTGAACCAAGCAACAATAGATGAAATGCAAACTATAGATGCATGTACAATTTGTGAAAC
TCAACCATCATCAACTATTGGTGTTGTCCCCAATCAAACATTTCAGCAAAGGATTCAAGATGATGAGAATAATAGTGGAC
AACATACAGTACCATTTTGTATTGATCTTAACCAGACACCAGGAACAACAGATGCGACACAAACTAGTGAAGGTTTTAAT
GACATTAGTATGGAGGATTATGATCAACACTATTAAAAATAATCAATATAGTTTACTATTTTTTTAATGTTTTGATAGTC
TATTGTATACCTAATGCCACAATGATGATTGGAGACGAAAGAGACTCTTTCAATGTGTAAGTTTAATTACCTTCCATTTT
GACAATGAGAGCTTGGATGGAGTAGCTTGAAAATTCACAATAGATTCATCATTTATAT
>Thupl.29379512s0022.1 locus=Thupl.29379512s0022 ID=Thupl.29379512s0022.1.v3.1 annot-version=v3.1
AAGTACTTTATGTTATGGTACTTGTGGAACACATTTAAAAAGTGATTTGAATTCTTTTGAAAGAGGGCTAATTGGTTGGT
GTGGAGAAAAGAGAAAAAAAGTATTGGAAGGATTCAGCTGATTTTATTTCTCATAAGAAGCTAGAGTTTTTTTATGGGAG
GCTACAATTTGAGAGATAACTTTCTTCGTGATTATGAGAAAATACATCATCGTTGACTGCAATCTGTTTTCTTCAGGGGA
GTGCAGGTATTAGTCCCACTCAACATTAATGTATATTCATTTATTCACATCTACCAAACTCAAGTGCATATCAGCCGTTT
CAGACAGTATATTGATTAATGTGATAGGTGGTTTTGTTCCCACCCAACATTGTGAAAACCACATATATGAACGCTCAGTC
CAGTAGCTGTACCATAGAAGTTTGATTCTATGGTCTTGGTGCCACTCAACATTCAGTGTAAAGTTCTAGCTCACCCTCTC
CTAGTTTGCCTTGATTCTCATTAGCTTTTGCATGTACATTGGCCATGGAGGATGAAGAAACAGGGGAGCTTTTTATACCA
TGCAGAGAATGCAGTCATAAATGTTTTAAAAGACATGGCAAATACCATGATAGACAGTGCTTTAATGGATCTACTGCTTT
CTTCAAAGTTATGCTTGGGAATTTTGCAGAGAAACTGCGCATTCCTCCTGCATTTGCTTCTGAACTCACAAATGAAAAAG
ACAGACATATGGTATTGCAAGGCCCAGATGGACGGGAGTGGAAGGTGGTGTTAACGAATATAAATGGTAAACTGGAATTT
CGAGATGGTTGGGAAAAATTCGTCCATTATCACAGCCTGCAAATGGGAGATTTTGTGGTGTTTTACTACATAGCGAGGTT
GTACATGGAGGTTCATATGTTTGGAAGGTCTGGGTGTGTGAAAAATACCAATGTTGTTGATTTTGAAAAACCAAACATTG
ATTCAAATAAGAGATCCCCTTCTAACAAGATATGCAGTTTAAATGAAACATCGGGAAAAACATTTTTGATTGACTTGGTT
TCTGATGAGGAAAATAACCATGAGTCTGAAGCCGTGGCTGAAAGTATGAAAAGAAAAAGGAAATCCTCATTTCTTGGTCA
CTCATTCCAGAGCACTGGACATTGTTTCTCCTCTCAGAAGGACAAATCCGCTGCTTGTTTCAAATCAGATAAACCATTTT
GCAGAATGGTTATGAAATCATGGAATATAAATAGACCACATTATCTAATGTTCAACAAAAGTTCATTACGGGATTATCCG
ATTCAACTTCCAAACCAAAACAGTGAAGTACTTCTTTTGAATGGAGAATGTAAGGAGTGGAAAGTAAAATGTATTATGAA
GGACAGTAGACCTGCATTTAGTGCGGGGTGGTGTTCTTTCACACATGATAACAATGTAAAGGAAGGAGACACTTGTATTT
TTGAGCAGCTGAACAACAATCAAAACAAATTTATGTTCAAAGTGCATATTTTTCCTCTTGAACAAAAGGGGGAAAAACTA
CTTTCAAATGAAAAATAAATTTATAAAAGAGATTTTGAGTACT
>Thupl.29207798s0001.1 locus=Thupl.29207798s0001 ID=Thupl.29207798s0001.1.v3.1 annot-version=v3.1
CCAAAACTTTACAATACTATACATCCCTATAATTTCTGGCTAGCTAAGAACTACTAACTGTGCTGAAATAACATGTATGA
TGGTGGGATTGAAATATCAACTTATAAAATTTACTGGCCGCCTCAAAACACATGCTACACTATTCTCAATCCTAACTGGA
ATATATTAATATAATGGTTTTACAAGATTTCCTTAATTTAACTTCTCCATTTTTTTAAACAGCACAAGGAGCTGCAAGGA
AAATAAAGGCTCTTTGATTACTCAAGAATTCCTTTTCTGAAGTCAAATTCATTGTGCTTAAGGTTATTTAGAGCGATGGA
AGATCTTCTGAAGCAATTTGAGAGACTACAGAGGCCTATAGACCTGGTCCAAACTTTCCATGACCGGCAAATGAAAGAAG
TCCCTGCTCGATATATTCTTCCGTCTAATCAAAGGCCTTCTCTTGCTGTGGAAGCTCCACAATCTATTCCTGTCATCGAT
TTAGCAGGCCACCACTCAGAAATAGTAACACAAGTGACCCAAGCAGCCCAAGACTGGGGATTCTTCCAGATAATAAATCA
CGGGATAGATCTTTCATTGTTGGAGAGGGTTAAGGGCGCGTCAAAAGAATTTTTTGATCTTCCTTTAGAAGAAAAAAGAA
GACAGTGTCCAGTAAGGCCTGGTACTCGTATGCTGGAAGGCTACGGCCGCTTCTTTGATATATCCGATGACACAGTCTTG
GATTGGGTCGATGCCCTAGTTCATTTCATCTCCCCACCCTCTGTCAAGGTAGTTGACCATTGGCCAAAAACACCCCTCAC
ATACAGGGAAACCTATGAAAATTATGGAGAAGAGGTACTCAATCTTACAGATAAGTTGCTGGGTATGCTTTCTGAGGGTT
TGGGGTTGGATTCTGATTATGTTCAAACCCTTATCAAGGAACCGCTGCTTCAGCTCAGAATCAATTTTTACCCTCCTTGC
CCTCAGCCAGATTTGGTGAATGGACTGAGACCCCATTCAGATGGGAGTGTGATCACTGTCCTGCTAGATGATCAGGTTGA
GGGTCTTCAAGTTAGGAAAGGTGGAGAATGGTTTACTGTGTCACCTGTTCCTGGATCACTCATTGTCAACATTGGTGATC
TCTTGCAGGTAAGAAAAATTTATTAAATTTTCTCTTGTCCTAATCATCTTGTTTATATGCAATTGGAGTTTAATATTAAG
ACAATCTTTATAACCCGTTGTTCATGAGCTTAAACAGTACACTTTGACGTTGATTCCATTTAGCAGATTGTCAATTTTTT
TTACAATTCTGTACTGCTCTAGAGTAGGTTGTTCATACTGTTCATCATGTTAATTGGAGGTCCTAGATAAACAATACGAT
GTCAGAGTTAAACCGAGCAAATAAATGTGTCTTTTGCAATGCTAGGAGAATACTCCGTAGTCTAGACTCCAAAGGGATGA
GTAGCTGGGCATTAAAGTATTCCTGCTTTGCTAGGGGTTCTTAAATTTGAGTCTAATCTGGTTAGTAAAAAATTTATATA
TCTGACGTTTAAAAATGGATTTGCTGTAGTTGGCTTTCCATATATTTACATATCTATCAAGCCTGGAGGCTTTCTCCTTT
CTGGTAGGTAGGGTAGTTGGGGGTACATCTCAACAGAGCTCCAGTAGGATATATATGGGGTAAACCTAACTCTCAACAGA
GCTTTAGTAGGTTACATGCTTTGTATGGGGTAGGATATATAGCATACAAACTGCACCACATCAAACTGTGTTCTTCAAAT
AAATTTGCATCAGGGATGGTATGTAAATTGCATCATATCAGCTTTATATGTTTCCCTTGCTTCTGAAGCGGAGTTTAGAG
TGTAAAATATCTTTCTTATGCATGAGCAGTTTTCCTTTTTTATTTGTACTAGTTTGGAGGAAATCTTAACCAAGTTGCTG
GAGTATAATTTATGGCTTGTAAGTTCCAAATCAACAACCATTCAGGTTTCCTTGGTACTTGTAGGGATGAATTTGCACCA
GTAATGAAATTCGCCTTAAATTTAAAATATCCTACTGATGAATCA
>Thupl.29381732s0001.1 locus=Thupl.29381732s0001 ID=Thupl.29381732s0001.1.v3.1 annot-version=v3.1
ATGCACAACTATCAATTACCTACTGACAATTTGTTTTCCCACTTGGAAATTCAATTCAAGTTCTTTAAAATCTCATCTAA
AGTGGAAGGCATTCTTGGCCAAACTTATAGACCTGAATTTAATATTCCCGTGAAGAGGGGTATTGCAATGCTTATCATGG
GAGGTGAAGACAAATACATTATGTATTTCTTGTTATCTACTAATTGCAGATATTGTAAATATTCCCTGACCTCTTCTTTT
AAGGGATTTAATGTAAATGGGATGCAGGCATTCAATGCATATTGTACCAACAAGAATAACAATAGTGGCATGGTGTGTCG
AAGGTGA
>Thupl.29379388s0001.1 locus=Thupl.29379388s0001 ID=Thupl.29379388s0001.1.v3.1 annot-version=v3.1
ACTGAAGATCAGTGCGACAAACAATTATGCCTCGAAAACCACAAGTGACGTGTACAATAATCTTCCTGTTGTGCGTCTGC
CTTACAATACCAAAAAAACCGCCCAATGTCTCGGCCTGCAGTTTCCCTCCTCCCCCAGTCGAATGCGATGGCTCGGGCTG
CACAATTTTCAACAGCCAAGGCCTCTGGGAAGACCGCGCTCCTTGCAGAGCTTCAAAGTCCGTCTATCCAACGACTGAAG
CAGAATTGGTGGCGGCAGTAGCAGAGGCGGTGAAAAACAAGCAAAAGATCAAGGTTTTAGGTCCATGGGCGCACAGCACA
ACAAAGCTCGCCTGCGTTGGCGATGGCGGACTGGTGGTGAGCACCAGAGATTATGCCTCTACTATAACAGTCGATGTCCG
TGCCTTAACCGTAACGGTCGATGCTGGTGTTGTTCTGCGGGATCTGATTGATGAGGCCGCTTCAAATGGACTGGCTTTCC
CTACCTCGACTTCCTGGGATGGCGTTTCCATGGCCGGGGCGGTCAGTACAGGCGCCCATGGCAGTGGATTGGCGGGAAAG
GGGTCGGGTATTTATGAGTATGTTGTGGGAATGAGACTGGTTGTTGCGGCTCCGGCTGATTTAGGGTTTGCTAGGGTTTT
GGAATTAGGGGATTCTGATGAAGATCTCATGGCTGCCAGGCTTTCGCTGGGGACTCTGGGGGTAATCTCGCAGATTACTT
TTCAGCTGGCGCCTATGTTTAAGAGGAGTGTTTTGTTGAGGTTGGAGGATGATTTGGGGTTGGAGGATCGGATTGAGGGG
TTTATGAGAGGGTTTGAGTTTGGGATTGTTTACTGGTATGTTGCCCATGGGAAGGCGCTGATGGAGGAGATTGATAGGGT
GGATGTGGGTGTAGAAGGGAATGGTGTTAACAGGGCGTCCTATCAGCCTACCACTGTTTTCAAAGTAGAGGAAACTGCTG
AAAAGTACGACACATTCGAAGCCGAGAAGGATGCAGATGGGCTGTGTGCCCAAAGCGGCCAATCAATGGAGAAAAAGGTA
GCCAAAGGCGGCGGATTTTTCAATGACGGCAAAACCTTTACAGGCTATCCCGTTGTGGGCTTCAACGATCTCATGCAGAC
AACAGGGGGATGCCAGGACTACCATACAATGCAGCGCGACAGCGAGCCCTCTTCCTGCAAGCCCAACACAATCAGAGACA
AAAACCAGTCAATCTGCTCATGGGACCGGCGGGCAGAGGGCAGGATAAAATTCGACCTAGAAATCAGAGTTCCCCTGGCG
CGGGCGCGCGAGGCCATGCTGGATGTGAAAAGAATCAGAGACCTGAATCCACAGGCTCTGTGCGCAGTTGAAGGTTCGGG
CATCGGAATGCGCAGTGTAAGGAAGTCGGCGGGGGCATTTCTGGGCCCGGCCGAGGACGTGGTGACTTTCGAAACCAGTT
ATTACAGGTCGCCAGAGGCGTTTGTTCCGACATGGAATATGGACGTTTTCCAGGAGGTCGAGCAAATCTTGATTGAGAAA
TATGGGGGCGGCCTGCATTGGGGGAAATCCGGGGGTCATTTGTTTGACGGCCTGGCTAATAAAACCCTGAATTTGCGGCG
GTTTTTGGCGGTGAAGGAGGGGCTTGATCCTGATGGGCTGTTTTCGAATGACTGGACGGATGGTTTGTTGGGAATTGGGG
GAAGAAAAGTGGAGGTTTTGAAGAAGGGCTGTGCGTTGGAGAAACTGTGCAAATGCAGAGAGGATGATCACTGTGCACCG
GAAAAGGGATATGTGTGCGCTCCAGGGCGGGTGTGGACCAACGCTCGGGTTTGCAGGTATTCTGGACAACATTTAGAGAG
CTCACAAACTGAAATAAGAAATTATAGACAATATTCAAGCATAATTTTTCCATCTAGCTTATTATTGTTTTTATTCTACT
TCTCTTAAAGAAACATATCACAAGACGTTTTCATATTTTCAACAATAGTTGAAGAAAAATAAAAATGTACACATTATTTT
ATTTCTAGACAATAATTTTATCTTTAATAGTAAGTATATATTTTC
>Thupl.29379388s0002.1 locus=Thupl.29379388s0002 ID=Thupl.29379388s0002.1.v3.1 annot-version=v3.1
ATTACAGCTGTTCTCTTTGTCCATAAATTTAAAAAATAGCTTTTCCATGCCGTCTGTCAATAAATAAAAGGTGATATTAT
TTATATATACAATCCTAACGTGGAATTGCAAGTAAAGATAAAGAGGAAGATGCCTTCCAGACTACCAAGTTGATGTTATA
TATATCTCCATTCAGCTATTCTTCACACTCTGCAGCCAAGCTTTACATGTTTGATTTCCTTTCAGCAATTCTATCTGCCA
TTTTAGTCAGTAGATAAAATATTTGAAAATGGAGTCTATTATTCTTGCAGAGGGTGTTGTTGGAAAAGTTTGTGAGATGG
CCATTCAACAAGTGGCTGATGAGGTGAGCATAGTCCGGAACTTCTCCGAAGACTTTGAGCGTTTGAAGAACAAGATAAGG
CAAATAAATTATTTTCTAAATGAAGCTGATGAGGAGAGCACACAAAAGGAGTCTGTAAAAGAATGGCTTCAGAGCGTTCG
TGACATTGCTTGGGAGGCAGAAGACATACTTCAAATATGTGCCGTGGATTCAATGTATGCCTCTAATACTCAGTGCTGTA
CTTTGAATTGTCATCAAATAATTCTTCGCCATCAAATGGGTAGAAGAATTCAAAAGGTTAAAGCCCGAATGAGCTTGGTC
ATCGAAGATGGAAACCAACTCAATATAGGGCATACTCTGGTCTCTCGCGTAGAAGCAGCAGAATCATCAAATACAGCCCA
GAGAAGAAAGTATACAAGACTCAGTGTCCTGCCCAGCGATTCCAAACCAGTGGGGATTCAGTCCAAGATTGAAAGCATGT
TGAGTTTGCTAGACAACCCCCAATTTCCAGTCATTGCAGTGGTTGGAATGGGGGGGTTGGGGAAGACTTACCTTCTTCAG
CATGTCTACGACGCCCAAAAAGGAAGGTATGAGAAATCTGCATGGCTTTCAGTTTCTCAGTTCTACTCTTTCCCCAAATT
GCTCAGTGATTTAGCCTTCCAATTGGATAGAGATTTAAGTAAGCAAATTAAGGAGGGTGGTGTAAGTGAAGAGGTAGCAG
CAGAGTCAATCTATAGCTTTATGTTAGAGAAGAGGTGTCTTATTGTTTTAGATGATGTGTGGAGGGCTACCAGAGAAGGT
TATTTGCCTACTAGACTTGGTATCCCAACTGGAGCTAACAGTCAATGTAAAGTTTTGGTTAGCACAAGAAGCAGAGAGGT
TTCTACAAATCTTACTGCTAAGATTTATGAGATGGAAAGTTTGACGAATGGAGAGAGTTGGAAGCTGTTTTGTGTTTATG
CATTTCCAGACTCTCTGGAAAATAGAGCGCCAGAGTCCCTGAAGGAGGTGGCTCTTCACATCGTGAAGGAATGTGGGAAT
TTGCCACTTGCCATCAAGACCACAGCAGCATCTCTGGCGAGCACTGTAGAGTTAAGTGACTGGCAGTCCAAGTTGAATAA
GCTGAAAAAGGTAAGCAATCCTAGCGATCCTGTCATGGATATTCTCAGGCTGAGTTACCACTCCTTGGCTGCACATCTGA
AGGCTTGTTTTGCTTATTTTTCCTTCTTTCCCGAGGATGAGGAAATAGACTGCAAGTACCTCATCTATCTATGGATGGCA
GAAGGGTTCATTCCGGCTGGAGAGAATCCGTGGGATTGTTTATATCAGCTTGCCAATTTGTGTCTGCTTGAAGTATGGGA
AGATGAAAGTATGGAAAAATATTGTAAAATTCATGATTTATTGCTTGATCTGGCCATACTTATATCCAGAGAAAATAAAT
GTACATTCGGTCTTGAGGATGCCTTCTCCAAATTACAGTCTGTGAATACAAGTGGTGATCGCTGGTGTCGCCTATTTTTG
GCGAAGAAAGATATTGATGAGCAAGCCATCTCGCAGATGCGCCCTATTTCTCCCACACTTGTCCGCACACTCTCGCTCTC
CCGCAATAGCGATATTGGAGGAAACATTCCGACAATGTTGTTTAGTGGTATGAGAGTCTTGCGGGTCCTTGATTTGAGCC
ACACAAATATTTCCACACTGCCTGCATGTGTTGGAGATATGAAACTACTCAAAGTCTTGAATTTGAGGGAGACAGAGATT
GAGAAGGTACCAGACTGTGTGAGATTTCTGAAGACTCTCACTTATCTTGATGTGTCAGCTCACAGGGAGTTAGAGGCACC
CAAATGGATAAGTGAACTGAGGTGTCTTCAGCATTTGGAAGGCCCCTTTGCGCGAATGCCGAAAGGAATATCGAAGCTCG
GGTCTTTGCGAACACTGCGAGTAGAAAGCTTCTTGTCGTTGTCAATGGAAGAAGACGGGGGGTTAAGGATAGAGGATGTT
GGGGAGATGAGGGAGATTGAGCAAATAGCGTTTCAAGTTGATGATGAATCGCAGTTGAAAAGGATGGAAGAAGGGATCCT
TGCGCCCTTGCTCAAGTTGCGTCGACTGGCCGTGAGAAATAACATCGATGGAATGCAATCGGATATTCCGCAATTTCCGG
AGAGCATGAGTGCAATGAGAGATTTGGAACATCTCACACTATCTGACTTTGCAGTGCCCAGCTGGATATGTTGTTTGACA
AATCTCAGGTACCTCTCTTTAGAGAATTGCCATTGCAGTGATTACCCGGAATTACAAGAAATGCCCAGTCTAGTGAGTTT
GAGTTTGGGGGGGAATGAGAGGTGCAGAGAATTGGCGTTTGGAAAGTCGGGAGGGTTTCCACACCTCCGCTTCTTTACAA
TTTATGACTTCTATGAATTGGAGGAGTTTCCGGAAATGGAGGAAGGAGCAATGGCATGCCTTGAGAAGTTGTACATATGG
GGATGTAAGAAGTTGAATAAAGTGGGAGAGGGATTAGAGCGGCTGAAAAGACTCAAGGAGATCAGTTTCCTAAGCTCAGG
GACGGATGAATTGAGGGAGACGTTGAAGGCAGGAGGGATGAATTGGGAAAAAATCAAAACAAATAATTCTCAAATAACTA
TAAGGTTGGAGTCGTAGTTATTGGGGGAAACACTTTGAATAGAATTAGGAACACATTCAAGATGTATATATTTCATAAAT
CATTTAAAAAAAAATTATTGATCATTTGT
>Thupl.29379388s0003.1 locus=Thupl.29379388s0003 ID=Thupl.29379388s0003.1.v3.1 annot-version=v3.1
AATTTCCTGTAAGTTTGTTGACTGGGACTGTGTATATTGACTCCATACTCTCGAATGCTCTGGAATGAATCTGCACATTA
CACGTTCCGAAATTGGAACTGCTTTAGTGAATGCGTCAAAAGAATTGAATTCGTATATAATTCATTTCATTGGGTGTATA
TTGAGTTTCGGTTTGAGCTCTTGACATTTCAACTGATTTTATTGGCATTTTGACAATCTTCAATTGGGTTCTTCAGATTA
CAGGAGGAAAAATGAGTTCTTCATCTGGGCAGAAAAGTCTGATCAGAGTTGATGTGGTGTCTGATACTATCTGTCCATGG
TGCTTTGTTGGGAAGAAATGTTTGGAGAAAGCTATGGACGAGACTAAGGAACTATATAATTTTGAGGTGCAATGGCATCC
TTTCATGTTGGACCCCAACCTTCCCAAGGAAGGAGTCGACAAGTTTGAGTATCTCAGAAAGAAATTTGGACAGAGTACTC
ACAGTCTGGTTGATAACACATACCAGGCTTTCCAAAAACTTGGTTTCCACTTCGGGAGTGGTGGTAAAATAGGAAATACA
CTGGACAGTCATAGATTGATTGAGCTCGCTGGTCGTCAAGGCCTTGATAAGCAGAATGCAGTTGTGGAAAGCCTTATGAT
TAAGTGTTTGACACAAGAAAAGTGTGTTAGTGACAGAGAGGTGCTCTTGAACGCTGCAGAGAATGCAGGCATTGAGGGCG
CTGAAGAATGGATTGATAACCCAAATGCTGGTTTGAAAGAGATACAGGCTGATATGGAAAAATATGGACACAACATATCT
GGTGTGCCTCATTTTAAGATAAATGACAAGTATGAACTTGTGGGTGCCCAAGCTCCACATTCTTTCATCCGAACTTTCAA
GAGAGCATCACAAGATTTGGAATAAGTTATCAAGTTTGAAATTGAACATGAATAAAATCAACTTAGAGATAAATAAGTTT
CGAGCTATCGATTGTTTCGATGCAATTATTGCCTTGCAGATTCGATGGATAGTTATGGAAACCAAAATCATTTATAAGTT
CTTTAGGCTTTTGAAATAGTTTTCAGTGTAATATGAGTAATAGTTTGACTTTGTATACATGTTCCATCGTTGATTGTGTG
TGAAGTGTTTTATTGTGAAGAAATTAATTTGTACTATAATTAATTAGTGTTAAGTTGTTAACTACCGTGAAACAAAACTT
GTTAATATTTTCTAATGCAATTGTAAAAGTCTCGTTAAGTAAAATTCTTGTTG
>Thupl.29379388s0004.1 locus=Thupl.29379388s0004 ID=Thupl.29379388s0004.1.v3.1 annot-version=v3.1
AGTCCACGGTTTTCCCGTGGGATGCAATATAGTATATAATATATCAGGAGAATCAAATGAAGTGGGTTAATTTCCTGTCA
AGTGTACAGTACGAACTCTGTACATTAACACCAAGTTCTCTGGAATACCCTCCACGATCTCTGGAATGAATATGCACAAT
GCACGTTACACATTCAGAGAATTGAATGAGTAGTGTATAAATCGTTTTGGGTCTGAGCTCTGGTATTTCAACTTACTTTG
TTTTAATTTAGTCAATCTTCAGTTGCGCTCTTCAGATTACAGGTGAAACCTTATTTTTATCAGGATTTTCATTGTTTAAT
GATCAGCGAACAGGTGTGATGGTATGCATGTTTTGGGTGTTTACAGGAGAAAAATGAGTTCTTCATCTGGGCTGAAAAAG
TTGATCAGAGTTGATGTGGTGTCTGATACTATCTGTCCATGGTGTTTTGTTGGGAAGAAAAGGTTGGAGAAAGCCATGGA
CGAGACTAAAGCACTTTATACATTCGAGGTGCAGTGGCATCCTTTCATGTTAGATCCCGCTCTTCCCAAGGAAGGAATCG
ATAAGAATGAGTATCACAGAAAGAAATTTGGACCTCGGACTCAAGGTTTGGTTGATAACCTAGACAAGGCTTTCCAAAGT
GTTGGTTTCCACTTCGGGAGTGGTGGTAAAATAGGAAATACACTGGACAGTCATAGATTGATTGAGCTAGCCGGCCGCCA
AGGCCTTGATAAGCAGAATGCAGTTGTGGAAAGCCTTATGATTAAATGCTTGACACAAGAAAAGTGTGCAAGTGACAGAG
AGGTGCTCTTGAATGCTGCAGAGAGTGCAGGCATCGAGGGTGCTAAAGAATGGATTGATAACCCAAACGCTGGCTTGAAA
GAGATACAGAGTAAGATGGAAAAATATGGCAACAATATATCTGGTGTACCTCATTTTAAGATAAATGACAAGTATGAGCT
CTCGGGTGCCCAAGCTCCACATTCGTTCATCCAAATTTTTCAGAAAGCATCTCAAGATTTGGAATAAGTTATTGGGTTGA
ACCTAAAAGAAATCAACTTAGAGATAGTAAATTTTACTGGGTTTGAATTGTCCATTGTTTCAATAAAGCCATGCCATTGC
AGTGATTTAGTAGGTAACTCTGAAAAATACAAGCATTTGTAAGTTATCTATACTTTTAAATTTCAGTGTAATGTGAGTAA
TAGGCTTCTAGTTTTTTACCTATGTTACCTGGGGACGCGTTTCCGGCCCTCAGCCTGTTCCTAAGGGCGTTGACCATCCT
GGGGACGGATTGAGGTTTCCCTTTAAAACAAAAAACATAAAAAAATTACTATTTTTTTGAATTTTAATTTTTTTCCCATT
TACAGCCCCACACGCGCTGGAGGTGAATAAATAAATTAATAATAAAATAACTATAACATATGTATGTTATGTTT
>Thupl.29378940s0001.1 locus=Thupl.29378940s0001 ID=Thupl.29378940s0001.1.v3.1 annot-version=v3.1
ATCCGAAAACTGAGGACGATGTATAAAATCACCCAAGTAACACCTAAATGCGTTTTTCCGTCACGAGCAAAACAGTAAGG
AAAACAGGGCTTCCTGAAATTCTGTTTGGGAAACTAGTAAGGCTGAACAAGCTCAATGGAGAGTGCGTCGTAATGAAATT
ACAGGAATGAATTGGTTGAAATTACATATGGGTAAAAGTTCCACATCTAATACAGAACATTATTCGTTCCAAAAAACAAA
ATGCAGTTAGTAAGGATGACGGGGAATTTAAAGCAAGTACTATTCAATGGAGGGAGATTCTATATGAATAACCACCAAAG
TTATACTGGTGTTTTAAGCACCTGTTCAGCTAGTCGAGGATTTTCTGTATACAATGTTAAATTTGAGACGCCCACTACAG
CATCGGCTCCCTTTGTGTTGCAACCTCGCGTGGTGGTTTATGATGGGGTTTGCCATCTTTGCAACAGAGGACTGCAGTGG
GTGATTAAAGCAGACAAGTACAAGAAGATACGGTTCTGTGCTGTTCAATCCAAGGCTGCAGAGCCATACTTGATAGCTTG
CGGACTGGATCAGAAAGATGTTTTGCGGCGCTTTTTGTTTGTAGAGGGACTTGGTTTTCGCCATCAAGCATCAACAGCGG
CACTGAAAGTCTTGTCATATTTGCCATTACCATATTCCATTCTCAGCTCTTTCCTTATTATTCCGACTCCATTAAGGGAT
GCTGTCTATGACTATGTTGCAAAGCACCGCTATGGTTGGTTTGGTAAATCAGTGGAGTGCATCGTACCAGGCAGTGAAGT
GCTTGACCGATTCATAGATAGAGATGAAATGTTGGAGAGGCAAAAGAAGAGATGAAATGTTGGAGGCAAAAAACTATTTA
AGGAATGGAATAGATAAGTACTTTACATAATCAAATATGTGGAAAGGATTTCTTATATCTGCTTGAATTTTGCCAAATGA
GGATCAGGATTGCCTAATTTTATTTTTGGGTTACACCTGAGCTTTCAGAATTGCACCTTTTTCGTTTCCTCATTTGAATT
CAATTTCATTGACATTGAACATTTCTTCTCTATCACATCAGAAATTGAAAGTGAAGATATTGAAGAGATCCCCTATAGAG
ACCCATCATTGATATATTTTTTTAAGACCGATAGGAATATTGATTTGAAATCTAGCCTCAAGAGTTTGTTCAATTGCTAT
GTTTTATACATTGAATCAGACAATTCTCGTGGCTTTTGTATATAATTTACCAGGAACGGTTCTCAACTGGTTTTACATTG
TTGATAATTTGTAGAATGGGAAAGTGCTGCTTACAGTTGAAAAAAATGTTCATGAAGGACATTTCTTTTACTCAGAAAAG
GACAACAGTAAAGTGGGCAATGGTCTGTATATGTCTATATGTTTTTGCTTG
>Thupl.29378940s0002.1 locus=Thupl.29378940s0002 ID=Thupl.29378940s0002.1.v3.1 annot-version=v3.1
ATGTCTGCAGACAGACATAGAGTTGAGAGAACATTCCAGGTTGGAGACTTGGTTTTCTTGCGTCTACAACCATACAGACA
ATCTTCACTGAAGAGTAGTGGTGCAAAAAAGCTGAAGCTTCATTTTTACGGGCCCTACAAAATCCTTAAGAAGATTGGTG
ATGTTGCTTATGAATTGGAACTTCCAGAAGGAAGTAGGATCCATAACATTTTCCATGTTTCTTGTCTCAAGAGAGCGTTG
CGCAACATATCGCATCTCCTGAGCTGCCACCATTGGATGAGGAAGGGAAATTGA
>Thupl.29378940s0003.1 locus=Thupl.29378940s0003 ID=Thupl.29378940s0003.1.v3.1 annot-version=v3.1
CAATCTCTCAATCTCTTACAATGGCTGGATCTGCCAAACGGCGAAAAGCCAACGACGATGGCAAAGCTAAGAAGATCTCT
CCTTACTTCAATTTCTGCACTCTCAACAGAGAAAAAGTTAAGCAATCCAATCCCCAAACCCCCATTAACAAGGCGCTCTC
TATCCTCTGGAAATCTCTCTCAGACAAAGAAAAGGCTGCTTACGGCAATCCAGATCCTCCTCCACTCACAATACCAGCGG
ATCTTCAGAAACAAGGCGAAGAAAAGAGTGCTGATAATGATAATACTGCTGAAATTGATGATGGCGATGATAATAATGGT
GACATTGAAGAGGCAGTCAACAATTCAAGTGCGCCGGTGTTTCCTGTGACTCGAGTAGTTCGCATAATGAAGCTGGACAG
AGATATCAGCAAGGTGAACCGCGATGTGCGCCTGGCAGTCGGCGTTGCTACTGAGAATTTTCTCCAGCTCCTGGCCGAAG
CTGCTTTTAGAGTCGCCGTGGAGAAAAAGCACAAGAGCATCAGGTTTGATCATGTTATCACTGCAATTTCTCGGCAGAAG
AGATTTGCCGATTTTTTGGAGGATTCCATCGCCGATAGTGGAAAAGGGGGTGCTGATCAAAGCGAGGATGAGGAAGAGGA
AGAGGAAGAAGAGGGAGGTTCGCCTAAACCCTCGAGAAAACCCGGCAGGCCGCCGCAGCCTCCTCCTCCCGGGACGCGCA
GTATAACAGATTTCTTCGCTTCCAAGGCGGCTTCGCAGCCGTCTGATTCCTGAGCTGACTAGAATTTTGTCATGAATGCT
CATGATTTTAAGTGTTTAAAGCTTGATTTACTTTGGCTTGTAAGATTTCATTATCTCTAATGAAAAAACTAAAAATTTTC
GATCCGTGCCGTTTCCTATAATTTGAGTTCGATTCTGAAAAGAATTTTGAAAGTGCATTGTAGTTTTACCAGTTTTTGTT
CTGCTCTGTGGTTTTTACTTGTATTCGAAGCAGATCGAATTAGGCTGTGAGATTTCCTGTTCCAAAACTGCTTTTTATTG
AAAATGTGGAATGACCTAAATGTTTTGCAAATAAGTCCATGAAATCCTGATAATCTATATATCAAGTTGTTTCTGAGCAG
TGATTCTCTAAATTGGGGTTTTCTAAAAAAGTACATGAAATCCTGATAATCCATACCTCAAGTTGTTTCTGAGATACAGT
GATTGTCTGAGTTGGGGAACAAATGAAAAGCACTGATTTTTTTCAGCACCAGTAGAGGTTAAATGCCCTGTTTCTGACCG
CCATGACAATTTGTAAAATGGTGGATCAGGTCGGCGGAAATCTTTTATCTTAATCAAGCCTTTAGCTTTTAAGGTGTGAT
TGTGATTTATCTAGGTAGAATTGTAAGGTGCCAATGATATTTGTTCAATTAGAAAATGTCACTCCTGGAAATAAATGTAT
CATCTAGTTTCAAATCATGAATACAGATCTTCCTGGTTTTTCTCATAGGAATACTATCATCTAGTTTCAAATCATGATTA
CAGATCTTCCTGGTTTTTCTCATAGGAATACTAATTTGACCTTGT
>Thupl.29378940s0004.1 locus=Thupl.29378940s0004 ID=Thupl.29378940s0004.1.v3.1 annot-version=v3.1
ATGGCCGCTCATGATGCATTCTGCACACTTCCCGATTCTCTTCTTTCTTTCATACTATCAAAAATGCCAATAAAAGACGC
TGTCAAATCTTCTATTCTTTCCAAGAGGTGGAAATTTCTCTACACTAAGATGCCTGAACTCACTTTCTATCCGCATGAAG
TTTTGGGGGCTGCTTGCTATATTCACTATCCGCTCCTCATGTCGAGCATTGAGCAAATTATTTCCAACATCTTGCTTGTT
CACTCAGGCAATCTGCAGGCCTTTCACGTCCATGGCACCATGTTAGGTCATAGCAACCGGCGGGACTTCTCTCATGACAG
TGTGTGTAAATGGGTAAGGTATGCATCTCTCCATAATGTCAAACACCTCACTCTGTTTGATCACAACATGACTATTACAG
ATGAGCGCGACAATGGTTTAAGAGAAATGCTGCCCCCTGCCCTCTTTTCATGTACGCGTCTGGTAACATTACGTCTGTGC
AACTACTTTCTCACCAGTTTCCCAGTCAATTTCGTCGGATTCCCTCATCTCATTACTTGTGACCTCAGTGGCGTTCAGTT
GACAGATGAATCTTTAGTCGCCTTGATTTTTTTCTGCCCTCATTTGCAAAAATTTGAAACAATAGGACATGCTGGGCTAG
AAAATGCCGTAATCTTTTCATCCAGTATAGAACATTTATGTATAGGAAGAGTAAAATCTCTGTCTATTGACTGCCCCAAA
CTCAAAATTCTGAAGGTGGCCATGATTGAGGATTTGAGTGTGAATGGCGTAAGGTTTTATGAGCTTTCTTATGCTATCGC
TCATCTTGAAATGCACTGTGGAAGTACCGTGAGGGAACTAGTCATAATGATTTCTGAAAGTCAAGGAAGTAATCCAGGAG
TCATTTCAGCGAGCAGATTTCTTCACATCATGGGTAACTTCCAGTCCCTGAAGACACTTGTCATACACATGGCCGATCCC
TTTGAAAGAGAATCAGATATGGATGTTCCTCTATTCAACCTACTTTACAGTCTTCCAAACCTTCATTTGCTCTGTATGTT
GGGCTTGTTTGTTCAGGAGTTGGCAAGAGATCCTGTACCTGTTTGCCTCACCTCTCCACTTCATAATCTGAAGAAAATAA
GCCTAAAAATTCTTGAATTTGACCACAAAGAACTTGAAGTAATAAGTTGCTTGCTTCAGAGTACGCCCTCTCTCGAAGAA
TTGAAAATTAAGCTACCCGCTGAATATGATGAGGGCCAATGTTTGGAACTTTTTGAAGATGTTATGTATCTGAGGAGAGC
ATCCTTGTCAGCAAGTATAATTGTACTGGATGGTGAGTACCAAGTAATAAGAACCTTATAG
>Thupl.29378940s0005.1 locus=Thupl.29378940s0005 ID=Thupl.29378940s0005.1.v3.1 annot-version=v3.1
TCCTTCCTAAGTTTTATCATTTTCAGATAAAACTTTAACTAAAATACAATAAAATTTTCAAAATCCAAAAGACCAGAGAT
AATAATAATGCAACACACCTCGCCATTTTCACTTTTTCTAAAGACTGAAAAAGCTTGTAGTAAGATAAGCTGTGAAGACA
AATTGTAGCAGGGCAAATTAATGGGCGTCATAGCAGGCGGGGCGGCATTTTCACCCATCTCCGTACCATCCAAAGTTAAC
TTAACCTGCAATTCTTCGCCATGCCTAAAAATTGGACGCAGCAAGGGCAGAAATGTGGTGTGTAAGTTTTCAGGTGGTAA
CGGTCACATTGACTTGAGTGGAGAGCAGCTCAAATCCCAGTTGGAATCGCTTCAGAGGGAAGCTGACCAAACCAGACAAA
AAGCTAACAGTACAAGAGCTCGGTTTATGAGGTTAACGGAAGCTGTGGACAAACTTCAACTACAGGCTCTGTCCAATGTC
AAAGCCGGTAAGGAATCTGCTGCAAGAGAAATGCTGTTGCAGAAAAGAAAGGTGATGCAAGCTTTAGAGAATTCTAAAAG
ACGGGCTGAACTGCTTGACGGGCTTCTAAAAAAGCTTGGTGAGGCAATCACAGAAAAGGAAGCTCAATTAATCAAAATTT
TAGCTACTACTCGTTTGGAGAAGGATATTGGGAAAGAAAGTGAAGGCCCAGTTAGAGTTGTTTCTTCCACAGAAGGTGCT
TCTTTGAACATGGAGAATTTAGAAGAGCATTTTGAGCCAGATGACAAGAAAATTGATGGGAATGAAAAAGAACTGAGAAC
CAACATGATTGGTGCTACTGAAAGTGAAAACCAGATAAGTCAGGAAGGAGATTCCAAGGAGCTCTTAAATAGTGACAGTG
GGATCAGATATGATCATCTTCTTGCAGTTCTCAAGGGGATTGATTCATATCAGAGCTTCTTAATTGATCTTGATCAACAA
ATAGCTGAAATGGAAACAAAGCTACAAGTTCTGCACAAATTCTCAAGTTTGTTGCTTGAGGATGAAGCAGAAAGGTTATC
AAATCAAAAGGTGAAGGCAACAATAGAAATTCTCGAAGCATTGCAAACTGCCAGAGCAAGGTATGCTGATAATTGCAGGT
GCATTAAGTCATGGAAAAACGCCCATGTGAATGGTTTTTTGGCCTCAGATTTTGCTTCAATGGCCCAAGACACATGATTA
AAATTTAACAATGCTGGTTGAGATGAAGAAAATAACCTCTGGGGAAAGTTATTGAGGACCAAGGGAAGAGTCACATTTCG
TAGTAGTGATATTTAAAAATAAGTTTTTGCATCATGTAGAGGAGATTCTTAAAAAAGTAAAATGTAAATAATTATTTTCA
TTTTTACTTCAAGAAGTTCTTATAGTACTTTATGCACTTATCTTCCAAATTGATCCATACATCTGTTTCATTTTCATGTT
CTTGTTCATATGAATCAAAGTTAAATTTGCCTAAAACACCCTTAAATTTATGAAAACCTTATTAAAGTGAATTTGTTTGT
TTCAT
>Thupl.29378940s0006.1 locus=Thupl.29378940s0006 ID=Thupl.29378940s0006.1.v3.1 annot-version=v3.1
ATGGTCCCAACAGTGATCCATACACCAACCTTTATGATAGCATCACTCAGTTCTCTGCTACAGGGGATATTCTCATCCTC
GGGGACTTCAATGCATGTACTTAGATTGCACAGACTCCCTTTCGTGATTAGGCCGCAGACACTTTGGGGCTCCTTAGGTC
CTCAGATGATGCTTCGGGGTCTTTTACTAAGTATGAGTTCTCACCTCTTCACTTGCAAACCTCATGATGGTGGCGATAGT
GTGGTTGATTACGCTCTCTCCAGTCGATTGTTCATCCCGTCCATTCACCACTTCTTCATTACCCCCATCCCTCTAGTTGA
TCATTCCCTCCTTAGTCCCTCTATTTTTTGTGCCCCGTCCCCTCCCCTCCCTTCCCCCCCTCCACCCCCTCTGCCCCCCC
TCCCCATACCTCATTTTGTTTTGACGAGGGCAACCCTAACCTCTTTGTTCTTCATCAGACAGCTTCTTCCTCCCGACTCC
CTCTTCTTCCCTCTAGAGTGCGTTACCACCAAGTTTTCTTGTTTGTCTGATGTTAATTGGGAGGCCGCCTTGTTGCCATT
CCCTCATTCCACCACCGCCTCTAGCCCCCATTCCAGGCCAAAGCACTCTTGTCCTATGAATCAGTGGTACGACGAGGATT
GTAAAGCCCTTCATCGGCTTCTCCGCTGCACTTTCATCCACCACTACCCTTCCTATCCCTGGCTGAAAACTTCCTACCAC
TACCTCCTTGGCAACAAAAAATGCCTCTTCATCTCCCAACGTAGGAGTGCCCTTTGGACCTCCCTCTTCCATTCCCCTAA
GACCTTTTTGCGCACTCTTTTCCCCCCCCCCCCCCCCGCTCGACCTAGACCAGAACTTGTTGGTTTCCCATACTTCCACA
CTCTATGA
>Thupl.29378940s0007.1 locus=Thupl.29378940s0007 ID=Thupl.29378940s0007.1.v3.1 annot-version=v3.1
CAGAGCAAATTGGGGAAGGTTCTTGGGTGTTTCTGCCAGTCACACCTGTGTTTTTGTAACATTTGAGGATCTAAGGAAGG
GAAAACTTTCTAATACAAAATGTGCGCATAGTTCTGCAACTTGTTCGTACTGGAGGTCATCACCCGTGTCATTTTATCGA
AGACTTAGCTTCAAGAAGTCTGAAAACCAAGTGTTGAGTACTTTCCAATCATTGTTTTTAAGGAAATGTGACTTGGTAAG
AGGAATGGCCTCTCAAGAATCTCCTCATCAACCTTTAAGCACAGATGAAACAAGTCCCACAACACTCTATCTTACAGTTC
ATGGGAATTCAGTTGAAGTCGTAGCAGCTCCTGGAGTAACAGATTCCGAGTTAAGAAAAGCGTTTGATTCTATTCTATTC
AAGCAATGGGCAAAGAATATGCAAAGTGAGAGAGGCATTCTGATGCTTAATAGATGTTCTTTAAATAAAGTACTCATTCA
GGGTGTAGACATGTTTGGAGAACGTGTTGGGTTTCTGAAGTTCAAGGCTGAGGTTGTGGATAAAGAAACAGGATCAAAGC
TTCCAGGTATTGTGCTTGCTCGAGGTGGGGCGGTTGCTGTCTTGATGATCTTGGATTGTGGCGGGGAGTCCTTTGTAGTG
CTCACAGAGCAGGTGAGAGTTCCTGTTGGAAAAACAATTCTTGAGCTGCCAGCTGGCATGCTGGATGATGATAAAGGAGA
CTTTGTGGGCACTGCTGCTCGTGAGGTTGAAGAAGAAACTGGAATACATATGAATTCGAAAGATCTTGTTAACCTTACTG
CTTTTCTGGATCCTTCAACAGGCAACAAGATGTTTCCTTCTCCGGGCGGATGTGATGAAGAAATCTCTTTATTATTGTAT
AGGACCCATGTGGAAAAAGAGGTTATAGATGCATTGCATGGGCAAGAAACAGGCCTCCGTGATGAAGGTGAATTAATAAA
ATTGCGTATAGTACCCTATACAACACTTTGGCGTGTAACTGCAGATGCAAAGGCTCTTGCTGCAATTACATTATATGAAA
TGGCCAAGAGAGAAGGTCTTTTGCCTCAATAGAGTACAGTTGAGTTGCCCGGTCCATGTTTGTGTATTGGGCCACACAAT
CCATTTGTGAATGTAGTGTGATAGATACCATAGTGATAATTTTTTGCTCACCTATGAAGGTTGTTGATCATGGTGCATTA
TCGTCTATACATATTTGATTTAGTTGAATATCGTTGGGAAGCCACAATGAAATATGACAACATAATGGATGTTATATAAA
CCGTGAATTATTTCTGAAGACATCTCATTCTGAATTTTCACCATATACTTAAGGCCATCTTATTTGTTGGATAAGAATGT
GCATAATTCATTCGTAGATTAGGCCTAACTAATTAACACTTCAGAAGGTTTGTAGCCAATTGTTAGCAACTGAGAACTCT
TGACCTGAAGGTACACAATTATACCAAATGGTTTGGATTCTTCTTTAATCCCTTTGAAGAACATGGCTTTCAATGGAGTA
AGGGCATCAAGATATGATGCCACCGTATAATATTGCAAAAAGTAGTCATATGCATAGTAAATGAAATATTCATTAAACAA
ATACTGTTAAAGCTCGGCATCGGCTATGGTGCAACATATTTGCATTAGAAAATT
>Thupl.29378940s0008.1 locus=Thupl.29378940s0008 ID=Thupl.29378940s0008.1.v3.1 annot-version=v3.1
ATGTTGGAGCTCATTGTCATGGAGGTGGGTGTAGAGAATGTGGTGCAAATCATCATAGATAATGCAACATGTGTCAGTAG
GTGGATCACAAAATATATTCACAATCACTCTTGGGTTCTACATTTGATGAGAGAACACACTCATGGGAGAGATTTGGTGA
GAACCGGTGTCACAAGGTTTGCAACAAATTTTTTGACGTTGCAAAGCATTATTGGTCCATTTTCTTCTTTGAAACAAATG
TTTGTGAGTCAAGCATGGCTAGACTCACCTTATTTAGAGGCTGGAGGAGAGGTTGTCGCATGCATAGTCTTCAACAACCA
TTTTGCACAAAAGGCTGCAGAGATTGTGAAGGTGTCCAAGCCCCTGGTTAGAGTTCCGCGGTTTGTAGATGGGGATCAAA
CCCCAATGGGGTATCTTTATGAGGCCATGGATAGGGCCAAAGAGTATAAAAAATACTACAAGGGGGATAGACTCAAATTT
GATCCCATTTGGGAAATTATTGATAGGAGGTGGAACAATCATCTCTAG
>Thupl.29378940s0009.1 locus=Thupl.29378940s0009 ID=Thupl.29378940s0009.1.v3.1 annot-version=v3.1
CATTAGGTTTGAAATGGATTTGTATAAATTATTTGTTATATAGTTTAAATTGAAAAAAAAATTGTAGATATGTATATACA
ATAGATTTTGAGAATGATATATTCTTTTTTTTTTATCAGTTAGGGAAGGAATGCTGGATAAGAGCCGGCATGGAAGTCGG
CAGTCTAAATTCCCTCACGTGCAAAATTAGGAGGAGGCCTGCAAAATCGGAAACCCAGTAAATTGGGAGCCAGAGAAGCC
AAATAATATGCTTCAAATTTCAATTTTTTATTTACAAAATCTGGGTCTTTGGATTACAAGAGGGGTTTCCGTGTAGGAAT
CTGGGAAACAGGCATAAAAAATAATACCAATCTGGAATTTCATGGATCCTTTAAAAGATAAGTCTTGGATGGTTGCCGGA
AATTGACGTTATGGCGGACGCCCCAACGCACACAGAGCCGTAACTCTGTCAAATGCGTTGTTTTTCTTCTTTTCCTCATA
TTCCCATTCGCTACCAATACATTTTAGCTGGCATAGTATGGTACAGTGGCAGTTCTTCATTGGGTGTGATCAGTTTCCGT
GTGACCGTTATTGTTGGACTCTGATCAATCCACGTTGGAAAGCGTAATGGGGAAGAAAATTTTGAAAATGACCCGTTTGG
AGGTTGTGATGGGCGCCAACAATAAAGCCCTGCAGCCTGACTGGGTATGATTTCAAAAACTTTGTGATCTTGTAAGCATG
GCTTCAGAGGGGCAACAGAGATCCCATCCTCAGCTGCCTCCGGGCTTCAGATTTCATCCTACTGATGAAGAGCTGGTGAC
CCATTACCTCAGGAAGAAGATCTCCTCATCTCCCCTGCCTGTCTCCATTATTGCAGATGTGGATCTCTATAAGTTTGAGC
CTTGGGATTTGCCAGGTCTGGCAAAGTTCGGGGAACGGGAGTGGTATTTCTTCAGCCCGAGGGAGCGCAAGTACCCGAAC
GGCGCCCGCCCAAACCGTACGGCAGGCTGTGGGTACTGGAAGGCCACGGGCATTGACAAGCCCGTGATCTTATCAGGAAG
CTCTCTTCAAGTGGGGGTGAAGAAAGTTTTAGTGTTCTACAAAGGCAAACCCCCCAGGGGTATCAAAACCAAGTGGATTA
TGCATGAGTACCGCCTTACTGACTCCATCCGACCCAAGTCTGCTTCGCCAAAGAGAAAATGGTCTATGCTGCTGGATGAT
TGGGTGCTCTGTCGGATATTCAAAAGAGTGAGTCATTTGCCCAGAGTAGAAGAAGCAGGGGATGCAGGGAAAGCAGGGGA
ATATATGGCATTCTGTACCCAACAGAAGCTACAAGAGCTGACACCCACACCCACTTTTGAGAAGTTTCATGTACAGGTAC
AGGAGCAAGAGGAGGAGGACTTTCTTGACAGTATTCTGAGGAAGGATAACCCATCTGATCATGATGCACAGGATGTTCTG
CCCTTGCCTGCTCAGGCTCTTCCAGTTCCCACAGATTTGATATCCAACAAACTAAAGAGAACTCTATCATTTGTTTACGA
CGATCTCTACTCTCTCAACAACAACAATTTCTCTGTTTCCCAATCCTTAAGTCCCATGGATGTGAGTGTGGATGATTTCC
ATCAAATCTATTCATTGCCCTTCACTGAAAACAGGCTGTGGAGCACCGAAACCGCCTGGTTATCTTAGCCTTCTGCGGTG
ACTGAGATCAAGAATTGAGAATATGGATTGAAGTAAATTGAACCAATACCAAAATAATTGGTTCAAACTGTGAACTGTAT
ACAAAGATTTTAATGATGCAGTTTTATTCCATAAATCTGGGTAGATGAGAAATTTCAGTTCTTTCCTCTGCAACCCTGTT
TCATGTCCTTAAACTCCCAGCCAGGCCTGGAAATTTCTTAAGCCATTCATTTTAGGACTAAAATGGTGACCAAACCTTGT
GATGCGGTGACAGGTGTGTTTGCTTGGATTACGGCGGACCACAACCTTACAAACAAATAATTTACAACAAAGAAAAATTC
AATCCTAAAGCTAACAAACTTTTCAAAGCAGATATTTTATTCAGAAAACATTCGTAATTGTGATGTCAACGATGTCATAA
GTCAACTTTAATCATAAGTCAACTTTAATCAGGGCAATTAATTAAATTTTAAATAAAATAATCCTATTGACTACTATTCT
AAAGTTATTTGGTATATCCCTTTAACTTTTTTAAGGGAGGACCATGCAAGTTTCAAAATGAAGCGCTAAATTCGGGACAA
AATGCATCATTCACCAAATTCAAAAAATCTGAAAACATCATGGATTTTTGTGAAATTTTCAACATCTGTTCTTCATGATC
TACATATTTTA
>Thupl.29378940s0010.1 locus=Thupl.29378940s0010 ID=Thupl.29378940s0010.1.v3.1 annot-version=v3.1
AATAATTTTAAAATCATTTGACATGGAAGAAGAACTCAGCACTTATCTGCAGCTGCCTCCGGGCTTCAGATTTCACCCCA
CTGATGAAGAGCTCGTTACCCATTACCTCCAGAACAAGCTCTCTGCCTCTCCCCTGCCTCTCTCCATTATTGCAGATGTG
GATCTTTATAAATTCGATCCATGGGATTTGCCAGAAATGGCAAAGTTCGGTGAGCAGGAGTGGTATTTCTTCAGCCCCAG
AGAGCGGAAGTACCCAAATGGAGCCCGCCCAAATCGGGCGGCGGGCTGTGGGTACTGGAAAGCCACTGGCACTGACAAGT
CCGTGGTCGTATCAGGAAGCTCTTTTCAAGTGGGAGTGAAGAAAGCCCTCGTGTTCTACAAGGGCAAACCTCCCAAAGGC
GTGAAGACCAAGTGGATCATGCATGAGTACCGCCTTACCGGTCCTGTCCGTGAACCAGACAGAAAAGGATCCATGAAACT
GGATGATTGGGTGCTCTGCCGGATATACAAAAGACTGGATCGTCTGCCCAGAACAGAGGAAGCAGGGGAAAGAGATGACT
ACATATCATTTTCTACCCAACAGGAATTGAAAGAGCTCCCGCCCACACCCACATTTGAATCGTTTCCTGCGAGGCTGGAG
AACGAAGCATCCAGCTTTCTTGGGGGCTTTGTGAAGGAACAGGGCATGTTAGTTGCAGGGGATCTTCCCAGAGAGTTGGG
GTACAGAGAAGTAGAGAAAAAGAAGTCAAGTGTAGTTGATGATCTTTACTCCCCCAACAATCATGCATCTTCCTCTTCCT
CTGCTTCCCAATCCTTTGAAAGAAATATGTCTGCCAAACTATCAGATATTCATCAGATGTATTCCTCACCCTACAACGAT
AACAGGCTCTGGAGCACTGAAGCAGTAACTGCCTTTTTATCTTAGACTTCTATTTTGAGTCTCCTGTATTTTATATACAC
ACTTAAGAACATCATATATAAAGTTTTATTTTTTTTTGTACTTAATCCATTTCTAATTCTTCTTCCATCCAAAAGATTAC
TGTACTGAATGTTTGATCTTGCTCAATACAAGGTATGCTAACCATTTATTTATCCACAATTTCAATTCAATCAATTC
>Thupl.29378940s0011.1 locus=Thupl.29378940s0011 ID=Thupl.29378940s0011.1.v3.1 annot-version=v3.1
GATAGATTTGGAGGGACGTGAAGGAAAATTATGTTAAAATTGACAATTTGGTCCTCCCCACAATTTCAAACAACTCTGGT
GTGTGTTCAATGGCGGAAGTTGTTTGTCCTCAGCCTCAGCTGCCCCCGGGCTTCAGATTTCACCCCACTGATGAAGAACT
GCTTGTGCATTACTTGAGAAACAAAATCTCCTCCTCTGCTCTTCCTGTCTCCATTATAACAGATGTGGATGTGTATAAAT
TCAATCCATGGGAACTGCCAGGAAAGGCAAGCTTTGGGGAGAGGGAGTGGTATTTCTTCAGTCCTAGGGACCGGAAGTAC
CCAAATGGATCACGGCCTAACAGGGCAGCTGCCTGTGGTTATTGGAAGGCCACTGGTACAGACAAACCCATCCTCAACTC
CGGTGGCACTCAAAAAGTAGGTGTCAAGAAAACCCTAGTGTTCTACAAAGGTAGGCCTCCCAAGGGCCTCAAAAGCAGCT
GGATAATGCATGAATACCGCCTCACAGACTCCACCGTGGGTCCTAAGCCCCCACCAAAAAAGTGGTCTCTAAGGTTGGAT
GAATGGGTATTGTGTCGGATATACCAGAAAGCTGGGCATTCTCCTAGTGCCAGCGGTGAAGGAATAAGGCAAGACCAGGA
TCCCATTCAGTTGCAATTTCAGGGGCACCAGGAATTTGAGGGGCCACCCACATTAGAGTCCTCTGTTCAGAGTGAGGATC
CCAACTTTCTTGAGGGCTTCTTGGACAGTACAAGTGCATGGAATGCCACAGCTAAGCTGAATCCAATCAAGAGAAACCTC
TCTCTTGATGACAGTGCAGTTGCACCATCTCCCAAGAGAAATATGATGCTGAACAACCTCAGCAATTCCAATTCTCAACC
TACCTTGTATGCCACTCCTTTCAACCCTGACAAGATTAGCCTCTCTGATTTTCATCAAATGTTGTCATTGCCCTACACTG
AAAGCAGACCTTGGGACCCCCAAACAGGACACACCTGGTTGTCATAAGATACCACTCTGTTTAATCCCCTGTTTTACAAG
TCATATTCTTTTGAAATTCCATTCTAAGGTGTTTTACTTCAAGAGGTTTCAGCTTAAAGATCCGAACTTTTGAGATTTGA
AATTTCATTCTAAGGTGTTTTACTTGAAGAGGTTTCAGTTCAAAGATCCGTATTCCTATTTCAGATAGTTAAAAGTTCTT
TCTGAATGATATACCTTTCAATAAAAATCATACATGGTTGAGAAAGAGATAAGTTTGATTGCTCAGTGGAAAGCAAATCC
CACTGAAAAAATCAACCATTTCCCTGTCTACATTCAGGTGTTTTGAATGCATTTTAATGAAAAAATTATGCCCTACACCT
GTTCTAATATAAGACAAATTTAATGAATTTTAAGTTACGTTTTGAAGTTTGCTGAATTTCGAATTTCATGATCGAAATTT
GGCGAACTCTGTATATGGATAGGATTTTGTCAAACAGTTGTGTATGTATGAATGAAGAGTTTTAATGACGTCCACAAGAC
CAACAGTCTAAGGGACCACAGATCACAACCCTAAACTAACTCTATAGACTTTTC
>Thupl.29378940s0012.1 locus=Thupl.29378940s0012 ID=Thupl.29378940s0012.1.v3.1 annot-version=v3.1
TTTCAAAAACCTTTGTTCTTTCTGATAATCGATTGATCAATTGTTTGTTTCTCTGTGATGGTAATGGAGGAAATAAGGCC
GCACCCGGACCTGCCTCCGGGATTTCGGTTTCATCCCACTGATGAAGAGTTGTTGATTCATTATCTCAGGAAGAAGATCG
CTTCTTCTCCTCTGCCGGTCTCCATTATTGCAGATGTTGATCTCTATAAGTTTGATCCCTGGGATCTGCCAGGATTGGCA
AGATTTGGTGAACAGGAATGGTATTTCTTCAGTCCGAGGGAGCGGAAATATCCAAATGGCGCGCGGCCGAACAGGGCGGC
GGCGTCGGGGTACTGGAAGGCCACAGGCACAGACAAGCCCGTGGTCATATCAGGAACCTCGCATAAGGTGGGCGTGAAGA
AAGCTCTGGTTTTCTACAAGGGTAAACCCCCGAAGGGCATCAAAACGAACTGGATCATGCACGAGTACCGCCTCACAGAT
TCCACAGGCATTGTCTCCCCTTCGCCCAGGCGAAAAGGATCTCTGCGACTCGATGAGTGGGTGCTGTGTCGAATTTACAA
AAAAGTGAGCCATTTTCCCAGAGAAGGAAGCGAGGGAGAGGATTCAATGGCCGATTCTTTGCCTTCTGCAGGACAACACT
CCCAGGAAAACATAGAACCTGCACCGAAATTCGATTCTTTCTCTGATCTTCTCCAGATGGAAGAACCAAACTTTCTGGGG
GGATATTTGGACACATCATTCGCCAACGGTACTCTGCCCGTTCCCAAAGACACGGTCTCTGCAAAACTGGATTCTTTGAA
GAGAAAGCTGTCGCTTGTAATTGATGATGACGATCTCACCTCTCCCAAGAGATTAAACCCTAATAACAATCAATATGCTT
TTCCCGCCTCATTTTCTCAGCCTTTCAATATCCAGAAGGCTAACATCGGTCCCTCGCTGACCGATTTGCAGCAAATGTAT
TCATTTCCGTTCCCTGAAAACAAAAGCTGGAACAACAACCAAACAGGGGCCCCTGCCTGGTTTCCATAGCCTAAACTCTG
GATTCAAATCAACAATTTGATTGTATACTGCCATTTTCACACAGCGCTTGATTCAATTTACATGATTTTCATCTCCTTTC
TCCCATATGTCATCTGTAGATCGATCTGATCTACAGATCGCTCGGTATTGTGGATTGTACAAGAATCTTTTTTCTTTTTC
CAAATTGTTCCGCATTGAATTCGTCACTCCTGCCAAATAGCTCGATTGATTGACTTCTGCCAAATAGCTCCATGAATTCT
TGTTCTGTCGCCCGGGTTGCAAGATTGCATTTTGTTCAAGAGCTGTGTAAAATTGAATTCTTTAGTTTATACGTTTCTTT
CTGGTGATCCCGCTGATCTCTGTACATTACATGCCCTCCTCCTCCTGAATCTGTTCAGGGCGGAAGATATTTGAAGGTTG
ATTTGATGTTTAAAGCCAGAGTGCGGCCATGGTAATATTTATCACAGGGTTTTAGAAATACAGTGCACATCACGATACTT
CTGACAATGGGGAAAATGCATGGGGAAAATGCATACCCTGGAGAGAGAATTGTAGCTCATTATTTTACCCAAATAAAAGT
AAAGATTCAAACAATTTTTTACAGTTAGGTAATGGAACAAGTTACCTAAATGAAATGGTGTAGAGTTCAAATCTTCTTCT
ATACAATAAAAAGTTATTCAAATGAAAAATGTACCGTTGCTTTTTA
>Thupl.29378940s0013.1 locus=Thupl.29378940s0013 ID=Thupl.29378940s0013.1.v3.1 annot-version=v3.1
TCGTTTGCACCCCCCTCTAGGAAAGTTTAGTTTCTTCGAAAAAAAACCTTCGCTAAAAGGAATTATAACAGAGAACGTTG
ATGAAAGCGCGAAAGAACAACTAAAACAGGCAAGGTAATGCAGCTTACTATCCATTTCCATACCGGGCTTTGTTGTGTTC
GAGTGAGGCGTACTGTTTGCATTTGAATGTATGACAGATGGAGATTAAAGAGAACGAACGCTACACCTATGACCCGAAGC
TGCAGTGGGATCCACAAGTCACAGAGTATTTTTACAAAGTTTATGGCCAATCCCACTTTGATCGCATTTCTCACAGTTTG
ACGAGGCCATCATTATACTCTTGCATTCGGATGAATGTTCTTAAAACAAAACGTGAGGAAATTCTTCATAAGTTGTCATC
ACTTCTGCATGAGACTGGATTTAGTGAAGATGGTGAAATGAAAGCTCTCCATCAAAAAGGAACTGCAGATTCAGGCAAAT
CTAATGACTCAAGCATGACCCAAAAGCCCCATGGAATCTCTGAATGCTTAAATGTGGAAGAAAATATGCAGCTCAATTTG
GAGGCTTCTGGATCAGCCATTGTTAGCTCCTTCAATGGATTGTCAATATTAGAATGTCCCCTTGACACATTAGATGATGA
AGATTTATTGTGTTGCAAACTGCCAGGCATGGAATATGTTGTCATTGTTCGTGGTTCAGGGCCATTCAAAATAAAGTATG
ATGACGAATGCAGTAAACCAATTAAAGAAGTGATTGTAAGTCGCAAATGTGCCGAAGCTGTGTTGCGAGGTGCTGATGTA
TGGGGTTTCCTCTAAATCCTAACTATCTTAGCTGAATTATTCTGTGTGATTGCTGTCTGGTTTTTCTAGTTTTCTGCATC
TTGTGCCCTGTGTTGTTTTTTATTGATGGCCAAGGTCAACATCTGTTATCTGTTGATGTAATGATGTTAAGCTCTAGTGT
TGCAGATTTAGTGAGAACAATATTCT
>Thupl.29378940s0014.1 locus=Thupl.29378940s0014 ID=Thupl.29378940s0014.1.v3.1 annot-version=v3.1
TAAGTTGAATTGCCTCTCAAACTTCCATCTTCATTCTCCATTTTGAACTGCACATGCCTACCGCGAAACGCCTCACTAAA
GTTTGAATTCTTCAATACAGTAGTTCTTCATTCTCGACACAGCTGCTACGGATTCACAAGAAGCATCCAACGTTTTTTTA
AAATAATCTAGCTCAGAGGCGTTGGAATAAGCTAGGAGTATGGCATTCGTGCATGATTTACAATGAAAGGATTACCATGT
AAATCCCCAATACAGCAGTAATGGCATTCACGCGCGCATCCAGGAAGGTCTGTTCAAATGCGAGCTCATACTGGTCCTGG
TCTCGATTCCACGTAGCCTCAAACCACTCGCCGCCTCCATTACCGTTGCCTTCCTTCTCCTTTCATCTTCGCCCTGTCTG
GTCTCGTTTCCCCTCTCCTCTGAACCCTATTTCTTCTTTTGCCCTCAGCTCAACCTCCGCGCAGAGTAGATTGAGCTTAC
CATTTTACAAGTGGGTTGCATATTCTGGGCCTTTGTTTTTGTGCTCGCCGACATGGCAGTTGTCCCAGTCGGCAACCCCT
CTTTACCCCCCTGGAAAATTCGTGTTCAGAGACACCGAGTGGGAAGGGGAGAAGAAGCAGAAGAAGGAGTCGCGTATAAA
TGCGTTTGTTAAAAGACATTTACCAGAGCATGCCAGGGTTCAGTTGCAGGTTGCGGATGCTCAGTTAGTTGATGGGGCGA
GTTTGTTGGATATTAGGGTCCCTAGATGGGATTATTCGGCCCCGGATGCGGTTGCTTCTGTGAATTGGCCTAATGTTATC
TCCGTCGCCCGAATGTTGTCTGGTCCATTGCTCGGATGGATGATTGTAAATGATTTATACTGTCCAGCTTTTGTGGGATT
GGTGATTGCTGGAGCCAGTGACTGGCTTGATGGATATGTTGCTCGAAAAATGAAGATAAATAGTGTGTTAGGTTCGTATC
TTGATCCTCTGGCTGACAAGGTTCTTATTATGTGCGTTGCACTGGCAATGATTGAGAATAATCTCTTACCTTCTGCTCTT
GTTGCATTGGTTGTGGTGAGAGATTTTTCACTAGTGGGTGGTGCATTTTATAAACGTGCTCATTCCATGGGTTGGAAATG
GAGAGACTGGGGAGATTTCTTTAATGTTGAAAACAGTGGTGTGGAAAGGATTGAACCTCTCTTTATCAGTAAGGTTAACA
CAGTCTTGCAACTAGCCTTAGTTGGCGCAGCTCTACTTCAACCAGAAATAGGAACAGAGGATTCACTCTATTTGGTGACA
TGGTTAAGCTGGTTGGTGGCGGCAACAACATTGGCATCCTGGGCAGGTTATGGGCTGTTGCTATTTCAGAAAGTTCCTCA
AACAGCTATACGAAATTGAAGAATGATTTCTGGCAATAAGGCTAGAGACAAACAATAGTCGCGGAACTTTGAGGCAAACT
CAGAAGCAATCATTCAACATCATATTTGCAGTTCACAACAGGATTCACCACATCCTTTCGAGCTCAGGGAATTCTATTGG
AATCTTTATTATGCAAACCTTGCAGACTTACAGTGCAGTAAGCAAATCTAGTCGCAGTAAAAATCAATTCCAAGGATCTT
CTAGTCAATTGGATCAGGCATTCGTATCTTTGAGATGACACAATATTGGAAGACAAATTAGATATTCCTCAAAAAGCATG
CTGCTAGTTTCAAGAGCTTCTCACCAGCCAATTCCTTAAATAATGTTTGCTGAATCTGCTCTCAGATTTTCATTTTATTT
GTTTTCACATTAAAATGGTGCATTTTTCACCCTCATAATTCAGGCTAATATGTAATCAAACAGTCTTCCTTCCTATAATA
GATAAGGCAACTAGTCCAAACAGATTTCCAGGACGATTTTTTAAAGGTTCTGGAACTTTAATAATGATGATTTATCCAAC
AGAATTTTTTTGGATTATCAGAGAAAATTCTTAAAATTAAATGTTACTTATCTTTTTCTAGTGATTAAAATGTTTTATGT
GGATCCTTAAATGTTTGATGTGAATGCTTGAGTTTCTAAAATCAACAGGCAAAAAACAAATACGA
>Thupl.29378940s0015.1 locus=Thupl.29378940s0015 ID=Thupl.29378940s0015.1.v3.1 annot-version=v3.1
AATCATCCTTCAACAGTATAACGCTCTTAACAAACTACTTCTATTTCCTATTCGAAAGGTCCAGATTCGATCCAAAGGGT
TTGGAGTGCATTCCAAAGAGCTCGGTGAGCATCACCGTCTTGTACAGTAGTTTCTGGTACTAATAAAATTTCTCAGGCCC
AAAGATAAAACTGCAGCAGCAGCAAGCCAAGCGAACGAGTAATTTGATTGGGAAGTGGGCAGGTAGAAAACATGGGATTT
ATAATGGAATTTGCAGAGCAGTTAATAAGGAACAGCATGGAGGATCCAAAGGAGAGGGAACGCAAACGCCGAGTACATCT
GTACGCCGTAAAGCAGCGGTGTATAGAAAGGATGGAAGAGACAAAACTTCCACTGCGGCCGTACGGCTTCTGGACCATGG
AGAAGCACACCCTCCGCCTCAACTGGGACAAGCAAATGTCCAACGCCCGTGGTCGCACCGATCCCTACGACAACATCTCC
GCTGATCCATTTGACTTCGAAGATAAAAAATGACGGGGGATCGTAGTATGGTAATACCAGAGGACAGCAGAGTTAGTGTG
CTACTGTTTTCTTTCACTCAGAATAATCACTAATGGCTTCAATTTAGAAATGGGATTATAGTAACTCAGTTTCTCATGTG
TGAAGTGTATTATATTCCATTTTCTTTTTACCTGGAGTCTAGGTCTTCAACTTTCATAGCCTTGAATGTGATCTCAAGAT
ATAATAATCAGTCCTGAGAGATTACCTATCAAACATGTGAGCTTTGCAAACGAGTAAAATTCATTAAAATCTTAAATTAT
GTGGTTGTGAATGGTTAAAACCTAAGTTGCTGGATTCGTGTCTGGGACCCCGGATCCAGGTCCGGGTCCGGTCTGGGTCC
GGATTCTCGACCCGGTCCGTGCTGGATCCGGGCAGGGTCCGGACGGATTGTTTTTTTTTTATTTTAAAAATTTGTTATGG
TTTTCGTTGCATGTGCCATGGATTTTTACCTCCTCATAATGAATGACACGTCATTGGAATTATACGTGGTTAATTGTAGT
TTTGTTGCCTTGTTAGACTAATCTTGTCGCAATGATAATAATTAATTTTTCACATTATTAACT
>Thupl.28365538s0001.1 locus=Thupl.28365538s0001 ID=Thupl.28365538s0001.1.v3.1 annot-version=v3.1
TCCAAGATCTCTCTAGCAACTTCACCTTTTTAAGTTTGATAATGTTTCTAATGGCGTGAGGTGGAAAATATTTTTAGACA
TACATACACATGTAGATAGTTATCCTTCTCAAGAGTTTATTTTTTATGAACTTATTACAAAAAAAATGTACTAATAGTAA
TTGAGATGCAACATGGAGATATTAAATAAATTAATATATAACCCTAATCCTAAATAACCTAGATAATTAAATAATAACCC
TACCACTCTAATATAAATTAAAACATAACTCTATTTAGACAATAACACTTACCCTAACCCTAACCTTAATTAGTTTCTAA
CCCAACCTAAATACTAACCAAATTATAAAACAAAATCATCCTTAACTTTAATTAAACATAACTTAAATCCAAAGCATAAT
ACTTACCTTAATCATATTTGAATCTCAAACCTAACATTAAACATAAGTTCAACTCTAATACAACTCTAACCCCAAACTTA
AATATTATTTTAATTAAACCCTAAGCCTAATTAATCTACAATCTTGATTAAATCGTAAATCTATATTGAGTGCTATTTTA
AGTCTAACACTATTAATAATCCTAATTTTAATTTTAAATATAAGTATAATTAGACTCTAAACCTAATCTTAATGGTAGAC
CTGATTGAAACCTCACAAAAATCAAATTATAAAGTCATTATTGAGTATAAAGAGGATTACAAAATGACTTTTTGATATAT
TGAAATTGTGTGATGCAATCTTTTTTTATCATATGGCATTTCTTAAAAATATATTCAATGTCAAGTTGATAGTAATGGAT
TTCAGTATTTTCATTAGGGATTTATATATTTTCTAATGAGCTTATATTTTAAAATAAAGTGAAAAAAAAAATTTACTTCA
CCCTTTTTTCTACCTATGGTAAACGGTCATATGAAATTTTATTAAAATCAGAAATTACAAAGAATTGTCATATATTGTGT
ATAGAGGATTGAACTCGAAGTGTCATATATTATGTATAGAGGATTGAACTCTATGAAATCTTAAAATTATGGAGGATAAA
TTATGTCATTCTTATTATTATTATTTGAGGGATTTAATTACTAAAATTTGAGGAATCAAAACAAAATTTAAAAAATTAAA
ATTAAAATAAAAAGTATATTCAGATTTTATTCTTATATATTTGATCTAAATTGTGACATAAATTCCAAAGTTTTTTCTTA
GTATCTACAAAAGTTGTAACATTTTTTCAATCTTCATAATTTAGACATGTAGAAACCTCATCCCAAGCTATTTTTTGGTG
GATTATCTATGATTAAACATAATTTGTATCTATTTAATATAAAATAATATAAATCTACAATTAAAGATTACAAGTTTGAT
AAAGATTCTTATATAAAAAGATATGTGTTTTATTAAAAATCATATCAAAATATTAAAACATATGAAAATAATGTCTAAAA
TTGTGATTGCAATATTTAATTAATTTAAATTAGAAAAAGTAACTATTTTGATTAAATTCAAAGAAATAATTTGGCATTTT
CGTTTGCGAAGGGTAACTGCAGCTGACTAAGCAGTGCATCGTGGCGTCCACATCTTCTACGCTCCTCCTCCGATGTTACA
GGTGTACACGTTCCTTTTCATAACTGTTGTTTTAAAATTATAAAATGTCTGGACCGCCTTTATTACCTTCTGCGGTAGAA
TTTACTCCTGCCATTACGCCCATTAATGAATCCGTAGCCTCCCCTGCATCTAAACCGACTAACAGTGAAAATGTTAAACA
CAATGTTTTTTCATCTGCTAAAACTTTCTCTGAAGCAGTGGCTAACACCACGCTCGCTGCTTCGGCTAAGTTCTGCTTAT
CGCAACAGCATGAAGACACCGAACCAGGTAAGGGTTCTATGGACACTTTGAAACCTTTTTCCATTTCGCCTAATCTGGAA
ATGCTTGGTGAAATTGAGAAGGAAAAAAGCAGATTAAAAAACTATGCCATTTTCTTTGCTGCTGTTGATATCGAAAGATG
CCCTGCTAGGAAGTTTCTTGATGATTGGTTTTACAACTATTGGAATCTAAAATTAGGGCATAGCATATCCTTCTGTAGGC
AGTTGCAGAAAGGATTGTTTGTCATATTCTTTAAAATGGCGGAAGCACAGGAAGCTATTCTTAAACGACAATATTGGAAT
GTTGGTAATACTACCTTTCGTGCTTGCACTATCGGCACCAAGATGGATCATTGTCAAAAGTCTGCCCCCATATCTTTGGC
GTTTCATTACTCAACTCCTGGAACCACTTGGTAA
>Thupl.29379822s0001.1 locus=Thupl.29379822s0001 ID=Thupl.29379822s0001.1.v3.1 annot-version=v3.1
ATGGGAAATGGCAAGGGGATCTCGTGGTTCGTCCTCTTGTGGTCGCTGCTCTGCGTTTGTCTGTTTTTTGCAGCGGGATC
TGAGGCGGGGGCTGAAATGGAGGCGTGGAGCAGCCTGTGGGATTCGAACCCGCGACCGGGATGCAATGGATTGATTGGGG
AGTGCTTTGAGGACGAGGAAATGCTCATGGATTCTGAGAGTAACAGGCGGATTTTGGCCGGGAAGACGTACATCAGCTAT
GGCGCGCTGAGGTCCAACAGCGTCCCGTGTTCGAAACGCGGGGCCTCGTATTACAACTGCCGATCCGGCGGGCAGGCGAA
TCCCTACAGACGCAGCTGTACTCGGATCACACGCTGCGCCAGAAGTACTTCTTAG
>Thupl.29380207s0001.1 locus=Thupl.29380207s0001 ID=Thupl.29380207s0001.1.v3.1 annot-version=v3.1
ATTCAATCTTGCAAAACACGTTTGTTTCTCTGTCTTCATAGTCTCAACTCATAAGGTTGTAGTGGTGTTAGATTAGAGTT
GATAACAATGAAGAAATCAGTCATCTTTTCAGTTTTGGCAATGCTATGGATAGCTTCAGTCAGAGCCGATGATTTTGGTG
GATTGAAGGTGGGCTATTATAGCCATAGCTGTCCTCAAGCTGAATCCATTGTCAGCTCAGTAGTCTCAGAAGCTCTAAAA
ATGAAGCCTAGCTTAGCTGCGTCGCTTGTAAGACTGCATTTCCACGATTGCTTTGTCAGGGGTTGCGATGGATCAGTCCT
TTTGAATTCCAAACCTGGAAATCTCGCAGAAAAAGCATCACCTGCGAATTCCCCAAGCCTACACGGGTTTCAATTGATTG
ATGTGGCAAAAAAGAAACTGGAAACTGTCTGTCCTCGGGTAGTGTCATGTGCAGACATAGTTGCCTTTGCAGCACGAGAT
TCCTCATACGAGGCTGGCGAAATTAGTTGGGATGTCCCAGCCGGACGCAGAGATGGAAGTATTTCTAATATAACTGAAAC
ACAGGATTTACCTGCTCCTACATTCAACGTCACACAGTTGACGAATTTGTTTAAAAAGAAAGGCCTCAGTCAAGAAGAAA
TGGTCGTTCTATCAGGTGCCCACTCCATTGGTGTATCACATTGCTCATCATTTAGTAACAGGCTTTACAACTTCAGCACC
ACAGGCAGTGTAGACCCCACACTGGACGCCAAACTTGTCAAGAAACTCAAGTATAAATGTCCGCCAACGCCGCCTGTTCA
CAGAACTGTTCCTATGGAAACCATTTCACCATCCACGCTGGACAATGTGTATTACAGTGAGCTTCTCAGAAACAAGGGAC
TACTAACATCTGATCATACCCTACTCACAAATCCTGACACTCTAAAATTTGTTAAGATTAGTTCAAGGTACCCATCAATA
TGGAAGACCAAGTTTGCCAAAGCAATGGTGAAGATGGGCACCATAGAGGTACTCACGGGTTCTCAAGGTGAAATCAGGAA
AAACTGCCGAATCGTAAATCGACATTGAGACAAGCTATTCCTTGCTAGTGAGTATGATCATGTCTTCTGTAACTGGGATT
GTTGTTGGGATATGATTTGATGGATGGTTTTAAGTAAAGTGAAATAACAGAAATAGGATTGATAGTATTCATAGCTTAAT
AATGGGTGCCGTCACATGGCGGATGTGTAGTTTTGTTTTCAAGCCCGAGAAGTTTTTTCTTGACTTATTAAATTGTAACT
>Thupl.29380207s0002.1 locus=Thupl.29380207s0002 ID=Thupl.29380207s0002.1.v3.1 annot-version=v3.1
ATGGCTGAGCAACCCAAGGTGATATTACGCAGTTCAGACGAGAAGGAGATTGAGGTGGAGTATGAGGAGGCTTTGCAATT
GGAAGCTCACGTTAAAGACTGTATATTAGAACTTCCAGACCATTGCAGAATTATCGTCGTCCAAAATGTTTCCAGTTCAA
TTTTAGGAAAGGTTATCCAATACATCAAATATCATTTGGAAGCCAGCAAATCTAACAAACCAGAGGAAGATGTGAAAAAT
TGGGATACTCAGTTTGTAAATGTTGATGAGCAAACACTTTTCGATCTTCTTGTGGCTGCTAATTATCTGAACGTAAAAAA
ACTTTTGGACTTCTTATGTCAAACTGTAGCCGATAAGATTAAAGATTTATCAGCTGAGGAAATTCGGCAGCTATTTGGCA
TAAGAAATGATTTTACTCTGGAAGAAGAAGAACAAATCAAGCGTGAAACTGAATGGGCGTTTTAG
>Thupl.29380207s0003.1 locus=Thupl.29380207s0003 ID=Thupl.29380207s0003.1.v3.1 annot-version=v3.1
ATGAACAAAGAATTTCAAAATATTTACCACGTGCAGAGTATAAAGCTAGCGTATAAAATCCGTTTCCTGGTTCTTTCCTT
GCACTTTGGTTTACTCGGTCATGTGGGTTACTATCGTCATACATGCCCTGATGCAGAGGAAATTATAAGCGATGTTGTGG
GGAAAGCTGTTAAAGCAAATCCTGGTGTGGCAGCTGCTCTAATAAGGATGCATTTTCACGATTGCTTCGTGAGAGGCTGT
GATGGATCAATCCTCATCGACTCCACAGCAGGAAATACTGCAGAGAAAGACTCCCCTGCAAATAATCCAAGCCTTACGGG
CTTCGACATAATCGATGCAGCAAAATCTACAATAGAATACAAATGCCCGGGAGTTGTTTCGTGTGCAGACATAGTGGCAT
ACGCTGCAAGAGATAGCGCCCACCAAGCAGGCGGTTTAATGTGGGCTGTTGAGGGCGGACGAAGAGATGGAAGGATATCT
CAGGCGTCAGATATTCCTGGAAATCTGCCACCTCCCTCATTCAATGTAAACGAGTTGACACAACTCTTTGCCACAAAATA
TTTGTCCCAAGAAGACATGGTTACTCTTTCAGGGGCACATTCCATCGGAGTTTCTCACTGTTCTTCATTTAGTGCAGATC
GTTTGTACAACTTCAGTGGAAAGAGTGTTCAAGATCCATCCATGGATCCTCGCTATGCCCTTCTGCTAAAGACCAAATGC
CCAGCTTCATCTTCTTCCTCTAGTGTTGTTGTTCCGTTGGATCCTCTCACACCCACTAAACTGGACGTGAAATACTTCGT
CGATTTGGAATACAAGCGTGGATTGCTGAAGTCCGATCAGACTTTGATGTCAAATGATGCCACTTCTAGACTGGTGAAGA
TTAACGCCAAGTATCCAACCATTTGGAGGAGGAACTTTGGTAGAGCAATGGTAAAGATGGGTACTATTGATGTGCTGACT
GGGTCGCAAGGGGAGATAAGGAAACAATGTCACGCTCCCAACTAA
>Thupl.29380207s0004.1 locus=Thupl.29380207s0004 ID=Thupl.29380207s0004.1.v3.1 annot-version=v3.1
ATGAATACATCGAAATCCTTGTTGATTCTAGAGTTCCTTTGGATGGTGTCCTACACATGTTGGGTCTATGCGCATGCGGA
TGGCCTGCGGGTGGGTTATTACCGCCATAAATGTCCTCAAGCCGAGTCTATTGTAAGGAGAACAGTCTCCAAAGCCCTAA
AAGACGACCCTACATTAGCAGCTCCTCTAATTAGGATGCATTTCCACGACTGCTTTGTTAGGGGTTGTGATGGTTCAATT
CTCTTAGACTCCACGCCTGACAATAAAGCGGAGAAAGAGTCACCTGCAAATTTTCCAAGCCTTAGAGGGTTTGAAGTGAT
TGATGAAGCAAAACAGGAAATTGAGGCGAAGTGCCCTCAAGTGGTTTCATGTGCAGACATCCTTGCATTCGCTGCACGAG
ATAGTGCATCCAAGGCAGGTAAAATGAATTGGCAAGTCCCAGCCGGACGCAGAGATGGAAGGATCTCTAAAGAAGAGAAT
ATAATCAATAACTTACCTCCTCCGTCTTTCAATGTCCAACAGTTAACGGATATATTTGAGAAGAAAGGTCTATCACAGGA
AGATATGGTAACTCTTTCTGGTGCACATTCCATTGGTGTATCGCATTGCTCGTCATTTCGTGACAGGCTTTACAACTTCA
ACAACACAGGTTTTCCGGACCCCACTCTGGACGCTCAACTAGTTCCCCGACTAAGGCTTACTTGCCCAAATGCTGATACT
CCCGATCCAACCGTACCTCTAGAGGAAATTAGCCCTACTCGGCTTGACAACAGATATTATACACAGCTTTTCAGAAAGCG
TGGATTATTAACATCTGATCAAACCTTAATCTCCGTTGCTTCTACTCGTAATATGGTGACGAGTAACGTGATGTATCCAT
CTATTTGGCGTAACAATTTTGGGAAATCCATGGTGAAGATGGGGAGTATTGATGTGTTGACGGGATCGGCCGGCGAAATA
CGAAAGAACTGCCGCGTCGTCTTATGA
>Thupl.29380207s0005.1 locus=Thupl.29380207s0005 ID=Thupl.29380207s0005.1.v3.1 annot-version=v3.1
ATGGTGTCCTACACATGTTCAGTCGATGTGCATGCGAATGGCCTGCGGGTGTGTTATTACAGCCGTAAATGTCCTCAAGC
CGAATCTATTGTAAGGAGAACAGTCTCCAAAGCCCTAAAAGACAACCCTACATTAGCAGCTCCTTTAATTAGGATGCATT
TCCACGACTGCTTTGTTAGGGGTTGCGATGGTTCAATTCTTTTAGACTCCACGCATGACAATAAAGCGGAGAAAGAGTCA
CCAGCAAATTTTCCAAGCCTTCGAGGGTTTGAGGTGATAGATGAAGCAAAACGAGAAATTGAGGTCAAGTGTCCTCAAGT
GGTTTCATGTGCAGATATCATTGCATTTACTGCACGAGATAGTGCATCCAAGGCAGGTAAAATGAATTGGCAAGTCCCAG
CCGGACGGAGAGATGGAAGGATCTCTAAAGAAGCGGATATAATCGATAACTTACCTCCTCTGTCTTTCAACGTCCAACAG
TTAACGGACATATTTGTGAAGAAAGGTCTATCACAGGAGGATATGGTAACTCTTTCAGGTGCACACTCCATTGGTGTATC
GCATTGCTCGTCATTTCGTGACAGGCTTTACAACTTCAACAAAACAGGTGTTGCGGACCGCACTCTGGACGCTCAACTAG
CGCGACGACTAAGGATCACTTGCCCAAATGCTGATACCCCCGATCCAACCGTACCTCTCGAGGAAATTACCCCTGCTCGG
CTTGACAACAGATATTATACACAGCTTTACAAAAAGCTTGGATTATTAACGTCTGATCAAACCTTAATCTCCGTTGCTTC
TACTCGTAATATGGTGAAGAGTAACGTGATGTATCCGTCTAATTGGCGTAATAATTTTGGTGAATCCATTGTGAAGATGG
GCAGTATTGATGTGTTAGACGGGATCGGCCGGCGAAATACGAAAGAACTGCCGCGTCGT
>Thupl.29380207s0006.1 locus=Thupl.29380207s0006 ID=Thupl.29380207s0006.1.v3.1 annot-version=v3.1
TAGCCCGAGCATTCAAAAGTACTTCAAGAGTATTTCTGCCAAGCTTTACGTATAAGCCAAATCCAAGTTTAGCATTTTTA
TGTCCATAACATATTGGCAAAGCCAGACGCAGTGAACACAGGTCAAAAATGAATACATCGAAATCCTTGTTGATTCTAGG
GTTCCTTTGGATGGTGTCCTACACATGTTCAGTCTATGCCCATGCGAATGGCCTGCGAGTGGGTTATTACCGCCATAAAT
GTCCTCAAGCCGAATCCATTGTAAGGAGAACAGTCTCCAAAGCCCTAAAAGACGACCCTACATTAGCAGCTCCTCTAATT
AGGATGCATTTCCACGACTGCTTTGTTACGGGTTGCGATGGTTCAATTCTCTTAGACTCCACGCCTGACAATAAAGCCGA
GAAAGAGTCACCTGCAAATTTTCCAAGCCTTCGAGGGTTTGAAGTGATTGATGAAGCAAAACGAGAAATTGAGGCGAAGT
GCCCTCAAGTGGTTTCATGTGCAGACATCCTTGCATTCGCTGCACGAGATAGTGCATCCAAGGCAGGCAAAATGAATTGG
CAAGTCCCAGCCGGACGCAGAGATGGAAGGATCTCTAAAGAAGAGAATATAATCAATAACTTACCTCCTCCGTCTTTCAA
TGTCCAACAGTTAACGGATATATTTGAGAAGAAAGGTCTATCACAGGAAGATATGGTAACTCTTTCAGGTGCACACTCCA
TTGGTGTATCGCATTGCTCGTCATTTCGTGACAGGCTTTACAACTTCAACAACACGGGTTTTCCGGACCCCACTCTGGAC
GCTCAACTAGCTCGGCGACTAAGGCTTACTTGCCCAAATGCTGATACTCCCGATCCAACCGTACCTCTGGAGGAAATTAC
CCCTACTCGGCTTGACAACAGATATTATTCACAGCTTTACAAAAAGCGTGGATTATTAACATCTGATCAAACCTTAATCT
CCGTTGCTTCTACTCGTAATATGGTGAAGAGTAACGTGATGTATCCATCTAATTGGCGTAACAATTTTGGTGAATCCATG
GTGAAGATGGCGAGTATTGATGTGTTGACGGGATCGGCCGGCGAAATACGAAAGAACTGTCGCATCGTCTTGTGACGATA
TATTCATGTAGATCTTCTCTTTTAATTTCAGAAATATATTTTTTATTCTTTTATTCTCTTTCA
>Thupl.29380207s0007.1 locus=Thupl.29380207s0007 ID=Thupl.29380207s0007.1.v3.1 annot-version=v3.1
ATGGCCGAGCAACGCAAAGTGATATTACGTTGTTCAGATGACAGGGAGTTTGAGATGGAGTATGAGGAGGCTTTGCAGAT
GGAGTACGTTAAAAATATTTTAGAACTTCCAGACCATGCTAGAATTATCTCTGTCAGAAATATTTCCAGCAGAATCTTAG
ACAAGGTTATCCAATACATCAAATATCATTTGGAAGCCAGTAAATCTGACAAACCGGAGGATGATGTGAGAAATTGGGAT
GCTCAGTTTGTAAATGTTGATCAACGAACACTTTTCAATCTTATTATGGCTGCTCATTCTTTGAAGGTAAAGAAACTTTA
CGACTTCTTATGTCAAACTGTAGTTGACATGATTAAAGATTAA
>Thupl.29380207s0008.1 locus=Thupl.29380207s0008 ID=Thupl.29380207s0008.1.v3.1 annot-version=v3.1
ATGATATGTTTTCTGGCAGAGGGGATTGTAAGTGATGTTGTGGGCAAAGCTGTTAGAGCTAATCCCAATTTGGCACCTCC
TCTCATAAGGTTGCACTTTCACGATTGCTTTGTAAGGGGTTGTGACGCATCGATCCTCATCGATTCAACGGCAGGAAATA
TTGCAGAGAAAGACTCCCCTGTAAACAATCCAAGCCTTTCTGGTTACGACATCATTGATGCAGCAAAGTCTAGAATAGAA
GCAAAATGCCCAGGAGTCGTTTCTTGCGCCGACATAGTGGCTTTCGCTGCAAAAGATAGCGCCCACCAAGTTGGTGGATT
AATGTGGGCTGTTGAGGGAGGACGAAGAGACGGCAGAATATCTCGAGCATTGGATATTTCTGGAAATCTTCCACTTTACT
CATTTGATGTAAAGCAGTTGACACAACTCTTTGCTCAAAAACATTTGTCCCAAGAGGACATGGTTACTCTTTCAGGAGCA
CATTCAATTGGTGGTTCTCACTGCGCCGCTTTCAGTGATTGGCTGTACAACTTCAGCGGCAGAGGTGGTCAAGACCCTTC
CATGGATGCTCACTATGCTCTTCTGCTCAAGGCCAAATGCCCACCTTCAAATCCACCTAATGTGGTTGTTTCATTCGATC
CAATCACCCCTAATAATTTGGACGTGAAATACTACGTCGATTTGATACAAAGGCGTGGCCTGTTGAATTCTGATCAAAAG
TTGATGTCAACTGATTCTACTTCCAGACTTGTGAAGATCTATTCTAAGTATCCAGCCTTTTGGAGGAAGAAGTTTGGGAG
AGCGATGGTAAAGATGGGTTCAATTGATGTGTTGACTGGATCACAAGGGGAGATAAGAAAGCAGTGCCACGTACCCAACT
AG
>Thupl.29380207s0009.1 locus=Thupl.29380207s0009 ID=Thupl.29380207s0009.1.v3.1 annot-version=v3.1
ATGCCTGCCTCCCCGGGGGGAGATACTGCCCTCTTGGCAGGTGCAACTGCTGGTCCAGATGGACCCCAGATCACGTGCAT
TGTTACAGAGTCAACGCTGGAACCCCAAAAGGCATCGTCTTCTTCAGCTGCAGAGGGGATTGTAAGTGATGTTGTGGGCA
AAGCTGTTAGAGCTAATCCCAATTTGGCACCTCCTCTCATAAGGTTGCACTTTCACGATTGCTTTGTAAGGGGTTGTGAC
GCATCGATCCTCATCGATTCAACGGCAGGAAATATTGCAGAGAAAGACTCCCCTGTAAACAATCCAAGCCTTTCTGGTTA
CGACATCATTGATGCAGCAAAGTCTAGAATAGAAGCAAAATGCCCAGGAGTCGTTTCTTGCGCCGACATAGTGGCTTTCG
CTGCAAAAGATAGCGCCCACCAAGTTGGTGGATTAATGTGGGCTGTTGAGGGAGGACGAAGAGACGGCAGAATATCTCGA
GCATTGGATATTTCTGGAAATCTTCCACTTTACTCATTTGATGTAAAGCAGTTGACACAACTCTTTGCTCAAAAACATTT
GTCCCAAGAGGACATGGTTACTCTTTCAGGAGCACATTCAATTGGTGGTTCTCACTGCGCCGCTTTCAGTGATTGGCTGT
ACAACTTCAGCGGCAGAGGTGGTCAAGACCCTTCCATGGATGCTCACTATGCTCTTCTGCTCAAGGCCAAATGCCCACCT
TCAAATCCACCTAATGTGGTTGTTTCATTCGATCCAATCACCCCTAATAATTTGGACGTGAAATACTACGTCGATTTGAT
ACAAAGGCGTGGCCTGTTGAATTCTGATCAAAAGTTGATGTCAACTGATTCTACTTCCAGACTTGTGAAGATCTATTCTA
AGTATCCAGCCTTTTGGAGGAAGAAGTTTGGGAGAGCGATGGTAAAGATGGGTTCAATTGATGTGTTGACTGGATCACAA
GGGGAGATAAGAAAGCAGTGCCACGTACCCAACTAG
>Thupl.29380207s0010.1 locus=Thupl.29380207s0010 ID=Thupl.29380207s0010.1.v3.1 annot-version=v3.1
ATGGTTGATGTAGGCGGGTTAAAGGTGGGATACTACCGTCACACATGCCCTGAGGCAGAGGGGATTGTAAGTGATGTTGT
GGGCAAAGCTGTTAGAGCTAATCCCAATTTGGCACCTCCTCTCATAAGGTTGCACTTTCACGATTGCTTTGTAAGAGGTT
GTGACGCATCGATCCTCATCGATTCAACGGCAGGAAATATTGCAGAGAAAGACTCCCCTGTAAACAATCCAAGCCTTTCT
GGGTACGACATCATTGATGCAGCAAAGTCTAGAATAGAAGCCCAATGCCCAGGAGTGGTTTCTTGCGCCGACATAGTGGC
TTTCGCTGCAAGAGATAGTGCCCACCAAGTTGGTGGATTAATGTGGGCTGTTGAGGGAGGAAGAAGAGACGGGAGAATAT
CTCGAGCATCGGATATTTCTGGAAATCTTCCACTTTACTCATTTGATGTAAAGCAGTTGACACAACTCTTTGCTCAAAAA
CATTTGTCCCAAGAGGACATGGTTACTCTTTCAGGAGCACATTCTATCGGGGGTTCTCACTGCGCTGCTTTTAGTGATCG
GCTGTACAACTTCAGCGGCAGAGGTGGTCAAGACCCTTCCATGGATGCTCACTATGCTCTTCTGCTCAAGGCCAAATGCC
CACCTTCAAATCCACCCAATGTCGTTGTTTCATTCGATCCTATCACCCCTAATAATTTGGACGTGAAATACTACGTCGAT
TTGATACAAAGGCGTGGCCTGTTGAATTCTGATCAAAAGTTGATGTCAACTGATTCTACTTCCAGACTTGTAAAGATTTA
TGCTAAGTATCCAGCCATTTGGAGGAAGAAATTTGGGAGAGCGATGGTAAAGATGGGTTCAATTGATGTGCTGACTGGAT
CACAAGGGGAGATAAGAAAGCAGTGCCACGTACCCAATTAG
>Thupl.29380207s0011.1 locus=Thupl.29380207s0011 ID=Thupl.29380207s0011.1.v3.1 annot-version=v3.1
ATGGAACCGAGTCTGCTGGTTTTTCCTTTGGTCATATTAATTTTATCTACTACAGCTAATGGACATGGGTTGAACGTTGG
TTATTATAGCCAAACGTGCCCTCAGGCGGAAGAGATCATCAGAGAAACTGTTGCCAAGGCTGTTAAAGCGGATCGTGGGA
TAGCAGCTGCCCTCATAAGGATGCATTTCCATGATTGCTTTGTGAGAGGTTGCGATGCATCAATTCTCCTTGATTCCACA
TCAGACAACACGGCGGAGAAGGACCACGTTGGCAACAACCCAAGTCTGAGGGGCTACGAAATAATTGATGAAGCCAAAGT
CAAACTGGAAGCCAAATGTCCCAACATCGTTTCTTGTGCCGATGTAATTGCATTCGCTGCCAGAGACAGTGCTTACCAAG
CTGGCGGGTTTAGTTGGGCGGTTGAAGGTGGAAGAAGAGATGGAAGCATATCTCGCGAATCAGAGGTGTTAGGAAATCTT
CCTCCTCCCTCATTTGATGTAAACCAGTTGACTCAACTTTTTGCTTCAAAGAAATTGTCGCAGGAGGAGATGGTCACTCT
CTCAGGGGCACATTCAATTGGGGTTTCTCACTGTGCTGCATTCACTGGAGATCGGCTGTACAACTTCAGCGGCAGAGGTG
GCCAAGATCCTTCAATGGACTCAAACTATGCTCTCCAGCTCAAGGCCAAATGCCCTCCTTCAAATCCACCTAATGTCCTT
GTTCAACTGGATCCTCTCACTCCGAACAATTTGGACGTGAAATACTACGTCGATTTGCAATACAAGCGTGGACTGTTGAA
ATCTGATCAAACGTTAATGTCAAATGATGCTACCTCTAGACAGGTGAACATCAATGCCCAGTATCCCAATAATTGGAGGA
AAAACTTTGGGAAGGCAATGATGAAGATGGGCGCAATTGACGTGCTGACGGGTTCGCAAGGAGAAATAAGAAAACAGTGC
CATGTCCCCAACTAG
>Thupl.29380207s0012.1 locus=Thupl.29380207s0012 ID=Thupl.29380207s0012.1.v3.1 annot-version=v3.1
ATGGAACCGAGTCTGCTGGTTTTTCCTTTGGTCATATTAATTTTATCTACTACAGCTAATGGACATGGGTTGAACGTTGG
TTATTATAGCCAAACGTGCCCTCAGGCGGAAGAGATCATCAGAGAAACTGTTGCCAAGGCTGTTAAAGCGGATCGTGGGA
TAGCAGCTGCCCTCATAAGGATGCATTTCCATGATTGCTTTGTGAGAGGTTGCGATGCATCAATTCTCCTTGATTCCACA
TCAGACAACACGGCGGAGAAGGACCACGTTGGCAACAACCCAAGTCTGAGGGGCTACGAAATAATTGATGAAGCCAAAGT
CAAACTGGAAGCCAAATGTCCCAACATCGTTTCTTGTGCCGATGTAATTGCATTCGCTGCCAGAGACAGTGCTTACCAAG
CTGGCGGGTTTAGTTGGGCGGTTGAAGGTGGAAGAAGAGATGGAAGCATATCTCGCGAATCAGAGGTGTTAGGAAATCTT
CCTCCTCCCTCATTTGATGTAAACCAGTTGACTCAACTTTTTGCTTCAAAGAAATTGTCGCAGGAGGAGATGGTCACTCT
CTCAGGGGCACATTCAATTGGGGTTTCTCACTGTGCTGCATTCACTGGAGATCGGCTGTACAACTTCAGCGGCAGAGGTG
GCCAAGATCCTTCAATGGACTCAAACTATGCTCTCCAGCTCAAGGCCAAATGCCCTCCTTCAAATCCACCTAATGTCCTT
GTTCAACTGGATCCTCTCACTCCGAACAATTTGGACGTGAAATACTACGTCGATTTGCAATACAAGCGTGGACTGTTGAA
ATCTGATCAAACGTTAATGTCAAATGATGCTACCTCTAGACAGGTGAACATCAATGCCCAGTATCCCAATAATTGGAGGA
AAAACTTTGGGAAGGCAATGATGAAGATGGGCGCAATTGACGTGCTGACGGGTTCGCAAGGAGAAATAAGAAAACAGTGC
CATGTCCCCAACTAG
>Thupl.29380207s0013.1 locus=Thupl.29380207s0013 ID=Thupl.29380207s0013.1.v3.1 annot-version=v3.1
ATGGAACCGAGTCTGCTGGTTATTCCTGTGGTCATATTATTTTTATCTACTACACCTAATGGGCATGGGTTGAACGTTGG
TTATTATAGCCAAACGTGCCCTCAGGCGGAAGAGATCATCAGAGAAACTGTTGCCAAGGCCGTTAAAGCGGATCGTGGGA
TAGCAGCTGCTCTCATAAGGATGCATTTCCATGATTGCTTTGTGAGAGGTTGCGATGAGTCAGTTTTGCTTGATTCCACA
CCAGACAACACAGCAGAGAAGGACCACGTTGGCAACAACCCAAGTCTGAGGGGCTACGAAATAATTGATGAAGCCAAGGC
CAAACTGGAAGCCAAATGTCCCAGCGTCGTTTCTTGTGCCGATGTAATTGCCTTCGCTGCAAGAGATAGTGCTTACCAAA
TATGTATTGCTGGTGGGTTTAGTTGGGCGGTTGAAGGCGGACGAAGAGATGGAAGGATATCTCGCGAATCAGAGGTCTTG
GGAAATCTTCCTCCTCCCTCATTTGATGTAAACCAGTTGACTCAACATTTTGCATCAAAGACATTGTCGCAGGAGGAGAT
GGTCACTCTCTCAGGGGCACATTCAATCGGTGTTTCTCACTGCGCTCCATTCACTGGAGATCGTCTGTACAACTTCAGCG
GCAGAGGTGGTCAAGACCCTTCGATGGACCCTCACTATGGTCTTCAGCTCAAGGCCCAATGTCCCCCTTCAAATCCACCT
AGCGTCCTTGTTCAACTGGATCCTATCACTCCCAACAATTTGGACGTGAAATACTACATCGATTTGCAATACAAGCGTGG
ACTGTTGAAATCTGATCAAACGTTAATGTCAAATGATGCTACCTCCAGACAGGTGAACATCAACGCCCAGTACCCCAAAA
TTTGGAGGAAGAACTTTGGGAAGGCAATGGTAAAGATGGGCGCAATTGACGTGATGACAGGTTCGCAGGGGGAGATAAGG
AAACAGTGCCATGTCCCCAACTAG
>Thupl.29380207s0014.1 locus=Thupl.29380207s0014 ID=Thupl.29380207s0014.1.v3.1 annot-version=v3.1
TTCGTAGTACTTTTATCTACTACAGCAAATGGGGATGGGTTAAAGGTGGGTTATTATCGCCGAACATGCCCTGAGGCCGA
GGAGATCATCAGTGAAACTGTTACCAAGGCTGTTAAAGCGAATCCGGGCGTAGCAGCTGGTCTCATAAGGATGCATTTCC
ACGATTGCTTTGTAAGAGGTTGCGATGGATCAATTCTCCTCGATTCACCAGACAACACAGCGGAGAGGGACTCGCCTGTC
AACAGCCCAAGCCTGAGGGGCTACGACATAATTGATGAAGCCAAGTCCAAACTGGAAGCCAAATGCGCCGGCGTCGTTTC
TTGTGCCGACATAGTGGCATTCGCTGCAAGAGATAGTGCTTACCAAGCTGGTGGGTTATTTTGGGGGGTTGAAGGCGGAC
GAAGAGACGGAAGAATATCTCTCGCATCAGAGGTCACAGACAATATTCCGTCTCCCTCATTTGATGTAAACAGGTTGACA
CAATTTTTTGCCTCAAAGCAATTGTCGCAGGAGGACATGGTAACCCTCTCAGGGGCCCATTCAATTGGGGTGTCACACTG
TGCTTCATTCAGCGGAGATCGGCTGTACAACTTCAGCGGCAGAAGTGGTCAAGACCCTTCCATGGAATCAAAATATGCTC
TTCAGCTCAAGGACAAATGCCCTCCGTCGGCCTCAACCGACACCGTTGTTCCACTGGATCCTCTCACTCCCACTAATTTG
GACGTGAAATACTACGTCGGTTTGCAATACAAGCGTGGATTGCTGAAATCAGATCAGACTTTGATGTCAAATGATGCCAG
CTCCGGACAGGTGAAGATAAACTCCAAGTATCCCTCAATTTGGAGGAAAAACTTTGGGCGAGCAATGGTAAAGATGGGTG
CAATTGACGTGTTGACAGGATCAGAGGGAGATATAAGGAAACAGTGCCGTGTCCCCAACTAG
>Thupl.29380362s0001.1 locus=Thupl.29380362s0001 ID=Thupl.29380362s0001.1.v3.1 annot-version=v3.1
AACTCCCCCATTATTTTCGAGAACATTGTGAATTTGTTTAAAACGAAAAAGGTGCAGAAAATAACATTTTCCCTCTTTTT
TCTTTGCAAGCCCTAAACCCCATATTTCTTTTCTGCGACGCCTTCTCCATTGGCCTTGGGGAGAATAAAGACGCAGAATA
CAACATAGTTTCTTCTTGTTAAAGCAAAGCAGTACGCGAGGGTTTTATTTTTTCTTCTACAGAAAAATTCAGTCTACAGT
CGTTGCAGTTCATCCATGGCGAGCATGCTGCAACCGCAAATAATTTTGCTGAAGGAAGGAACGGATACATCTCAAGGGAA
AGCCCAGCTGATCAGCAACATAAATGCGTGCACGGTTGTTGTGGATACGGTGCGGACGACACTGGGGCCTCGCGGCATGG
ACAAACTTATTCACGATGATCGGGGCTCCATCACCATTTCTAATGACGGGGCAACTATCATGAAGCTTCTTGACATTGTT
CACCCTGCTGCAAAAATCCTTGTAGACATTGCAAAATCTCAGGATTCAGAGGTTGGTGATGGAACTACAACTGTTGTACT
GCTTGCGGGAGAGTTCCTTAAAGAGGCAAAGCCATTTATAGAAGAGGGAGTTCATCCTCAAAGCCTTATTCGGAGTTATC
GGACAGCAGCTTATTTGGCTATCAACAAAGTTAAAGAATTTTCTATTAGTATAGAAGGAAAAAGTCTCGAGGAAAAGAAA
GGCCTCCTGGAGAAATGTGCTGCCACTACACTCTCATCTAAACTTATTGGAGGAGAAAAGGAATTCTTCGCCAAGATGGT
TGTTGATGCTGTAGTTTCAATTGGTCAAGAAGATCGATTAAATATGATAGGCATTAAAAAGGTACAGGGAGGTAATATGC
GTGACTCATTTTTAGTTAAAGGCGTTGCTTTTAAAAAGACATTTTCATATGCTGGTTTTGAACAACAACCAAAGAAATTT
TTGTATCCCAAACTTCTTCTATTGAATGTTGAGTTGGAGCTTAAATCAGAAAAAGAAAATGCAGAAGTTAGGTTGTCAGA
TCCAACAAAATATCAATCAATTGTAGATGCAGAATGGAATATTATATATGATAAATTGGATAAATGTGTGAAAAGTGGGG
CGAAAATTATCTTGTCTCGATTGGCAATTGGCGATTTGGCAACTCAATATTTTGCCGATCGAGATGTGTTCTGTGCTGGT
CGTGTAACAGAGGAGGATCTACAACGTGTTGCTGCTGCGACAGGGGGATCAGTGCAAACTTCTGTGAACAATATTGTTCC
TGAGGTGCTTGGAACCTGTGAACTTTTTGAAGAGAAGCAAGTGGGAAATGAGAGATTCAATGTATTCAGTGGGTGCCCAT
CTGGCCTGACTGCAACTATAGTTTTACGTGGTGGGGCAGATCAGTTCATTGAGGAAGCAGAAAGAAGCTTGCATGATGCC
ATCATGATAGTTCGAAGAGCTTTGAAGAACTCAACTGTTGTAGCTGGTGGCGGTGCTATTGATATGGAAATTAGTAGATA
TTTGAGACAGCATGCACGGACCATAGCAGGGAAGTCACAGCTGTTTATTAACTCCTATGCAAAAGCCCTCGAGGTTATTC
CACGTCAACTTTGTGACAATGCTGGGTTTGATGCGACAGATGTGCTAAATAAGCTCAGACAGAAGCATGCACTCCCTTCT
GGTGAGGGTGCACCTTATGGTGTGGATATAAATACAGGGGGTATAGCTGATTCTCTTGCAAACTTTGTATGGGAACCTGC
AGTTGTAAAGGTAAATGCAATCAATGCTGCCACAGAAGCTGCTTGTCTTATTCTCAGTGTGGATGAAACAATTAAAAATC
CTAAGTCTGAAAGTGCTCAAGGAGAAGGAGCTGCAAATGCAATGGCTGGCCGAGGACGTGGCGGTGGTTTACCAGGCCGA
GGTCGGGGCATGCGCAGGCGATGAGAGCAACAATAGATGACTGCCATCCAATTTGTGATACATTCATTTCTAGTGAAGTT
GCTTGGAGTCACTGGTTTTCTACCATGCTGAATGGTTGAATGATTTGCATCTCATTTGTCAGATGCCCTCACGCCAAAAC
AGAACAGTCTTTATCATGAAATTTTGTATTGGGGTGCGTATCGTTTTTTCCAGGCTGGCTTGTGTTGATATTATTTGCTT
ATGCTTCTGTCGTAGTTACTCGATTTAGATGGAAATTCTGTTTGTAGTCATGATGCCATATGCTTCTTTTTGGGATCTTT
TTCTTTTTTTATGTGCCATCCTCTGCACAGAACAATAACTGATTGCATATGATAACCCCTCTCAAACTGAAAATGTTGTC
AATTATAGTTTGCATAACATCTACTCAATTTTATATTCAATAGTATTTTTTTTGGCATATAAACTTTATCCTGAATCACA
TGTACGATTGTGTTTGCGTGATGTAAGCATTCTTGCTTTGCAGGACTTTACATAGGAAGCATTCTTATATAGCAGGCTCT
GTTTTATTAAACATTTTAGCTCCGTGCTACAGAATAATGATGGAAAATAAACTGAAATTCCTTTGTAGGATAATTTATGC
CTAGTAGTTGCCTAGGCTACGTAGAATAGTAAGGACAACTTTTATCATCATAAAATTCTTAGCAATGGCAACAGTGACAG
CAATTTTTATATACATGTGTATGTGTTTATTTGGCTACCATGAATGGAGGCATCAGTTTCTTATTAA
>Thupl.29380362s0002.1 locus=Thupl.29380362s0002 ID=Thupl.29380362s0002.1.v3.1 annot-version=v3.1
ATGGAGGTAGTAATCAAAGTGGTATTAGTGTTATATCAGACTATGGCTAAAGAGATAATAATTTTTAATAATATGTTAGT
GAATGAAAAAGACAGAGGTATTAATGAAGTGATGCCATTATGGGAGGAATTTCTCCCAATTTTTAAAATAATTAAGATAA
CAAGTATCGATAAGTTGTTGGCAACAATAGTTTTGGAGCATAAAGCCACAAACTTGCTAGTGGTATGGTCAAGATCAATA
AAGATCGCTACTAAGGATTTCAGGAAGAAGAAAAACTCCATTTTTTCTAAGGGAGACTTTGTGAGAACTCTGATGAGTAG
AGCTAGAGATTTTTTTAGCAACTCTTGCATGCTCATTTTTTCAGAATAA
>Thupl.29380362s0003.1 locus=Thupl.29380362s0003 ID=Thupl.29380362s0003.1.v3.1 annot-version=v3.1
ATGGCATTCATGAAGAACTCAATTGTCATGTGTGCTATTGTGGTGGTGTTTGTGCTGCTTCATTCAAGTAATGTTGCTAG
GGCTGTGACATGCAATCCAATGGCTCTGAGTCCCTGTGCAAGTGCAATGTTTGGCCCTGCCAATCCAAAGCCAAAGCCAA
GCTCTGACTGCTGCAGCAAGCTCAAGGATCAGCAGAGCTGCATGTGTCAGTATGCCAAGGACAAGAACCTCAGCAAGTAT
ATCAACACTCCTGATGCCAAAAGAGTTGCATCCACCTGCAATGTCCCATTCCCTAAATGCTGA
>Thupl.29379537s0001.1 locus=Thupl.29379537s0001 ID=Thupl.29379537s0001.1.v3.1 annot-version=v3.1
ATCATCGTCTTTGTAGTTTTCTCCATATCTTGGATATCCCTTGTTATTTCCCTAGCTTTGTAGATCACTCTTCTCTGAGA
TTTCAAAGACTATGAAATATGCTTTCCGGTCATTGCTATGCAAGAAAGTGGGTATATAAGATGGTATTGTCGGTTCTAGT
CTGATCAAGACAAGGGAAAAAGTTGAAGAAATCCTTTGTGGGTGTGGGAAGTTTAGGTATGGGTGTGAGTGTCGAGGAGA
GTCGAACTCGTGACCTGCTGTCTCTTAGGCTTGCATCTTCTTATGCTCCTGACGTTCAGTGGGAAATAATGGGTGGGGAG
CCCATGGCTTCTAATGGTGGTGAGATTTGTGAGAAAGGAAAGGTGAAGTGCAATTATAGACGCAGGAGGTCTGTCAATGA
AGAGGAAGAGGAAGAACAAGCCATGGCTAGGAAGAAACTTCGCCTCTGTAAAGAGCAGTATATGTACTTGGAGGAAACCT
TCAAAGCCCACAATACACTTAATATGGAGCAAAAGCTAGCTCTGGCCCAGAGTTTGAACCTTCGTCCTCGCCAAATTGAA
GTATGGTTCCAAAATAGAAGAGCAAGAACAAAGGCAAAGCAGACAGAAGCTGATTTTGAGCTACTGAAGAGATATTGTAT
TAATCTGAAAGAGGAAAATAAACACCTGAGTAAGGAGTTGCAGGTTTTAAAGGCATTACACATAAATGAATTGGCAGCAC
AGTGTTTCAACTTGTGTCCCTCTTGTAAGCAGATCCTCCCAATTGACAACTTTGACAAAGTAGAATGAGTCATGACTAAC
CCTAAAGGCAGGAAATAGGCTGAAACCCGCCTTGATGCACTGAGGAAAATCACCCACTTTTTCCTGATCTGCCTCTACTG
ATTTCCCTTCTCTACTACTACGAGGAAATGTGTATTTAGAATTATTTTTATTTACCATGTACATGGATTATAAAAGTAAA
TTATGTAGAAACCAGTTGTAAAGCTTTATGGTTATCAATTTCAGTCACATTTGTTATGTAAACTTTTTTTATCGGTAAAA
AGGCCAAGGCTTAGATAATTTTATTTATTAATATTAATAAAAAGGTACGTTTTCGAACCCTTGTTTATTTGTGAGAGTAA
AACCCTTAGTAACTATTTATAGCTTCCGATAGGCAGAAATCCTTATATAGAACCTGTGCCTGCAACCTGCAAAAGTGACT
TACCCTTTCTCCTGCAGTTAACTCGTTAGGTAAGAAGTACATAAATTCATACGAGAACGCAGATTAGAATATTATCTTAG
TGCTCAGAATTCAAATCTTATCAGGTGGGAGACAAAGTAATTGTAATCCAGAACTACTCCTATTATTACTCAGTCACAAC
TTTAAAAGTCATTATTTAACATGCTTTGTAGAATTCAGTTGTCCTTATTTACTTATTTGTGAATGACACAAGTCCTGTCA
TCCATTTTTATTATAAATGACTATATTTCTTATTATTC
>Thupl.29379537s0002.1 locus=Thupl.29379537s0002 ID=Thupl.29379537s0002.1.v3.1 annot-version=v3.1
ATGGCAAAGGCTATGTGGGTTCTACAATCAATGGCCTTGAAGCTCTTTGTTTTCTCAGCTCTCCTCAACAGTGTAAAATC
TCAAGGTGGTGTTGGAAGCATTGTGCGAACCCAAACACAGCAGGTATTAGCAGCTCTCAACACCCCAAATGGAAATTCCA
TGCCAGTAATACCAGTCGGAGCCACAGGCAATGGATTAACAGCAACGCAGCCGTTTTTAACATCCCAATCTGGTACATTC
ACTGCAATGCTTGTGAGAAAGCAGACAAATCCAGGCATAGGAGGGCTTGGCTTGGATTACTGCTATGTTGATGTTATAAA
TACAGCAGCCCAGCAGAGCATTTGGGAGTCTCCATGCCAAGGGGTTACCACAACGAGCCCATGTATTCTTCTGTTAACAG
ACGATGGGTTGGTGATAAATGATGGTAACAATGAAGTGTGGAACAACGGAGCTGATAATTATAACTCTCTGGTTTTGCTG
GAGAGTGGGGAGTTGAGAATGGTGGATAACAATGGGCAGAGCTCTTGGTCCGCAAATGATGACCCTTTGGTGAATCAGAA
CTGTGGAACTGCTCTGAGCCCGGGGTCACTTCCTTTCATTCAGCCTGCTTTTTCATCTCCACTGCAGGCCGACCTGCCAA
ATGGGCAGCCGGTGTTTAGCCAGCCTTTGGTGGGTGCAAATCCTTTGATCGGAGGAAGTCATATGCTCAGAGAGAGTAGC
TCTTATATCTGCATGGTTGCATCTGGAGTTGCCCTAGTAATTGCTGTGTTTTTCTATTGA
>Thupl.29379537s0003.1 locus=Thupl.29379537s0003 ID=Thupl.29379537s0003.1.v3.1 annot-version=v3.1
ATGCTTGTGAGGAAGCAGAAAAATCCAGGCCTAGGAGGACTTGGCTTGGAATACTGCTATGTTGATGTTATAAATACAGC
GGCCCAGCAGAGCATTTGGGAATCTCCATGCCAGGCGGTCACCTCAACGAGCCCATGTATTCTTTTGTTAACAGACGATG
GGTTGCAGATAAATGATGGTAACAATGAAGTGTGGAACAATGGAGCCGATAATTATAACTCTCTGGTTTTGCTAGAGAGT
GGGGAATTGAGAATGGTGGATAACAATGGGCAGAGCTCTTGGTCGGCAAATGATGATCCTTTGGTTAATCAGAACTGTGG
AACTGCCCTGAGCCCCGGGTCACTTCCTTTCATTCAGCCTGCTTTCTCATCTCCTCTGCAGGCCAATCTGCCAAATGGGC
AGCCGGTGTTTAATCAGCCTTTGGTTGGGGCGAATCCTTTGATTGGGGGAATTGGTAATGTCCAAAAAATACTATTATTT
CCTCCTGGTTGA
>Thupl.29379537s0004.1 locus=Thupl.29379537s0004 ID=Thupl.29379537s0004.1.v3.1 annot-version=v3.1
ATGCAGCAAGTGCTGGCATTCCTAAATACCCCAAATGGGAATTCAGTGCCTGTAATTCAGGGCTCGGGCTCTTCCGTAGT
TAACACAGCAGCAGGCAATGGATTAACAGTAACGCAGCCATTTTTAACCTCTCAAAAGCAGACAAATCCAGGCCTAGGAG
GACTTGGCTTGGAGTACTGCTATGTTGATGTTATAAATACGGCGGCCCAGCAGAGCATTTGGGAGTCTCCATGCCAGGCG
GTCACCGCAACGAGCCCGTGTATTCTTCTCTTAACAGACGATGGGTTGGTGATAAATGATGGTAACAATGAAGTGTGGAA
CAACGGAGCTGATAATTATAACTCTCTGGTTTTGCTTGAGAGTGGGGAGTTAAGAATGGTGGATAACAATGGGCAGAGCT
CTTGGTCGGCAAATGATGACCCTTTGGTTAATCAGAACTGTGGAACTGCTCTGAGCCCGGGGTCACTTCCTTTCATTCAG
CCTGCTTTTTCATCTCCTCTGCAGGTAGACCTACCAAATGGGCAGCCAGTGTTTAACCAGCCTTTGGTTGGGGCGAATCC
TTTGATCGGGGGAAGTACCATGGAGGATAAATATCTTTACTTGTCTCGTAAGTATTTGGTGTAA
>Thupl.29379537s0005.1 locus=Thupl.29379537s0005 ID=Thupl.29379537s0005.1.v3.1 annot-version=v3.1
AGTTTTTTAGATCACTTCCACAAATGTTTATTTGACTAGAATCGCCTGCAAAATTGATTATAACTGAAAAACAAATAAAT
TGGAAGATCAAGATCTGTTCCTGAGAATGAATGCAGATAAGGAAAAATATGCATTGAATGATGCGCCAAACTCTCGTAGT
TCTTTCTATCCATAGACGAAGTTGCGATGAAGCATGAGTCAAATGATTCAGAAGAGGATGTTTCTCATTTCTCCCAATGT
CATCTCAACTGTGGCAACCAATGCCAAGGCTAATACCAATTCACTCGCAACACCTGATGCGAAGGAAAGGAAGAGTGGAG
ACATCTCCACTGTGTGTAAACAGGGCAAATTGAAAGAAGCGATTAACGTTTTAATGTGCATGGATCTCCAGCGAGTTTCT
GTAGGCTTATCAGTCTATATGTCTTTACTTCAGTGTTGTACTAACACGAAGGCTTTGCTAGAGGGGAAATTAATCCATGC
CCACCTCTTGCAAGCGGGATTCCTTTCTCAGGTTTATTTAGAAAACCAGCTTGTGATTATGTATGCTAAATGCGGAGGTT
TGCTGGATGCACGCAAATTGTTTGACAAAATGCCTGAGCGAAATGTGGTGTCATGGACAGCAATTATTTCAGCTTATGCA
AAAGAGGGGTTCGGAGAAGTGGCACTCAACCTTTATAGCCAAATGAAATCAACAGGGTGTCAACCTGATCAGTTCACATT
AACTAGCGTTATCTCGGCATGTGGGTTAATGGCAGATCTACAACAGGGCAAGGAGTTGCACGAAGAGATAAAAAGAAGCG
GGCTTGTGGTTAATGTCTTTGTGGGGAGTGCTCTTATTGATATGTATGTAAAGTGCGGGAGTATACTCGATGCACGTGAC
GTGTTTGACAGGATGCCTGAACGAAATGTGGTGTCTTGGACTAGTATGATTGCTGGATATGCTCGGAATGGTTACGTTGA
TGAAGCTCTGGTGCTTTTTGAAAAATTGCCTAGCAGAGACCTGGTTTCTTGGAATGTGATGATCGCAGGATATGGGCAAC
ATGGACGCTTAGAGAAAGCGCTGGAGCTTTTTCAGAGGATGCCTGATAGAGATGCTGTTTCTTGGAATGCTATGCTTGCT
GGATATACAGAGAATGGTTTTCTTGATGAGGCTTTGGGTTTTTTCAATAAAATGCCACAGAGAAATGTTGTCTCGTGGAA
TACCATGATCGCAGCTTATGGCAGGCAGGGTCACGAGGTTAATGCTTTGAATCTCTTTAAGCAAATGAGGCTAGGAAGGT
TTCAACCTGATCGGTTTACCTTCGTTTCTGTTCTTTCGACTTGCTCTAATTTGGCAATTCTGGAATATGGAAAGGAGGTT
CATGGAGTTATAATTACTAGTGGGATTCAGTCCAATACCGTCGTTAGGATTTCACTTCTTGATATGTATGCTAAATGTGG
TTGTGTGCACTATGCAGGAAAAGTGTTTGACGAAATCCCTGTACAAAATATTGGATTATGGAATGTCATGATTGCAGGGT
ATGCACAGAATGGCCTGATTGACGAGGCTCTGAAACTTTTTGAGCAAATGACGGAACGAAATGTGGAGTCATGGAATTCT
TTAATTGGAGGATATTTACAGAATGGGTATTTTGATAGAAGTGTTGAAACTTATCAGCAAATGCAAATGACGGGAACGAA
GCCTGATTTTTTTACAGTTATTAGTGTTATCCCAGCACTTGCTAACTTGGCAGCTCTCCATCTAGGGAGAAAACTCCATA
AAGTTGTTTTGAGCAGTGGATTGATGTCTGATGTCTTTGTGGCTAGTTCTCTTGTGGACATGTATGCCAAATGTGGGAAT
ATTCCTAATGCTCGCAAGATGTTTGATGAAATGTCTCCAAGAGACGTGGTCTCATGGTCTGCTATAATTGTAGGATATGC
AATGCATGGAAATGGTAAGGAGGCCCTCAAACTTTTCGAAAAAATGCTACAACTTAACTTGAAGCCAAACAGTATTACCT
TTGTTGGCGTGTTATTGGCATGCTGCCATGCAGGCCTTGTGGATGATGGATGGAAATACTTCAATAGCATGAGTGAAGAT
TACCACATCACCCCCGGTGTAAAGCATTATTGCTGCATGGTTGACCTTCTTTGCCGCAGTGGACACTTGGATGAGGCATA
TGACTTTCTCAACAAAATGCCAATAAAACCTGATGCTGCTGTATGGAATTCTTTACTTGGTGGCTGCAGAATCCACGGAA
ACATAGAACTAGGTGAACTAGTAGCAGACTATCTCTTTAAAGCAGACTCTAAAAATCCTGCACATTATGTCTTGCTATCA
AATATTTATGCAACATCAGGAAGCTGGAACAAAATAGAACATGTTAGAAAAATGATGAACGACAAAGGAGTGAAAAAAAT
GCCAGGATGTAGCTGGATTGAGATCAATAACAAAGTGCATGCATTTGTTGTAGGAGACTGATCACACCCAAGGCTGCAGG
AAACTCAATCAAGGTAAGAAGCCTTATCCTAGCAGAGAGACAAAAGCAATATATCTGAGATCAACATGGAGTGGCTTGAT
GTGGCAGAGAACAAAAAAAACTCTGGAATGCTACCTAGCATATGCTATTGTGGAACTGGCCACTTCTTTCGGACCTTTGA
ACATGCCCCCTTTAAAGCCTACTTGGATTACCAACACTTTTGTGTATGGGGAAACTGACATTCTGCTACGAAGTTCATCT
CTGAGATTGTTTCGAGTGAAATTCTTGTGAGTGAGGCCATCTGATTCTCTTGTTTTTTTGAAATGGACATTAAGGTAAAA
CCTATGTATAATAACAGCGAGATAATATTTGTTGCTCCACCGCAGTTATACCAGGTTGATCTGGAAGAGTAATGTTTATC
AAATTGTTCTGAGGGATACCACTTAATTGCATCATGTTTTTATGTATGACGGGTACCATTGTTGATGCACAATAAGTAAA
AAATTGAACAAGAGAAGCTTGCATAAAAATAAAGCCAGTATTATTGGTCCGAAATGGATTAGTCAAGTTAGTCAAGAGGA
CTGACTGGCCCACTAAGTCTCTTTGTTGAGAGCTTCTCGACGACTGGACATAACAAACCCATTTTCATAAGGCAAACAAT
CAAACAGCGTGTTGAAAGAGACACGGGAGCAGAAATAAGTACAGAGGTCACTTGGGTGATCCAGACACGCATGGAACTTC
TCATCATTTAAAAAGCAGGCATTTCTGATGAGGTTGATCACAGTCGAACCCATCATTGTTGAAACAGGGCACAGATGATG
CACTCCACCGCACTTGAACACATGGCATGTAAGACAAAACAGCATGGTTGTGGCCAAGAGAGTTTTACATTTCATATCTC
GTCTCTTGAAGTTTCTAAGGGATTTAGACTTATTTCTCAAATGATCTTGTAAATCATGGGGTTATAATATACCCTTGTAA
ACATGTAGAAGGGGTTCCTTTTAGTTTATTATGACTGTAATTGTGCATTTCTACAACATTTAAGTGGTCTTGGGTATGTT
GTAACTGGGAGGTATAGGAAGTAGTGGCATTGCTGCTTTGGTGCTTGGGCATAAAAATCACCATTTAAGATGTCTATAAA
GGTCTCTAGAAGGTAATAAACCTCTCTAACCACCAAGGAGATAATGATAAGGGGAAGAAATCCTCACTTCTGGAGTTTCA
CCTACATTTGGTTTCTCCAGGTCCAATTCTTGTGTTCTCACCATTTTCATGCTTCCCTGAGCTTTCTTAATGCTGTTCCA
ATCTTCCTTCTTGTTGTTTGCACTAAAGATCTTTTTTTTTATTCAAGGTCAGTTCAAG
>Thupl.29379537s0006.1 locus=Thupl.29379537s0006 ID=Thupl.29379537s0006.1.v3.1 annot-version=v3.1
GAAAGATGGAAGAACTTCGAAATTCTACGGTTTAGTGAAGAGGATGGTATCGGCTACCACCGCTGATTATGAAGGGAGCA
TTGAGCAGAAAAAAATGTATACGGCATTTTCATTTTGAACGCATAAAAACCAAAATGTTTCAGAGCTATCTATCTACTTT
CAACTCCAACAAAGGAATCCAAGTTGTTGCTCTCAAAACAAAATCATCATACGCAAATGCCATCGGCGAAAGTGGGGTAA
CACCGCTAAACAAATCTCTAAAAGTTATAGGGATTCAATCAGACTATGCTAGTTTCTTGCAGAGATGTCTCATAAAAAAA
TCCGTGTCAGAAGCCAGACAGGTCCATGCCCACATGATCTGTAATGGAATTAGTCCACATATATCGTGGAGCAACAAGCT
TATGTCTATATATGCCAAATTTGGCAGTCTGGTAGATGCACGCCAAGTGTTTGATAAAATGTCGGAACGAAGTGACGTTT
CTTGGACTACAATGATTGCAGCCTATGCTAGACATGAGCTCTGGGAGGATGCCCTGAAACTCTATTACGAAATGCAGAGG
GTAGGCTTTCAATTGAACGAGTTTACATTTGCCTCTGTTTTGCCTGTGTTTGCAAATTTGGGAGATCTCCAGCAGGGAAA
GGATATCCACGAGGAAATAAGAAGAAGTGGACTTGAGTTGAATATTTTTGTTGGGAGTGCACTTGTAGATATGTATGTTA
AATGCAGGAGTTTGAGTGATGCACGCAATGTGTTTGATAAAATGCCTGTGCGAAACGTGGTTTCTTGGACTGCAATTATT
GCAGGTTATGTACAGATTGAAAGTTTTGATGAAGCCTTGCGTCTTTTTTATCAAATGCAGTCTTCCGGGATAAGTTTAGA
TCCTGGTGTGTTTGCTGCTGTTCTCCCAGCATGTGCGAACTTGGCAACTTTGCAACCAGGTAGGATGCTTCATGAGTACA
TAATTAGAAATGGATTTCAATCTAATGTCTTTGTGGAGAGTGCTCTTGTAGACATGTATGCCAAATGTGGAACAATAAAG
GATGCATGGAAAGTGTTTGTGAAAATTTCTAGGCAGGACGTTGTGTCTTGGACTGCAATGATTGTAGGGTATGCTATGCA
TGGTTGTAGCAAGGAGGCCCTGCAACTCTTTGAACAAATGGAAATATTAGGCATGAAGCCAAACCATGTAACCTTTGTTG
GTGTGTTGTCTGCATGCTGCCATTCAGGTCTAGTGGATGTTGGCTCTCATTACTTTTATAGCATGAATCTAAAATATAGT
CTTGTACCCAGAGTGGATCACTATTGCTGCATGGTGGATCTTCTTGGCCGTGCTGGGTACTTGGATGAGGCAGAAGACTT
AATCAACAAAATGCCCATGAAACCTGTAGCTGTTTGGAGGTCTTTGCTTAGCGCTTGTAGGTTACATGGCAATATAAAGC
TAGGAGAACGGGCAGCAGAACAACTGATTAATCTGGAATCCGAGAATGCTGCAAACTATGTTCTGCTGTCAAACATTTAT
GCCGCCACAGGGAAGTGGGATGGCATAAGAAAAGTGAGAAAGATGATGAAAGACAATAAGGTTAAAAAGAATCCCGGATG
CAGTTGGATTGAGTTGAATAACAAGGTGCATGCTTTCCTTGTTGATGTCAAATCGAATCCACAAATACAGAGTAAATTTG
CTCCAAGTTAGAAAGGTTGTCCAGAGTCCAGACAGGTGAAGAATGTTGATTATGCATGACGCAGGGGAGTAGAAGGAACA
TATTCTCTGCAAGATCGAGAAGTTGGCTATTGCACTTCAATACCACCAGATTGATGAACAATTGTGGCACCAATGAAATC
TTGTATGAGGAGCTCTGGTTTATTAGATTGGGTCTAAGGTGCCACCATTCAGGGAAACAGCCTTATCTGACTACCAGGCA
TTCAACTGCATGCTACCTTATACCACTTTGATTTGTTCTAGAGCTTGGAAGATGCCTATTGAAGATGGCTTTGTCCCCAG
ATAGTAGAAGATTTCAGAGCCTTTGCAGAAATTTGTTTCAGAGAATTCGGGGACAGAGTGAAGTACCGGACGACTTTCAA
CGTGCAAAATGCTTTTCCCACTTTAAGTTATGACATTGGTTGGTGGCCTCCAGAATGCCGTTCTTATCCATTTGAATATT
TTGGCAACTGCAGTGCTGGAGATCCTACAGTAGAACCATACATTGTTGGTCACATGTTCTGTTATCTCATGCAGAAGCAG
TTGAGCTCTACAGAGAAAAAATTCAGGCCAACCAAAAGGATTTATTGGCTTGGCGATTGTGGCAATGTGGTGTGTACCAT
CGACAAATCGTTCTGGATAGGAGGCTGCAGGAAGAACTGTGCTGGCAATAAGCATTAAATACTAGCTCAGAGTGGGGATG
GGAATAGCTTGAAGCTGTTCATTGAATTCTTTCTGCTGTTATGCATTGTTTGTTCTCTCCCATCTGCTATTTCCGTAGTC
TAGATGTTTGAATGTGTAATAGCTGACTGCATGTGCCTCTAGGGATCCAAAGCCTCTTTTGCCTGCACCATTTCAACATC
CAAACTATGTAGTAACAAATGAGCATACATGTTATGGAGGGGCTTATGCCGCAGAGTCAGAGAGCTCCCGATGCACGTTT
TAGGCCATATCCTGATTGCCCAGGCTAAATTCTTTATTCCTCTTATTCTGATATTCCTGTAAACAATATTTTCAAGAGGT
TTCTTCATATAATCACAGTCAATGCAACCCTTGTTCTTCTGGCTCTCACTCCTCAACCCATTTATAGCATTCCTTGCAAT
TTATTCTGATTTGAACCCATTTTTAGTGGTTTTGAGCCAATATTAGAAGAGTTTTAACATGTGAAAGGGGTGTCCCTGGT
TGTTTATATCATAGAAGCATAAATTGTTTGGAGAATAAATCAGCAAACTAGAGGAGAAGGATTTTGTGGAAAAACGGTGA
AAAAATCAGCAAAAAGTCGGGAAAAAAATTGGGTTTACAAAAAATGTGAAAAATTGAAGAAAAACAGTGAACTACTTTTT
TTTAGTTAAATGACATTTCCATAGCATAGATGATAAAGAACCTATATAAATGATTCAAAGCAATTGCATTACCCCCTCCT
ATGTTTTTAACTTGGAGGATTCAAAATTTTAGCATTGATTTTGTTTGTATAAATTTCAATCAAGCTATTATTTGAAGTAG
CACCAAAATATGATGTGGGCTTTCTTATTTTTCAAAATCAGAATGAAGCTTTTTTCGCAAAATATTGTCAATAAAAGAAA
GTCTTCTCAT
>Thupl.29377513s0001.1 locus=Thupl.29377513s0001 ID=Thupl.29377513s0001.1.v3.1 annot-version=v3.1
ATACAAACCTGTGCTCAGTGAGTCAGTAGCCACTGTGGACTCCACTCTTTTATCCTGCCATGTGCCAAGCTTTCAAATAT
CTCTCTTTACCAGAGTTTTCTGTATTTTACAAAGAAAAAACACACTTTCCAGTTCTCTTTAGCCAATGGGTATATAGGAA
TTGCCCTACAAAGTTACAATGCAGGGTCTAGTTTTGACCATATATTGATCAGAGAAGCTAAATTGTGAAGTGGGTACTAC
ACTCTGATCAATGAGAGAGCAATTATTCAACTGTACCCTTGTTGTCTGGTGCCTACATTACGATATCCTTGTAGAGTGTT
CAGAGGACACAGATTTTAATAATGGCATTTGATGTTTTGGGTCACTGAAACATTTGATTGTTTTTAAGAGGATCTTAAAG
CAGCCATAATGGGGGAGAGGATGAGCATAAGGGTTGGTTTGATGGTTGTAGAAATTGTTGTTTTTGCTGCTGTATTGCAT
CTGAATTCAGTTAAAGCTGGTGTGTATATTGTGACAGTTGAAGGAGATCCTGTGGTGGGCTACACAGGCTCCATTCCAGG
GTTTGAAGCGACTGCTGTATCTGGTGGCAAGATTGATGCAACGAGTGAGGCCGTCAAATCCTATTCCCAGCACTTGGCGT
TGCAGCATGATTTGCTTCTAGATGAGCTCTTTAACACAGACAGCTATAAAAAACTCTACAGCTACCGACATATCATCAAT
GGATTTGCTGTGCAAATGTCCGCGGATCAGGCAGAGAGATTAAGGAAATCACCAAGGGTAAAACACGTTCAGAAGGACTG
GAAAGTTAAAAGATTGACAACCCATACCCCAGAATTTCTGGGGCTTCCAACAACAGTGTGGCCAAGTGGAGGAGGCGAAG
AGAAAGCAGGAGAAGGGGTGGTTATTGGTATAATTGATACAGGGATTTATCCTCAACATCCAAGCTTTGCAGTGCACAGT
TTGCCTCGTTTTGGGCCTGTTCCTGGTTACACAGGAAAATGTGAGGTTGACCCCAGTACTAATAGGAATTTCTGTAATGG
AAAGATTGTTGGGGCTCAGCATTTTGCATCTGCGGCAATCGCAGCAGGGTCATTCAACCCTTCTATTGATTTTGCTTCGC
CTCTAGATGGGGATGGGCATGGAAGTCATACAGCTGCAACGGCAGCAGGGAATTATGGAATACGAGTGAGAATGCATGGT
TACGAATTTGGGAAGGCAAGTGGAATGGCTCCTAGGGCACGTATTGCTGTCTACAAGGCCTTATACCGGCAATTTGGAGG
TTTTGTTGCTGATGTGGTGGCAGCCATTGATCAGGCTGTAGAAGATGGTGTTGATGTTTTGAACCTTTCTGTTGGACCAA
ACAGTCCTCCTGCAAGTGCAAAGACTACATTTCTCAATCCTTTTGATGTTGCCCTTCTTTATGCTGTCAAAGCAGGAGTA
TTTGTAGTACAAGCAGCAGGAAATGGCGGTCCATTTCCCAAATCTATGGTGTCATTCAGCCCATGGATAACCTCTGTTGC
GGCTGGTGTGGATGACCGAAGCTATCAAAATACGGTTTTTCTTGGAAATGGAAAAAGCATTTCTGGGATTGGGCTTGCAC
CTCCAACACGAAAAGACACGTCATACACTCTAGTTGCAGCAAATGATGCCATGTTAAATACATCTGATATAATGTTCAAT
CCATTTGACTGCCAAAGGCCTGAGGTTCTGAACAAGGCTCTTATTCAGGGCAACATTTTAGTTTGTGGGTATTCATACAA
TTTTGTATTCGGCGGTGCGTGTGTGAGACGTGTGGCAGAAACAGCAAAGAGTTTAAGTGCAGCTGGTTTTATTCTGGTTG
TGGAGACTGTTTCACCAGGAGCTAAATTTGATCCAGTTCCAGTTCCTATTCCAGGAATTGTTATAACTGAAGCAGAGAAA
TCATCAGTTCTTATAGACTACTATAATAGATCAACAATAAGGGGTGCGTCAGGTCAAGTTACAAGCTTTAGAGCAAAAGC
TATGATAGGAAATGGGCTGACTCCTAAATTCCAAAGCGCAGCCCCTCAGGTGGCCGTTTATTCTTCAAGAGGACCAGATG
TAATGGATTATAGCTATGAGGATACTGATGTTCTAAAGCCAGACATTCTGGCTCCAGGTTCACTAATATGGGCTGCATGG
ACTCCAAATGGGACTGATGAGGCTAATTATCAAGGAGAAGGATTTGCAATGATATCAGGAACAAGCATGGCAACACCTCA
CATAGCTGGCATTGCAGCTTTGATCAAGCAGAAGCATCCTGAGTGGAGCCCAACTGCCATTAAGTCAGCATTACAAACAA
CATCTACAGTTGTAGACAACAAGGGAAATCCCATACAAGCACAACATCTTTCTGATGCAGGTATTCCAGTACTTGTACCG
GCCACACCATTTGACTATGGAAGTGGTGCTGTGAATCCCAAAGGAGCTCTTGATCCAGGGCTCATTTTTGATGCAGGATA
TGAAGATTATGTCAGCTTCCTCTGTTCTGTTCCAGGCATTGATAACGGTCAAGTTGTAAATATTACTGGTTCAGTATGTG
GACCAAAATCACGCCCAATTGATCTCAACACACCGTCCATAGCAGTTTCTAATCTTGTTGGATCTCAGACCATATTGAGA
AAAGTCACTAATGTGGCACAAAAAGAGACATACAAACTATCCAGCTCAATGCCACCAGATGTTTCTTTGACAATAGAACC
TTCGGTATTAATTATGGAAGTAGGTCAGACCAAATCATTTTCAGTGACACTATCTTCTAAACTTCCCTCTGGAAGTTATA
GCTTCGGTGAAATTCTATTGCAAGGAGACAAAGGTCACCTAGTGAGGATGCCTGTAGCAGTATTAGCTAAGTATCCTAAT
TAATGAGCCTTATAGCAGAGGAATACACGCAGTGTTTTCAAGGGTCATCAATTTTTATTTTTGTAGGGTATATTATTCTT
TGTAGTGATTTTAATAAGTATCAAATTTTTAGTAAAGTGGAAGAAGTAGGGAGCAACTTAGCTCCCTCCTCGTATAGAAA
TAGGCATCAAGAATCTTTTTGGAGCTGGGAGAGAATATTTATTGGCTATTTTCTGTGCTTCAGAAATATAGATGTAACTG
TGTAGTTACAGAATAATTGCTCTGTGAACTTAGTGTCT
>Thupl.29377513s0002.1 locus=Thupl.29377513s0002 ID=Thupl.29377513s0002.1.v3.1 annot-version=v3.1
CAACTTAGAGGTTTCTTGAAACGATCGAAAACCTTAACGTGTAAGGAAAAGATGGATTGCCGGTAACAAAAGCAAGCGTC
ATATTGAATTCATTAAAACAGTGCAAAACATGGAGAAAAGCCAATTACAAGTGATAGCCGACCAATTACTTGCCGATACT
ATGTGCCACCGAACAAACGAATACAAGGAATTTCGACGTTGGGTTTTGTGGAGGTTGGTTACGCTAGAGTATATACAAAA
CCCAGAAAATGTGGCGCTTTGCATGTCACTCAACTGATTTCATGTTGGTCGGCATGTATAAAAAAATTAGTTGTGATAAT
GTTAATTGAATCGAAAATCTTCCAAGTGGTGGAGGGCTCATTCTCTGAAACATTTTTTCATATATGGTCTGGTTTGAGTT
CTCTGCTAGCGCAGGGGGTAACAAGAATTGATAGCTCTACAGAAGCTTCTGCTGGTGTTAATGCAGTACTCACAAGTCCT
TTGTCCCTTGATGTTGGTTGGAGATATGGGTTGGAAGGGCAGAGGCAGAAAAACATTGTGAGCAGAATTTTTGATCTATT
CAAATGTATCAGACCAGGCTCTGATCTAACCAAGTTCCAGCTACCCCCACAGTTCAATCTGCCCAAATCACAGCTCCAAC
TTTTTGGGGAGAGTGTATACTGCTATTCTCGAGACTTACTGAGCGAGTGTGCACAAGGAGAAACTGCTGTGGAAAGGTTC
AATTCTGTGGTTGCATGGAGTATCTCTACCACCAGGTCTGCAATCTTTGGGAAAGCTCCATACAATCCCATTCTTGGGGA
AACTCACCATGTCTCCTCTGGGAACCTTAATGTGCTTCTTGAGCAGGTATCACATCATCCACCTGTAAGTGCCTTGCATG
CAACCAATGAATCCCAAAAGCTGGAATTGAATTGGTGGCAGTGTCCTCGACCTCAATTCTACGGAAGATCAGTTGAAGCC
ACAATCCTTGGGAAAAGAGAGCTGAAGCTGCTGGAATTGGGTGAAATATATGAGATGAATAGTCCTCAGCTACGCATAAA
CTTCTTCCCCTTTCCAACCATTGAATGGATTGGTAATGTAGAAATACAGTGCAAGCAAACTGGATTGAAGGCGAACTTAT
CTTTCAAAGGAAAATCCTTCTTTGGTCTCAAGGGATCCAACACTAGAATCTCTGGAAGCATCGGCCGATGCTTCCCTGCT
CAAGATGTACTTTATGAGCTACATGGAGATTGGGATGGAACTGTCACGCTGAAAGACATTGCCACGGGAATGATAAGCGT
AATATACGATGCAAAGGAAGTCATTTCAAATTTGAAAACTCCCATCATTCATAACGAGGAGGGAATTGCTCCAACAGAAT
CAGCTTTGGTTTGGTCGGAGGTGAGCAAGGGAATTTTGAAAGGAGATTGGAGTAGCGCTGCAGAAGCCAAAATAAGAGTG
GAAGAAGAACAAAGAAATCTTAAAAGACAAAGGGAAAGCAGTGGAAGAACGTGGAGTCCAAAGCACTTCATTAGAAAAGG
AGATGGATGGGACTATTTGCATAGTCTAAGATTTGTTCCACCTGCTCCCATTATTGTACCATCAAATCTTGAATAGTGTT
TAATGCACCCATTTCTTAAGCATTTTGTCTACAAGAGTTTGTCATGATATAAGAATACCTTTAAAAATGAAAAGAAATAT
TATTAGACCTTAGACCTAGATTATTATATGTAGGGTGTATTTATTTTGTGTATATTTGTATGATGCATTTGTAGGAAGCA
AATACAGCATACAAATAATGATCTAGGTGTAGGGCTTTAAAGATAAATAAACAACAAAATATTTAGAATGTATAATTAAG
GTTTGAGATTGAGAAATATAAATTGAGAGTTTAAAAGATTCTT
>Thupl.29377513s0003.1 locus=Thupl.29377513s0003 ID=Thupl.29377513s0003.1.v3.1 annot-version=v3.1
ATGTGTCAGCCGCACCAGCTATGGATTTTCCCCCACTTTTCTAGGGTTGTGGGGAGCGGCGAAGGAGAAGACGGGCAGGA
GCAGTCACGGCGGCTGCTGCAGAACGCCATGATGAGGGGGGAAATGAGCGAGGAGGAGTACATGGCGCTGCACAACAACG
TGGAGCGCTTCCATGGAGCCGCTGCTTTGGGCGGGGGCGAGTGCAGGTCGCTTGTGGCGAAGCGGATCTTGGCGCCTGTG
GGAGTGGTATGGTCTGTGGTGCGGCGATTCGACAGGCCGCAGGCCTACAAGAACTTCATCAGTAGCTGCTCCATGCGCGG
TGATGGCAACGTGGGCAGCACCAGAGAAGTCCGCGTTGTTTCAGGGTTGCCCGCCGCTAGTAGCACTGAGCGGCTGGAGA
TTCTGGACGAGGAGCACCATATCCTGAGCTTCAGAGTCCTGGGCGGTGACCACCGCCTCCACAACTACAGGTCTGTCACC
ACGCTACACCATTATAGACCCCCTGCCCCTACCGCCGCAGCTGCCGTTACTTTGGTCATTGAATCGTATGGGGTCGATGT
GCCGCCTGGCAACAGCCGCGACGAGACTCGCCTCTTTGTTGACACTATTGTCAGATGCAATCTCCAATCGCTTGCCCATA
TTTCCGAACGCGCCGCCCGTCATCTGGCGGAATGA
>Thupl.29377513s0004.1 locus=Thupl.29377513s0004 ID=Thupl.29377513s0004.1.v3.1 annot-version=v3.1
CGGCATACCGGCTGGTATAGCGGAAGCGATATTGACTGGTATTGCGGGACGACAGGCATAATCACTGGTATACCGGGGGC
TTCTGTACAGTATTAAGTTTTATTGGCTGACTAATCGGTGGCATAACTTTTGTTCTTTTACGAGGAGGAATTTCTGCATT
TGCCTTCCTCTGCAAATGACCTAATAAAGACGGCGACTCTAAAACCCCCAATCCGGTTTCGTTTCTCGCTGTCAACAAAA
CCTCGTGTATTTTCCTTCTTGAATTACTCTCGCTTCAGAAGTTACAGATTTTACAACATGTTGGACATAAATTTGTTTCG
AGAAGACAAGGGAAACAACCCCGAGCTCGTACGGGAGTCACAGAGGCGGCGTTTCGCCAAAGTGGAGGTTGTAGATGAAG
TCATTGCGCTTGATAAAGCTTGGCGCGAACGGCAATATGAGTTGGATACTTTACGAAAAGAATTCAATAAGATCAATAAG
GAGGTTGCCAAACTGAAAATCGTGATCACTGATTTAAATCTGCCGCATCTTAAATGTTTATTTGGTTGTACATTAGGTGC
TGATATAGCAGGAGGGAGAGGATACTATCTAAAAGGTGACGGTGTACTTCTTAATCAAGCATTGATAAATTTTGGCCTTG
CATTTTTGAGGAAGCGTGGATATTCACCATTACAGACACCTTTCTTTATGAGGAAGGAAGTTATGGCAGAATGTGCTCAG
CTAGCGCAATTTGATGAAGAGCTGTACAAGCCTCTTCACCTTAATCTTCCCCCAGAAGCACCATTGTTGCTTGTCATAGA
CAAGTGCAAAATTGGCCTCCATCTCACACAAAGCTACCACCTGACACAACACAGTTTGCCAAGTGAGATGTCGCTAGGCA
TTGCTTCCTTGGAAATTCAAAATGCTGTCTACGTGTGCAATGGATCGTGGTTTCCTGCATCAAAAACATACAGAGAGCTT
GTATCTTGTTCCAATTGTACTGATTATCAGTCCAGGAAACTAGAAATTCGATATGGACAAAAGAAGAGCAATGAGCAAAC
CAAACAATATGTTCATTTATTGAATTCGACCCTCAGCGCAACAGAAAGGACTATTTGTTGCATCTTAGAGAATTGTCAGA
AGCAAGACGGTGTAGAAATTCCAGAAGCTCTAAGACCATTTATGCTAGGCATTGATTTCTTGCCTTTCAAATAA
>Thupl.29377513s0005.1 locus=Thupl.29377513s0005 ID=Thupl.29377513s0005.1.v3.1 annot-version=v3.1
GTGTAATTTTCCTTTGATATAGTAATTAAAATCAGAAAACGTGAACGGTTGAAAAAGCGAAGGACGCAGTGAATATAAGA
TCAAATTGCAAGATTTGAAGCGAGTCCAAGGATAGCACGGACAGATATCTCAAGCATTGCCTGACAGGGAATCGATCCAA
GGGCGCGAGGAAAGCTTCTCTTTTCGAAGTCATGGATTCAAACAAGGGACAGGGTGGAATACAACTGTTATTGGCTGCAG
AGCAGGAAGCTCAGCACATTATTGCTTCTGCAAGATCTGCAAAATCTGTTAGATTGAAACAGGCAAAAGAGGAAGCTGAA
AGAGAAATCGCTGCCTATCGGGCGCAGAGAGAAAATGAGTTTCGGAAGAAGGTCGCAGAGTCAAGTGGTGATTCTGGATC
CAATGTCAAACGTCTTGAAGAAGAAACACAAATTAAAATTGAACAGTTGAAAAATGAAGCATCTAAAGTTTCTCCAGAGG
TGGTTGCCATGCTTATGAAGTATGTCACTACTGTGAGGAATTGATGCAAATAGAACTAGTAGTACCTGCAGAGGTGTATC
TCCCATTGGGTTCCATTTTTCCTGTTTTTCTAGTCAAATCAATGTTGTGCCTGATTGGAAGATTACCAAAAGATTGCTGT
CATTGAGAATAGATTGCTGCCACTGAAAATACATCTCTGATCAGAGTAGGCAATAGAGACTATTCTGTGTGTGGTGCAGT
ACTGCAACATGCAGAATAAATGTCATTTTATATGTGTATTCCAGATTTGCAAATTTCCAGACTAGTATTTATTTGTTATT
AGAGAGATATTGGTAACTTTGATTTTTCTATACTATATTATTAGCAATTGTTTGGAATGTTTAGAGCAATTTAGACCCAG
ATGGTTTGCGGATCAAGCCAATCTTTTTGTGTTTTTTAGTAGTAGAAATCTGTGATTATATTTGACTTCTTTTCAAAAAA
AAAAGTTGAAACCAACGACAATATGTTTTATTGTACAAATTGGAGGCTTTACAAAGTTGTATTGAATATTAGTGGGATGT
GCGATCAGGATGTTCACTAATCAAGTGATGCTGGAAATGTGAAATTAGGTAGAGGATCTGATAATTTGTTGAGCTTCCTT
ATGCTGTTATTTTTATGGCACAATTGATAATTTTGCTTT
>Thupl.29377513s0006.1 locus=Thupl.29377513s0006 ID=Thupl.29377513s0006.1.v3.1 annot-version=v3.1
GTCCAATATGGGTATAAAGATACAAGCATTGAAGAACCTTGATGCTTTCCCACGTGCTGAGGAGCATCTGACTCAAAAGA
CACCATCTGGAGCAATAGTCTCTATCATCGGGCTTATCATTATGACAACATTGTTCATACACGAATTGAAATATTATCTC
ACAACTAACACTATACATGAGATGTCTGTAGATGTGAAGCGTGGAGAGACTCTGCCTATACATATTAATATGACTTTCCC
TTCAATACCTTGTGAAATTTTGAGTGTTGATGCAATTGACATGTCCGGCAAGCATGAAGTAGATCTGGATACAAATATAT
GGAAACTTAAAATACACAAAGATGGACATATAGTTGGATCTGAATACATATCTGATCTTGTAGAAAAGGAGCATACATCC
CATGATCATAGTGGTGAAACTGATCATCATAAAGACAGTAAACACTTACATGGATTTGGAAATGATCCTGAGAAAATGGT
AAAAGACGTCAAGCGTGCACTAGATGATGGTGAAGGATGTCGGGTTTTTGGTGTTCTGGATGTTCAGAGGGTTGCTGGAA
ACTTCCACATTTCAGTGCATGGCTTGAATATTATTATTGCTCAGCAGATATTTGGGGATGCAACACATGTTAATGTCAGT
CATATTGTTCATGATCTTTCGTTTGGGCCAAAATACCCTGGAATACACAATCCACTGGATGGAACCGTTCGTATTCTTCA
AGCTACCAGTGGAACTTTTAAATATTATGTGAAGGTTGTACCTACCGAATACAAATATCTATCTCGGGAAGTTTTACCAA
CCAATCAATTTTCTGTTACAGAGTACTACGTTCCAACGAAGGAGTATGAAAGGTCATGGCCAGCTGTATACTTTTTATAT
GATCTTTCTCCAATTACTGTAACCATCAGGGAGGAAAGACGTAGTTTCACTCATTTCATTACACGTCTCTGTGCTGTGCT
TGGGGGCACATTTGCTCTCACAGGAATGCTGGATCGGTGGATGTATCGTCTTATTGAAGCTGCAACAAAATCTTCAAATC
TAAGAGTATACTAGCTGTTGGAATTGAAGTGCATTGACTGATTGGATTCCGACAGATTTCTATTGCAGCCCTTGCTAGTA
AACTTGACTTATGGTCATCAGGCATTTGTTGTCCTTTTCATTAAGGACACTCTATTAAGAGACGGGTGTATCCATTTTTT
TGACTCAATGTTTTCGATCCATTTTTACATTTGTTGAAACAAATCTGTTTGCTCTATCTTATTAAATTGAATGCCACCCT
GTTGTCAAGTCGCATTTTTGTATAGTATTGACATACGAAAGCTTTCCATCTGATTTGGGAGAGAAGTGTTTTCCTTCATC
AGTTGGTAAGATTATTTCAAATTATTTTATGAAGAGGAAGTAGAACTCTCTCGCCTAAAATTTCCACTCACATTGGAGCT
CCTATATTGCTGTGCCCATTGCAAGCCAGCATTCTTATAGGTCTCATACTTTAATTTTTCTTTTCCAATATCTGTTTAAA
AGGCACATGATTTCTTCT
>Thupl.29377513s0007.1 locus=Thupl.29377513s0007 ID=Thupl.29377513s0007.1.v3.1 annot-version=v3.1
TTCGAAACACTCAGAAATGTCTGACCCAATCCCCGGAACAGCCCATTCTAATATAGAATCCACTTCCAGCAGCAAATCTC
TTTCAAACAAACATGTAACCATCTGTTTAACCTCCACAATGTCTTTCCCAATCTCCAGCCCCCAAGCCATTACCATGGAG
ATAATATCCAAATTAACTCTCCATTTGCCCTTCCGTTCCATGAAGAAAGGGCCCAAAACTTCACAGACAGCATTAACGAT
CACTTCTTTCTTAATTTTAATCAGCCCTCTCAATCTTTCTATTTTCACCATGCCCTTAAACGCCTTTTGCTGTTTACACG
TATCCACAGAGAATGTCGCTTCCATTTTTACGCTTTCTGCCGCCACACAGAAACAATGCTACAGGGTCTGCTGAAAAAAC
CTTCGAGCTTAACCTTTCCTTGCACTTGCTTCAAAGCTCGCACTTTCCACAAACCACACCTTGATATGATGACTGCTTTA
ATAGCCATTTCTCATAATTACCTCATTAATAAGAGGACAGCCGAGGCCAGACTACCGTCACCTTTCGCACAAGCGGCTTA
AAGCAAACTTTATTCATCATCTTCGAAACATGACGCCAATTAGACAATGTGTTGCCAAAAAATGAAGCAACCTTTTAATT
GTCTATCTAGAGTACAACATATAAATCACATCAATTCAAATTCTCTAACTGCATCCCTCTAAAGTCCTCCCATCTTAATT
CATTTAAATTTTGGAGCGAGACTGCCCATTTTGACAAAGTATCTGCTGCACTATTGCCATCTCTTCTCACATGACTAATC
TTAAATATTTCATATTTTGAAAGCAATTCTATTATATTTTGAATAAAACCTTGAAGGTGCCAAGCCTGTGAGGCCCCTTT
TTGAATGGCCTGTATAATTATTTGTGAATCTCCCTCAAGGTGCACTTTCCTTATATTGAGTTTTAAACCAAAATTCAGAG
CCAAGATAGCTACTTTTGCCTCAGCCATATTATTAGTTCCATCTTTAAGATGTTGAGCTGCATAGGCTATAGTATTACCA
AGCCAATCTCTAACAATTACACCAGCTCCAGAAGGTCCTGGATTCCCCTTGGCAGCCCCATCAAAATTAATCTTAATCCA
ACCCCACTCCGGGGTCTCCCATTTAATCTTGTCACACTAGACTTAGAATTTCTGACCAATTTTCCGGAGTTCCTGAACTG
AATCTTGGTTGAAGGCCATTCACCATAGATGCGTTTATCTTCAGAGGTACAAGGTGTAGAAGGATTGAGGGAGAAAGTTG
AAGCACCCAGGACCTCCTCAATTGAACGATTTATTCTGACTTTAATCCTCTCCAAAGA
>Thupl.29377513s0008.1 locus=Thupl.29377513s0008 ID=Thupl.29377513s0008.1.v3.1 annot-version=v3.1
ATAATAAAAAAAACATTGATCCTGCACTACCCATATTTCCTCGTGACAGAACAAGCCTCTGCCAGCCTCCTTTTCGCCAA
AAACAGAATTATTTTCTTATATGATAAGCATCTCTCGCCATTTTACCGTTATTAAGTAGTGCTGAATTGTTCCGGGGCAG
ACGGTTCACAACATGGCGAGCAATTTGTTGAGGATTTTAAACCAATCGTGGCAGATTCGAGCCTGCACCAATATATCATC
ACCTTTCTTAGCTATGGGAACCAGATTTTCATCAAACACCACCATTCCTCCGCTGGAGAGGGTTGGATTTATTGGGCTTG
GAAATATGGGTTTTCATATGGCCAATAACCTTATAAAAGCTGGATACAATCTTGTTGTGTATGACAGAAACTATGCAGCA
ATGGAAAAGTTTGCAGATAGAGGCGTATCTACTGCCGGTACACCTCTCAAAGTAGCAGAAGCTAGTGATGCAGTGATAAC
CATGCTACCTTCATCACCACAAGTTATGGATGTGTACATGGGATCAGAGGGTTTGCTGGGCAAACGAAACATTTCCAGAC
CATGGCTTTTGGTAGATGCATCAACAGTTGATCCCCAGACGTCCAGAAGAATTGCAAAAAGAGTTTCTGAGTGTGTTTTA
GCAGGAAATACATATAACTGGGGAGCACCTGTGATGCTAGATGCACCAGTGTCTGGCGGGGTTCTTGGTGCAGAGGCTAG
GACACTTACATTTATGGTAGGAGGTCAACATAATGCTTTTCTTGCAGCACAACCATTGCTGAATGCCATGGGAAAACAAA
GTATTTACTGTGGAAAATCTGGAAATGGTGCTGCAGCAAAGATCTGCAATAATCTAGCCATGGCAATCAGTATGGCTGGG
ATATCTGAAGCTCTTGCCCTTGGGCAACATCTTGGCATTAGTGCATCAATCTTAACTAAAATATTTAATTCTTCAAGTGC
TCGTTGTTGGAGCAGTGATTCTTATAACCCTGTGCCAGGGGTTATGGCAGAGGCTCCCTCATCAAAGAATTACGATGGTG
GATTTTCCTGTAATCTTATGGCCAAAGACTTGGGACTTGCATTGGTTGCAGCCAAAGAAGTTGGAATAGATTCCCCTCTG
GCAACCCAATTGCATGAAATGTACTCGATTCTATGCAGTGAAGGTAAAGGAAACAAAGATTTTTCGTGTATATTTCAACA
GAAATATTCAGGTCATCCTGAAGATTCAGAACATGAAATGTCTTCTGAAAAGAATGAAAATAGCATTGTTTAAATTGCTA
CCCTCATTAGAGTGAAAATTTGTAAGCAAAAATAAAATCGATGGTCAAGATTTTTGTAAATATGGTTACAAGTCACCTTA
TTTTTGAAGTCCGTTTGTTGTCGTGTATTCTTTCTATATTCCTAAGAAAACATCAGTTTTCTTGCATGAAGTTGTAGTTA
AGTAGCGGACTTACATGTAGGACATGGGGAAGTCGTGTAATGAAACTAAAGTTGTTTTTAGATATGGCTTCATAAATGTT
CAATTTGATTGAGACGATCAACAAGGCAGATATTTGAAGGCAGAAATGGGTAAACAATGATGAAATTCCTTTGCTTCTGC
TGGCACTTTCTATGATGCAATAACCACAGTGGGTTAAGCCAAGAACAGGCATCAGTAAAACAATGGCATTGTCTTGAAAG
TGCACAAATACATAGAAAAAGGCTTGTAGACCATATTGCCTTAATAAACCAAATAGATGATTGGAATGATCTGAATGTCA
AAAGCAAGGAAACCAGCACTATTTGTATGTCGTGGGATAGAACAAGTGTGAGTGAGTAACAGTCTTAAGGTATTTGCTTG
CCAAGCTAGCTATCTTTGCTGTTTCTTAACACCTTAATGTCAGTAAACATTAAGCAGATGCTGTTACAGTAGATTCTTCT
CATTTCAACAAGGTTTCTCAATGTATATTTATAATAACAAAATTTTGGACACAGATGTATAATAAGGAAGGATTACCTTT
TCTGAAATCCTAAATTTGAAGCAGAACTGTACTAACTGTTTAAAATTGATGTAGAGAATACATTTTAGCATTAGTCATTA
CCTATTGTACAAAATGGATCAAGATAAAAATCCAGGATACTGTATGTGCTAATGAGCATGTC
>Thupl.29377513s0009.1 locus=Thupl.29377513s0009 ID=Thupl.29377513s0009.1.v3.1 annot-version=v3.1
ATGAAAGACAAAAAATTTGTTTTCAGGGACTGGTGCAATAAGGTGAAGGAAAAAGATATCACCTGCCTCCAAGAGGTTAA
AGTTGTTTGTTTCCATGCTCATAATGTTTTAAAATTTATTTGGAATCAAGAAAAAAATTTGTACACCGACCATGATAAGG
GCAAAGGTGGGGTTGTTATCTTGGTTGGTCCAAGATGGGTTGACAAAATGATCCAAAATGGTGTGTCACCATGTAACATG
ATGCGTTGGGTTATTTTTAAGGATCAGGAGGTTAATGTGGGTAAATGTAATATCTATGCCCCAAATGACTATAGGGAAAG
AGCTTCTCTTTGGGATTGGATTTCCACATCCCTTCCTATAGCCCATTAG
>Thupl.29377513s0010.1 locus=Thupl.29377513s0010 ID=Thupl.29377513s0010.1.v3.1 annot-version=v3.1
GAAGCCGAGAAGCAGATCTGTGCGAAGCGAAAATGGAAGGAGGATCGAAAGGCAGAGGCGGAAGAAAAGGGGCAGGGGCA
CGAAAGAAGTATGTGAGCAGATCTTTGAAGGCGGGCCTCCAATTTCCCGTCGGTCGGATTGGCCGATATCTGAAGGACGG
CAGGTATGCGAAGCGGGTGGGCGCAGGAGCCGCCGTGTATGTGGCCGCCGTGATGGAGTATTTGGCCGCCGAAGTGCTCG
AATTGGCCGGTAATGCTGCTCGTGACAACAAGAAGTTGCGGATCATTCCCCGCCATGTTCAGCTGGCCGTGAGGAATGAT
GATGAGCTGGGAAAGCTTCTGGCTAGGGTTACTATTGCCGGCGGAGGGGTTTTGCCCAATATTCATCCGGTGCTTCTGCC
TAAGCGGGTTGCTGAGAAGCTTGAAAAAGCCGCTGCTCCTGCGGCCAAGGCTCCCAAGTCCCCCAAAACGAAATAGCGGA
GTTGGATTTCGACTGATCTAAACTGGGTATTGATTGATTTTGTAATGTACAGCAAGTAGTTTTAGGGTTTGTATATATTT
GTAGATTTTGGTTGTGTTTTTTTTAATAATTCGAATATTGTATAATTAGAAATAAGAATGATCTCATGTTGATATGCATC
AATGTATTGGTAAGCTGGGGTTTTGGTGTAAAATATTGGTGATGAGGTATACGATCCTGTGCTTTGATTTGTTTTAGATT
TGTATGATGGTAAGCAGGGGTTTCGTTGAGAAATTCTTGTGATATTCTTGGTATATGGTTCTGTTTTTTTACATATGTTT
TTGATTTGTATGATGGATTTAATCAAGGAAGGTGGGTGGGTTCTTAGAGGACGAATAAGGAATTTTAATGATATTCATGA
GATTTAGCAGTCTCATACATTCCAGTTATTTTTTTGATGTCATTTCTTTTAATATGAGATTGAGCAATGTAGTATTCGTA
ACAGATTTTCAGATTTCAAGGTGTTTTTTTGTTTCTTTTTTTTTAAGTTAGTTATTGATGTGGCCTCTTCTATTATGAGC
CTTAATT
>Thupl.29377513s0011.1 locus=Thupl.29377513s0011 ID=Thupl.29377513s0011.1.v3.1 annot-version=v3.1
ATGGAGCCATCTATTATTAAGGTATCTAATACTGCTCCCAAGGCTGAGAAGAAACCAGTAGAGAATAACGCCGAGGAGAG
GAAAATGGTGGGGGAAGAAAATCCCACTGCAGCTATCAAGAAGAAGCCCAAGGAAAAGAAGAGGATTGTGGAGACTTACA
AGATCTACATCTTTAAGGTGCTCAAACAAGTTCATCCTGAGATCAGTGTCTCCAGCAAGGCCATGTCCATCATGAATTCC
TTCATGAATGATATTTTTTTAAAAGTTAGCAGGGCAATCTTAAAAGCTTGTAAAATACACAAAAAAAGATACTCTCTCCT
CACACGAGAGCTTGTTGAGCACGCAGTCTCTGAGGGTATCAAGGTTGTTATGAAATTTACTTCCAGCTAA
>Thupl.29377513s0012.1 locus=Thupl.29377513s0012 ID=Thupl.29377513s0012.1.v3.1 annot-version=v3.1
GTCGCATTTAGATGTTGGCATTTGATTGCCAATTATTTCAAATCACTCGACATACAAAACTGGCCTCTTCCTTCAATTGT
CAGCGGCTATGTAAAGATGGGTTTCCTCTGTATCAACTGTGGGTCGCCAGTGAATGCCCTCTTTATTCAGTACTCCCCTG
GTAACATCAGGCTCAGCAAATGTGCGAAATGCAAGGCAGTTGCAGACGAGTACATTGAATGTGAGACGATGATACTCTTG
ATTGATTTGTTCTTGCATAAGACTAAGGCCTTTCGACATTTGTTCTTCAACTTGCCGCATCTAAATAAGTATGGCTTGCA
GGGTCTTGTTTGGAAGGCAACAATAATTTTCTTATTATTGGATACTTGCAGGCAGGTGGTTTTGAATCCGAACAGAGTGC
ACTCTGAATTGTCTAGAAGCGATCTCTCCATGTGGATTGCAATTGGGAAGATGATGGCAAACGCAGTTTTGAGCAATCTA
TTATTTTTCTGCATATTACTTATCGTGGTCAATTCTTTCAAACGTAAGCAAGAAAATTTTGAGAACAGTTATATGGAGGT
TTCTATGGCAGTCCTCTTCTCAAGTTACTTCAAGATATTCATCCTTGCGATGATGGTTTGGGATTTTCCATCATTAACGG
TCTATATCACTGATATGTTTGTTATGTCCTCTAATGCTGTTGCTTTAAGAGTTGTTACAAACTCAACAATGTTAGAGAGC
ATCACAACAAGTTTTATCTGCCATTTAGCAAAGTTGTTGACACAACACATGGGCTAACAAATCATTTCAGATATCAAAAG
AGGCTGCTTAGTTGTACACTTCGAAGAGCACTTTCTTCTTTGCTAAGGATTATTGTAAATTATAACAATGAAAATTATGA
AAAATTGATGTTATATAGAACATTTCTCTCTTAAAGGTTTTTTTACATGAAAAAAGTCAATCATTCTTTAATTCAAATGA
TTTAAAATTGGGTGTTATTAAATTAAAAAAAAATACTTCAAAAATAGAAATTTTCCACTAAAGTTTAGTCTATTTTTTGA
ACATTAAACCAAATCATAAAGATTTGAAAAAATTCTCGC
>Thupl.29377513s0013.1 locus=Thupl.29377513s0013 ID=Thupl.29377513s0013.1.v3.1 annot-version=v3.1
AGTGGGGCAGGAAAGTTGGAAATAGTTGGAGGACAACATCTGACATTACCGACTCTTGGGATAGCATAATTTCTCGAGCA
GATGAGAACAACTTATGGGCTGACTATGCAGGACCAGGTGGATGGAATGATCCTGACGGGTTGGAGGTAGGAAATGGTAA
CATGACCACCGAAGAATACCGTTCACATTTCAGCCTCTGGGCCCTAATGAAGGCACCATTGCTGATTGGAAATGATGTGA
GATCTATGAGTCGAGCGACAAAAGAGATTCTTGGCAATGCAGAGGTGATTGCAGTCAATCAAGACCCATTGGGAGTACAA
GGGAAAAAAGTGATCAAATATAAACATAAAGATGAATATCTTGAGGTGTGGGCAGGGCCTTTATCCAATCATCGTGTGGC
TGTAATCCTATTGAACAGAGGTGAGAAAAGAGCTACGGCGACAGCCTTATGGCAGAGGATTGGTCTCCACCCTGAAGAAG
AAGTTAAAGTCAGGGACTTATGGAAGCATAGAGATGAGCCAGGCACCCGGAAAGGCAGGCTGTCAGCTTCACTTAAACCC
CATGCTTCTAAGATGTATGTTTTAACAAGAATTCATCACTAAATCATTGCCAATGGGATTTTTCTCAACACAAGTTGAAC
GGATTACTGGTAATGTTCATCTTGATTGTTTATAATAGTTGTTCATGTTGGGAAAATCTGTGAGATTTCCCTGGCAAATG
ATGTCATTATTGGAATAAAGTTGTCTGGGATATGTTCTGTCCTCTGGCCTCAGGCTGAAAAGCTTACGAATGAATTATGT
ACAAATTCTTGGCTTTATAATAAAATCAAGTGTTAGA
>Thupl.29377513s0014.1 locus=Thupl.29377513s0014 ID=Thupl.29377513s0014.1.v3.1 annot-version=v3.1
AACTCTCTGTGGGTTTTCTTGACTCATTGGAGATAGTCCAATCACAATGGGCCAAGTGGACTAGAGAGAAGTGTACGTGT
CTTCCAGTCAATAGAATATGTGGGAAATGGAAGGAAAGATTGCCTTTTGCAGCGACTGGAATTTGGGGCATTGTGAAATT
TCTAAGTTTGGAGTAAAGATGACATATGTGAGGTGGCATTTGGCATATAATTTCCCAAGAGCACGTTTTGTCAGTGCATT
AGAGCTGAGAAGTGGGTGTACTGGTTCTGACCCAGCCAAACTCTATTGGTCTAAACAATGGCTTCTGTGTGTTGTAAATC
AGTTGTTTTCTTCTTGCTGGCTCTGAGTGTGGGCTTCTCTGGTGTTGCTTGCAATGGAGGGGATTCAGCTCAGAGAAATT
TGCTGGAGAATGGATTGGGCAGGACCCCTCCAATGGGATGGAATAGTTGGAATCACTTTGGATGTGATATCAATGAAGAC
ATTATTAAGGAAACTGCTGATGCATTGGTTTCAACTGGCTTCAAGGATCTTGGATACGAGTATGTGAATATAGATGATTG
CTGGGGGGAGCTCAAGCGATCGGAAGATGGAAAATTGGTTCCAAGAGCTTCAACATTCCCATCTGGAATTAAGGCGCTGT
CTGACTATGTTCACAGCAAAGGTCTCAAATTGGGGATATATTCAGATGCTGGATACTATACTTGTGCCAAGAAACAACCA
GGTTCCTTAGGATATGAGCAATTAGATGCAGATACATTTGCTGAATGGGAAGTGGACTATCTCAAATATGACAACTGCAA
CACGGATAAAAGTAAACCAGAAGTTCGATACCCAATAATGAGAGATGCACTTCTCAAAACAGGGCGTTCAATATTTTACT
CTCTGTGTGAATGGGGAGTAGACCATCCTGCTACGTGGGGCTCGAAAGTTGGAAATAGCTGGAGGACAACAGAAGACATT
AACAACACTTGGGCTAGCATATCCTCTCGAGCAGATCTGAACAACAGATGGGCAAACTATGCAGGACCAGGTGGATGGAA
TGATCCTGACATGTTGGAGGTAGGAAACGGTAATGTGAGCAGAGAAGAATACCGTTCACATTTCAGCCTCTGGGCCCTAA
TGAAGGCACCATTGCTGATTGGATGTGATGTCAGATCTATGACTCCGGGGACAAGAGAGATTCTTAACAATGCAGAGGTG
ATTGCAGTCAATCAAGACCCACTGGGAGTACAAGGGAAAAAAGTGACTAAATATGAACAACTTGAGGTGTGGGCAGGGCC
ATTATCCAACAATCGTGTGGCTGTAATCCTATGGAACAGAAGTGAGACAAGAGCCATAATGACAGCCTTATGGGAGAAGA
TTGGTCTCCACCCTGATGAAGAAGTTAAAGCCAGAAACCTATGGAAGCATAGAGATGAGGCAGGCATCCACAAAGGCAGG
TTGACAGCATCAGTAAAACCACATGGTGTTAAAATGTATATTTTAACAAGAATTAATCAGTAAATCACTGCAAAGAAGAT
TTTTGGCAACACAAGTTGAACCCACAACTTGTAAGGTTCATCTTGATTGTTCATAACAGAAGTTCATTCAAGGAAAATTT
GTGAGATTCCCCTAGCGAATAATGTCATAATTGGAGTAAACTTGTCTGTCATTCTTTGGATCTATTCGGTCCTCTAGCTT
AAGGATGAAAAGCTTATGAATTATGTATAAACATTTATATGATTGGTGCATTTATAATAAAATGCAAGAAAAGTAATGAG
ACCAAGTGAAAAGTAATTTTCTTGT
>Thupl.29377513s0015.1 locus=Thupl.29377513s0015 ID=Thupl.29377513s0015.1.v3.1 annot-version=v3.1
ATGATTTGTTTGGTATTCAATTTGGTTTTGATGGTCATTATACTTTGTGGTTTTCATCCTCTACAGGTTTGGGATTTTCC
ATCATTAACAGTCTATATCACTGATATGTTTGTTATGTCCTCTAATGCTGTTGTTTTAAGAGGTAAATATATCCAGAAAT
GTTATCCTACCTCCACCTTCATTACTCTTTTCATTCAAGTTCTTTTCAGTTTTGGCAAATGTCATATTTCACATCACTAA
>Thupl.29377513s0016.1 locus=Thupl.29377513s0016 ID=Thupl.29377513s0016.1.v3.1 annot-version=v3.1
GAAAAGGGTGCCAACCAGCATTGCATGAACATTGAATCATTTCTTATAGTGGGGACTTGTAGCATCTGGAAAAGTGAAGC
ATGGGTGCTTTCTGTTGCTGTTTAAATCAGGAAGACTTTGAAGAATACACTGGCTATCCAAATGGACGTATGCTACAACA
TTGTTATTGTCTCAGCTTTTGTGTCCCCTGGTTAATCAACATGTATTCATCAGTTTTTTATAGAGTTGAAGGTAATAGTG
TTTCTTCATCTATTCAAGGAGTACCTTCATCTTCAGCTGGATTCCTAGGTGTCACTTCACCTGACAGTTCCCCACCTGAT
ACATATCGGGCTCCTCCAAGGCCCTTGCCCTATGATATGGATCCCAGGTATCTCCGTTTACAGCGTGATGGTTTGGTTTC
ACGACGTGACAAGACTGGTAGCCATTTGCATGGAGAGTCTGAGCCTCTTAGACGAACCAATAGTGATGGAGATGGTGAGC
CCTTGGCAACCTTGCAGAGTTGGAATGAGGCAGATTATGAAGATCAAGGACCTGAATCACCTGGAAAACGACAGACATTA
AAAGCAATGATGAGAATTGAATCCAGTCTATCCCTCATGGGAGATGAAGATGTCTGCCCCACTTGTCTTGATGGCTATAA
TACTGAAAATCCAAAAATTCCCACACAATGTGGGCACCATTTTCATCTTGGCTGTATATATGAATGGATGGAAAGAAGTA
AAAACTGTCCAGTGTGTGATAAGGAAATGGCGTTTAGTGAAAGTCCTTGACAAGCATGTTCCTAGATTTCTCTATAACTG
AATAAATTGCAGGTATTATTTTGAGGCTATAAATTTATTCTTCCAATTCTCCCTCAGGTCCAAACGAGATTTAAGCTACT
ACTTTGTACATATAATTTGAATATGTATCTTCTTGAAAATTGCAGAAGCTTTCACACTCTGAATATCTTCTTCAAAGTTC
GTTCTAGTCATCATGGATTCAAATATCATTGGTCATACTTGTTATGGCTACATTATTCCATAATTATTGTTCAGTTACAG
GATTGTTAGTTCGTCATTAATAAAAGTTTGAAGATCAAGAGATGTACATAATATTATGTAGGGGAGGAGACTTGCACAGT
TTCTATTTAGATGGGATATACTTTCGTGTATATTTGTTGTGGCTCTTAGCCATTGGAAATTTTCAAGATTATACTTGGGT
GGCATGAACTTAATGTGGACTATTACGAGCAGGACCTGTGATTCTGACATTAGAACAAAC
>Thupl.29377513s0017.1 locus=Thupl.29377513s0017 ID=Thupl.29377513s0017.1.v3.1 annot-version=v3.1
CTTGATGATGAGTGCTCCCAACTACTCAACCGTCCCCTCATTGAAAAGATCAACCCACGAAATCTTGGTCAAAAGAATAT
TAAAACTGTCCTGCTTTTCTTGAAAGCGTCACATTCTAGAATGTACATCTCTTCAACGAACTTCCATTCACACAAATAAT
ATGGGTGAAGATTTACGGTCTTAGGGTTTAAAGGGCGCCTGAAGTACTGATTCACTTCCAGACATGGAGTTTTGTCTTAC
TACAAAATCAATATCAGCAGCAATAAATCCGTTGGCCGCAAAAAGAAATTCTGGTCACTCAAAAGATGTGGTAAAAGGAG
AGGCGAATTCGAAATATCTTGCTCGGTCTGTGAAGGCACTTCCAATAAGATTGTTCACGGTGGGGAAAAACAGATCCAGT
GGCGTGCAAATGGTGGTTGATGATTATATGGAGAAACTTAGACGATATTGCAGTGTTGAGGATGTTCAAATTAGATCAAA
TCCGATGAAAACGAGTGATGTGAAAGCACAGATTAAAGGAGAAGATACCAAAGTTATGCAGCGCATCACTCCAAAAGATT
GGGTTGTGCTTTTAGATGAGAGTGGGAAAGACATTACATCGGAGCAGCTAGCTAAATTGATAGAGGACTCAGGGTCAACA
GGATCGTTGTCTGTTGTATTTTGCATAGGAGGCCCATATGGTCACGGCCAACAACTGAAGATGCGTGCTGATGTCACTAT
TAGACTTTCGTCTATGGTATTAAACCATCAGATTGCTCTTATTGTCCTGCTTGAGCAATTATACAGAGCTTGGACAATTC
TCAAGGGGCAAAAGTACCATCATCAATAAGTCTCTCATTCATGTTGGCACCATTTCAATGCGTTAATGTTATATTTGGTT
GCTTGGCACAATTTTCCAAGTGTTTTCTATTTGTTCTTTGTTGTAATACTAATATTTGATCATATGGCAATTCTGGTTCC
ACTATGGTATTGTAAACCATTTAATTTCTTATATAAATGAGTATGGTATGTGCTGCATCATCTCTTGATGTTTCTTCTGA
ACTTGATTTGTTTTGTACATATACTTCTGCTACATTTGTTTACGTACCAACAATGTGAATAAGGCATGACAAATATCATT
GCCCTTATCCACGGTTTGAGAAATATCAAGGAGTTGGAATTAGACTTTAGTTTTGAATCAAATTGCACCCATGTTATGCC
TAGAAAGGCAAGTTTAAGTAAATCTCTAGATTATAATGTGCTTTGAGGCGTTCCGTTACATTATTTCAATGCAGCTTTCA
TTTATAAACCTGGTTTG
>Thupl.29380046s0001.1 locus=Thupl.29380046s0001 ID=Thupl.29380046s0001.1.v3.1 annot-version=v3.1
ACAACACAACTTTTGTCTGTGCAATATTTTGTCTTTCTTTGAAAGAAAACTGTTTGAATGGAGAGACAATGGAAAGCCAT
ATTCTTTCTAATACTGGGAATGACAGTGGTGTTACCTGACGGTCTCCACCTTTATGATGGGGAGATGAGCTCAACACAGA
TATACAAGAGCAAGGTAGGAATAGAGAGAGGAGCAATCTACACACAATACGGAGGCGGCCTTCGACGTGAAATGGAGGGA
GGCAACGGCAGTTCCAATTATCCAGGAATCAATCCCTGATAAATCACATTGTAATACATATAGGCAAGTGTGTTTTGTTT
TGTAAATTCGAGGGATCTGCAGACCCTCGTTCGTTATACAATTAGCAGACAACACCATTAGCAGAAAATAATAAGTGCAT
TCTTATAAAGTTTTATTCACTTTTTTTT
>Thupl.29380046s0002.1 locus=Thupl.29380046s0002 ID=Thupl.29380046s0002.1.v3.1 annot-version=v3.1
ATGCCCCTAAGAGATGTCATTTCATGGAATGTAATGATTGCAAGATTTGTAGATAATGGATTTCTTGAAAAGGCTTTAGA
AACTTGCAATCAAATGCAAGAGGGAGGTATAAAGCCAAGTTATTTTATAGCTAGAAAACATCCTAACAATGTAAGGCTTA
TTTGTGCTCTGCATGCACACAACCATGGAGGTTTAGTGGATGAGGTTTGTATATACCTCAATCACATGATTAATCCATAC
TGCATTATATACATTATCGATCAATAG
>Thupl.29380046s0003.1 locus=Thupl.29380046s0003 ID=Thupl.29380046s0003.1.v3.1 annot-version=v3.1
ATGGCTATCATTACCCTTCTCATTATAGCTTTTATATATTACCAGGGCATGGCTCAAGATAAAAAGGAACAGAAAGATGA
GGATATCAACAATGTAGAGAGCTTAGATTTGGCAGGAGGTGACCATAGAATTACATATAAAGAAATGATGGAGGCCACTG
AGGAATTGAGTGATAATTATCTGATTGGCTCTGGTTCATTTGGAAAAGTGTACAAGGCTATTTTGGGAAATAGTATGGTT
GTGGCTGTGAAGGTTTTTAATTTAGTGGGGGATGGGAAAACTTTGAGTAGCAGTTTGATGCACGAGGTAGAAGCTCTCAA
GTTTGTCCGCCATAGAAACATTGTGCATCTGCTTGGCTGGATGTCCGTTCCCAACACGAATTTGGAGGTTATGGTCTATG
AATATATGGCCGAGGGTTCTTTGTGGGAAGCATTAAATTTAGCAGCAGTACCTGTCGCTAATTCAGTATCGGAGAAACTG
AACTGGAAAACTTGTCACAATATAGTACTGGGAGTTGCACAAGGTCTCAAATACTTGCACCATGATTGCACACCTCCGAT
CATTCATGGTGACATTAAATCTGCTAACATTCTACTCAGCGATGAGTATATACCACACATTTCTGACTTTGGCCTTGCAA
AAATGATGAGTTCAGATGGGCGATCCGGCATCTCCTCTGTGTTTGCTGGTTCTTTTGGTTATATGGCTCCAGAACGCGGC
TACGAAGTGAGGCCTTCAAAAAAGCAAGACGTCTACAGCTTTAGCGTTGTGTTGTTGGAACTCGTTACAGGAAAACCAGG
CATGGGAGAAAAGGATGGAAGCCAAGAAGGCAAAGGGTTGGTTGAATGGGCTGCTCATATGAGAGAAAGAAACGGCGACA
TTGTTATGGGAATAGTGGATGTTGAGCTCAGAAGTGATTATGAAATGTGGAGCGATGAAATAGAGAAGGTGATTGACGTT
GCATTTCTATGCACTCAAGCTTCCCCAAAACAGAGGACAACAATGCAACAAGTAGTGGACTTACTTTCTCCTCCATCTGC
ACTCCTAGCTGATTATGCACCATTATTCAATTGA
>Thupl.29380046s0004.1 locus=Thupl.29380046s0004 ID=Thupl.29380046s0004.1.v3.1 annot-version=v3.1
ATGAGTCAACTAGATTCATTGGACCTTTCAAGAAATAATTTTTCAAGACAGATTCCTATAGAGCTTGAATCTAAAATTTC
AGTACTACAAGTTCTTGATATTGGTAATAGTTCATTTGGAGGTAAAATACCCACATCACTTGTAAATCTTTCAAATCTAA
GAGTGTTGGTTATGAAGGAGAATAATTTTATAGGAGGAATTCCTCAGGAACTTGGTGAACTAATGAACCTTCAAATCTTG
TTGCTTTCTTCCAATCATATATCAGGTTCAATTCCACACACAATTATATCATTGCAAGCAATGGAATCCTTATATTTATA
TGCTACTGAATTGAGTGGGCCGATTCCATCTTTCCTTTGTTTGCTCACCCAACTTAAAGAGCTTTATCTTAATAGGAATA
TGTTGAATGGAAGCATACCTTCTTGCTTGGGCAATTTATCTTCTTTAGCTTACCTTAAACTTAGTAAAAACCAACTTAGT
GGAACCATACCATCCAGTCTGGACAATCTTTCTTCTTTGAATTTTCTTGACCTTAGGGAAAACCAACTTAGTGGAACCAT
ACCATCCAGTCTGGACAATCTTTCTTCTTTGAATTGTCTTTACCTTGGTGACAACCAATTTAGTGGAAGCATACCTACCT
GTTTGTGCAATCTTCCTTCTTTAACTTCGCTCGGGCTTAATGACAACCAATTTAGTGGAAGCATTCCTCCATGCTTAGCC
AATCTTTCATCCTTAAATTACCTTCAGCTTAGTGACAATCAACTCAGTGGAAGCATTCCCCCTTCATTTGCTCAATTGTC
CTTCCTCGGTTTTTTCTATGTAGTGTCAAGTATGATTGATGATGAAATTCCAGCATGGATTTCAACACAATTCTCACTTG
AAACATTGGAATTAGTAAACACTGGTCTTGTGGGGCAAATTCCCTCTTGGCTATGGGAAACTAATTCTATGTTGAAATCT
CTAAATCTTTCAAGAAATTACCTAGAAGGAAGATTATTCTCAAATACTTTACTATGGATGTCACTAGAAATCCTAGATGT
GTCTAGAAATAAATTGAAAGGGAACATCCCTTCAGTGTGGTCTCCTAATATGGTAGTATTACTGCTCAATGACAATTTCT
TTAGTGGCAATATTCCTCCAAGCCTGGGCAAATTATCTGGACTTGAGATGCTAAATCTTGCAAACAACAACTTTACTGGA
GTTATCCCTACAACCTTGTCCACATATTCTTCCCTTAGTATCTTAAATTTGGGAAATAATAGTTTGGACGGAGGTTTACC
ACATGATTTCAGTAATTTGAGGGAATTATATTCATTAGTTGTTCATAGCAATAACCTCAAAGGATCATTGCCCTCCTCAA
TAGCAAATTGTTCAGCGCTGCAAGTTCTTGATATTGGCAACAATTTATTTGGAGGTAAAATACCTACATCACTTAAAAAT
CTTTCAAATCTAAGAGTATTGGTGATGAAGGAGAACAATTTTACAGGAAAAATTCCTCTAGAGCTTGGCCAACTGATGAA
CCTTCAGATCTTGTTGCTTTCTTCCAATCATATCTCAGGTTCAATTCCACACACAATTATATCATTGCAAGGAATGTCAA
TAGAAAGCCAAAATGGTTATGCATTGTCCACTTTAGATGGTAGTGTATTATATTATGATGGATTGGAAATGACTTTAAAA
GGCACAGATCAAAAGTACACATATATTCTTTCCACTCTTACTTGTATAGATCTCGAGCAAACAATGAATTGGAGGGAGAA
ATTGCTTATAATTTTGGGAAATTGA
>Thupl.29380046s0005.1 locus=Thupl.29380046s0005 ID=Thupl.29380046s0005.1.v3.1 annot-version=v3.1
AATTCCCTCCTCCATCCGCAATGGCCATCTCTTCACTGAATTTGTTTGTGGTTTTCATTTCATTTTTTGTTGTCTTCTTC
TCCTGCACAGGCCATCTCTTTGTCCTGCCCAGTCCATCTCTTTCTCCTTCTCTTTCCCATCGATGCCCTTCTCATGAATC
TCATGCCCTTCTTCGCTTCAAAGCGGGCTTCAATTCCTCTGAGTACTATCTCACTTCGTGGGTAAATGGAACCGACTGCT
GTGCGTGGGAGGGCATATCCTGCGACAATCACACCAACCATGTCGTTTCTGTTAGCATATTATACCTTGAAAGCTACTTC
AACGGTTTGATGTCTGAGAGCTTGTGCCAACTTCGATTTCTCAAACTACTGGTTATACAAGGACTTGGAGAAAATACCCT
TTCAGAGACTGATTGAAAAAATTGCATAGGATTTTAAGATCAATCTGCGATGACAAAACCCTGATGTTTTAGCATTGCAA
GAAGTAGTAGAACCATATCTGTTGGGGCTCTTTGAGGATATTCAACTGCTCAAAGGATTTGTGTAGAAAGAGCATAGAAC
TCTATTTGACTCTGGTTTTTCTTGGATTCAGTTGGTTAAAAAATTTAATCCTTAACTGGATGGCTTGTATAATGATGTAA
ATGTTGGACAACAAGAATTTTACTTATTTCATTGTTTCAGAAGTAGCCGATCTCTATCTTTTGAATAAGATTGCAAAACA
ATTGCTAATGTGTAGAGGTAAAATTGATGAAAGA
>Thupl.29380046s0006.1 locus=Thupl.29380046s0006 ID=Thupl.29380046s0006.1.v3.1 annot-version=v3.1
AGATATTCTCTCTTCAATTTTTGGAAATTGTTTTAGAAAAAATCCTTTGAATCTAAATCTAATTGTAATACTGTGTGCCG
CAGTGGAAAACTATATGTAAGTCGTGCAGGTCTTCCACATAAATACTCATCGAATTTTATAATTCAGAAAAACAAATAAA
TCATTCAAGCATTCCGTATAAGATAAGCCCTCCACCCAAAAAGATTATCTGCAGTTCCGATCATTTCACAATGGCCACAT
ATGTAATTAATAGTCATCATAGTTTCAAAATAAAATAAAAAAATTAATTGACTGTTTACGGGAACGAGGTATAAGAATAT
GCTTTCAACCCCCAAACATTATCTGCAATTCCCTCCTCCATCCGCAATGGCCATCTCTTCACTGAATTTGTTTGTGGTTT
TCATTTCATTTTTTGTTGTCTTCTTCCCCTGCCCAGGCCTCTCTCTTTCTCCTTCTCTTTCCCATCGATGCCCTTCTCAT
GAATCTCATGCCCTTCTTCGCTTCAAAGCGGGCTTCAATTCCTCAGAGTACTCTCTCACTTCGTGGGTAAATGGAACCGA
CTGCTGTTCGTGGGTGGGCATATCCTGCGACAATCACACCAACCATGTTGTTTCTGTGAGACTATATTTCCCTGAAAGCT
TCTTCAACGGTTTGATATCTGAGAGCTTCTGCCAACTTCGATTTCTCAAATCACTGAGTATAGAAGGACTTAGAGGTACC
AAAATTCTTTCTCCCTGTTTGGGAAATCTCTCTCATATGGAATCCTTATCTCTACGATATGGTAATGCATTGGGTGGGCC
GATTCCATCTTTCCTTTGTTTGCTCACCCAACTTAAAGAGCTTGATCTTTATAAGAATATGTTCAATGGAAGCATACCTT
CTTGCTTGGGCAATCTGTCTTCTTTAGCTTACCTTGACCTTAATTACAACCAACTTAGTGGAACCATACCATCCAGTCTG
GACAATCTTTCTTCTTTGATTGAACTTTCCCTTGATGACAACCAATTTAGTGGAAGCATACCTACCTATTTGTGCAATCT
TCCTTCTTTAATTGTGCTTTACCTTAACGGCAACCAATTTAGTGGAACCATTCCTCCATGCTTAGCCAATCTTTCATCTT
TAGTTGGGCTTGACCTTAGTGACAATCAACTCAGTGGAAGCATTCCCCCTTCATTTGCTCAATTGTCCTTCCTCAAGTAT
TTCTCTGGTGCCGGCAATCAATTCAATGAAACCATATTGTCTTCATCACTCCCATCTTCTTTAGTGTGGCTAAGTCTGTC
ACTAAACCAGTCGGTTCCAGAAACTTTCTTTCACAACCTTACAAAGCTTGGGACATTGCATTTATTTGATTGTGTGTTAA
ATATCAGTAAATCTTGGATTCCACCCTTTCAATTATTTGAGTTACGATTAGTGTCAAGTATGATTGATGATGAAATTCCA
CCTTGGATGTCAACACAATTCTCACTTGATACATTAGAATTAGTAGACACTGGCCTTGTGGGAAAAATTCCCTCTTGGCT
ATGGGAAACTAGTTCTATGTTGAAATCTCTGAATCTTTCAAGAAATCACCTAGAAGGAAGATTATTCTCAAATACTTTAC
TATGGATGCCACTAGAAATCCTAGATGTGTCTAGAAATAAATTGAAAGGGAACATCCCTTCAGTGTGGTCTCCTAATATG
ACAGTATTACTCCTCAATGACAATTTTTTTAGTGGCAATATTCCTCCAAGCTTGGGCAAATTATCTCGACTTGAGATGCT
AAATCTTGCAAACAACAACTTCACTGGAGTTATCCCTACAACCTTGTCCACGTGTTCTTCCCTTCATATCTTAAATTTGG
GAAATAATAGTTTGGACGGAGGTTTACCACATGAATTCAGTAATTTGAGTGAATTATATTCATTAGTTGTTCATAGCAAT
AACCTCAAAGGATCATTGCCCTCCTCAATAGAAAATTGTTCAGCGCTGCAAGTTCTTGATATTGGAAACAATTCATTTGG
AGGTAAAATACCTACATCACTTAAAAATCTTTCAAAACTAAGAGTATTGGTGATGAAGGAGAACAATTTTACAGGACAAA
TTCCTCTAGAGCTTGGCCAACTGATGAACCTTCAGATCTTGTTGCTTTCTTCCAATCATATCTCAGGTTCAATTCCGCAC
ACAATTATATCATTGCAAGCAATGTCAATAGAAAGCCAAAATGGTTATGCATTGTCCACTTATGCTGGTTATGTATTATA
TTATGATGGATTGGATATGACTTTAAAAGGAACATATCAACACTACCCATATATTCTTTCCACTCTTACTTGTATAGATC
TCTCAAACAATGAATTGGAGGGAGAAATTGCTTATAATTTTGGGAAATTGAAGGGGTTGAGGCTTCTAAACCTTTCAATG
AACAATCTGAATGGGACCATTCCAAATAGTTTGGGACAAATGAGTCAGCTAGAGTCATTGGACCTTTCAATAAATTGTTT
TTCAGGACATATTCCTGTAGAGCTTGAATCTCTAAGTTATTTGGGTTCATTGAATTTATCAAACAATAATCTTTCAGGGA
GTATACCACAAGGAAAGCATATAACTAGCACATTTGGAGAATCCTCTTTTTCAGGTAATCCAAATTTATGGGGATGTCCC
TTGCCCAAAAAGTGTCCATGGCCACAATTTGTTGCTCCTCCTCCCACTCCTTCAAGTTCGGTGAACAAAGAAAAGAAAAA
TTATGTATATCTATGGTATAAGATAACAATAGGATTGTCATATGGAGCATCTTTTGGAGGGATAATTTCATTGCTTTCAA
TGATGAGAATGAGTTGGAGAAGGAAATACTTTCATAAAGTTGATACAATCTTGAAGTTTTTGTTTCCATGGATGAAGAAT
TTGAGATTATGAAGGAAGCGTCTACAATTTATTGAAATGTTGGAGAGTATTGAGCTTTTGATCCAGAAACTACCTTTTCA
GAGACTGATTCAAAAAATTGCGCAGGATTTTAAGATCAATCTGCGATCACAAAACCCTGATGTTTTAGCATTGCAAGAAG
TAGTAGAAGCATATCTGGTGGGGCTCTTTGAGGATATTCAACTGCTCAGAGGATTTGTGTAGAAAGAGCATAGAACTCTA
TTTGACTCTGGTTTTTCTTGGATTTAGTTGGTTAAAAAATTTAATCCTTAACTGGATGGCTTGTATAATGATGTAAATGT
TGGACAACAAGAATTTTACTTATTTCATTGTTTCAGAAGTAGTCGATCTCTATCTTTTCTGTAAGATTGCAAAATAATTG
CTAATGTGTAGAGGTAAAATTGATGAAAGATCCTATTTAATAATTGTTCTTTATTTATTTATAAGCACTTGTCTTCCTC
>Thupl.29380046s0007.1 locus=Thupl.29380046s0007 ID=Thupl.29380046s0007.1.v3.1 annot-version=v3.1
TGTTTTCACGCTGATTTTTGTAAGCGAATTTAATGCAGAAGCTATAGACCTTATATTGAGTACCAGAAAATTTTCCAATG
TCGACTTTTGGCACTATCAATACTGCTACAAGTCCTCACAACCCTAACAAGTCCTATGAGGTTGTGCAGCCACCAACTGA
TAGCATCTCAAGCCTCTCTTTCAGTCCAAAAGCTAACTATTTGGTGGCAACATCCTGGGATAATAATGTAAGGTGCTGGG
AAATTCATAGTACCGGTGCTAGCATGCCCAAAGCAGCAATAACACATGATCAACCAGTTCTCTGTTCAACATGGAAGGAT
GATGGCACTGTTGTTTTTTCAGCTGGCTGTGATAAGCAAGTTAAAATGTGGCCTCTGCTCTCTGGTGGTCAGCCAGTAAC
AGTGGGAGTTCATGATGCTCCTATTAAAGAGATTGCGTGGATTGCAGAATTGAACTTGCTTGTAACTGGAGGTTGGGACA
AGGCATTAAAGTATTGGGATACTCGGCAGCAAAATCCAGCATTTGTCCATCCACTTCCCGAACGATGCTATGCACTGAGT
GTTCGGCATCCTCTTATGGTTGTTGGGACAGCAGATCGAAATATGATAATCTTTAATCTGCAGAATCCACAGACTGAGTT
TAAGAGGGTGATGTCTCCTCTTAAATATCAAACAAGTTGTGTTGCAGCCTTTCCGGACAAGGCTGGTTTTTTGGTGGGAT
CCATTGAAGGAAGAGTTGGTGTTCATCACATAGAGGATGCACAGCAAAGTAAGAACTTCACTTTCAAGTGTCACAGGGAT
CAGAATGACATCTATTCAGTGAATTCTTTGAACTTCCATCCTATTCATCAAACATTTGCAACAGCAGGATCTGATGGAGC
CTTCAATTTCTGGGATAAAGACAGTAAACAAAGGCTAAAGGCAATGGCAAGGAGCAATCAACCAATTCCATGTAGCGCAT
TTAATAACGATGGTTCTTTATATGCTTATGCGGTGAGCTATGATTGGAGTAAGGGTGCAGAAAATCATAATCCAGCTACT
GCTAAACATCACATTCTTTTGCATGTACCAGTGGAAAGTGAGATTAAAGGAAAGCCCAGAGTTACAACAGGTGGAAGGAA
GTAAAGTGAGTGTGCAGGAAATTTGACCATGGTACTAATTGGGG
>Thupl.29380046s0008.1 locus=Thupl.29380046s0008 ID=Thupl.29380046s0008.1.v3.1 annot-version=v3.1
ATGAGCATCTGTAAGCATCCGCAGGGAATCTGCCTCCGCATCCCGCATCAGCACGCATCCGCTCCCGCATCTGGGCAAAA
CCTGGACGCATCGGTAACTAGGCAAAATTCAAACCCTAACTGCCTGGAAAGAAAATTAGAATTGCATAGAATTTCGAAAG
CATCAAAAGAAGAGGACAAAAATCATCCACAACAATTGTGGTTGCAATCCTCTCAACTGGTTTCGTGGCAATCTGCATGC
TTTTGTGGGTTCTTAATTCCATGTTGGGTGAGCCCTAAACTCCCCTTGCCTTCCATTATCAATGTTTGGGAATGTTTCCC
AGGTTCTGAGAAAGCATGCAAAACTTTTGCAATCACTCTAGGAAATATCAAAAGGAAAATGCTTGGGTACCTAACTTTGC
TAAATTATATTTTTGTTAATCATGTAGTGCTCTAA
>Thupl.29378002s0001.1 locus=Thupl.29378002s0001 ID=Thupl.29378002s0001.1.v3.1 annot-version=v3.1
TGAAATAATAAGACATTTTTCTGTAAAAAGAATATATTATTAAATCCATTTGGGTGAATTTTTGACGGCTTCCTCTAAAC
CTCCCCTATTTATGCCATCAAATTTAACTATGTTCAGCACGCTGCTAAGAGGATTTTCCATGAATTTTCAGGTATTCCAA
AGGAAATTTAATAAAACGAAGGGCTATTTATACAGGTTGTTGTGAATTCAACACTGGAGGCGAAAAGTTTTGTTTAAAGC
GATCGATCAGAAGTGAGTTGGGAAGGAGGAAAGAGGAAGATCATAGGAAAAATAAAAATGGGTTTCGTGGATAAGCTGAA
GGTGTTCATTATCAAGGAACCTGTTGTTGTTGCTTCCTGCCTCATTGGTGGCGTTGGGTTATTTCTTCCAGCATTTGTTA
GGCCTATTTTGGATTCTATGGAAACAGCAAAGGCAGTTCCACATCCAGGTTTAAATGAGGTTGTTGCAGGCATGACCGGG
AAAAAACCATGAACAAGATATTTAATCCGAGAATATTGCTACAATTAGCTGGAGTCTGGTTATAATTGTAGGAAAAATGT
ACTGCTTTAAGACAAATATTTTTACAGCATTTATGTAATGCCGTTGAACATTGAAATAACTCCTGGTCCATCTGTTTTAG
TTTGCTTTACATTGCCCTGCTCATATTCATGACATTGTTGTGATCCTCTTTTTTGGATTTGTGGGAAGTATTGCCAAACT
TATTCGTCGAGTTTATGAATATTCTCATATTTATCCAATTTTTTCATTTGGAAGAATTGTTTTTTACCTAAAATCTTTGA
ATGAGAAACTAACGAGCTTTGCCCAAAAAGT
>Thupl.29378002s0002.1 locus=Thupl.29378002s0002 ID=Thupl.29378002s0002.1.v3.1 annot-version=v3.1
ATGTGCATAGAATGGGAATTTGAGAAACTGGTGTTCAGAGACGCCAAAAAAAATGTGGATGCTACACGCATTCACATCTC
TGAAAACCTCCATGGGAAAAAGAAGCATACAATGGGGGAGATCCGTTATTACCATTACCACAACACACTTTCAACCAGAG
AAGAAATGTGCAATGAATTTGTGAAGCCCTCCGTGAAAGACAATATACCATGGCTTCACGACACTCCATATGTATATGAT
GGAAGGTTGAAAGCTTTAGCTCCGTCCATTAAACATGGCTCCAAATTATCGAAATTGTTCCTTGGTTGTTGA
>Thupl.29378002s0003.1 locus=Thupl.29378002s0003 ID=Thupl.29378002s0003.1.v3.1 annot-version=v3.1
AATTTGCAAACGAGAGACAGCCGTCCGATTCGGGGAATCGACGGTCACGATTGGGGGGAGTAGCGGCGTAGCTGGGATTT
GCCGCCTTTAAGAGGAGGTCGTTTGCTCCTTCGTTTTGCTCATTGCCTGGGAAGGGCACACATTTTTTGAAACGAATCGT
TGCAAGCCGCTTCCAGGAGGAGGAATTTCTTCGTCACGAAGAGGAAGGAGGAGATTTGGGCTTCAAATCATCATTTTTTT
GGGATGAGATGACAGCGGAGGATGTTGAATCGAGTAGGCAAGTGGCTCCCGAGGACTAGGAGGGCGATCATTCTTCCAGC
ATCTGGCCAGGCTTCCATTTTCTTTTTTCTCCATTCGAAAGGCGATCGCGTGGGCGGTATGCTTCTCTGAATCTGCCAGA
ATCTATCAGGCCGGCTGTTTTCATCAGTGATCCCCGAGATTAGGGTTCGCAGTGCGGTGTGGGTAAAGTTTGTTGTTTGC
CAAGGCTGAAAGATCGGGAAGAAGGTCTTTTGTTTTGTTGGATTGTAGATAAGTAGTTCAAGCCTTTTCTTTTCCTTTAA
GAGGATTTTTTTGCTGGAGACACTAGATAAGTGGGGTTGTTTTTGGAGCCCTAGATAAGTAGGGTTGTTGTTGGATCCCC
GGGACGAGAAAGATTTTCTTGATTAAACTTCCGTTTGGCTGCTTTTAACCGGCGTTGGAGAAATTAGGGTTTCAGTGGCG
TGGTGTCTGTCATCATATATCGACGGCCGTTGCTTGAATTCTTTGGGAGTTGTATTTTAAGTCAGGGTTTTTATGGCAGT
TGTTTGGCGGCGGCGCTAAGTGTGGCAGCTATATAGTATGTTGTGATGTGCGATCTTTTGAAGTATTTAGTGTGCTCTTA
AAGCTGTGTTAGATTGTTGCTCAAGTTTAGCTCTCTTGCCTTTGGGGTTTATTGTTCTCTGCTCTGTTGGCGCCACGGCT
TGTTTTTCCTGCTTCTGTTATTCGCCCGTGGTGGGTAGGAGAGTAATGATCTGTCTGATGTGCCCTATTTCTGGAACATA
GAGGGCGAGAAAGGGCGGAAATCAGATTCTTATATTTCGCATTTCATTGAGCTTGTTTCTATTTTAATCTTGAAGGGAGA
GGTGCAGTAGTCAGACATGTAAAGTATGTCTTTGGGGCTATTGATATCCTTGGATTAACATTGACCGTATGGCATCCGCT
TTCTATGTAACGTATGAACAGCACCAGGATCAGAATTTTATTTCACGGAAATATAGTTTCGACATGAGGAAAACAACGAA
GGGTGTATATGCTACTGATTATGCTGCCCCAGGGGACTATCCGATAGAGACGACTGGGGATTCAGAGGGTTTCAGGGGTC
ACCGTCCGTTTGGGAGGTCTGGTAGTTTCGCTGCAAGGACTGAGGTTGATAAGTCTGGTAGCTATGGAGGATATGTGGCA
TCTAGCAGGGTTGATCTAGAACCTACTCCCTCTGAAGATTCCTGTACTCCCAAGAGGAAGTCCATAAGCTTGAATGTTGA
TAGAAATGAGGGGTTCAATGTGCCGGTGCAGGTTTATGATATTTCTTTAATGTCCGGAACCGATCGGAGGGAGTTGGGGA
AGAGACTTAAAGTGGAGTTGGAGCAGGTGCGATCAATGCGTAGAAGAATTGAAAACAAGGTGATAAATGCTGTAGCCGTA
TCTTCCTCCAGCGATCTTCCTAGTTTCGGATCTGGGCATGAGAATTCAAGGCTTGAAAATGGTCGAGTTAATGGTGGTAA
TTTGATTACGCCAACTATTCAGATACCTCCTTCAGGAAATCTCACTGGCAAAGATAAGATAAAAACTCCGAAGGCCGTTC
AGCTGTATCGGAGTTCAGAATTTGTGTCTCCAAAAGACAAGACAGCAGCAAATCAATTGGAGAGACAGAAAAGTAAAGCT
GTGGGCGCCATCGGGGTCAAACGTAGCCATTCAGGTAAACTTGATGGTAGAGATGAGAAAAGACTCAAGGAAAGTCGCCC
TGTGCAACAGCCAAAAACAGATCCCATCATTATGAAACAATGTAGTACATTACTGAGGAAGCTCATGTTTCATAAGCATG
GCTGGGTTTTCAACACTCCCGTTGATTATGTTAAGCTGGAAATTCCCGACTATCCTAAGGTGATTAAGAACCCGATGGAT
TTGGGAACTATAAAGAGTAGAATAGATAAAAATGAGTATGCAGACCCTCGGGATTTTGCTGCTGATGTTAGGCTGACATT
TGCAAATGCAAGGAAGTACAATCCACCTGCTAATGATGTTCATATTATGGCTGTTCAGTTGAGCGAATTATTTGAAAGCA
AATGGAGATTCCTTGAAAAGAAACTTCCAGATGTGGCACCCCCTTCCTGTATTATGAATAAGGCTGCTCAGTCAAAATTG
GTACCAAAACAACCTCATCAACAGCTGCAACAGCAGCAACAGCAGCCGGTTCATGATAAAGTTACAGAAAAACCCAAACT
AAGTAACAAGCCCAAGGCAGCACCTGCACCCTTAGAGCATAGACCAAAATTGGAACCAAACAAAAGGCCAATATCCATGG
AGGAAAAACAGAAACTCAGCAGAGATCTTGAATCATTTAGTGATATGCCTGAACTTATAGTTGATTTCCTGAGGAAACAC
TCCGATCTGAGTCAGAGTGAGGATGAAATTGAGATTGATATTGATGCTTTTGATAATGACACATTATTGGAATTACAAAA
GCTTGTAACCAATTGTCTTAATAGCAGAAATCAACATTTTGCTGCAAAGAGCCTACCAAAAGCGGAGCCTAGTGAAGCTG
AGCTTCCCAGTGGATTAAGGGAGGGCAATAGTTCTCCACTACACAACCGAAAAGGTGGGGATCTGGGAGAGGAAGATGTT
GACATTGGGGAGAATGATCTCCCTGCTTCACATTATCCTCCCGTGGTTATTGAAAAGGATGCAGCAGGCCGGAATAGTAA
ATGTAGTAGTTCATCGAGCTCTAGTAGTGACTCAGGATCTTCTTCTAGTGATTCGGACTCTGCAAGTTCTTCAGGCAGTG
ACTCTGATCTACCCAAAGCACCATCCCCAAATGCAGTTCCTAAGGAGCCAATGGGAAAAGGCGCTGAATGCAATCAAAGA
ACTAGTCCTAGCGTGGAAACCCATGGTGCGAAAAGAGCTGTGAGTGAGTTGGATGAGGAGAATGTTAATTCAAAGCCAAC
TTCTACCATTGAAGCAGAATGTCATCAAGAAGGGGAGAGTGCTCCATCTGAGAGGCAGGTCTCCCCAGACAAGCTATATC
GTGCTGCCTTGTTAAGGAGTCGTTTTGCTGACACAATCTTGAAAGCACAAGAGAAAACCCTTAACCAGGGTGACAGGGGA
GATCCAGAGAAAGTGAGGCGTGAGAGGGAGGAACTAGAAAGAAGACAACGGGAAGAGAAAGCAAGGCTTCAGGCAGAAGC
AAAAGCTGCTGAACTGGCTAGAATGCAAGCTGAAGCAGAGGCTGCAGCTGAATCAAAACGGAAGCTGGAAATTGAACGTG
AGGCTGCACGTTTGGCTTTACAACAGATGGAGAAAACTGTAGAAATTGATGAGAACTCTCAAATTCTGAAGGATCTGGAG
ATGCTCAGGGGTTCACAACAGCTTGATCATGTTGCCAGTTCTGGGGATGAGACTAGCCCTGGCCATTCTCAAGACGGTTT
GCCATCCTTTCCACTGCATGGAGGGAATCCCTTGGAGAAACTGGGTTTGTTTATGAAAATGGATGATGAAGAAGAGGAAG
AGGCAGCCCATTCTGCACCTGCAAATGGTGATGTGGAGGAAGGAGAGATAGATTAGGCAATACTGCAGTGAGCTGTATAT
TATTTTATTGCTTTATTCTTTTGTGAGAGGTAATGGGATTTGGACCTCCTAAGCCCCTTCTTCTAAGGCCCTGAAGCATT
CATTGTTGGAATTTTGGAGCATGGGTGACCTGATAGTTGATATGGAAAGTGTGTAATGTGATATGGCAAAGAGTTTATTC
TATTACCCTTATGTTAAAATGGGAGATGGAAAAATAGAGAAACATTCCACACTGGTCCATATTGTTTGGGCCTCTGGAAG
AAGTCCATTTCACCAAAATCACTGTGATAGTATCCCAATTTTGGTTAGATCAACTAGTGAAATGAATGAAAAACAATTGT
CACACTTGTTATGCATGCCAATTTTTCATCCACTCCAGTTTAAGCAACTGTTGTACGGCCCCATGTTTCAATTGAGTTTG
TTGGAATCTAAGTATCAAAAGATATGCAAAAATTTAAAGTGTATGGGTTATCTTTCTGTTGACTGATAGACAAAATATCA
GTCTCGGGTGCAACCTCTTAATGTTTCACGAGATAATTTAAATATTGATGATACGACTAAAATTATCAAATGGTATCTAA
ACAATGTTGATATACTGGATTTTAAATCGTGATGATACGACTTAAATTATCAGAAGACCAGTCTCAGTTGCAATCTCTTA
ATCTTTCCTGGGAGAATTTAAATCTTCATGATATGACTTAAATTATCAAAGGGCAATCTTTTCAAAACAATGATGATCCT
GATATACAGGAGTTGACTTGTTT
>Thupl.29374968s0001.1 locus=Thupl.29374968s0001 ID=Thupl.29374968s0001.1.v3.1 annot-version=v3.1
TGGGTATTCACTGTTATTGTGTCAACCTAGAGTTTCACGTTGCAACACATAAATACTCTATTCCTTAAATAGTGATATTA
AAAATCGAAGTCTGAATGAGAATAGTGATGTTTGGGAAATGAACATTCAGTCACAAAAATAAACTCAGTACCACAGAGTT
ATGAAATATATCAACAGTGCTTGTTTGAATGAAATTCAATCCAGCCGGATAGATAATAACATCAACTTGGAATTTCCAGA
AAATTAATTAACAGATTAACAGTGTGGAAGCATTACAGTAATATCCTTGAATTCAGCTTTGATATACTTGGATGTATATT
TGACAACAGTTGTATGCAGTTTATGAAGAAGTCTCGACAAGGAACAGGCATAACCTTTTGATGTAACTTGAAGGTGTGTG
TATCCTGCTAAAAGCACTGGTAAAAATCAGGAATTTTATTGTGGAGACCGTAGTCATAATTACAGTGGTAAAGCAACTTC
AGCAAAAAAAAATTAAGATCGTTTATCAGAGACAACAGTTCATAATTTCAGAATTGATTCAGTCCTTTGAGTAAAATTGG
AGAAAATCTAAAGCATGGAGTCATTGGAAAGTCCGGTATTCTCGCAGGAGTTCAATGACACGTTTTACAGTGTGCAGTTA
AGAGACATCCGGAAGGAGATGGAGATAGGCAATGAGTTATGTTGCCTTGGATGGCAACTCAAAGAGCAGAACAGTGCAAG
CAGCTTGCAGGCCAAACTCCATAAAATAAATTCTTATCTAGCACGCATAGATCCTTCTGATTACGGGGTGTTTAATTGGG
CCATGTATCCCACCATGGTTGCCTTAGTGCAACGTAGGTTTATGAGCCATCCACTTCGAGATGTTAGGCTTGCAGTTGCC
TTATGTCTCAGTGAGATCTCACGCATTACAACTCCCATTATTCCCTACACCGAGATTATTTGGAGACAGGTGTTACAGCT
GATTGTAGACAGTCTGGATGGACTGAGATACGACAGAGATTCGACATTTGGTACATGGGTGAAAATCTTGGAGGTAGTGA
CCATCACTAGAGTATTCAGTCATATGCTGAATCTTGGTTATAATGAGATGATTAAGCAGTTATTTCAGTGTCTCCTAGAC
AGTTATGGGGAGCGTCATTCAGATGAGGTGAAGATGTATGTTATGACTGTATTATCCTCAATCCTAGATGAGGACTATGA
CATGCGGACAATTGCGTTCTGAATTGTTGGCATTATGGAGGGAAGGGGTTAGTGGCACATCCACGACATACGAACTCGTA
GCTGAATTAATTAAGCTTCAGGCTGAAAGGTTCATGAGTTCATTGTTGGAGATGGAACGAGTCTCATTAGACTTACAGGT
TGCAGGAGCTCAGGCGATAGGCCAGGACCCGGTGATTACAGGACAGGTTTGCTTCTTATGCTAGTAGAGCTGGTCGCAGG
G
>Thupl.29350418s0001.1 locus=Thupl.29350418s0001 ID=Thupl.29350418s0001.1.v3.1 annot-version=v3.1
AGCCAGTCTTAGCATACTCTTTACAACATGAAAGTGATAGTTTGACCCAGTCATTTGTCGATGCTAACGATGGAATTGGG
GATCTCAGCCTTGTTATTTTCATCTACGCTCAGCCTCAATGAATAGTATTATTAGCAGGCAATTTTGATAAAAGATCTAC
CAATGGAGGCGATGATTATGGAGTGTTAGAGCTCCTGCATGCGTTTGGATCTTCCTCATCTGCCTGTACTGGTGTGTCAA
ACTGTTTTGCAATGTGTTGTTTATGAAGAGTAAATATTGTTTCTGAAAAGATAGATAGCCCGTCTGTATCACAAGTACGT
CATCTGCATATTGACATTTACAGACGTGCATCGAAACGGGGGTTTGTTTATTGGGTCCTTGGCAATTACGGAGGCTTGCC
TATTAATTGCAGGAACACGCTGGACGACCTAGAGTCAGATTGGATATTGAAACTCCCAATTTGGTCCTCGCCCATCGTAA
TGTCAGGAACCTTTCGGCTTGGGAAGGAAAGACGACGCTGCTTGGCTGCAATTTGGCGGTGAAGGCGAAAGTCCATTAGG
CATCATGAGTTGTATCAGACTAGAGAGTAGCGAGAGTTGGAAGCACAAGAGTGCGCAAGCAAAGCGTGGAGGCGAGAAGA
TTCTGGTTGCCGTGAATGGCGGCGCTAAGGAGATGAAGAAATGTGCTTTAGAATGGGCCCTAACGCATGTCGTGCAACCG
GGAGACTGCTTAACCATTCTGGCCCTCGTCTCTTCCGATAAATCTGGTAGGAGGTCACCAGGTTTTCCAATATTTGCCCG
GGACTGTGCCGGTGGCTACAAGAGAAGCCACAACGGATACTTTTCCCAGGAACGTAGGGATGCAATCCGCGATTCATGTA
CTCAAATGGCGCTCCAGCTAAACAATATCTACGACTCAGACAAGGTCAATGTAAATGCAAAGGTAGTTTCCGCCGATTCC
CCCGGCGCAGTAGTTTCTGAAGCAAAAAAATTGCGAGCAAGCTGGGTTATTTTGGACAAGCAGCTAAAGAAAGAAGAGAA
GTATTGCATGGAAGAACTACACTGTAATCTTGTGGTAATGAAGCGGTCTAGCCCCAAAATTCTTCGGTTAAACTTATTAG
GATCTCATAGAGTAGATGCTGTAGAGTGTTCTTCACCTTGCCTGGATTTGATCAAAGTCGAAGGCAAAGCCACACAAAAT
AACACAGACAAAGTACTGGATTCTGTTCGTGGAGGTTCTGCGACTCCCTCTAGTAGTCCAGATTTGGGAACGCCATTTAC
AGCTACAGAGGTTGCTACATCGTCTACTTCCAGCTCTGATCAGGGGACTTCCCCGTTCATGGCCTTTAATGTGATAATAA
AGCCTTCAGAAACAATTGTTAGAGATACAAATTGTCAGGAAGCTGAAACAACAGATTTTGAAGACGAAATTACTATTTCA
GATTCTGACAGTGAAGATCCGAATTCTCCTGCTGCAAATTTTGATATCTATTACCAGAACCGATTGCATGCGAAGCCATA
TCCAGTTTTCAGGGATTCCTTTCCTGGAGAAATTCAAAAATCTGCATTTCCCATAAGCTCTATGGCTGGAACATTGCCTG
GCCCTCTTTCATATTTGGGTATGTCAGAGAAGTTTTCTAATGCTTTTCAGCTTCCCTCAAAATGGACAGCAGAAAAGAAG
TCACAGATTACAACATCCGAATCGGATATTGTGAAACTTAATTCCAAATCTGAGACTACAAGGAGCCTACATGACAGATT
TTCCCAGTTGGACAAAGAAGCCAGAACAGGCAAGAAAAACTGTGTTGGCGATTTAGATCGAACATCTACTGTAAGAAAAG
CAATGGCATTAGAGAGAAATGCACCTCTTGGTCCTCCACCTCTCTGTTCAATTTGTCAGCACAAGGCCCCTGCTTTTGGC
AAGCCTCCAAGGTGGTTTTCTTATGCAGAACTTCAGCATGCCACTGATGGTTTTTCGCAGGCGAATTTCTTGGCAGAAGG
TGGCTTTGGATCTGTTCATAGAGGCATTCTTCCAGATGGCCAGACTGTAGCCGTTAAACAGCATAAGCCTGCGAGCTCTC
AAGGAGATTTGGAATTCTGCTCAGAGGTGGAAGTTTTGAGTTGTGCTCAGCATCGAAATGTTGTGATGCTGATTGGATAT
TGTATTGAGAATAAGCGAAGGCTTCTTGTTTACGAGTATATTTGTAATGGTTCACTAGACACACATTTATATGGTCAAAA
TCAGGAAACTTTAGAATGGTCTGCACGCCAGAAAATAGCAATAGGCGCAGCTAGAGGGCTGAGATATCTACATGAAGAGT
GTCGTGTTGGTTGTATTGTTCATCGTGATCTACGTCCTAATAACATTCTTCTGACACATGATTTTGAACCAATGGTTGGG
GACTTTGGCCTTGCACGTTGGCAACCTGATGGTGATCTTGCTGTGGAAACAAGAGTTATTGGCACGTTTGGGTATTTGGC
ACCGGAATATGCCCAAAGTGGTCAAATTACTGAGAAAGCAGATGTCTATTCCTTTGGAGTAGTGCTAGTGGAGCTAGTCA
CAGGCCGCAAAGCTGTAGATATTAATCGGCCAAAGGGACAACAATGCCTCACAGAATGGGCACGCCCTTTGCTAGAGGAG
CATGCTATCTATGCATTGGTGGATCCACGTTTGGGGAACAACTATTCACAGAATGAAGTCTATTGCATGCTTCATGCTGC
TTCTCTGTGCATTAGAAAAGATTCTCATTTGAGGCCTAGGATGTCTCAAGTACTTAGAATACTAGAAGGTAACGCAATGA
TCGATGCGAGTTATGCTGCAACACCTGCGTACGGTTCTTTGACTTTCGTCAACAGAAGCAGGACATCGAACGAATACTGT
ATTAATCAAATTGGAGATTTCAATCAACCTGTATTAAACTATAATAGTTCTCTCGACCCTGACTCTATTGTGGACTTGAG
AGGTAAACTGTCTTTGTATGGAGAACCCCATGTGAACAACACAAGCAAATTGTCATATGAAGCATTAAAAGCAGCTTACA
GGAAAAAGGGTAGTTGTGCACGATCTCATTTGAAGACTAGAAAATAACAGGATCACGAGCATTCATTATTATTTTGAAGT
GCCGAAAGGCAGCCTTGCTAGTACCAGGATAAGAGCTGGAACAACCAAGAAATGTCGTACGAGTAAAGCTGATTTTCCAC
TTTCCTTGAGCACCCAACAGTAGCAGCCGATTGTATATTAATATAGAGTATTTGTTGAGGACAACTGTTGGAGTCAGACA
TGTACAGAAGATTTATTTTCATCACAGGTGTGGCGTTCCTTTGATGTGTGCCCAGTACAGAGGGATTAATCGTTGCACTC
AGTTGTTGCCAGTGTTGCAGTTATATAAATATCCGACACAGAAGGGAGCAGTATGCGGCCAAGGACTGGCGTATAATTTG
TTTTGTAATTCAATAAAATGTTATTGTATGCTTATACAGAATAAATCAAAGAAAGAATGGATGCCTTCGTTCCGAAACTA
CACGTATATATTTGGTCTCATTTAATTGCATTATTGCACAGTATGCTTACATTCGAAAGTGAGATGTTTCTGGAGTTATT
AATCGTGCTGCAATTGAGGAAACCGTTTTAAAATGAAATGTTTTTTTTTTTGAACAAAAATTCCTGTAAAACAAAGAATT
GTATGTACAGCAAAAAAAATCTGTGGAGATCATTTTG
>Thupl.29335509s0001.1 locus=Thupl.29335509s0001 ID=Thupl.29335509s0001.1.v3.1 annot-version=v3.1
ATTTAATAAGGTATCGAGTTAAAGAATAAAAGTGAACTACTCCTTAATATAGTGAAATCGTTTGATAAACCAGTCCTCTT
AATGGCATAAATTTTGGATTTAACACTATGCAAAACTAAATCAATACAAAAATAAATTGGAGATGAGTATTTGATACATA
CCTGACTATATTACTTGAATCTCCTAGTTTTCTTTCTTGAATTTCTACCATTGATCCCCTCAAATATTCATACAATCTCC
ATGCCTCCAGAAGATAGATACCCTTTTAACCTTCCTGCTTTTCCATAGACCATGCTATTTCCCCTTCCTCCTTTTCCTTA
GTCCAGAGTGGTAACACACTGTCCGGAAGGAAGTTCACCAGATCTCTGGGCTTCCCCATAATTCAACCCAGAACAATTAA
AACATACTAAAACAGAGCAATGCCACCACTAACTCTCACCATACAATTCCAATCAACCAAAATGTTAAAACTTCCAGCGA
ATGGATACAAAACGCCCCACCTCTGGATCCACCATTAAACCTCATTTGAAGATCAAATAATGCAGACATTTGAGTCCAAC
AGAGTTGTAATGATGATCCATTGCAGCTGCCCACTCATATATTTTCTTGCAGACTGCTCACCCCAAATCAATTGCCATAC
GCAGTTAACAACCCAAATCAATCCCCTAAACCCTACAGCCATGAGCTTACCCTACATATCCAAAGGTAATCCAAAATGGG
AGCATCAAACATCATATTACCCTTCCTCCTTTTCCATAGTGATTCTCCAACTGGGTATTCACAATCAATCTCATCAATTG
GGTCTTCTTGGAGCTCTCGCCAGCATTCAATCTCATCAACGGCCATGAAATCGAATCTCAAGTGATTCTCCAGCTGGGAA
TTGACCATTCAATCGCCGTCCACAATTAACAGTTAGCATTAATTTGTGAAACAAACCACA
>Thupl.29378381s0001.1 locus=Thupl.29378381s0001 ID=Thupl.29378381s0001.1.v3.1 annot-version=v3.1
AGTACAATCATGCACATTGACGGCACGTTCTTGTTCCTTAGATCATCCATTCCAATGTCCAGCTTCAACACCCCATTTCT
CTTTTGTATTACGGATTTTCACTGCATTAATCCGGAGCTTTATCTTTACCACTGTGTCATGACACCATGGCGCTGACACG
TGAGCGGCAGTGCGCTTAATGGGGACCAAGAACAAGGCCTCCAGATTATCGAGCAAAGAATTCAAAACATGTATAAGTGA
TTTTGAGGGTACTGGATCTACAGGAGACACGGGCGAAATAATAAAGCAGCGCCATTTCTGTACTTTTACTCAGCTTCAAT
CCCCACCTACCCCATTATATATATGCGTGAGAAAGGCCGAGTCTGGGTAGAGGGTGAGGAGAAAGAGAGAAAGAAGTTTG
GTTTTTTGGCGATTTGTGTGTTGTGGGACTCGATCTCGTGACGTGATGGCGTCGGCGCATGTGAAGATAAGAGAATTCGA
GGGTTTGAGAGACGTGAGGCAAGTGGAGGAGTTGGAGAAACGGTGTGAAGTTGGGCCGAGCGGGAAGATTTCGCTGTTTA
CAGACCTCATGGGCGATCCCATTTGTCGCGTCCGCCACTCCCCTGCTTATGTAATGCTGGTAGCGGAAGTAGAGGGAGAA
ATAGTGGGGCTGATTCGCGGGTGCATAAAGACCGTTACATGCGGCAGGAACAAGAAAACAACGTTGGTGCCGAAAGAGCC
CACTCTGTGCGCAAAGGCGGCGTACATTCTCGGGCTCCGCGTATCACCAACCCACAGGCGGATGGGGATTGGGCTCAAGC
TGGTGCAGAGTCTGGAAAGGTGGTTCAAGGAAAACGGTGCAGAGTATGCTTACATGGCGACAGAGAAGGAGAACGAGGCC
TGTATAAAGCTCTTTGATGGGAAATTGAATTACAAGAAGTTTCGAACCCCGGCCATACTGGTACACCCAGTTTATGCCCA
CTCAAGGCGCATAACTTCCAGTGTGAAAATTCACAAACTGGGAGTTCAAGAAGCAGAGTCTCTGTACAGGCTCCATTTGG
GCAGCAGAGAGTTTTTTCCTCAGGATATAGACACCATTTTGAAGAACAGGCTCTCTTTGGGCACTTGGGTGGCTTTTCCA
GAGGGTGAAGAATGGCCTGGAGATGGGAAAAAGGGGCCTCTTCCCAGCTCATGGGCCATTCTGAGTGTGTGGAACAGTAG
TGATGTGTTCAAGCTTCAAGTGAAGGGAGTCTCAAGGCTTAAGTACTTGTTGGCCGCCACAACAAGGTTCTTCGATGGGG
CATTTCCTTGGCTCAAAATACCTTCCATCCCTGATGTTTTTCATCCATTTGGGCTCCATTTCTTGTATGGACTGCACGCA
GAGGGAAAGAATGCACAGAAGCTCATGAAGGAGCTTTACTGGTTTGTGCACAATATGGCGAGGAGGAATGGAGATGGGTG
CAGGCTAATTGCTACTGAAGTGGGCAGTTGTGATCCTCTCAGGTCTTGTATTCCTTACTGGGATTGCTTCTCCTGCCCTG
AGGATTTGTGGTGTATTAAGAAGCTTAAGGATGATCCTGATTCTGATCATGGTGATCATGATTATGTTCATGGTGATCAG
CCTCCTAGTCATCATGGGGATTGGACTAAATCTACGCCTGAGCCTACCCTTTTTGTTGATCCTCGAGATTTTTGATAACT
GTAACGTACTTTAATCATAAGATTAATCAATTTTGGCCTCACCAAATTGCCCATTGCAGTTTTCTTGCCGGCTTTCAAAT
CATCACCTTTCTGCTTTTGTAATTTTATATTGCACTTTGTTTTCTACTTCTGGTGGGCGTTCTCAGTCTTTGGTTGGTGT
TTTTGTTTAATGTTTTACTCTCCGCTACAGATTTGGGCCGTCTTAAGATCCGTAACCTCAAAATATGAAAAAGGTGTCTG
GATATCTTTATTTGGCTGCGGGTTTTCAGAGGGTGTTATAATTTGTTGTGTGAAAGTAGTAATTTTACTGTTCATGTATC
TATTAAACAAGTTGCAATCCTGAATACATATTTAATTTTAAT
>Thupl.29378381s0002.1 locus=Thupl.29378381s0002 ID=Thupl.29378381s0002.1.v3.1 annot-version=v3.1
TTTTTTTGGGTGGAAATTAAAAAAGAGCGGTGTGCTGAATAACCCTTGTTCACATCCCACAGCCTTGGAAGGACGGAAGG
AAGAAGCAGAGCGTTTTTTCTTATTTTTCAGCAAAGGTTCTCATTTTTCCGGATCTGATCGTTATCTTCATTGATCGGCT
TCAGGAAGGATGCTGCGAGGGGCGGGACGCAGGCTAATCGCTTACGGTCGTTTTACATCGACATCGACATACTCGTCAGC
GGGACTGCTGGGAAACGGTGATGTCGGCTTGAAGGAGGAAATAAACCCTCAGGGAGTTAATACCTCATGGAAATCACGTT
TTCTCTTCCGAGGTTTTGCGGCAGAGACCCTTGTTCCAAGGCATGAGCTAGGAGTTTCTGATGTGCCTGCCACTGTTGCA
GCAGTGAAAAACCCTACTTCAAAGATAGTATATGATGAACATAACCATGAGCGTTTTGCCCCAGGGGATCCTAGCAAGAG
AGCGTTTACCTACTTTGTCTTGACAGGTGGAAGATTTTTATATGCTTCCTTTATCCGTTTGTTAGTTCTCAAATTTATTT
TGAGCATGTCTGCAAGTAAGGATGTTCTTGCTATGGCTTCCCTTGAAGTGGATTTGTCTAGCATTGAACTGGGAAACACG
GTAACAGTCAAGTGGCGTGGAAAGCCTGTTTTTATCAGACGACGAACTGAAGATGATATCCAATTGGCTAACAGTGTAAA
TGTGAGTTCTCTCCGTGATCCTCAGCAAGACTCAGAAAGGGTGCAAAATCCAGAGTGGTTGGTTGTGGTTGGTGTTTGTA
CCCATCTTGGTTGTGTTCCTCTGCCAAATGCTGGTGATTTTGGAGGATGGTTCTGCCCTTGTCATGGATCGCATTATGAT
ATATCTGGTCGAATCAGGAAGGGTCCCGCTCCTTACAACCTTGAGGTGCCAACCTACAAATTTTTGGAGGATAATAAAAT
GTTGATTGGTTGATCTCTATGGTAAAAAACAAGGCTTGAAAAAGACCCTATATCTCACGTAATTGCATGAGAATATAGCA
CAGAATCATTTTTAGATATCTTCATAAGAGTTGCCACTGATTTAGTCATGAGATGCTATGTTCAATAAATTCAACATTTA
TTATTGGAAATATTACAATTTTTTCCTCGTTAGTTAATAGATCAAAATTTTCTCAGCAAATAGGTATTGTGATTGCACGG
ATATGGTTTGGTTTTAAATCGATTGTTTCAAATTTGACATGCGACACAATA
>Thupl.29378381s0003.1 locus=Thupl.29378381s0003 ID=Thupl.29378381s0003.1.v3.1 annot-version=v3.1
TTATTCCAATTTTTTAAATCGAATTAATGGTATGATAACAATGTTAGAAAAATTATAAGCTGCAAAAGGTTTCTGCATTT
CAGTCAATCAGTCAAGGAGATTGGCTTCAATATGTGTAAGGCTGCACATTAACTCCAAGAAATATGAATATGAAATCGAT
CATGTAAAGGTCCTGCTGTAGATCTTGAAGTAGAGCCTGAAAGACAAGCAGATGACATTCCTAATGAGGTACCTGAGCCC
AGAGTTCAACCCCTCCCGATGCCTCTCTAGCAGTAAGCATGGAGAAGACTTGATGAATCGGACAGATAGACTTGCAGCCA
CATTTTGGCCCAGCAGTATCATGTTCAAAGCTTCAGAAGATGCAGATTTTGGAGCACCTTGCAATAATTATATGTCCTTT
TGTAGAGTCTTGGAGTCTGTTATTAAATTTTCCATCGTAAATCCCATCAAAGGGACAAAGATTCTTAGCGGAAGTTGTGG
GACTGCGTGTGAAGATCAGATGACTCTCTCTGTAATTCCATAGATTTTCCTAAACTATGAGGAAAATCCACAACTAGACT
TGATATTGTGCAATGGTAAAGTAGAAATTGATGCAATGTAATTTTCTGAATTTCTTGTCATTCCTCCTTAAACTTCCAAT
TAATGGATTTATTACAGTTTGCTTTTTATCTGTTAACTGACTAAATTCACGGGAGAAATGTTTTTTCATGGTTGTTTGTG
GGACT
>Thupl.29378381s0004.1 locus=Thupl.29378381s0004 ID=Thupl.29378381s0004.1.v3.1 annot-version=v3.1
CAGGTAATACAAATGATTTTTGTAGCAATTTTGACTTGCGAAAACCAATGGAAAGGTCTATGCTGAATGCATCAAAAGCG
GAGTGTGTTAGTCTTCAAGCCATTTCGGACCTAACAGTAATTAAGGAAAAATGCTCCTCATTTCTTTCCAAGTTTCCAAG
AGTTCAAGGAGGAGTTTCAGATATTGGCCGTATTGCCATACAATCACTATGTGCACCACAATGTAGGCACTCTGATGGGG
ACTGGGAGATGCTCTCATTTCTTAAGACGTTGAGGGCAATGCTGCGAGCTTCAAATGCAGTGGCTATGATTTCTTTCCCC
TCATCTCTTCTTTCCCCATCATTCTCTACCAGATGGCAGCACCTCGCTGATATTGTACTCTCTGTTAAGGCTATTCCTGA
TGATGACAAGGAATTGGCCACCATGTTAACTGATTATCAAGATATGTTGGGCTTTGTACACATCCACAAATTAGCCTGTA
TCAATACTCAGGTGCCCGTGGTTTTGGAAGCAAACACATATTCTCTGAAGCTTCAACGTAAGAGGACAGTTGTTTTGGAA
CGCTTGAATCAAGCTCCAGTAGATGCCTCAAGTGGTGAATCCTATGGAACTGTTTCAACTTCTGCTTTATGCTCTAGGTC
TAATACTGGTTCTGCACTTGATTTTTAATGTCAAAAATCAGTTAATGATTCTTCCACCAAGTTTGAGGGTATCCATTCGT
ATATGGAACTATTGCTTCCTAATCTTGCTTGATTAATTCATTTACTTTTTTTGGCACATATACACGTACGTTATCTCTGT
TGTAACATACTTAGTTATGTGTATGAGATGGAATTGAAGATGTTTTCTAAGATGATTCTTGAATGTCAATATCAAATATT
TTGATCCGTCGT
>Thupl.29379554s0001.1 locus=Thupl.29379554s0001 ID=Thupl.29379554s0001.1.v3.1 annot-version=v3.1
ATGGCACTACGAGATATAACACGGACATGGATGCTGGTCAAGATGATGCAAGGTGATGCCCCTACCCAACTACGTATGCA
GGGGGTTATAACCCGTCTTGAGATGTATCTCTCTCCAGCTATTTATGCCTCTACCCACTATTCGGCAAAGGGTCGGTGGG
AGACCCTGCTACTGGCATGGGATTGGGATCTCAATCTCGGTCTGTTCCTAGTGGTGCTTCAACGGTATCTGCTTATCAAT
TTGGGTCTGACAATAGCTTTGCCACGATATCAGCTTTTTTAG
>Thupl.29011448s0001.1 locus=Thupl.29011448s0001 ID=Thupl.29011448s0001.1.v3.1 annot-version=v3.1
ATGAATTTTATATGTTTTGTTCATTTTGCAGATAAGCTAGGGGCAATGCTTGCCACTCATTGGGATAAACCACGTGCTTA
CATTGGATGCATGAAATCAGGAGAGGTTTTTTCTAATTCGAACCATAAGTGGCATGAACCAGAATCATGGAAGTTTGGTG
ATGGTAAATCGTAA
>Thupl.29382127s0001.1 locus=Thupl.29382127s0001 ID=Thupl.29382127s0001.1.v3.1 annot-version=v3.1
ATGGCCAAGCTCTGTCATACCCTGCTCTTTCTATGCTGTGTTGTTTCTCTCATTTGTTCATCATATGCAGGAAAGCTTAG
GTTTTCGATCCCTCCTATCACAGATATAAAATACGAAAATGATGCCCACTCTGAAGGAGACATGCTGCAGCTTACCAAAA
TTCAATCGGGCAATAGCTTCGGCTGGGCAACTTATAATAAATCTATTCCGCTATGGCACAAACCCTCTCAGGCTCTCGCA
AGTTTCTCTACCCATTTTCAATTCGTTATCAAGCCGAAGGGAGACGGAGGAGACGGCCTTGCTTTCTTCATGGCGCCTTT
TGACTTGGACCAACCAGAGCACGCTTTAGGCGGAGGTTTCGGCCTGTTTAACGACACAACTTATACTGGATCATACTATC
AGATGGTTGCTGTGGAATTTGACACTTACCAGAACGCTCGCATCGAAGGAGACGGCAACCATGTGGGGATCGATGTCAAC
AGTATTATTTCCAGGAATTTGACTTCAGTGACAGGCTTAAATCAAACTTACAGCCCCTGTGATGGAAGTCTCAAGAGTGG
AAAGCAATGGGACGCGTGGGTGGATTATGATGGAGATGCGAAGATGCTGCAAGTGTTCCTCTCTTGTAACCCCAACAACA
CTAAGGTTTCTAAGCCTCCAATCGAAATGTTATCCCATCAAATAGATCTGCGGAATAATCTCCCAGAAAACATCAGGGTT
GGTTTCTCGGCTTCTACTGGGGCTGCAATAGAGACGCACACTGTAAAGGCCTGGAATTTTTCTTATCAACAGTTGAGAGT
TATTTTAGTGGCTGTGTTCTGCAGTGTTTTGACTTTGTGTGTTTGCATTTTCGTTTGCTGGAAATGGAGGTTCAGAAAAA
TCACAAGTCCTGGTGAGGAAGGTGAAGAAAGCGATGTTGAGTTGGACGAACGGTTTACTAATGGTTTCCGAAAATTCTCC
TACGCCGAGCTGAGTGCTGCGACACGAAACTTCAGCGAAGATGAGAAGCTTGGGCAAGGCGGCTTCGGTGGCGTCTACAA
AGGCATCCTGCCCGGCACGGAAGAGATGGTGGCTGTGAAGAGAATATCCGAGAGTTCGAAACAAGGAAGGAAAGAATACA
TTACAGAGGTTACCATAATCAGTAAGCTCAGACACCGCAACCTGGTGCAGCTTTTAGGATGGTGCCATCAAAAGGGCGAG
CTGCTTCTTGTCTACGAATACCTGCCAAACCGGAGTCTGGATAAATATATTTTTGGGGAGGAGGAAGATACTTTGGATTG
GGACCGAAGGTATAGTATTGCTTGTGATGTAGCCTCTGCTCTTGTTTATCTGCACGAAGAGTGGGATCAGCGTGTCGTTC
ACAGAGATGTCAAGGCAAGCAACATAATGTTGGACTCCGATTTCAACGCCAAGCTGGGGGATTTTGGTTTGGCAAGATTG
GTGGAGCGTGACCAGGCGGCTTCCCATACCACCGTGGTCGCGGGTACGCTGGGGTATTTACCTCCCGAGTGCTATATAAC
GCGGACGGCCAGTCCAGAGGCGGACGTGTACAGCTTTAGGGCGGTTACACTAGAAATTGGCTGCGGAAGGCGGCCGTTTG
ACAGCACACTTCTTGAACATAATTGCAGATTGGTGGAATGGGTTTGGGATTTGTATGGACAGGGAAAGCTTTCAGATGCT
GCGGATGGAAAACTTAAAGGAAAATGCAATGCTGAGGAAATGGAGCGGCTGATGTTGGTGGGGCTGCTGTGTTCTCATCC
AGACCCTACATCAAGGCCCACAATGAGAGAGGTGTTAAAGATTTTGAAAAAGGAATCAGAAATGCCACGTGTTCCGCTGG
ATTTGCCCATAGCTGTGTACAATTATAAACCCAAAGTCGTGATGTGA
>Thupl.29382127s0002.1 locus=Thupl.29382127s0002 ID=Thupl.29382127s0002.1.v3.1 annot-version=v3.1
ATGGGTTTAGATAATGAAGTGCAAGCAGAGGAAGGGATTCCTTCTAAAGGGTTTCGGTACAATTCCCATGTTGTTCAAGT
GATCCTGATTGGATTTGTGTTCTTTTTCTGCCCTGGCATGTTCAATGCTCTCTCAGGAATGGGAGGTGGAGGACAGGTGA
ATGTTCAGGCAACCAACAATGCCAACACTGCTCTTTACACAACATTTGTAGTGTTTGGCATATTAGGTGGATGGATTTAT
AATTTACTAGGCACTCGCCTCACCTTATTCCTAGGATGCTCCACCTATGTGCTTTATGCTTGGTCATTTATGTACTACAA
TCACTACCAGCACCAACTATTTGCTATAATTGCTGGGGCAGTTTTAGGCATTGGAGCAGGGCTACGTTGGGCAGGGCAGG
GTGACATTATGACCTTATACCCAATAGAGGATAAGAAGGGAAAGTACATTTCTCTATTTTGGAGTATATTCAATCTTGGA
GGTGTCATAGGAGGTTTCATTCCTTTCATATCAAATTATCACAAGACTACAGGGAGTGTTAATGATGGAACATACATAGG
ATTCATGTGCTTCATGGGTTTTGGTGCCTTTCTAAAATTCACCCTTCTTCCACCCCATAAAGTGATCAGGGATGATGGAA
CTAGAGTGAGCATTATTAAGTATTACAATCCCACAACTGAGTTGGTGCAAATTCTCAAACTATTTTTGAATTGGAAGATG
TTGCTGCTATTTCCTGCTTCTTGGGCTAGTAACTTCTTTTACACCTACCAATTCAATCATGTTAATGGTAGGTTGTTCTC
ATTAAGGACTAACGGATTGAATAATGTGTTTTACTGGGCTTCACAAATGTTGGGTTATGTGGGAATTGGGTATATCCTTG
ATTATGGCTCCCAGAGCAGGAAGAAAAGAGGGTATATGGGTGTGGCTATAGTTGCTCTGATTGGAACAGCCATATGGGGA
GGTGGGCTTGCCAATGAGCTGAAATACAATGGGAAAAACCCTAATCTTGATTTCAAGAACTCTGGGGAATCTTATGTAGG
CCCATTTTTCTTGTACTTCTCCTATGGGCTTTTGGATGCCATATTCCAAAATTTGGTGTACTGGGTGATTGGGGCTCTTG
GTGATGACTCTCAGACTTTGAGTAGATACAGTGGATTCTAA
>Thupl.29382127s0003.1 locus=Thupl.29382127s0003 ID=Thupl.29382127s0003.1.v3.1 annot-version=v3.1
AAGGCAGATATTCAGATGGCCAAGCTCTGTCATCGGCCTCTACACACCCTGCTCTTCCTATGTTGCGTTGGTTCTCTCAT
TTTTTCATCATATGCAGGAAGCCTTGGCTTTCACTTCCCTGCTGTCACAACAGATATAGAAATCTTTAATAATGCTTCTA
TCCTTAAATTACCTGGAGGAGACAAGCTAGAGCTCACTGTAAATCAAGCAAACGAGGGGCTAACCAACAGTTTCGGCTGG
GCTACTTATAGTAAATCTATTCCGATATGGGACAGCTCCTCTCAGGCTCTGGCAAATTTCTCTATCTATTTCCAATTCGT
TATCAAGCCGGGCGATCGTGCTCTATCCTTTGGAGACGGACTTGCTTTTTTCTTGGCGCCTATCGAACTGGAACAGCCCT
TGAACGCTGTGGGGGGAGGTTTCGGCCTGTTTAACGACACAACTTATACTGGATCATTCTATCAGATGGTTGCTGTCGAA
TTTGACACTTACCGGAATGACTGGGATCCCGATGACAACCATGTGGGTATTGACGTCAATAGTATTTATTCTAAGGTGAA
CGTTTCGCTGTCAAACGTAGCTGCAAACTCCAGTCTATGTGATGAAAATCTCAAGAATGCAAAGCAATGGCACGCGTGGG
TTGATTATGACGGCGTAGCAAAAAGGCTGCAAGTGTTTCTCTTCTGTAACCCCAATATCACTAGTGTTTCTAAACCTCAA
ATGCCAATTTTGATTTATGATATAGATCTGCGGGACCTTCTCCCGCAAAACATCAAGGTTGGTCTTTCGGCTTCCACTGG
ATACTCAACGGAGACACACACTATAAACGTGTGGAATTTCTCTTGTGAAAATTCGTGGGAAATCTCACCTGCACCCTCTC
CACCTCCAATTATCACTTCCAATGAACAGAACCCTTCAAAGGGCAAGAAGAACAACAGTTCTGTCAAAGTGATTTTGATA
GCGGTGTCATGCAGCGTTGTGGCTCTCTGCGCTTTCATATTCTTTGGCTGGCAGTGGAAGCTCAGAAAAAACATACGTCC
TGGTGAGGAAGATGAAGAAAGCGATGTGGAGTTGGACGAATGGTTTTCTCAGGGCCCTCGAAGATTCTCCTACTCCGAAC
TCAGTGCTGCGACCAAAAACTTCAGCGAAGATGAAAAGCTTGGGCAAGGCGGCTTCGGTGGCGTCTACAAAGGCATCCTG
CCCGGCACGGCAGATGCGGTGGCTGTGAAGAGAATATCTCAAGGCTCCAAACAAGGAAAAAAAGAGTATGTTTCCGAGGT
TACCATAATCAGTAAACTCAGACACCGTAACCTTGTGCAGCTTTTAGGATGGTGCCATCAAAAGGGCGACTTACTTCTGG
TCTACGAATACCTGCCAAACGGGAGTCTGGATAAATACATTTTTGGGAAGGAGGAGGACACTCTGGATTGGGACCGAAGA
TATAGTATCGCATGTGACATAGCGTCTGCTCTTGTTTATCTGCACGAAGAGTGGGATCAGCGTGTTGTTCACAGAGACAT
CAAGGCAAGCAATGTGATGTTGGATTCCGATTTCAACGCCAAGCTGGGGGATTTTGGGTTAGCAAGAATGGTAGAGCGTG
ACCAGGCGGCTTCCCATACGACCGTGGTGGCAGGTACGCTGGGGTATTTAGCTCCCGAGTGCTATATAACAGGGAAAGCC
AGTCCAGAGGCGGACGTGTATAGTTTTGGGGCGGTTACACTGGAAATTGCATGCGGAAGGCATCCCGTTGACCGCACATT
TGCTGAACATAATTGCAGATTGGTGGAATGGGTTTGGGATTTCTATGGACGGGGAAAGCTCTCAGATGCTGCGGATAAAA
AACTTGGAGGATATTTTAACGAGAAAGAAATGGAGCTGCTGATGTTGGTGGGGCTGCTGTGTTCTCATCCTGACCCGACA
TCAAGGCCCACAATGAGAGAGGTGTTAAAGATATTGAAGAGGGAAGCAGAATTGCCGTGTGTTCCATTGGATTTGCCGGT
TGCTGTTTACAATCAGCCTCTTCGTCGTGTTGGAACGTCGGCCTCGTGGTCGTCGGGAGCACTTAGCTCCTCCGTTGTGA
GTGACGTATCTATGTCGTCGTTGAACCCTTCTCTATTGTCATCATCTACGGTTTCAAGTGGCCCGGCCAAAATGTCCAGC
CCTCTATTGTCCAGCACTCGGCTTTGCTAGCCTAAAGTCTTTAAACTTGTTAGTGAAAAAATAACATTGCCTCGAGTTTG
TCGATAAATTTGTAGAGGTTACTATAAATCAAATAAGATTAGAAATATCTAAGATAAAAATTTTGATAGGAGAGACGAGT
TAATATCAACTTTAAATTAGGGATATTTTATTGTATAGAATTTTTTTTTTGTTGGTAATCTCGTGTTGTATATCTTGTAT
AGTGTTTATAATATATTATTTATTATT
>Thupl.29378464s0001.1 locus=Thupl.29378464s0001 ID=Thupl.29378464s0001.1.v3.1 annot-version=v3.1
ATGGGTCTAGTTCGTGTTGCAATTTTGCTATGTTCAACTACTTCAATTTGGTATGTTATATTGGAACATCATTTCATAAC
TAGCACTTCAAGTTCTATATGTATAGTATACAACACTCCCCCTCCCCCCTTGCCGTCCCCnCCCCAACCGTCCCCCCGCT
GTCCCGAAATTGAGGCCGTTTGTCCCCTCGTCTCGGAAACTCGTCCGAGCGTCCCGACGTCCCGACGTACCCCAACACCG
GTGTTACATTGGTACATTGCTTTAAGGGCACCAAACCTAAGGAATCACTGA
>Thupl.29380884s0001.1 locus=Thupl.29380884s0001 ID=Thupl.29380884s0001.1.v3.1 annot-version=v3.1
GCACCTTTTGACAACTCATATACCTTTTTCCAATGCATAAACATGTGGAAAACTGCCACAAACAAATTCTGTATTTTTCC
TGGAAAAAGCTTGCAAGGTTGAGACACATGTTTCTCAACATGGGTGGATCTGGGAAGACCACTCTAGCTAAAGAATTATA
TAATAAAAAGAGTTCATCTGTACAAAAATCTAGTTTTATTATTGATGTTAGAAATTCTGCTAGCAAAAACGAGTTGCATA
TGAAGCAGAGACAACTTCTTAAAGATTTGGGGTTTAAATTCAATGATCAACCATTTGACAATATAGAGCAAGGCAAGATG
ATTCTCTCTAATTATTGGAGATCTCTTCCTGTATTTGTCGTTTTGGATGACGTGGATCATAAGGATCAACTAGAAGTTTT
ACTGTCAGGAAAGGGTAGCCTTGCATCTGGGAGTTTGATCATTATCACAACACGGAACAGGGAAGTACTCAATGCTTGCG
GCATCTCTTGCATTTATGAAATGAAATCAATGAATCAGTCTCATGCCAAACAGCTTTTTTGTTGGCATGCATTCTTACAA
TCTTCTCCTCTGTTGGGGTTTGAAGCTCTTGTTGAAAGATTTGTTAGTGTTAGTAATGGCTTACCCTTGTCTTTAAAGGT
GCTTGGAGGTCAGCTTTATGGCTGCTCTAATAAAGATTTATGGGAGGATTTACTGCATAAAATTTTTAGAATATTGCCCA
ATGACATTATAAATAGACTAAAGGAGAGCTATGATGGTTTAGATAAAGAAGAGCAGCAGATGTTCTTGGATGTAGCTTGT
TTCTTCATTGGCCAAAACAAGATGATCGCCATTGCAGTATGGGAAGGATCAGGATGGAGTGGTCAGTGGGGTTGGGAGAG
GCTTGTGAATAAGTGTCTTGTTGAAGTTGTTGGTGATAATGAGATAAGGATGCATGACCACCTAAGAGATTTAGGTAGGG
AAATTGCAAGCACTCTTTTACCTCATCGTCTATGGTCTCCTCATCAGCTTACGGGGATTAACAAAGAAGAGCAGATAAGA
GGAATGGAATTGGATGCAGCGACTAATGACGTTCACTTGTTTCCTCATTCTCTGTTAAATACAAGTATATGGCTTTGTGG
CTTCACAATAACTAGAAGTCCTTTCCCTTGTGGGTTAAAGATGTTTTTAGTAGGAGAAAATTTTGGGAACAATTTACACA
TTGCCAAATTATCAAGAGACTTGGCATGGCTTAGGTGCAGCGGAATTGCTCATAGAAATCTTCCATCATGGATGCCATTG
ACAAATTTAAGAGTTTTACAACTATACAGCTGCACTAAGATAGTAGGCTTGTGGAAGGATGGAGTGGAAGCTCCAGTGCA
GTTAAGAGTGTTGATCGTTTTTGGCTGCGATAAATTAAAAAGAATTCCAAAGTCCATAGGGTATCTGAAGAAGTTGAAGA
AGATATCTCTGCATCGCGGAAATGTGAAGGATCTGCCAGAGGAGTTTTGCCATCTTCAATCACTGGAGCATGTGCAGTTA
CTATGGTGTGAAAGACTATTGTCACTACCTAGTTGTTTTGGCCGTTTGACAAACCTGCAACATCTAGATTTGAGTCATTG
CACTCAGTTGAGGATGTTGCCAGATTCTTGTAAGCAGCTCATGCTCCTGCAGCATCTTAATTTAGAATGGTGTAAGCAAC
TCAGCTTACAGTCAGACATCCTAGAAAACATGACAAGGCTACAGTATTTGAACCTTAATCACTGCTATAAATTGGATAAG
TTGCCTCGTCACATCACAAATCAGGCTTCCTTGAGTGAGCTCTATTTATGGGAGACAAAGTTAAGGGACCTCCCAATTAA
CATCGATCGACTCAGCAAGTTGAGAGTGATGACGATAAGTCCATTGAGAGGGTGTTTCCAGATGCAATCTTTACCGGACT
CCATGGGGAGCCTTACTCTTTTAGAGGAATTGACATTAGGCTGTTTAGAAATGCAAACTTTACCAAGATCATTTGAGCAG
CTGATTAGGCTTCAGACTCTGGAAATAGGTTTCTGTCCAATGGGTGAATTGGATATCGGGCAGACTTTTCTGGGGAGCAA
TCTCAAGCATATAGAGCTGCGGGAGACAAGAGTGTCAAAGATTACGATTTCTGACGGCTGTTGTCCCCGCCTTAAATTCC
TCCGTCTTCGCTGTAATGGCCATTTAAGAGAGGTCAACACTCTACCAACATCAGTGGAGGATTTCTATGTCGATGACTGT
TCAGAGTTGGAGATGCTTCCAAGTTTTGCTAAATTAGCATCGCTGAAAGTATATCGTCTAACTGGAGGCAACAAAGTTAA
GAGGATACAAGGTTTAGAAGAGTGCACATCATTGGAGAGGCTTCAGATAGATGGTGGTAAATGTTGGGAAGTGTCGGACA
TAGAAAGTTTGGAGCAGTTGCAAAGACTGAAACACGTGCAACTCATAGCAAAGAAGAGATCAACTTTGTTGCCTTGCCTT
CAAATGATTCAGAAATGGCCAGAAGAGATGATAATAAGGACAAGGGCAATTGCTGATGCAGGCTCACTTTTAAAGTCTTC
AGCCTTTCCTAATCTCTCTGACGTCCAATTCTTTGCTAAGAAGAAATTCAGGCAGTACAGGGCAATCAAATATAAGCGCT
TCAAGTGTTCCTCCGATGGCAAGGCCATGATGCTATGTTTTGTTATAAAATGTGTCTCACCCACGCCTTTGAAAATCCTG
GGAGGAAGTTCTTATTTGAAGGGAAGTTTTCGCAGTTGGAAGCGGGTAAATGGGCATGGACGGGTGTTTTTACCCAGAAA
TCCAGATGGCTCACTGGAGACGAGTGGTGGGTATATGGGCTTGGACGGGCGTTTTTACCCAGAATTAAAGATAGCACCAA
GTGGGGATGTGAAATGGAAGAATGTGAAGTGGAGGTAGGAATGGTTGCGGGAGTCGAAGAAGAGAGAGTGGTGGAGAGTT
TCCACCGCTTGCTAGAGCTTCTAACATGCTGACGCCCAACGAATAATACCATTGTTATTTTCCTTCTTAGACTGAATGGT
TAAAAATGTTAGATTCCCAATTTATTGATTGATTATTTTTATTTTAAGTTTTCTGTC
>Thupl.29380884s0002.1 locus=Thupl.29380884s0002 ID=Thupl.29380884s0002.1.v3.1 annot-version=v3.1
ATGAGAATGGAGAAGGCTTTAAGAGCATACTCTGAAGTTTTGAGGCTGATCAGGCTCTTGCCCAAGCAGAGTAGATCCTA
TTATCAAAAATATGCGAGAGAGAATTTCGTTAACTACAGAGAAGTACCAGATTCTGCCTCTATGGATGAATTGCTTCAGA
GAACATACAATCATGCCTGTTGGGTTCTCAAAAAGTACCAAGTGGACGAAGCAGCTGCTAAGAACCTGAAAGAAATCTGT
GTCAATACATAA
>Thupl.29380884s0003.1 locus=Thupl.29380884s0003 ID=Thupl.29380884s0003.1.v3.1 annot-version=v3.1
GGCTAAAAGTAACTTCTGACTTATTTATCAGATCACCCATATTCACAAAGTCTTAATTTTGAATTTGAAAATTTGGAGAG
TTTCTTTTCTGTCTCTCTGTTTTGCGGTTGTGGCAAAGCGTATCAAGAGTTTTTTGTAAAGGGAAATGGCATCCTCAGTG
ATGGTGTCTATGTCTTCCTCAGTCTCAGCTCTGAGAAATAGTAGTAGTGCTCAAAACAATGTTCAGAGCCACAATGTTGT
GCAGGCCTTCAGTGGCCTCAAGCCTACCAGTACTGCTCTTACATTACCTGCTCTTAGGAAGGAGAAAAATTATAGGAAGA
TTGGTGGCAGTAGCACCAAAGTCTATTGCATGAAGACATGGTCTCCATTAGACAACAGGAAATATGAGACATTATCATAT
CTGCCTGCTCTCACAGAGGAATCCATTATCAAGGAGATCGACTACATAGTTGCTAAAGGGTGGATTCCCTGCTTGGAATT
TGATGCTGTGGGTAAAATACACAGAGCTAATTCTAATTTCCCAGGATACTATGATGGAAGGTTTTGGACTCTGTGGAAGC
TTCCCATGTTTGGATGCACAGATGGTTCCCAGGTGTTGGCAGAGATTCAGGAATGCAAGAAAACTTTCCCCAATACTTAC
ATACGTTGTTTGGGCTTTGACAACCAGAAACAAACACAATGTGTTGCCTTCATTGTTCACAAGCCTGAGCAATGAATTAA
TCATTGGAAAACCTGAGATGGGGGTGATTAAACTTTGTTTATTACTAATAAAGCAGGATGAAACCTACACTATAAAGAAT
TGAAAACTTGATAGTTCTTAAGCATTAAATGGCATCAAAAACTTCTGTGTTTAAAATTACAGTGATTTTGAGATGCCCGA
AGTTAGATTGTTAATTCATTGTTTAAGATTAGAATTAAAAAGTTTTTCCAGTTGTTATTGAACGGTATTGCTTTAAATTC
TGTATGAAGAGTATAGATGGATAGACAATGGATATTGTATTCAACTGGTTTTTTTAGGGAAATGTTTGGTTTTTTTTTGT
GTATAGAA
>Thupl.29380884s0004.1 locus=Thupl.29380884s0004 ID=Thupl.29380884s0004.1.v3.1 annot-version=v3.1
GCCTGCTTTTTGCTTTGTAGGCTCCCCAAAAAAACATATCCTCCGTCTGATTAAAACATCTTTAAACCCAAGTGCACAAT
AGTTTCAAGGCACTTTGGCGAACTAGAAGATCCCAAAGATGGAGTGTCTGCAGAGAAGCCATATACTCTCATGGGCTCAT
AATTACTGTGCAACTACAGTCCTTTTGATGGCCACAAGCAGGTTAAATCATGGAAGCTGTCAAGCTAAGCTTCACAACCT
AAGAACAATTTCTCAAGCATTTCCAGGTAGCAAGTTGAGTGTAGGTTCACGCCAAGGAAGCTTTTTCTTCTTAATTTCTC
AAAACTATGCAAAGAGCACATATGCTAATTTAAAAGCTCCAGAGAAAGTCAAGCTGTCAGTCAGAAATAGTTCAGCACTG
GCAGAAACTAACAGAGAAGAACCCACTGGAAAGGCATTGTCTAAGGATCAATCAGTGAGTGGGGATGCCATTCGCCATAG
ATTTCTTGAGTTCTATGCATCACATGGTCATAAGATTCTGCCTGGTTCCTCTCTCGTGCCAGATGATCCTACGGTTCTGC
TTACAATTGCAGGCATGCTTCAGTTTAAGCCTATTTTTCTTGGTCAGGCACCTAGGCAAGTACCACGTGCTACCACTGCT
CAAAAATGTATTCGAACTAATGATGTGGAGAATGTGGGTCGAACTGCCAGACATCAAACATTTTTTGAAATGCTTGGTAA
CTTCAGCTTCGGAGACTACTTCAAACATGAGGCTATTATATGGGCATGGGAGCTTTCTACTAAGGAGTTCAAGCTTCCTG
CTGAGAGGCTGTGGATTAGCATTTTTAAGGATGATGATGAGGCCTTTAGAATTTGGAATGACAAGGTAGGGGTTCCAGAA
GAGAGGATTAAGCGTATGGGAGAGGAAGACAACTTCTGGGCCAGTGGTCCAACAGGTCCATGTGGTCCCTGCTCTGAACT
ATATTATGATTTCTATCCTGATAGAGGTCATGCAGGCGCAGATCTGGGGGATGGTACAAGATTTATAGAATTTTACAATC
TGGTATTCATGCAATATAACCGAAATGATGATGGAAGTCTAGAGATTCTAGAAAGTAGGAATATTGATACAGGAATGGGT
CTTGAACGCATGGCTCAGATACTTCAAAAGGTTCCAAATAACTATGAAACGGACTTAATCTACCCCATCATAGATCGTGC
AGCAGAATTGGCAGGGGTGAAATATGCAGGTGCTGATAATCGTATTAAAACCCATTTGAAGGTCATTGGAGATCACATGC
GTGCCATTGTTTATCTCATTTCTGATGGTGTGACTCCATCAAACATAGGTAGAGGCTATGTAGTTCGGAGGCTGATAAGA
AGAGTTGTTCGTACTGGTCGTCTGCTTGGGATCAAAGGGGATGGTCGAGGTGATGTTGAAGGGGCTTTCTTACCAATCGT
TGCAAGAACAGTAATTGACCTGAGCAAAAATATAGACCCAGATGTAAAGGCAAGTTCAGATCGCATACTTGAGGAGTTGC
GAAGAGAAGAGCTAAGGTTTGTTCAGACATTGGAAAGAGGAGAAAAATTGCTGGACCAATTGCTATATGAAGCTTTAAAG
AATGCAGAGGGCAAAGTTAGTTGCAGGCCATGTTTATCTGGAAAGGATGTGTTTATCCTCTATGACACTTATGGTTTTCC
CGTAGAGATTACAAGTGAAGTTGCTGAAGAGAAAGGTGTTAGTGTAGATTTGGAGGGGTTTGAAGCTGAAATGGACATTC
AGAGGAGGCAGTCTCAAGCTGCTCACAATGTTGTTAAGCTTTCAGTTGGGAGTGCTATTTCAGAGCTTACAAATAGAGTT
TCTGAAACTAAGTTCTTAGGATATGATACCCTTCAATGTTCTGCATCAATTGTGGGCCTCCTTGTGAATGGAATTCTAGT
AGCAGAAGCTTCAAAGGGAGATGAAGTGGAAATTATTTTGGACAAGACACCATTTTATGCTGAATCAGGTGGTCAAATTG
GAGACCATGGATTTCTCTCTTTGCAAGGAAGTGGGGAAAATATTAGCCAAAGTATTATTGAGATTAATGATGTGCAAAAG
TCAGGAGGAAGCCTTTTTGTCCACAGAGGCTTGGTTAAAGAGGGGAAAATAAGTGTTGGTACTGAAGTGAATGCTGCAGT
TGATGCCATATTAAGGCAAAGAGCAAAGGTTCATCATACAGCAACACATTTGTTGCAGTCTGCCCTTAAGAAAGTTGTTG
GGAATGAAACATCACAAGCAGGTTCCTTGGTTGCTTTTGATCGTCTTAGATTTGACTTTAATTTGCACAGGCCAATGTCA
GAGAATGAACTAAGCAAAGTAGAGTCACTGGTTAATGCTTGGATTGGTAATGTTGTACCTTTACAATCGCAAATCATGCC
ACTCAGTGATGCAAAACAGGCAGGGGCCATTGCAATGTTTGGTGAAAAATATGGAGATGAGGTTAGAGTTGTTGAGGTTC
CCGGAGTGTCCAAGGAATTATGTGGTGGTACTCATGTTAGTAATACTGCTGAGATTCGTGGCTTCAAGATAATTTCAGAA
CAAGGGATTGCATCAGGAATTAGGCGTATTGAGGCTGTTGCTGGGGAAGCTTTTATTGAGTATGTGAACTTCCAAGACGG
TGTTGTGAAGCAGCTGTGCTCTACTTTGAAGGTTAAGGTAGAAGATATTCCAAGGAGAGTCACCAACCTTCTTGAAGAGC
TAAGAATGGTGAGAAATGAGACATCAACACTACGAGCAAAAATGGCCACAATGAAAGCTTCAATGATTGTACACACAGCT
TCTGTGATTGGAACTGCTGAAGCTAGGGTTCTTGTTGCAAATATGGACGATCTTGATGCTGAATCTCTCAAAGCAGCTGC
CGAACATCTTCTGAGTTTGTTGAATGATCCCGCTGCCATAGTTTTGGGTTCTTCTACAGATGGGAAGGTAAACCTTGTTG
CAGCTTTTAGTCCAAAAATTGTCAAGTGTGGACTACAGGCTGGGAAGTTTGTGGGAAACATTGCTAGACTATGTGGTGGA
GGTGGTGGTGGAAGACCGAACTTCGCCCAGGCAGGAGGAAGAAATCCTGAAAAACTAATAGATGCTTTAGAGAAAGCAAG
AACAGATTTGGAATTGGCTTTGTCAACAAGCAGTTAATTTCAAGGCAAATTTGCCTTTTTTTTCCTTAAATCAGTCCCTT
TGTCTTATGTAATTTATATTTTCCTATTCTTAACTGTCTATGCTGAATATCCCAATAAAGCAAATGCCAAACTCCCACTC
CTGTATTCTGTAAATTTAATCTCTATTTGTCTGGAATATGTAAAAACATCACTAAGATTTTGTTTGTTCTATGGAAAATT
TGTTTTTTGATTGGTAAATTTTGGGTGACCTGGTTAGGGGCTACCTCCATTGATAAGATCTGTGAACATGGCATTGCACT
CAAATGCCCCAATTATTTTGAGATCAAAACCTTGCAACATCGACTCTAGAATTATGTGCTCCTTATTGCAGTGAGGGGGA
TCTGTACCAGGGTCATGCTCTTATGAGTTCCCTGCATGACCTTACCACAAATCCAAGGAACACTGTATGGACATTTAGAT
CATAGGTTGCACGTTCCTTTTTATTGGAAAGGCTAAATTCTCCTCAGAAGAATTCAGAGTTATAAAGGCAATTAATTTTC
TACCTTCTGTATTGAAGGAACCCATGACCTCAGCTTCTCTTCCTTTCATTTGCCACATACTTCTCATCCTTTAAAAAGGC
ATTCAAAAGATTGTATATTCTATTCTGTCCTAAGAAATTGGGTTAAAAGTTCTCGGTGCACAGATTCCATTGCTCTGGGC
TGCTTTGGCCTGTTGTTGTTGCCTCGAGGCTGCAATTGACTGGTAGTTGAAGTAAACAAAGCGCTGTTATATTTCTTTTG
CTACAATGTTTATGAACAAACAAACTACGAGTCCAGAAATTAAATTACTGGTTAGTTTTCATGAGAAGGGATAATTGGCT
GGAGGTAGGAATCCAAAATTTTCTTCGCATATCTGTGGGAGATTCTGGGCAACAGTAGTAACAAATTGTTATAGAGGCAT
ATATGCTCAGTTTAGGGCCCACCCTATCAT
>Thupl.29009352s0001.1 locus=Thupl.29009352s0001 ID=Thupl.29009352s0001.1.v3.1 annot-version=v3.1
TTTGTGTGCATAGAAAGTTGAGAGGGGAGTTTTACCTGTTCAAACTCATTATTGTGAGATGGGCACTGTAATTGGAGAAG
CTCTTCTAGGAAAAGTTTGTGAGATGGTCCTTGAGTCGGCTGTTCAGAAACTGGCCGAGGAGGCAAATATTATAGTGAAT
TTCAAAATAGACTTCATTTGGTTGAGTGACGAACTCACATATGTAAGGGGTTTTCTGAAAGATGTTGATCAGAAGTCTCA
ATAGAGGGAGCATGTCAAACATTGGCTGGAGAAGATTCAAGTTATTTCTTTGCTTGCAGAGGACATCTGTGAGGAATGTG
TTGTAGAATCCAAGTATGGAAATAACGCTCAATCGTGTGGGTTGAGTTGTAAGCAATGGATTTTTCAGTATAGGATGGGC
GGAGAATTAAGGACATCAAGGGCCGCATGAGCTCTATTATTGAAGATGGTAGAAAGCTGGACCTATTGCATCAAGTTTCT
TCTGCAAATGAAGCATTGCCCAGTACATCTCAAAGGGTAGATTGGAAGAGATCTAGTCTTCTCCCCAGCGGCAGCGATTC
ACACACAGTGGCAATAGAATCCAAATTTGATGACCTGCTCAGATTGCTTGAGAATAGTGCCTCTCAAGTTACTATAGTGG
TTGGGATGGGTGGGGTGGGAAAGACCCATCTTCTTCAACATGTCTACAACCATAACAACATAAAAGAAAGGTATGAGAAA
TCTATATGGCTTTCAATTTCTCAGTCTTATTATGTTTCTCAATTACAGAAAGATTTAGTATTCCAATTAGATAAATATTT
GCATGAGAAGATTAAGGGTAGTGAAGTAAGTGAATAGGCATTAGCTTAGGAGATTCATGAAAGGTTGCAAGGAGAAATGT
GTCTTGTGGTCTTAGATGATGTGTGGAGGGCTGGTAGAGAAGATGATTTGTTAGCCAGACTTGGCCTCCCAATTACAAAC
AACTCCCCATGTAAGATTGTGGTGACTACAAGAAGTAAGGAGGTTTGTGGAAATTTGAATGCTCAAACTTATGAGATGCA
ATATTTGTCTAATGAAGAGAGTTGGAGGCTTTTTTGTGTTTATGCATTTGAGGGATGTCAAATAAAAGGAGAGGCACAGA
AGCATCTGGAGGAGGTGGGTCGTATGATTGTAAAGCAATGTGGAAATCTGCCATTGTTTATCAAAATGATAGCCGCATCT
CTGGCAAAGACCAGAATGCCATGGGACTCAAAGTTCCAACTCTGGAAGTCCATGCTCCGCCAACTTGAAGGGGTCCAAGG
GACTGCCCATTTTGATACCATCATGCCTATTCTTAGGCTGAGTTATGATTCCTTGCCTGCAATTCTTAAAGCCTGCTTTG
CCTATCTTTCTTTCTTTCCCAAGGATGAGAAGATAGAATGTGAGTATCTGATATATTTGTGGATCGGGGAAGGGTTTATT
CCAGCAGGAGAGGGCCAGTGGGATGCGGCATGGGACTGTTTGTATCAACTTGCCAATCTTTTTCTGTTTCAACTATGGGA
AGAAAACAGACAATTTGTTCTAACCAAATATTGTGGAGTTCACGATCTGTTGCTTGATTTGGCCATACAGGTATCCAGAG
AAAATAGAAGTGTTTTTTCTGTTGAGGAAACCTCCAAGGATGCAAATGCTGACTGGTGTCAGATTTTACTAGGCAAGAAA
GATATAAATGACAATGACATCTCACAGAGCCATCCTGTTTGTCTGTGTACCTTCTCCTTGTCTCAGAATAGAGGAATTAC
AAGCATTCCAGCAAACGTGTTTACCGCCATGAGAGGACTGCGTGTTCTTGATATGAGCAGGACAGATATCTCCACATTTC
CTGAAAGCATTAGGAAGATGAAACTCCTCAAAGTCTTGAATTTAAAGGATACATATGTTGAGGAGGTACCAGAGTGTGTG
ACACATCTAAAAAGTCTCTTGTTTCTTGCTCTGTCTGGGGAATGTTCCAAATTACTGGAATGGATAAATGAAGTTAAATG
TCTTCAACATTTAGAGTGTCAGGGGGTTTGTCGCATTCCAAAGGGAATATCACAGCTGGTCTGTTTGAGAACACTGCGAT
CAAATTGGTTGGAGATGTCCGTTGAAGAGGATGAATTCATGAAGTCAAAGGATTTGACCAATATGAGTCAGCTCCAGGAA
CTATGGTTAAAGGTTAACCATGAAATGGAGTTGGAAGGGATCCTTGCATGGCCGGTGAAGATGCACCATCTATTCATTGA
CAATGAGACCACAACAGAATTAATGGAGCTTCCAGAGAAAATGGCAGCAATGAAAGATCTAGAAACTCTTTTTTTAGACA
AGTTTGCAGTGCCAAGTTGGCTATGTGGTTTGGTGAATCTGAGGGAACTCCAGTTATATTGGTGTCATTGCACTGATTAT
CTGGAGTTGCAAATAATGCCCAACCTAGTGAAGCTACAGTTGTGGGAGAATGAAAGGTGCAGAGAATTGCCAAAGCCGTT
TGGAAAGGCGGGAGGGTTTCCACAGCTCCGTTTCTTCACAATAAATGGTTTAACTGAATTGGAGGAGTATCCAGAATTGG
AGGGGGCAATGTCGTACCTTAAGGAGCTCCAACTAAGAGAATGTCCCAAAATAAAGAAAGTGGGAGAGGGATTGGAGCAG
TTGAAAAGACTCTGGATCTTCAATCTTCAGTTATCGGGGACAACTGAGGTAAAGGAAAAATTCAAGGAAAGTGGAGAATA
TTGGCATAAAATGAAATCCATCAATCCTCATGTAACTATTTCTGTTTGGTAAGTATTTTTATGTTTTAAATTTTAAAGTT
TAATTTTTTAATTAATTATTATTCACTTACTTTTAAGAAAAACTTTATTATGAGATAATAAATTCTTTTTATTTAAATCT
AGGTTTACATTTCATTTGTATAATAAAAACTAATTTAATTAAAAATAAAGAAGTGAGAAGGAATAGTTAAAAAAATATTT
GAAGAAATTAATGTAATGGGATAAGGTATTTAATTCTTATATTAATAATGAACTGCTGATATTAGATATTTCTATAATCA
TTTTCATAAAACACAAAAAAAATGTGTTTAGTATGTTCATGTTTCAAAGTTGAAATTAAAAAAAATATTTTATGCATTGT
TCTCAAGTGACTCTCTTTGGTATATTCTTGACTTTTTAGTTGTGGTCACATACAAATATTTGACATTCGATGTATCATTC
TATTCTACATAAAACTCTAGTTTATGTGCAATTTGTACAATTGCCTTCATATCCTTCTTTCTTTCAAAAATAATTTGTTC
ATTAATACCTTTATGTGCAA
>Thupl.29380334s0001.1 locus=Thupl.29380334s0001 ID=Thupl.29380334s0001.1.v3.1 annot-version=v3.1
ATGTTTATTTATTTTTGCTTTTCTATATTTTCCTTCATATCTAGTTTATATTTACTCTCAATATCTCTTTATTTTAAATT
TTTTTATGCCTCTCTCTCTCTCTCTCTCATTCTCTATTTCTTAATCTTTTTATTTGTATTTTTGATTTTCTTGAGTCTTT
TTTTTCCTATTTATTTTGTTAGCTGTCTTTTCCACTCCTACTATCTGTCTCTACTACTCACTTTCTACTATTTGCTCTTT
ATTTGTTTCCACTCCCTCGCTCTCTCTCTCTCTTTATATATATTTATTTCTTTTGTTATATCTTTCATGATTTTATTACA
CTCTCTCCCATTTTCCCTTCTATCTCTATTTCCCTATCTCTATTGGCTACTGATACTTAATCTCATTACATATCTGCCAC
TTAATCTCATTATATCTCTCTCTCTATTTCCTTTTTAA
>Thupl.29363928s0001.1 locus=Thupl.29363928s0001 ID=Thupl.29363928s0001.1.v3.1 annot-version=v3.1
GCTTTGCTTTGCACGCCAGTTTCTCAGATCTGTAACAAAAGAAGACTACAGGGCATTACGGTTGGGGTTCATTACGAACC
ACAGGTTGCGTCTTACGTATGACTTCCACAGCTACATGGTGCGCACTATGGAAGATGAATTCAGAGATATTGTGGGCATT
AGGTAATGATTGGTATTTTTGCAGCTGGCCACTCTGGGGATATGCAATTATCTGCATTTTCTTCAATCTGCATGGATTGA
ACTTCTACTTCTGGATATCTTTCATCCCTGCGATATTAATCCTGTTCGTCGGCACAAAACTTCAACATGTGATAGCAAAA
CTAGCTTTGGATAATGCAGCAACGGATGCAGCTGCAGGGACTCAATTGAAGCCTCATGATGAACTTTTCTGGTTTGGTAA
ACCTCAACTTTTGTTGTGGTTTATTCAGTTCATTTCATTTCAGAATGCTTTTGAAATGTCAGCATTTGTCTGGTCTTGGT
GGGAAATCAAGGCACCTACTTGTTTCATGAAGGATAGTGCATTTGTTTTCACACGTCTGATTTCTGGGGTTTTAGTTCAA
TTCTGGTGCAGCTATGGCATCCTTCCCCTTTATGCCATTGTCACACAGATGGGTTCCCGCTATAAGAAGGCCTTGATTAG
AGAGGAGATTAGAGAATCCCTTCATGGTTGGCGAAAGCGAGTGAAGGAGAAAGCAAAGCGTGAATCCTTACATCCGTCTT
CAACAACTGCAAAACTAGAAATTTCGTCTGGTGCCAGGGGCAAAGATGAAAATGGTAATGAATCAACTGCGTATTCTTTC
TCACAGAGCCCCCAGAATGTGATAGAGAGATCTAGAAGCCTACCAAGAGAGATATCCATAACTTGCCAAACAGAGAACAT
GGGGGAGGATTCTATTCAAGAGGAAGTTCAACAAGAAGAAGATTTGGTATATTCTTTTACTGCAGAGAACAATGCATTGC
ACACATTTGAAACAAATGTAACGGATGATGACGACACTGATGAGGATTCAACAGACAAGCATCTGCTTGGCCCTGGTTCA
TCAAACAATGGATTGCCATTTGAATTGGGCGTTTTGGATGATGATAACATTGATGAAGATTCAACAGATCAGCATCTTCT
TGACCCCTCTGAAATTCCCTGAGTCTCTCTAACCTTGAATTTGCATCTTTGGGAATCTTGAGGAGAAACAAGACCAAAAT
TCAGAAAGAAGCATAAAAAATTGAAACCTAACTGCAGTATCAATAACCTTGTAGCTCTATGCAAAATAGAGGCCTTCTCT
GCAGTCATGGTCCAGCCTTGTGGCAAAGATCAAATTAGAAAGGTTAAACAGGAAATTTCTTTAATCTGAATTGAATGAGA
AAATTAAAATCCCATAATATAAAATAGTAACCATTTTATGCAGTCAGAACAGATGGATCCGCTTTTTGCATCACATTTTC
CAAAATCATTATCAATACAAAGTTTATTTTGTTAAATCTTTCGATACATAAAGATTGCAGTGTTCATGTTTTTTTCCTTG
TATTGCCAATAAGAATAGAACTCCAAATGGGATAATATAATTATTTGGTAGACCAGAATTT
>Thupl.29377437s0001.1 locus=Thupl.29377437s0001 ID=Thupl.29377437s0001.1.v3.1 annot-version=v3.1
ATCACGCGCGCGTGCAGCTACAGCGCCCTCCCGCGCACGATATAGAGGCCTCGTGTGTTCTTTGCGTCAAAGCACAGGAT
TTTCCATCTCCTCCATCTTCTTGTTCTTCTTCCTGTTCTTGGCTTGACTGTGAGAGGTTTTGACTGTGACCGTATCTGAT
TTCATCATCCCTGACGTCGCAACAAGAGATTTGAAGCCTTCGGGGGATGTCAAATATTTGAAGCGTCCTTCTTCTTCTTC
CTTCTCTCTCTGTGAGCTCTTGAACGCCGGACAGAGGTTTTGGTTTACTTGCTCGAGAAGTTTGGGTGAAGGAAGTGTTT
TTGGCGAAGATTTTTTGGTAGAGGAAGTGTTTTTGGTGAAAACGAGTGTTGTTTTTCTTGGCATGGAGGAGACGAACAAG
GAGCAGCGGGGTTTGGAGCGGCTTAGGTCGATGTCCATGTCGGCGGAGGACGCAGGTCTCGGGCTTTCCATCGCCATGCC
CAGGCAGGTTGATGAGCTTGAGGATTCGCCTATTAATGGCTTGCCTTTGCAGCTCGAACTTCTGCCTTTGCGCCCCCTTG
CGCGCGTCGCGCCCGCTCCTCAGGGTTCGCCTCCGTCTCCGCCCTTTCCCTGGTTGCTGCCCCATAGCTGCCGAGAAGAG
GTGACGATTGCGGAAGCGAATCCTGCACGCGGAATCGACATGAATCGGGCGCCGGACGTATCATCGGCCTTCCGCTCGGA
GGCTTTGCGCGTTCTGGAGAGCGGCGGGCCTTTGCCTGTGAAACGTGAGCGGGAAAAGGTGTCCTTTGAATTCGAGCTCG
AGAGGGATCGAACCTGCGACGTGAGCTCCAGGACCAGCGACGAGGAGGAAATCGGGTCTACGAGGAAGAAGCTCAGGCTT
TCCAAGGAGCAGTCCGCTCTGCTGGAAGAGAGCTTCAGAGAACACAGCACTCTGAACCCGGTAACTTGGATTGCTTCTTT
AACAAACCCTAGAATATTTAACCGAGGTTTTGGAATTTTCGTAAGGGTTTTCGTTTTCTGGAGCCTGATCCGTGTTTTAT
TTCGAATCCTAGCAGAAGCAGAAGAACGCGCTGGCAAAGCAGTTGAATTTGCGACCGCGGCAAGTGGAAGTCTGGTTCCA
GAACAGAAGAGCTCGGACAAAGTTGAAGCAGACAGAAGTGGACTGCGAGCTTCTGAAGCGATGCTGCGAAAACCTAACAG
AAGAAAACAGGAGATTGCAGAAGGAGCTTCAGGAGCTGAGGGCTTTAAAGGCCACTCCGCCATGCGTAATCGGAGGAACA
GGAGGAGGAGCGGGCGGCCGAGATTATTACATGTCGCTTCCAGCAGCCACGCTCACCATGTGCCCTTCCTGCGAGCGCGT
CGCCTCCATGGACAACCTCAACAACAGAAGCGCCACCCTTCCCTTCTCAAAACCCCAGCTTTCTCAGTTCGCTCAACAGT
CGGCGGCATGTTAGCTTTAATAAGCTTCTGCTTTCCCTTTCATTTATCAATTTCCCTCATCTCATCTTCACAGCGCCTCT
TTTTGCTCAGATCTGTGATGTTCTTCCTTTCTTTCCTTTCCCCCTTCCCTTCCCCACACAGAAAATAGTGATATATACAA
TACATATCCATCCATTGAATACAAGGAAACACAAAGAGAAGAGAAAGCGATTGACTAACAATCTCCACGCCGTCTTTCGA
GTCGATCTCGCCGTGCAGGAGATTCGTCTGTCTGTAAATTGTCAAAATCTCCTCATCTCCATTCATTATTGTTCTTGCTA
GTGGTCTCTGTACATAAATTTTGAAGCTGGAGGAAATACAATACCAAATTATAGTAATAACATTAGAGAGTTCTGATGAC
CTCATCACTGGTTTCTGATCATTATAGCTGTTTTCTGTACTTCATCCATGGTTTCTGGTACCTGTTTCAAATTTGGAATA
ATATTTTGAGGAAGAGTTGTTATTCTGTTCGTTTACTGTTACAACGTTTTCTGTTGTAGCTGTGGACAAGCTGTTATGAA
TCTCTGGTTAAGATTTGACATTTTCTTGAAGATCACAAATTTACGAGTATAAATGATATTATGCCATGTCGATATGGAGG
AGATTATGTATGTATTGATATTACAGAGATTTAACGAAAATATATTTATCGTCAGGCTTGAATTTTTGCTT
>Thupl.29377437s0002.1 locus=Thupl.29377437s0002 ID=Thupl.29377437s0002.1.v3.1 annot-version=v3.1
ATGGCTAAACACTATGTCCATGAGCGACACATAGAGGATCATTGGATCAATTGCATGGATGATTATGAAGTTAGGATAAG
GGACTATTGTAGGATGAATTTGACATTAGTAGAGGCTTCCTTAGAGATCAAAATTCCCTCCAAGATCTGGGACAGAGATA
CAAAGGACATGTTAGACCCTCTGTATAACACAGACAAGATATACACATGGATGATCCTAAATGCCAAGATAAATAAAGAT
GAGAATGATAGCATCAACTTCAAGGAAAGGCATATAATCAAAGCTACCAAGTCATGGATAATGAAACCTTTCCCAATGGA
TCCTATTCCTATGAATCCACAACTTAACCCTCCCACAAAAGAGGATAGGAAATGTGGCGAGAAACCCGCAATGCCTTTGT
TCAAGAAGGCTCCACCACAAAAACTAGGGATGGTGTACGACCATGAGCATCCTATTGTATATGGCTCCAATCCAAAGCAT
AAGAAGCCAAAGAAAAAGATGGCTGGGAGTATAACACCACCCATAGATCACTTACCTGCCAGACAAAGGGAACTTCCCCG
TAATTGGAAACCCTACAGGAGGAACCAGAAGAGGAAAAAAATGAAGAAGAGGATATACCTTTGTACAAGTAAAGAGACAG
GGACCCAAGGTGTACCTACATCCTCTAAGGATCAAACCACCCACACTACTCTAGATAAGTCACCAGAAATGGATATAGAT
CCTACTCCACCACCATCTCTTCCAACCCCTACTCCTACTCCACCACCATCTCTTCCAATTCCTACTCCTACTCCACCACC
ATCTCTTCCAATTCCTACTCCTACTCCATCACCATCTCTTCCAATTCTCATTCCTACTCCACCACCATCTCTTCCCACTC
CTACTCCTACTCCCCCGCCTTATTCAAAAGCTCCTGCCCCACCACCTTCATCTCCACTACATGTCTCTAACCCAACTACC
CAAGTGTTGCTGGATACAGGGACAATGTCTTCTCCTAAGACAACGCTAGAGTTAATAACTAGTCTTAGGGACAAAATATT
AGCCAGCTCTTTGGAGGATGAAGATGGAGAGAACAACAAAGAGAAAGATACTACTAGAGTAGGGAAAAATAAGGAAGGAG
AAGGGGAATAG
>Thupl.29377437s0003.1 locus=Thupl.29377437s0003 ID=Thupl.29377437s0003.1.v3.1 annot-version=v3.1
CACCAAAGGCAGTATTGCACGGATCATACGGACATCCTCTGCACCATACAAGACATCCTTTCCCACGCCGCACAACACAA
CTCTCAGCCCATACCGTACAGTACCTTTGTACGGCCTCCCATCTCATATCCATATCGTACGACCACTTTGCCATACCGTA
CGACCTTCTTGTGTCTCTCGGCCTACACCGTACGACTCCTTTGTACAGCCTCCTGACTCATATCCACACCGTATGGCCAC
CCTGCCATACGTACGATCTTCATGTCTCTCTCGGCTTGCACCGTACGACCTCTCTGTGTCTCTCATCCTGCACCATCCGA
CCTCTCTATAGGGTCTCCCTGCTCATACCTACACCGTACAACCTGTACCTCTCCGTACAACCAACATCTTACCACCGTAC
GGCCAACACCTTCCACTACGTACGACCAACATTCTCAATCCGTACGACCTTCCTCACTTACCGTACAACCATCTTCTTCT
TACCCTTCGGCCTTCAACCATACCATACGACCAAGGACAGAAGTTGCACTGACCTTCCTAGGTTCGGAACATTATAGAAG
GACTCCCCTTAGAAGCCAAGAAGTCGGAGTTTAATGGGATGAAGGCAAGATGGTGACAAAGGTGATGGAGCTGCAACGTG
AGAGTGCCAAAACACTGTGAGAGATGTCCAAGATGATGAAGGGAGTTGCCAAAATGCCAAGAGAGAATGAAGTAGTGTCA
AGAAGCTTGAATTGCCCAGAAGAAGACCAAATGAAGCAAAAGAATGGAGTTTTAAGCAGGTCAGACGAATCCTGACATCG
GGGGTGGTGGGAAGAGGCGTTACACTGCAGGGGTGGCAGTTGTAATGTACCAATGGCCACCTCCATGTCTGCAGATTTGT
GGGACGAATGCACATTGTGTGGAAGTCTCTGCGGCATGTACGCATCCTGAGCCAAATAGCCTGTGTGGTCAAGAATTCAA
ACGGGAAAATGACAAAGAAGATGGAGGGACACATTAATCTAAATAATGGAAAACATGAAGGAAGCGAAATAATGATAATT
CTTCATTATTTGCTCCACAAGTATCAACAATTTCCAATGTTCAAACTGATGGATAGATGGCCTTTTATAAATACAAGGCA
CCAAAGCCTGCTACAATTCAACTGTTCAAATTAATCACAAAAGGAGTGATTTAGATTCAAAATACAAGATTACTCCTGTT
TGGTAGCATATTCGTTTGACTTGTTGACCAAAAAATCTTGTTGGATAGCAATGTTCTGAAATGGTCTCGCCTGATTTTTT
TTGAAAGTGTTTGCAAGTTGAATGCCGAAGTAACAGTTTGCTAAATACTTATTGCTCTCAGAAGTTCATTTTCACATTGT
AATATCAGTAAGCAAACCTACAATTACAACATAATAGATAGACAAGAGCATAGAATCAACATATGGCATGTATCCCATCA
AGTCAATATTGTTTAATATCAAATGAAGGGCTGATTAGTAA
>Thupl.29377437s0004.1 locus=Thupl.29377437s0004 ID=Thupl.29377437s0004.1.v3.1 annot-version=v3.1
ATGACCTGTCAACGAAATAAAGCAGAACAGACACACCCAGCAGGATTACTACAACCATTACCTATCCCTAATAAAAAATG
GGAGAGCCTATCCATGGATTTTATAACAGGACTCCCCAAGATCCAGGGGAAGGACAACATCTATGTTGTGGTAGATCGAC
TCACAAAATATGCACATTTCTTTGCAGTCTCCACAGAATATAAAGCACACCACATAGCAAAGTTATTTTTCAAAGAGGTT
TTTCAACTTCACGGACTTCCCTAG
>Thupl.29377437s0005.1 locus=Thupl.29377437s0005 ID=Thupl.29377437s0005.1.v3.1 annot-version=v3.1
TAGTTTTATTGAAGGCATATGCTAACATATCATTGCCAATTTACTTTACAGGCGCACATATTTGTACTATTGTGTGGGTG
CCTTTTTGACAATGATGAAGAGGTTGGGGATCCAGCAACATGCTATCTAAATACTCTTGGTGGAGACGTTTCTTCAAATG
GGATGGGCAAGGATAGAAAGCTCTTTATTTTTGGCACCTTAGACTTTCCAGCGGTTAACCTTGAAGCAAGTTTATGGGCT
TATCTAGTGAAGAACCTTTCAGCTTGGATTCTGTTCCAAAAAAGGTCAAATCCCAGCCATTGGCAGATAAGGAGGCTTCT
GGCAAAAAAACAGCTGCAGCATATGTTGGGTCCACTCTTTGTGAATCTGTTGCGGAGACATATGAAAAGCTCCATTCTGC
ATTTTTCAGGATTTGGCAAATCTTCTCCACCTGTGGAACTGACTGAAGCAGAGACAGCGTACACAGTGGATGTTGTAAAA
CACATTTATTTTAACCATGTGGCATTTCAGTACAACTGCAAAATACTGTACCAGAACTAAATGTACTCATAGAAGTAGAA
CCAGTTAATCCCGACAAATTCATAGAAGTGGAATGCAAACCTCTGAGGTCACTCACTACCTTGTGATTCACCCGGGCAGG
ATGATCCTGCCATTGGAGAAGTAGAAGATGGAGTTGAAGATGAACACTCACTGGAATCCTGGATAAATTGAAGGTTGTAC
CTCTGATGATAATTGTATATTCAGTTGAATCTAGCAGATTACATGTTAAAGGTTGGTGTTTCAAATTTTAGAAATGCATG
GGAGTCATTAGGGGCAGACAATGAACCATAGATGCAGTTATCTTTAAAATATCACGAGATATTCTGATATATCTTTTATC
AGCGAGATTCCCAACACTTTCTTGAAAATATCACAAGTTTTTCAAAATATCATTGATAGTGACTTTAATCAAAACTTTCA
CTAATAAATCATG
>Thupl.29377437s0006.1 locus=Thupl.29377437s0006 ID=Thupl.29377437s0006.1.v3.1 annot-version=v3.1
ATGTCTGGAGTGTGGATCTTCAAGAACGGGGTGGCGAGGCTGGTGCCGAACGGCATAGACGCAAGGGAGGAGAGGGAGTG
CCAGTCGAAGCGTAAAGTTCTGGTCCATCTGCCCACGAATCAGACCATCAATTCCTACGCAGATCTCGAGCAGAAGCTCC
TCTCCCTCGGGTGGGAGAGATATCCTAATGAAGATCCCCACCTCCTCCAGTTCCACAAGCCCTCTTCTCCTCTCCATCTC
ATTTCCCTTCCCACTACCTTCTCCAAGTTCAAGTCCATGCACATGTACGATATCGTCGTCAAGAACAGATCTTTCTTCGA
AGTCCGAGACATCCCTGCTTAA
>Thupl.29377437s0007.1 locus=Thupl.29377437s0007 ID=Thupl.29377437s0007.1.v3.1 annot-version=v3.1
GAAAATAACAACAAAAAGCAGAATAGAAAATGAGTCGGACGAGATGAGACCGAAGAATACGATGACGGAACGTTACAATA
CAAGTTGTAAGGAAAATAGGACAAAACTCTCTGCGCGCCTGCTGCTACCTTCCCTGCGATTCGAACACGCGACCGAGTTC
GCCTCCCACAATACATAGCGCTGTTCAATTTCTGTGCATCGTGTGGTGCAGAGGACAGTAAAAGTATTGTGAAAATGGCG
CAGAATTTGCTGATTTACAGCTTTGTTTCAAGGGGCACTGCCATTTTGGCCGACCACACGGATTTCACCGGCAATTTCAC
CTTAATTGCGTACCAGTGCCTGGAAAAACTTCCCACTACAAACAACAAATTCACATACAATTGTGATCGCCACACCTTTA
ACTATCTCGTTGAAGATGGATTCACATATGGTGTTGTTGCAGAGGAATCAGTTGGACGGCAAGTACCCATGGCTTTCCTT
GAGCGTATCAAAGAAGACTTTAAGAAGAGATACAGTGGTGGAAGAGCTGAAATAGCTATTGCTAATAGCCTTAACAAGGA
GTTTGGACCTAGATTGAAAGAGCATATGGACTATTGTGCGGAGCATCCAGAAGAGATAACCAAAATTTCCAGAGTGAAAG
CTCAGGTTGCAGAGGTTAAAGGTGTCATGATGGAAAACATTGAGAAGGTCATTGATCGTGGTGAGACAATTTCTGTAACA
GTAGGCAGGGCAGATAACCTTCGGACTGAGGCAGAAGACTTTCGGAGAACCGGTACTCAGATACGCAGGAAAATGTGGTT
CCAGAATATGAAGATAAAGCTCATTGTTCTTGCTATTGTCATTGTCTTGATTCTCATAATTTGGCTCTCTATATGCAAAG
GATTCAAATGCTAGCACTTAAATATTGGCACAATTTTAATTATTGGTGTAAGGGTATGCATAGCATCTGTTTTCTTACTA
TTTCCTTCCATATTGAAATCAGTTTTCTTGGGAGGGGATTTCATCTGCCATTAATTTGTGTTTAAATATTATTATTTCAA
ATTTTGTGCTTTCTAGTGGTGATGTTGTATATTCCTATGATTACAGGAATTGCTTAGTAAATGTATTTAGTGTATATAAT
ATCAAGGCTTTGTTTCTCTTATCAACTTGCAGACATGAACTCAATATTTTGAAAACAACAATACAATTAAAGTTTAATCG
TGGAAAAAAGGCTACAAAACTC
>Thupl.29377437s0008.1 locus=Thupl.29377437s0008 ID=Thupl.29377437s0008.1.v3.1 annot-version=v3.1
GGCTACCAACTGAAAATTAATACAATACCCGTAAACGTAAGCAGTATCAGATGAGTGGGGCCCCGGATTCGTAACGTAAC
AATTAATCAGATTTTATAATAGTGGAGTCGTCTTTATAATCTATTTCTGCCTAATAAATCTCAGCTGAAGTTTCATCTTT
TTGTTTTATTTTTATCCTGTGAGGTACTGAGATCGATCCCCGCTAACGCCATGGCCCGTAAATTCTTCGTCGGTGGCAAC
TGGAAATGCAATGGAACATTGGAGGAAGTGAAGAAACTCGTGAGCACGCTAAATGCAGCAGAAGTGCCATCTGAAGATGT
TGTTGATGTTGTTGTTAGTCCTCCATTTGTGTTTCTTGCACTAGTGAAGAGTTTATTACGCTCTGATTTTGCTGTTGCCG
CACAAAATTCTTGGGTGAGGAAAGGTGGTGCTTTTACTGGTGAGATCAGTGCCGAGATGCTGGTCAATTTAAACATTCCA
TGGGTTATTCTTGGCCATTCAGAGAGAAGGCTTATACTGAAAGAAGAGAGTGAGTTTGTTGCAGATAAAGTAGCCTATGC
CCTTGGTCAAGGTTTGAAAGTGATAGCTTGTGTTGGAGAGACTCTTGAGCAACGAGAAGCTGGAAATACAATGAACATAG
TCTCTGAACAAACAAAAGCAATAGCTGAGAAAGTGAAAGACTGGAGTAACATTGTTGTGGCATATGAGCCTGTTTGGGCC
ATTGGCACTGGAAGAGTCGCAACGCCAGCCCAGGCTCAGGAGGTTCACTCAGAATTAAGGAATTGGCTTAAAGTAAATGT
TAGTCCCGAAGTAGCAGAATCAACCCGGATCATCTATGGGGGTTCTGTGAGTGCTGGGAATTGTGTTGAGCTGGCACATC
AGCCTGATGTTGATGGATTTCTTGTTGGAGGGGCTTCTCTGAAGGCTGAATTTGTGGATATCATCAAGTCAGCAACTGTC
AAGCAAGGCTAAGTTTTAGGGCAAGCTATATATATTTTTGCCATTCAGTATGTTAGTAGCAGTCTATCATCGTAAAACAT
AATATTTGTCGTAAAGTAGATGCTAAGGGCATATTCCACATGGTTCTGTTCTTATGATGTAGCAAATAATGCAAAAGCTC
TATTTTGTTGGGCTCCATACATACTATCTCTTGCTATGCAGTTTCCAATGTATACTCTCATTTTTGTCAATGTTTTGAAT
AGAGTAACAAAAAATTACACGGTGAGTAGATGTTTTCAAATTCTCATTCATGGAGAAACAAAGTACTAGAGGAAGATAAA
TAAAAGTCCCGACTATTGTTGCACTTGCAATCAATAATGTGAAGGCAGTAAGTAGGTAAAGATATACACTCGGAAAAGCT
GACTCCCCTTGTGAAAAAGTAAAATGTCCTAAAATTCTTAGCATTTGACTTTTCATCCTACAAGTATTTCATTGAAACTC
TTTTGTAATATCCAGAGGCAATTGTTACCATTGAGAATTTTCATTTTGGAGTAAGACAATCCGGTAAGAATGGAATTCGT
AAGTTGAATGTGAGGTCAAAACATGGAAAGTTATTTATGACATGTTTGTTTGTGACAGATTTTGACACCAATCAAATCAC
ATTTGAATCAACATTCTCAACCTTATTGTTGTTATAATTTGCTAGATTGATCAAATTATTTATAGTCAATTTGAGCTTGC
CTTTAATTACTGGGAAGAAGTACATAATTGTGACCAGTTGGCTGCTTATTCTTACCAGCCACCTTGAAGCTTCTAAATTG
GGAAGGTTATAGTATAGTCAAATAAGGGGTATTCCCCTTCATTAAAGGGCTACATTTATTTTTGTCAAGAGTATGTAGTG
TACGACTATGGACATACTTTTCTAGTGAAATTATTTTCCCATAAAAAATGCGTTCTTCCAAAGTGTGCACCAAATTTGAT
GTAGACAAGTTGAGGTCAAGGTTCCTAATTAGGGGATGTTTGGTGTCATAGACTAAACATCCCCTAATTGACATACTTTT
CTAGTAAAATTGTTTTCCCATATAAAAACATGTTCTTCCAAAGTGTGCACCAAATCTGATGTAGACAAGTTGAGGTCGAG
GTTCACAATTAGGGGATGTTTGGTCTTATAGTATGTGGAGACCCATACCTATAGTCAAGCACTAATACACATTCACCAAA
AATGTTGAACCAAAACAATGGCAAAAAAAAATTAATTTTTTTTTAGCTGATAGGCTTTTATTGGGGAGAAACCTTTAACC
AGAAAATTGTCTCACACTGAATTTCAGGTAGCTGGAATTTTCAAAACTGCCGGAGGATGGGGAAAGTAGTGTCGGCAATG
TTTAAGAAAATAAAAAAGATGCTGAGGCGCATGGGTCACCAATGGAGCTAAGGCAATTAAATCTAAAATATCTGTGAATT
TATCTCCGCATGCATAGAGCATATCCTTACGATCTCCACGTTTATGCATATGAACGGTGAACCTCCGCTTGTTAGCCACC
TGACAATGCATGCGGTCCACAGAAATTCTGTTATTTTCCTGCCTATTCAAAATGTAGAAATCATAAATGGTCGCGTTTTA
CCGTGCTTGGAAATTCGAGTCCACCAAAATTCGAAACCAATCAAATTGAAATAAAGCTTCATTTCGATAATTCTTTATTA
AAATTTT
>Thupl.29377437s0009.1 locus=Thupl.29377437s0009 ID=Thupl.29377437s0009.1.v3.1 annot-version=v3.1
ATGGCAGGAAGTAGTGAGAAGAAGAGCATCACCGCAGTGATCATGGTGATGATGACAGTGATGGTGATGGTGGTGGGAGT
GAGAGCACAAGGAGGAGATGAGTGTGGATTGGCAATCCAGCAGATATCATCATGTTTGAACTTTCTAACAAGTGGGCAGC
CGGTGCCTCAAGTGGGCAGTCTTTGTTGCAGAGGAGTCACCAACTTGTATGCACATGCCACAACTACTCCCCTTGTACAG
AGAGTCTGCAATTGTTTCAAGGCCGAAGCCATTAACTACCATCTCAATGATCAAGCTCTCCAAGGTCTCGCTCCCACCTG
TGGTGTTGATCTTACCTTCACAATTTCCAGGGACATTGATTGTTCAACGTAA
>Thupl.29377437s0010.1 locus=Thupl.29377437s0010 ID=Thupl.29377437s0010.1.v3.1 annot-version=v3.1
ATGGTGATGATGACAGTGATGGTGATGGTGGTGGGAGTGAGAGCACAAGGAGGAGATGAGTGTGGATTGGCAATCCAGCA
GATATCATCATGTTTGAACTTTCTAACAAGTGGGCAGCCGGTGCCTCAAGTGGGCAGTCTTTGTTGCAGAGGAGTCACCA
ACTTGTATGCACATGCCACAACTACTCCCCTTGTACAGAGAGTCTGTAATTGTTTCAAGGCCGAAGCCATTAACTATCAT
CTCAATGATCAAGCTCTCCAAGGTCTCGCTCCCACCTGTGGTGTTGATCTTACCTTCACAATTTCCAAGGACATTGATTG
TTCAACGTAA
>Thupl.29377437s0011.1 locus=Thupl.29377437s0011 ID=Thupl.29377437s0011.1.v3.1 annot-version=v3.1
ATTCAAGCATTAAAATCTCCAATTAGTATGATTTCTCCATTGCATTAAAGAAAGAGATATGCTCATACAATTTTCACTAT
TACATTTGGCACAGCTCTCAATCATGACTATTGAAACTAAGCTGCTTTGAAGGACTCGAACCCGTAACAGTTGACGTAGG
CAGATTGTGGACAAGCAATTAAGAAAGGGGGAAAAAATGTTACAGGCCTTTTTATTCATAAATAATCATGGCCAGGGTCC
CAAAAAGCTAAAAGTCCAAACTAAACGGGGTATTCCCAAAATCAGCAACTGGCTACAAAAATTAAAAAATAAGGACGTTG
CAAATCCTGAAAAGCGGCAGCTTGTTCATTCTGCGATGGCAGTGCAAGGTGCAGCCTTGTGGGTGTTTTCTGCTAAACTG
TTATTTAATCACCCTGACAAGAAGCGCAAAAAAGATCATTACACGTTAAACCCTCTCGAAAATAATTAAAAAGATTCGCA
CATGATAAAATATAGCCATCTAAGAAGCTCTTGCAGAAATAATTCACATTTTATACAAGAGCAGTACACCCAGAACGTCA
CGTCTAGGAATACTTTGACTGCAACATGCGCATCAAGTGTTTGACAGAAGTCCTCAACCAGCTGTTGGACAAATCTATTT
GCAATCCAGTTGGGAGATTGGATAGATTTCATTTTCTCGCATGAACCCCATCAGCAATGTTCTTTTTCCACTCAAACAAT
CGATCTGTACTTGCTTTTTCGCCCTTTGAATTATTGGTTTTTATTTATTTTTAGTTGAAAAAAGTTGCTTCCAGAATTTG
TTCGGATGGGTATTTCCTCTGTGTAAAAGATATGGATGGTCATGGGGATTTTAAGAGACAGTGTGATGCCATTTTTGGAA
TAAGGTGAGAAGATTATGGTGGTGGTAGGTGCATAGTGACAAGGGAAAGGTAGAGCACAAGGGGGATCCGAATCTCATGT
TTTTTTTCCCACTGAGCAGGCTGCCGCAAGATGACAAATCTCAAACCTTTTTGAATGGGTAAAGGACAATGTGCAATGGA
TGGAGCATTGTAAGTGGAGGAGAATTCATGACTTGAATAGAAACCCCCTGGGCAACAACTGTTATACACTAACTGCTTCG
GGATTTTAGTCTGTATTAAGTGATTCGCTGCAGGGGGATTATGGTGTGAGAATTGTACCTTTTAGAAATGCATTTTGGAT
GAAATCAAAATGGCCAACCGTAAAGGAAATCAATGTGGGTGGTTGTCGAGAGCGGAAGGGTGTGAAATTTTTTTTCTAAG
CTAAAGTGATCATGAAAGGTGATCCGGAGATAGTATAGTGGGTCTGGACTTTCGAGGTTCAAAATATACTGAGGCCTTGC
CGAAAGTTATGAAGGGCAGAAAGCTTGGTGGTTGGAGGACCCTTCAGAGCCAATGGAGGCTTCTAAGTTTGAATTCCAGC
TGGTCCATGTCTTACAATAGAGGTGGGATAGAAAGATGATTCACTACTATGAAGAATGTTGAAGCATTCCCAAGGTGAGT
TGAACTTGACATAGAATCCGTTGGATCTGTGAACAAGGCTAATGATTTGAGACCAGTTTGAAAGGATACATGCAGCTGTT
CTGTGAAGCCAAGGAAGGGAAAACCCAAAGAAAAGTTGGTATTGCTTATGGTGACAAATGAGTAATTTGGAGATGGGTTT
GACAAGATTCCCTTAGATGCTACAAAGATGACCAGGAAAAAGGCAATGCAGTTGATCTAAAGGTCTCCAAAGGAAGCTTC
AGTAGTGAGGAGAATTTGGAGTCAGCTAATGAAATTTCGCAGATCAAATGGATAGGCAAAGGGGTGATTCTGAACAATGC
TGGATAGGAAAATCGGATGATTCTTTATTGGATACAGCTGTTGGATTCAGTGGACCTCTGAATATTCCTTGTGCTAAAAA
ACCAGGGCGAAAGAAAGCGAAATTTGCAGACTTTCTCAAACAAGATGATGGTGATAAGGACCAAGAGTTGATAGAGATCA
CGTTGGATGTGTGTGATGATTCTGTTGCAGTTCACAGCATTAAAGATGCGGATAATGCAGCAGAAGTTCCAGATATGTCA
TTGCTGGCAAGGAAATTGGAGCATAAGACATCATTTGGATCTTCGGTTATTAATACAACTTCTGCAAAAATCAAGCAGGT
GTCACATGATATCATGCGCATTGCATCCCTCACTTCGAAAAGAGGCCCACAACCTAGGTTGGATAGAACTGTATCAGGGG
CAAAGCATGCATTGAAAGGATTAAAATTTGTAAGTAAAACTACGGAGAATGCTGATCGACAAGTTTTATTGAAGAGATTT
GATGAGCTTTCTGTTAATGGCCTGCTTTCACGTGCAGATTTTGGTGCATGTATTGGGATGGAATCCAAGGAGTTTGCAGG
GGAGCTTTTTGATGCCCTTGCTCGAAGAAGAGGCATAACCTCACCTGCAATCACAAAGAACGATTTTCAAGAATTTTTAG
AACAGATATCTGATCAAAGCTTTGACTCCAGACTGCAGACCTTCTTTGACATGGTGGACAAGAACGCTGATGGACGTATC
ACAGAGGAAGAAGTGAAAGAGGTTATCATGTTAAGTGCATCAGCTAACAAATTATCCAAGCTTAAGGAACAAGCTGAAGA
ATATGCTGCATTAATCATGGAGGAATTGGACCCCAATAATGTGGGCTACATTGAGCTTCTACAACTTGAAACTTTACTGC
TGCAAGCTCCAAGTGAATCAGCTGTAAAGTCAGGGAATTATAGCCAGAGCTTGAGCCAGGCTCTAAGTCAGAAACTTGCA
CCAACAAAGATGCAAAACCCACTTCAGAGATGGTCTCGAAAAACCAAGTATTTTCTTGAAGATAACTGGAAACGGGTGTG
GATTACATGGCTATGGTTCTTGATGATAGCTGGGTTATTCACATGGAAATTTATTGCGTACAAGAACAGGTCAGTTTATC
ATGTGATGGGTTTCTGTGTATGCACTGCCAAGGGTGCTGCGGAGACTTTGAAGTTCAACATGGCTTTAGTTTTGCTTCCA
GTGTGTCGAAATACCATCACATGGCTTCGGAATAGAACAAAATTGGGCATTGCAGTCCCATTTGATGACAATCTCAATTT
CCACAAGGTAATTGCAGTGTCTATAGCAATAGGAATTGTTTTTCATGCCGGGGCTCACTTAACCTGTGATTTTCCCCGTC
TGCTGCTCACCTCAAAAGAAGAATATGAGCCCATGAAGCCTTTCTTTGGCACTGATAAGCCACCAAATTACTGGTGGTTT
TTGAAGGGCATAGAAGGAGTCACAGGCATTGTCATGGTAGTTTTGATGGTAATTGCATTCACTTTGGCGACTCCCTGGTT
CAGGAGGAACAAGGTGAAACTTCCCAAACCATTGCAGAGGCTCACCGGATTCAATGCTTTTTGGTATTCACACCATTTGT
TCGTGATTGTTTACATTCTCTTGATCATTCATGGAACTTTTCTGTACCTCACACATGAATGGTACTTGAAAACGACATGG
ATGTACCTTGCGATTCCTGTGTTGTTGTATGGAGGGGAGCGGATTCTGAGGGCTTTCAGATCTGGCTCAAAACCGGTGAA
AATACTCAAGGTAGCAATATATCCAGGCAATGTCTTGACACTTCACATGTCGAAGCCCCAAGGATTCAAATACAAGAGTG
GTCAATACATGTTTGTCAATTGCCCTACCGTATCACCGTTTGAATGGCATCCATTCTCCATAACATCAGCACCAGGAGAT
GACTACTTGAGTGTTCATATTCGCACTTTGGGTGATTGGACTCGGGAACTTAAAAATGTCTTTGCAGAGCAGGTATGTGA
ACCTCCCATGACTGGGAAAAGTGGCCTGTTGAGAGCTGATCTTATGCAAGGAGAAAACAACCAGAGGTTCCCAAAATTGC
TCATTGATGGGCCTTACGGAGCACCAGCTCAAGATTACAAAAAATATGATGTCTTGCTTCTTGTTGGGCTTGGTATTGGA
GCCACTCCATTTATTAGCATTCTCAAGGACATTGTTAATCGCATGAAAGTATCTGAAGAAGAAAGAGTAAGTTCCATTCA
GATATGTCATTGTGTTTTTGAATAAATCC
>Thupl.29377437s0012.1 locus=Thupl.29377437s0012 ID=Thupl.29377437s0012.1.v3.1 annot-version=v3.1
TAAAAATACTTTATGAATATTGCTTCACCAATTATTACCGAAGTGAGAGGGTCTGCGAAGGTAATATAATAACAATTCAA
ATAAAATTTTCCCTCCTTACAGAAGGGATGGTTGCAGGCGAAGAAGGGTTGGATTAACATTCTTGTATGGATTTTGTTCA
AAATAAATGAAATCAAAGCTCGATGCGGAATGAGGTATGGAATTGACATCAGCAATGTGTTGGGGAGTAATCATCTCAGA
GCGCGGTTGCAATGGAAAGGCCAAGTAACCTTTCATGTGACCCAACGCATAAACCTGCTTCACAAAACGAGCAGCCATTT
ACAGCCTCAGCTAACTCTGAAGGCAACAATGAAGCATGTGTAAAAGCTATCGCACAGAGATCCTTGAGATTCCGTTACCC
ACTTGTAAGCCAAAAGCGACTCAGAACCTTAGGTCCTGCCAGGCGTGTTCTTGTAACCGACACTGAAAGAGATAACATTT
TACCAAAAATCAGCGAGGAAGAAATCAGTGTCTCCCCAGATCAGCCAGCTTCTTCTGAAAAAGACGTGGTTGTAGCTAGC
ACAGAATGTCCTCCAGCTGCTGACATTCCTTCTCAGCACATAGAGAGGGAAGTATCCAGGCTGGGCCAAAGTAATGCATA
TGATGGTATTTCTGGAGGAAACCACGAACCCCAAGAGCATAGAAAGAGAAAAGCTGACATGGGAAGATTAGGTGAAGTTG
ATTCAGAGGGCAACTTAGAAAAGTCAATGGCAGAGCACAATATTTCCGTGAATAGTTACAAATGCAATGCTTATGACGAT
GAAGCTAATTTTTACTCTGCAAACAGAAAAATTGATGAAGCATCAGGTTCAAAGTGCCATTTGAATCAACTAGAGAAGTT
GTACAATGCACCTCTTAGATCGGACCACCCAAAACCAATGGTACAAGATGGGCCAAAAAAGGTACATTTTGCAAATGTTG
ACTTCTCAAATAGGGGTGATGGTGTGGTGTTTCCGAATTCTTCAATTATGGACATGAATTATAGGCAAGTACATTCAGCA
TTTGACAACCACCAGCTGCATTTGAAATCAAGTAGCTTGGTGCCACTTGCCAAAGATGACAGAAGTGCACCTATGATATC
TTCTATCCAGGATGACTCGATTCAGAAAGTGGATAGACTGCTTGATTCCATATCATCTACTGTTGTTTCTGTTGATTCCA
AGGCCTGTGAGGTGGCCACTGATACTGGTGTGGAGAACTTGTCATCTCATTTGAATTCACTTGCATTGACAGAAAACCAG
ATGAGCGGGAGTTTGAATAACTTAGGCGAATCATTTGCAAATCACCGGCAGATTTCCAACCTGACAGGTGTACTTGGCGC
ACCAAAAAACAAGTCTATTTCTAAAGAGGTACAGATTACTAAAACAAATGTGACTGTTACAACAGCACCAACAGCAGTTG
TGGAACAAATCCTAAAGCCAAGAGATAATGCTTCTTCAGGAATTGAGGTAAATAATTCATCAATTCTGTCTGCGCCTGCA
TCTTTATCATGTAATTTATCGGCTTTTGGCATCTCGAATTCAACTTCAGTTCATTGTACATCTGTACTCTCAACATTATC
ATCTGTTCCAAATCTCGGTCCATCTAAAGGTCTTGTTTCAGCTACAGAGAGAGGAGCGTTGGGAGAATCAAGTAGAATTT
CAAAATATTCAGATCCTAATACTGGTGTAGATGATTCTGAAAGGCATTTCAATCTTAACTTGTATAACTCTTCATCTTCA
TCTGCATCCATCTTTCCATGCACATCTTCGACATTTGCATGCCAGAGTGCTACGTCAATTCAATGCACCTCTGGACCATT
GACTTCGTCTTCTGTAGGACAAGGACTCAATATGTCCAGAGAGCAGAGCACAGCTGCAAAAACAAACAGTAGTAGAAATT
TAACTGAAGAACCAAGCAATGCAAGGTTGCAAGAGCCTCAAGCAGTAATGAAAATAGCAGAGGAAAAATGTCCTCAAGAA
TCTCGTGTAACATCCAAGGAAAACAAAGAGAAAAATCAAGTGCGTGAAGCTGCAGGATGTTTAAATCAATCAATTCAACA
ATCTTCCTCTGAAGTTAACTTGGAAAAAACTTCAGCTGTCAACAACAAAGAAACAGCCACTGGTCGAAAAAAATATTATG
ATTCCGATGCATTTTTCCGTGTCAATAATAAATTGTATCAGAAGCTAGGTAAGATAGGCAGTGGAGGTAGCAGTGAGGTT
CACAAAGTCATATCATCTGACTGCACAATTTATGCCCTTAAAAAAATCAAGTTAAAAGGCCGTGACTATTCTACTGCATA
TGGTTTCTGTCAGGAGATAGATTATCTTACTAGGCTGCGTGGAAAGAACTACATAATACAGCTTATTGACTATGAGGTAA
CTGACAAGAATTTATTCAGGGATGTGGTTGGAGGAAAATTGGGAAATAAGGAAGCAAGAATCAATGAAGATGCTTATATT
TACATGGTACTTGAATATGGAGAAATTGACCTGGCACAGATGCTTTTACAAAAATGGAAGGAGATGGATTCTGTTAGAAA
TCAAATAGACGAGAATTGGTTGCGTTTCTATTGGCAGCAAATTCTCAAGGCTGTCAATACAATACACGAGGAGCGTATTG
TCCATTCAGATTTAAAGCCTGCCAATTTCCTTTTGGTAAAAGGTGTGCTAAAGCTGATTGACTTTGGGATTGCTAAGGCG
ATACAAAGTGACACTACCAATATTCAGAGGGAGTCACAGGTTGGCACATTAAATTACATGTCTCCAGAGGCATTTTTATG
CAACGATGAAGACGAGAATGGAAACATAATAAAATGTGGGCGACCTTCTGATATTTGGTCACTTGGTTGTATTCTATACC
AAATGGTGTATGGAAGGACACCCTTTGCAGATTTCAAGACCTTTTGGGCAAAATACAAAGAGATAACAAACAAACATCAC
AAGATCACATATGGTCCTGTCTCTAATCCAGCGCTTCTAGATATTATGAAAAAATGTTTAGCTTGGAATCGGAATGAACG
CTTACGAATCCCTCAGTTGTTAGAACATCCTTTTCTTCAGCCTCCAGCACCACCTTTAATGCTTACTCAGGATGAACGCC
ATTGTAATGCTCTTGTTGAAATATCTAATACTTATGGATCTGATGTTGAAATTTGCAGATTATGTGAAAACCTGCAGGAG
CAGATTAGGAAACTTTCCAAGCCGTTAGATAGAAGTAGAAATGATAGATGATGATATTTTTAAAAATCTCTGTAGCTGAA
AGTCACCGAAGCTTGCGTAAACAGGCAAAGTGATGCATGCTGCAGTAAGATACAGTTGATTGATATTTGTTCGGCGTCTC
ATTTGATAATGGGCCGTATTTTTGATGCTTAAAAAATATAGATAACTTTTGTCTTGTTATCTATGATATCTACTTCAGCC
AGGGCATTCAGAGTCAGAAAGAGGGAGATTCTGTCTGAGCTAGCTTTGGATTGGCTAACCCAAGAAGAGTTATCTTGTGT
GTATACATAGTGACATACGTTCTAAGTATTCTGCACGAGCAGCTTGGCAATTGTATGCTAGATTGTATGTATAATCAGAC
AATTTTATTAGTATCTCCGTAACTGTGAGGTTTTTGTAATGTTGTAAAGTTATTCTTACAGAGTTCTCTGGTCTTGAGTT
GGCCTCACTTTTTCTTTATATTTGAACTTGAAATTTTGTAGATATGATGTGCATATTTTGATTATTAGATGGAGTGCTTG
CACTCTATTTGAGTTTCAATTGTGATCAGGCACATTTTGTTTCTGTGGTGCTCTTTCTGAGTAGGTTGTGGTCAATGCTG
ACAATATTATTGATGATACGCAGTGGAAACAATTTATCAATATTTCTGCAACCATCAATCAATATTTCCTCTACACTTCA
ACAGCTAATATCTGATAGATCCAAGAAGAGTCTGTCAAAATGTTTTATTTGTTTTA
>Thupl.29377437s0013.1 locus=Thupl.29377437s0013 ID=Thupl.29377437s0013.1.v3.1 annot-version=v3.1
ATTGTTCCCTGGCATTTATTTTATTATTTTGATATGCAAGTTTTGTTATTAATCAAAATATCTGTGTGTTTATTTTTATT
TGTTTAATCTCTCCACAGAGAAGGGTTTGATATGGGCAAGGGAGGAGCAAGCAGCGATCGGGTGGCCGCAGGGCTGCAGA
ATGGTCGCTCGAGGCGGAGAAGAGAGGGAGAGGTGGCGGTCGAGCGGCCGGATGGTGCCGACCGCGGCGGAGAAGGCAAA
CAGAGGAGGGAAAAATGGAAGGGGAGCCACACGGGGCCAGCAATATTAATTTCTAGCGAGGTAACCAAGGATTTGAGGAG
GGAGAGAAGTGGAGTGGGAGAGGTGGTGCACCTCCCCATCATCCCCCCCCTACCATTATGTAGTCACAGTGGGCGGGGCG
GTCGACCATGGCCGTCGGCCTTCCCTTCCCAATGCGCTCCAAGGAGAGGCCATGAAAGCTGAGAAGAGGGGAAAGATAGG
GGGTCAAGTAAGGGCTTTGGCCCTCCCGCCACTGCACATACTATCTTCCATCTTCTAAAACAAAAATAGAACTTCGTTAG
GGTAAAAAAATATAAAACTATCATATCGAGAGTATAAAAATATTTTAGGGTTATATTATATATATATATAAAGGTGGGCA
TTGATAAGCTAAAGTTATATGGGATGCATAGTATATTTAAAAGAATTTACATATGTGTATATCCCATGTATATATGTATT
TGAAAATTGACATATAAATTTAATGTTTTGTAAAAGAATATAATTTTATTGTTCATCTACAAGGTC
>Thupl.29377437s0014.1 locus=Thupl.29377437s0014 ID=Thupl.29377437s0014.1.v3.1 annot-version=v3.1
ATGAAGTTCATGAAGCTTGGATCGAAGCCGGACACCTTTTATACTGAAGATGGTGTCAGGTCAGTCATTTCAGAAGTATC
AAATGATGTAGTTATTGAAGTAAAGGATGCACATTTTTTGTTACACAAATTTCCACTTCTTTCCAAATGCGGTAAATTAC
AAAAGCTAGCTGCAGAAGCTCGTCAATCTAAGAAGGATAATTTGGAGCTTTTTTATTTTCCTAGTGATCCAGAAATATTT
GAGATCTGTGCCAAATTTTGTTATGGTATCACAGTCACTTTAAGTGCCTTGAACATAGTGGCAGTTCGATGTGCTGCTGA
ATATCTTGAGATGAATGAGGATGTAGAAAAAGGGAACCTAATTTTTAAAGTGGAGATCTTTCTAAGTTCTAGCATTTTGC
GGTCCTGGAAAGATTCTATAATGACACTGAAGACAACCAAGGCATTTATGCCTTGTTCTGAAGACCTAAAACTTGTAAGC
CGATGCATCGATGCAATTGCTTATAGGGCATCAGTCAGCCCTTCAAAAGTGGACTGGTCTTACACTAATACTAGATCTTC
TCCGGCAAAAGAGGAAGGAACATCCGATAATTCTACAACTCCAATAGGGAATGGAATTCAAAGCCGGCGCTGCCATCCTG
CTCCTAAAGATTGGTGGGTAGAAGATGTTGCTGAGCTGGAGATCGATTTGTATTGGAGAGTAATGGTGGCAATTAAATCG
ACAGGAAGAATATCTCATGAGGTGATTGGGGAAGCACTACGTGTGTATGCCTTTCATTGGTTACCAGGTATGTCAAAGGA
AATAACTCATAGCCATTCCTCTGATTATGCTGACATTGCTGCCAAACATGGACTTCTGTTAGAAACTATTGTCAGTTTGC
TACCAGCAGAGAAAGGTTCCACCTCATGTAGTTTCTTGTTGAAATTACTCAAAGCTGCAACTATACTAGGTGCATCACCT
TCTTCAAAGATAGAACTTGCTAGACGTGTAGGAATGCAGTTGGAGGAGGCTTCTTTGAATGACCTGCTAATTCCATCTCT
CTCTTATGCCAATGAAACACTTTACGATGTAGACCTTGTACAGACAATATTAGACCATTTTATAATGCAAAACCAAAGCC
TTCCCACAAGCCCTACCCGTACAACACATGCATATGAGAAACGGCGAACACGATCAACTGAAAATATTGGTTTTGTGGAG
GGTAGGACATCAACAGCTTCAACACACAGTGCAAAGTTTAAAGTAGCAAAACTTATAGATGCATATTTGATAGAGATTGC
TCGAGATGCAAATCTGCCAATCTCCAAATTTGTAGCCCTTTCAGAGGCTATACCAGATTTTGGACGTCCAATGCATGATG
ATTTGTACAGAGCAATTGACATTTACCTTCAGGAGCATCCTGGATTTACTAAAAGTGAGAGAAAGAGGATATGTCGACTT
CTGGATTGCAAGAAACTATCAACAGAAGCTTGCTTGCATGCTGCTCAGAATGACCGCTTACCACTGAGGGTTGTTGTACA
GGTCCTATACTTTGAGCAGGTAAGAGCTGCAATGGCAGGAGGTGGAGTAAATGAGTTGCCAAGCAATCTTAAAGCCTTAA
TATCAGCTGAAGAAATCGATTCTCAGGATGTTGGACAGTCAAGCTCATTGGATGAAGGATGGGATGCAGTGCAGCAAAAT
TTCAATGCACTCAAAGGTGATTTAGCGAAAATGAAGTTACGGCTAGCAGAGGCAGAGAAAGAAAGAAATGATTTACGAGA
AGAAGTTGCAAAAACCTCAAAGTCAAAAGGCCTATGTGCTTTTCCATCCAAGCCAAGAAAGATTTTTGGTAAACTATGGC
CAAGTACCAAAAGCGGTGTTGGTGAAAAGAATTGAGAACATGGTAATGCTAAGAATTTTATTTCATAAATCTTTTGGTGC
GAATGGTTTCTGTTACTTGTAATGGGATTTGATAGATGGATGTTTCTTTTGTGCCCTTCTAATATCATATTACCAACATT
GTTATGAGGGCGATCAGGCATGGAGAACTCAATATATGTTAAATACCATCTATTGTTGATAGCTCAGAAAGTGATCCAAG
AAAAAAGCGAAACAGACTGTATCTGATATAGCTATGTAATGCTGACAAAATGATCAGGCATATTGTTCAGACTGAAGTTA
GTAGCATTAAAACTGCATAACTTCAGTAATCGATTTTCAGTGGAATTAGTGACAGAAATTGCAACCCTAGAAAGGTATGT
AGGTTGCATATGTTTCGTAGGAATGATTCTTGGGACATTGGAAGAAAACATGGCTGAGTCAGGGTCACTATGTTGGCTGT
GTACTGATCCTATTTACTAGTATGTGATTCTATTTGGTGCTTTTGAAATATCTGGCAACTTTACAAGCTGTAAAACATTT
TCCACCTTTTTTAAGTGAAAATGGTACTGCCAACTAAGAAAATCTGGCATATCTATTTTCCTGATGCCCCAAGCTGATAT
TGTTCATGGGAGAGGTGGCAGGGGATGTGCAAAATGAAAGTAAAATTTTACTTCCTTGCTAGCAGTGATCTGGAGGTTTG
GTTGATTTTTAACAAGCCATCTCAGCTGTGGGTCCAATTCCACAAAAAGCTGCAATAATTGCATCAATCAACAGGTACAG
AGTTTCAGCTGCTGGCAGTATATAGATGACAAGAATGATCTGCAGATGCAATTCAAGGCAATTGATTTGTCTTGGCGATG
CTGCAAGGTAGGCATATAGTACTGTCCAAGTGACCTAGGGACTACATATATTTGTAAGTAAATCAGAGAGCATAAAGATT
TCTACATATCCTTATCCCATTCTGGGTGAACTTATTTGCAGATCACAAATTATGCTAAGCAGAATATATATATTAGTACA
AAATAGATTTGCTATAAAAGTCTTCACATTTATTCTTGATTTTCGATAATCAGGTGGAAATAGGAAATTACAACAATTTA
TATACACACAAATACTCAAGATTAATAGAAATGTGATTTTTAGCAAGCCTATAATTGCTTATTTTTCCGATCAGGAAAGA
AGAAAATTATATGCATTGTTATATTGAAAATACACAAAATTTATAAATAGGAACTATCTATTCATATACTGTGGTCCTGA
TATTGTGCAGAACAAATAGTATTGGAACCAGAGGCAGTATAGCTGAAATAAAAATAGGAAATAAATATTACAATGCCTGG
AAGTGTACATTACTGGATGCAGAATATACCAAAGAAATATGTATTATCTGATCAATAAGTGAAATAATTGTCAAAATATG
AAATAAGTTAGTATAGAATACATGAGACCTGCTGTCCGATGTAAACTTGTTTACTATATGTATAAGGAAGGGATGTGGCT
GGTATGGTCCAGATTCTGGAGATGGGTGTTTATGTGAGCTTACAGTTGCTATTGGAGAACCATTCTTATCTCATTTTTGG
TAACGTGTGTCCAGTTGTGGGAAAATACGGTGCAGAAGGGATTTGCAACCATGGTTGTACCATGTAATGATTACTTGTAA
GTTGTAAGAACTATTGAGATAATAAACAAAGGACAGAAGAATGAACTCCAGAATTTACTGGTAGATTTCTTGCACTTTCT
GTAGCTGAAGTAACAAGTATCTCATTTGCCTGTCTATGCTATTTATGCTTGACCATAAACTTGAAGTGATGTCAGTAAAT
CTTCATAAAAATGTGGAGCTCCTGTCATACCAGGATCTTGAGGGATGTGGCACTATAAAGGGATCAGTAGCTAGCTGAGA
ATTGATGGGTCTGCAAAATGTTAGGATTATGGTCTTGAAGCCCTGGGATGCTCTTTGTATTGGCTTCAATGGCCAAAACT
GAACTGACAATCAGTAATGCCTCATTATTGATTACATTTATAGGAATAAAATGAAACGTATTACAGATTACTTCATGTCT
GTATTCTTGTTCAAATGAGCAATAAGAAATTATAGAATTGGATGGTGTGTATACACCAGTT
>Thupl.29377437s0015.1 locus=Thupl.29377437s0015 ID=Thupl.29377437s0015.1.v3.1 annot-version=v3.1
ATGAAGTTATCTATTTTTAACAGCGAAAAGCAGAAGTTGATCATGGATAGATCCAGTAACCCAAGGCCGAGTAACGTTAG
CAGCAGCAGTAGTACTAGTTCTATAAGAGCCCTTGGTAGCTATCTTTCTAGGATGCAGCCCACACCGGAGGCAGGACACC
AAGATGTTGTGATAATCATGGATGCTTCCAAAGAGGTTGACTCTTCAGCATTATTTTGGCCAATTGAGTTTTTAAATCTC
AAGAAAGGGGATTCCCTCACGCTCCTTAGAATTGTTCACGAAGTCGATGTTAATCCCAAAAGTGGACGGAATTATAAAGC
TGAAGCGAATTTGAATAAAAATATGGCTTGGGTGTATGCCAAATTAGCGATTGAAAAAGAAATGGATGTGAAAAGGGAAG
AGTGCCTCAAAAACATTCTAGTTGAACTTATTCGTAGAGAATGTGAATATAAACAGATTCAATTTGATATGGAAGTGAGA
GCTGGAGCTTCTACCAAGGTAGTAGCCTTGCAAGCAGCCAGAGAGTTTAAAGCTACATGGATTGTTTTAGACAGGTCTAT
AAAGAAGGATGCCAAGTACTTAAAGGAGAACCTAGTTTGCTTTATTTCAAAAGTGACGAGGAACAACAAAGTTAAAATTC
TGAGAGGAAACATAAGTGCAAATGCAAAAACAGGCAACGGTCTCCTTGCAGAAGTGAGAACAAGGAACAGTGGAAGTGAT
AGTTTGATAGAATCTAGGGAATCGCCTGATTCTGTTGTCTTCAAAAGTATTTATGAAGAAACACCCGCCCCTATTGAAGA
ACGGCCAGAAGACCTATTCAGTCTCGAGATTAGTCCTGCTGATCAGATAACATTTTCTAAAGATTATTATAAGCAGAGCC
TACCTCTAGCATCTGATATTAACCAACAAGCTGACTCCAACCAAGATCCACAGTCTTCTGCAGAAACCCTCTATTTTTCA
GACGATGGCAGCAACAATGGAGACACAGTAGGAGACACTAAAAAAGTGAAGACAGTAGTGGAAAATTTCATATCCAATCT
GAAATTACCAGAAGGAAGCTTTGCATCTCCGGCAGATCCCTGTTCAGTATGCCAATACAAGTCATCCCTTATGATGGGGC
AGGAACTAATAAAATACACATATGCAGAGCTTGAAGAAGCCACAAACAACTTCTCAGAAGAGAACTGCCTTTCAAGAAGT
GGGTCTAGGTCTGTTTATAAGGGTCGCCTAAAACAAGGATTGTACATTGCAGTAAAAGCTCATAAACATGCAAGTTATGT
GCAGCAGAGAGCTGAATTCTTGTCTGAAGTTGAAGGCATAAGTCGTGCACAGCATAAGAACCTTGTAATGCTTCTGGGAT
ATTGCTCAGAGGATAATCACCGATTTCTTGTTTACGAGTATATCTGCAATGGATCTCTCTATCATCATCTCTATGGGAGC
GACAGAAAAGTATTGAATTGGCAAGAGAGGAGAAAAATAGCAATCGGAGCTGCCAGAGGTATTCGTTACTTGCATGAAGA
GTGCAGAGGTCGTCAGATTGTTCATGGTGACCTCCGTCTCAAGAAGATTCTTCTTACCCATAACTTGGAACCCACGGTAT
GCATATCTCTAAACCTATGA
>Thupl.29377437s0016.1 locus=Thupl.29377437s0016 ID=Thupl.29377437s0016.1.v3.1 annot-version=v3.1
GGGGAGGAGTTTGGGGCCTGTGCCGCTGCGCCGTCCCCACGAACGATTACTTGGTTGAGGAAAGCAACTACTGTGCTTGT
TTCTTCGTTTGCTCCGTTTGGACTGCTTTTTTCAAAGACCTGCTGGATTTTTTCGATTTGGGTGTGTTCTAATGGCGGAT
TTGCCGTGTGATGGAGATGGGGTTTGCATGGTGTGCAAGGTGGTTCCGTCCGACTGTGATGTGCTGCTGTGCAATAACTG
CGTGAGCCCATGGCATATGCAGTGCTTGAATCCCCCTTTGACGGCTGTTCCTGTTGGAGATTGGTTCTGCCCCGACTGTT
CCATCACCAATAGCGAAGACCAACAGCGCCCCTGTCTCGTTAAATCTTCTTCTGATGGGGATGACTTGATTAGTCAGATC
AGAGCAATACAGGCCGACCCAAATCTCAGTGAAGATGAAAAAGCCAAGAAAAGGCAAGCCCTTATGGCCAGAGGACAGGG
TAAGGACAAGACGAAGGAAGGGGATAAAGACGGGGAAGAGGAGGCCAAAGTTTCCAGGCCCAGGAGAAATGAGCTGCTCG
AGCTATTCGATGAGAGCCTCAATTGCATTTTCTGCATGCAGCTTCCTGAACGACCTGTCACTACCCCTTGTGGTCACAAC
TTCTGCTTGAAGTGTTTCCAGAAGTGGATGGCACAAGGAAAGAAAAACTGTGCAAAATGCAGGTCTACTATTCCTCCCAA
AATGTACTCTCAGCCCAGAATCAATTCAACCCTTGTAATGGTTATTCGTATGGCGAAAGCTGCAGCAGCCAATAGAGGAG
ACTCTTCTCGAGTCCCCAAGGTCTATGCCACTATTGAGAATCAAAATAAGCCTGATAAGGCCTTCACAACAGAACGTGCC
AAGAAAACTGGCATAGCAAATGCAGCTAGTGGGCGAATTTTTGTTACTGTTCCACCAGATCACTTTGGACCAATTCTTGC
AGAGAATGATCCAGAACGAAATCAAGGTGTTCTTGTTGGAGAGTGTTGGGGAGACAGAATGGAATGCAGACAGTGGGGAG
TTCATCTTCCTCATGTTGCTGGTATTTCTGGGCAGGCTGACTATGGGTCCCAGTCTGTGGCTCTATCTGGGGGTTATGAA
GATGATGAGGATCATGGTGAATGGTTCCTTTACACTGGGAGTGGTGGAAGAGATCTTAGTGGGAACAAGCGAACAAATAA
GGACCAATCCTTTGATCAAACATTTGACAAATATAATGAAGCTTTGCGAGTTAGTTGTAAGATGGGCTATCCGGTTCGTG
TTGTCAGGTCTCACAAGGAAAAACGTTCATCCTATGCGCCAGAAAATGGTGTTCGTTATGATGGTATATATAGGATCGAA
AAATGCTGGCGTAAAAAAGGAATTCAGGTAGGGTTTAAGGTTTGTAGGTACCTGTTTGTTCGCTGTGACAATGAACCTGC
TCCATGGACCAGTGATGAACATGGGGATCGGCCTCGGTCCTTACCTAAAATAGACGAGCTTAAGATTGCATCTGATATCA
CTGACAGAAAGAGAGAGCCATCATGGGATTGGACGGGCGAACGATGGGGATGGGTACGAGATCCTCCTGCAAGCAGAAGA
CTTGGTTCTTCGAATAAAAGATTAGCTTCTGATGGAAGTAGGAATAATGATAGACCAAGGAAATTCATGACAATACAGCA
GAGGTTGCTTAAAGAATTCAGTTGCAGTCTTTGCAAGAAGGTTTTGACTCTTCCAATATCTACTCCATGTGGACATAATT
TTTGTAAGTCCTGTATAGAAGGTTTGTTTGCTGGGCAGCAAGATGTGCGAGAGCGTACTACTGTTAGTGGCCGCTCCTTG
AGAACACAGAAGATAGTCAAGAAGTGCCCATCTTGCCAGGGAGATATCAATGATTTTCTTGCAAATCCTCAGGTGAATAG
ACAGATGGAGGATGTGATTCGGTCACTCAAGCATAAAGATGAAGATGGGTCTGAAAGTGATGGTGATGGGAAAGAAGTTC
AGTGTGAGGGTGCTGAGAATGAAGACATGAAAATGGAAAATTGTATAATGCAGTCAACAGAAGATTCTAATGAACCTATA
GTTACACCAGCTGACAGATCCGAATCCTTCAAAATTACAGATGGAGAAGCAAGTATTGAGATTCTAGAAGAAGGCGCTTC
TGATAAAAAGGTCATTACAGATTCGGGTAAGAGGCCTTTAGATCCAGAGAAAGAAAAAGCCGTCAGGCAACTTCATTGCA
AGTATTCTCGCTACTCAGAAGAGCTATTGCGGAGTATGCTGTTTGACCAGGAAGGTGATGTAAAGGAGCTTGAAGCTCTT
TTGAGAACATTGCAACGGCAAGAGACCAGGGCCAATCGCGCGGTTTCAAATTCACCAGCTTCGAAGAATAAGAGTAACGG
TGCATCTCTTCATAGCACAGTCATGGAGGAAACTGACACTGATGTTTCGAATGCAAAAGAGAATAATATAAATGCTGAAA
GAACAGAGCCAACTGTGAAGGACATTGATGCCGAAGTGTTAAAGGAGGATTGCACTGAAAAGGAAACCATTGAATCTGTG
GAATCATCACCAGTAAGGCAACAGAGCAAGTGCACTAGTGAAACAGAGGAAAAGAGTTCTAGGAAGAGAAGAAGAGAAGT
GCCTTTACCTGCACCTAAAATTTATCGAACTCGACACAGGGCTTCTAACAATATAGTTACAGGGTCTGCTGCTGTTTTGG
GAACACCCACAAAAAACAACTTACAAACAGCATCACCTTCAAGTCCGCTGGTAGTTGTATCAGATAGTGACTTCGAGTAA
TCAATTGATACATGATTTGGTGATATGTGTAATGTCCCTTGTGAACTTCCTTGGAAATTTTGACCTTTTGTTCAATAGGC
TATGCTGTCAAATTGTTTGCACAAAGGAATCAAGGATACTAATTGTGATAAGATCTTGATTGCATTCACAGATCAAATCA
CTCTAAATAATAATAACTACAGGTTCCATCAGCACTTATTTCCAGACTTCAAGGTCAGATTTGATTTTTGCTTCAGTTGT
ATATGTATGTTCATTTGTGAGCTCAATTCTTGGATAGGGTTTAATATGTTTGTAGTTGAAAAGAAAATAAAATTGGTTCA
AGGGAAATTACATTAATAATTAGCTGCAATTGTAAGTT
>Thupl.29377437s0017.1 locus=Thupl.29377437s0017 ID=Thupl.29377437s0017.1.v3.1 annot-version=v3.1
TATGCATCTTCTCATTCATCTTTCAGGTGAACCAAACGGGTCAGACCATATTCCAGATTTCATTTTGAGGATAAGCATCT
TCTTGAATATGCAGCATCTCCCTGAATTGGCCATATCTAGGATATGGTATTCCTGCTGCCAAACGGGCCCTAAAAATATT
TCATTCATTCATTCATTCAAAAATGAACTAAACGGCTACATAAGACCTACCCTTAAAATTCACACAAATTTTTTTAAGCG
AAACAGATGACTGCTCGCAGTGTTCATTCATTTGTATTGTCTGTGCGTTCTTTAAACTATGACCCGTCGATGACTTGACA
CATGAAATTGCTCCGCCTGAACATGGCTACCGCTGGCAGGGGCCTCCGGCAGCAATATATCATTCATCACAGTGCTTTGC
AATCCCTTTTTAGAATGTTTTCATACAATCCTTGTCCTGATCCTGGATTTCAACACTGCAATGACCTTAAACCCTCACAA
AATCTTAGTGATCCCAGAACCTTAAACAACAAAAGCCACAAAAATACTTCCAATGAGCCCCCTGGCCAGGCCCCATGGTC
GTTGGAATCAAAAGATAACACCCCCATTATATCATCTTTGCCATTCGATTTTCAATACAGTTATTCCGAATCAAACCCCA
ACATTGTTCCAATAGGGTACCGCGAGAAGAAATTTTCCCCGTTTGGGCCTGACAGAATTGACAGGTCATGGACAGGCTGG
TCCGCTCCCGCGCCTGCACCGTTCAAAGACAATGCAGATGAATTCAAGAAGCGTCAACAAGAAATTCTTGGCGAGCCGCT
CACCGAAGAGGAAATCGGGGATCTTGCGGAGAGATATAGCCGTGGAAACTGTGATCGCCAAATTAACCTCGGCCGTGGGG
GTGTGACTCACAATATGCTAGTTGATATACACAACCACTGGAAACGTGCAGAGGCTGTGAGAATAAAATGCCTTGGTGTA
CCAACAATTGATATGGATAATGTCTGTTTTCACCTTGAGGACAAAACTGGTGGGAAGATAATTTCTCGCAGGACTAACAT
TCTTATACTGTATAGAGGAAGGCATTATGACCCAAAACAAAGGCCTGTTATTCCTCTTATGTTATGGAGACCTCATGAAC
CTATTTATCCGAGATTGATCAACAATGTTGTTGATGGTTTAACATTTGAAGAAACAAAGGAATTAAGAAATAGAGGTCTG
AATGCACCAGCTTTGACAAAGCTTACACAAAATGGTTGCTATGTGCGTCTTGTGCAGAAAGTAAGAGATGCTTTTGTGGA
GAATGAAGTGGTAAGAATAGATTGTACAGGCATGGAAACAAGTGACTATAAGAAGATTGGTGCAAAACTAAGGGATTTAG
TACCATGTGTCCTCCTTATTTTCAAGGATAGACAAATTGTTATTTGGAGGGGCAAGAATTACGACAGTAAAAATGCTTTT
TCAAGTGAGTCATTGTCAGGTATTCTTTCCGAGGGATTAAACATTTCTTGAAGAAGGCTAAAAGCACTTGTGGTGTCATC
GGAAAAATCTCAAATCATCAGCATAAAACCAGACTGATGAATGCTATTTTTGGCATCTTCCAATCGAATAAAGGACTGCA
AACTTCATGGTGGTTAATTTCATTTGCAACAAATCGTCGTGTTGCCATATAAGCTTGTGGTTCTTGAATATGTAAAATGC
ATTTTGCATATGGAGGTCCAACGTTTGAAGCTTTTAACTGCGTGCTTTCCTTTGTCAGACTAACTATGGATTTTAGATCG
CAAGATTGAATCAGATCCCAAGATTTTGATTGTTTACAGTGCAAAATGCTAACAATGATGCCAACAAAGTCTCTTTGATG
CTATAACAAATTCCCAGCGGTATTTCTACATTAAAAAAAGACAGTACTGTTTTGTGCAGATGGTGATATAAGAGAAGTTA
AGCAATTCTAGATTTTAAAGAGTTGATGACTCTGTTACACTTATCAAGGAGTGCTTAGGTTGGCAGAATAGCTAACATTT
TGTAGCATTGTGCAAGGGCAGGTCCTCATATCCACGTGTGTTGGCTGAAATCACACCATGTACTAGTAGCAGAAGCCAAT
AATATTTTGAACATGTGTGCAATATGTGCACTTTTTCGGCATTGGTGGAACAATTTTGTAAACTACTATAGATATTCTTC
GTCCACGTGCAAAGTTGTATAAAAATTAATCAGTGGACATTGATGACATTGGAAGTGAAATATAAGAAGGTTCTATTGCT
TGGCTATATCATTAAGTGAATAACATTTATAATCATTTGAATCACATGTTGCAAACTCAGGGTCGACATACCCAAATTTG
ACTTGGATTTGGTGACTAACAATCATTATTATACTTGAGAGTAAT
>Thupl.29377437s0018.1 locus=Thupl.29377437s0018 ID=Thupl.29377437s0018.1.v3.1 annot-version=v3.1
ATGACGCTTCTGCGAGGATATTTTCTTTCTAGTGAAAGTGGCTGCAAGAGACTTGGCAGGAGGAGTGTTTGTGAAAGTTT
GAGCTGCAGGAGAAACAAGAGTATCATCTTTGGTCTTTCTCCTTTTAGAACTCGTAGGAGTGGATTCAAGATTTATTGTC
ACCTCTTTCTCAATGACATCCTCTTCCACCTTCCCTTTTCCTTTATCTTTATGTTGGGTACTCTATTCTGCAATAGGGGC
TTGGAAGGCCGCAGGAGTCTCTGTTTCACCCTCCTCCATACTAGGGCTTGGATCAATAGATGCTTTGATTTCTTGTTCTT
ATTCTGGAGGAGTAGGGTTTATAGAAGAGGTCTCCTGAATTGA
>Thupl.29377437s0019.1 locus=Thupl.29377437s0019 ID=Thupl.29377437s0019.1.v3.1 annot-version=v3.1
GGGGAAGCAATAGCACAGAATTTGAGATCATCGTTTGGCTTACGAGTTCCATTTATATCAGTTGTGATTGGAGAAGGAGG
TTCAGGTGGAGCCCTGGCTATTGGGACTGCTAATAGGATGCTCATGTTAGAGAATTCAGTTTATTTTGTTGCAAGTCCTG
AGGCGGCTGCTGCAATCCTGTATAAATCAGCTAAAGCTGCTCCAAAGTTAACCGTGAGGTTGAAGATTACAGCTGAAGAA
CTATACGAATTTGGAATAGCCGATGAAGTTATTCCTGAACCCCTTGGGGGTGCACATGCTGATCCATTGGAAACCTCCAA
ACGATTAAAAGATGCCATCTTGAAAAACTTGAGGGAACTGAAGAAAGTGAGTCCAGAAATGCTCAAAGAAGATCGTAAGG
CCAAGTTTATTGGTATTGGTGATTGCGAAGAGAGAGAACTTGATGCGGCCAGCATCCGTAAGATGAAGAAGGGTCTACCT
GCTCCAGATTTAGGCATTAAGCTAGCTGAGAAATTAAAGCATTCGGGGAAATACAAACCAAGTTTTAATGGTGCAGTTAA
TATCTCAAACGATGATGCAGTTAATATCCCAAACGATGAGGAGCTGGAATTTGAAAGAGAAAAGTACTTGAGGCTACTCA
ACGCAAATAAACCAAAAGGGATTTTTCAAAAGTGGCTAAAACCTTTCACTAAAAAATGAGGACATTTAATACACCGACTC
TTCTCATTTTGACATAGGTCGAGTTGTTAGATGACAAATTGCTTTCTACCACGGTTTTCCTTTTGAACCAATTCAAAGTT
GTATATTTTTTTGGCCAAAGGCTTCTGAATAACATATTCTTGTTAGTATGAGAATAAAAAGTTCAAATAGTGTGACACCT
TGACATTGCTGTGATTTGATATGCAATTAGCTCCGGATTATGACCTATTATTGCCGTTTTGCCGTTTTGCAATGGTTTGA
ACTGGATGTTCGTGTGGGGAAAAGTTTGAGCAGATATGTATCCACCGCTTTAAAATCCCTTCTATCTTTTTCATTTAGTA
AAAAGGTAATCTAGTCACTTTAAAAATGTGTTTCATTGGCATGGATGATTCAGAGTAATGGCAGATGGTTATTATTGAAG
CTTATTAAT
>Thupl.29377437s0020.1 locus=Thupl.29377437s0020 ID=Thupl.29377437s0020.1.v3.1 annot-version=v3.1
AGTACCATACGTCCACCCGCGCTTCTTCGATGACTTCGATGTTCTCTTCTGCAATACAAGAAGTCCATCTAAACTCCTGT
ATGCACGATCTGCTCTGCTCTGCTCTTGTTTTCTTCTCTCGTTTCATCAATGGATTCCTGTGCGCTCTCATTGCGCCAGG
GTCAAATGCTGCGATGTAATCACCACAACGGGCTCTTGACTCGGGGGATCGGGGTTCGAGTCGTCCAACAATCTACAGCA
GCAACTTCGCTAAATGTAATGGCAGCAAACTTTAAATTGCGCAGGGGCAGGAAACATAAGAGAGAGATTGAGTATCCCTG
GCCAGATAAAATTCCCGCCGATGACAATGGAACGCATCCTTTCACCTACGTTAACAGATTTAAGCCGCTCACGAAGCAGT
CGAAGAAAGTTCTCCTGCCTTTTGAGAGGCCGCTTGCCGAAATACAGAGGAAAATTGAAGAGGTTAAAAAAATGCAGAAG
GAAACTGGCTTACAATTTGAACGTTATATCACTGTTTTGGAGATTCAATGCAACGAGGTCATGCAAGAAATATATGGAAG
TTTGACTCCATTTCAGCGTCTAAGTGTTGCGCGACATCCCAACAGGCCTACTTGTCTTGACCATGTGTCAAACATTAGTG
ATAGGTGGCTGGAACTGCATGGAGATCGTGCTGGATACGATGATCCAGCTATTGTCACTGGTATTGCAAGCATGGATGGG
ATAAGCTTCATGTTTATTGGACACCAGAAGGGCCAAAATACGAAGGAAAATATTCATCGGAACTTTGCCATGCCAACACC
ACATGGCTATAGAAAGGCTTTACGAATAATGAACAAGGCTGATTAATTTGGTCTTCCTATTATTACATTTGTCGATACCC
CAGGCGCATATGCAGACATTGCGTCTGAGCGGAAAGGACAAGTATATTCAGTGAACTTTGCACCAGGATATTTTAT
>Thupl.29377437s0021.1 locus=Thupl.29377437s0021 ID=Thupl.29377437s0021.1.v3.1 annot-version=v3.1
ATGATTAAGTGTGAGATGGGTTTGGAGGGAGAAATGGAAGCCATGGATCAGCAGGTGGAGGCAGTGGCAAAGGCATTTGT
TGATCATTACTATTATCTCTTTGACAACAGCCGAGCTAGTTTGGTTTCTTTGTATCATGAATCGAATTCAATGCTGAGCT
TTGAAGGGCAGAAGATTCAAGGAGCTACTAATATCTTGCTCAAGCTCAATTCTTTGCCCTTTGAGCAATCTAAGCATAAT
ATTTCTACCATTGATTGCCAACACTCTGGACCTGCAAATGGGATTTTGGTTTTTGTAAGTGGGAACCTTCAGCTTCCTGG
TGAAGAGCACCCCCTCAGATTTAGCCAGATGTTCCATCTTATACCAACTCCAGAGGGAAATTTCTATGTACAAAATGATA
TCTTTCGCCTAAATTATGGATGA
>Thupl.29377437s0022.1 locus=Thupl.29377437s0022 ID=Thupl.29377437s0022.1.v3.1 annot-version=v3.1
ATGAAGTTCCACAATTCAGCGTGAGTGGTGTGAAGATGAAAAAGATTGTCATTTCATTGTTGTTAGCTGGGTTTTTCTTG
TACGTACAGAAGAGCCCAGCCCCTGCACGGCGCTTTGCCAGACGGGTTCAAGAGGACCAAGCCAATAATGGAGTTGATTC
TGTGTGTAAGGCTACGCTTTACCCACACGTGTGCCTTTCAACTCTGCATGCTCGTCCCCCTCAAGGACTGTCCATTAAGG
ATATGGCCACTGTTTCCCTCCAGGCGAGCCTCCATGAGCTCCAAAAGCTCTACTCCATTGTAGCCTCGGAGATTAATGAG
GATGATGTGATTGAAGATTGTGGGACCCTTTTTCAATCTTCACTGCACCATCTGAACGCGTCGTTGGAATTGGTGAGGAA
GCCCGGGGATGAGTTGAAGAGAGAGGAGGCGGACGATGTGAAGACGTGGCTCAGCGCTTCGCTCACCGACCTCGAGACAT
GCAAGCAGCCATTTCAAGAACTCAACACACGTGTTGCCAAACTGGTGAGTAATTCTCTTGCCATTGTCAACTCCATTACT
GTTCCAGTGGGCTCCATTCATCGCCGCCGCCTTTTTTCTCTCGAAGACGGTTTTCCGAGCTGGGTTTCCCCGGCCGATAG
GCGGCTTCTGCAGAGTTCTCCGGCGGGCGGCGTGGCGGCGAACGTGGTGGTGGCGAAGGACGGGAGTGGGAATTACAAGA
CGGTATCGGAAGCGGTGGAATCTGCTCCGAGTAATGGGAATGAGCGATATGTAATCCATGTGAAAGCTGGTGTGTATGCG
GAACGGGTTCTTGTGTCGAAAGATAATATCATGCTTGTTGGGGATGGGAAGGACATTACAGTCGTCAGTGGCAGCAAGTC
TGGAGCTTCTCTCAAGTCCATTCCAACTTTCGCTGTGACCGGGAAAGGATTCATTGCACGAGACATAGGATTCGAGAACA
CAGCAGGAGCAAACCAAGCCATTGCACTCCGAGCGGCTTCAGATCAATCAGTCTATTATCGTTGCAGCCTGAAGAGCTAC
CAAGACACACTCTACGCTTATTCTCTTCGCCAGTTTTACAGAGAATGCGACATCTATGGCAGTGTCGATTTCATATTCGG
CAACGCAGCTGCAGTCTTCCAGAGCTGCAATATAATCTCTCGCCAACGTGGCGGCGGAAGTGCCAACTACATTACAGCAC
AGGGTAGAACAGACCCCAACCAAAATACAGGCTTCTCCATTGATGAGTGCAAGGTCACTGGTTCGATGCGCACATATTTG
GGAAGACCGTGGAAGCAATACTCTCGCACAGTGTTCATGCAATCTTATCTAGATGGTAGCATTGATCCTGCTGGTTGGGC
TGATTGGCCAGGAAGCTCTTTTAGCAAAAGTGTGTATTATGGAGAATATATGAACAATGGGCCAGGCGCAGGAACTGCTA
AGAGAGTGCAATGGCTTGGATATCATATCATTTCAACTACCGCAGAGGCCAGCAAGTTTACTGTAGCAGAATTAATCTCT
GGAAACTCGTGGTTGCCTTCCACTGGGGTTTCCTTCCGATCTGGCCTTATTTCATGATGGTATTTGGCTTTACCATTCAA
TGAATTATGTTGTAAAGATTCTTACTATTCAAAATCTCGTATTAGATATAGATAATAATTAATGAATCAATAAATAAATT
GATCTCATGTTAGAGATGCATATTTGTTAATTAATTAATTAACAAATTGTATCAGATTTCTACTCATGAGATGTGTAGTA
TGGTTGTTGGTTTAAAGACTTTATGAAATCGAGCTATATTAGAATAATCTTTTTCCAAAGTTTTGATTCCAAATTATGTT
TCAAAATAAAATGAAACTAAATTGTGTTTCAAAGTTAAAATTTTATTGTACGTGTTAATTATAAAATAAATATAATAATT
AAATATTATTTAGTGTCTTTT
>Thupl.29377437s0023.1 locus=Thupl.29377437s0023 ID=Thupl.29377437s0023.1.v3.1 annot-version=v3.1
AGAGGTAGGCTAGTTTTGTGAGTCGGCCGAGGACAGTTGTTTGGCACTCACTCAATGGAAAGAACATTTAATGCTAACCT
AATTTCTGACCATTGGAACCTATATAAAGGATAGAGCCATTCATTTTCATTCTCACCATGTGATTAAGAATTTCGCAAAG
AGATTGAGCATTTGCAAACTTGATAACAACAAAGTTTTTTGAAGATTTCTATAGCATGCCGTCGGCAACCTCTTTAGTGG
AAAGTGTGAGTTTTGATATCTGCCGAGGTATTCTGTTTATAATCTTTTGAACCCTATTTTTAGATATAATGGCCGTAATT
TCTTCCACAGTAGCTAAGAAAATGGAGAAGGAGTTGCAAAAATTTCAATTGGCTAGGAGCGACACCTGTGCGCTTCCTAA
TTTCAGGGTAGTTCCTGAAAGCGCTATCCAAGGTGATCTAACTGGAGCCCTATCATCGATTCCACCAAAGGTTCTTATGA
TTCATGATATTAGATCATGTTATATGTGCAAAGTGAGTGAAATAGGGGATTATGAGCTAAGAGAATCCTATGACAGATTG
TGTGTAGACGGAGCCCTAAAAGTTGAGCATAAACATCTAGCCAGGAAAGGGTTAACTTGTGCCCTAGATTTTCTTAGAGA
TTTCAAAATAGAATGGATTAAGATTATTCTTAGCCGTGTACACAATATGAACATTTGGCTGGATAATGGACCAGTCAAGA
TCACAAAGGAAATCATCAACCGAGTAACTGGTTATCCAATTGTTAATGGAAAAAGAACAATGAGATGTTAGAGTAAGGAG
GAAATAGAAGCAAACACCAGGACTATTTGGAACAAAAGAGGGATGAAAATCTCTACAATTACAGATTTGGAGATTGATTT
TGTAGTAAGGGTCATAGCTCACAAATTTTATCAGTCGAGCTGAATGGACAGTGTCCCATGTATTGCAGACGATCGGGCAT
GGAAGATTGTGAAGAAGGACCATACTTATGACCTTGCCAAGCTTCAGATGATGTAGCTGGCTAAGAACCTTTCTTCAATT
GGAAAGGAAAAGAACTCAATGTGTAATTTTAGTTATCTGCTAGTTTGCACATTTTTCTATATACGTAATACTTTTCCTAC
TTTTGGAGATATTGTGTGGAAGTCAGACCGACCAGTTACACAACAAATTAATGTACTTATTCAATAGTTGGGTAGTAATT
TTAACAATTGTAATGGGAACATATTTTGTCAAATTTAAGAAAAAGATGAGATTGAGAAGAAGAATTCCTAGGTCACTGGT
TGAGAAACACTATGAGGACATTTGTTTCCTAGTGGATACAGATTTTACCTATGTTTAGGAAGTAGTACCGAGGGTATCAT
GGCTAAGGTCATTACCTTATGAGGTGAATATTGATAAGACATCTAAAGCTATAAAAAATCTACTGGAAGAGGAGATTGAT
GGATTAGCCAAACA
>Thupl.29377437s0024.1 locus=Thupl.29377437s0024 ID=Thupl.29377437s0024.1.v3.1 annot-version=v3.1
TTTTGGCAATTATGAGGAAGTTAAGTCCAAAATCTCTATGGATTTGAAGGTTGGAACTATAGAGAGAAAAAGGAAAAATA
TTGTCAAAGGTTTGAAGAAGATGATTGGAATTGAGGGTGATGAAGAAATAGAGGATGCACCTTTAGGTTTGTCAACAGGT
CAAGGAGAGGATATGACTAGTGGAGATGATGAGAGTGAACCTGAAGAAGATATCACTGAGAAATAAAAAGGAAAGAATCC
AGTGGTTGTCAAGGAAACTAAATCAAGAAAACCAAAACCTAAGGCTACCCCTCCTGTTGCAAACCGGCTTAGGACTAGGG
CAACAAATTTTTCATCTCCTGTTGAGAAAAAATTGTATATACAAGGAAGAATGCTAGAGAGAGTAGCTCAGGTAAAAGAA
AACAAGTTGAAACAAAGGATGTGTCGAGCCAACCTGAGAAAAGACCGAGGAGGAAGCTGATCTTGCAGCATGAATATTAT
GAGGAGAAGACATATACGGATGAAGCCAGCAACATACCTACAACATCACTCAGACCACCGACCAATATTGATGAGGTATG
TAAGAACATTAGAAGTATAGTTGGATTAGCTAGATTCAAATTTGTTAAGTATGAGAAGCAAAGTAGAGAAGACAAGCATA
AGATTCAAGAGGCAGTAATAGAAATGATGGGCACATTTAAGATGACACCTATAGAGATAGGAGATCTTGTCCCTATAGAA
CTATATGATATCTTATCAGAAAAATGGAAATATGCATTGATGACTGAAAGAGAGATAAGGGAAGGGACATTAGCTACGGT
CATTCTTGGATTAACAAAGAAACAGATAGGAAAATATATTGAACAATATAAAAGGAAAATTATTTCCAAACTTAGAGCCT
ATGCAATACTGAGAAATGATGTTGAAGGAGTAGTCCAACAGAGCACTCAAATCTGGAAGAAGACTTTTGGGTTATTAATT
GAGAAGGAAAATAAGACAGGTGAAGGCACCGCAAAGAAGATGGAAATGGAAGGACAGATTGCTACTAGATAGGTAGAGAC
AAAGAAAACAAACAAAGTGCCAACTTTAGATCTGACTTTGGACAGTCCCATTGTCACTGCAGTTGAAGATAATAGTAATT
TGGATGTTGAGGATCAGAATGAGCCGGTAGACACAGGTATGCAATCTCCTTTTCAAGAAATAGAGGTTGAGACAAAAAAA
AAAGCATAAGAAAAGGAGGTAATAAATGATAATCCACCTATTTTAGAGGTTGTGCAATCATTTTTAGATGGCAATGGAAG
TAAGATTGAAGAAATGATAAATAATCCTACAGAACAAGAGGCTATACAAGTGTTGGTGGAGCTGCCACACTCTGTACCAT
CTACTCCAATTGGACCCAAAATTGTTAGTATACCTGATCAGCAGGTGATCATTACTCAATTAAAGACAATAGTTGAAATT
AGCACTGACAAGGAAAATGATAATGAAGAACCTAAGCCGTGTATCAAATCACCAGAGCTCAAGAAGACAAAGTTAAATAA
GAAAAATTCATCGAGCCTAAATGTCACATTGGATGAAGTTATTGTGGTTCCTAAATGGGATCCAAAAAACTTGACATATG
AGCAGATTCAGAATCTACAAGACCTATTGAAGAG
>Thupl.29377437s0025.1 locus=Thupl.29377437s0025 ID=Thupl.29377437s0025.1.v3.1 annot-version=v3.1
ATGTTTGCTGGAAAGACACAGTTAGTAGCTCTTCCTCTTAGGCCAGTGATCATTGAAGGTCCCTTCCAGCAATGGGGCCT
TGATTTTATTGGCCCTATAAATCCCACATCTAGTGCAGACCATACCTATATAATCACTACAACAGACTACTTCACGAAAT
GGGTGGAGGTGAAAGAAACTAAGAAAAATACATCTGAATTAGTATGTGAGTTTATTAAAGAAAACATCCTGGTAAGTCAC
TCATCCGACTATTTCCCACAAGGAAACGGTCAGGCAGAATCTAGCATCAAGAACTTAGTAAACATCATGAAGAAACTTGT
GGTAGATAATCAAAGAACCTGGCATAAGAAAATCCATGAAGCACTATGGGTGGATAGGGTGACCCAAAAAAGATCTATTG
GCATTTCTCCCTTTGATCTAGTCTATGGAATTGAGGCTAGTCTTCCATTGTCGTCAGAATTGGCAACTTGCAAATTAAGG
ACAGTAGTAGAAGATGGTATATATAAAGATGGTTTAGAAAAGAGGATCCTATATTTAAAAAAGATTGAAGAGGAAAGAGA
GAAGATGGTAGATCACATCATGCAGCATCAAATGCATGTGAAGAATTTGTTTGACAAGAGAAGCAGGCCTCAAAAATTTA
TGGAAGGAGATATGGTACTGCTATGGGACAAACACAGAGCACCTAAAGGTATGCACAGAAAATTTGAGATGTTGTGGAAA
GGGCCTTTGAAGATTCATCAGGCATATGAGAAGAATTCCTTTAAATTGGCTTATCCAGATGGTGAATTATTACCCCTGAC
ATACAATGGTCAGGATTTGAAGTTGTACTAG
>Thupl.29377437s0026.1 locus=Thupl.29377437s0026 ID=Thupl.29377437s0026.1.v3.1 annot-version=v3.1
ACACGAATTTGTCGTCTGAATCTTGCCTCCCTATTAGATAGCCCAGGCGGCTGCTAATCAAAAGTAGTGGGGTGATCATA
GAGTCATCTATGCAATTCTTCAGTTATAAATACTGCCCAATTACTACTCAAAGCCTACAGAAACATTCACATTGCCTACA
GAAACATTCCATTATAGTTTGTTGGGTTTTGAGTAGAGATGAAAATGATTAGCCAGCCTTTTGCTGTTCTCTTCTTACTC
TTCGCTCTGTTTGCCTGTGCCTCAGGGCACATGAAGGGAGAGAGTGTGCGAATAAGCCCTAACATTTTGAAGTCTGCATG
CAATACCACGCTTTACCCAGAAGTCTGTGTCTCGACCCTGCAATCTCAACGTTATAAAGAATCATTGAAATCAGGGAGTG
TTATGAAGGACATGGCCATAGTTTCAGTTAAGGCCAGCCTCGAGGAAATTACAAAACTGAGTGTTGCAGCTTCCTCTCAG
TCAGTGTTGCTGAGCTCGGAGGATGAGATCAAGCGTGCTGCAATTAAAGATTGTGAGATGCTGTTCAAATACACAGTGCG
GCAGTTAAACGAGTCGGTGGAATTGCTGAGTAAGTCGGGAGAGTGGAAGAAAGAGGAGGCGGAGGACGTGCAGACGTGGC
TCAGCGCTTCTCTCACCGATCAAGTCACGTGCATTGAAGGATTCAAAGGTGTTGGAGGCGATTATGCAGAATCTGTGAGA
AATGTTTCAAAAGTTGTCAGTAATTCGCTTGCAATTGTGAACAGTCTTCCCGTGGCCATTACTTTTCCCGGCCATATCAA
GCGCCGCCTTTTAGAGGATAGTGAATTGTATATCCCGAGCTGGATATCTTCGAATGAGCGGCGGCTCCTGCAGACGGCGG
GAGGCGTGAGAGCGAATGCGGTGGTGGCGAAAGACGGGACGGGGAATTACAGGAGCATCTCGGAGGCCATTAGAGCTGCT
CCCAGTTGGAGTAGCGGGCGGTACGTTATCCATGTCAAAGCTGGAGTTTACGCAGAATCGGTGAAGGTGTACAAAGACAA
TATCATGCTTGTCGGTGATGGGAAATACGCTACGATTGTTACGGGATCCAACCATGGTTCTATCGTGTCCGTAGCTACGT
TTGCTGCCACAGGAAAAGGCTTCATTGCACGAGACATGGGTTTCGAGAACACAGCAGGAGCAACCGCAGGGCAATCAGTT
GCACTTCGAGTTTCATCAGATCGCTCGGCATTTTACCGGTGCAGTATAACAGGCTACCAAGATACTCTTTACGCCTACTC
TCAACGCCAGTTTTACAGAGAATGTGACATTTCCGGCACCGTGGATTTCATCTTCGGCGACGCCTCCGCCGTGTTTCAGA
GCTGCAACATATTGTCTCGGAAGCGGCACAACAAGCCCAACGTTATTCTTGCACAGGGAAGAAGCGATCCGAACCAGAAC
ACGGGGTTCTCCGTCCACAACTGCCACGTGTCGGCGGAGTCCATTCAGACATTTCTGGGAAGGCCGTGGATACCCTACTC
TCGCACAGTCGTCATGCAGTCGTTTTTGGACGCCAACATCGATCCTGCCGGTTGGACGGTGTGGATTGGGAGTTATGGAT
TGAAGACTCTCTACTTTGCTGAATACATGAATTCTGGGCCGGGGGCAGGCATTTCCAGGCGTGTGACGTGGCCTACGTTT
CATGTGATTAGGGATGCAGCAGAGGCCAGCAAATTCACTGTTGCGGAGTTTATATCTGGGAACTCCTGGTTGCCTTCCAC
CGGTGTTGCATTCCAGTCTGGTCTACTTCGTTGACATTAAATATCTATCTTCTCCGTACTCTTCCTTCCACTTTGTATCG
ACTAGCTCTGCCGACTCAAAAACAAAAAACAAACAAGGAAAGAAGTTATTGTATGTAGTTTGTAGTTTGTGGATATGATA
TTGTGCAATGTGATAATATATCTAGAAGTTATAATTATATCTAGAAGTTATAAACAATATTCATATGAATTGTGGAAATC
TTATTGTATGAAGTTATTGTATTTATAAATTAAAAGTCGTAATAGAAACCACTAAGTTTGTAGTTTGTG
>Thupl.29377437s0027.1 locus=Thupl.29377437s0027 ID=Thupl.29377437s0027.1.v3.1 annot-version=v3.1
AGTGCCACCCCTACAACGACGATGGGACAGATTAAGTTATAAATACTTTGCGCTTCGCCCTTCGTCAAGCACGCAAAACG
AACGGAAATTTTTGCTTCTGGACTTGAGACTTTGTAGAGTTTCCAGGGTAGCAAGATGAGAAGGATTGGGCAGTTTTTGG
GCGCTCTATTCTTTCTCTTAGCGGCGTTAATTGCTTGTGCTGCAGACGGAACTTCTTTGAAAGACACGGCTATAACTTCC
GTTAAGCTCAGCCTCCAGGAGGTTAAAATCTTGGCCGTAGTAGCTTCCTCTCACTCACCATTTCTGAGCTCGGACAATGA
AAGCAAGCGCGCCGCAATTCAAGATTGCGAGATGCTGTTCAAATACACAGTGCGGCAGTTGACTCAGTCGCTAGAATTGC
TGAGTAAATCGGGAGAGTGGAAGAAAGAGGAGGCGGAGGACGTGCAGACGTGGCTCAGCGCTTCGCTCACCGATCAAGTC
ACGTGCATTGAAGGATTCAAAGGTGTTAAAGACGATTATGCAGAATTGGTAAGAAATGTTTCAAAAGTGGTCAGTAATTC
GCTTGCAATCGTGAGCAGCCTTCCCGTCGCAATTATTTGTCCCGCCCAAAACAAGCGCCGCCTTTTAGCGGATGGTGAAT
TATATTTCCCGAGCTGGATGTCTCCTCCAACTCATGACCGGCGGCTTCTTCAGAGTTCTCCGGCGGGTGGTTTGACGGCG
AACGTGGTTGTGGCCAAGGACGGAACGGGGAGTTACAGGAGCATATCGGAAGCCGTGAAGGCGGCTCCAAGTGATAGTGA
CAACCGATATGTCATCCATGTGAAAGCTGGAGTGTACGAAGAGTCGGTGGAGGTTTCCAAAGATAATATTATGCTGGTCG
GCGATGGGAAATACGCTACGGTCGTTACGGGGTCCAAGCGTGGGGGTTCTATTCAATCCGTGGCTACGTTTGCTGCAACA
GGAAGAGGATTTATTGCGCGAGACATGGGCTTTGACAACACAGCAGGAGCAGACGCTGGGCAAGCCATTACACTTAGGGT
TTCATCCGACCTGTCGGCATTTTACCGGTGCAGTATAAAAGGCTACCAAGATACGCTGTACGCCTATTCCCAACGCCAGT
TTTACAGAGAATGTGACATTTCCGGCACCGTGGATTTCATCTTCGGCGACGCCTCCGCCGTCTTCCAGGGCTGCAACATA
TTGTCGCGCAATCGGGGCGGCGCGGACGCAAACTATATTACGGCGCAGGGCAGAAGTGATCCAAACCAGAACACCGGTTT
CTCTATCCAAGACTGCCACGTGTCGGCGGAGTCAGTTCGCACGTATTTGGGCAGACCGTGGAGGGAATACTCTCGTACAG
TATTCATGCAGTCGTTTTTAGGCGCTAACGTCGATCCCGCAGGCTGGGCTGAGTGGTCTGGTAATTTTGCATTGAAGACG
TTGTATTATGGAGAATATATGAATTCTGGGCCGGGTGCAGGAGCTGCAAAGAGAGTTAAGTGGCCTGGATTTCACATCAT
TACAGATGCAGCGGAGGCCACCAAATTCACTGTTGCAGAATTTATCTCTGGAAATGACTGGTTGCCTTCGACTGGTGTTG
CATTCCAATCTGGATTAGCTCGATGAGAGATCTGTTTGCATACATCTCAGCATTTTATTGAACTTTTTAATATAGAATTT
ATATTAGAGATCGTTTACAAATATCAGTTTCTTTTGAGTAAATACATTAGAAATCATAAATCAACTAAGAAGACTAAGAG
TCACACAAGATGTTCTTATGAGAATTTGAACAAACCCAAAGCTGTAACCAATTGAACTCACCCCCTAGACAACTGACATC
ACAATTAAATAAAAAACTACGAGTATATATGCAGCTGATGTCTTTGGGCTAGAATGAATGTTTTAGAGATACCAATTTGA
GGGGGTGAGGACTTTGAAAACATTTTTAGATTTCTTGATGTAAGACCTAACCCAAGTCACTTTGTAGTTATAGATCAATT
ATAAAATTTGAATTTAAGTTTATTCTAGTCAAATATTTCTTATTAATTAATGTGAGTCAATCTAATAAACAGTTGTGTTG
ACTT
>Thupl.29377437s0028.1 locus=Thupl.29377437s0028 ID=Thupl.29377437s0028.1.v3.1 annot-version=v3.1
ACGCAAAACGAACGGATATTTTTGCTTCTCGACTTGAGACTTTGTAGGGTTTCCAGGGTAACAAGATGAGAAGGATTGGG
CAGTTTTTGGGCGCTCTATTCTTTCTCTTAGCGCCGTTAATTGCTTGTGCTGCAGACGGAAGTTCTTTGAAAGACACAGC
TATAACTTCCGTTCAGCTCAGCCTCCAGGAGGTTAAAATCTTGGCGGTTCTAGCTTCCTCTCTCTCACAGTTTCTGAGCT
CGGACGATGAAAGCAAGCGCGCCGCAATTCAAGATTGCGAGATGCTGTTCAAATACACAGTGCAGCAGTTGACTCAGTCG
CTGGAATTGCTGAGTAAATCGGGAGAGTGGAAGAAAGAGGAGGCGGAGGACGTGCAGACGTGGCTCAGCGCTTCGCTCAC
CGATCAAGTCACGTGCATTGAAGGATTCAAAGGTGTTAAAGACGATTATGCAGAATTGGTAAGAAATGTTTCAAAAGTGG
TCAGTAATTCGCTTGCAATCGTGAGCAGCCTTCCCGTCGCAATTATTTCTCCCGCCCAAAACAAGCGCCGCCTTTTAGCG
GATGGTGAATTATATCTCCCGAGCTGGATGTCTCCTCCAACTCATGACCGGCGGCTTCTTCAGAGTTCTCCGGCGGGTGG
TTTGACGGCGAACGTGGTGGTGGCCAAGGACGGAACGGGGAATTACAGGAGCATATCGGAGGCCGTGAAGGCGGCTCCAA
GTGAGAGTGACAGCCGATATGTCATCCATGCGAAAGCTGGAGTGTACGAAGAATCGGTGGAGGTTGCCAAAGATAATATT
ATGCTGGTTGGTGATGGGAAATACGCTAGGGTCGTTACGGGGTCCAAGCGTGGGGGTTCTATTCAATCCGTGGCTACGTT
TGCTGCAACAGGAAGAGGATTTATTGCGCGAGACATGGGCTTTGACAACACAGCAGGAGCAGACGCTGGGCAAGCCATTA
CACTTAGGGTTTCATCCGACCTGTCCGCATTTTACCGTTGCAGTATAAAAGGCTACCAAGACACTCTGTACGCCTATTCC
CAACGCCAGTTTTACAGAGAATGTGATATTTCCGGCACCGTGGATTTCATCTTCGGCGACGCCTCCGCCGTCTTCCAGAG
CTGCAACATATTGTCTCGCAATCGTGGCGGCGCGGAAGCAAACTATATTACGGCGCAGGGCAGAAGTGATCCAAACCAGA
ACACCGGCTTCTCTATCCAAGACTGCCACGTGTCGGCGGAGTCAGTTCGCACGTATTTGGGCAGACCGTGGAGGGAATAC
TCTCGTACAGTATTCATGCAGTCGTTTTTAGACGCTAACGTCGATCCCGCAGGTTGGGCTGAGTGGTCTGGTAATTTTGC
ATTGAAGACGTTGTATTATGGAGAATATATGAATTCTGGGCCGGGCGCAGGAACTGCAAAAAGAGTGAAGTGGCCTGGAT
TTCATATCATTGCAGATGCAGCGGAGGCCACCAAATTCACTGTTGCAGAATTTATCTCTGGAAATGAGTGGTTGCCTTCG
ACTGGTGTTGCATTCCAATCTGGATTAGCTCGGTGAGAGATCTGTTTGCATACATTTCAGCAGCTTATTGAACTTTTTAA
TATAGAACTGGCATCACATATTTTTATAGTAGAGACTATCAGTTTTTTCCGAGCAAATACACTAGAAATATAAGTCAATT
AAGAAGACTAAGAGTCATATAAGATGTCCCTATGAAGATTTGAACAAACCCAAAGCTGTAATCAATTGAACTCAACCCCC
TTAGACAACTAATATCACATATTTATAAAAAGCTACTAGTATATATGCAGCTGATGTCTTGACTAGAATGAATGTTTTAG
AGATACCAATTTGAGGGGGTGGGGACTTTGAAAACATTTTGAGATTTCTTGATGTAAGACCTAACCCAAGTCACTTTGTA
GTTATAGATCTAGATCTCTGCAATTATAAAATTTGAATTTAGGTTTATTCTAG
>Thupl.28909056s0001.1 locus=Thupl.28909056s0001 ID=Thupl.28909056s0001.1.v3.1 annot-version=v3.1
AATCAGCTGTTGTGTTGACTTGGACAATCATACTGTTTAAATTCCTGCATAGTCTCCCATTGCACAATGCACAGCTCGTA
TTCAGACCTCTGATTGCAGGCGTTGTTTAGTTTCGAACTTGTAATCCTTTTATTCTCTCATTCCATTTATTCAATACTGT
GAAACCCAGTGATTGGAAATTGCTGTAATGGAGAAATACACATGGTTGTTGCTTGTGATGAGCTGGAGCAGTGCTATCAT
ATGTTGCAATTGTAACAATATTCAATGCCTACCGGAGGAAAGGCTTATTCTGCTGAGATTCAATACTGGGGTAGGCGGTT
TATCTGTTCCATGGAAGAGTTCGAATTGTTGTGAATGGGATGGCGTTGAATGCAGCAATCTCACATCCCATGTCACCCAA
CTGCGCCTCTCAAAACTGGTGATGCATAATTCATCAGCAACTCACACTCTCACTCCTCTGTTCAAGTTAAAGCAACTGGA
GTATCTGGATTTAAGCTCCAATGGCTTCACTGGTGCTATACCTGCAGGTATATCTGAACTTCGAGAATTGAGGCATCTAA
ACATGAGCTACAATGATTTTGAAGGTGAGGTCCCATTGCAACTGGGGAATCTCTCCAACCTCAATTATCTAAGCATTGCA
ATGGCCGAGAAGACTGTGTTCAAATGTTGGTCCAGTTTAGAGTGGGTGCGGAATCTTCAGGGGCTACAGTATTTGTCAGT
CAGGCATGTGCAGGTAACAAGGAATAGTAAAGAGCTGGGGGAATTTATATCTCCTCTTGATAATCTGCAGACCCTTGATA
TGAGTAGCTGCAATATGACAGGCCCCATTCCTACGGCTCTCCTAAACCTCACATCCCTCACAGATCTGGACCTCCATGGG
AACACCTTTTCTTCCCCAATTCCGCCATGGGTGGGAAATATGACTGGTTTAGTATCGCTTAGTTTTCATAACTGTAACAT
CAGTGGTCCATTCCCCCTCGCTCTTTTCACTTTGCCCCAACTGAAAAACCTCCGATTGTCTGACAATGAACTCCTAAGTG
GAGATATAGGCGAAATTTTAGGCAGCGGGTGGCCACACCTTGCTCTCTTTACTCTGTCAGGGTCAAATATAAGAGGAAGT
ATACCATCTTTCATTGGAAATATATCCTCCCTCACACATTTTAAAGTGGTAGAGACCAAGATTAATGGGCCTACTCCTGC
CTCTCTTGGCAGCCTCCCTCTTCTTAAGGAACTCATACTCCGAAATAACTTTCTGACGGGAAGGATTCCTCCACCACTTT
CTCAGCTTTCCAAGTTGAGAGTTCTGGATCTGTCCTTCAATCAGCTAAGTGGCAACATACCTTCTCATCTGGATGAGTTT
TCTTCTCTCACAATACTTTATCTCCAGTCCAACAAGTTGAACGGTACAATTCCTCCTTCTATTGGAAATCTCCCTCGTGT
ACAACAGATTGACCTGAGTTTTAACCGTCTCCAAGGTAGTTTTTCTCTTGGTGTTTTTGAAAATACCTCCAAGCTTTTTC
GCCTCTATCTTTCACACAATCAGCTGACTGTCTACCTTAGTGCAGGATGGGAACCCCCAATTTACTTTCAGGTATTACGC
TTGGCCTCCTGTAATATCCGAGGTCCCATTCCTACATATTTGTCCACACAAAAGAAATTATTGGGTCTGGATATCTCCAA
CAACGGTTTTACTGGAGCTATTCCAACTTGGTTTTGGGATCTAAATATTACAAGATATCTTAATTTATCGTACAATAATT
TAGAAGGTCCACTTCCCCGTAATTTGGATATTGGACTGTATATGACCCTAGACCTGCAACAAAATAAGCTGAGCGGCTCT
CTTCCCTTGCCATCGAAAGCCTCAAAGGCCCTGCAAACACTGAACTTGTCTTATAATAATTTCACTGGGACTATCCCCAT
CCAAATTGGCATTCTTCTTCCTAAGATTCAAGTACTGGGTCTGTCGAATAACAATTTATCCGGCAAAATACCATCCACTA
TAACCACTTGCTCGCTTTTGAGAAGATTGAATCTTGCAAAAAATGGTTTGGAAGGAGAAACTCCCTCCACAATTGGTGGG
CTGTATCAACTCCGGACACTGCACCTGAATGCCAATAAGCTTAAGGGAGAACTGCCTTATAGTCTTTCCAACTGTTCGGA
TATGGAGATCATAGACATTGGAAACAATTTTTTGTCTGGAAAAATACCACATTGGTTATCAGGGTTTTCTCAGTTGATGA
TACTTGTGTTAAGGAATAACCTTTTTACAGGACTCATTCCACCAGAACTAGCCTATATCTCTAATCTCCATGTTTTAGAC
TTGTCAGAGAACAAGTTGAGTGGGTCCATCCCGGCAGAGTTTGAGAAATTAGCCACAGGGATGGTTCAAAGCAAGAGCTC
AACAGAACAGCCCTTTGAAGAAAAGCCCTCCTACTACAAAGAGGAGATCGTTGTGACTAACAAAGAAAATGATTTGGTGT
ATGTGGACTCTATCTTGCTACTTGTAACATGTATTGACCTATCTGGAAATCAGCTGTCCGGTATCATCCCTTCAGCAATT
GGTGCACTTAGTGGTCTACGAATCCTCAATATCTCCAGAAACAATCTAAGCGGAGAAATTCCCCATACATTGGGAATGCT
AGAGCTAATAGAATCACTGGACCTTTCCTATAATAATCTACAAGGCAAGATTCCAATTGAAATGCAAGGACTTCATTACC
TGGCTGTTTTCAGCGTGTCCAACAACAAACTTTCTGGCAAAATACCAACAGAGGGTCAATTCTCCACATTTAGGGCTTCC
TATTTCTACGGTAACCCCTGTCTTTGTGGTTTTCCACTTGATGTCAGATGCCCAGAATCACCAGCAACCATCCCGGTTGG
GGATAATGAAGATGAGGGGGAGAAGGAAACAGGGGATCCTTGGTATTGGTATGTTGGCTGTATGGTATGTTTTACTGTTG
GCTTTTGGGGAGTGTTTGCACTGCTGAGAGTAAAGATATGGCGAACCAGATACAACAGTATCATGGATGACGCTGCTGCC
AGCTTTTGTGATTCATTGACTGGGCAATGGAATTCAATCCTGGGAAATAACTTCACGCATCAATAGTGTTACTGGTCATA
CTTCTTCAACAATAAGATGTCAATTAACTAGCACTTGCACTTATTTGAGGTTAAAGGAAAATTCTGATAGAAAATTAAAG
GTAAAATTTATTTAAAGATTGATTATAAAGAATCTATTATATAGGAATGAAGTTAAAATAAATACAAATTTTTGTTACCT
TAAAAAGAAGGTTGTCATGATTTCTGATTGTGATGTAAATATCTTAATTTGACAAATATTCTACCTCAAAGCTCATTGAT
AAATTGATCAATATACATTAGAAGTCCAATGTATCATTAGAAGTCCAATGTAATTTTCTATATTTTTTAGAACTAAACTA
TATTAGAAAGATAGTAAACCTAAAGATTTCCTTGACTGTATCTTGGCTGAATTCTCAAGGATGTTATCTTACCGCTTATT
GCTCTGTGTAACAATGCTTAGGACAATGTTAAACACCTTGGTTTTTCATTGGAAATGATCATAACAAATGAGAACTGAAA
ATTTGTCAAGAGGACTAGTTGCATATGCAATAGCTTTAAGTATTTTGTTAAGAAATTTTCTAAGTTTCTTATATAATTGT
TTTAGAGGAAATGGGCTAGTATTGCTAGAACTATCCCATATGCTTCTCTTGCATTTTATGAAATATGAACAATACTGCTG
CCTGATCATTAACTATTATCCTAGTGTTGGAACTGGTCCAATTGTCTTGGGAGGAATCTTGTTGGGAGGAACAATAGTTA
TGCGCACAAATCCACTAGATTTAGCTAGTATCAGTTTAGCATGTCAGGTAAGTCATTTTAAGGCTTTATTTTAGCTTGTG
TCAGACTAGCTGCTAGCATATAAGGTAAAACTTTCAGAGCTTTATGTCTGAGAGCATACATTTCAGAGCTTTATTTCTGA
GGATATAGTGAAATTCTAGAAAGCCAATGGTTTATCACAGGCTTGCTAATCTCACCAATTTTTGAGAAATCTTGTAAACT
GCGTGTACAAAGATTTCAGCAAGTACGCAGACAAATCCTCTAAATCTGAACAGAATTTTTCACAAAATTTGTATGTGCTG
GTCTGAGAGTATGAAGAGGATGTCTCTCATGGAATATTGAAAATGTAATTTTAAGGTGTACAGACTTATTCTGAAGCATA
AGTTATCTGCTTTAAACAAATATCAATATGCATGCGTGGAGAATGGGATTTTATGATATGATTTGAAGTAGAAGACAAAT
TGTTACTTTTCTTTCTACTCATTTTTATATTCCTGTTTTTAGTATTTACTTGTGCAATCGACAGGATCACACAACACACA
TTTGGATAACCAATTAAGGCGTGCTCATTTTCAGGCAGCCTACAAACGGATAGTGGATGTTTTTGCAAATGTCTACAAGG
AGAGTGGCTTGCGTGATCTCTACCATGGAGTAAGTATCAACTGCAGGTTTTTACATTGAGGGCAAGGATAGTAGAGGTAT
TCTTATATCATATTTGAAAATTACTTTGTAAAGAGATTAATGAGATACTTGAATGGATCTATGCTTACAAAAAGGGCTAA
GAAGTTCTTGAGATCTAAATATTTGGATCCAGATACTAAGGTAAACCATAATTAGGGGTCATGGTTTTATTGCAAAGATC
ATAAAGTCATAAGTCTTTGGAAGTGTTATAGTACAAAAAAATTTAAACAATAATTATGCTAGATAGGATTTTATTTCTTG
AGATCATAAATCAATTGGTTTTTCGTAGAAGTTGTTACTCTAAATGGAACTCATAGAAAGGGATCATTTTCCCTTCTCAA
ATTGT
>Thupl.29379574s0001.1 locus=Thupl.29379574s0001 ID=Thupl.29379574s0001.1.v3.1 annot-version=v3.1
AAACTCGCCCTTAGAAAATTAAACAAGAATAAAATTAAGATTATTTTTGCGCATGAAGAGGACCCGTCGATAAGGGGCAA
AGTCATTGTTTTACATTCGCTGATTCACTTGACAAGGAGAATAGAGCAGTGAGAAGATCGAATCGCAGCTGCAAAATGAG
CGGAAAAGGGAAGATGATTGCAGAGAAGGCCGCGAAGACGATCGACTGGGATGGTATGGCGAAGCTTCTCGTGACAGACG
CCGCACGCAAGGAGTTCAAAAACCTGCGTAACACTTACGAAGAAGTTAAGCGCACTCTCGACACAAAATTCAATCAGGAA
CCACAACCAATTGACTGGGAATACTACAGAAAGGGGCTAGGTTCACATATAGTTGACATGTACAAACAAGTTTATGACAG
TATTGAAATCCCCAAATATGTGGATAAAGTAACTCCCCAATACAAGCCAAAATTCGATGCCTTGCTTAAGGAGGCTAAAG
AAGCAGAACAAAAATCACTGCAAGAGACGGAAAGGCTGGACAAAGAAATTGTCAAGATTCGGGAACTGAAGAAGAAAATT
ACGACCATGACTGCTGATGAGTACTTCGCAGAGTACCCAGAACTCAAGAAACAGTTTGACGAAGAAATTAAAAATGATTA
GCTGGGGATATTGAGAAGCAAAATTCTGGCCACTGCGTATGAAATAAATTATGCTACGCTGGTAACATTGTGACTCATGA
AAAATTCCAGCAGACAATTGCTAGATTTTGGAGAGCATTTTTCATTCTAATTAGTTTAATGCTGAAATATGTGTTTCCTC
AAGAGCAAGCTGCTCTAGCATATTTCTAATGCAAACATTCATTCATGGAGAACACTTATATTCCACGACTTAGTGATGTT
TTTGGCAAATTTGCAAGGTGATAAAGCCTTCCACAATTTGACCTCGAGTTGATTTTTTTCCCTTGATTATTTGCCTCAAC
TGCCAATAACATGTTCTAATACCACCTGTAGTGAAATAACATGCACGAGGAAAAAATAATATGAAATATTGTGCAAATGC
TTAATAATAAGCCCCCTTGAAGTGGCAACTTCGTAATCCATTTATGGCACATTTGAGATCATCAAACTAACAACTAATTC
TTATATGTATTATACTAATGCTTTGGATGCCACCCAGTCCAACTTAGTTAAGATTATATTAATGATCATAAATTTTAAGG
TAGT
>Thupl.29379347s0001.1 locus=Thupl.29379347s0001 ID=Thupl.29379347s0001.1.v3.1 annot-version=v3.1
ATGTTTTCACGAGCTGCGGGGATATATGTAGGGGTCCCTAGAGTGAGCCTAACGGTGATGGTGCTGTCCATGGTGGATAT
GATGATGTTGACGGTGGCGCACATGGTGATGTTGGAGATGAGATCACATCATATGTTGATTTTCTATGTGCAGACGACGA
TCATCTTGCAGAGAGGAGGTTTGACATTGGGTCATTCAGTGACCGTCATCATATCACCTCCACACCTCGAGATCTCGACC
ACCCGTTCATGGGTGCTTCATGTAATACTTTGGTCGACAGTTCATCGTGCTCCGCCCCACTGGATTTTGGATTGTCTCAT
GTCACATCACATTTATGTCTTGACTCATTAG
>Thupl.29379347s0002.1 locus=Thupl.29379347s0002 ID=Thupl.29379347s0002.1.v3.1 annot-version=v3.1
ATGATGTCATCATGGAATCTCTCAACATTTTGTCCACCATGGCTACTCCCATGTGTGGAAATAAGCATATACACAAGTGC
CCATCACAGAATCACTCAACGTGATGTCGTCATGGAATCTCTCAACATGATGTCCACCATGGCTACTCCCATTTGTGGAA
AAAGCACATCTTTCATGGACTTTCACCTAATATTTCTCCATCTTAGAGAAATATGCATTTTAGCACATAAAACAACTAAT
GCCGAGACTTCCTCTCAGCAAAAGCAACATTTTCCACAACCCCAAGCTTGTCTCGAAAATGTACAAATTTCACCCAAGAG
AGAGGCTTGGTGA
>Thupl.29379347s0003.1 locus=Thupl.29379347s0003 ID=Thupl.29379347s0003.1.v3.1 annot-version=v3.1
CGTGTAGTATATTCCTATTCATATTCTTGTTCAATTATTGAGGAATATGTATATTAAAATTTAATTTCGTATTCATCTAT
GTTATCATAATTGTTGATCTAAAAACGTGCAACTTTCATTTTATATTTGTAACTGATATAGACCGATCTAATCCTCACAA
TTGTCAAAGAATTGTTGGTATTAAAAGTTTACATCAATTGATGAGTATAGGACAACACAAGCCTCTATTGATTCAAGTAA
GAGAAAAATCATGTTTTTGTGATGACTGCGTTGAGGACAATCCAATGAGTCAATGTGAGAATATTGCAAATGGATATGTT
TCACAATGGGATATGAATGAGTTAATCAGAATGCCTCCTTATGAAGATGACGACATTGACATAAACATTCATGATCCTAT
ATATTCAGCTGATTACAAGTGTGTTTCCGATTTAGTTATTACAGATCTTGACAATGCGGAAAATGTAGATTATTATCTAC
TAAGATGCACGAAAGCAAAATACAAGTTGCCAGAAGAAATTGTAGATGGTGATGGAGAGTCATATCCAATTGGTTTAGTT
GTTATTGAAGGAACCTATTATCAACAAATAAAGATAGACAAAAACGGTGTTGAATTTATTGAATACATGTCTGGCCAAAA
AGTTCTACATTACAATCACTTGGTTATAGTAACAAAATTGCAATTTAAGACATTGCAAAAAAGAGGATGTGACAATCACA
AGTGGAGGTTGCCTATTGAAGAACATGAAAAACTTTTGGAGATAATAAAAGATAGAGAGGATTCAGACTATATGTATGAC
TATGTATCAGAAGTTTTAGGATAAATTTTTTTTGTAGCTCTCATACTTTCATATTTAAACTCTACAGTTTGAACTCTTAT
CTAATGTATTGGATATTGGATATATGCTATTGAACTCTACAGATTCAACTCTATAGTTATGCATGTTTGGTAAATTATGT
ATCCTTTTATAATGTATATTTTGATGGTTCAATGATTTTAATATAAAGCTATGTATACTTTGATGT
>Thupl.29379347s0004.1 locus=Thupl.29379347s0004 ID=Thupl.29379347s0004.1.v3.1 annot-version=v3.1
ATGTGGCATTCTCATCAAGAATTTGAAGACTGTATAAAAAGGTGGTGGAACATGCCTATTAGAGGTACAGCTGTATTCAG
AATAGCTAAGAAACTTAAAATTATCAAAAGGGAGGCCCACAGATGGAGCAAAAGCAAGTTTGGGGACATTTTCCAATGCA
AAAAAGAGATAGAGGAAAAACGTAAACTCCTCCAAAATGAAATGGCAATGGGCAATTCCACTGGGGAAGCTCGTATTGAG
GAAGAGAGGTGGAGGAATAAATGGAAAGATAACATAAAAAGGGAGGAAATATTCTGGAAGCAACGCTCTCGCATCCAATG
GCTCAAGGAAGGGGACTACAACTCGGCGTTCTTCCACAGATCTGATTCAATTCACAAGAGAAGGAACACTATCAATTCTT
TGGCTGCCGGTGGGGTGGTGTTGAGTGAAGATGAAGAAATGGGTAAACATGCGGCAGATTTCTTCTGTGACACCTTTAGT
AACCCACTTCGGAGGGGGGCTGACGCTGCCATCTCCCACCTTCTGGAGGCTATTCCAAGTGTTATTTCTAGAGAACATAA
TGATTGGCTCCTCTCCAAGGTCTCTGAGGAGGAAGTCAAAACCACAGTTTTCTCCATGGGGGCTTTCAAATCTCCTGGGC
TAGATGGATTTCCCCCGGCTTTCTTCTAG
>Thupl.29379347s0005.1 locus=Thupl.29379347s0005 ID=Thupl.29379347s0005.1.v3.1 annot-version=v3.1
GACCGGATCAAAATGCAGATTGATCCAGTCAAATCCCGCGTCGTTCTTAACTCGAGCCGCTCGTATCGTTGACGCCACCG
ACGAATTCAACAGCAATCCGCTTGGCTGATCAAATACGTAAGTTTTAAATCGTGAAGAACCAGTTGCCCAATTTGTTTGA
CGGTTGAATCATTCATTCTAGGTCTCCCTCATATTGCATTCAAAACTACAATCTTGATTTCTCATATTTCCAATCTCATA
TTGCATTGACAACTTCAATCTTGCTTTCCTCTACTTCCAATCTCATATATTGCATTTCAAACTTCAATCTTAGATAATCC
AATCTTGATTTCCCCTGTTTCCAATCTCATATTGGATTCAAAACTTCAATCTTGATTCCCCCTGTTTCCAATCTCATATA
TTGCATTGAAAACTCCAATCTTTTAATGCAATCCTGATTTCCCCTGTTTTCAATCTCATATTGGATTCAAAACTTCAATC
TTGATTTCCCCTGTTCCCAATCACCCACTGCAATCCAAACTCCATTCTTTTCCCGAATTCAAGCAATGGCTTCAGACGAT
CCATTCCAAGCTTACATTAAAAGAACCCTTCCCAAATCAGCAGATGGTCTGGAAGAGAAAGATCTGGTAGAAATGGTGAA
GAAATGTGAGACCAAAGCAGCTCTGACCACCATTTACTACCTGTCAAGGGACATTACAGTCCGTGTAAAGCTGGTAAAAG
GCGGGGCAATCCCTCTTGTGTTAGAAAGCCTTGCAGGAGCAGATAAAAGCATCTCTGAAAGAGGATTGGCGGCCATGGAT
CTGTTCTGTTCTTGCTCTGAAGGCCGAGCTGCTGCATATGAACATGCTCTGACTGTGCCTCTTGTTGTGAAGAAAATTCT
CAGAGTTTCTAACTTGGCAACTGATTTTGCAATTTCTATTCTTTGGACACTTTGCCGCCATTCTTCTACTGGTTCGGCTA
TGTTGGATGCTCTTCAATCGGGCGCATTTCAGAAGATTTTGGTGGTCATTCAGTTGGGTTGTTCTGAGAAAACCAGAAAG
AAAGCGACCCAATTGCTCAAGTTGTTCAGCCACTACAGAGATGAGTGGGAATGTATAGAGACTGTCGATTTCAAGGATGT
AAAGCGATCTTTCTAATTGTTTAGCGTTTGATCAAGATTCAATCTTTAATTTGCCTGCTGAATGTGGTATTTTGAATGGA
AATACTATCTTATTTTTATTTTCCTTATTGCTCTCTGCTCATCTTGGTGATGGATCATGGAGTGTGATCTGAAATATTGA
TGCTAAAAAACACACAATCAAAACCAGAAATTCAGCTCTAAATTCAATGGATTGTGAAAATCTGATCGATTTAATGAAAA
TTCAGTATCACCAACTAAAATATATTTTGTGTGT
>Thupl.29379347s0006.1 locus=Thupl.29379347s0006 ID=Thupl.29379347s0006.1.v3.1 annot-version=v3.1
ATGAGTGCTCCTGAAGGTCTAGCAACAAACAGGGCTCCTCTTTTTGATGGAAATAATTTTGCTTTCTGGAGTGTTAGAAT
GAGGACTTATATTATGTCACTTGGCTGCGATGTATACCTCAGCCTTATAAATGGTTACACAGTCCCTTCTTCTCCTCCCA
ATGATGCAGATGGTAAGAAAGAATTTGAAAACAATGCTAAGGCCATGAATGCCATCCTTTGTGGTCTTACCGAAGCTGAA
TTTGTCAAGGTTATGAACTGCTCAACTGCAAAAGAAATCTGGGATAAATTACATAATGCTTATCAGGGTGATGACAAGGT
TAGGAAAGCCAAAGTTCAAACTCACAGGGCAGTTTTTGAGGGTCTTCGTATGAAGGACAGCGAAAACATTGCTGGTTATT
TTCTTAGAGTTGATGAAGTTGTGAATGCATTAAGAGGTTTAGGTGAAAACGTTGAAGAGAAAACGGTTGTGCAAAAGATT
CTTAGATCTCTTCCTATGAGACTAGATGCTAAAGTCTCTGCTGTAGAAGAAATGACTGATTTGGATAAACTTACGGTTGA
TAAACTACATGGTATTTTGACAGCATATGAAATGAGAACTACAGTTGAAGGGTCTTCTAAATCTGAATCAGCATTCAAGG
CTTCAAAGAAACGCAAAGAAAAAGAAACAAGTGTTAGTGAAGGCTCGGATGAGGACTCTAATGAGGAACTTGCCTATCTC
ATTAGAAAGCTGAAAAAGGGTTTTAATAAAAACAGAGATAGGACTGGTCTGAAATGTTTTAATTGCGGGAAGGCTGGTCA
TTTTGCTTCTAAGTGTCCATTTGACAAAGATGAGGACAGCAATGATGAAAAGGAAGCAAAGTACCGGAGGTCTAAGAGGT
TCACCAAGAAAAACTGGAAGTCTGGTAAAGGTAAGAAAGTGCTGTTTTCTAAAAATGACAGCGATGACTCCTCATGTAGT
GAGAGTGATTCTAAAGTTAGTGAAGTTATGTTCATGGCTGTAGATACTGTTGTTGAAGATGTTAGTTCTGATGATCTTGG
TGATGCTGAAGATGATCATGTTGATCTAGAGCTTGAATTGATTTCAGCTCTCTCGGAAATTAAAAAATTGAAAAAGAAAA
ATCAGAATCTTGTTGATCTTCTTCAAGTGGAAAGTGCTGAGAAATTAAAATTGGCTACATCTCTCAAAGATGCTGAAAAT
CAGCTAATTGATATTAAAGTTCAGATTGAAGAGGCTAAGAAAATACGTGAAGATTTAGAAAATCAGATTCACATGAAAGA
GGAAAATATCATTAAATTAGAAGCTGAGATCGTCACACTTAGAAACATTGGAAAAACATCCATGTTATCAAATGAAGAAT
TGTCTTTCAACAAAGGTAAAGTTACATTGGATGAAGTTCTTGGCTCACAAAGACCTACCAAGGATAGAAAGGGTGTTGGT
TTGCAATCTGATTCATACTCTCCATCACCGGATAATGTTCAGCCTACTACCTCCAAGGTAAATAAGCCCTTTTTCTACGG
TTACTGCTTTACTTGTAATTATTTTGGTCACAGGGCTGCTGAATGTAGAACTATTCCCTATAAGAGTCATTTTCAGCATG
AAAGAAATGGATTTAGGAGGTATAATCTGATTTGTTACAGCTGCAATAGATATGGACATACCTTTAGATTTTGTAACAAC
TTTTATGCAAATTCATTCTATAACAGTGAGCCTAATAAAAGAGCTAAAGTGACCAAAGTTTGGAGGAAAAAGGCTCAAGA
AACTCCTCTCAAGGCTCTTGTTGTACAAACAGCCTTTCTAGCTAGTAATGAAAAGGATATTTAG
>Thupl.29379347s0007.1 locus=Thupl.29379347s0007 ID=Thupl.29379347s0007.1.v3.1 annot-version=v3.1
ATGAGCGATTCCTTAAGAGTGCTATCTTATGAAGGAGCCCAAATAATATTCAGGGAAAAATGTCTTAAACCATTTAAACA
ACTCAGAAACCTCGGAATTCCTAGTGATGTCGTGGATCTACCAATGAAGTTTGAGAAAGTTGGGCATCTTGCCAGGTACA
GAGGCCCATTCATACGAGGCATGAGTTTGTATGAGCTTCCTCCAAGCCTGCTTGCTTTGCACTTTGCAGGCTCTTCTGAG
AATGCATTTGAAGATTCAAAAATTCTTCCAGAGGTCACTCTAGCTGCTTCGGTTGTGAAATTAGGCTTCTCTGATTTGAA
AAATATACAAAGACTACCAGATGGATTGGAAAAGCTATCAATGTTAGAGGAGTTGTATTTAATTGATTGCCATCAGTTGA
CAGAACTTCCTTCCAAATTGGGGGATCTCAGCAATCTAAAAAGGTTGTGGCTAGATCAGTGCCATGTATTGAAAGAGTTG
CCTTCAGGCTTTGGGCAACTTAGCAATTTGACATCATTATATTAA
>Thupl.29379347s0008.1 locus=Thupl.29379347s0008 ID=Thupl.29379347s0008.1.v3.1 annot-version=v3.1
CGTTATCCACTCTCATCAAAGACTATAAATCCTCCTCCACCTACTCACATTTTTTCTCTGTAAAACTTGAATTGTCGAAA
TTTAGAATAGCTTGAAATCTGCATTAATGGCGGAATCAAATGCAGGAGAGCAGCAGAATGGTGGATTGCAAGGAATGTTT
TGCGAGAAGAAAGAAGATGACAAAGCCTATGGCGGGTGTGTGAAGAAACAACCTGACGTGGGTATTGCGGGAAACCCTAG
ATCTTCAAGCAATGAGGAAGAAGTGGGACAGAAGAGGGAGGAGGAGGAGAAGCTTGGTGGTCAAAAGAAAGAAAGGGAGG
ATGTTTATCAGAACTCGTTTTCTGGGCATAAGGAAGAAGGTGAAGATATGTATCGAGATAATCAAGATAAGACATGGTTC
TCTGGACAAGGAAAAGAAGGGAAAGATGGGTTTCAAGAACGAGAAGATAAGGGATGGGGGAATGATGTTGTGTATCAAGA
GAAATGGGAGGATGGTATGTATCAAGAGAACCAAGAGAAGGAAGGGTTGCCTGGACAAAAGAAGGGAGGGGAAGATGTGT
ATGAAGATTATCAAGAAAAAAAAGGAGGGTTCCATGGATATATGTGTCAAGAGAAACAAGAGAAGAAATGGTTTACTGGA
TTGGAGAAAGAATGGGAAGATGTGAATAGAGAGAATCAAGAGAAAGAATGGTTCCCTGGACAAAGAAAAGGAGGAGATGA
TGTGTATCAAGAGAACCGAGAGAAGAAAGGGTTCTCTAGACAGAGACAAGAAGGGGATTATGTGCATCAAGCGAAACAAG
ACAAGTGGGGTGAAGATGATTGCAAAGAGAAGCAAGAGAGTAAATGGTTCCCTAGCCGAAAAAAGGATGAGGAAGATGTG
CATCAAGAGAATCAAGAGAAGAAACAGATCTTTGGACAAAGAAATGAAGGGGAAGACATGCATCAAGATAAAGAAATGAG
GAAATGGGGCAAAGATGTGTCTCTAGAGAAACAAGATAAGAAATGTTTCCCTGAACAAAATAAAGAAGGGGAACATGTGT
ATCAAGGGAATCAAGAGAAGAAATGGGGTGAAGATATGTTTCAAGAGAAACAAGAGGAGAAATGACCCCTGTACAAAAAG
AAGGGGGAGAGGTGTATCAAGAGAAACACGAGAAAATAAATGAAAAGCTTCCTCAACACAAGGAAGCAGGGGAAGAGATA
TATTAATTTATCAACATGAAAAGAAATGGTTCCCTGAACAATGAGCAAAAGAAGCTATTCATCATGAGATTGAAGAGAAG
AAATGGATTCCTAGACAGAAGAAAGAAAGAGAAGAGGTGAAACAAGTGATACAAGGGGAGAAAGGGTTGATTCATAAGAT
AAACGAGAAGATTCCTAGCCACCACAGTGAAGAAAATGTAGAAGTATTTCGTATACATGATTTCATATTGTATGTATTAG
TTGTATATTCTATGATATATTTAGAGATGTCATAATAGTTACTTTTTCTCAAGTAACTTTTTTCCCTAAGTGGCTTTTAT
AGAATGAGTCCTTCTTGTTATGATAATTTAGTAGAATACTTCTAGTATAGTTGTATGCTTACATCGAGCATTTTGTAATA
AGTTTCTTTAGGGTACAAATTTCAAATTTTACATAATCTTTATTATATGTTAATAAAAAATAATAATAATTTTTTTTCTT
GT
>Thupl.29379347s0009.1 locus=Thupl.29379347s0009 ID=Thupl.29379347s0009.1.v3.1 annot-version=v3.1
AGGGTTGAGTTTACAGAGTTCCGCGGGTGTCCGTATTCTTCGATTGTAACTCTTGACAGCTAAAGAAAGAGAAGGCACTT
GGCGCATTCCCAAATTCATTCGATTTCTACGACGCCATTTCAACGCAACAAGAAGCTTTTTAAACTGACGCACAATCAAA
ATTCACCAGACCACCCTGCGAAAATTCAAATTTCTCCCCCATCAAAAGGATAACGAAACATGTTGCACGAAACAAATCTT
GTTCGGGATAGAGAACTTCTGTAACACACGGGTCGAAATCGTCTTCATATATTTTAGCATTAATTGCAGTTGATAGAAAT
TTTGCTTGCACGTAATGATGACCAGGAAAGCAGCGGGCTTAAGTTATTTGGGAGGGAACAGCGTGGTTGCCTTCCCTGGC
GCTGGTTCTTATTCTTATCAGGATCACTGGAATACGGATTGTTCCCCGCTTATGCCGAATTCCTCTGCAACCAAAGAATT
GAATAACCAGGGGTTTGCTCTTGCAACCATGGATGTTCCTGTTTCAACCGCCTTCTACCCAGGGCTCTACCACTCTTCGC
AGCAGGAACCCCAACACTTGGGCAGGTTTTCTTCTATGACTCAGATGCCAAAGCCTCTGCACCAATTCCCACAATTCTCG
CCGAATAATAATGAACAGAGTCCAGGAACAGTGGATCAATTGCATGAATTGTTGGGCTTAAATGATGAAGTGCCTTTGCC
AGAATGCAGCAGCCAAAGCCAAAGGCATCACCATCAACATCATCATAATAATCACAATCCTCATGGTGGTCATCTCAGTG
AAGAGGGTAGTGGAATTGGCGATGGTCAATATTATACAATGCAGACTGCGTGGCAGCAGCAGCCATGGCAGCAGACTTTT
TCTCCAGCTGATGATACTTTGGGCACTGGCTGGAATGATCCTGTAAACACTGACAACACTTCAAGCCCTGCTTTTAATGT
TGCCCATCGGGCATCAAAGGAATTCCCACTAGGATTGTTGCCCCAGCAACCACAGATTTGTCAGCAGAATGTGGGCCCTA
CAGGAGGCAACCAATCCCAACCTGCAGAGGGCAATAAGAAAAGGATGAAGTGGACTCCAGAACTCCATGAGCGTTTCGTA
GAAGCTGTGAATCGACTTGGGGGTGCTGATAGAGCTACGCCAAAGGGCGTTCTGAAATTTATGGATTTAGAGTGTTTGAC
AATTTATCATGTGAAAAGCCATCTGCAGAAATATCGGTTTGCCAAATTTGTTCCAAACTATGGAGAAGGGAAGGCAGACA
AAAGGAGAAATTCCCTCGAAGCCTCAACATTGGACTCAAAAACGGGTGAGCAAATTACAGAAGCATTGCTTATACAGTTG
GATGTTCAGAAGAAGTTGCATGAACAGCTTGAGAGCCAAAGGAAATTACAATTACAGATGGAAAAGTTGCTACAGGAGAT
GCAAGAAAAATCAAGTGGCCTACTGAAGGGCAAGATCCCCTCTGCTCATGATTGTGGGAGCCCATCAGTTCAACCCTCAA
TTGATCCCATTTCTAATGTTTCAAATAATTCTGATCTTTCGGCTTCACATCTGGAGATGACATCAGAAGCTAGTGATGAG
CGCATTACATCTCATTGTTCAGCCAGAAATAACTCAATGTAGATCACATGAGGTAAACAATGAGGAAAATTTCAATATTC
GAAGCTCTGCCAGAGATTCCTAAGAAATGAACTTAGTCGAAAAAAATCAATCAGCATACATATGTAATGGACATGAAATG
CCGATTTGAAATCTTTGATGAAGACAATCAGCAGTAGTCACATTTACAATTTGAAGTCCTATATGTTTTGAGTCTTGACA
AATAAACGTGGGCCATTTCTTTGAATGGCTGCAGTAATGCATTGGGAAAGGTTTCATCTGAATTACTGATTAGTGTAAGT
TCACTGATTGTGGATTGCTCTGACCACAATAGTGATCTCAATGTATGAAAATGCAAGACTTTGGAAACTTTTCAAAGTTG
TACACAATAATCTCAATTTCAAAACATTTTGCAAGCATTTAAAGAAGAAGCAATCTATGGCATTCGGGAAAAAGAAGAAT
ATTCGAAAGTGGCTAGGAACCTTTTCTATCATAATTTTGAGTTTTCGCTGTTTAATCCTGTTTGTTTCTTTTTATTCCAG
CACGAATTTATGATAGGGAGACATCAGACTTCTAGACGGTATGAAACTTACAAAGTTTGCAAATACCATTTGGCATTGTT
TACTATTTAGTACTAGAAATTTTTCTTCAATTCAAAACTAATCCCATACTTAATCACATTGCTCAAAATTTTGAATTGAG
GGTAGTATCTGGAAGCTAGCCATGGCTTTGATCCTTCCAAGAAATCTGAATTGTAATAAATTGAGTATATTGAATATTAA
GTTGAGACGGGATGTCTCAGCAGTTTGGTTACTGGGTATCGCTTGTCTTGCAAGAACGTTAGTTTTCATTGTGCATATAA
AACTTAGATTGGAGTTACGGACCTGAAAAAAGCAATAATATGATTTTCTTTGATGTTTTCAAATCCTACCATTCCCTCAA
ACACTCTTTTTGTTTTTGTCTTTTAACTTTGAAAGTTTATGCTTGAAGCAATCAGCATATAATTTGGCAAGAAGCACTAT
GTGCTAGTCAGAAACGTTGTGTCTGTGGCATCTGACACTGTTTTAAAATCATGGTAAGAAGATTTTCTACTCTAAATCCA
CAAAATATATTATTTATTTTCTTTGCCATTTACTAACATTTATTAGGAAGAACAAGATTATTTTTCAAACAAAAGAATTC
GCATGTCTGCTTTTAGTATCCTTAGAAAAAAATGTTACCTTTTCATGCATCAGGTGCCTTCTGTCAATTCATTCTATATT
GATCTCAAACTGAAATGTTGGAGAAGATCCTGTTATACAAGTTGATATTATTTCTGGCATAGCATCAATTTCTTCTGATG
TTATATGCATGGACAAGGATTACATTCATATTGCCAAAGGAACGTACTGACATGTGGCAAATAGTTGAGTCGGGGAGGTT
GACGAAGACGATCAAGAGGAGGATGAGGAGGAGGAGCACGGTGAGGACAATGATCTCTCAGACCAGCTCGGGGGTTCAGA
ATCTGATAACTCTGCAGGGAGCACCGAAAATGATTCCACCTCGGCCTCAGATTGATGCTCCGAGCTAACTTCAATGGGGT
TTTTTTGTGTTTATTATGCTATGGACAGTTTAAGCTTTGCAATAGTTTGTAGGTTTTGCTATTTAGTTAGCTTTTCGGTT
TGAGCCTCACATGCTCATTTTGTTGTTAGAATCTTCGATATGTAGTTTTTGGTTCAAAATCTGGAACTTTTATGTTATGC
TTTCTTATAATTATTAATATATTCTACTCGGCCTCGGCCTCTTATG
>Thupl.29379347s0010.1 locus=Thupl.29379347s0010 ID=Thupl.29379347s0010.1.v3.1 annot-version=v3.1
CACATTGAGAAAGAATGGGTACCCAATGAGCTACCTCTAATTAACACCAATTTTTGTGTTAATGAGAGGATATATCGCAT
TGCTCCATCCTCATTACATGGTTTGGGCCTATTTTCCATGGATGGGATAAAGGTATGTTACAACAAAGTTGTTGAATTGT
TCAAGTATGTCGGTCTGTGTTACAATTACAATGATTGGATGCGGATTGTTCAATATAAAAAAAGTATGCGTAGGTATGCA
CTATCAACTAATTATATACAAAGGAAAGAAAATGATCAAAGTAAAAGATTTACAATGTACATTGATGGGAGACCAAAAGA
AACAGGTAATATTGCAGGTTTTATAAATAGTACATGA
>Thupl.29379347s0011.1 locus=Thupl.29379347s0011 ID=Thupl.29379347s0011.1.v3.1 annot-version=v3.1
AAACCTCTAAAATTGTATGATTAATCTTTAGTATTTTTTTACTAGTCAAAGGGCTATGGTTCGAAACCTTAGCCATGCCT
ATGTGAGAGGCAGCGCAGACGGTGGAGGAAAACAGAAGAGGGGAACTGCGCAGTGGAGAGGGAAGGTGAGAAGAAAGGCG
GAGGTGGCACGTGTTCTATCTCCCACGGTTGTAGTGTGCTTGGGCAGAGGAGGAGCGGCAGAGGTCGAGGTGGCTCAACC
GCCACCCACCCTGCGGTCGACCAGCACACTGCCTTACGTAAGCGCGGCTGCTCCGAGGTGGGGGACGTCGGCCCTCTCCT
CTGCGGCTCCCATGAAGAGAAGCACGGGGTGGGGTTGGCTTCAGCCGCCCCTCCCAAGGCCGAATCCCCTACTTTTTAAT
AATTTTTTCTAAAAAAAGACTTTGTTAAGGCCCCGTTTGTTTGCAGGAATTGGAAGTGACACTTCTCGGTTTTGGGAGTG
ACACTTCTCGTTTTTGCAAATCCGCTGTTTGTTTCTCTAAATTGCAATTCTGGATTTGTCAAGTAAAACCAGGTTTAGAC
ACCAAAATGAGTGGCATCATCTTCCTACTAATAGATGGAATTAGAAATCATATCCTGGTTTTGATATAATAAGGTTTTGA
GTCAAATTCCAATTCTCCAAGATGCAAAACCGGGATTTCAAAACCTGATTTTGTGATAATAAGGTTTTGAGTCAAATTCC
AATTCCCCAAACAAACGGGGCCTAAAGGAAATCGG
>Thupl.29379347s0012.1 locus=Thupl.29379347s0012 ID=Thupl.29379347s0012.1.v3.1 annot-version=v3.1
ACACATTACTTGGCTTATTTTAAAGATTTCCCTGGTCAGATTACAAGTTTGACAGCCAGAGGAGGAGAGGCACTTGGCAT
ATTCAGAATGAACTCGATGACTACGAAGATCCACATCAGAAGAAGCGTTTTCAAACGTAAGCACAATCATAACTCTCCAG
ACCACCCTGCAAATATTCAAATTTCCCATGGCCGTAACACGAAATTACTCTGCAAGTACTGGCCATCACTGTTACACAAC
AGAATATGTTTCACGAAATTAATCTTGTTCGAGAAGGTAAAATTCTGTAATAAACAGGCCCAAATTGTCTTCATATTTTG
CAGCATTCGTTACAGGTGATCGAAATTTTCTTGCACGTAGTGAAGAACAGAAAAGCAGGGGGCTTAAGTTATTTCGTAGG
GAAAACTATGGCTGCCTTTCCTGGCCTTGTTTCCTATCCTTGTCGTGAACACTGGAATACGTGTTTGTCATGCCTCTGCT
GAACTCCTCTCCTATGAAAGATTTGAATAGCCAGGGCATTGATCTTGCTCCCATGGATGTTCCGTTGCAAATCTCGTCCT
ACACAGGGCTTCATTACTCTCCGCAGCTAGAACCTCAACTCTTTGGCAGTTTTCCTTTCATGACTCAGCTGCCAAAGGCT
CCGCACCAATTTCCACAATTCTCGACGACTAATATTGAACAAAGTGCAGGAACATGGGATCAATTGCATGCATTGATGGG
CCTAATTGAGGTAGTGCCTCTGCCAGAATGCAGCAGCCAAAGCCAAAGCCATAATCATTATGGTCATCACCAAAGTGAAG
ATGCTAATGGAATTGGACAATATTGTCCGATGCAGACCGGGTGTCAGCCTCAGGCATGCCCGCAGAATTTTTGTCCAGCT
AATAATACTTTGGACATTGCCTGGAATGATCCTCTACACACAGACAACACTTCAAGCCCTGCTTTTAATGTGCATGACTT
GTTGGGCTTAAACGAGGAAGAGCCTCTGCCAGAGTACAACAGCCAAAGCCAAAGGCATCATCTTCATCATCATCATGATT
ATCATGAAATTGAGCTGGGTAACGGAATCGGTGAGGGTCGATATTATACAAAGCAGTACGGGTGTCCGCCTCTGGCATGG
CCTCCGAATTCTTATCCAGCTGATGATACTTTGGGCTCTCGCTGGAATGATCCTGTGAACACTGACAGCACTTCAAGCCC
CGCTTTTAATGTGCATGACTTGTTAGGCTTAAACGAGGGACTTCCTCCGCCAGATTGCAGCAGCCAAAGCCAAAGGCATC
ATCCTCATGGTCATCATCAAAGTGAACAGGGTAGTGAAATTGGTGAGGGTCGATATTATACAAAGCATACTGGGTGTCAG
CCTCAGGCATGGTCGGAGAATTTTTGTCCAGCTGATGATACTTTGAGCGCTGGCTGGAATGACCCTGTAAACATAAACAA
CACTTCAAGTCCCGCTTTTAATGTGCATGATTTATTGGGCTCAAACGACGAAGTGCCTCTGCCAGAATGCAGCAGCCAAA
GCCATAGGCATCATCATCATCATGGTCATCATCATAGTGAAGAGGGTAATGGAATTGGTGAGGGTCAATATTATACAATG
CAGTCTGGGTGTCAGTCTCAGGTATGGCCGCAGAATTTTTCTCCAGCTAACGATACTATGGGCCCTGGCTGGAATGATCC
TGTAAACACTTACAACATTTCAAGCCCTGCTTTTAATGTTACCCATCAAATACCAAAGGAATTTACATTAAGATTGTTGC
CCCAGCAACCACAGCTAGCTCAGCAGAATTTGGTCACTGTAGGAGGCTTCCACTCCGCACCTGCAGAAAGCAATAAGAAA
CGGATGAAGTGGACTCCAGAACTCCATGACCGTTTTGTAAAAGCTGTTAGTCAACTTGGTGGTGCTGATGAAGCTACCCC
AAGTGGCACTTTAAGAATTATGGATGTAGAGGGTTTGACAATTGATCATGTGAAAAGCCATCTGCAGAAATATAGGCGTG
CCAAAAGTTTTGCAAACCATGAAGAAGGAAAGGCAGACAAAAGGAAAAATTCTCTTGAAGCTTCATCATTGGGCTCAAAA
ATGTGTGTGCAATTTACAGAGGGGGATATGCTTCTACAGCTGAATGCTCAGATGAAGTTACATGAACTTGTTGAGAGTCA
AAGGAATCTTCAATTGCAGATGGTAAAAATTCTACAGGAGATGGAAGAAAAATTAAGTGGCCAACCGAAGGACAAGATCC
CCTGTGCTCATGATTGTGGCAACCCATCAGTTCAGCTTCCAACTGATCACACTTGTAGTGTTTCAAATAATCCAGAGCCT
TCGGCTTCACATCAGGAGATAACAGCGAAAGCTAGTGATGACTGCATAACATCTCATGATTTAGTCGGATATATTCAACA
TGAGGGCAACAATGAGGATAATTCCCATGTTGGAAGCTCTGCCTGAGATTCCTAACACATGAAATTCAAAGGAAAAAACT
TAATTGGCATACATATGTAATGGGTTACATGCAATGCTGATTTGAAGTCTTTGATGAAGACAATCAGCAGTAGTCTCATT
TATAATTTATGTCCGATGTGTTTTGAGTCTTGCCAAACGAATGTGAGCCATTTCTTTTGATGGCTGTAATGATGCATTGA
AAAAGCTTTTTTCGGAATTAGTGGTTAGTGCAATTTCACTGGTTGTGGATTGCTCTGAGTACGATACTGATCTTGATGTA
TGACAGTGCAGGACTTCAGAGATTTCACAAAGTTGTACACAATAATCTCAATTTCAAAACATTTTGCAAGCATTTAAAGA
ATCGACCTATGAGATTTGGGAAAAGGAAAAATTTTCAATTGGCTGGGAATTTGTTTCAAGCATAATTTTGAGTTTTTGCT
TTTTAATCCTGTTTGTTTCTTGTTTTCCAGCACGAGTTTACTCTAGGGAGACATCCGCTTCTGGACAGGATGGAACTTAC
AATGTTTGTATATATTGTTTAGCATTGTTTGCTTCAAGAAATTTTCATTTATTCAAACCCAAGCTGGTACTTAATCATAT
GTACTTAAGGTTTGAAATTGAGGGTGCTATCTTGAAGTTATTAATGGTTTTGATCACTCCAAAGTGATCTGAATTGTAAT
TAATTGAATACAAAGTTGAGACAGAGGATGCTTC
>Thupl.29379450s0001.1 locus=Thupl.29379450s0001 ID=Thupl.29379450s0001.1.v3.1 annot-version=v3.1
AAGAAAAAGAGCATCTGTTAGAGAAGATGAAGATGTCTTTCATGTGCCTTATTTTGGTGGTCTGCTTCCTGCAACTGTGC
GCAGGCCAAGACTTGCAAACGCAGTTTTTAAGCCCTCACAACGATGCGAGGTCTCAAGTGGGCGTTGGTCAGCTGGTGTG
GGACGACACTGTGGCTGCCTATGCGCAGAACTATGCAAATCAACGCATGGCGGACTGTGCTTTGCAGCATTCTGGAGGTC
AGTATGGAGAAAACATTTTCGAGGGATCGGGTGTGGAGTACACGCCCGCAGATGCCGTGAATCTATGGATTAGTGAAAAT
CAATATTACGATTATGATTCCAATACGTGTGCTGGAGGGCAAGAGTGCGGACATTATACTCAAGTGGTGTGGGCAAATTC
GCAGAAGCTTGGATGTGCTCGCGTTAAATGCAACAATGGAGGTATTTTCATCACCTGCAATTACGATCCGCCTGGGAATT
ATAATGGGCAGAGGCCCTACTGATTCCATTCCTGTTGTCTTTCAGTAGATCGTGTATCTCTAGTATTCTCATCCATCTAG
TATTTATCTTTGCGTTTCTTATCCATCTGCTATTCCCGTCTAAATAATCAGTCACATTGACATCTTACACAAGATGTTCA
CTGAATCTGGCTTAAAATACCAGGCAGTATGTTTTTCTTAATTATTATTATATTTGTCACTCCCTTGTTAGTTTTCGCAT
ACATTTTCTATTTTCGTTTATTAGATATAGAAATAGTTGGGCATATGTGCTTCAACTTTAGAAACATTAATTTGTTGCCC
TATAATATATTTTAAATAAATTTACCTTGAAGAGAAAGAGGTTTAGTATATTGTATATAAAATTTTAAACATAAATAAGG
TGATCAAAGTATATTTATGATT
>Thupl.29379450s0002.1 locus=Thupl.29379450s0002 ID=Thupl.29379450s0002.1.v3.1 annot-version=v3.1
TGGCTCTCTCGTGTGGGATGACACTGTTGCTGCCTACGCGCAGAACTATGCAAATCAACGCATGGCGGATTGTGCTCTGC
AGCATTCTGGCGGTCAGTATGGAGAAAACATTTTCTGGGGAAGCGGTGAGGAATTCACGCCTGCTGATGCCGTGAATTCA
TGGGTTAATGAAAAGCAATATTACAATCACGATTCCAATACATGTGCTGGAGGGCAACAGTGCGGACATTATACCCAAGT
CGTGTGGAAAAATACGCAGAAGCTCGGATGTGCTCGTGTTAAATGTAATAGCGGTGCCATTTTCATCACCTGCAATTATG
ATCCGCCTGGGAATTACGTTGGGCAGAAGCCCTACTGATTCCATTC
>Thupl.29379450s0003.1 locus=Thupl.29379450s0003 ID=Thupl.29379450s0003.1.v3.1 annot-version=v3.1
AAGGAAAAGAGAGTCTCTTAGAGAAGATGAAGATGTCGTTCATGTGGCTTGTTTTGTTGGTCTGCTTCCTGCAGCTGTGC
GCAGGGCAGGACTTGCAAGCGCAGTATTTAAACCCTCATAACGATGCGAGATCTCAAGTGGGCGTTGGCCCTCTTGTGTG
GGATGACACTGTGGCTGCTTACGCACAGAACTATGCAAATCAACGCATGGCGGACTGCGCTCTGCAGCATTCTGGAGGCC
AGTATGGAGAAAACATTTTCTGGGGAAGCGGTGCCGAATTCACGCCTGCTGATGCCGTGAATTCATGGGTTAATGAAAAG
CAATATTACAATTACGATTCCAATACATGTGCTGGAGGGCAACAGTGCGGACATTATACCCAAGTGGTGTGGAAAAATAG
CCAGAAGCTCGGATGTGCTCGTGTTAAATGTAATAACGGTGCCATTTTCATCACCTGCAGTTATGACCCACCTGGGAATT
ACGTTGGGCAGAAGCCCTACTGATTCCATGCCTCTTCTTATTCACTAAATCGCGCCTCTACTGTTCTCACCTATCTAGTA
TTGCGCTCTAAATAATACATGATCCTGAGAAAGGTGGTCACTGAATAAAGTTTATCTATCCGTGTTTTACATGGAACATA
GGGCAGTACGTTTTTCAATTTTCTATTATTATATGCAAAATCTTCTTTTCTT
>Thupl.29379450s0004.1 locus=Thupl.29379450s0004 ID=Thupl.29379450s0004.1.v3.1 annot-version=v3.1
ATGGGAGAGGATTCGAGCAGGAGAGGAGAGGTTTCAAGCGAGAAAGATGGAGATTCAAACTGCAAGCAGGGTTCTGGCAG
AATGGTTGCTGGTTCTGGTTTGGGCAGTAGTCCTGACCATGTACCTTTGGTTTTGGGGATGTCTTCTGTCCCAGAACTGG
ACAAGGTGTCAATCACTTTGGTGGCGGAACAAGTTTGTCCTTCCCTGGATAGGGGTACCACTGGACCCACTAGTGGGATC
AAAAAGTATTCCAGAAGCTGGAGATGCCAAAGTCAACCCTCAAATCCAAAAAAGTGGTCGGACCTTGTGGGAGCAAGAAA
GGAGGTTGATTCTTCTTCCTCCAAAGAACCGATTAAAGCTTTCCCTCAGGAGGGAGAAGTTGCCATTTTTGTCCCAGACA
CAATGGTTGATCGATCTATTTCTGCCATGGAATTTATGCTGGTTGGTAAGTTTCTTGGCCCTAGACCTAATATTGAAGCT
GTCAGAACTTTTGTTTCAAAGAAATGGGCATTGAAAGGTCATGTGGACATTGCGGCCCTGCCTAAAGGCTTTCTCTCTTT
TTCCTTTACTAATAAGGAAGACCAGAATCATGTTTTATGTAGTAGTCCCTGGATGTTTGGTCAGACAACTGTTGCTTTCC
ATAAATGGACTCCTAACTGGAATTACTCTGAAGATTTTTTTAAAGCTATTCCTGTTTGGGTTAGGTTTCCTGGCTTGCCT
CTTGAATACTGGAATGAGGGATTCTTTAAAGGATTAGCCTCAAATTCTAGGGGAGAACTCATTTTGGTTGACCCCATGAT
GACGGCCAAGTCCAGACTTGTTTTTGCTAGAATCTGTGTCAATCTTACCCAGTTTGAAAATCTACCTTCAACTATTAATA
TTAACTCTAAATTGAGGCAGCTAAAGTCTAAAATAACTCCTGTATTGGAGGAAGGGGAAATTACTGAACTGGTGTCACAT
GTGTCAGCCTTTGCTGAAGTCTCAAAAATGGTGGAATCAACTCAAATGGTGGTGATGGTCCCTTTTAAAGAAGAGGTCTC
TAGTCTGAGAAAACTAGAGGGTAAAGTTACTGTTGAAAATCCTAAATCTAAGGAAGATGACTCATCCTCTGTTCCTGATA
CTCTGTCAGGGTCCAGTGATGAAGAAATAAATGCAAGTGAAGAACCTATGGATGGGACAGGACCCTGGATTGTTCAAAAA
GGGAAGAAGCAGAATAAGAGAGAGAAGAATAAGGATTTTTTCACTCCAGGATCAAAGGGAGTCACTACTCGAAGTAAAGC
TTTTGGAGGACACAAGCTAAAAGTGGATGTTGGATCCCACAAAAAGACTCAAGGAAGATATTCCAATAGAGAAGTCAGAG
AGAGAGAAAGCAAAAAGGATGTAGTAGATGGGTTGAATGCCCCTCATAAACAAGACATTCTCAGGAATCTGGTTAGAGAT
CACAAACCTGATATTATTTTTGTTCAAGAAACTAAAATGAATTTAAATTGCCTCAGTTTAAACTTCTTCCATTTTAAGAT
GGATTTTGAATGGGTTGCTACTACCATTTATGCCCCCAACTCTAAAACTGGTAGATCTCTTTTTTGGAGGAAAATTGAAA
ACCATAGGAGAATCTTTTTGGATATGCCGTGGCTAATCATTGGGGATTTCAATTGCCCTCTAAGAGATAATGAGAAGTTC
AGTGGAGGTGTCAACTTTACCTGGTCTAATAGAAGGATTGGTCAAGACCTCATTCAAGTTAGATTAGATCGAGCTCTGAT
CAGCGGCTGTTGGCTTAAAAATTTTGGTTGTACACTATCTTCTCTCACAAAGATTGGATCGGATCATTTCCCCATTTGCT
TTAGTGCTGATCCAATTAATAAACAGGGCCGCCCACCCTTCAGGTTTGAAAAAATGTGGGTGGACCATCCGGAGATGGAA
CAAAATATTAAAGACTGGTGGAAGATTAAAATCCATGGTATTGCTATGTTTAGACTAGTCAAGAAACTTCTTAGTGTGAA
ACAAAATGTTAAGACTTGGAGCAAAACTATTTTTGGTGATATTTTTAAGGCCAAAAGAAACTATACAACATACGGGTCTT
ACGGTGGAACTTAG
>Thupl.29379450s0005.1 locus=Thupl.29379450s0005 ID=Thupl.29379450s0005.1.v3.1 annot-version=v3.1
AAGGAAAAGAGTATCTCTTAGAGAAGATGAAGATGTCGTTCATGTGGCTTGTTTTGTTGGTCTGCTTACTGCAGCTGTGC
GCAGGGCAGGACTTGCAAGCGCAGTATTTAAACCCTCACAACGATGCGAGGTCTCAAGTGGGCGTTGGCGCTCTCGTGTG
GGATGACACTGTTGCTGCCTACGCGCAGAACTATGCAAATCAACGCATGGCGGATTGTGCTCTGCAGCATTCTGGCGGTC
AGTATGGAGAAAACATTTTCTGGGGAAGCGGTAAGGAATTCACGCCTGCTGATGCCGTGAATTCATGGATTAATGAAAAG
CAATATTACAATTACGATTCCAATACATGTGCTGGAGGGCAACAGTGCGGACACTATACCCAAGTCGTGTGGAAAAATAC
CCAGAAGCTCGGATGTGCTCGTGTTAAATGTAATAGCGGTGCCATTTTCATCACCTGCAATTATGATCCGCCTGGGAATT
ACGTTGGGCAGAAGCCCTACTGATTCCATGCCTCTTGTTATTCACTATATCGCGCCTTTACCATTCTCACCTATCTAGTA
TTGTGCCCTAAATAATACATGATCCTGACCTCTTGCACAAAGGTGGTCACTGAATAAAGTTTATCTATCCATGTTTTACT
TGGAACATAGGGCAGTACGTTTTTCCATTTTCTATTATTATATGCAAAATCTCTTTTTCTCTTTTTAGCATCCAGCGTGT
ATTTTTTTTAATTATATAAGTTGTTTCCCATAAT
>Thupl.29341945s0001.1 locus=Thupl.29341945s0001 ID=Thupl.29341945s0001.1.v3.1 annot-version=v3.1
ATCCCAAATAATATTCACGGGAAAAAGTCATAAACCATTCAAACAACTCAGAAACCTGGGAATTCCTGGTGATGTAGTGG
ATTTACCAATGAACTTTGAGAAACTTGAGCATCTTGCCAGGTACAGAGGCCCATTCACGCAAGGCATGAGTTTGTATGAG
CTTCCTCCATGCCGGCGGGCTTTGCACTTTACAGGTTTTTCTGAGAATGCATTTGAAAACTCAAAAATTCCTCCAGAGGT
CACTCCAGCTGCTTCGGTTGTAAACTAAGGCTTTTCTGATTTGAAAAATATGCAAAGACTACCAGATGGATTGGAAACAC
TATCGAAGTTAGAGGAATTGTATTTAATTGATTGCCATCAGTTGACAAAACTTCCTTCCAAATTGGGGGATCTCAGCAGT
CTAAGAAGGTTGTGGCGAGATCAGTGCCATGCATTGGAAGAGTTGCCTCCAGACTTTGGGCAACTTAGAAATTTGACATC
ATTATATTTAAGCGGCTGCTCTGCATTATGTGTATTGCCCTCTAGCTTTGCACATCTCACTTCCCTAAAACAGGTGTCCT
TAGACTATTGTGGAAGCTTGAAAAAGTTGCCTGCAAACTTTGGTCAACTCCAAAATTTGGAAGAGTTAGATTTGAGCCAC
TGTTCTGCTTTAGAAGAATGGCCATCAAGCTTTCGATGCCTCACAAAGATGAAGAAGATGGTTTTGGTAGGTTGTTCCAT
CAAGTTAAAAGAATCGTTACCCTATAATATTAGAAGTTGTTTCATTGTATTTGATTAAATTTTTTTTTTCAAATGATTCG
CCCTTCTCATTGTTATTGTCAATTTAAGAGGGCTTTCTAATATTATTATAAAATTTGTGATAACACATTTAATG
>Thupl.29378631s0001.1 locus=Thupl.29378631s0001 ID=Thupl.29378631s0001.1.v3.1 annot-version=v3.1
TCGGAGAGATTCATAGATCGAATCCCACTGCGTTGCAATCTGTACATCAATTCCAGGCAATGATTACAGACGATATATTT
GGCGAAAACCCTAGGCTTTATAGCAGGATTTATCCTCTGGCAGAGATGGGGGAAAACGCCTGGACTAGTGGAGCTCATCA
GATAGATATAATGGAAGAGGCACAATTTAAATTTCCGCCTCTTACTCCTACAGAAAATTCCTGGTATTCGAATTCTTCGG
AAGAATACAGCTATACGGACGGAGTTAATGAAATACGTCACCAGCAATCTGTTCATTCCTCCTCGCTAAACACTTCCTCG
CCCTCTGTCCAAACTCCGTCCGCAAACAGTGCCTTCACTGCATATGTACAAGCTGATCCAAAGGCCGGCCTTGATTGTTC
TTCCGGCGGTCACATCTTGCATAAGAGATGTTTTAGGTTTTTTAGCCTAATCCCGGAGAAAAGAGACTCGGGGACGCAGA
TGTCAAGTGTAACGGCGCCTGCAGACAATCCGAAATATCAACATCAGAAATCAAGAATTGACTTTGGAAATAAGTCGGCG
TTTGAGCACATGATAGCCGAGCGGAACAGGAGAATCAGATTGAAACAGCATTTCTCAAATCTTTACTCTTTACTACCTAA
ACAGTCCAAGGTATTTCCACAAGTCTTTTCTCATCAGGGTCTTCATTTTCATCTCTTGTTTTATCAGATCTTTGTGGAGG
TTAATTTGTAGATCGCTCAATAAATCTTATAAAATTTCTTCTGCTTGGGCTTTTAATCTTAAATATAGGGCAACTGTATA
AGTTTTAGTAGAATCTGTGATTTTGTGAAATTATTACAGTTTTGTTGCTCAAATCAGAAATAATATTTTGTAAAATTTTA
GCTGAGATTTATAATCATATTATTCTGGTGCTTTTGATCCTTTAAATTACTATTATTATTTTTAATTTCAGTTATGCGGC
TTAATAGCGATATTATATGGATTTGCGAAGTGTTTTTTGAGAAGTTTATACAACTCGAAATCTCACTTTCTAATCTCATT
GAAGTATAAATCTTGTGAAAATTTTAGGAGAATCTGTGAATTTCTAGGCCCCGTGTGTTGCCCTCTATTTCTTGTTACCT
TCATGAGTCAACCTTGTAATTTTCAGAAGAATCTGCGAACTTGTGAAATTATCAAGTTTTGTTGCTCAGATCAGAAATAA
TAATTCGGAAAATTTTACTTGAGATTTATTATTCCATTTTATTCTGGTGCTTCTTGTCCTTTAAATTACTTTTATTATTT
TTAATTTCAGTTAAGCCGCTTAAAATTGCTATTTTTAATTTCAGTTAAGCGGCTTAAAATTGCAATATTATCTGGATTTC
TGAACTATTTTTCTCGGAGAAATTTACAAGTCTAAATCTCACTTTCTAATCTCATTCAACTATAGAAATCTGGTTTTTCA
ACCTAATCTCACTTTCATGTCGATAGGTAATAGATCGAATCCCATTGCCTTACAATCTCTATATCCGTCGATTTGCAAAT
TTTTTAAGTCGAAATTTTCACACTTTCATAATTCAACTGCGACATCTTCAACTTCCCAGTCTCGCAATTTAGAAAATTCT
GCCGTTAAATGTTATGAGATCTTGACTTTCAGATCATTTATGTGCAGAGAGATAAACATTCAATATTGACGAATACAGCA
AGCTATTTGAAGGAGTTGAAGCTTCGTCTTGCTGAGCTCGAACAAGAGAATCAAAATTTGTTGAAATTGATTCCAGAAAA
TGTATTGGATCAAGAAGGAAGTTCCCGGTTCGAAGCCCACCAGCAACAATCAAATTCAGAAGGTAAATTATTTTACCGTA
GCGATGAAGTTGCTTTGGAGCAATGTGAAGATAGCCCGTTCCAAGTGAAGATAAGTATTAGGGCGCACAGAGATCTGATT
CGATGCCCAACAGCTCTGCTATCGAAACTGCTGGAACAGTTGAGTGCGGAGCAATTGCAGCTTGTTTCAATCCATTCCCC
AACACAAGCCTTGTGGTTTCAGGCCACTATTCTCGTAGAACCAAAGGTATATATTTTAGTATTTTTAAGTTATTTTTAAT
CCTTAAATTTCTTAGTATATTTATGTTTAATAGATATGTTTGAAAGCTAAATAAAAATGTCTCTGGCAATTATGTGAAGG
GCGAGGGATGGAATGCTTTCAGGTGGAAAAATTTTGGGAAAGTAGTGAGACACTTTGTGGCAAGCAATTATCACAACCAA
ATAAATTTAGGGATCACTTTTGATTGAACTAATAAAATGGCAATCAAATCCTTT
>Thupl.29378631s0002.1 locus=Thupl.29378631s0002 ID=Thupl.29378631s0002.1.v3.1 annot-version=v3.1
GAGATTGGGGCCTGCAGCGTTTAAAAATTATGGGTTTAGGGGGATTTTTTTCTCTTGTTTTGACAGCATACAAAATGTTA
GAGAAACATATCGATTGCATGGAGAATATGAAATAAGGAGTTTGTTGTGTTCTCCATCTTTCAAACATAAACATTTTTCT
GATTCTACAACTCAATACAATGGTGGTGGCTTCTGCAAGCAATACTTTTAGTAAAGAAGTGGCAATTCGAAGGAGAATCG
CTAATATATATAATAAGAGAGAAGAAGACTTCCCATCACTAATTGAGTATAATGACTATCTGGAGGAGGTTGAGGACATG
ACGTTTAAATTGGTGGAGGGAATAGATGTTCAGGCCATTGAAGAGAAGATTTCCAAGTATCAGGAAGAAAATGCTGAACA
GATAATAAATTCTCGAGCCCGAAGGGCTGAAGAAGTGGCAAGATCTCTGAGGGAACATCAGGAACAAGCTACAGCTAGTG
GTCCAAATGACATGGGTCTACCACAATCTTCTCAGGCAACTGGAGTTGGACAGTATAATCCAATGTTTATGCAGCCGAGG
CCAACAGGCGCTGCATTGCAACCAGTGCCTATAGGTGGCAATAATGCACATGGCATGCCAGAGGATGAAGCAACTCAAAG
ACAACGGGCTGACAGAGCGGCAAGAGCAGGAGGGTGGAGTTTTGAGATATGTAGAAAGAGGGCATTTGAAGAAGCTTTCA
GTAGCTTATGGATTTCTTAAGTTTCTTTTGGTGTCTCATCATGATTTTGTGTGACAACTTGTCAAGCCAGGCGCTCAGCT
CTTACTGTGGCTTCTAAGAACATGACAATGCAAGTTTGTATAAAAACAGGAAAGCATCATAATGCCAGAGTTCCCACTTT
ATCATCTTTGACCAGCATGTATGAGCAGGTTCTTTGTTGGAGGGCAGCTGTCAGAGAGAAGTAATACCATTTTCCTTGAT
TCTAAGTGAGAATCTTCTTTGTATCTTAGGCACATTTTTGACGACATTTACCTTTTTTTATCAAGGCACTATCTTACTTA
CCATTTTCCATGTCTATGGGTTGAGGGCACAATCAGATCTACATCTGATACAATTTGTTATCTATATATATTATGTATCA
TATTTTAGAGAATTCTAAAATGATATAGTTGGTTAATTATTTGCAGTTTTGGTTTCTATGCTCTCTCTGCAAGTGCATCG
TAGGCATATTGCATTTATTATTAAAAATGGTCCTTTCATGTCTGAAAGATGTTATGGGGACTGACCTTTATGTAATGTAC
TTATCGGTAATTTCCTTCGATTTTATGTAGAAATCACAAATCAAGCAATTAAAGCTATTGTGCTATTGGTT
>Thupl.28151008s0001.1 locus=Thupl.28151008s0001 ID=Thupl.28151008s0001.1.v3.1 annot-version=v3.1
GCCCCATGCACTACAAAACTCAAGAAGATAAGAGTTATTTAGAAAGTATTTCGTTTTAATTAACCTGCAACTGTTAAAAG
AGAACCATTTCATTTTCTTCGAACCAACATCGATAAACCCCCGAGTGCTAAGCGAGAACGCGGTAGACTTTCATAAGATT
TTTTTGTTGTTTTCAGGAGCGAGATTGATTAATTTATACTCGAACTGCCGATCTTGAGCGAGCCCAGATCTTAAATGATG
GACGAAGATCAATTTATTTCAGAGTTGGAAAGTAGGGTTTTAAAGCTTTTCAATGGTTCAATCCCTTTATCATGAGAGCA
TGCCAAACCAAATGCTAAATTGCTTTCGGCCTAGAGTAATTATAGAGTGGTCCAATTGCTAAGTTCGACCATTCGTATCT
TATATCCTCTGGGTATTTTTCTTATCTATCAATGTAATTGATTTCATGGACTTTAAAGTAGGTGCCTGGCTGAAGCTCCC
AGTTGGGTTTTCCAGAATATATTCAATTTTAAAATTAAAATGGCGTGGGTAGGCAGAAGAGCGTCTCTGTCTTAATGTTG
AATTTGCTAAAATCAGTGCCCAATGTTGTCAACAAGCACCAATTCTATAAATACTTTCAGTCTTTGAATAATTACATCGG
CTGGCGACGGTTAGTTTCGGAGGTTTGTGGCTATGGCCACAGGATCAGGAAAGGTTTGGAAGCTAATTTTGCAATGTCCA
GGGTTTCAGGCAAATTCAGAGCACCCAGTCTTGTTAAGGAGAAGGGGTCCTTTTCAACAGGTATTCAATTGTTTATCGAC
TTACATGTGCAAATCAATGTTGAAGCCCAGTTCTGTTAAGCACGATACGTGCACCTATCTCCGTTATTCCACAACCAGTG
TAAACAAAAAAAGTGGAAGTGCCAATGGTAGAAATGTAAGCCAGTCGTCAATCCAGAATTCGGAGAGCACACTCAAGCAG
GGATTAGTGGTGAAATCGAAAATACAGCCTGTAGATGCAAAGCAAAAGGCAAACACAACCAGTGTAAACAAAAAAAGTAA
AAGATCGAATGGTAGAAAGGTAAGCCGACCATTAATCCAGATTTTATGGAGCACACTCGGTCAAGGAGTAGTGGCCAAAT
CGAAAATACAGTCTGTAGATGCAAATCTAAAGGCATACACAAACAATGGAAACAAAAAAAGTAAAAGATCGAACGGCACG
CTCAAGCAAGGATTAGTGGTGAAATCGAAAATACAGCCTGTAGATGCAAAGCAAAAGGCAAACACAACCATTGTAAACAA
AAAAAGTAAACGATCGAATGGTAAAAAGGAAAACCGATCATTAATCCAGATTTTATGGAGCACACTCAGCCAAGGAGTAG
TGGCCAAATCAAAAATACAGTCTGTAGATGCAAATCTAAAGGCAAACACAACCATTGGAAACAAAAAAAGTAAAAGATCG
AACGGTAGAGTAAGCCGATCATTAATCCAGAATTCCAGGAGCACACTCAGGCAAGGAGTATCGGCCAAATCTAAAATATA
GTCTGTAGATGTAAAGCAAGAGGCACATACAGCCACTGCTACCGGAGAAGGTATAAAAGCCAATTGTGAAAAAGTTAGCC
AATCGTCAGTCCAGACATCCAAGAGCACAATCAAAGAAGGATTAGTTGCCAAATCTAAAATACAGACTGTAGATGCAAAT
CAAAAGACAAACACAACCAATGTAAAAACAAAAGGAAAAAGAGCCGATCTTAGAAAAGTAAGTCAATCATCGGTCCA
>Thupl.29334674s0001.1 locus=Thupl.29334674s0001 ID=Thupl.29334674s0001.1.v3.1 annot-version=v3.1
AATCTTAGGCCCATAGAATAGTAGGGCCCTCCCTCCCTTTCTCGATTCTATACGTAACATGAGTGGGGGGGAGAGGACCT
CAAAAAGTTCCGGAACTCGATTGGCCCCGGCCTATTATCTGTGGTGGGACAATGAATATGCTTTCTTCTGGGGCGGTACA
GGTCGTTCAATATCCGAGGGGATCATCAATTGAATCTCTTGTTCCCATCCCTCCAACACTGAAGTCTTCCAACTCAACTA
GCAGCCGGGCAGTTCTATTCCTCGATTGGGGGGGGCAGCAGGTGCTAGGGTTGAATGATCCCCTCCTTTTCCGCCGGTCT
ATCTACCGCCCCAGCTGATTCAATGATTTCCCATCCATCAATAATAGATGCAGAGGGGGGTGTCGATGTTGCCCATCCCG
CGGATGAAGTGTCACGGCCTAATTTCTTCTACCCGTTACTGATGGTTTTCCCGGTCAACCTATGCCTGGACCAGATGCTG
GGGACTCGGACACCTTCCATCCGGTTTTGGAGTGCCCCCGACACTCTATTTGACCCGTTCCTCGAAGCAATGATGGGATC
GGATGGAGTTCATGGGTGGGATGACCAACTAGAGATGTTGGGAAAAGATGCCCTAGACCCCCCGGAATAGCCAGAATGGG
GAGATGGTGGGACCGCTGGGGCAGCAGGGTGGGAGGAGATAGATAGGGGCTGGAATGAAAAGAGGGATACAAAGCCCTAT
CATCCATGCCACCTTCCCTTGTTTTTATTTCACAGTAGTGCATGCGTGAGCTAGGGATCCTCCTTTCCGATAAAAAGGGT
GGGAGATAACGGTGTTTATCAACCAGATAGCTATCTAGACTCTAGTGGGATCGACTGGGTAGGGGTCATGTTACGTATGG
AATCCAATTATAGAAAAGAAGGGCGATTAGTGGAATGAACAATGG
>Thupl.29334674s0002.1 locus=Thupl.29334674s0002 ID=Thupl.29334674s0002.1.v3.1 annot-version=v3.1
TGGGAGCCCGGGCCCCTATCGGCGGCCTTTAGAATAGTAGGGGGGGTGGGAGGAGATAGCACAACTATATGTATGGCGCA
ACCGGGCATGTTACGTATAGATAGATAGAAAGTGCACCCCTTTATATCATCGGGCATTCATAGGGGTGGAGATATTCTAA
TTCTACCAGCCAGGTAGATGCTAACTAAATCAACATTGGGCGGTTCAGTCGGTTCAATGCCTACTGTATCGGCAGGCCCT
ACTATTCTATTATTAAGAGTCGGTTCATTCTATAGTTCCCAATTTTCTCTGCTCTGATAAGGAATGGAACCCCTCCTTTC
TATAGTTGAATTGCCATGAGGAGGATTTTCTTCACTCTGGCCGGCCCACCCACACCCACTAGAGAAACGACCTACTCGTA
ATGGGCAGGGAACCCAGACAGAGGGGGACAGGGAGCGGAGGCCCAGATAGAAACCGAGGAACCAGAGCAACAGGACCAGC
AGCACCCCATAGAATTTGAGGGCAGAGGAAACCACCCAATTAGAATTCCACGGACTCAGATATAGTCATAATTCCCCCCC
CACCCGGCTGCCGGCTGCTAATAGAGTTGAGTTGCTTCCCCCATGCTTTCCGTTGCACCATAGTTTGGAGTCATCAGACA
GAGGCGAACAAGTCCAGCAAGCAAGGACTTGGTAGATAGAAACAAATAGAAGAAATGGAACGCTTATTAATCATGGTCCG
TTTATTTGTCTATGAAATAGTAAATCTACTTCAACTTTCTTCTTTAGTGGTCCAAACCTTATCCTTTCCATGGATCTCAT
CCGAAATGTTTGATGCTTATTGGGGTTCCTTTTTGAATCATGATTCTTTTGGAATATTAAGTTTAGGGATCCGGTTGGTC
GTGAATAGAATTGCGGTTCAGAGTTTAGTCAAAATCTCAAGTGGATTCGCTATTAAGATGCTATTTGGTGCTCCGAATAG
TTCATCTAAAATAGCCCTCTCATTTCTAGAGAGGGATCCGAACAAGGGAAAGGCACCAGCTATCCCCACAACGGACATAG
CCTCCTCCTCTACCTCCGAGATTGCTTATTCGTCTAACTGGGATGATGGTATGGAAGAAGAACAAGCAGAGAGAGGGGCG
CCCGGTTGGCCCCTTGAAGAAGAAATCGGTAGATGGCTCACACCTGCAGAGGGCTCTAATGAACCACCAGCCCAAATGCC
ATGGGTGGAGGATTACGACATTATGACGGCAGATATCGACGCGGTCGATATCTGGCACTCGCTATACGATACACTGAATT
CCATTTCCTACTTCCAAACCCGGGTTGGAGAAGAAAAAGAAGAATTAAATGGTCTCTATCTCGATCCACTCCCCAAAAAG
GAGGAGATCGAGGAAGCGAAACATACCCTTTCTCGTGTGGAGTACAGCCTTCAAAAGGCACAAAATGACCGCAACGATAT
GATTGTTGAAATAGTGTCCGTGGTACGAAAATATTACTCCTAGTAAATGGTCTATAAGAAAAAATGGCTGGTATTATATT
AGGGGTCCACCTTAGCCCCTACCGCTTCTCGAGAAGCGAAAAAAAGGGACATAGAATAGTAGGGCATTCTTTATTAGAGC
ATAGCCCCTACTATTCTATGGGTTAGGGCACTACGGCAAGACGTGCCACACCCGATCCCATTCCGACCTCGATCTGTGAA
ACCGTCTCGCGCCATATGTACTGCGGAAGCGGGAGACATGGTCAAGCCCGGCTCTATTATCAGAGCCTACAATTCTATGG
GGATTACCTCCAGTGAAGGTGGTAGGTTTCAAGAGAGAAGGCCCTACTATTATTGCCAGATTCTATACGTCCTATAAAAT
TGTAGGGGGCCCCTTTCAATAGTAGGGGGTAGGGCTAGCCGAGAAATGGAAAGATCTTTCTTA
>Thupl.29379852s0001.1 locus=Thupl.29379852s0001 ID=Thupl.29379852s0001.1.v3.1 annot-version=v3.1
AAGTGCAGGAAAAGAGGGACCCTCGTTCACAAAAAGAGAAGAAAAGTTGGAACCGAGATGGATTACATCCATATCATTAT
TGCCCTCACTAATCACCATTGAGTGCAGAAGCTCTTTTCTCATCCATAGCAAGATTCCATGGCGACTTTATTACTTTCCA
AATTAATTTGTGCGGCCTGTTTGTTCTCTTACTCAAACACGGCTAGTATTTCCCTGAATTCAGAGAGAGGTCCGAGCTTC
AATTTCCCTGATTTCAGAGGCTCGGAAACAGATGGAATTAAATTTTTGTGTGACGCTGCAGAGACCGATTATGGCGCCCA
TCTTACAAATAGCAAAAGCTCACAGTATGATGATTTGAGTCAATCATCAGGAAGAATTATTTATAATCAGACGATCCAAC
TTTCGTCTATAGCCAATTTCAGCACTCACTTTGTGTTTTCAATGTATTCTGACAGAGAAGATTCTCACGGCGACGGAATA
GCTTTCCTTCTCGAATCTGAAGGACCCGCTTATGTTGTTCCAAAATTCACAACTGCAGGATGGTTCGGTCTTGCTGGAGA
TAGACCTGATATGTTGCCTACTTTGTTTGCTGTAGCATTTGTCAGTCTGGGAAATATGGTTGGAACTAATTGTCATAATT
TTTCAGATCGCCATTATTTGGAGCATGCTAATGTGTCTGATCTAAATAACGGGACAGTATGGAGTGCATGGATTGAGTAC
AACAGCCCAACACAAATGCTCAAAGTATATCTTGCTACTGGTTCTCATAGTTCTAAGTACCCTAAAAGTTGTATTTTATC
ACAGCGAGTAAACTTGTCTAAATATATTAGTGAACATATTGTCCTAGGCTTTTCTTCTGCAGCTGTAAACTCGAAAGAGA
CCCACAAAATCTTTTTTTGGAGCTTCAACAGCAGCTTCTATTCGAAAAACACTTCAGTGCGTTTCAACAACAGCGCAAAT
GGTTCAGAGATGAGCTCTGAGGTAAAAGGCCGGAAACAAATAAAAAAAATATTTCTGGGTGTTGGATGTGGCGTTGTGGC
TTGTATCGCAGGTGCCCTGTGGGTCTACTTTTGCTTCTTCAGAAAAAAGAGAGCTGCATTTATAATCTTGACAGACATGA
GTCTTGACAGGCTTTTACATCACGTTCCCCGGCGGTTCAAGATGGATGATCTAATTGCTGGAACTAACAATTTCAGTGAA
GCTCTAAAGCTTGGGCAGGGAGGATTTGGAGGGGTTTACAAATGCCATCTTGGTGAAAAAAATGAGATTGTGGCTGTAAA
GCGCATCTCAGAAGGTTCAAAGCAAGGGATTAATGAATTCATCTCAGAAGTGAGTATTGTTAGTCGTCTGAGACACCGAA
ATCTTGTTCAACTCTTGGGATGGTGTCATAAGCGAGACCAGTTGATTTTGGTGTATGAATATATGTCTAATGGAAGCCTA
TACACACATATCTTAACCAGAGGAAATGAAACAGGAGCAACAAAAAAAGAGCCTCAGGCGCTGCAGTGGAATATGAGGTA
TAAAATAGCTAGTGAAATAGCAAGAGCACTATTGTATCTTCATGAAGAATGGGATGAGTGTGTTGTGCACAGAGATGTAA
AATCTAATAATATTTTGTTGGATAGTAATTTCAGTGCAAAGTTGGGGGATTTTGGGTTAGCGCGCATGGTGAGACATGAT
TGTCTAGCTCAGACCACCCGAGCTGTAGGGACATTGGGATACCTGCCCCCTGAATGTGTGGCATCGGCAAAAACCAGTGC
TGAATCAGATGTTTACAGCTTTGGGGCTGTGACTCTAGAAATAGCATTTGGGAAGAGAGTAATAGATGTGAGCTTGGTAG
AGTTCGACATGCGGCTTGTAGCGTGGGTATGGGATTTGTATGGTCAGGGTAGAATACTGGAGGGTGCAGATGTGAGGTTA
AATAGGCAGTTTGGAAAAGAAGAAATGGACCGAATAATGGTGGTGGAATTGTGGTGTTCTCATCCTGATGCTGCGAGTCG
ACCCAAAATGAGGCAAGTGTTGAAGCTACTTAATTTTGAAGTTCCGACGCCTATTCTCCCCCATGTAATGCCAGAACCAT
CATATGCTCACACTTCATTTACCACTGGGGCTTCCCTTCCCGTAGGATCAAAGTCTTCAAATTGCTTTGACACCAAGGTA
GATTTATCACTAGTTCTGTTAGTCTCTTGTAATTCTCAAGTCGTTATGGGCTACTGTTATAATTATCTTGGTTATGGGCT
ACTGTTAGCCTACTTTCAAGATACTTCCATCAAGGAACAAATTTGATCAACAAATCAATTATTTAAAAATATTGGAGTTT
CCATCTCGTGGATAATGATGTTTTGGAAAAAAAATTCTAATTTAAGG
>Thupl.29379852s0002.1 locus=Thupl.29379852s0002 ID=Thupl.29379852s0002.1.v3.1 annot-version=v3.1
TCAAGAAAGAGAAGGAAAGCTGGAACCGAGATGGGTTTCATCCATATCATTATTGCCTTCACTAATCACAATTGAGTACA
GAAGCTCTTTACTCGTTCATACCATAATTCCATGGCGAATTTATTTCTTTCCAAATTAATTTGTGTGGCCTATTTGTTCT
CTTACGCAAACAAGGCTAGTATTTCACCGAATTCAGAGAGGGGTCCGAGCTTTAATTTCCCCGATTTCAGAGGCTCGGAA
ACAGATGGAATTGAATTTTTGTGTGACGCTGCAGAGACCGATAATGTCGCCCATCTTACAAATAGCAACAGCTCGCAGTA
TAATGATTTGAATCAATCATCAGGAAGAATTGTTTATAATGAGACTATCCGACTTTCGTCTATAGCCAATTTCAGCACTC
ACTTTGTGTTTTCAATGTATTCTGACAAAGAAGATTCTCAAGGCGACGGAGTAGCTTTCTTTCTAGAATCTGAAGGACCG
GCTTACGTTGTTCCAAAATTCACATCCGCAGGATGGTTTGGTCTCGTTGGAGAGAAATATGATGTGTTGCCTGATTTGTT
TGCTGTAGCATTTGACAGTCTGCGAAATATGGTTGGAACAATTGGCCATAATTTTTCAGATCGCCATTATCTGAAACAAG
CTAATGTTTCTGATCTAAATAACGGGACAGTATGGAGTGCATGGATTGATTACAACACCCCAAAACAAATGCTCAAAGTA
TACCTTGCTGCCGGTTCTAATAGTTCTAAGAACCCTAAAAAATGCATTTTATCACAGCGAGTAAACTTGTCCAAATATTT
TAGTGAAGCTATTGTCGTAGGCTTTTCGTCTGCAGCTATAAACTCGAGAGAGACCCACAAAATCTTTTCTTGGAGCTTCT
ACAGCAGCTTATATTCGAAAAACACTTCAGTGGGTTTCAACAGCAGTGCAAATGGTTCAGAGATGAGCTCTGAAGAAAAA
GGCGGGAAACAAATAAGCACTTCTACAAAAATATTTCTGGGTGTTGGATCTGCCATTGCGGCTTGTGTCGCAGGTGCCTT
GTGGGTCTACTTTTCCTTTTTCAGAAGAAAGAGAGCTGCATCCATAATCTTGACAGACATGAACCTTGACAGCCTTCTAC
ATCACATTCCCCGAGGGTTCAAGATGGATGATCTATTGGCTGGAACTAACAATTTTAGTGAAGCTCTAAAGCTTGGGCAG
GGAGGATTTGGAGGGGTATACAAATGTCATCTTGTTGAAACAAATGAGATTATGGCTGTAAAGCGCATCTCAGAAGGTTC
AAAGCAAGGGATTAAGGAATTCATTTCAGAAGTGAGTATAGTTAGTCATTTGAGACACCGGAATCTTGTTCAACTCTTGG
GATGGTGCCACGAGCGAGAACAGTTGCTTTTGGTTTATGAATACATGTCTAATGGAAGCCTCGAGACACATATCTTCATG
AGAGGAGTAGCAAAAAAAGAGAGTCAGATGCTGCGGTGGAGTGTCAGATATAAAATAGCTAGTGAAATAGCTAACACACT
GCTGTATCTTCATGAAGAATGGGATGAATGTGTTGTGCACAGAGATGTAAAATCCAGTAATATTTTGTTGGATAGCAATT
TCACCGCAAAGCTTAGGGATTTCGGCTTAGCCCGCATGGTGAGACATGATGGTCTAGCTCAGACCACCCAAGCTGCAGGG
ACATTGGGATACCTGCCTCCTGAATGTGTGGCATCCGCAAAAACCAGCCCAGAATCCGATGTTTACAGCTTTGGGGCCGT
GGCTCTGGAAATAGCTTGTGGTAAGAGAGTAATAGATGTGAGCTTGGTTGAGTTCGACATGCGGCTTGTAGCGTGGGTAT
GGGATCTCTATGGACGAGGAAGAGTACTGGAGGGTGCAGATGTGAGGTTAAATGGGGAGTTTGAAATGGAAGAAATGGAA
CGATTGATGGTGGTGTGGTTGTGGTGTTCTCATCCTGATCATTCTAGTCGGCCCAAGATGAGGCAAGTTCTGAAATTAAT
GAATTTTGAAGTTGCAGCGCCTGTTCTTCCACCTGAAATGCCTCTGCCATCATATGCTCACACTTCATTTACCACTGGGG
CTTCCCTTCCAGTAGGATCGCAGAGTCTTCAAACTACTTTGACACCAAGGTAGATCTATCACTAGTTCTGTTAGTCTCTT
GTAATTCTCTTAGTTGTGGGCTGATGTTATAATTCTCTTGGTTACGGGCTACTGTTAGCCTACCTGCATGATACTTCCAT
TAAGGAATAACTTTGATCGACAAAACAATTATTCAAAAAATATTGGAGTTTCCATCTCGTTGATAATGATGTATAAGGAT
TCTAATGCCTTCATTTGGTTAACGAATTCATTTAGTAATGATAATAAGGTTTGATG
>Thupl.29377640s0001.1 locus=Thupl.29377640s0001 ID=Thupl.29377640s0001.1.v3.1 annot-version=v3.1
ATGCTTTGTATACATTCATTTGTATATGAGAAAAATAAAGATGAAGGTGTTGATCTGACAAGGGTTCCAGAGAATGTAAC
AGTAACTATGAGTCAGAACTGGTGGGCACCATATCCTAAGATAGGTGTGTTTGGTCCTGCAGATGAACATTGGGCAGGTG
GAGTCCCTTGCCATTCTCAAGGAAAGAATGTTGACTCTAGTCTTAATCAACAAGTCTGGTTTCGACCCCTTGAATATGTT
GAGAGACAACCTTCCAATTGA
>Thupl.29378609s0001.1 locus=Thupl.29378609s0001 ID=Thupl.29378609s0001.1.v3.1 annot-version=v3.1
ATGAAGATAGCCTCATGGAACGTTAGAGGCATACACGCCTCTAACAAAAGATGTAGAATCAAGCAGGTGCTGGATTCTAT
GAGGGTTGACATCATTTTATTACAAGAAACAAAGCTTTCAAAGGACAACTACGACAAAACAATAATAAAATGGACTAAAT
GGAAATATATACATATGCAAGGGAATGGTGCCTCAGGTGGCTTGGAAGTATTATGGGACCCTAAATTAGTGCAAGGAAAG
CTCCTAGTACAAAATGATCATTTTCAAATGCTGTCAATCAAAATTTTTGACCTAGCTTTTATTTTCATTAATGTATATGG
CCCCATGGCAACCTCTGATAAGCAGAGACTTTGGATGAACTTAACACATAATATGCAAGCACAAGTGACCCAACACATTA
TCATGGGAGGTGATTTTAATGCTATACTCAAAGCCTTTGAAAAAACTAGAGGAATTAGCCCTCCGTTGAAAACAATCCAA
GATTTCTCGCATTTTGTTGAAGACAATAATTTTTTGGATATAGAACCAAGCAATGGATGCTTCACATGGACGAATAGAAG
AGCTCACTTCTCACACATTGTGGTAAGACTGGATCGGTTCTTAATATCACAAGAATGGAATCTCTCAGCTTTTGCTTTCC
AATCTGAAATTTTGGCCATACCTGGTTCGGACCATTTTCCAATTTCTCTCCACTTCCAAGCTCCTACAACTAATCAGAGA
GCCAAGCATCAGCCGACCTTTAAATTTGAGAAAATGTGGCTCCATCATCCACAATTCTCACCCCTTATTCATCAATGGTG
[truncated: 69,991,258 more chars]
