# Supplementary material for: The western redcedar genome reveals low genetic diversity in a self-compatible conifer
Source: Genome Res. 2022 Oct;32(10):1952–64. doi: 10.1101/gr.276358.121 (PMC9712635; doi:10.1101/gr.276358.121)
Supplement: Supplemental Material [file supp_gr.276358.121_Supplemental_Dataset8.tar.gz › corrected_snps_S_lines_binary.bim]

1203429	1203429_535	0	535	A	G
1238669	1238669_2457	0	2457	A	C
1238669	1238669_2540	0	2540	G	A
1297298	1297298_3008	0	3008	G	T
1297298	1297298_3066	0	3066	C	A
137057	137057_5404	0	5404	G	A
137057	137057_5458	0	5458	A	G
1441214	1441214_2511	0	2511	0	T
1441214	1441214_2562	0	2562	G	T
1441214	1441214_2619	0	2619	T	C
1441214	1441214_2634	0	2634	G	T
1558924	1558924_1376	0	1376	T	C
1615033	1615033_488	0	488	C	T
1615033	1615033_558	0	558	T	G
1615033	1615033_628	0	628	C	T
2463178	2463178_3101	0	3101	0	T
2463178	2463178_3209	0	3209	T	G
2463178	2463178_3238	0	3238	0	A
2483091	2483091_2120	0	2120	T	C
2709928	2709928_3848	0	3848	0	A
2709928	2709928_3893	0	3893	T	C
28134526	28134526_2510	0	2510	G	A
28137572	28137572_3637	0	3637	T	C
28137572	28137572_3722	0	3722	C	A
28143895	28143895_956	0	956	G	A
28144677	28144677_2692	0	2692	G	C
28144677	28144677_2696	0	2696	0	A
28144677	28144677_2717	0	2717	A	C
28145705	28145705_5676	0	5676	G	A
28152975	28152975_2880	0	2880	T	C
28152975	28152975_2891	0	2891	C	A
28154626	28154626_3598	0	3598	0	T
28156791	28156791_792	0	792	0	C
28156791	28156791_804	0	804	A	T
28159089	28159089_148	0	148	C	T
28159089	28159089_398	0	398	A	T
28159089	28159089_399	0	399	G	C
28163155	28163155_1004	0	1004	T	C
28165823	28165823_1377	0	1377	T	C
28172411	28172411_2045	0	2045	C	T
28176026	28176026_544	0	544	G	C
28176026	28176026_627	0	627	T	C
28176831	28176831_556	0	556	G	A
28189712	28189712_530	0	530	C	T
28189712	28189712_567	0	567	G	A
28189712	28189712_615	0	615	G	T
28208394	28208394_2111	0	2111	C	A
28210418	28210418_6944	0	6944	G	A
28212607	28212607_734	0	734	G	C
28219388	28219388_1377	0	1377	G	A
28222015	28222015_469	0	469	C	T
28222015	28222015_520	0	520	T	C
28222015	28222015_569	0	569	C	G
28222015	28222015_573	0	573	0	A
28222105	28222105_4529	0	4529	G	T
28231171	28231171_1460	0	1460	T	C
28311128	28311128_2464	0	2464	G	T
28311128	28311128_2514	0	2514	G	T
28311128	28311128_2572	0	2572	G	A
28317569	28317569_5653	0	5653	T	A
28317569	28317569_5675	0	5675	C	A
28317569	28317569_5681	0	5681	C	T
28335906	28335906_440	0	440	C	T
28335906	28335906_461	0	461	G	A
28335906	28335906_490	0	490	T	C
28335906	28335906_495	0	495	A	T
28337450	28337450_6501	0	6501	G	A
28337450	28337450_6549	0	6549	C	A
28337450	28337450_6585	0	6585	C	A
28341080	28341080_5826	0	5826	T	G
28343736	28343736_6351	0	6351	C	A
28353033	28353033_5773	0	5773	G	A
28363539	28363539_2496	0	2496	C	T
28364013	28364013_6566	0	6566	0	G
28367983	28367983_576	0	576	C	T
28384057	28384057_2555	0	2555	T	G
283892801	283892801_3931	0	3931	A	T
283892801	283892801_3938	0	3938	C	A
28390819	28390819_2898	0	2898	C	T
28392660	28392660_517	0	517	G	A
28415762	28415762_6706	0	6706	C	A
28415762	28415762_6733	0	6733	C	G
28430478	28430478_3235	0	3235	T	C
28432194	28432194_2199	0	2199	G	T
28438600	28438600_2571	0	2571	G	A
28438600	28438600_2615	0	2615	C	T
28446824	28446824_1218	0	1218	A	T
28453941	28453941_1463	0	1463	G	A
28453941	28453941_1642	0	1642	G	A
28453941	28453941_1681	0	1681	A	G
28454832	28454832_6791	0	6791	A	G
28454832	28454832_6792	0	6792	C	T
28454832	28454832_6808	0	6808	T	G
28454832	28454832_6894	0	6894	A	G
28454832	28454832_6973	0	6973	T	C
28458922	28458922_2511	0	2511	G	A
28458922	28458922_2558	0	2558	A	T
28462371	28462371_4609	0	4609	T	C
284791983	284791983_1677	0	1677	A	C
284791983	284791983_1678	0	1678	A	T
284791983	284791983_1695	0	1695	A	C
28481182	28481182_2601	0	2601	C	T
28486405	28486405_464	0	464	A	C
28486405	28486405_481	0	481	T	A
28486405	28486405_493	0	493	G	T
28486405	28486405_632	0	632	A	C
28486405	28486405_651	0	651	0	T
28486405	28486405_704	0	704	C	G
28486405	28486405_706	0	706	C	A
28488778	28488778_2323	0	2323	A	C
28496911	28496911_6520	0	6520	C	A
28496911	28496911_6585	0	6585	A	G
28496911	28496911_6635	0	6635	T	C
28496911	28496911_6720	0	6720	G	A
28503057	28503057_5664	0	5664	C	T
28503057	28503057_5736	0	5736	T	C
28503057	28503057_6317	0	6317	T	C
28503057	28503057_6335	0	6335	G	T
28535157	28535157_6452	0	6452	C	T
28536438	28536438_991	0	991	C	A
28536438	28536438_1000	0	1000	G	A
28536438	28536438_1011	0	1011	C	T
28541923	28541923_4915	0	4915	T	G
28541923	28541923_5072	0	5072	A	T
28541923	28541923_5077	0	5077	G	T
28545283	28545283_4536	0	4536	T	C
28548805	28548805_5411	0	5411	G	T
28552192	28552192_3502	0	3502	A	G
28553960	28553960_250	0	250	C	T
28563923	28563923_3006	0	3006	G	T
28563923	28563923_3091	0	3091	C	G
28565143	28565143_4175	0	4175	T	G
28570372	28570372_2483	0	2483	C	T
28570372	28570372_2554	0	2554	C	T
28573260	28573260_2569	0	2569	C	T
28573260	28573260_2593	0	2593	C	T
28573260	28573260_2599	0	2599	T	C
28573260	28573260_2604	0	2604	T	C
28573260	28573260_2605	0	2605	G	A
28580047	28580047_2219	0	2219	G	A
28581233	28581233_1567	0	1567	T	G
28581233	28581233_2329	0	2329	G	C
28582694	28582694_5556	0	5556	G	T
28604918	28604918_6861	0	6861	A	G
28604918	28604918_6949	0	6949	G	C
28610758	28610758_7423	0	7423	G	T
28610989	28610989_543	0	543	C	G
28610989	28610989_581	0	581	C	T
28610989	28610989_587	0	587	C	T
28610989	28610989_604	0	604	T	A
28610989	28610989_619	0	619	G	A
28611099	28611099_7129	0	7129	A	G
28611099	28611099_7172	0	7172	T	C
28624944	28624944_2735	0	2735	A	G
28640187	28640187_2530	0	2530	C	T
28640187	28640187_2569	0	2569	A	G
28641128	28641128_10364	0	10364	0	T
28641128	28641128_10377	0	10377	G	T
28641128	28641128_10393	0	10393	A	G
28662839	28662839_1945	0	1945	G	A
28662839	28662839_1971	0	1971	G	T
28662839	28662839_1973	0	1973	T	C
28662839	28662839_1977	0	1977	T	A
28662839	28662839_1993	0	1993	C	T
28662839	28662839_1995	0	1995	G	T
28664203	28664203_6724	0	6724	A	G
28668574	28668574_533	0	533	A	G
28668574	28668574_655	0	655	T	C
28675799	28675799_1044	0	1044	A	G
28675799	28675799_1062	0	1062	G	A
28675799	28675799_1159	0	1159	G	A
28675799	28675799_1192	0	1192	C	T
28695874	28695874_5272	0	5272	C	T
28697513	28697513_9774	0	9774	C	G
28699912	28699912_2631	0	2631	T	C
28702104	28702104_6243	0	6243	G	A
28711349	28711349_2561	0	2561	G	T
28711349	28711349_2577	0	2577	C	A
28711349	28711349_2586	0	2586	0	A
28711358	28711358_5329	0	5329	0	G
28711358	28711358_5343	0	5343	0	C
287141251	287141251_1846	0	1846	C	T
28727121	28727121_732	0	732	C	G
28727121	28727121_785	0	785	C	A
28727121	28727121_834	0	834	G	T
28727121	28727121_861	0	861	T	A
28730041	28730041_8535	0	8535	G	A
28730802	28730802_636	0	636	C	G
28734945	28734945_619	0	619	T	C
28734945	28734945_691	0	691	A	G
28774788	28774788_6634	0	6634	C	T
28777453	28777453_2833	0	2833	C	G
28802725	28802725_2632	0	2632	C	T
28807472	28807472_2579	0	2579	A	G
28808277	28808277_3112	0	3112	G	T
28812475	28812475_2488	0	2488	T	A
28812475	28812475_2596	0	2596	G	T
28814400	28814400_2492	0	2492	C	T
28814400	28814400_2510	0	2510	C	G
28819086	28819086_14181	0	14181	G	C
28833999	28833999_4531	0	4531	G	T
28844154	28844154_719	0	719	C	T
28844154	28844154_769	0	769	T	C
28874492	28874492_821	0	821	T	A
28880246	28880246_2572	0	2572	A	G
28881045	28881045_10191	0	10191	0	G
28894541	28894541_4633	0	4633	A	G
28894541	28894541_4897	0	4897	G	T
28896294	28896294_4554	0	4554	T	C
28896294	28896294_4595	0	4595	C	T
28902006	28902006_4510	0	4510	0	G
28933362	28933362_2467	0	2467	A	G
28933362	28933362_2508	0	2508	C	T
28951204	28951204_6354	0	6354	C	A
28961701	28961701_782	0	782	G	A
28966013	28966013_1441	0	1441	C	T
28967841	28967841_2799	0	2799	A	C
28967841	28967841_2805	0	2805	C	A
28971711	28971711_2575	0	2575	G	A
28999681	28999681_4471	0	4471	G	T
29004223	29004223_2925	0	2925	A	T
29005091	29005091_2495	0	2495	C	T
29005091	29005091_2627	0	2627	A	G
29005091	29005091_2647	0	2647	G	A
29015806	29015806_4825	0	4825	T	A
29015806	29015806_4893	0	4893	T	C
29017501	29017501_6021	0	6021	A	T
29017501	29017501_6048	0	6048	C	A
29040782	29040782_2576	0	2576	T	A
29044609	29044609_1455	0	1455	C	T
29044609	29044609_2483	0	2483	T	G
29056728	29056728_2527	0	2527	T	C
29056728	29056728_2555	0	2555	G	A
29059015	29059015_1261	0	1261	G	T
29064445	29064445_4674	0	4674	G	A
29074663	29074663_5784	0	5784	C	A
29074663	29074663_5855	0	5855	T	C
29088261	29088261_757	0	757	A	C
29088261	29088261_801	0	801	T	C
29088261	29088261_802	0	802	G	A
29088261	29088261_860	0	860	G	T
29099783	29099783_2517	0	2517	C	T
29099783	29099783_2519	0	2519	0	A
29101419	29101419_4780	0	4780	G	C
29104748	29104748_2951	0	2951	C	T
29104748	29104748_2953	0	2953	T	C
29104748	29104748_2962	0	2962	C	T
29104748	29104748_2974	0	2974	C	T
29109334	29109334_2668	0	2668	A	G
29113108	29113108_5044	0	5044	A	G
29114257	29114257_2639	0	2639	A	G
29126773	29126773_4320	0	4320	A	C
29130248	29130248_3277	0	3277	C	T
29130248	29130248_3364	0	3364	0	T
29130248	29130248_3369	0	3369	0	T
29136051	29136051_2434	0	2434	T	G
29136051	29136051_2516	0	2516	A	C
29136114	29136114_10541	0	10541	A	T
29136114	29136114_10542	0	10542	C	A
29136377	29136377_1941	0	1941	C	A
29137914	29137914_8919	0	8919	C	G
29140063	29140063_2556	0	2556	G	A
29149092	29149092_1430	0	1430	C	A
29151026	29151026_2552	0	2552	G	T
29155649	29155649_3716	0	3716	G	A
29155649	29155649_3819	0	3819	T	C
29155649	29155649_3983	0	3983	T	C
29155649	29155649_3994	0	3994	T	C
29157070	29157070_1354	0	1354	A	G
29157070	29157070_1387	0	1387	C	T
29157070	29157070_1454	0	1454	A	G
29161972	29161972_6944	0	6944	T	G
29166838	29166838_6464	0	6464	G	T
29167589	29167589_804	0	804	A	G
29167589	29167589_816	0	816	G	T
29173818	29173818_2568	0	2568	A	C
29173818	29173818_2709	0	2709	A	T
29173818	29173818_2772	0	2772	G	T
29174845	29174845_4713	0	4713	T	G
29174845	29174845_4957	0	4957	0	A
29181264	29181264_6716	0	6716	A	T
29182178	29182178_7314	0	7314	0	A
29182548	29182548_9872	0	9872	0	A
29182548	29182548_9893	0	9893	0	G
29182548	29182548_9926	0	9926	0	G
29182926	29182926_2514	0	2514	G	T
29182926	29182926_2575	0	2575	C	T
29183039	29183039_1174	0	1174	A	G
29183264	29183264_3812	0	3812	T	G
29184866	29184866_1862	0	1862	G	A
29187017	29187017_4502	0	4502	C	T
29187017	29187017_4618	0	4618	A	G
29187808	29187808_1376	0	1376	A	G
29188852	29188852_4407	0	4407	A	G
29188852	29188852_4476	0	4476	T	A
29188852	29188852_4546	0	4546	A	G
29188852	29188852_4547	0	4547	C	T
29189162	29189162_2441	0	2441	C	T
29189162	29189162_2492	0	2492	G	T
29190461	29190461_517	0	517	G	A
29193152	29193152_6953	0	6953	A	T
29193909	29193909_3298	0	3298	T	C
29193909	29193909_3304	0	3304	T	G
29193909	29193909_3346	0	3346	G	A
29193909	29193909_3379	0	3379	T	G
29193909	29193909_3438	0	3438	A	T
29197064	29197064_3619	0	3619	A	G
29197284	29197284_1273	0	1273	A	G
29197284	29197284_1403	0	1403	T	C
29198201	29198201_1087	0	1087	T	A
29198201	29198201_1314	0	1314	0	C
29198703	29198703_566	0	566	0	C
29198980	29198980_700	0	700	0	T
29200622	29200622_2724	0	2724	T	G
29200622	29200622_2726	0	2726	C	T
29200622	29200622_2759	0	2759	T	C
29200745	29200745_7039	0	7039	A	C
29200921	29200921_8708	0	8708	A	G
29200921	29200921_9003	0	9003	T	G
29202154	29202154_4561	0	4561	T	G
29202154	29202154_4668	0	4668	A	C
29203810	29203810_4475	0	4475	T	C
29205484	29205484_3826	0	3826	T	A
29205484	29205484_3882	0	3882	T	C
29210178	29210178_6747	0	6747	G	A
29210654	29210654_1994	0	1994	0	A
29211468	29211468_2469	0	2469	A	G
29211468	29211468_2524	0	2524	C	T
2921158	2921158_579	0	579	C	T
29213196	29213196_6485	0	6485	C	T
29213196	29213196_6572	0	6572	C	T
29237346	29237346_4293	0	4293	C	T
29251753	29251753_4688	0	4688	G	T
29253970	29253970_3997	0	3997	T	C
29253970	29253970_4080	0	4080	C	G
29260056	29260056_4699	0	4699	A	G
29260056	29260056_4712	0	4712	C	T
29264179	29264179_2539	0	2539	T	C
29264179	29264179_2580	0	2580	C	G
29264179	29264179_2582	0	2582	C	T
29274872	29274872_4587	0	4587	G	T
29274872	29274872_4598	0	4598	T	G
29284028	29284028_2440	0	2440	T	C
29284028	29284028_2454	0	2454	T	C
29284028	29284028_2464	0	2464	A	G
29284028	29284028_2574	0	2574	T	C
29284028	29284028_2586	0	2586	G	A
29284028	29284028_2663	0	2663	A	G
29284028	29284028_2709	0	2709	A	G
293114653	293114653_4428	0	4428	C	T
293114653	293114653_4429	0	4429	A	G
293114653	293114653_4479	0	4479	A	C
293114653	293114653_4510	0	4510	T	G
29311818	29311818_1132	0	1132	G	A
29315830	29315830_4627	0	4627	T	A
29316132	29316132_3453	0	3453	A	C
29327952	29327952_3245	0	3245	G	T
29334491	29334491_10067	0	10067	C	T
29334608	29334608_228057	0	228057	0	T
29334608	29334608_276102	0	276102	T	C
29334608	29334608_276172	0	276172	G	A
29334608	29334608_276433	0	276433	G	A
29334608	29334608_278115	0	278115	T	C
29334608	29334608_278138	0	278138	C	T
29334616	29334616_72131	0	72131	A	G
29334616	29334616_116757	0	116757	A	G
29334616	29334616_161665	0	161665	T	C
29334616	29334616_161770	0	161770	T	C
29334714	29334714_12397	0	12397	G	A
29334714	29334714_12438	0	12438	T	C
29334734	29334734_119735	0	119735	C	T
29334860	29334860_58168	0	58168	T	C
29334860	29334860_58219	0	58219	A	C
29334860	29334860_58237	0	58237	A	T
29334860	29334860_58346	0	58346	T	A
29334860	29334860_58407	0	58407	C	T
29334860	29334860_74429	0	74429	A	G
29334873	29334873_165013	0	165013	A	T
29334873	29334873_165070	0	165070	T	C
29334873	29334873_165105	0	165105	T	C
29335267	29335267_33808	0	33808	C	T
29335267	29335267_33835	0	33835	C	T
29335267	29335267_33981	0	33981	A	G
29335290	29335290_105834	0	105834	G	A
29335367	29335367_307864	0	307864	0	C
29335367	29335367_396058	0	396058	T	C
29335619	29335619_112528	0	112528	A	T
29335619	29335619_112579	0	112579	A	C
29335619	29335619_112583	0	112583	T	C
29335716	29335716_138800	0	138800	A	G
29335891	29335891_396984	0	396984	G	A
29335993	29335993_25507	0	25507	A	G
29335993	29335993_25528	0	25528	A	C
29335993	29335993_25550	0	25550	A	T
29335993	29335993_25553	0	25553	G	T
29336259	29336259_27607	0	27607	A	C
29336465	29336465_36899	0	36899	G	A
29336484	29336484_2453	0	2453	C	T
29336484	29336484_2641	0	2641	0	T
29336484	29336484_2660	0	2660	0	T
29336484	29336484_2662	0	2662	0	C
29336484	29336484_2664	0	2664	0	C
29336484	29336484_2674	0	2674	0	G
29336559	29336559_161888	0	161888	T	G
29336574	29336574_123112	0	123112	0	T
29336574	29336574_123236	0	123236	T	A
29336622	29336622_151895	0	151895	A	G
29336622	29336622_261097	0	261097	C	T
29336622	29336622_261098	0	261098	C	T
29336622	29336622_261123	0	261123	A	G
29336622	29336622_261147	0	261147	G	A
29336754	29336754_204830	0	204830	C	T
29336754	29336754_205426	0	205426	A	G
29336754	29336754_408078	0	408078	C	T
29336754	29336754_408098	0	408098	A	G
29336754	29336754_408134	0	408134	G	C
29336980	29336980_171541	0	171541	C	T
29336980	29336980_171932	0	171932	A	C
29337500	29337500_34858	0	34858	C	A
29337586	29337586_227351	0	227351	G	A
29337786	29337786_490	0	490	G	A
29337786	29337786_699	0	699	G	A
29337852	29337852_16409	0	16409	A	G
29338161	29338161_67691	0	67691	T	C
29338535	29338535_27545	0	27545	C	T
29338591	29338591_14556	0	14556	A	G
29338591	29338591_25370	0	25370	C	A
29338591	29338591_25389	0	25389	C	T
29338666	29338666_11207	0	11207	G	T
29338708	29338708_6528	0	6528	G	T
29338841	29338841_49895	0	49895	G	C
29338901	29338901_440	0	440	G	A
29339070	29339070_4539	0	4539	A	T
29339070	29339070_4575	0	4575	T	C
29339070	29339070_4663	0	4663	G	T
29339144	29339144_223688	0	223688	0	G
29339144	29339144_223704	0	223704	C	T
29339144	29339144_227100	0	227100	A	G
29339144	29339144_452208	0	452208	A	T
29339144	29339144_453117	0	453117	0	G
29339144	29339144_759625	0	759625	A	C
29339431	29339431_61152	0	61152	C	T
29339708	29339708_27940	0	27940	A	G
29339708	29339708_28008	0	28008	A	G
29339708	29339708_28509	0	28509	G	T
29339708	29339708_70281	0	70281	G	A
29339708	29339708_70300	0	70300	A	G
29339797	29339797_18438	0	18438	A	G
29339797	29339797_132269	0	132269	A	G
29339868	29339868_766182	0	766182	T	G
29339868	29339868_864445	0	864445	0	A
29340121	29340121_28597	0	28597	C	A
29340426	29340426_25672	0	25672	A	G
29340792	29340792_10219	0	10219	A	T
29340792	29340792_10287	0	10287	T	A
29340795	29340795_12273	0	12273	A	G
29340871	29340871_246402	0	246402	T	C
29340871	29340871_246423	0	246423	A	G
29340883	29340883_49038	0	49038	G	C
29341002	29341002_8494	0	8494	G	C
29341132	29341132_10217	0	10217	A	T
29341132	29341132_10223	0	10223	A	T
29341132	29341132_10335	0	10335	G	T
29341164	29341164_482171	0	482171	T	A
29341164	29341164_482506	0	482506	A	G
29341440	29341440_8198	0	8198	C	T
29341468	29341468_93084	0	93084	A	G
29341468	29341468_93096	0	93096	G	A
29341468	29341468_93148	0	93148	C	T
29341567	29341567_356965	0	356965	G	A
29341790	29341790_61582	0	61582	T	C
29342185	29342185_12181	0	12181	G	A
29342311	29342311_219660	0	219660	G	T
29342442	29342442_3425	0	3425	0	C
29342442	29342442_3434	0	3434	0	C
29342442	29342442_3441	0	3441	0	A
29342442	29342442_3464	0	3464	0	A
29342442	29342442_3478	0	3478	G	C
29342442	29342442_3487	0	3487	G	T
29342442	29342442_3489	0	3489	C	T
29342442	29342442_3533	0	3533	A	G
29342442	29342442_3534	0	3534	C	T
29342442	29342442_3559	0	3559	G	T
29342442	29342442_3568	0	3568	C	T
29342442	29342442_3614	0	3614	C	T
29342442	29342442_162517	0	162517	A	G
29342442	29342442_162521	0	162521	A	C
29342442	29342442_162559	0	162559	G	A
29342442	29342442_162589	0	162589	T	C
29342442	29342442_162612	0	162612	A	G
29342442	29342442_162634	0	162634	T	C
29342508	29342508_8626	0	8626	G	T
29342508	29342508_8686	0	8686	T	C
29342508	29342508_8693	0	8693	A	G
29342508	29342508_8716	0	8716	G	A
29342508	29342508_8726	0	8726	0	C
29342583	29342583_50178	0	50178	G	C
29342583	29342583_50248	0	50248	T	G
29342646	29342646_55099	0	55099	T	C
29342646	29342646_55104	0	55104	A	T
29342646	29342646_55233	0	55233	C	A
29342646	29342646_55258	0	55258	A	G
29342668	29342668_509	0	509	T	C
29342717	29342717_9331	0	9331	T	C
29342717	29342717_9333	0	9333	0	A
29342720	29342720_370155	0	370155	G	A
29342720	29342720_370160	0	370160	A	G
29342720	29342720_370166	0	370166	C	G
29342720	29342720_370269	0	370269	T	C
29342720	29342720_370279	0	370279	C	T
29342720	29342720_371910	0	371910	G	A
29342720	29342720_371930	0	371930	T	C
29342805	29342805_224741	0	224741	C	T
29342805	29342805_224762	0	224762	G	T
29342805	29342805_224799	0	224799	T	C
29342805	29342805_224877	0	224877	T	A
29342805	29342805_224880	0	224880	G	A
29342805	29342805_224938	0	224938	C	A
29342825	29342825_33595	0	33595	0	A
29342906	29342906_156369	0	156369	A	C
29342906	29342906_156397	0	156397	T	G
29342906	29342906_156445	0	156445	C	T
29342934	29342934_777362	0	777362	G	A
29342934	29342934_777370	0	777370	C	T
29343224	29343224_1355	0	1355	0	T
29343224	29343224_29053	0	29053	T	C
29343224	29343224_29056	0	29056	T	A
29343224	29343224_44217	0	44217	T	A
29343224	29343224_44278	0	44278	A	G
29343234	29343234_57939	0	57939	C	T
29343234	29343234_57985	0	57985	C	T
29343234	29343234_57993	0	57993	G	A
29343338	29343338_46445	0	46445	C	A
29343519	29343519_87245	0	87245	C	T
29343544	29343544_4569	0	4569	C	T
29343544	29343544_4768	0	4768	G	T
29343571	29343571_6101	0	6101	0	A
29343571	29343571_6147	0	6147	G	C
29343597	29343597_4506	0	4506	C	T
29343679	29343679_15530	0	15530	A	G
29343692	29343692_2468	0	2468	C	A
29343737	29343737_198399	0	198399	A	C
29343737	29343737_198403	0	198403	A	T
29343746	29343746_1392	0	1392	A	C
29343746	29343746_19067	0	19067	T	C
29343928	29343928_2909	0	2909	C	T
29343984	29343984_257939	0	257939	A	G
29343993	29343993_17314	0	17314	A	G
29343993	29343993_17343	0	17343	A	G
29343993	29343993_17382	0	17382	C	T
29343993	29343993_17427	0	17427	T	G
29343993	29343993_17458	0	17458	A	G
29343993	29343993_17475	0	17475	G	A
29344020	29344020_15251	0	15251	C	T
29344046	29344046_2306	0	2306	T	A
29344390	29344390_227168	0	227168	G	T
29344390	29344390_227207	0	227207	T	A
29344437	29344437_11645	0	11645	T	G
29344647	29344647_5028	0	5028	A	G
29344647	29344647_5035	0	5035	C	G
29344647	29344647_5113	0	5113	T	C
29344647	29344647_5316	0	5316	T	A
29344736	29344736_43210	0	43210	G	A
29344749	29344749_30994	0	30994	A	T
29344920	29344920_7359	0	7359	A	G
29344996	29344996_1357	0	1357	C	T
29345128	29345128_16180	0	16180	G	T
29345129	29345129_439445	0	439445	C	T
29345129	29345129_441186	0	441186	G	A
29345140	29345140_552287	0	552287	G	A
29345239	29345239_669236	0	669236	T	A
29345239	29345239_713348	0	713348	C	T
29345371	29345371_488891	0	488891	A	G
29345502	29345502_124478	0	124478	G	A
29345763	29345763_330449	0	330449	T	G
29345763	29345763_355901	0	355901	C	T
29345763	29345763_422505	0	422505	T	C
29345763	29345763_422629	0	422629	C	T
29345763	29345763_422693	0	422693	C	G
29346135	29346135_415	0	415	0	T
29346187	29346187_9047	0	9047	G	T
29346187	29346187_9218	0	9218	A	C
29346197	29346197_70170	0	70170	T	C
29346307	29346307_247338	0	247338	A	G
29346310	29346310_258634	0	258634	0	T
29346310	29346310_258685	0	258685	T	C
29346310	29346310_258740	0	258740	G	A
29346338	29346338_238957	0	238957	C	G
29346338	29346338_238991	0	238991	G	A
29346338	29346338_238996	0	238996	A	G
29346338	29346338_239102	0	239102	C	T
29346338	29346338_292478	0	292478	T	C
29346344	29346344_9812	0	9812	A	G
29346344	29346344_9856	0	9856	G	A
29346344	29346344_9895	0	9895	A	C
293463983	293463983_649167	0	649167	G	C
29346405	29346405_33822	0	33822	0	G
29346405	29346405_33887	0	33887	A	G
29346405	29346405_39646	0	39646	C	T
29346405	29346405_39650	0	39650	C	T
29346405	29346405_39654	0	39654	C	T
29346405	29346405_39710	0	39710	A	T
29346405	29346405_39714	0	39714	T	G
29346481	29346481_35121	0	35121	C	T
29346555	29346555_550	0	550	G	A
29346555	29346555_588	0	588	G	C
29346740	29346740_189284	0	189284	G	T
29346777	29346777_317112	0	317112	G	T
29346798	29346798_613588	0	613588	G	T
29346798	29346798_694802	0	694802	C	T
29346798	29346798_694831	0	694831	A	C
29346865	29346865_17698	0	17698	G	A
29347062	29347062_4052	0	4052	C	T
29347148	29347148_99503	0	99503	G	A
29347466	29347466_10067	0	10067	0	C
29347466	29347466_10190	0	10190	A	G
29347562	29347562_37767	0	37767	G	A
29347572	29347572_92125	0	92125	T	C
29347572	29347572_92150	0	92150	T	A
29347763	29347763_162117	0	162117	A	G
29347763	29347763_162163	0	162163	G	A
29347763	29347763_162225	0	162225	G	A
29347763	29347763_345411	0	345411	G	A
29347763	29347763_362156	0	362156	G	A
29347763	29347763_485876	0	485876	T	A
29347763	29347763_485895	0	485895	G	T
29347841	29347841_736974	0	736974	A	C
29347979	29347979_37640	0	37640	0	A
29347979	29347979_37646	0	37646	0	G
29347979	29347979_37675	0	37675	0	T
29347979	29347979_37676	0	37676	0	T
29348210	29348210_62675	0	62675	A	T
29348210	29348210_119892	0	119892	C	A
29348210	29348210_119907	0	119907	0	G
29348210	29348210_120026	0	120026	A	T
29348210	29348210_120978	0	120978	T	C
29348679	29348679_93904	0	93904	C	T
29348679	29348679_94005	0	94005	T	G
29348679	29348679_94011	0	94011	T	C
29348679	29348679_94013	0	94013	G	T
29348763	29348763_54910	0	54910	C	A
29348763	29348763_55094	0	55094	A	C
29348763	29348763_55106	0	55106	A	T
29348763	29348763_55139	0	55139	T	C
29348763	29348763_55142	0	55142	G	A
29348763	29348763_55164	0	55164	G	A
29348817	29348817_89557	0	89557	G	A
29348817	29348817_635211	0	635211	A	G
29348817	29348817_635338	0	635338	G	A
29348817	29348817_635451	0	635451	T	A
29348817	29348817_635550	0	635550	G	T
29348817	29348817_635569	0	635569	A	C
29349008	29349008_502063	0	502063	C	A
29349008	29349008_504387	0	504387	T	C
29349008	29349008_504588	0	504588	T	C
29349008	29349008_505940	0	505940	C	T
29349033	29349033_8656	0	8656	T	C
29349033	29349033_8683	0	8683	G	T
29349059	29349059_140174	0	140174	G	A
29349059	29349059_140364	0	140364	C	T
29349114	29349114_323503	0	323503	A	T
29349114	29349114_323786	0	323786	C	A
29349147	29349147_196226	0	196226	G	A
29349190	29349190_3506	0	3506	G	A
29349190	29349190_85675	0	85675	T	A
29349220	29349220_287580	0	287580	C	T
29349267	29349267_119307	0	119307	G	C
29349267	29349267_129613	0	129613	G	A
29349404	29349404_22692	0	22692	A	G
29349500	29349500_2635	0	2635	0	G
29349553	29349553_4044	0	4044	T	G
29349553	29349553_4046	0	4046	A	C
29349553	29349553_4077	0	4077	C	T
29350076	29350076_69418	0	69418	G	A
29350076	29350076_113146	0	113146	C	A
29350076	29350076_113195	0	113195	G	T
29350120	29350120_41235	0	41235	A	T
29350120	29350120_41251	0	41251	G	A
29350240	29350240_27364	0	27364	A	G
29350240	29350240_27366	0	27366	C	A
29350240	29350240_27519	0	27519	T	C
29350240	29350240_27530	0	27530	A	T
29350240	29350240_27581	0	27581	C	T
29350342	29350342_616262	0	616262	C	G
293504861	293504861_12461	0	12461	G	A
29350508	29350508_230421	0	230421	T	C
29350508	29350508_313308	0	313308	A	T
29350508	29350508_341287	0	341287	A	C
29350508	29350508_357445	0	357445	G	A
29350508	29350508_357467	0	357467	C	A
29350508	29350508_357475	0	357475	C	T
29350508	29350508_557311	0	557311	G	A
29350508	29350508_628942	0	628942	T	G
29350508	29350508_629016	0	629016	G	C
29350508	29350508_657209	0	657209	T	C
29350508	29350508_1027707	0	1027707	G	A
29350508	29350508_1087476	0	1087476	C	T
29350508	29350508_1087797	0	1087797	0	T
29350508	29350508_1110502	0	1110502	C	T
29350508	29350508_1110565	0	1110565	A	G
29350508	29350508_1112457	0	1112457	T	G
29350508	29350508_1112483	0	1112483	G	A
29350508	29350508_1180855	0	1180855	G	A
29350508	29350508_1180859	0	1180859	T	C
29350508	29350508_1180981	0	1180981	C	T
29350596	29350596_133558	0	133558	G	C
29350623	29350623_99610	0	99610	A	G
29350629	29350629_367049	0	367049	G	A
29350629	29350629_394624	0	394624	C	T
29350629	29350629_394872	0	394872	G	T
29350629	29350629_394925	0	394925	C	T
29350629	29350629_394969	0	394969	A	C
29350629	29350629_443358	0	443358	G	T
29350804	29350804_444488	0	444488	G	T
29350804	29350804_444902	0	444902	0	T
29351185	29351185_34098	0	34098	A	G
29351284	29351284_51651	0	51651	G	A
29351284	29351284_51661	0	51661	G	A
29351284	29351284_51663	0	51663	T	A
29351284	29351284_51672	0	51672	A	G
29351284	29351284_51673	0	51673	C	T
29351284	29351284_51694	0	51694	C	T
29351386	29351386_705	0	705	G	C
29351431	29351431_395181	0	395181	C	T
29351615	29351615_410962	0	410962	G	C
29351763	29351763_4322	0	4322	C	G
29351962	29351962_84545	0	84545	T	A
29351962	29351962_116239	0	116239	C	T
29352159	29352159_242862	0	242862	C	T
29352159	29352159_634791	0	634791	C	T
29352345	29352345_75973	0	75973	A	G
29352345	29352345_628393	0	628393	A	G
29352345	29352345_686912	0	686912	T	G
29352345	29352345_709468	0	709468	T	A
29352513	29352513_118202	0	118202	T	C
29352514	29352514_140085	0	140085	T	C
29352514	29352514_235373	0	235373	G	A
29352514	29352514_235389	0	235389	A	G
29353067	29353067_7500	0	7500	G	A
29353611	29353611_2623	0	2623	A	G
29353611	29353611_2647	0	2647	A	G
29353611	29353611_2663	0	2663	T	C
29353611	29353611_135621	0	135621	T	C
29353611	29353611_135645	0	135645	T	A
29353612	29353612_959984	0	959984	T	C
29353612	29353612_1001474	0	1001474	C	T
29353612	29353612_1001519	0	1001519	0	C
29353851	29353851_1096806	0	1096806	T	C
29353851	29353851_1096866	0	1096866	C	T
29353851	29353851_1139753	0	1139753	G	A
29353933	29353933_112435	0	112435	A	G
29353933	29353933_112492	0	112492	G	T
29354202	29354202_74281	0	74281	T	G
29354452	29354452_155650	0	155650	G	A
29354727	29354727_88355	0	88355	0	T
29354727	29354727_88467	0	88467	A	G
29354740	29354740_220504	0	220504	T	A
29354740	29354740_220565	0	220565	C	T
29354740	29354740_220631	0	220631	T	C
29354740	29354740_220642	0	220642	0	T
29355029	29355029_70803	0	70803	A	C
29355029	29355029_88916	0	88916	T	C
29355187	29355187_12964	0	12964	G	A
29355187	29355187_12983	0	12983	T	G
29355187	29355187_13010	0	13010	T	C
29355187	29355187_13118	0	13118	G	T
29355187	29355187_13179	0	13179	C	T
29355187	29355187_13207	0	13207	T	C
29355187	29355187_13224	0	13224	G	C
29355190	29355190_173809	0	173809	A	G
29355697	29355697_111234	0	111234	G	T
29355697	29355697_259946	0	259946	G	C
29355715	29355715_51039	0	51039	A	G
29355715	29355715_65683	0	65683	G	C
29355715	29355715_65725	0	65725	G	T
29355715	29355715_65729	0	65729	G	T
29355715	29355715_112602	0	112602	G	C
29355726	29355726_48273	0	48273	C	T
29355726	29355726_48643	0	48643	G	A
29355726	29355726_87345	0	87345	A	G
29355726	29355726_87397	0	87397	G	A
29355726	29355726_87437	0	87437	T	A
29355726	29355726_122859	0	122859	T	G
29355726	29355726_124587	0	124587	T	C
29355726	29355726_140573	0	140573	G	A
29355726	29355726_140638	0	140638	C	G
29355999	29355999_37918	0	37918	0	A
29355999	29355999_37970	0	37970	C	A
29356580	29356580_142130	0	142130	A	G
29356580	29356580_142197	0	142197	G	T
29356580	29356580_142223	0	142223	G	C
29356580	29356580_176290	0	176290	G	C
29356690	29356690_16845	0	16845	C	A
29356690	29356690_16899	0	16899	C	A
29356690	29356690_16902	0	16902	G	A
29356690	29356690_16906	0	16906	A	G
29356690	29356690_16926	0	16926	A	C
29356690	29356690_16945	0	16945	A	C
29357119	29357119_249813	0	249813	T	C
29357168	29357168_329545	0	329545	C	T
29357168	29357168_525807	0	525807	A	C
29357552	29357552_44220	0	44220	A	C
29358072	29358072_897249	0	897249	T	C
29358072	29358072_897292	0	897292	T	C
29358072	29358072_921551	0	921551	C	T
29358072	29358072_1218582	0	1218582	G	T
29358072	29358072_1252531	0	1252531	G	C
29358072	29358072_1252559	0	1252559	G	A
29358265	29358265_287796	0	287796	A	G
29358265	29358265_288233	0	288233	0	A
29358265	29358265_288327	0	288327	A	T
29358265	29358265_695373	0	695373	C	A
29358448	29358448_16033	0	16033	C	A
29358448	29358448_16067	0	16067	A	T
29359065	29359065_39645	0	39645	A	G
29359065	29359065_39685	0	39685	C	A
29359127	29359127_361855	0	361855	T	A
29359127	29359127_361877	0	361877	T	C
29359127	29359127_361926	0	361926	T	C
29359127	29359127_361927	0	361927	T	C
29359213	29359213_4398	0	4398	T	G
29359269	29359269_26160	0	26160	C	A
29359382	29359382_245334	0	245334	G	A
29359391	29359391_64686	0	64686	T	A
29359432	29359432_7827	0	7827	0	T
29359432	29359432_7844	0	7844	T	G
29359432	29359432_7906	0	7906	C	T
29359432	29359432_7957	0	7957	C	T
29359568	29359568_180763	0	180763	G	A
29359568	29359568_180770	0	180770	C	T
29359568	29359568_180802	0	180802	G	A
29359568	29359568_186542	0	186542	G	T
29359568	29359568_189646	0	189646	G	A
29359568	29359568_190660	0	190660	T	C
29359568	29359568_190669	0	190669	T	A
29359568	29359568_190711	0	190711	T	A
29359568	29359568_190786	0	190786	G	A
29359568	29359568_190813	0	190813	C	T
29359568	29359568_190846	0	190846	G	T
29359587	29359587_414709	0	414709	C	T
29359804	29359804_344456	0	344456	C	T
29360033	29360033_14475	0	14475	G	C
29360225	29360225_75472	0	75472	T	A
29360225	29360225_355000	0	355000	T	C
29360225	29360225_355086	0	355086	T	C
29360291	29360291_797964	0	797964	0	A
29360291	29360291_798059	0	798059	C	T
29360311	29360311_83765	0	83765	C	T
29360327	29360327_174381	0	174381	C	T
29360327	29360327_174416	0	174416	A	G
29360327	29360327_174576	0	174576	G	T
29360359	29360359_80852	0	80852	T	C
29360359	29360359_80927	0	80927	A	C
29360359	29360359_80933	0	80933	G	A
29360359	29360359_80974	0	80974	T	G
29360359	29360359_81008	0	81008	A	G
29360359	29360359_81014	0	81014	A	G
29360359	29360359_143780	0	143780	T	G
29360359	29360359_143788	0	143788	A	G
29360359	29360359_143798	0	143798	T	C
29360359	29360359_143802	0	143802	T	C
29360359	29360359_144062	0	144062	0	T
29360544	29360544_5944	0	5944	G	A
29360544	29360544_5947	0	5947	G	A
29360544	29360544_5959	0	5959	C	A
29360585	29360585_3025	0	3025	G	T
29360611	29360611_20171	0	20171	T	C
29360661	29360661_154568	0	154568	A	G
29360661	29360661_163786	0	163786	G	A
29360667	29360667_856	0	856	C	T
29360667	29360667_861	0	861	A	G
29360667	29360667_918	0	918	G	A
29360667	29360667_924	0	924	T	C
29360667	29360667_942	0	942	G	T
29360815	29360815_10002	0	10002	G	A
29360815	29360815_10058	0	10058	T	C
29360815	29360815_10061	0	10061	T	C
29360892	29360892_81066	0	81066	G	A
29361372	29361372_16711	0	16711	G	C
29361372	29361372_486921	0	486921	T	C
29361372	29361372_486987	0	486987	C	T
29361372	29361372_496801	0	496801	T	C
29361372	29361372_496816	0	496816	A	C
29361372	29361372_496889	0	496889	C	T
29361529	29361529_92461	0	92461	T	C
29361803	29361803_60110	0	60110	G	A
29361940	29361940_12666	0	12666	C	T
29362083	29362083_28691	0	28691	C	A
29362083	29362083_60596	0	60596	T	C
29362083	29362083_60609	0	60609	G	A
29362083	29362083_60616	0	60616	C	T
29362083	29362083_62019	0	62019	C	A
29362368	29362368_55272	0	55272	A	G
29362368	29362368_55435	0	55435	T	C
29362368	29362368_55878	0	55878	0	C
29362368	29362368_55917	0	55917	G	A
29362621	29362621_88059	0	88059	C	G
29362647	29362647_20985	0	20985	G	C
29362647	29362647_21019	0	21019	C	T
29362647	29362647_95035	0	95035	T	A
29362647	29362647_95080	0	95080	A	G
29362881	29362881_277152	0	277152	G	A
29362881	29362881_277188	0	277188	G	T
29362881	29362881_277217	0	277217	G	T
29362881	29362881_277238	0	277238	A	C
29362881	29362881_277240	0	277240	G	A
29362973	29362973_616168	0	616168	T	C
29362973	29362973_616279	0	616279	0	A
29362973	29362973_620494	0	620494	A	T
29362973	29362973_620573	0	620573	C	G
29363277	29363277_151906	0	151906	A	G
29363277	29363277_152042	0	152042	G	T
29363519	29363519_55273	0	55273	A	G
29363748	29363748_442075	0	442075	A	T
29363748	29363748_442164	0	442164	A	G
29363748	29363748_462472	0	462472	0	A
29363748	29363748_595606	0	595606	0	T
29363748	29363748_728811	0	728811	G	A
29363748	29363748_729034	0	729034	A	T
29363748	29363748_936850	0	936850	G	A
29363798	29363798_409072	0	409072	A	G
29363841	29363841_105032	0	105032	T	A
29363841	29363841_126048	0	126048	A	C
29363928	29363928_144539	0	144539	T	C
29364006	29364006_9063	0	9063	T	C
29364006	29364006_9124	0	9124	C	T
29364006	29364006_27708	0	27708	T	G
29364006	29364006_27724	0	27724	C	T
29364006	29364006_49228	0	49228	C	A
29364006	29364006_49230	0	49230	C	T
29364006	29364006_49330	0	49330	C	T
29364046	29364046_3641	0	3641	T	C
29364064	29364064_25244	0	25244	G	A
29364064	29364064_25315	0	25315	T	G
29364064	29364064_25338	0	25338	A	C
29364065	29364065_160232	0	160232	A	G
29364065	29364065_168584	0	168584	G	T
29364090	29364090_39469	0	39469	G	T
29364840	29364840_1180	0	1180	T	C
29365110	29365110_51428	0	51428	G	C
29365110	29365110_51512	0	51512	T	C
29365110	29365110_52073	0	52073	C	T
29365110	29365110_82426	0	82426	T	C
29365288	29365288_10165	0	10165	A	G
29365288	29365288_10199	0	10199	0	A
29365288	29365288_10215	0	10215	G	A
29365582	29365582_19819	0	19819	0	C
29365636	29365636_513108	0	513108	C	T
29365636	29365636_513161	0	513161	T	A
29365636	29365636_513169	0	513169	C	T
29365696	29365696_34404	0	34404	C	A
293657051	293657051_104673	0	104673	0	G
293657051	293657051_104878	0	104878	0	T
29366303	29366303_67720	0	67720	A	C
29366303	29366303_71781	0	71781	G	A
29366303	29366303_88429	0	88429	T	C
29366518	29366518_51163	0	51163	G	A
29366518	29366518_51198	0	51198	A	G
29366658	29366658_280745	0	280745	T	A
29366658	29366658_280876	0	280876	G	T
29366853	29366853_227675	0	227675	C	G
29366853	29366853_227726	0	227726	A	G
29366883	29366883_20196	0	20196	T	C
29367180	29367180_177768	0	177768	A	G
29367180	29367180_177839	0	177839	T	C
29367180	29367180_177850	0	177850	T	G
29367180	29367180_177907	0	177907	T	C
29367336	29367336_4663	0	4663	T	C
29367860	29367860_10385	0	10385	C	A
29367860	29367860_10740	0	10740	G	A
29367860	29367860_10820	0	10820	G	A
29367860	29367860_10835	0	10835	A	G
29367903	29367903_275693	0	275693	A	T
29367903	29367903_275742	0	275742	C	T
29367903	29367903_275753	0	275753	G	T
29367903	29367903_275772	0	275772	G	C
29368046	29368046_70785	0	70785	G	A
29368046	29368046_70856	0	70856	G	T
293681531	293681531_3318	0	3318	T	G
293681531	293681531_3365	0	3365	A	G
293681531	293681531_3599	0	3599	A	G
293683531	293683531_82402	0	82402	A	G
293683531	293683531_82486	0	82486	G	T
293683531	293683531_82500	0	82500	C	A
293683531	293683531_82582	0	82582	C	T
29368482	29368482_121901	0	121901	T	G
29368919	29368919_627	0	627	T	C
29368928	29368928_933922	0	933922	C	T
29368928	29368928_1007197	0	1007197	T	C
29369386	29369386_37299	0	37299	G	C
29369386	29369386_38820	0	38820	A	G
29369386	29369386_79634	0	79634	C	A
29369386	29369386_353295	0	353295	C	T
29369666	29369666_2543	0	2543	C	T
29369666	29369666_2551	0	2551	C	A
29369666	29369666_2567	0	2567	G	T
29369828	29369828_74027	0	74027	G	T
29369887	29369887_5098	0	5098	G	T
29369887	29369887_5136	0	5136	0	C
29370172	29370172_240453	0	240453	T	C
29370175	29370175_66829	0	66829	G	C
29370175	29370175_69528	0	69528	A	C
29370175	29370175_69559	0	69559	A	G
29370175	29370175_69819	0	69819	0	T
29370175	29370175_69827	0	69827	0	C
29370175	29370175_69841	0	69841	G	A
29370175	29370175_69869	0	69869	T	G
293703735	293703735_280346	0	280346	A	G
29370600	29370600_5054	0	5054	G	T
29370702	29370702_8511	0	8511	0	G
29370781	29370781_2497	0	2497	T	C
29370781	29370781_2538	0	2538	G	A
29370828	29370828_39735	0	39735	A	T
29370868	29370868_179656	0	179656	C	A
29370871	29370871_442343	0	442343	T	A
29370944	29370944_433992	0	433992	0	A
29370944	29370944_434037	0	434037	0	G
29370944	29370944_434038	0	434038	0	G
29371059	29371059_24356	0	24356	T	C
29371119	29371119_88831	0	88831	T	G
29371119	29371119_88929	0	88929	G	A
29371119	29371119_88979	0	88979	T	C
29371212	29371212_81411	0	81411	C	T
293713381	293713381_657571	0	657571	G	A
29371694	29371694_317745	0	317745	C	G
29371694	29371694_317860	0	317860	T	G
29371694	29371694_317868	0	317868	C	T
293717531	293717531_12214	0	12214	C	T
293717531	293717531_108511	0	108511	T	C
293717531	293717531_190514	0	190514	T	A
29371768	29371768_189707	0	189707	0	C
29371780	29371780_43084	0	43084	C	A
29371894	29371894_8564	0	8564	T	C
29371894	29371894_8668	0	8668	0	A
29372105	29372105_60148	0	60148	A	C
29372212	29372212_399891	0	399891	A	T
29372212	29372212_428897	0	428897	A	G
29372212	29372212_429037	0	429037	C	T
29372212	29372212_429171	0	429171	T	C
29372212	29372212_429190	0	429190	C	A
29372212	29372212_575723	0	575723	A	T
29372657	29372657_223769	0	223769	G	A
29372657	29372657_223824	0	223824	C	G
29372657	29372657_228235	0	228235	G	A
29372657	29372657_230387	0	230387	A	T
29372657	29372657_230482	0	230482	G	A
29372677	29372677_14965	0	14965	T	G
29372677	29372677_82742	0	82742	C	A
29372902	29372902_195483	0	195483	T	G
29372902	29372902_195663	0	195663	C	T
29373002	29373002_7247	0	7247	A	T
29373002	29373002_24767	0	24767	C	T
29373002	29373002_65440	0	65440	C	A
29373002	29373002_65461	0	65461	C	T
29373233	29373233_4143	0	4143	T	C
29373233	29373233_4173	0	4173	C	A
29373233	29373233_4207	0	4207	A	T
29373233	29373233_4266	0	4266	C	T
29373233	29373233_4299	0	4299	G	T
29373428	29373428_478898	0	478898	G	T
29373518	29373518_31501	0	31501	A	G
29373518	29373518_31503	0	31503	T	G
29373518	29373518_31708	0	31708	A	G
29373633	29373633_342300	0	342300	G	A
29373633	29373633_342328	0	342328	G	A
29373633	29373633_342374	0	342374	A	G
29373633	29373633_342425	0	342425	T	C
29373633	29373633_360841	0	360841	A	T
29373633	29373633_361246	0	361246	T	A
29373773	29373773_12672	0	12672	G	T
29373960	29373960_202739	0	202739	C	G
29373995	29373995_9228	0	9228	G	A
29374077	29374077_241671	0	241671	G	A
29374318	29374318_6516	0	6516	G	A
29374318	29374318_6586	0	6586	T	C
29374343	29374343_92170	0	92170	G	T
29374774	29374774_37330	0	37330	C	T
29375018	29375018_91398	0	91398	C	T
29375018	29375018_91514	0	91514	A	G
29375018	29375018_91523	0	91523	C	T
29375018	29375018_255064	0	255064	0	T
29375387	29375387_5464	0	5464	T	A
29375387	29375387_5468	0	5468	T	C
29375398	29375398_5094	0	5094	T	C
29375424	29375424_21645	0	21645	A	C
29375457	29375457_670	0	670	T	C
29375488	29375488_574676	0	574676	A	G
29375488	29375488_574740	0	574740	T	G
29375488	29375488_574741	0	574741	T	A
29375488	29375488_607152	0	607152	T	C
29375488	29375488_607318	0	607318	A	T
29375488	29375488_700009	0	700009	C	T
29375488	29375488_733453	0	733453	T	C
29375488	29375488_733647	0	733647	G	T
29375488	29375488_733724	0	733724	G	T
29375488	29375488_733765	0	733765	T	C
29375488	29375488_733784	0	733784	T	A
29375488	29375488_733806	0	733806	G	A
29375488	29375488_733820	0	733820	C	G
29375603	29375603_121148	0	121148	G	T
29375603	29375603_121155	0	121155	T	C
29375603	29375603_121165	0	121165	T	C
29376022	29376022_125151	0	125151	T	C
29376064	29376064_4527	0	4527	T	C
29376064	29376064_48010	0	48010	G	A
29376064	29376064_48084	0	48084	G	C
29376107	29376107_41237	0	41237	T	A
29376125	29376125_215994	0	215994	A	T
29376288	29376288_19964	0	19964	A	G
29376423	29376423_499776	0	499776	C	T
29376428	29376428_507423	0	507423	A	G
29376428	29376428_507705	0	507705	G	A
29376428	29376428_507796	0	507796	G	A
29376458	29376458_574176	0	574176	A	G
29376458	29376458_574250	0	574250	C	G
29376458	29376458_616470	0	616470	0	A
29376465	29376465_295680	0	295680	G	T
29376488	29376488_408174	0	408174	T	G
29376488	29376488_846144	0	846144	A	G
29376488	29376488_863440	0	863440	A	C
29376488	29376488_863441	0	863441	A	T
29376488	29376488_863484	0	863484	G	A
29376488	29376488_863539	0	863539	C	T
29376488	29376488_902201	0	902201	T	C
29376489	29376489_21044	0	21044	G	T
29376489	29376489_21140	0	21140	G	A
29376588	29376588_53955	0	53955	G	A
29376588	29376588_57734	0	57734	G	A
29376588	29376588_99268	0	99268	T	C
29376588	29376588_113354	0	113354	C	T
29376588	29376588_166991	0	166991	A	G
29376588	29376588_167001	0	167001	G	T
29376588	29376588_167020	0	167020	G	A
29376837	29376837_473318	0	473318	A	T
29376837	29376837_473392	0	473392	T	C
29376837	29376837_473513	0	473513	C	A
29376837	29376837_474320	0	474320	T	C
29376837	29376837_474407	0	474407	G	A
29376837	29376837_474442	0	474442	T	C
29376896	29376896_158481	0	158481	T	G
29376925	29376925_127069	0	127069	G	T
29376983	29376983_11516	0	11516	T	A
29376983	29376983_11530	0	11530	G	A
29376983	29376983_11732	0	11732	A	C
29376983	29376983_348379	0	348379	C	T
29376983	29376983_1053143	0	1053143	G	A
29376983	29376983_1053390	0	1053390	G	T
29376988	29376988_675531	0	675531	A	C
29376988	29376988_1209014	0	1209014	C	T
29376988	29376988_1209018	0	1209018	G	T
29376988	29376988_1284512	0	1284512	G	A
29376989	29376989_20105	0	20105	A	C
29376990	29376990_10656	0	10656	0	C
29376990	29376990_1407109	0	1407109	A	T
29376990	29376990_1407188	0	1407188	G	A
29376992	29376992_81867	0	81867	A	T
29376992	29376992_318616	0	318616	T	G
29376992	29376992_318657	0	318657	C	T
29376992	29376992_812371	0	812371	A	T
29376992	29376992_812393	0	812393	C	A
29376992	29376992_874828	0	874828	C	T
29376992	29376992_925698	0	925698	T	A
29376994	29376994_650774	0	650774	T	C
29376999	29376999_956687	0	956687	A	C
29377000	29377000_39543	0	39543	A	C
29377000	29377000_39969	0	39969	C	G
29377000	29377000_96517	0	96517	T	A
29377000	29377000_96561	0	96561	C	G
29377000	29377000_96647	0	96647	C	G
29377000	29377000_751259	0	751259	T	C
29377000	29377000_751309	0	751309	T	C
29377000	29377000_751345	0	751345	A	T
29377000	29377000_1181944	0	1181944	T	C
29377001	29377001_951784	0	951784	C	T
29377001	29377001_951835	0	951835	T	C
29377001	29377001_1513390	0	1513390	A	C
29377001	29377001_2749587	0	2749587	A	G
29377001	29377001_3055114	0	3055114	G	A
29377001	29377001_3190543	0	3190543	G	C
29377001	29377001_3287466	0	3287466	C	G
29377001	29377001_3287668	0	3287668	G	T
29377001	29377001_3554757	0	3554757	A	G
29377001	29377001_3554759	0	3554759	C	T
29377001	29377001_3554760	0	3554760	G	A
29377001	29377001_3554770	0	3554770	C	T
29377001	29377001_3554845	0	3554845	A	T
29377001	29377001_3554884	0	3554884	G	C
29377001	29377001_3554997	0	3554997	A	G
29377001	29377001_3556249	0	3556249	G	T
29377001	29377001_3556395	0	3556395	C	A
29377001	29377001_4086666	0	4086666	C	T
29377001	29377001_4086716	0	4086716	G	A
29377001	29377001_4086844	0	4086844	C	T
29377001	29377001_4086845	0	4086845	C	T
29377001	29377001_4086893	0	4086893	T	C
29377001	29377001_4087317	0	4087317	C	A
29377001	29377001_5541335	0	5541335	C	T
29377006	29377006_639648	0	639648	0	T
29377007	29377007_506614	0	506614	A	G
29377007	29377007_506722	0	506722	C	G
29377007	29377007_506725	0	506725	A	T
29377007	29377007_506727	0	506727	C	T
29377007	29377007_507417	0	507417	A	G
29377008	29377008_1860823	0	1860823	0	A
29377012	29377012_173729	0	173729	G	T
29377012	29377012_175201	0	175201	C	T
29377012	29377012_181222	0	181222	C	T
29377012	29377012_292494	0	292494	T	C
29377012	29377012_292550	0	292550	G	A
29377012	29377012_293138	0	293138	G	T
29377012	29377012_293226	0	293226	G	A
29377012	29377012_293611	0	293611	A	G
29377012	29377012_646438	0	646438	T	A
29377012	29377012_646501	0	646501	C	A
29377013	29377013_1429919	0	1429919	G	C
29377013	29377013_2472515	0	2472515	C	T
29377013	29377013_2943712	0	2943712	T	G
29377013	29377013_3172362	0	3172362	A	G
29377013	29377013_3287401	0	3287401	C	T
29377013	29377013_3299286	0	3299286	T	G
29377013	29377013_3396578	0	3396578	A	G
29377013	29377013_3398424	0	3398424	A	C
29377015	29377015_57008	0	57008	C	T
29377015	29377015_57079	0	57079	G	A
29377015	29377015_57133	0	57133	T	C
29377016	29377016_1657570	0	1657570	T	G
29377018	29377018_66141	0	66141	C	T
29377018	29377018_66169	0	66169	A	C
29377018	29377018_1015554	0	1015554	G	A
29377018	29377018_1553174	0	1553174	T	G
29377018	29377018_1553236	0	1553236	C	A
29377018	29377018_1553252	0	1553252	C	T
29377018	29377018_4359793	0	4359793	G	C
29377018	29377018_4359840	0	4359840	A	G
29377018	29377018_4386566	0	4386566	A	T
29377018	29377018_4421438	0	4421438	G	A
29377020	29377020_478375	0	478375	G	A
29377020	29377020_542840	0	542840	A	G
29377020	29377020_544773	0	544773	G	C
29377020	29377020_1006465	0	1006465	C	A
29377021	29377021_380621	0	380621	G	C
29377022	29377022_436619	0	436619	A	G
29377022	29377022_436639	0	436639	T	C
29377022	29377022_1761852	0	1761852	0	A
29377022	29377022_2523274	0	2523274	0	A
29377027	29377027_799479	0	799479	A	G
29377027	29377027_800105	0	800105	C	T
29377027	29377027_800146	0	800146	C	G
29377027	29377027_940081	0	940081	A	G
29377027	29377027_945642	0	945642	A	G
29377027	29377027_945695	0	945695	T	C
29377027	29377027_945741	0	945741	A	T
29377027	29377027_1594082	0	1594082	G	C
29377027	29377027_1611941	0	1611941	T	A
29377027	29377027_1612118	0	1612118	T	G
29377027	29377027_2617395	0	2617395	C	G
29377027	29377027_2918349	0	2918349	A	G
29377027	29377027_3186680	0	3186680	G	A
29377029	29377029_8565	0	8565	G	T
29377029	29377029_8646	0	8646	A	C
29377033	29377033_107763	0	107763	A	C
29377033	29377033_107768	0	107768	C	T
29377033	29377033_209671	0	209671	G	A
29377034	29377034_327786	0	327786	G	C
29377034	29377034_330197	0	330197	C	G
29377034	29377034_330253	0	330253	C	T
29377034	29377034_330260	0	330260	G	A
29377034	29377034_469105	0	469105	T	C
29377034	29377034_469254	0	469254	T	C
29377034	29377034_469708	0	469708	0	A
29377034	29377034_469949	0	469949	T	G
29377034	29377034_470035	0	470035	G	C
29377035	29377035_730898	0	730898	G	A
29377036	29377036_73908	0	73908	T	A
29377036	29377036_73913	0	73913	0	G
29377036	29377036_73920	0	73920	C	G
29377036	29377036_120322	0	120322	A	G
29377036	29377036_120428	0	120428	C	A
29377036	29377036_140137	0	140137	G	A
29377036	29377036_140197	0	140197	T	G
29377037	29377037_668375	0	668375	C	T
29377037	29377037_1794183	0	1794183	C	G
29377037	29377037_1794277	0	1794277	T	C
29377042	29377042_3984004	0	3984004	A	T
29377042	29377042_3984040	0	3984040	C	T
29377042	29377042_3984059	0	3984059	A	G
29377042	29377042_4152706	0	4152706	A	G
29377042	29377042_4163109	0	4163109	G	A
29377042	29377042_4588021	0	4588021	0	A
29377042	29377042_4588033	0	4588033	G	T
29377042	29377042_4591755	0	4591755	G	A
29377047	29377047_896131	0	896131	G	T
29377047	29377047_896255	0	896255	C	T
29377047	29377047_896257	0	896257	A	G
29377047	29377047_906952	0	906952	A	G
29377047	29377047_906976	0	906976	A	G
29377047	29377047_906977	0	906977	A	T
29377047	29377047_907197	0	907197	A	T
29377047	29377047_907259	0	907259	T	C
29377047	29377047_907266	0	907266	C	A
29377047	29377047_1544449	0	1544449	G	T
29377047	29377047_1544465	0	1544465	C	T
29377047	29377047_1544517	0	1544517	G	C
29377047	29377047_1575618	0	1575618	A	T
29377047	29377047_1594603	0	1594603	A	G
29377047	29377047_1594640	0	1594640	A	T
29377047	29377047_1594675	0	1594675	T	A
29377047	29377047_1594763	0	1594763	C	T
29377047	29377047_1625209	0	1625209	A	G
29377049	29377049_4590	0	4590	C	G
29377049	29377049_180246	0	180246	G	C
29377049	29377049_195782	0	195782	A	G
29377049	29377049_275935	0	275935	G	C
29377049	29377049_275951	0	275951	A	G
29377049	29377049_275956	0	275956	G	A
29377049	29377049_423210	0	423210	A	C
29377049	29377049_425353	0	425353	A	G
29377049	29377049_955846	0	955846	A	G
29377049	29377049_955855	0	955855	G	C
29377049	29377049_955856	0	955856	A	G
29377049	29377049_955877	0	955877	T	A
29377049	29377049_955882	0	955882	T	C
29377049	29377049_955948	0	955948	T	A
29377049	29377049_955951	0	955951	C	T
29377049	29377049_955957	0	955957	T	G
29377049	29377049_2007441	0	2007441	G	A
29377051	29377051_959971	0	959971	A	G
29377051	29377051_959988	0	959988	G	T
29377052	29377052_152864	0	152864	C	A
29377054	29377054_334779	0	334779	G	T
29377054	29377054_334804	0	334804	C	A
29377054	29377054_334877	0	334877	G	C
29377055	29377055_929483	0	929483	0	T
29377055	29377055_929506	0	929506	C	G
29377056	29377056_1449047	0	1449047	G	A
29377060	29377060_859938	0	859938	G	A
29377060	29377060_859948	0	859948	G	A
29377062	29377062_388512	0	388512	T	A
29377068	29377068_896554	0	896554	G	A
29377068	29377068_909741	0	909741	C	T
29377068	29377068_2187279	0	2187279	A	T
29377068	29377068_2187289	0	2187289	T	A
29377068	29377068_2187291	0	2187291	T	A
29377068	29377068_2187317	0	2187317	C	T
29377068	29377068_2265457	0	2265457	A	G
29377068	29377068_2265486	0	2265486	A	G
29377070	29377070_47908	0	47908	G	C
29377070	29377070_213306	0	213306	C	A
29377070	29377070_213310	0	213310	C	T
29377070	29377070_243123	0	243123	G	C
29377073	29377073_82934	0	82934	A	T
29377073	29377073_137947	0	137947	T	C
29377073	29377073_358448	0	358448	T	C
29377073	29377073_358488	0	358488	G	T
29377073	29377073_358559	0	358559	T	C
29377078	29377078_61117	0	61117	T	C
29377078	29377078_61245	0	61245	G	T
29377078	29377078_61291	0	61291	A	T
29377078	29377078_61332	0	61332	G	T
29377078	29377078_61342	0	61342	T	A
29377079	29377079_163182	0	163182	A	T
29377079	29377079_163195	0	163195	G	C
29377079	29377079_189555	0	189555	G	A
29377079	29377079_189646	0	189646	G	A
29377079	29377079_442554	0	442554	T	A
29377079	29377079_994604	0	994604	G	A
29377079	29377079_994660	0	994660	G	T
29377079	29377079_1076190	0	1076190	G	A
29377079	29377079_1076229	0	1076229	A	C
29377079	29377079_1076259	0	1076259	T	C
29377079	29377079_1748248	0	1748248	A	C
29377079	29377079_1748274	0	1748274	A	G
29377081	29377081_1054618	0	1054618	C	T
29377081	29377081_1054706	0	1054706	T	A
29377081	29377081_1054710	0	1054710	C	T
29377081	29377081_1316535	0	1316535	A	C
29377081	29377081_1316561	0	1316561	T	C
29377081	29377081_1524886	0	1524886	T	A
29377081	29377081_1524968	0	1524968	T	C
29377081	29377081_2192021	0	2192021	C	T
29377081	29377081_2338711	0	2338711	A	G
29377081	29377081_2338712	0	2338712	G	A
29377081	29377081_2338732	0	2338732	0	G
29377081	29377081_2338766	0	2338766	0	A
29377082	29377082_1730863	0	1730863	C	A
29377082	29377082_1730915	0	1730915	C	T
29377082	29377082_3189210	0	3189210	0	T
29377082	29377082_3189212	0	3189212	0	G
29377082	29377082_3189223	0	3189223	0	G
29377082	29377082_3189267	0	3189267	0	T
29377083	29377083_75350	0	75350	T	A
29377083	29377083_75478	0	75478	0	G
29377084	29377084_111098	0	111098	T	A
29377084	29377084_1122478	0	1122478	0	G
29377084	29377084_1122512	0	1122512	T	C
29377087	29377087_812759	0	812759	C	G
29377090	29377090_97045	0	97045	C	T
29377090	29377090_97257	0	97257	0	A
29377090	29377090_236500	0	236500	A	G
29377091	29377091_456124	0	456124	C	T
29377091	29377091_619370	0	619370	A	G
29377091	29377091_619374	0	619374	A	G
29377091	29377091_619382	0	619382	A	G
29377091	29377091_619391	0	619391	T	C
29377091	29377091_619450	0	619450	G	C
29377091	29377091_659136	0	659136	A	T
29377091	29377091_1058711	0	1058711	C	T
29377091	29377091_1058744	0	1058744	A	G
29377091	29377091_1058871	0	1058871	T	C
29377091	29377091_1110615	0	1110615	C	T
29377091	29377091_1153044	0	1153044	G	A
29377091	29377091_1153147	0	1153147	A	T
29377091	29377091_1201222	0	1201222	T	C
29377091	29377091_1201239	0	1201239	T	C
29377091	29377091_1791590	0	1791590	G	A
29377091	29377091_2292879	0	2292879	C	G
29377091	29377091_2930038	0	2930038	T	C
29377091	29377091_3248314	0	3248314	C	T
29377091	29377091_3251576	0	3251576	0	A
29377091	29377091_3251634	0	3251634	0	G
29377091	29377091_3272421	0	3272421	0	C
29377095	29377095_203950	0	203950	T	A
29377095	29377095_203974	0	203974	G	A
29377095	29377095_203981	0	203981	0	C
29377095	29377095_204088	0	204088	T	G
29377095	29377095_204328	0	204328	A	C
29377095	29377095_710739	0	710739	0	T
29377095	29377095_710777	0	710777	0	T
29377097	29377097_1010981	0	1010981	T	C
29377097	29377097_1015688	0	1015688	G	T
29377097	29377097_1885381	0	1885381	C	A
29377097	29377097_1886231	0	1886231	A	C
29377097	29377097_1886304	0	1886304	G	T
29377097	29377097_2831075	0	2831075	T	G
29377097	29377097_2831366	0	2831366	G	A
29377097	29377097_2832018	0	2832018	A	G
29377097	29377097_2866572	0	2866572	G	A
29377097	29377097_2866617	0	2866617	T	G
29377097	29377097_2868989	0	2868989	C	T
29377097	29377097_2880366	0	2880366	A	C
29377097	29377097_2883650	0	2883650	A	G
29377097	29377097_2883661	0	2883661	T	C
29377097	29377097_2885236	0	2885236	C	T
29377097	29377097_2885313	0	2885313	T	C
29377097	29377097_3600406	0	3600406	C	T
29377099	29377099_105066	0	105066	C	A
29377099	29377099_105103	0	105103	C	A
29377099	29377099_133133	0	133133	G	T
29377099	29377099_133136	0	133136	G	A
29377099	29377099_133152	0	133152	T	C
29377099	29377099_133191	0	133191	T	C
29377099	29377099_133243	0	133243	C	T
29377099	29377099_133291	0	133291	T	C
29377099	29377099_133297	0	133297	A	G
29377099	29377099_597671	0	597671	C	T
29377099	29377099_598142	0	598142	C	T
29377099	29377099_598174	0	598174	0	G
29377099	29377099_618456	0	618456	C	T
29377099	29377099_635149	0	635149	G	T
29377099	29377099_687707	0	687707	C	T
29377099	29377099_687710	0	687710	C	T
29377099	29377099_687734	0	687734	C	A
29377099	29377099_688616	0	688616	T	A
29377099	29377099_704285	0	704285	T	A
29377099	29377099_706273	0	706273	C	T
29377099	29377099_786343	0	786343	G	T
29377099	29377099_786350	0	786350	A	C
29377099	29377099_965259	0	965259	T	A
29377099	29377099_965262	0	965262	A	G
29377099	29377099_965308	0	965308	C	T
29377099	29377099_1180775	0	1180775	T	C
29377099	29377099_1198245	0	1198245	A	C
29377099	29377099_1198290	0	1198290	C	G
29377099	29377099_1198373	0	1198373	T	C
29377099	29377099_1198434	0	1198434	T	A
29377099	29377099_1198457	0	1198457	C	G
29377099	29377099_1198515	0	1198515	A	G
29377099	29377099_1198538	0	1198538	T	A
29377099	29377099_1198545	0	1198545	C	A
29377099	29377099_1984731	0	1984731	A	G
29377099	29377099_2938694	0	2938694	G	A
29377099	29377099_2942820	0	2942820	T	G
29377100	29377100_730206	0	730206	C	T
29377100	29377100_730317	0	730317	C	A
29377100	29377100_887885	0	887885	A	G
29377100	29377100_3481938	0	3481938	C	T
29377104	29377104_1448241	0	1448241	C	T
29377105	29377105_1647344	0	1647344	0	A
29377105	29377105_1647396	0	1647396	0	A
29377105	29377105_1647409	0	1647409	0	A
29377105	29377105_1647414	0	1647414	0	C
29377105	29377105_1647417	0	1647417	0	T
29377105	29377105_1647547	0	1647547	0	C
29377105	29377105_1692731	0	1692731	0	C
29377105	29377105_1692745	0	1692745	0	T
29377105	29377105_1692746	0	1692746	0	A
29377105	29377105_1692778	0	1692778	C	T
29377105	29377105_1692785	0	1692785	0	C
29377105	29377105_1692818	0	1692818	G	T
29377105	29377105_1692872	0	1692872	0	C
29377105	29377105_1944518	0	1944518	A	G
29377105	29377105_1944595	0	1944595	A	G
29377105	29377105_1996146	0	1996146	0	G
29377105	29377105_1996178	0	1996178	G	C
29377105	29377105_1996251	0	1996251	0	A
29377105	29377105_2054382	0	2054382	0	A
29377105	29377105_2054385	0	2054385	0	T
29377105	29377105_2073839	0	2073839	T	C
29377105	29377105_2636799	0	2636799	C	G
29377105	29377105_2636819	0	2636819	A	G
29377106	29377106_2618191	0	2618191	G	A
29377106	29377106_2876340	0	2876340	A	T
29377106	29377106_2971118	0	2971118	T	C
29377107	29377107_48450	0	48450	A	C
29377107	29377107_132445	0	132445	A	C
29377107	29377107_132456	0	132456	C	T
29377109	29377109_1244499	0	1244499	G	A
29377109	29377109_1681829	0	1681829	T	C
29377109	29377109_2332906	0	2332906	A	G
29377109	29377109_2333244	0	2333244	G	A
29377109	29377109_2370930	0	2370930	C	G
29377109	29377109_2371292	0	2371292	C	A
29377109	29377109_2752321	0	2752321	G	T
29377109	29377109_2752343	0	2752343	C	A
29377109	29377109_2752344	0	2752344	C	T
29377109	29377109_2752357	0	2752357	C	T
29377109	29377109_2752589	0	2752589	C	G
29377109	29377109_2873411	0	2873411	C	A
29377110	29377110_2458779	0	2458779	T	G
29377110	29377110_3160984	0	3160984	G	A
29377110	29377110_3161042	0	3161042	C	T
29377110	29377110_3161067	0	3161067	T	G
29377111	29377111_122144	0	122144	A	T
29377111	29377111_122203	0	122203	C	T
29377111	29377111_122206	0	122206	G	A
29377111	29377111_295352	0	295352	G	A
29377112	29377112_284423	0	284423	T	C
29377112	29377112_409128	0	409128	G	A
29377112	29377112_410905	0	410905	G	T
29377112	29377112_1279359	0	1279359	C	T
29377112	29377112_1325314	0	1325314	T	A
29377112	29377112_1325822	0	1325822	0	T
29377113	29377113_4454	0	4454	G	A
29377113	29377113_27482	0	27482	T	G
29377113	29377113_406895	0	406895	G	T
29377113	29377113_1403514	0	1403514	C	T
29377113	29377113_1403587	0	1403587	G	A
29377113	29377113_1403608	0	1403608	A	G
29377113	29377113_1508243	0	1508243	T	C
29377113	29377113_1508253	0	1508253	T	C
29377113	29377113_1508587	0	1508587	A	G
29377113	29377113_1508638	0	1508638	G	C
29377118	29377118_403552	0	403552	G	A
29377118	29377118_424833	0	424833	A	G
29377118	29377118_631111	0	631111	T	A
29377118	29377118_631117	0	631117	G	T
29377118	29377118_705619	0	705619	A	G
29377118	29377118_705645	0	705645	C	T
29377118	29377118_705710	0	705710	A	T
29377118	29377118_973220	0	973220	C	G
29377118	29377118_973830	0	973830	T	C
29377118	29377118_1297751	0	1297751	C	T
29377118	29377118_1379396	0	1379396	0	C
29377118	29377118_1408414	0	1408414	T	C
29377118	29377118_1409608	0	1409608	0	G
29377119	29377119_959041	0	959041	C	T
29377119	29377119_2598068	0	2598068	A	T
29377119	29377119_2621528	0	2621528	T	G
29377119	29377119_2972084	0	2972084	A	T
29377119	29377119_2972433	0	2972433	A	G
29377119	29377119_2972438	0	2972438	A	T
29377119	29377119_2972453	0	2972453	T	C
29377119	29377119_4708030	0	4708030	0	A
29377119	29377119_4708078	0	4708078	C	T
29377119	29377119_4708151	0	4708151	T	G
29377119	29377119_4708156	0	4708156	0	A
29377120	29377120_113671	0	113671	G	A
29377120	29377120_113865	0	113865	T	C
29377120	29377120_113945	0	113945	G	A
29377120	29377120_114106	0	114106	T	A
29377120	29377120_114111	0	114111	C	T
29377120	29377120_114165	0	114165	G	C
29377120	29377120_114180	0	114180	A	T
29377120	29377120_125970	0	125970	A	G
29377120	29377120_126490	0	126490	A	G
29377120	29377120_126511	0	126511	A	G
29377120	29377120_291038	0	291038	G	A
29377120	29377120_291040	0	291040	T	C
29377121	29377121_812259	0	812259	A	G
29377127	29377127_2465852	0	2465852	A	C
29377127	29377127_3670119	0	3670119	C	G
29377127	29377127_3674548	0	3674548	T	C
29377127	29377127_3675320	0	3675320	G	C
29377127	29377127_4169484	0	4169484	A	T
29377127	29377127_4644461	0	4644461	T	C
29377127	29377127_4644484	0	4644484	G	C
29377127	29377127_4677533	0	4677533	T	C
29377127	29377127_5074362	0	5074362	T	G
29377127	29377127_5074421	0	5074421	G	T
29377129	29377129_1101657	0	1101657	C	T
29377129	29377129_1101809	0	1101809	A	G
29377129	29377129_1739506	0	1739506	G	C
29377132	29377132_5127865	0	5127865	A	T
29377132	29377132_5128033	0	5128033	T	A
29377132	29377132_5715652	0	5715652	T	C
29377132	29377132_6974300	0	6974300	G	A
29377132	29377132_6978323	0	6978323	A	C
29377132	29377132_6978376	0	6978376	A	G
29377132	29377132_6980567	0	6980567	A	C
29377132	29377132_7153605	0	7153605	G	A
29377132	29377132_7424688	0	7424688	G	C
29377132	29377132_7452845	0	7452845	A	G
29377133	29377133_217052	0	217052	0	G
29377133	29377133_217227	0	217227	A	G
29377137	29377137_634679	0	634679	G	A
29377137	29377137_636274	0	636274	A	G
29377137	29377137_640170	0	640170	T	C
29377137	29377137_728551	0	728551	C	A
29377137	29377137_1495648	0	1495648	A	G
29377137	29377137_1899720	0	1899720	A	G
29377137	29377137_1899928	0	1899928	C	G
29377137	29377137_2225471	0	2225471	T	C
29377137	29377137_2225547	0	2225547	A	G
29377137	29377137_2237392	0	2237392	A	G
29377137	29377137_2237464	0	2237464	C	T
29377137	29377137_2237476	0	2237476	T	A
29377137	29377137_2237528	0	2237528	T	C
29377139	29377139_2138918	0	2138918	G	T
29377139	29377139_3096236	0	3096236	G	A
29377141	29377141_14671	0	14671	C	A
29377141	29377141_14696	0	14696	T	A
29377141	29377141_14883	0	14883	A	C
29377141	29377141_14905	0	14905	G	T
29377141	29377141_310839	0	310839	G	C
29377141	29377141_310841	0	310841	G	A
29377141	29377141_310898	0	310898	G	T
29377141	29377141_310955	0	310955	G	A
29377141	29377141_310974	0	310974	C	A
29377141	29377141_311250	0	311250	T	A
29377141	29377141_311301	0	311301	G	A
29377141	29377141_340204	0	340204	G	A
29377141	29377141_346682	0	346682	G	A
29377141	29377141_346710	0	346710	G	A
29377141	29377141_346712	0	346712	G	C
29377142	29377142_2089	0	2089	C	T
29377144	29377144_72259	0	72259	A	C
29377144	29377144_72283	0	72283	G	T
29377144	29377144_72446	0	72446	C	A
29377145	29377145_616095	0	616095	A	G
29377145	29377145_641334	0	641334	G	C
29377145	29377145_641421	0	641421	G	A
29377145	29377145_668752	0	668752	T	C
29377145	29377145_669003	0	669003	A	G
29377146	29377146_704169	0	704169	C	A
29377146	29377146_1675401	0	1675401	T	C
29377148	29377148_1143522	0	1143522	T	A
29377148	29377148_1143558	0	1143558	T	C
29377151	29377151_2154878	0	2154878	T	G
29377151	29377151_3299356	0	3299356	T	C
29377152	29377152_912231	0	912231	G	T
29377152	29377152_912265	0	912265	G	A
29377152	29377152_1053199	0	1053199	A	G
29377152	29377152_1198687	0	1198687	G	T
29377152	29377152_1199060	0	1199060	T	A
29377159	29377159_623525	0	623525	G	A
29377159	29377159_623686	0	623686	G	T
29377160	29377160_59561	0	59561	0	G
29377160	29377160_576081	0	576081	G	A
29377160	29377160_576129	0	576129	G	A
29377160	29377160_576151	0	576151	C	A
29377160	29377160_576187	0	576187	A	C
29377163	29377163_326672	0	326672	A	C
29377163	29377163_326673	0	326673	T	C
29377163	29377163_326687	0	326687	T	C
29377163	29377163_3523527	0	3523527	C	A
29377165	29377165_2014386	0	2014386	0	T
29377168	29377168_291166	0	291166	T	A
29377168	29377168_291221	0	291221	A	G
29377169	29377169_748875	0	748875	G	C
29377169	29377169_784071	0	784071	G	A
29377169	29377169_2477153	0	2477153	C	T
29377169	29377169_2477211	0	2477211	T	C
29377169	29377169_2477222	0	2477222	T	C
29377169	29377169_2479282	0	2479282	G	A
29377169	29377169_2479484	0	2479484	T	A
29377169	29377169_2479536	0	2479536	T	C
29377169	29377169_2479547	0	2479547	T	C
29377169	29377169_2479550	0	2479550	T	C
29377169	29377169_2612005	0	2612005	C	T
29377169	29377169_2612192	0	2612192	G	A
29377169	29377169_2939442	0	2939442	A	G
29377169	29377169_2941532	0	2941532	C	T
29377170	29377170_3615596	0	3615596	T	C
29377170	29377170_3938453	0	3938453	A	G
29377170	29377170_5915891	0	5915891	T	G
29377170	29377170_5915975	0	5915975	C	A
29377170	29377170_6210319	0	6210319	C	T
29377170	29377170_6699730	0	6699730	T	C
29377170	29377170_6717520	0	6717520	G	T
29377170	29377170_6717602	0	6717602	C	T
29377170	29377170_6757668	0	6757668	C	G
29377170	29377170_6853690	0	6853690	C	T
29377170	29377170_6971250	0	6971250	G	A
29377170	29377170_6971253	0	6971253	G	T
29377170	29377170_6977367	0	6977367	C	A
29377170	29377170_7690501	0	7690501	T	C
29377170	29377170_8690805	0	8690805	G	A
29377170	29377170_8690878	0	8690878	A	G
29377170	29377170_9969011	0	9969011	G	C
29377170	29377170_10113001	0	10113001	A	C
29377170	29377170_10113012	0	10113012	A	G
29377170	29377170_10735664	0	10735664	T	A
29377170	29377170_10736143	0	10736143	C	T
29377170	29377170_10736243	0	10736243	A	G
29377170	29377170_10736354	0	10736354	A	G
29377170	29377170_11784939	0	11784939	A	G
29377170	29377170_11787948	0	11787948	C	T
29377170	29377170_11787953	0	11787953	T	C
29377170	29377170_11788006	0	11788006	A	T
29377170	29377170_11788049	0	11788049	T	C
29377170	29377170_11873262	0	11873262	C	A
29377170	29377170_11873346	0	11873346	A	T
29377170	29377170_11873483	0	11873483	G	A
29377171	29377171_3932082	0	3932082	C	A
29377171	29377171_4772851	0	4772851	C	G
29377171	29377171_4772904	0	4772904	A	T
29377171	29377171_4822855	0	4822855	G	A
29377171	29377171_4905799	0	4905799	G	A
29377171	29377171_5006835	0	5006835	C	T
29377171	29377171_5006917	0	5006917	G	A
29377172	29377172_572571	0	572571	G	A
29377172	29377172_572625	0	572625	T	C
29377172	29377172_1263340	0	1263340	C	T
29377172	29377172_1611561	0	1611561	G	T
29377172	29377172_1620137	0	1620137	G	A
29377172	29377172_1620147	0	1620147	G	A
29377172	29377172_1620210	0	1620210	G	C
29377174	29377174_191620	0	191620	G	T
29377174	29377174_325643	0	325643	0	T
29377175	29377175_1507474	0	1507474	G	C
29377175	29377175_1507539	0	1507539	C	T
29377175	29377175_1509513	0	1509513	A	G
29377175	29377175_1509540	0	1509540	T	C
29377175	29377175_1509561	0	1509561	C	T
29377175	29377175_1547005	0	1547005	T	C
29377175	29377175_2543061	0	2543061	C	T
29377175	29377175_2543584	0	2543584	A	T
29377175	29377175_2559822	0	2559822	A	G
29377175	29377175_2827345	0	2827345	G	A
29377177	29377177_311443	0	311443	C	A
29377178	29377178_150128	0	150128	G	C
29377178	29377178_280523	0	280523	A	G
29377179	29377179_256157	0	256157	G	A
29377179	29377179_305583	0	305583	C	T
29377179	29377179_326533	0	326533	T	G
29377179	29377179_513825	0	513825	G	T
29377179	29377179_513871	0	513871	T	G
29377179	29377179_963790	0	963790	G	A
29377180	29377180_433096	0	433096	A	T
29377181	29377181_571558	0	571558	T	C
29377181	29377181_571560	0	571560	A	C
29377181	29377181_595546	0	595546	T	G
29377181	29377181_751897	0	751897	T	G
29377181	29377181_751910	0	751910	A	G
29377181	29377181_850752	0	850752	A	G
29377181	29377181_948342	0	948342	A	G
29377181	29377181_948385	0	948385	T	C
29377181	29377181_1109317	0	1109317	G	C
29377183	29377183_80377	0	80377	C	T
29377187	29377187_804007	0	804007	T	A
29377187	29377187_813815	0	813815	A	G
29377187	29377187_3329480	0	3329480	A	G
29377187	29377187_3666302	0	3666302	G	A
29377188	29377188_112752	0	112752	G	A
29377188	29377188_112860	0	112860	C	A
29377188	29377188_240820	0	240820	G	T
29377188	29377188_240829	0	240829	G	A
29377188	29377188_240835	0	240835	G	A
29377188	29377188_240971	0	240971	A	G
29377189	29377189_82683	0	82683	G	A
29377189	29377189_82684	0	82684	G	A
29377189	29377189_82791	0	82791	A	G
29377189	29377189_82842	0	82842	T	A
29377189	29377189_82885	0	82885	C	T
29377189	29377189_700997	0	700997	C	G
29377189	29377189_1010169	0	1010169	A	T
29377190	29377190_487416	0	487416	A	T
29377190	29377190_580150	0	580150	A	G
29377192	29377192_893965	0	893965	A	G
29377192	29377192_940526	0	940526	T	C
29377192	29377192_1414511	0	1414511	T	G
29377192	29377192_2254378	0	2254378	A	G
29377192	29377192_2254391	0	2254391	A	G
29377192	29377192_2254451	0	2254451	T	C
29377192	29377192_2254878	0	2254878	A	G
29377193	29377193_256816	0	256816	T	G
29377193	29377193_256916	0	256916	T	C
29377193	29377193_256928	0	256928	G	A
29377193	29377193_256933	0	256933	G	T
29377193	29377193_256955	0	256955	C	T
29377193	29377193_960690	0	960690	G	T
29377193	29377193_1297223	0	1297223	C	T
29377193	29377193_1323886	0	1323886	A	G
29377193	29377193_1369875	0	1369875	T	C
29377193	29377193_1611235	0	1611235	C	T
29377193	29377193_1646779	0	1646779	C	G
29377193	29377193_1657664	0	1657664	C	T
29377193	29377193_1796179	0	1796179	T	G
29377193	29377193_1796185	0	1796185	0	T
29377193	29377193_1796194	0	1796194	T	C
29377193	29377193_1796200	0	1796200	T	A
29377193	29377193_1796262	0	1796262	C	T
29377194	29377194_150961	0	150961	G	A
29377194	29377194_3217682	0	3217682	T	C
29377197	29377197_191635	0	191635	C	A
29377197	29377197_191710	0	191710	G	A
29377198	29377198_2081962	0	2081962	T	C
29377198	29377198_2081977	0	2081977	A	G
29377198	29377198_2199394	0	2199394	A	T
29377198	29377198_2780454	0	2780454	G	T
29377199	29377199_138316	0	138316	T	A
29377199	29377199_140968	0	140968	T	C
29377199	29377199_303437	0	303437	T	C
29377199	29377199_1313758	0	1313758	0	A
29377199	29377199_1313828	0	1313828	C	A
29377199	29377199_2199394	0	2199394	0	A
29377199	29377199_2199521	0	2199521	A	C
29377199	29377199_2199537	0	2199537	0	C
29377203	29377203_1540548	0	1540548	G	C
29377205	29377205_30119	0	30119	C	A
29377205	29377205_30238	0	30238	0	T
29377205	29377205_30267	0	30267	A	G
29377205	29377205_64775	0	64775	T	A
29377205	29377205_65142	0	65142	C	T
29377205	29377205_65144	0	65144	T	C
29377205	29377205_83832	0	83832	T	A
29377205	29377205_102611	0	102611	G	A
29377205	29377205_102674	0	102674	C	G
29377205	29377205_131375	0	131375	T	C
29377205	29377205_132070	0	132070	T	C
29377205	29377205_137499	0	137499	T	A
29377205	29377205_137506	0	137506	A	T
29377205	29377205_137725	0	137725	G	A
29377205	29377205_225198	0	225198	A	T
29377205	29377205_225272	0	225272	G	C
29377205	29377205_252245	0	252245	G	A
29377205	29377205_252763	0	252763	G	A
29377205	29377205_487596	0	487596	A	T
29377205	29377205_488358	0	488358	G	T
29377205	29377205_488378	0	488378	G	A
29377205	29377205_488864	0	488864	A	G
29377205	29377205_557469	0	557469	C	G
29377205	29377205_557581	0	557581	T	C
29377205	29377205_580306	0	580306	T	A
29377205	29377205_580388	0	580388	A	G
29377207	29377207_14605	0	14605	A	T
29377207	29377207_14685	0	14685	C	T
29377207	29377207_339096	0	339096	T	C
29377207	29377207_339196	0	339196	C	G
29377207	29377207_339210	0	339210	T	A
29377207	29377207_340906	0	340906	C	A
29377207	29377207_340937	0	340937	T	C
29377207	29377207_340946	0	340946	A	G
29377207	29377207_374817	0	374817	G	T
29377207	29377207_473063	0	473063	T	G
29377207	29377207_995256	0	995256	G	A
29377207	29377207_1183695	0	1183695	T	C
29377207	29377207_1648699	0	1648699	A	C
29377207	29377207_1801843	0	1801843	G	A
29377207	29377207_2566165	0	2566165	T	C
29377209	29377209_1773743	0	1773743	C	T
29377210	29377210_930161	0	930161	G	A
29377211	29377211_766537	0	766537	C	T
29377211	29377211_766548	0	766548	C	A
29377211	29377211_766652	0	766652	G	C
29377214	29377214_709623	0	709623	C	T
29377214	29377214_3577041	0	3577041	T	A
29377214	29377214_4832353	0	4832353	C	T
29377214	29377214_4944644	0	4944644	G	A
29377214	29377214_4954599	0	4954599	C	T
29377214	29377214_4954647	0	4954647	C	T
29377214	29377214_4955280	0	4955280	T	C
29377216	29377216_894423	0	894423	C	G
29377216	29377216_955597	0	955597	A	C
29377216	29377216_955664	0	955664	T	A
29377216	29377216_1067901	0	1067901	C	T
29377216	29377216_1067935	0	1067935	T	G
29377219	29377219_189052	0	189052	T	C
29377221	29377221_154963	0	154963	G	A
29377225	29377225_381749	0	381749	A	G
29377225	29377225_381767	0	381767	A	G
29377225	29377225_473110	0	473110	A	C
29377225	29377225_2810327	0	2810327	G	T
29377225	29377225_2857688	0	2857688	C	T
29377225	29377225_3243710	0	3243710	A	G
29377226	29377226_270905	0	270905	C	G
29377226	29377226_393553	0	393553	A	G
29377226	29377226_393561	0	393561	A	G
29377226	29377226_584918	0	584918	T	C
29377226	29377226_584938	0	584938	G	T
29377226	29377226_1277144	0	1277144	C	A
29377226	29377226_1409289	0	1409289	G	A
29377226	29377226_1409367	0	1409367	T	C
29377226	29377226_1410164	0	1410164	T	C
29377226	29377226_1410168	0	1410168	A	G
29377226	29377226_1410222	0	1410222	C	G
29377228	29377228_609156	0	609156	G	A
29377230	29377230_776860	0	776860	T	C
29377230	29377230_776897	0	776897	T	C
29377231	29377231_503312	0	503312	0	T
29377232	29377232_4277882	0	4277882	C	A
29377232	29377232_4277895	0	4277895	C	T
29377232	29377232_4277910	0	4277910	T	G
29377236	29377236_46401	0	46401	A	G
29377236	29377236_46466	0	46466	T	G
29377236	29377236_46495	0	46495	G	T
29377236	29377236_119232	0	119232	T	G
29377236	29377236_120392	0	120392	0	A
29377236	29377236_120414	0	120414	A	C
29377236	29377236_120419	0	120419	C	A
29377236	29377236_448472	0	448472	G	A
29377236	29377236_930490	0	930490	C	A
29377236	29377236_965824	0	965824	C	T
29377236	29377236_1091510	0	1091510	C	T
29377236	29377236_1413445	0	1413445	T	G
29377236	29377236_1413574	0	1413574	T	A
29377236	29377236_1413587	0	1413587	0	T
29377236	29377236_1413633	0	1413633	C	T
29377239	29377239_60329	0	60329	C	G
29377239	29377239_60754	0	60754	C	T
29377239	29377239_159621	0	159621	G	A
29377239	29377239_159678	0	159678	0	A
29377239	29377239_160546	0	160546	A	T
29377239	29377239_412641	0	412641	A	G
29377239	29377239_649065	0	649065	T	G
29377239	29377239_649581	0	649581	G	A
29377239	29377239_649644	0	649644	G	A
29377240	29377240_1410832	0	1410832	A	C
29377241	29377241_261302	0	261302	A	C
29377241	29377241_261404	0	261404	C	A
29377241	29377241_964457	0	964457	T	C
29377241	29377241_964470	0	964470	G	T
29377241	29377241_964471	0	964471	G	A
29377241	29377241_985196	0	985196	G	A
29377241	29377241_1063854	0	1063854	T	C
29377241	29377241_2214290	0	2214290	C	A
29377241	29377241_2862395	0	2862395	A	G
29377242	29377242_271700	0	271700	C	T
29377242	29377242_509622	0	509622	T	A
29377242	29377242_509656	0	509656	C	A
29377242	29377242_511514	0	511514	C	G
29377242	29377242_511615	0	511615	T	C
29377244	29377244_1935569	0	1935569	C	A
29377247	29377247_84972	0	84972	C	T
29377247	29377247_85143	0	85143	A	T
29377247	29377247_644060	0	644060	G	A
29377247	29377247_644098	0	644098	A	C
29377247	29377247_644159	0	644159	T	C
29377247	29377247_644162	0	644162	A	G
29377247	29377247_725397	0	725397	C	T
29377247	29377247_807602	0	807602	A	T
29377247	29377247_807621	0	807621	A	G
29377247	29377247_1024335	0	1024335	T	A
29377247	29377247_1024381	0	1024381	C	T
29377247	29377247_1103564	0	1103564	C	T
29377247	29377247_1103587	0	1103587	T	G
29377247	29377247_1103588	0	1103588	C	A
29377247	29377247_1103612	0	1103612	T	C
29377247	29377247_1103623	0	1103623	C	T
29377247	29377247_1103624	0	1103624	G	T
29377247	29377247_1103629	0	1103629	A	G
29377248	29377248_379583	0	379583	A	G
29377248	29377248_1608845	0	1608845	A	G
29377248	29377248_1626635	0	1626635	C	A
29377248	29377248_1910441	0	1910441	G	A
29377248	29377248_2319427	0	2319427	T	C
29377248	29377248_2853716	0	2853716	A	G
29377249	29377249_4453838	0	4453838	G	A
29377249	29377249_4453868	0	4453868	C	T
29377249	29377249_4453968	0	4453968	0	T
29377249	29377249_4453975	0	4453975	G	C
29377249	29377249_4454015	0	4454015	0	G
29377249	29377249_4884077	0	4884077	T	G
29377249	29377249_4884078	0	4884078	C	T
29377249	29377249_5341848	0	5341848	A	T
29377249	29377249_5341912	0	5341912	G	A
29377249	29377249_5341913	0	5341913	T	C
29377249	29377249_5341937	0	5341937	0	A
29377249	29377249_5342494	0	5342494	A	G
29377249	29377249_5342556	0	5342556	C	T
29377249	29377249_5346428	0	5346428	G	C
29377249	29377249_5652767	0	5652767	C	A
29377249	29377249_5652770	0	5652770	A	G
29377249	29377249_5652813	0	5652813	0	C
29377251	29377251_1521602	0	1521602	C	A
29377251	29377251_1521691	0	1521691	T	C
29377251	29377251_1521694	0	1521694	A	T
29377251	29377251_1521729	0	1521729	T	C
29377251	29377251_1521787	0	1521787	A	T
29377251	29377251_1521788	0	1521788	A	G
[truncated: 16,371 more rows]
