# Supplementary material for: The western redcedar genome reveals low genetic diversity in a self-compatible conifer
Source: Genome Res. 2022 Oct;32(10):1952–64. doi: 10.1101/gr.276358.121 (PMC9712635; doi:10.1101/gr.276358.121)
Supplement: Supplemental Material [file supp_gr.276358.121_Supplemental_Dataset9.csv]

SNP	not_fixed	ref_fixed	alt_fixed	total	not_fixed_prop	ref_fixed_prop	alt_fixed_prop	not_fixed_exp	ref_fixed_exp	alt_fixed_exp	chi_sq	p.value	p.adj.BH	p.adj.bonf	p.adj.holm
1238669_2457	1	2	1	4	0.25	0.5	0.25	0.25	1.875	1.875	2.66666666666667	0.263597138115727	0.873077093983454	1	1
1297298_3008	2	2	2	6	0.333333333333333	0.333333333333333	0.333333333333333	0.375	2.8125	2.8125	7.51111111111111	0.0233874539693846	0.873077093983454	1	1
1297298_3066	2	2	2	6	0.333333333333333	0.333333333333333	0.333333333333333	0.375	2.8125	2.8125	7.51111111111111	0.0233874539693846	0.873077093983454	1	1
137057_5458	1	2	0	3	0.333333333333333	0.666666666666667	0	0.1875	1.40625	1.40625	5.17777777777778	0.0751034420112446	0.873077093983454	1	1
1558924_1376	2	5	3	10	0.2	0.5	0.3	0.625	4.6875	4.6875	3.65333333333333	0.160949171845277	0.873077093983454	1	1
2463178_3209	1	4	2	7	0.142857142857143	0.571428571428571	0.285714285714286	0.4375	3.28125	3.28125	1.38095238095238	0.501337280177891	0.873077093983454	1	1
2483091_2120	1	8	6	15	0.0666666666666667	0.533333333333333	0.4	0.9375	7.03125	7.03125	0.288888888888889	0.865502994567177	0.928276269399873	1	1
2709928_3893	1	2	0	3	0.333333333333333	0.666666666666667	0	0.1875	1.40625	1.40625	5.17777777777778	0.0751034420112446	0.873077093983454	1	1
28134526_2510	1	5	4	10	0.1	0.5	0.4	0.625	4.6875	4.6875	0.346666666666667	0.840857282364351	0.914722116996534	1	1
28144677_2692	1	1	3	5	0.2	0.2	0.6	0.3125	2.34375	2.34375	2.46666666666667	0.291319891133471	0.873077093983454	1	1
28144677_2717	1	1	4	6	0.166666666666667	0.166666666666667	0.666666666666667	0.375	2.8125	2.8125	2.71111111111111	0.257804030198663	0.873077093983454	1	1
28145705_5676	1	6	1	8	0.125	0.75	0.125	0.5	3.75	3.75	3.86666666666667	0.144665176638995	0.873077093983454	1	1
28152975_2880	6	5	2	13	0.461538461538462	0.384615384615385	0.153846153846154	0.8125	6.09375	6.09375	36.0666666666667	1.47306816191009e-08	1.10166284578328e-05	0.000253382454530155	0.000253087840897773
28152975_2891	2	4	1	7	0.285714285714286	0.571428571428571	0.142857142857143	0.4375	3.28125	3.28125	7.32380952380952	0.025683545067076	0.873077093983454	1	1
28163155_1004	2	1	6	9	0.222222222222222	0.111111111111111	0.666666666666667	0.5625	4.21875	4.21875	6.88148148148148	0.0320409425038236	0.873077093983454	1	1
28172411_2045	1	4	0	5	0.2	0.8	0	0.3125	2.34375	2.34375	5.02666666666667	0.0809977960990687	0.873077093983454	1	1
28176026_544	3	3	1	7	0.428571428571429	0.428571428571429	0.142857142857143	0.4375	3.28125	3.28125	16.6190476190476	0.00024616123509285	0.0465298835695836	1	1
28176831_556	2	2	2	6	0.333333333333333	0.333333333333333	0.333333333333333	0.375	2.8125	2.8125	7.51111111111111	0.0233874539693846	0.873077093983454	1	1
28189712_530	5	2	4	11	0.454545454545455	0.181818181818182	0.363636363636364	0.6875	5.15625	5.15625	29.2424242424242	4.46774376102125e-07	0.000164437441220928	0.00768496604333266	0.00766486119640806
28189712_615	1	2	0	3	0.333333333333333	0.666666666666667	0	0.1875	1.40625	1.40625	5.17777777777778	0.0751034420112446	0.873077093983454	1	1
28210418_6944	1	4	0	5	0.2	0.8	0	0.3125	2.34375	2.34375	5.02666666666667	0.0809977960990687	0.873077093983454	1	1
28212607_734	2	11	2	15	0.133333333333333	0.733333333333333	0.133333333333333	0.9375	7.03125	7.03125	7.04444444444444	0.0295337316762148	0.873077093983454	1	1
28219388_1377	1	4	2	7	0.142857142857143	0.571428571428571	0.285714285714286	0.4375	3.28125	3.28125	1.38095238095238	0.501337280177891	0.873077093983454	1	1
28222015_469	7	4	2	13	0.538461538461538	0.307692307692308	0.153846153846154	0.8125	6.09375	6.09375	50.5897435897436	1.03413386200784e-11	1.3683181969536e-08	1.77881365603968e-07	1.77757269540527e-07
28222015_520	3	4	4	11	0.272727272727273	0.363636363636364	0.363636363636364	0.6875	5.15625	5.15625	8.2969696969697	0.0157883200685796	0.841542432076013	1	1
28222015_569	1	4	2	7	0.142857142857143	0.571428571428571	0.285714285714286	0.4375	3.28125	3.28125	1.38095238095238	0.501337280177891	0.873077093983454	1	1
28311128_2464	1	7	5	13	0.0769230769230769	0.538461538461538	0.384615384615385	0.8125	6.09375	6.09375	0.374358974358974	0.829294875228351	0.914722116996534	1	1
28311128_2514	1	7	5	13	0.0769230769230769	0.538461538461538	0.384615384615385	0.8125	6.09375	6.09375	0.374358974358974	0.829294875228351	0.914722116996534	1	1
28311128_2572	1	6	5	12	0.0833333333333333	0.5	0.416666666666667	0.75	5.625	5.625	0.177777777777778	0.914947228730031	0.948632650446788	1	1
28335906_461	1	3	2	6	0.166666666666667	0.5	0.333333333333333	0.375	2.8125	2.8125	1.28888888888889	0.52495410227809	0.873077093983454	1	1
28341080_5826	1	4	7	12	0.0833333333333333	0.333333333333333	0.583333333333333	0.75	5.625	5.625	0.888888888888889	0.641180388429955	0.873077093983454	1	1
28353033_5773	14	3	6	23	0.608695652173913	0.130434782608696	0.260869565217391	1.4375	10.78125	10.78125	117.521739130435	3.02328156575042e-26	2.60017331062365e-22	5.20034662124729e-22	5.20004429309072e-22
28392660_517	1	5	1	7	0.142857142857143	0.714285714285714	0.142857142857143	0.4375	3.28125	3.28125	3.20952380952381	0.20093739145124	0.873077093983454	1	1
28415762_6706	1	2	0	3	0.333333333333333	0.666666666666667	0	0.1875	1.40625	1.40625	5.17777777777778	0.0751034420112446	0.873077093983454	1	1
28415762_6733	1	2	1	4	0.25	0.5	0.25	0.25	1.875	1.875	2.66666666666667	0.263597138115727	0.873077093983454	1	1
28446824_1218	1	5	0	6	0.166666666666667	0.833333333333333	0	0.375	2.8125	2.8125	5.55555555555556	0.0621765240221163	0.873077093983454	1	1
28453941_1463	6	6	2	14	0.428571428571429	0.428571428571429	0.142857142857143	0.875	6.5625	6.5625	33.2380952380952	6.05953536624373e-08	3.72250242266994e-05	0.00104230067834758	0.0010406646037987
28453941_1681	1	4	7	12	0.0833333333333333	0.333333333333333	0.583333333333333	0.75	5.625	5.625	0.888888888888889	0.641180388429955	0.873077093983454	1	1
28458922_2511	1	3	1	5	0.2	0.6	0.2	0.3125	2.34375	2.34375	2.46666666666667	0.291319891133471	0.873077093983454	1	1
28458922_2558	2	3	1	6	0.333333333333333	0.5	0.166666666666667	0.375	2.8125	2.8125	8.22222222222222	0.0163895537902136	0.841542432076013	1	1
28486405_464	1	4	11	16	0.0625	0.25	0.6875	1	7.5	7.5	3.26666666666667	0.195277562835686	0.873077093983454	1	1
28486405_481	2	2	9	13	0.153846153846154	0.153846153846154	0.692307692307692	0.8125	6.09375	6.09375	5.87179487179487	0.0530830592807443	0.873077093983454	1	1
28486405_493	2	2	9	13	0.153846153846154	0.153846153846154	0.692307692307692	0.8125	6.09375	6.09375	5.87179487179487	0.0530830592807443	0.873077093983454	1	1
28486405_632	1	3	11	15	0.0666666666666667	0.2	0.733333333333333	0.9375	7.03125	7.03125	4.55555555555556	0.102511757693461	0.873077093983454	1	1
28486405_706	1	1	8	10	0.1	0.1	0.8	0.625	4.6875	4.6875	5.46666666666667	0.0650022539630345	0.873077093983454	1	1
28488778_2323	1	1	4	6	0.166666666666667	0.166666666666667	0.666666666666667	0.375	2.8125	2.8125	2.71111111111111	0.257804030198663	0.873077093983454	1	1
28496911_6520	1	3	1	5	0.2	0.6	0.2	0.3125	2.34375	2.34375	2.46666666666667	0.291319891133471	0.873077093983454	1	1
28496911_6585	1	4	1	6	0.166666666666667	0.666666666666667	0.166666666666667	0.375	2.8125	2.8125	2.71111111111111	0.257804030198663	0.873077093983454	1	1
28553960_250	1	5	4	10	0.1	0.5	0.4	0.625	4.6875	4.6875	0.346666666666667	0.840857282364351	0.914722116996534	1	1
28573260_2569	1	6	7	14	0.0714285714285714	0.428571428571429	0.5	0.875	6.5625	6.5625	0.0952380952380952	0.953496954833477	0.96137755686346	1	1
28573260_2599	1	11	6	18	0.0555555555555556	0.611111111111111	0.333333333333333	1.125	8.4375	8.4375	1.4962962962963	0.473242116073032	0.873077093983454	1	1
28573260_2604	1	11	6	18	0.0555555555555556	0.611111111111111	0.333333333333333	1.125	8.4375	8.4375	1.4962962962963	0.473242116073032	0.873077093983454	1	1
28580047_2219	1	3	4	8	0.125	0.375	0.5	0.5	3.75	3.75	0.666666666666667	0.716531310573789	0.873077093983454	1	1
28581233_2329	1	7	4	12	0.0833333333333333	0.583333333333333	0.333333333333333	0.75	5.625	5.625	0.888888888888889	0.641180388429955	0.873077093983454	1	1
28604918_6949	1	1	4	6	0.166666666666667	0.166666666666667	0.666666666666667	0.375	2.8125	2.8125	2.71111111111111	0.257804030198663	0.873077093983454	1	1
28611099_7129	2	10	4	16	0.125	0.625	0.25	1	7.5	7.5	3.46666666666667	0.176694445756597	0.873077093983454	1	1
28611099_7172	2	9	1	12	0.166666666666667	0.75	0.0833333333333333	0.75	5.625	5.625	7.91111111111111	0.0191480278009309	0.873077093983454	1	1
28662839_1945	1	3	4	8	0.125	0.375	0.5	0.5	3.75	3.75	0.666666666666667	0.716531310573789	0.873077093983454	1	1
28662839_1971	1	4	5	10	0.1	0.4	0.5	0.625	4.6875	4.6875	0.346666666666667	0.840857282364351	0.914722116996534	1	1
28662839_1973	1	4	5	10	0.1	0.4	0.5	0.625	4.6875	4.6875	0.346666666666667	0.840857282364351	0.914722116996534	1	1
28662839_1977	1	4	5	10	0.1	0.4	0.5	0.625	4.6875	4.6875	0.346666666666667	0.840857282364351	0.914722116996534	1	1
28662839_1993	2	6	9	17	0.117647058823529	0.352941176470588	0.529411764705882	1.0625	7.96875	7.96875	1.44705882352941	0.485037334932709	0.873077093983454	1	1
28662839_1995	1	4	5	10	0.1	0.4	0.5	0.625	4.6875	4.6875	0.346666666666667	0.840857282364351	0.914722116996534	1	1
28675799_1044	1	3	1	5	0.2	0.6	0.2	0.3125	2.34375	2.34375	2.46666666666667	0.291319891133471	0.873077093983454	1	1
28675799_1062	1	7	3	11	0.0909090909090909	0.636363636363636	0.272727272727273	0.6875	5.15625	5.15625	1.7030303030303	0.426767823924134	0.873077093983454	1	1
28675799_1159	1	3	1	5	0.2	0.6	0.2	0.3125	2.34375	2.34375	2.46666666666667	0.291319891133471	0.873077093983454	1	1
28695874_5272	2	2	6	10	0.2	0.2	0.6	0.625	4.6875	4.6875	4.93333333333333	0.0848672789700174	0.873077093983454	1	1
28730802_636	2	2	2	6	0.333333333333333	0.333333333333333	0.333333333333333	0.375	2.8125	2.8125	7.51111111111111	0.0233874539693846	0.873077093983454	1	1
28734945_619	4	6	3	13	0.307692307692308	0.461538461538462	0.230769230769231	0.8125	6.09375	6.09375	14.0769230769231	0.000877475486645185	0.0931694805295297	1	1
28734945_691	8	10	2	20	0.4	0.5	0.1	1.25	9.375	9.375	42.2933333333333	6.54816110743448e-10	5.92815364257792e-07	1.12634919208981e-05	1.12517052309047e-05
28774788_6634	1	4	0	5	0.2	0.8	0	0.3125	2.34375	2.34375	5.02666666666667	0.0809977960990687	0.873077093983454	1	1
28777453_2833	1	4	0	5	0.2	0.8	0	0.3125	2.34375	2.34375	5.02666666666667	0.0809977960990687	0.873077093983454	1	1
28812475_2488	1	4	3	8	0.125	0.5	0.375	0.5	3.75	3.75	0.666666666666667	0.716531310573789	0.873077093983454	1	1
28812475_2596	1	4	1	6	0.166666666666667	0.666666666666667	0.166666666666667	0.375	2.8125	2.8125	2.71111111111111	0.257804030198663	0.873077093983454	1	1
28819086_14181	2	5	4	11	0.181818181818182	0.454545454545455	0.363636363636364	0.6875	5.15625	5.15625	2.76969696969697	0.250361730513616	0.873077093983454	1	1
28844154_719	1	3	3	7	0.142857142857143	0.428571428571429	0.428571428571429	0.4375	3.28125	3.28125	0.771428571428571	0.679964773578894	0.873077093983454	1	1
28844154_769	1	3	4	8	0.125	0.375	0.5	0.5	3.75	3.75	0.666666666666667	0.716531310573789	0.873077093983454	1	1
28961701_782	1	2	2	5	0.2	0.4	0.4	0.3125	2.34375	2.34375	1.61333333333333	0.446343400625713	0.873077093983454	1	1
28971711_2575	1	3	3	7	0.142857142857143	0.428571428571429	0.428571428571429	0.4375	3.28125	3.28125	0.771428571428571	0.679964773578894	0.873077093983454	1	1
29015806_4825	1	3	0	4	0.25	0.75	0	0.25	1.875	1.875	4.8	0.0907179532894125	0.873077093983454	1	1
29059015_1261	1	7	1	9	0.111111111111111	0.777777777777778	0.111111111111111	0.5625	4.21875	4.21875	4.62962962962963	0.0987844757298322	0.873077093983454	1	1
29064445_4674	1	3	5	9	0.111111111111111	0.333333333333333	0.555555555555556	0.5625	4.21875	4.21875	0.837037037037037	0.658020943906314	0.873077093983454	1	1
29074663_5784	1	0	0	1	1	0	0	0.0625	0.46875	0.46875	15	0.000553084370147834	0.0656110637993992	1	1
29074663_5855	1	0	0	1	1	0	0	0.0625	0.46875	0.46875	15	0.000553084370147834	0.0656110637993992	1	1
29126773_4320	1	7	3	11	0.0909090909090909	0.636363636363636	0.272727272727273	0.6875	5.15625	5.15625	1.7030303030303	0.426767823924134	0.873077093983454	1	1
29136114_10541	3	9	5	17	0.176470588235294	0.529411764705882	0.294117647058824	1.0625	7.96875	7.96875	4.77254901960784	0.0919716860337385	0.873077093983454	1	1
29136114_10542	3	9	5	17	0.176470588235294	0.529411764705882	0.294117647058824	1.0625	7.96875	7.96875	4.77254901960784	0.0919716860337385	0.873077093983454	1	1
29136377_1941	6	3	0	9	0.666666666666667	0.333333333333333	0	0.5625	4.21875	4.21875	57.1333333333333	3.92332513220934e-13	6.13501050901207e-10	6.74851155991328e-09	6.74498056729429e-09
29137914_8919	1	2	5	8	0.125	0.25	0.625	0.5	3.75	3.75	1.73333333333333	0.420350384508682	0.873077093983454	1	1
29140063_2556	1	3	4	8	0.125	0.375	0.5	0.5	3.75	3.75	0.666666666666667	0.716531310573789	0.873077093983454	1	1
29149092_1430	1	4	1	6	0.166666666666667	0.666666666666667	0.166666666666667	0.375	2.8125	2.8125	2.71111111111111	0.257804030198663	0.873077093983454	1	1
29155649_3994	1	9	7	17	0.0588235294117647	0.529411764705882	0.411764705882353	1.0625	7.96875	7.96875	0.254901960784314	0.880336568529908	0.932086009804441	1	1
29157070_1354	1	3	1	5	0.2	0.6	0.2	0.3125	2.34375	2.34375	2.46666666666667	0.291319891133471	0.873077093983454	1	1
29157070_1387	1	0	0	1	1	0	0	0.0625	0.46875	0.46875	15	0.000553084370147834	0.0656110637993992	1	1
29157070_1454	1	3	2	6	0.166666666666667	0.5	0.333333333333333	0.375	2.8125	2.8125	1.28888888888889	0.52495410227809	0.873077093983454	1	1
29161972_6944	2	5	1	8	0.25	0.625	0.125	0.5	3.75	3.75	6.93333333333333	0.0312209271612309	0.873077093983454	1	1
29167589_804	1	2	7	10	0.1	0.2	0.7	0.625	4.6875	4.6875	2.90666666666667	0.233789688854993	0.873077093983454	1	1
29167589_816	1	2	7	10	0.1	0.2	0.7	0.625	4.6875	4.6875	2.90666666666667	0.233789688854993	0.873077093983454	1	1
29173818_2709	1	6	3	10	0.1	0.6	0.3	0.625	4.6875	4.6875	1.2	0.548811636094026	0.873077093983454	1	1
29174845_4713	5	2	8	15	0.333333333333333	0.133333333333333	0.533333333333333	0.9375	7.03125	7.03125	21.3377777777778	2.32573606511248e-05	0.00634999778666664	0.400049860559998	0.398607904199629
29181264_6716	2	2	0	4	0.5	0.5	0	0.25	1.875	1.875	14.1333333333333	0.000853071948300611	0.0911409352963901	1	1
29183039_1174	2	3	9	14	0.142857142857143	0.214285714285714	0.642857142857143	0.875	6.5625	6.5625	4.28571428571429	0.117319166094251	0.873077093983454	1	1
29184866_1862	1	4	4	9	0.111111111111111	0.444444444444444	0.444444444444444	0.5625	4.21875	4.21875	0.362962962962963	0.834033690228808	0.914722116996534	1	1
29190461_517	4	5	4	13	0.307692307692308	0.384615384615385	0.307692307692308	0.8125	6.09375	6.09375	13.4205128205128	0.00121835168667894	0.122554779898038	1	1
29198201_1087	3	6	4	13	0.230769230769231	0.461538461538462	0.307692307692308	0.8125	6.09375	6.09375	6.61025641025641	0.0366945071108195	0.873077093983454	1	1
29202154_4561	1	0	1	2	0.5	0	0.5	0.125	0.9375	0.9375	7.06666666666667	0.0292073954384949	0.873077093983454	1	1
29202154_4668	1	1	2	4	0.25	0.25	0.5	0.25	1.875	1.875	2.66666666666667	0.263597138115727	0.873077093983454	1	1
29203810_4475	1	5	2	8	0.125	0.625	0.25	0.5	3.75	3.75	1.73333333333333	0.420350384508682	0.873077093983454	1	1
29205484_3826	1	2	4	7	0.142857142857143	0.285714285714286	0.571428571428571	0.4375	3.28125	3.28125	1.38095238095238	0.501337280177891	0.873077093983454	1	1
29205484_3882	1	8	3	12	0.0833333333333333	0.666666666666667	0.25	0.75	5.625	5.625	2.31111111111111	0.314882553549455	0.873077093983454	1	1
29210178_6747	2	0	0	2	1	0	0	0.125	0.9375	0.9375	30	3.05902320501826e-07	0.000119586950339816	0.0052618258149519	0.00525142513605484
29237346_4293	1	6	3	10	0.1	0.6	0.3	0.625	4.6875	4.6875	1.2	0.548811636094026	0.873077093983454	1	1
29253970_3997	1	8	3	12	0.0833333333333333	0.666666666666667	0.25	0.75	5.625	5.625	2.31111111111111	0.314882553549455	0.873077093983454	1	1
29253970_4080	1	8	3	12	0.0833333333333333	0.666666666666667	0.25	0.75	5.625	5.625	2.31111111111111	0.314882553549455	0.873077093983454	1	1
29264179_2539	2	4	2	8	0.25	0.5	0.25	0.5	3.75	3.75	5.33333333333333	0.0694834512228015	0.873077093983454	1	1
29264179_2580	1	3	2	6	0.166666666666667	0.5	0.333333333333333	0.375	2.8125	2.8125	1.28888888888889	0.52495410227809	0.873077093983454	1	1
29264179_2582	1	3	2	6	0.166666666666667	0.5	0.333333333333333	0.375	2.8125	2.8125	1.28888888888889	0.52495410227809	0.873077093983454	1	1
29284028_2440	1	0	3	4	0.25	0	0.75	0.25	1.875	1.875	4.8	0.0907179532894125	0.873077093983454	1	1
29284028_2454	1	0	3	4	0.25	0	0.75	0.25	1.875	1.875	4.8	0.0907179532894125	0.873077093983454	1	1
29284028_2464	1	0	3	4	0.25	0	0.75	0.25	1.875	1.875	4.8	0.0907179532894125	0.873077093983454	1	1
29284028_2574	1	0	3	4	0.25	0	0.75	0.25	1.875	1.875	4.8	0.0907179532894125	0.873077093983454	1	1
29284028_2663	1	0	3	4	0.25	0	0.75	0.25	1.875	1.875	4.8	0.0907179532894125	0.873077093983454	1	1
29334491_10067	2	6	2	10	0.2	0.6	0.2	0.625	4.6875	4.6875	4.93333333333333	0.0848672789700174	0.873077093983454	1	1
29334608_276102	2	0	0	2	1	0	0	0.125	0.9375	0.9375	30	3.05902320501826e-07	0.000119586950339816	0.0052618258149519	0.00525142513605484
29334608_276172	1	4	1	6	0.166666666666667	0.666666666666667	0.166666666666667	0.375	2.8125	2.8125	2.71111111111111	0.257804030198663	0.873077093983454	1	1
29334608_276433	1	4	1	6	0.166666666666667	0.666666666666667	0.166666666666667	0.375	2.8125	2.8125	2.71111111111111	0.257804030198663	0.873077093983454	1	1
29334608_278115	1	4	1	6	0.166666666666667	0.666666666666667	0.166666666666667	0.375	2.8125	2.8125	2.71111111111111	0.257804030198663	0.873077093983454	1	1
29334616_161665	1	3	2	6	0.166666666666667	0.5	0.333333333333333	0.375	2.8125	2.8125	1.28888888888889	0.52495410227809	0.873077093983454	1	1
29334734_119735	2	2	1	5	0.4	0.4	0.2	0.3125	2.34375	2.34375	9.93333333333333	0.00696633047746791	0.485132998149496	1	1
29334860_58346	1	6	4	11	0.0909090909090909	0.545454545454545	0.363636363636364	0.6875	5.15625	5.15625	0.539393939393939	0.763610856509453	0.873077093983454	1	1
29334860_58407	1	5	3	9	0.111111111111111	0.555555555555556	0.333333333333333	0.5625	4.21875	4.21875	0.837037037037037	0.658020943906314	0.873077093983454	1	1
29334873_165013	1	2	6	9	0.111111111111111	0.222222222222222	0.666666666666667	0.5625	4.21875	4.21875	2.25925925925926	0.323152920527728	0.873077093983454	1	1
29334873_165070	1	2	6	9	0.111111111111111	0.222222222222222	0.666666666666667	0.5625	4.21875	4.21875	2.25925925925926	0.323152920527728	0.873077093983454	1	1
29334873_165105	1	2	6	9	0.111111111111111	0.222222222222222	0.666666666666667	0.5625	4.21875	4.21875	2.25925925925926	0.323152920527728	0.873077093983454	1	1
29335716_138800	1	5	3	9	0.111111111111111	0.555555555555556	0.333333333333333	0.5625	4.21875	4.21875	0.837037037037037	0.658020943906314	0.873077093983454	1	1
29335891_396984	1	1	1	3	0.333333333333333	0.333333333333333	0.333333333333333	0.1875	1.40625	1.40625	3.75555555555556	0.152929571925722	0.873077093983454	1	1
29335993_25507	1	4	5	10	0.1	0.4	0.5	0.625	4.6875	4.6875	0.346666666666667	0.840857282364351	0.914722116996534	1	1
29335993_25528	1	5	4	10	0.1	0.5	0.4	0.625	4.6875	4.6875	0.346666666666667	0.840857282364351	0.914722116996534	1	1
29335993_25550	1	5	3	9	0.111111111111111	0.555555555555556	0.333333333333333	0.5625	4.21875	4.21875	0.837037037037037	0.658020943906314	0.873077093983454	1	1
29335993_25553	1	4	3	8	0.125	0.5	0.375	0.5	3.75	3.75	0.666666666666667	0.716531310573789	0.873077093983454	1	1
29336259_27607	1	6	4	11	0.0909090909090909	0.545454545454545	0.363636363636364	0.6875	5.15625	5.15625	0.539393939393939	0.763610856509453	0.873077093983454	1	1
29336465_36899	1	2	10	13	0.0769230769230769	0.153846153846154	0.769230769230769	0.8125	6.09375	6.09375	5.2974358974359	0.0707418496266606	0.873077093983454	1	1
29336622_261123	1	4	8	13	0.0769230769230769	0.307692307692308	0.615384615384615	0.8125	6.09375	6.09375	1.35897435897436	0.506876862579111	0.873077093983454	1	1
29336622_261147	1	5	7	13	0.0769230769230769	0.384615384615385	0.538461538461538	0.8125	6.09375	6.09375	0.374358974358974	0.829294875228351	0.914722116996534	1	1
29336980_171541	2	1	0	3	0.666666666666667	0.333333333333333	0	0.1875	1.40625	1.40625	19.0444444444444	7.32068016774976e-05	0.0155460517982054	1	1
29336980_171932	2	6	3	11	0.181818181818182	0.545454545454545	0.272727272727273	0.6875	5.15625	5.15625	3.54545454545455	0.169869077204735	0.873077093983454	1	1
29337586_227351	1	4	6	11	0.0909090909090909	0.363636363636364	0.545454545454545	0.6875	5.15625	5.15625	0.539393939393939	0.763610856509453	0.873077093983454	1	1
29337786_490	2	3	6	11	0.181818181818182	0.272727272727273	0.545454545454545	0.6875	5.15625	5.15625	3.54545454545455	0.169869077204735	0.873077093983454	1	1
29338161_67691	1	10	10	21	0.0476190476190476	0.476190476190476	0.476190476190476	1.3125	9.84375	9.84375	0.0793650793650794	0.961094500092498	0.968981097010203	1	1
29338591_14556	1	6	5	12	0.0833333333333333	0.5	0.416666666666667	0.75	5.625	5.625	0.177777777777778	0.914947228730031	0.948632650446788	1	1
29338591_25370	3	2	0	5	0.6	0.4	0	0.3125	2.34375	2.34375	25.5066666666667	2.89266211338987e-06	0.000872924228288054	0.0497566810124191	0.0496062625825228
29338591_25389	4	0	0	4	1	0	0	0.25	1.875	1.875	60	9.35762296884017e-14	2.01200590858775e-10	1.6096047268702e-09	1.60904326949207e-09
29338841_49895	1	10	3	14	0.0714285714285714	0.714285714285714	0.214285714285714	0.875	6.5625	6.5625	3.75238095238095	0.153172510035001	0.873077093983454	1	1
29338901_440	1	4	1	6	0.166666666666667	0.666666666666667	0.166666666666667	0.375	2.8125	2.8125	2.71111111111111	0.257804030198663	0.873077093983454	1	1
29339144_227100	1	6	4	11	0.0909090909090909	0.545454545454545	0.363636363636364	0.6875	5.15625	5.15625	0.539393939393939	0.763610856509453	0.873077093983454	1	1
29339144_759625	1	3	5	9	0.111111111111111	0.333333333333333	0.555555555555556	0.5625	4.21875	4.21875	0.837037037037037	0.658020943906314	0.873077093983454	1	1
29339431_61152	1	2	4	7	0.142857142857143	0.285714285714286	0.571428571428571	0.4375	3.28125	3.28125	1.38095238095238	0.501337280177891	0.873077093983454	1	1
29340426_25672	1	2	5	8	0.125	0.25	0.625	0.5	3.75	3.75	1.73333333333333	0.420350384508682	0.873077093983454	1	1
29340792_10219	1	3	5	9	0.111111111111111	0.333333333333333	0.555555555555556	0.5625	4.21875	4.21875	0.837037037037037	0.658020943906314	0.873077093983454	1	1
29340792_10287	1	4	5	10	0.1	0.4	0.5	0.625	4.6875	4.6875	0.346666666666667	0.840857282364351	0.914722116996534	1	1
29340795_12273	2	6	4	12	0.166666666666667	0.5	0.333333333333333	0.75	5.625	5.625	2.57777777777778	0.275576809498595	0.873077093983454	1	1
29340871_246402	1	4	4	9	0.111111111111111	0.444444444444444	0.444444444444444	0.5625	4.21875	4.21875	0.362962962962963	0.834033690228808	0.914722116996534	1	1
29340871_246423	1	3	5	9	0.111111111111111	0.333333333333333	0.555555555555556	0.5625	4.21875	4.21875	0.837037037037037	0.658020943906314	0.873077093983454	1	1
29340883_49038	2	8	3	13	0.153846153846154	0.615384615384615	0.230769230769231	0.8125	6.09375	6.09375	3.9025641025641	0.142091785805461	0.873077093983454	1	1
29341440_8198	3	2	0	5	0.6	0.4	0	0.3125	2.34375	2.34375	25.5066666666667	2.89266211338987e-06	0.000872924228288054	0.0497566810124191	0.0496062625825228
29341468_93084	1	10	3	14	0.0714285714285714	0.714285714285714	0.214285714285714	0.875	6.5625	6.5625	3.75238095238095	0.153172510035001	0.873077093983454	1	1
29341790_61582	2	3	3	8	0.25	0.375	0.375	0.5	3.75	3.75	4.8	0.0907179532894125	0.873077093983454	1	1
29342185_12181	1	3	1	5	0.2	0.6	0.2	0.3125	2.34375	2.34375	2.46666666666667	0.291319891133471	0.873077093983454	1	1
29342442_162521	2	7	2	11	0.181818181818182	0.636363636363636	0.181818181818182	0.6875	5.15625	5.15625	5.0969696969697	0.078200061226403	0.873077093983454	1	1
29342442_162559	3	6	3	12	0.25	0.5	0.25	0.75	5.625	5.625	8	0.0183156388887342	0.873077093983454	1	1
29342442_162589	1	0	2	3	0.333333333333333	0	0.666666666666667	0.1875	1.40625	1.40625	5.17777777777778	0.0751034420112446	0.873077093983454	1	1
29342442_162612	1	0	2	3	0.333333333333333	0	0.666666666666667	0.1875	1.40625	1.40625	5.17777777777778	0.0751034420112446	0.873077093983454	1	1
29342442_162634	3	5	6	14	0.214285714285714	0.357142857142857	0.428571428571429	0.875	6.5625	6.5625	5.58095238095238	0.061391972680649	0.873077093983454	1	1
29342717_9331	2	1	0	3	0.666666666666667	0.333333333333333	0	0.1875	1.40625	1.40625	19.0444444444444	7.32068016774976e-05	0.0155460517982054	1	1
29342805_224741	1	1	5	7	0.142857142857143	0.142857142857143	0.714285714285714	0.4375	3.28125	3.28125	3.20952380952381	0.20093739145124	0.873077093983454	1	1
29342805_224762	1	1	6	8	0.125	0.125	0.75	0.5	3.75	3.75	3.86666666666667	0.144665176638995	0.873077093983454	1	1
29342805_224799	1	1	6	8	0.125	0.125	0.75	0.5	3.75	3.75	3.86666666666667	0.144665176638995	0.873077093983454	1	1
29342805_224877	1	1	5	7	0.142857142857143	0.142857142857143	0.714285714285714	0.4375	3.28125	3.28125	3.20952380952381	0.20093739145124	0.873077093983454	1	1
29342805_224880	1	1	5	7	0.142857142857143	0.142857142857143	0.714285714285714	0.4375	3.28125	3.28125	3.20952380952381	0.20093739145124	0.873077093983454	1	1
29342805_224938	1	1	5	7	0.142857142857143	0.142857142857143	0.714285714285714	0.4375	3.28125	3.28125	3.20952380952381	0.20093739145124	0.873077093983454	1	1
29342906_156369	1	4	3	8	0.125	0.5	0.375	0.5	3.75	3.75	0.666666666666667	0.716531310573789	0.873077093983454	1	1
29342934_777362	1	1	1	3	0.333333333333333	0.333333333333333	0.333333333333333	0.1875	1.40625	1.40625	3.75555555555556	0.152929571925722	0.873077093983454	1	1
29342934_777370	1	1	1	3	0.333333333333333	0.333333333333333	0.333333333333333	0.1875	1.40625	1.40625	3.75555555555556	0.152929571925722	0.873077093983454	1	1
29343338_46445	1	7	1	9	0.111111111111111	0.777777777777778	0.111111111111111	0.5625	4.21875	4.21875	4.62962962962963	0.0987844757298322	0.873077093983454	1	1
29343519_87245	1	3	2	6	0.166666666666667	0.5	0.333333333333333	0.375	2.8125	2.8125	1.28888888888889	0.52495410227809	0.873077093983454	1	1
29343746_19067	1	4	5	10	0.1	0.4	0.5	0.625	4.6875	4.6875	0.346666666666667	0.840857282364351	0.914722116996534	1	1
29343928_2909	1	1	1	3	0.333333333333333	0.333333333333333	0.333333333333333	0.1875	1.40625	1.40625	3.75555555555556	0.152929571925722	0.873077093983454	1	1
29343993_17382	1	1	0	2	0.5	0.5	0	0.125	0.9375	0.9375	7.06666666666667	0.0292073954384949	0.873077093983454	1	1
29343993_17458	1	1	0	2	0.5	0.5	0	0.125	0.9375	0.9375	7.06666666666667	0.0292073954384949	0.873077093983454	1	1
29344020_15251	1	4	2	7	0.142857142857143	0.571428571428571	0.285714285714286	0.4375	3.28125	3.28125	1.38095238095238	0.501337280177891	0.873077093983454	1	1
29344736_43210	1	0	1	2	0.5	0	0.5	0.125	0.9375	0.9375	7.06666666666667	0.0292073954384949	0.873077093983454	1	1
29345140_552287	2	8	4	14	0.142857142857143	0.571428571428571	0.285714285714286	0.875	6.5625	6.5625	2.76190476190476	0.251339068496165	0.873077093983454	1	1
29346197_70170	1	3	4	8	0.125	0.375	0.5	0.5	3.75	3.75	0.666666666666667	0.716531310573789	0.873077093983454	1	1
29346344_9812	1	3	8	12	0.0833333333333333	0.25	0.666666666666667	0.75	5.625	5.625	2.31111111111111	0.314882553549455	0.873077093983454	1	1
29346344_9856	1	3	8	12	0.0833333333333333	0.25	0.666666666666667	0.75	5.625	5.625	2.31111111111111	0.314882553549455	0.873077093983454	1	1
29346344_9895	1	3	7	11	0.0909090909090909	0.272727272727273	0.636363636363636	0.6875	5.15625	5.15625	1.7030303030303	0.426767823924134	0.873077093983454	1	1
293463983_649167	1	2	1	4	0.25	0.5	0.25	0.25	1.875	1.875	2.66666666666667	0.263597138115727	0.873077093983454	1	1
29346405_39646	1	3	1	5	0.2	0.6	0.2	0.3125	2.34375	2.34375	2.46666666666667	0.291319891133471	0.873077093983454	1	1
29346405_39650	1	4	0	5	0.2	0.8	0	0.3125	2.34375	2.34375	5.02666666666667	0.0809977960990687	0.873077093983454	1	1
29346405_39654	1	4	0	5	0.2	0.8	0	0.3125	2.34375	2.34375	5.02666666666667	0.0809977960990687	0.873077093983454	1	1
29346405_39710	1	4	0	5	0.2	0.8	0	0.3125	2.34375	2.34375	5.02666666666667	0.0809977960990687	0.873077093983454	1	1
29346405_39714	1	4	0	5	0.2	0.8	0	0.3125	2.34375	2.34375	5.02666666666667	0.0809977960990687	0.873077093983454	1	1
29346481_35121	1	3	6	10	0.1	0.3	0.6	0.625	4.6875	4.6875	1.2	0.548811636094026	0.873077093983454	1	1
29346555_550	1	5	1	7	0.142857142857143	0.714285714285714	0.142857142857143	0.4375	3.28125	3.28125	3.20952380952381	0.20093739145124	0.873077093983454	1	1
29346555_588	1	6	1	8	0.125	0.75	0.125	0.5	3.75	3.75	3.86666666666667	0.144665176638995	0.873077093983454	1	1
29346798_613588	1	5	4	10	0.1	0.5	0.4	0.625	4.6875	4.6875	0.346666666666667	0.840857282364351	0.914722116996534	1	1
29347062_4052	1	2	5	8	0.125	0.25	0.625	0.5	3.75	3.75	1.73333333333333	0.420350384508682	0.873077093983454	1	1
29347148_99503	1	6	5	12	0.0833333333333333	0.5	0.416666666666667	0.75	5.625	5.625	0.177777777777778	0.914947228730031	0.948632650446788	1	1
29347562_37767	1	6	5	12	0.0833333333333333	0.5	0.416666666666667	0.75	5.625	5.625	0.177777777777778	0.914947228730031	0.948632650446788	1	1
29347763_162117	1	2	5	8	0.125	0.25	0.625	0.5	3.75	3.75	1.73333333333333	0.420350384508682	0.873077093983454	1	1
29347763_162163	1	2	5	8	0.125	0.25	0.625	0.5	3.75	3.75	1.73333333333333	0.420350384508682	0.873077093983454	1	1
29347763_345411	1	2	5	8	0.125	0.25	0.625	0.5	3.75	3.75	1.73333333333333	0.420350384508682	0.873077093983454	1	1
29347763_362156	1	2	5	8	0.125	0.25	0.625	0.5	3.75	3.75	1.73333333333333	0.420350384508682	0.873077093983454	1	1
29347763_485876	1	2	4	7	0.142857142857143	0.285714285714286	0.571428571428571	0.4375	3.28125	3.28125	1.38095238095238	0.501337280177891	0.873077093983454	1	1
29348817_635338	1	3	2	6	0.166666666666667	0.5	0.333333333333333	0.375	2.8125	2.8125	1.28888888888889	0.52495410227809	0.873077093983454	1	1
29348817_635451	1	4	2	7	0.142857142857143	0.571428571428571	0.285714285714286	0.4375	3.28125	3.28125	1.38095238095238	0.501337280177891	0.873077093983454	1	1
29348817_635550	1	3	2	6	0.166666666666667	0.5	0.333333333333333	0.375	2.8125	2.8125	1.28888888888889	0.52495410227809	0.873077093983454	1	1
29348817_635569	1	3	2	6	0.166666666666667	0.5	0.333333333333333	0.375	2.8125	2.8125	1.28888888888889	0.52495410227809	0.873077093983454	1	1
29348817_89557	1	4	6	11	0.0909090909090909	0.363636363636364	0.545454545454545	0.6875	5.15625	5.15625	0.539393939393939	0.763610856509453	0.873077093983454	1	1
29349033_8656	1	2	6	9	0.111111111111111	0.222222222222222	0.666666666666667	0.5625	4.21875	4.21875	2.25925925925926	0.323152920527728	0.873077093983454	1	1
29349033_8683	1	2	8	11	0.0909090909090909	0.181818181818182	0.727272727272727	0.6875	5.15625	5.15625	3.64242424242424	0.161829475063368	0.873077093983454	1	1
29349190_3506	1	6	2	9	0.111111111111111	0.666666666666667	0.222222222222222	0.5625	4.21875	4.21875	2.25925925925926	0.323152920527728	0.873077093983454	1	1
29349190_85675	1	5	2	8	0.125	0.625	0.25	0.5	3.75	3.75	1.73333333333333	0.420350384508682	0.873077093983454	1	1
29349220_287580	1	2	5	8	0.125	0.25	0.625	0.5	3.75	3.75	1.73333333333333	0.420350384508682	0.873077093983454	1	1
29349404_22692	2	2	5	9	0.222222222222222	0.222222222222222	0.555555555555556	0.5625	4.21875	4.21875	4.98518518518518	0.0826952932105099	0.873077093983454	1	1
29350076_113195	1	7	1	9	0.111111111111111	0.777777777777778	0.111111111111111	0.5625	4.21875	4.21875	4.62962962962963	0.0987844757298322	0.873077093983454	1	1
29350240_27366	1	2	1	4	0.25	0.5	0.25	0.25	1.875	1.875	2.66666666666667	0.263597138115727	0.873077093983454	1	1
29350508_1027707	1	8	8	17	0.0588235294117647	0.470588235294118	0.470588235294118	1.0625	7.96875	7.96875	0.00392156862745098	0.998041136768023	0.998041136768023	1	1
29350508_1087476	1	7	6	14	0.0714285714285714	0.5	0.428571428571429	0.875	6.5625	6.5625	0.0952380952380952	0.953496954833477	0.96137755686346	1	1
29350508_1112483	1	8	8	17	0.0588235294117647	0.470588235294118	0.470588235294118	1.0625	7.96875	7.96875	0.00392156862745098	0.998041136768023	0.998041136768023	1	1
29350508_1180855	1	7	6	14	0.0714285714285714	0.5	0.428571428571429	0.875	6.5625	6.5625	0.0952380952380952	0.953496954833477	0.96137755686346	1	1
29350508_1180859	1	7	6	14	0.0714285714285714	0.5	0.428571428571429	0.875	6.5625	6.5625	0.0952380952380952	0.953496954833477	0.96137755686346	1	1
29350508_1180981	1	8	5	14	0.0714285714285714	0.571428571428571	0.357142857142857	0.875	6.5625	6.5625	0.704761904761905	0.703012256764582	0.873077093983454	1	1
29350508_230421	1	3	1	5	0.2	0.6	0.2	0.3125	2.34375	2.34375	2.46666666666667	0.291319891133471	0.873077093983454	1	1
29350508_313308	2	5	6	13	0.153846153846154	0.384615384615385	0.461538461538462	0.8125	6.09375	6.09375	1.93333333333333	0.380348756589259	0.873077093983454	1	1
29350508_341287	1	5	4	10	0.1	0.5	0.4	0.625	4.6875	4.6875	0.346666666666667	0.840857282364351	0.914722116996534	1	1
29350508_357445	2	5	5	12	0.166666666666667	0.416666666666667	0.416666666666667	0.75	5.625	5.625	2.22222222222222	0.329192987807906	0.873077093983454	1	1
29350508_357467	2	6	5	13	0.153846153846154	0.461538461538462	0.384615384615385	0.8125	6.09375	6.09375	1.93333333333333	0.380348756589259	0.873077093983454	1	1
29350508_357475	2	5	5	12	0.166666666666667	0.416666666666667	0.416666666666667	0.75	5.625	5.625	2.22222222222222	0.329192987807906	0.873077093983454	1	1
29350508_628942	1	7	6	14	0.0714285714285714	0.5	0.428571428571429	0.875	6.5625	6.5625	0.0952380952380952	0.953496954833477	0.96137755686346	1	1
29350508_629016	1	8	7	16	0.0625	0.5	0.4375	1	7.5	7.5	0.0666666666666667	0.967216100482006	0.972928897332806	1	1
29350508_657209	1	8	6	15	0.0666666666666667	0.533333333333333	0.4	0.9375	7.03125	7.03125	0.288888888888889	0.865502994567177	0.928276269399873	1	1
29350623_99610	2	2	5	9	0.222222222222222	0.222222222222222	0.555555555555556	0.5625	4.21875	4.21875	4.98518518518518	0.0826952932105099	0.873077093983454	1	1
29351763_4322	1	5	6	12	0.0833333333333333	0.416666666666667	0.5	0.75	5.625	5.625	0.177777777777778	0.914947228730031	0.948632650446788	1	1
29351962_84545	2	0	0	2	1	0	0	0.125	0.9375	0.9375	30	3.05902320501826e-07	0.000119586950339816	0.0052618258149519	0.00525142513605484
29352159_242862	1	2	5	8	0.125	0.25	0.625	0.5	3.75	3.75	1.73333333333333	0.420350384508682	0.873077093983454	1	1
29352513_118202	1	3	2	6	0.166666666666667	0.5	0.333333333333333	0.375	2.8125	2.8125	1.28888888888889	0.52495410227809	0.873077093983454	1	1
29352514_140085	1	4	1	6	0.166666666666667	0.666666666666667	0.166666666666667	0.375	2.8125	2.8125	2.71111111111111	0.257804030198663	0.873077093983454	1	1
29352514_235373	1	5	1	7	0.142857142857143	0.714285714285714	0.142857142857143	0.4375	3.28125	3.28125	3.20952380952381	0.20093739145124	0.873077093983454	1	1
29352514_235389	1	3	1	5	0.2	0.6	0.2	0.3125	2.34375	2.34375	2.46666666666667	0.291319891133471	0.873077093983454	1	1
29353612_1001474	1	4	3	8	0.125	0.5	0.375	0.5	3.75	3.75	0.666666666666667	0.716531310573789	0.873077093983454	1	1
29353851_1096806	1	2	5	8	0.125	0.25	0.625	0.5	3.75	3.75	1.73333333333333	0.420350384508682	0.873077093983454	1	1
29353851_1096866	1	1	0	2	0.5	0.5	0	0.125	0.9375	0.9375	7.06666666666667	0.0292073954384949	0.873077093983454	1	1
29353851_1139753	1	2	0	3	0.333333333333333	0.666666666666667	0	0.1875	1.40625	1.40625	5.17777777777778	0.0751034420112446	0.873077093983454	1	1
29353933_112435	1	6	6	13	0.0769230769230769	0.461538461538462	0.461538461538462	0.8125	6.09375	6.09375	0.0461538461538462	0.977187312627299	0.979807575896366	1	1
29354452_155650	2	5	8	15	0.133333333333333	0.333333333333333	0.533333333333333	0.9375	7.03125	7.03125	1.92444444444444	0.382042957609782	0.873077093983454	1	1
29354727_88467	2	2	8	12	0.166666666666667	0.166666666666667	0.666666666666667	0.75	5.625	5.625	5.42222222222222	0.0664629179866732	0.873077093983454	1	1
29354740_220504	1	5	3	9	0.111111111111111	0.555555555555556	0.333333333333333	0.5625	4.21875	4.21875	0.837037037037037	0.658020943906314	0.873077093983454	1	1
29354740_220565	1	5	4	10	0.1	0.5	0.4	0.625	4.6875	4.6875	0.346666666666667	0.840857282364351	0.914722116996534	1	1
29354740_220631	1	5	2	8	0.125	0.625	0.25	0.5	3.75	3.75	1.73333333333333	0.420350384508682	0.873077093983454	1	1
29355187_12983	2	1	1	4	0.5	0.25	0.25	0.25	1.875	1.875	13.0666666666667	0.00145415059354358	0.138960246441906	1	1
29355187_13010	2	1	1	4	0.5	0.25	0.25	0.25	1.875	1.875	13.0666666666667	0.00145415059354358	0.138960246441906	1	1
29355187_13179	1	1	2	4	0.25	0.25	0.5	0.25	1.875	1.875	2.66666666666667	0.263597138115727	0.873077093983454	1	1
29355999_37970	1	6	7	14	0.0714285714285714	0.428571428571429	0.5	0.875	6.5625	6.5625	0.0952380952380952	0.953496954833477	0.96137755686346	1	1
29356580_142130	1	5	0	6	0.166666666666667	0.833333333333333	0	0.375	2.8125	2.8125	5.55555555555556	0.0621765240221163	0.873077093983454	1	1
29356580_142197	1	7	7	15	0.0666666666666667	0.466666666666667	0.466666666666667	0.9375	7.03125	7.03125	0.00444444444444444	0.997780245085606	0.998041136768023	1	1
29356580_142223	1	7	7	15	0.0666666666666667	0.466666666666667	0.466666666666667	0.9375	7.03125	7.03125	0.00444444444444444	0.997780245085606	0.998041136768023	1	1
29356580_176290	1	7	8	16	0.0625	0.4375	0.5	1	7.5	7.5	0.0666666666666667	0.967216100482006	0.972928897332806	1	1
29356690_16845	2	2	0	4	0.5	0.5	0	0.25	1.875	1.875	14.1333333333333	0.000853071948300611	0.0911409352963901	1	1
29356690_16899	1	2	3	6	0.166666666666667	0.333333333333333	0.5	0.375	2.8125	2.8125	1.28888888888889	0.52495410227809	0.873077093983454	1	1
29356690_16902	1	3	3	7	0.142857142857143	0.428571428571429	0.428571428571429	0.4375	3.28125	3.28125	0.771428571428571	0.679964773578894	0.873077093983454	1	1
29356690_16906	1	3	3	7	0.142857142857143	0.428571428571429	0.428571428571429	0.4375	3.28125	3.28125	0.771428571428571	0.679964773578894	0.873077093983454	1	1
29356690_16926	1	2	3	6	0.166666666666667	0.333333333333333	0.5	0.375	2.8125	2.8125	1.28888888888889	0.52495410227809	0.873077093983454	1	1
29356690_16945	1	2	3	6	0.166666666666667	0.333333333333333	0.5	0.375	2.8125	2.8125	1.28888888888889	0.52495410227809	0.873077093983454	1	1
29357168_329545	2	5	5	12	0.166666666666667	0.416666666666667	0.416666666666667	0.75	5.625	5.625	2.22222222222222	0.329192987807906	0.873077093983454	1	1
29358265_288327	1	4	11	16	0.0625	0.25	0.6875	1	7.5	7.5	3.26666666666667	0.195277562835686	0.873077093983454	1	1
29358448_16033	1	2	4	7	0.142857142857143	0.285714285714286	0.571428571428571	0.4375	3.28125	3.28125	1.38095238095238	0.501337280177891	0.873077093983454	1	1
29359269_26160	1	2	0	3	0.333333333333333	0.666666666666667	0	0.1875	1.40625	1.40625	5.17777777777778	0.0751034420112446	0.873077093983454	1	1
29359432_7844	1	7	4	12	0.0833333333333333	0.583333333333333	0.333333333333333	0.75	5.625	5.625	0.888888888888889	0.641180388429955	0.873077093983454	1	1
29359432_7906	1	7	5	13	0.0769230769230769	0.538461538461538	0.384615384615385	0.8125	6.09375	6.09375	0.374358974358974	0.829294875228351	0.914722116996534	1	1
29359432_7957	1	7	5	13	0.0769230769230769	0.538461538461538	0.384615384615385	0.8125	6.09375	6.09375	0.374358974358974	0.829294875228351	0.914722116996534	1	1
29359568_180763	1	3	3	7	0.142857142857143	0.428571428571429	0.428571428571429	0.4375	3.28125	3.28125	0.771428571428571	0.679964773578894	0.873077093983454	1	1
29359568_186542	3	1	3	7	0.428571428571429	0.142857142857143	0.428571428571429	0.4375	3.28125	3.28125	16.6190476190476	0.000246161235092849	0.0465298835695836	1	1
29360225_75472	4	1	0	5	0.8	0.2	0	0.3125	2.34375	2.34375	46.6266666666667	7.50149766745571e-11	8.06457883611911e-08	1.29033261377906e-06	1.28928240410561e-06
29360291_798059	1	5	1	7	0.142857142857143	0.714285714285714	0.142857142857143	0.4375	3.28125	3.28125	3.20952380952381	0.20093739145124	0.873077093983454	1	1
29360544_5947	1	2	2	5	0.2	0.4	0.4	0.3125	2.34375	2.34375	1.61333333333333	0.446343400625713	0.873077093983454	1	1
29360661_163786	1	7	6	14	0.0714285714285714	0.5	0.428571428571429	0.875	6.5625	6.5625	0.0952380952380952	0.953496954833477	0.96137755686346	1	1
29360667_856	3	4	0	7	0.428571428571429	0.571428571428571	0	0.4375	3.28125	3.28125	18.447619047619	9.86621151302002e-05	0.0199657299100538	1	1
29360667_861	3	3	2	8	0.375	0.375	0.25	0.5	3.75	3.75	13.4666666666667	0.00119055781054073	0.121176242006575	1	1
29360667_918	2	4	1	7	0.285714285714286	0.571428571428571	0.142857142857143	0.4375	3.28125	3.28125	7.32380952380952	0.025683545067076	0.873077093983454	1	1
29360667_924	3	4	0	7	0.428571428571429	0.571428571428571	0	0.4375	3.28125	3.28125	18.447619047619	9.86621151302002e-05	0.0199657299100538	1	1
29360667_942	2	3	1	6	0.333333333333333	0.5	0.166666666666667	0.375	2.8125	2.8125	8.22222222222222	0.0163895537902136	0.841542432076013	1	1
29360815_10002	1	3	4	8	0.125	0.375	0.5	0.5	3.75	3.75	0.666666666666667	0.716531310573789	0.873077093983454	1	1
29360815_10058	2	4	2	8	0.25	0.5	0.25	0.5	3.75	3.75	5.33333333333333	0.0694834512228015	0.873077093983454	1	1
29360815_10061	2	2	5	9	0.222222222222222	0.222222222222222	0.555555555555556	0.5625	4.21875	4.21875	4.98518518518518	0.0826952932105099	0.873077093983454	1	1
29360892_81066	1	1	2	4	0.25	0.25	0.5	0.25	1.875	1.875	2.66666666666667	0.263597138115727	0.873077093983454	1	1
29361372_16711	1	2	2	5	0.2	0.4	0.4	0.3125	2.34375	2.34375	1.61333333333333	0.446343400625713	0.873077093983454	1	1
29361529_92461	1	8	6	15	0.0666666666666667	0.533333333333333	0.4	0.9375	7.03125	7.03125	0.288888888888889	0.865502994567177	0.928276269399873	1	1
29362083_60616	1	3	3	7	0.142857142857143	0.428571428571429	0.428571428571429	0.4375	3.28125	3.28125	0.771428571428571	0.679964773578894	0.873077093983454	1	1
29362881_277152	2	10	6	18	0.111111111111111	0.555555555555556	0.333333333333333	1.125	8.4375	8.4375	1.67407407407407	0.432991562619356	0.873077093983454	1	1
29362881_277188	1	5	0	6	0.166666666666667	0.833333333333333	0	0.375	2.8125	2.8125	5.55555555555556	0.0621765240221163	0.873077093983454	1	1
29362881_277217	1	4	1	6	0.166666666666667	0.666666666666667	0.166666666666667	0.375	2.8125	2.8125	2.71111111111111	0.257804030198663	0.873077093983454	1	1
29362881_277238	2	5	0	7	0.285714285714286	0.714285714285714	0	0.4375	3.28125	3.28125	9.76190476190476	0.00758978222038706	0.503368373821811	1	1
29362881_277240	1	5	0	6	0.166666666666667	0.833333333333333	0	0.375	2.8125	2.8125	5.55555555555556	0.0621765240221163	0.873077093983454	1	1
29363277_151906	2	2	4	8	0.25	0.25	0.5	0.5	3.75	3.75	5.33333333333333	0.0694834512228015	0.873077093983454	1	1
29363277_152042	1	3	2	6	0.166666666666667	0.5	0.333333333333333	0.375	2.8125	2.8125	1.28888888888889	0.52495410227809	0.873077093983454	1	1
29363519_55273	3	3	1	7	0.428571428571429	0.428571428571429	0.142857142857143	0.4375	3.28125	3.28125	16.6190476190476	0.00024616123509285	0.0465298835695836	1	1
29363798_409072	1	6	5	12	0.0833333333333333	0.5	0.416666666666667	0.75	5.625	5.625	0.177777777777778	0.914947228730031	0.948632650446788	1	1
29363841_126048	1	6	8	15	0.0666666666666667	0.4	0.533333333333333	0.9375	7.03125	7.03125	0.288888888888889	0.865502994567177	0.928276269399873	1	1
29364006_27708	1	6	4	11	0.0909090909090909	0.545454545454545	0.363636363636364	0.6875	5.15625	5.15625	0.539393939393939	0.763610856509453	0.873077093983454	1	1
29364006_27724	1	6	4	11	0.0909090909090909	0.545454545454545	0.363636363636364	0.6875	5.15625	5.15625	0.539393939393939	0.763610856509453	0.873077093983454	1	1
29364006_49228	1	4	1	6	0.166666666666667	0.666666666666667	0.166666666666667	0.375	2.8125	2.8125	2.71111111111111	0.257804030198663	0.873077093983454	1	1
29364006_49230	1	7	5	13	0.0769230769230769	0.538461538461538	0.384615384615385	0.8125	6.09375	6.09375	0.374358974358974	0.829294875228351	0.914722116996534	1	1
29364006_9063	1	1	1	3	0.333333333333333	0.333333333333333	0.333333333333333	0.1875	1.40625	1.40625	3.75555555555556	0.152929571925722	0.873077093983454	1	1
29364006_9124	1	5	5	11	0.0909090909090909	0.454545454545455	0.454545454545455	0.6875	5.15625	5.15625	0.151515151515152	0.927040916512593	0.948632650446788	1	1
29364046_3641	4	4	9	17	0.235294117647059	0.235294117647059	0.529411764705882	1.0625	7.96875	7.96875	10.2313725490196	0.00600185749893153	0.464027157847055	1	1
29366518_51198	1	7	6	14	0.0714285714285714	0.5	0.428571428571429	0.875	6.5625	6.5625	0.0952380952380952	0.953496954833477	0.96137755686346	1	1
29366658_280745	2	5	3	10	0.2	0.5	0.3	0.625	4.6875	4.6875	3.65333333333333	0.160949171845277	0.873077093983454	1	1
29366658_280876	3	4	3	10	0.3	0.4	0.3	0.625	4.6875	4.6875	9.73333333333333	0.00769898584940158	0.503368373821811	1	1
29366853_227675	1	3	4	8	0.125	0.375	0.5	0.5	3.75	3.75	0.666666666666667	0.716531310573789	0.873077093983454	1	1
29367903_275693	1	4	5	10	0.1	0.4	0.5	0.625	4.6875	4.6875	0.346666666666667	0.840857282364351	0.914722116996534	1	1
29367903_275753	1	3	6	10	0.1	0.3	0.6	0.625	4.6875	4.6875	1.2	0.548811636094026	0.873077093983454	1	1
29368046_70785	1	6	5	12	0.0833333333333333	0.5	0.416666666666667	0.75	5.625	5.625	0.177777777777778	0.914947228730031	0.948632650446788	1	1
293683531_82402	1	2	0	3	0.333333333333333	0.666666666666667	0	0.1875	1.40625	1.40625	5.17777777777778	0.0751034420112446	0.873077093983454	1	1
293683531_82486	1	4	3	8	0.125	0.5	0.375	0.5	3.75	3.75	0.666666666666667	0.716531310573789	0.873077093983454	1	1
293683531_82500	1	2	2	5	0.2	0.4	0.4	0.3125	2.34375	2.34375	1.61333333333333	0.446343400625713	0.873077093983454	1	1
293683531_82582	3	1	0	4	0.75	0.25	0	0.25	1.875	1.875	32.5333333333333	8.61938793802976e-08	4.49279066430454e-05	0.0014826209192205	0.00148012129671847
29368482_121901	1	5	7	13	0.0769230769230769	0.384615384615385	0.538461538461538	0.8125	6.09375	6.09375	0.374358974358974	0.829294875228351	0.914722116996534	1	1
29368919_627	1	5	2	8	0.125	0.625	0.25	0.5	3.75	3.75	1.73333333333333	0.420350384508682	0.873077093983454	1	1
29369666_2543	1	5	7	13	0.0769230769230769	0.384615384615385	0.538461538461538	0.8125	6.09375	6.09375	0.374358974358974	0.829294875228351	0.914722116996534	1	1
29369666_2551	1	5	6	12	0.0833333333333333	0.416666666666667	0.5	0.75	5.625	5.625	0.177777777777778	0.914947228730031	0.948632650446788	1	1
29369666_2567	1	7	5	13	0.0769230769230769	0.538461538461538	0.384615384615385	0.8125	6.09375	6.09375	0.374358974358974	0.829294875228351	0.914722116996534	1	1
29369828_74027	1	4	3	8	0.125	0.5	0.375	0.5	3.75	3.75	0.666666666666667	0.716531310573789	0.873077093983454	1	1
29370172_240453	1	8	2	11	0.0909090909090909	0.727272727272727	0.181818181818182	0.6875	5.15625	5.15625	3.64242424242424	0.161829475063368	0.873077093983454	1	1
29370175_66829	2	9	4	15	0.133333333333333	0.6	0.266666666666667	0.9375	7.03125	7.03125	3.06222222222222	0.216295205744601	0.873077093983454	1	1
29370175_69528	2	9	6	17	0.117647058823529	0.529411764705882	0.352941176470588	1.0625	7.96875	7.96875	1.44705882352941	0.485037334932709	0.873077093983454	1	1
29370175_69559	2	8	6	16	0.125	0.5	0.375	1	7.5	7.5	1.33333333333333	0.513417119032592	0.873077093983454	1	1
29370175_69841	2	8	6	16	0.125	0.5	0.375	1	7.5	7.5	1.33333333333333	0.513417119032592	0.873077093983454	1	1
29370175_69869	2	8	6	16	0.125	0.5	0.375	1	7.5	7.5	1.33333333333333	0.513417119032592	0.873077093983454	1	1
29370828_39735	1	3	7	11	0.0909090909090909	0.272727272727273	0.636363636363636	0.6875	5.15625	5.15625	1.7030303030303	0.426767823924134	0.873077093983454	1	1
29371212_81411	3	1	0	4	0.75	0.25	0	0.25	1.875	1.875	32.5333333333333	8.61938793802976e-08	4.49279066430454e-05	0.0014826209192205	0.00148012129671847
29371780_43084	1	5	8	14	0.0714285714285714	0.357142857142857	0.571428571428571	0.875	6.5625	6.5625	0.704761904761905	0.703012256764582	0.873077093983454	1	1
29371894_8564	2	6	5	13	0.153846153846154	0.461538461538462	0.384615384615385	0.8125	6.09375	6.09375	1.93333333333333	0.380348756589259	0.873077093983454	1	1
29372105_60148	2	2	3	7	0.285714285714286	0.285714285714286	0.428571428571429	0.4375	3.28125	3.28125	6.10476190476191	0.0472462991781923	0.873077093983454	1	1
29372212_399891	1	7	4	12	0.0833333333333333	0.583333333333333	0.333333333333333	0.75	5.625	5.625	0.888888888888889	0.641180388429955	0.873077093983454	1	1
29372212_428897	2	4	6	12	0.166666666666667	0.333333333333333	0.5	0.75	5.625	5.625	2.57777777777778	0.275576809498595	0.873077093983454	1	1
29372212_429037	1	5	5	11	0.0909090909090909	0.454545454545455	0.454545454545455	0.6875	5.15625	5.15625	0.151515151515152	0.927040916512593	0.948632650446788	1	1
29372212_429171	2	5	5	12	0.166666666666667	0.416666666666667	0.416666666666667	0.75	5.625	5.625	2.22222222222222	0.329192987807906	0.873077093983454	1	1
29372212_429190	2	5	6	13	0.153846153846154	0.384615384615385	0.461538461538462	0.8125	6.09375	6.09375	1.93333333333333	0.380348756589259	0.873077093983454	1	1
29372657_223824	1	7	8	16	0.0625	0.4375	0.5	1	7.5	7.5	0.0666666666666667	0.967216100482006	0.972928897332806	1	1
29372657_228235	1	3	4	8	0.125	0.375	0.5	0.5	3.75	3.75	0.666666666666667	0.716531310573789	0.873077093983454	1	1
29372657_230482	1	2	4	7	0.142857142857143	0.285714285714286	0.571428571428571	0.4375	3.28125	3.28125	1.38095238095238	0.501337280177891	0.873077093983454	1	1
29372902_195483	1	1	1	3	0.333333333333333	0.333333333333333	0.333333333333333	0.1875	1.40625	1.40625	3.75555555555556	0.152929571925722	0.873077093983454	1	1
29373233_4173	1	3	4	8	0.125	0.375	0.5	0.5	3.75	3.75	0.666666666666667	0.716531310573789	0.873077093983454	1	1
29373633_342300	1	6	5	12	0.0833333333333333	0.5	0.416666666666667	0.75	5.625	5.625	0.177777777777778	0.914947228730031	0.948632650446788	1	1
29373633_342425	1	6	5	12	0.0833333333333333	0.5	0.416666666666667	0.75	5.625	5.625	0.177777777777778	0.914947228730031	0.948632650446788	1	1
29373633_361246	1	5	5	11	0.0909090909090909	0.454545454545455	0.454545454545455	0.6875	5.15625	5.15625	0.151515151515152	0.927040916512593	0.948632650446788	1	1
29373995_9228	1	0	0	1	1	0	0	0.0625	0.46875	0.46875	15	0.000553084370147834	0.0656110637993992	1	1
29374343_92170	1	0	4	5	0.2	0	0.8	0.3125	2.34375	2.34375	5.02666666666667	0.0809977960990687	0.873077093983454	1	1
29375018_91514	1	2	3	6	0.166666666666667	0.333333333333333	0.5	0.375	2.8125	2.8125	1.28888888888889	0.52495410227809	0.873077093983454	1	1
29375424_21645	1	2	1	4	0.25	0.5	0.25	0.25	1.875	1.875	2.66666666666667	0.263597138115727	0.873077093983454	1	1
29376022_125151	1	4	7	12	0.0833333333333333	0.333333333333333	0.583333333333333	0.75	5.625	5.625	0.888888888888889	0.641180388429955	0.873077093983454	1	1
29376288_19964	1	6	4	11	0.0909090909090909	0.545454545454545	0.363636363636364	0.6875	5.15625	5.15625	0.539393939393939	0.763610856509453	0.873077093983454	1	1
29376428_507423	1	5	3	9	0.111111111111111	0.555555555555556	0.333333333333333	0.5625	4.21875	4.21875	0.837037037037037	0.658020943906314	0.873077093983454	1	1
29376428_507705	1	4	3	8	0.125	0.5	0.375	0.5	3.75	3.75	0.666666666666667	0.716531310573789	0.873077093983454	1	1
29376428_507796	1	4	3	8	0.125	0.5	0.375	0.5	3.75	3.75	0.666666666666667	0.716531310573789	0.873077093983454	1	1
29376465_295680	1	2	8	11	0.0909090909090909	0.181818181818182	0.727272727272727	0.6875	5.15625	5.15625	3.64242424242424	0.161829475063368	0.873077093983454	1	1
29376488_408174	1	4	0	5	0.2	0.8	0	0.3125	2.34375	2.34375	5.02666666666667	0.0809977960990687	0.873077093983454	1	1
29376488_846144	1	0	1	2	0.5	0	0.5	0.125	0.9375	0.9375	7.06666666666667	0.0292073954384949	0.873077093983454	1	1
29376488_863440	1	2	3	6	0.166666666666667	0.333333333333333	0.5	0.375	2.8125	2.8125	1.28888888888889	0.52495410227809	0.873077093983454	1	1
29376488_863484	1	7	3	11	0.0909090909090909	0.636363636363636	0.272727272727273	0.6875	5.15625	5.15625	1.7030303030303	0.426767823924134	0.873077093983454	1	1
29376488_863539	1	1	3	5	0.2	0.2	0.6	0.3125	2.34375	2.34375	2.46666666666667	0.291319891133471	0.873077093983454	1	1
29376488_902201	1	7	3	11	0.0909090909090909	0.636363636363636	0.272727272727273	0.6875	5.15625	5.15625	1.7030303030303	0.426767823924134	0.873077093983454	1	1
29376489_21044	2	2	2	6	0.333333333333333	0.333333333333333	0.333333333333333	0.375	2.8125	2.8125	7.51111111111111	0.0233874539693846	0.873077093983454	1	1
29376588_166991	2	3	4	9	0.222222222222222	0.333333333333333	0.444444444444444	0.5625	4.21875	4.21875	4.03703703703704	0.132852137342241	0.873077093983454	1	1
29376588_167001	2	3	4	9	0.222222222222222	0.333333333333333	0.444444444444444	0.5625	4.21875	4.21875	4.03703703703704	0.132852137342241	0.873077093983454	1	1
29376588_167020	2	3	4	9	0.222222222222222	0.333333333333333	0.444444444444444	0.5625	4.21875	4.21875	4.03703703703704	0.132852137342241	0.873077093983454	1	1
29376588_53955	2	3	4	9	0.222222222222222	0.333333333333333	0.444444444444444	0.5625	4.21875	4.21875	4.03703703703704	0.132852137342241	0.873077093983454	1	1
29376588_57734	2	2	4	8	0.25	0.25	0.5	0.5	3.75	3.75	5.33333333333333	0.0694834512228015	0.873077093983454	1	1
29376896_158481	1	4	4	9	0.111111111111111	0.444444444444444	0.444444444444444	0.5625	4.21875	4.21875	0.362962962962963	0.834033690228808	0.914722116996534	1	1
29376983_11516	2	2	3	7	0.285714285714286	0.285714285714286	0.428571428571429	0.4375	3.28125	3.28125	6.10476190476191	0.0472462991781923	0.873077093983454	1	1
29376983_11530	2	3	3	8	0.25	0.375	0.375	0.5	3.75	3.75	4.8	0.0907179532894125	0.873077093983454	1	1
29376990_1407109	1	0	2	3	0.333333333333333	0	0.666666666666667	0.1875	1.40625	1.40625	5.17777777777778	0.0751034420112446	0.873077093983454	1	1
29376990_1407188	1	0	1	2	0.5	0	0.5	0.125	0.9375	0.9375	7.06666666666667	0.0292073954384949	0.873077093983454	1	1
29376992_318616	1	8	5	14	0.0714285714285714	0.571428571428571	0.357142857142857	0.875	6.5625	6.5625	0.704761904761905	0.703012256764582	0.873077093983454	1	1
29376992_318657	1	7	5	13	0.0769230769230769	0.538461538461538	0.384615384615385	0.8125	6.09375	6.09375	0.374358974358974	0.829294875228351	0.914722116996534	1	1
29376992_812371	1	4	4	9	0.111111111111111	0.444444444444444	0.444444444444444	0.5625	4.21875	4.21875	0.362962962962963	0.834033690228808	0.914722116996534	1	1
29376992_925698	1	5	3	9	0.111111111111111	0.555555555555556	0.333333333333333	0.5625	4.21875	4.21875	0.837037037037037	0.658020943906314	0.873077093983454	1	1
29376999_956687	1	3	1	5	0.2	0.6	0.2	0.3125	2.34375	2.34375	2.46666666666667	0.291319891133471	0.873077093983454	1	1
29377001_5541335	1	1	0	2	0.5	0.5	0	0.125	0.9375	0.9375	7.06666666666667	0.0292073954384949	0.873077093983454	1	1
29377001_951835	1	7	7	15	0.0666666666666667	0.466666666666667	0.466666666666667	0.9375	7.03125	7.03125	0.00444444444444444	0.997780245085606	0.998041136768023	1	1
29377012_175201	1	5	0	6	0.166666666666667	0.833333333333333	0	0.375	2.8125	2.8125	5.55555555555556	0.0621765240221163	0.873077093983454	1	1
29377012_181222	2	7	2	11	0.181818181818182	0.636363636363636	0.181818181818182	0.6875	5.15625	5.15625	5.0969696969697	0.078200061226403	0.873077093983454	1	1
29377012_292494	1	7	4	12	0.0833333333333333	0.583333333333333	0.333333333333333	0.75	5.625	5.625	0.888888888888889	0.641180388429955	0.873077093983454	1	1
29377012_292550	1	6	6	13	0.0769230769230769	0.461538461538462	0.461538461538462	0.8125	6.09375	6.09375	0.0461538461538462	0.977187312627299	0.979807575896366	1	1
29377012_293138	1	2	1	4	0.25	0.5	0.25	0.25	1.875	1.875	2.66666666666667	0.263597138115727	0.873077093983454	1	1
29377012_646438	1	4	4	9	0.111111111111111	0.444444444444444	0.444444444444444	0.5625	4.21875	4.21875	0.362962962962963	0.834033690228808	0.914722116996534	1	1
29377012_646501	1	8	2	11	0.0909090909090909	0.727272727272727	0.181818181818182	0.6875	5.15625	5.15625	3.64242424242424	0.161829475063368	0.873077093983454	1	1
29377013_2472515	1	4	1	6	0.166666666666667	0.666666666666667	0.166666666666667	0.375	2.8125	2.8125	2.71111111111111	0.257804030198663	0.873077093983454	1	1
29377013_3172362	1	4	1	6	0.166666666666667	0.666666666666667	0.166666666666667	0.375	2.8125	2.8125	2.71111111111111	0.257804030198663	0.873077093983454	1	1
29377013_3287401	1	4	2	7	0.142857142857143	0.571428571428571	0.285714285714286	0.4375	3.28125	3.28125	1.38095238095238	0.501337280177891	0.873077093983454	1	1
29377013_3299286	1	1	3	5	0.2	0.2	0.6	0.3125	2.34375	2.34375	2.46666666666667	0.291319891133471	0.873077093983454	1	1
29377018_1553174	1	0	0	1	1	0	0	0.0625	0.46875	0.46875	15	0.000553084370147834	0.0656110637993992	1	1
29377018_66141	1	6	4	11	0.0909090909090909	0.545454545454545	0.363636363636364	0.6875	5.15625	5.15625	0.539393939393939	0.763610856509453	0.873077093983454	1	1
29377018_66169	1	7	5	13	0.0769230769230769	0.538461538461538	0.384615384615385	0.8125	6.09375	6.09375	0.374358974358974	0.829294875228351	0.914722116996534	1	1
29377027_799479	1	6	6	13	0.0769230769230769	0.461538461538462	0.461538461538462	0.8125	6.09375	6.09375	0.0461538461538462	0.977187312627299	0.979807575896366	1	1
29377029_8565	1	8	2	11	0.0909090909090909	0.727272727272727	0.181818181818182	0.6875	5.15625	5.15625	3.64242424242424	0.161829475063368	0.873077093983454	1	1
29377029_8646	1	8	3	12	0.0833333333333333	0.666666666666667	0.25	0.75	5.625	5.625	2.31111111111111	0.314882553549455	0.873077093983454	1	1
29377033_107768	17	3	1	21	0.80952380952381	0.142857142857143	0.0476190476190476	1.3125	9.84375	9.84375	200.206349206349	3.35539496760585e-44	5.77161488377883e-40	5.77161488377883e-40	5.77161488377883e-40
29377037_1794277	1	12	3	16	0.0625	0.75	0.1875	1	7.5	7.5	5.4	0.0672055127397498	0.873077093983454	1	1
29377042_3984040	1	6	4	11	0.0909090909090909	0.545454545454545	0.363636363636364	0.6875	5.15625	5.15625	0.539393939393939	0.763610856509453	0.873077093983454	1	1
29377049_4590	5	1	1	7	0.714285714285714	0.142857142857143	0.142857142857143	0.4375	3.28125	3.28125	50.752380952381	9.53367854711639e-12	1.36657337240791e-08	1.63988804688949e-07	1.63883934224931e-07
29377052_152864	1	2	2	5	0.2	0.4	0.4	0.3125	2.34375	2.34375	1.61333333333333	0.446343400625713	0.873077093983454	1	1
29377070_243123	1	5	3	9	0.111111111111111	0.555555555555556	0.333333333333333	0.5625	4.21875	4.21875	0.837037037037037	0.658020943906314	0.873077093983454	1	1
29377073_137947	1	0	4	5	0.2	0	0.8	0.3125	2.34375	2.34375	5.02666666666667	0.0809977960990687	0.873077093983454	1	1
29377073_358488	1	1	2	4	0.25	0.25	0.5	0.25	1.875	1.875	2.66666666666667	0.263597138115727	0.873077093983454	1	1
29377073_358559	1	1	2	4	0.25	0.25	0.5	0.25	1.875	1.875	2.66666666666667	0.263597138115727	0.873077093983454	1	1
29377073_82934	1	0	3	4	0.25	0	0.75	0.25	1.875	1.875	4.8	0.0907179532894125	0.873077093983454	1	1
29377078_61291	1	1	1	3	0.333333333333333	0.333333333333333	0.333333333333333	0.1875	1.40625	1.40625	3.75555555555556	0.152929571925722	0.873077093983454	1	1
29377083_75350	1	4	1	6	0.166666666666667	0.666666666666667	0.166666666666667	0.375	2.8125	2.8125	2.71111111111111	0.257804030198663	0.873077093983454	1	1
29377084_1122512	1	3	3	7	0.142857142857143	0.428571428571429	0.428571428571429	0.4375	3.28125	3.28125	0.771428571428571	0.679964773578894	0.873077093983454	1	1
29377090_236500	1	2	0	3	0.333333333333333	0.666666666666667	0	0.1875	1.40625	1.40625	5.17777777777778	0.0751034420112446	0.873077093983454	1	1
29377091_2292879	1	2	1	4	0.25	0.5	0.25	0.25	1.875	1.875	2.66666666666667	0.263597138115727	0.873077093983454	1	1
29377099_105066	1	2	4	7	0.142857142857143	0.285714285714286	0.571428571428571	0.4375	3.28125	3.28125	1.38095238095238	0.501337280177891	0.873077093983454	1	1
29377099_105103	4	2	2	8	0.5	0.25	0.25	0.5	3.75	3.75	26.1333333333333	2.11455394870315e-06	0.000713185146502802	0.0363724424716429	0.0362667147742077
29377099_1180775	1	2	5	8	0.125	0.25	0.625	0.5	3.75	3.75	1.73333333333333	0.420350384508682	0.873077093983454	1	1
29377099_1198245	1	2	5	8	0.125	0.25	0.625	0.5	3.75	3.75	1.73333333333333	0.420350384508682	0.873077093983454	1	1
29377099_1198290	1	1	4	6	0.166666666666667	0.166666666666667	0.666666666666667	0.375	2.8125	2.8125	2.71111111111111	0.257804030198663	0.873077093983454	1	1
29377099_1198373	1	2	5	8	0.125	0.25	0.625	0.5	3.75	3.75	1.73333333333333	0.420350384508682	0.873077093983454	1	1
29377099_1198434	1	2	5	8	0.125	0.25	0.625	0.5	3.75	3.75	1.73333333333333	0.420350384508682	0.873077093983454	1	1
29377099_1198515	1	2	5	8	0.125	0.25	0.625	0.5	3.75	3.75	1.73333333333333	0.420350384508682	0.873077093983454	1	1
29377099_1198538	1	2	5	8	0.125	0.25	0.625	0.5	3.75	3.75	1.73333333333333	0.420350384508682	0.873077093983454	1	1
29377099_1198545	1	2	5	8	0.125	0.25	0.625	0.5	3.75	3.75	1.73333333333333	0.420350384508682	0.873077093983454	1	1
29377099_133133	1	3	5	9	0.111111111111111	0.333333333333333	0.555555555555556	0.5625	4.21875	4.21875	0.837037037037037	0.658020943906314	0.873077093983454	1	1
29377099_133136	2	2	4	8	0.25	0.25	0.5	0.5	3.75	3.75	5.33333333333333	0.0694834512228015	0.873077093983454	1	1
29377099_133152	2	2	4	8	0.25	0.25	0.5	0.5	3.75	3.75	5.33333333333333	0.0694834512228015	0.873077093983454	1	1
29377099_133191	2	1	5	8	0.25	0.125	0.625	0.5	3.75	3.75	6.93333333333333	0.0312209271612309	0.873077093983454	1	1
29377099_133243	1	2	5	8	0.125	0.25	0.625	0.5	3.75	3.75	1.73333333333333	0.420350384508682	0.873077093983454	1	1
29377099_133291	2	2	4	8	0.25	0.25	0.5	0.5	3.75	3.75	5.33333333333333	0.0694834512228015	0.873077093983454	1	1
29377099_133297	2	2	5	9	0.222222222222222	0.222222222222222	0.555555555555556	0.5625	4.21875	4.21875	4.98518518518518	0.0826952932105099	0.873077093983454	1	1
29377099_1984731	2	8	3	13	0.153846153846154	0.615384615384615	0.230769230769231	0.8125	6.09375	6.09375	3.9025641025641	0.142091785805461	0.873077093983454	1	1
29377099_2942820	2	8	5	15	0.133333333333333	0.533333333333333	0.333333333333333	0.9375	7.03125	7.03125	1.92444444444444	0.382042957609782	0.873077093983454	1	1
29377099_597671	1	2	5	8	0.125	0.25	0.625	0.5	3.75	3.75	1.73333333333333	0.420350384508682	0.873077093983454	1	1
29377099_598142	1	2	5	8	0.125	0.25	0.625	0.5	3.75	3.75	1.73333333333333	0.420350384508682	0.873077093983454	1	1
29377099_618456	1	2	5	8	0.125	0.25	0.625	0.5	3.75	3.75	1.73333333333333	0.420350384508682	0.873077093983454	1	1
29377099_635149	1	2	5	8	0.125	0.25	0.625	0.5	3.75	3.75	1.73333333333333	0.420350384508682	0.873077093983454	1	1
29377099_687707	1	2	4	7	0.142857142857143	0.285714285714286	0.571428571428571	0.4375	3.28125	3.28125	1.38095238095238	0.501337280177891	0.873077093983454	1	1
29377099_687710	1	2	4	7	0.142857142857143	0.285714285714286	0.571428571428571	0.4375	3.28125	3.28125	1.38095238095238	0.501337280177891	0.873077093983454	1	1
29377099_687734	1	2	4	7	0.142857142857143	0.285714285714286	0.571428571428571	0.4375	3.28125	3.28125	1.38095238095238	0.501337280177891	0.873077093983454	1	1
29377099_688616	1	2	4	7	0.142857142857143	0.285714285714286	0.571428571428571	0.4375	3.28125	3.28125	1.38095238095238	0.501337280177891	0.873077093983454	1	1
29377099_706273	1	2	5	8	0.125	0.25	0.625	0.5	3.75	3.75	1.73333333333333	0.420350384508682	0.873077093983454	1	1
29377099_786343	1	2	4	7	0.142857142857143	0.285714285714286	0.571428571428571	0.4375	3.28125	3.28125	1.38095238095238	0.501337280177891	0.873077093983454	1	1
29377099_786350	1	1	4	6	0.166666666666667	0.166666666666667	0.666666666666667	0.375	2.8125	2.8125	2.71111111111111	0.257804030198663	0.873077093983454	1	1
29377099_965259	1	2	4	7	0.142857142857143	0.285714285714286	0.571428571428571	0.4375	3.28125	3.28125	1.38095238095238	0.501337280177891	0.873077093983454	1	1
29377099_965262	1	2	4	7	0.142857142857143	0.285714285714286	0.571428571428571	0.4375	3.28125	3.28125	1.38095238095238	0.501337280177891	0.873077093983454	1	1
29377099_965308	1	2	4	7	0.142857142857143	0.285714285714286	0.571428571428571	0.4375	3.28125	3.28125	1.38095238095238	0.501337280177891	0.873077093983454	1	1
29377105_2636799	1	1	2	4	0.25	0.25	0.5	0.25	1.875	1.875	2.66666666666667	0.263597138115727	0.873077093983454	1	1
29377105_2636819	1	2	1	4	0.25	0.5	0.25	0.25	1.875	1.875	2.66666666666667	0.263597138115727	0.873077093983454	1	1
29377106_2618191	1	8	5	14	0.0714285714285714	0.571428571428571	0.357142857142857	0.875	6.5625	6.5625	0.704761904761905	0.703012256764582	0.873077093983454	1	1
29377106_2971118	1	5	6	12	0.0833333333333333	0.416666666666667	0.5	0.75	5.625	5.625	0.177777777777778	0.914947228730031	0.948632650446788	1	1
29377107_132445	1	7	8	16	0.0625	0.4375	0.5	1	7.5	7.5	0.0666666666666667	0.967216100482006	0.972928897332806	1	1
29377107_132456	1	8	8	17	0.0588235294117647	0.470588235294118	0.470588235294118	1.0625	7.96875	7.96875	0.00392156862745098	0.998041136768023	0.998041136768023	1	1
29377109_2371292	3	9	5	17	0.176470588235294	0.529411764705882	0.294117647058824	1.0625	7.96875	7.96875	4.77254901960784	0.0919716860337385	0.873077093983454	1	1
29377110_2458779	1	6	2	9	0.111111111111111	0.666666666666667	0.222222222222222	0.5625	4.21875	4.21875	2.25925925925926	0.323152920527728	0.873077093983454	1	1
29377110_3160984	1	7	3	11	0.0909090909090909	0.636363636363636	0.272727272727273	0.6875	5.15625	5.15625	1.7030303030303	0.426767823924134	0.873077093983454	1	1
29377110_3161067	1	6	4	11	0.0909090909090909	0.545454545454545	0.363636363636364	0.6875	5.15625	5.15625	0.539393939393939	0.763610856509453	0.873077093983454	1	1
29377113_1403514	1	0	1	2	0.5	0	0.5	0.125	0.9375	0.9375	7.06666666666667	0.0292073954384949	0.873077093983454	1	1
29377113_1403587	1	0	2	3	0.333333333333333	0	0.666666666666667	0.1875	1.40625	1.40625	5.17777777777778	0.0751034420112446	0.873077093983454	1	1
29377113_1403608	1	0	2	3	0.333333333333333	0	0.666666666666667	0.1875	1.40625	1.40625	5.17777777777778	0.0751034420112446	0.873077093983454	1	1
29377113_1508243	1	0	3	4	0.25	0	0.75	0.25	1.875	1.875	4.8	0.0907179532894125	0.873077093983454	1	1
29377113_1508253	1	0	3	4	0.25	0	0.75	0.25	1.875	1.875	4.8	0.0907179532894125	0.873077093983454	1	1
29377113_1508587	1	0	3	4	0.25	0	0.75	0.25	1.875	1.875	4.8	0.0907179532894125	0.873077093983454	1	1
29377113_1508638	1	0	3	4	0.25	0	0.75	0.25	1.875	1.875	4.8	0.0907179532894125	0.873077093983454	1	1
29377113_27482	1	1	1	3	0.333333333333333	0.333333333333333	0.333333333333333	0.1875	1.40625	1.40625	3.75555555555556	0.152929571925722	0.873077093983454	1	1
29377113_406895	1	11	7	19	0.0526315789473684	0.578947368421053	0.368421052631579	1.1875	8.90625	8.90625	0.929824561403509	0.62819020717699	0.873077093983454	1	1
29377113_4454	1	6	12	19	0.0526315789473684	0.315789473684211	0.631578947368421	1.1875	8.90625	8.90625	2.05263157894737	0.358324675249903	0.873077093983454	1	1
29377118_973830	1	9	4	14	0.0714285714285714	0.642857142857143	0.285714285714286	0.875	6.5625	6.5625	1.92380952380952	0.382164260341772	0.873077093983454	1	1
29377120_291040	1	2	11	14	0.0714285714285714	0.142857142857143	0.785714285714286	0.875	6.5625	6.5625	6.19047619047619	0.0452642339785869	0.873077093983454	1	1
29377121_812259	2	5	3	10	0.2	0.5	0.3	0.625	4.6875	4.6875	3.65333333333333	0.160949171845277	0.873077093983454	1	1
29377127_4169484	1	4	3	8	0.125	0.5	0.375	0.5	3.75	3.75	0.666666666666667	0.716531310573789	0.873077093983454	1	1
29377127_4644461	1	2	0	3	0.333333333333333	0.666666666666667	0	0.1875	1.40625	1.40625	5.17777777777778	0.0751034420112446	0.873077093983454	1	1
29377127_4644484	1	3	1	5	0.2	0.6	0.2	0.3125	2.34375	2.34375	2.46666666666667	0.291319891133471	0.873077093983454	1	1
29377127_4677533	2	2	6	10	0.2	0.2	0.6	0.625	4.6875	4.6875	4.93333333333333	0.0848672789700174	0.873077093983454	1	1
29377127_5074362	1	5	2	8	0.125	0.625	0.25	0.5	3.75	3.75	1.73333333333333	0.420350384508682	0.873077093983454	1	1
29377132_5128033	4	5	1	10	0.4	0.5	0.1	0.625	4.6875	4.6875	21.1466666666667	2.55893749580455e-05	0.00647298292137267	0.440162838653341	0.438550708030985
29377137_1495648	1	5	8	14	0.0714285714285714	0.357142857142857	0.571428571428571	0.875	6.5625	6.5625	0.704761904761905	0.703012256764582	0.873077093983454	1	1
29377137_1899928	1	5	8	14	0.0714285714285714	0.357142857142857	0.571428571428571	0.875	6.5625	6.5625	0.704761904761905	0.703012256764582	0.873077093983454	1	1
29377137_2225471	1	4	8	13	0.0769230769230769	0.307692307692308	0.615384615384615	0.8125	6.09375	6.09375	1.35897435897436	0.506876862579111	0.873077093983454	1	1
29377137_2237392	1	5	7	13	0.0769230769230769	0.384615384615385	0.538461538461538	0.8125	6.09375	6.09375	0.374358974358974	0.829294875228351	0.914722116996534	1	1
29377137_634679	1	5	6	12	0.0833333333333333	0.416666666666667	0.5	0.75	5.625	5.625	0.177777777777778	0.914947228730031	0.948632650446788	1	1
29377137_636274	1	5	6	12	0.0833333333333333	0.416666666666667	0.5	0.75	5.625	5.625	0.177777777777778	0.914947228730031	0.948632650446788	1	1
29377139_2138918	1	0	2	3	0.333333333333333	0	0.666666666666667	0.1875	1.40625	1.40625	5.17777777777778	0.0751034420112446	0.873077093983454	1	1
29377139_3096236	1	2	5	8	0.125	0.25	0.625	0.5	3.75	3.75	1.73333333333333	0.420350384508682	0.873077093983454	1	1
29377144_72259	1	6	2	9	0.111111111111111	0.666666666666667	0.222222222222222	0.5625	4.21875	4.21875	2.25925925925926	0.323152920527728	0.873077093983454	1	1
29377144_72446	2	3	1	6	0.333333333333333	0.5	0.166666666666667	0.375	2.8125	2.8125	8.22222222222222	0.0163895537902136	0.841542432076013	1	1
29377146_1675401	1	4	1	6	0.166666666666667	0.666666666666667	0.166666666666667	0.375	2.8125	2.8125	2.71111111111111	0.257804030198663	0.873077093983454	1	1
29377152_1199060	1	1	9	11	0.0909090909090909	0.0909090909090909	0.818181818181818	0.6875	5.15625	5.15625	6.35757575757576	0.0416360925378214	0.873077093983454	1	1
29377152_912231	1	1	7	9	0.111111111111111	0.111111111111111	0.777777777777778	0.5625	4.21875	4.21875	4.62962962962963	0.0987844757298322	0.873077093983454	1	1
29377152_912265	1	2	9	12	0.0833333333333333	0.166666666666667	0.75	0.75	5.625	5.625	4.44444444444444	0.108368023221896	0.873077093983454	1	1
29377159_623686	1	0	3	4	0.25	0	0.75	0.25	1.875	1.875	4.8	0.0907179532894125	0.873077093983454	1	1
29377169_2941532	2	4	4	10	0.2	0.4	0.4	0.625	4.6875	4.6875	3.22666666666667	0.199222431282126	0.873077093983454	1	1
29377169_748875	1	1	3	5	0.2	0.2	0.6	0.3125	2.34375	2.34375	2.46666666666667	0.291319891133471	0.873077093983454	1	1
29377169_784071	1	1	2	4	0.25	0.25	0.5	0.25	1.875	1.875	2.66666666666667	0.263597138115727	0.873077093983454	1	1
29377170_10735664	1	4	4	9	0.111111111111111	0.444444444444444	0.444444444444444	0.5625	4.21875	4.21875	0.362962962962963	0.834033690228808	0.914722116996534	1	1
29377170_10736143	2	4	4	10	0.2	0.4	0.4	0.625	4.6875	4.6875	3.22666666666667	0.199222431282126	0.873077093983454	1	1
29377170_10736243	1	3	4	8	0.125	0.375	0.5	0.5	3.75	3.75	0.666666666666667	0.716531310573789	0.873077093983454	1	1
29377170_10736354	1	2	4	7	0.142857142857143	0.285714285714286	0.571428571428571	0.4375	3.28125	3.28125	1.38095238095238	0.501337280177891	0.873077093983454	1	1
29377170_11784939	1	6	4	11	0.0909090909090909	0.545454545454545	0.363636363636364	0.6875	5.15625	5.15625	0.539393939393939	0.763610856509453	0.873077093983454	1	1
29377170_11788006	1	6	5	12	0.0833333333333333	0.5	0.416666666666667	0.75	5.625	5.625	0.177777777777778	0.914947228730031	0.948632650446788	1	1
29377170_11788049	1	5	6	12	0.0833333333333333	0.416666666666667	0.5	0.75	5.625	5.625	0.177777777777778	0.914947228730031	0.948632650446788	1	1
29377170_11873483	1	2	0	3	0.333333333333333	0.666666666666667	0	0.1875	1.40625	1.40625	5.17777777777778	0.0751034420112446	0.873077093983454	1	1
29377170_5915975	1	6	4	11	0.0909090909090909	0.545454545454545	0.363636363636364	0.6875	5.15625	5.15625	0.539393939393939	0.763610856509453	0.873077093983454	1	1
29377170_9969011	1	5	6	12	0.0833333333333333	0.416666666666667	0.5	0.75	5.625	5.625	0.177777777777778	0.914947228730031	0.948632650446788	1	1
29377171_4772904	5	8	6	19	0.263157894736842	0.421052631578947	0.315789473684211	1.1875	8.90625	8.90625	13.280701754386	0.00130656871823371	0.130664468153128	1	1
29377172_572571	1	4	6	11	0.0909090909090909	0.363636363636364	0.545454545454545	0.6875	5.15625	5.15625	0.539393939393939	0.763610856509453	0.873077093983454	1	1
29377172_572625	1	3	7	11	0.0909090909090909	0.272727272727273	0.636363636363636	0.6875	5.15625	5.15625	1.7030303030303	0.426767823924134	0.873077093983454	1	1
29377175_2543584	1	8	9	18	0.0555555555555556	0.444444444444444	0.5	1.125	8.4375	8.4375	0.0740740740740741	0.963640444301286	0.970978810990945	1	1
29377175_2559822	1	11	6	18	0.0555555555555556	0.611111111111111	0.333333333333333	1.125	8.4375	8.4375	1.4962962962963	0.473242116073032	0.873077093983454	1	1
29377175_2827345	1	9	4	14	0.0714285714285714	0.642857142857143	0.285714285714286	0.875	6.5625	6.5625	1.92380952380952	0.382164260341772	0.873077093983454	1	1
29377178_280523	1	6	2	9	0.111111111111111	0.666666666666667	0.222222222222222	0.5625	4.21875	4.21875	2.25925925925926	0.323152920527728	0.873077093983454	1	1
29377179_256157	1	6	3	10	0.1	0.6	0.3	0.625	4.6875	4.6875	1.2	0.548811636094026	0.873077093983454	1	1
29377179_305583	1	5	2	8	0.125	0.625	0.25	0.5	3.75	3.75	1.73333333333333	0.420350384508682	0.873077093983454	1	1
29377179_326533	1	7	3	11	0.0909090909090909	0.636363636363636	0.272727272727273	0.6875	5.15625	5.15625	1.7030303030303	0.426767823924134	0.873077093983454	1	1
29377179_513825	1	6	3	10	0.1	0.6	0.3	0.625	4.6875	4.6875	1.2	0.548811636094026	0.873077093983454	1	1
29377179_513871	1	6	3	10	0.1	0.6	0.3	0.625	4.6875	4.6875	1.2	0.548811636094026	0.873077093983454	1	1
29377180_433096	1	4	6	11	0.0909090909090909	0.363636363636364	0.545454545454545	0.6875	5.15625	5.15625	0.539393939393939	0.763610856509453	0.873077093983454	1	1
29377181_595546	1	3	1	5	0.2	0.6	0.2	0.3125	2.34375	2.34375	2.46666666666667	0.291319891133471	0.873077093983454	1	1
29377187_813815	1	6	5	12	0.0833333333333333	0.5	0.416666666666667	0.75	5.625	5.625	0.177777777777778	0.914947228730031	0.948632650446788	1	1
29377188_112860	1	4	5	10	0.1	0.4	0.5	0.625	4.6875	4.6875	0.346666666666667	0.840857282364351	0.914722116996534	1	1
29377188_240820	1	2	5	8	0.125	0.25	0.625	0.5	3.75	3.75	1.73333333333333	0.420350384508682	0.873077093983454	1	1
29377188_240829	1	2	5	8	0.125	0.25	0.625	0.5	3.75	3.75	1.73333333333333	0.420350384508682	0.873077093983454	1	1
29377188_240835	1	1	5	7	0.142857142857143	0.142857142857143	0.714285714285714	0.4375	3.28125	3.28125	3.20952380952381	0.20093739145124	0.873077093983454	1	1
29377188_240971	6	2	5	13	0.461538461538462	0.153846153846154	0.384615384615385	0.8125	6.09375	6.09375	36.0666666666667	1.47306816191009e-08	1.10166284578328e-05	0.000253382454530155	0.000253087840897773
29377193_1297223	1	5	4	10	0.1	0.5	0.4	0.625	4.6875	4.6875	0.346666666666667	0.840857282364351	0.914722116996534	1	1
29377193_1369875	2	7	2	11	0.181818181818182	0.636363636363636	0.181818181818182	0.6875	5.15625	5.15625	5.0969696969697	0.078200061226403	0.873077093983454	1	1
29377193_1611235	2	3	3	8	0.25	0.375	0.375	0.5	3.75	3.75	4.8	0.0907179532894125	0.873077093983454	1	1
29377193_1646779	1	3	4	8	0.125	0.375	0.5	0.5	3.75	3.75	0.666666666666667	0.716531310573789	0.873077093983454	1	1
29377193_1657664	1	3	2	6	0.166666666666667	0.5	0.333333333333333	0.375	2.8125	2.8125	1.28888888888889	0.52495410227809	0.873077093983454	1	1
29377193_1796179	3	3	3	9	0.333333333333333	0.333333333333333	0.333333333333333	0.5625	4.21875	4.21875	11.2666666666667	0.00357663332397052	0.306077959231925	1	1
29377193_1796194	3	3	4	10	0.3	0.3	0.4	0.625	4.6875	4.6875	9.73333333333333	0.00769898584940158	0.503368373821811	1	1
29377193_1796200	3	3	4	10	0.3	0.3	0.4	0.625	4.6875	4.6875	9.73333333333333	0.00769898584940158	0.503368373821811	1	1
29377193_1796262	3	2	4	9	0.333333333333333	0.222222222222222	0.444444444444444	0.5625	4.21875	4.21875	11.7407407407407	0.00282182801896192	0.255464546074547	1	1
29377193_256816	1	2	0	3	0.333333333333333	0.666666666666667	0	0.1875	1.40625	1.40625	5.17777777777778	0.0751034420112446	0.873077093983454	1	1
29377193_960690	3	6	1	10	0.3	0.6	0.1	0.625	4.6875	4.6875	12.2933333333333	0.00214060524179496	0.199030004130352	1	1
29377194_150961	7	2	0	9	0.777777777777778	0.222222222222222	0	0.5625	4.21875	4.21875	79.0592592592593	6.79986013959e-18	2.92410985652719e-14	1.16964394261088e-13	1.16943994680669e-13
29377198_2081962	1	6	1	8	0.125	0.75	0.125	0.5	3.75	3.75	3.86666666666667	0.144665176638995	0.873077093983454	1	1
29377198_2081977	1	6	1	8	0.125	0.75	0.125	0.5	3.75	3.75	3.86666666666667	0.144665176638995	0.873077093983454	1	1
29377198_2199394	1	5	1	7	0.142857142857143	0.714285714285714	0.142857142857143	0.4375	3.28125	3.28125	3.20952380952381	0.20093739145124	0.873077093983454	1	1
29377199_140968	1	2	8	11	0.0909090909090909	0.181818181818182	0.727272727272727	0.6875	5.15625	5.15625	3.64242424242424	0.161829475063368	0.873077093983454	1	1
29377199_303437	1	6	1	8	0.125	0.75	0.125	0.5	3.75	3.75	3.86666666666667	0.144665176638995	0.873077093983454	1	1
29377207_1183695	2	6	9	17	0.117647058823529	0.352941176470588	0.529411764705882	1.0625	7.96875	7.96875	1.44705882352941	0.485037334932709	0.873077093983454	1	1
29377207_14605	1	6	6	13	0.0769230769230769	0.461538461538462	0.461538461538462	0.8125	6.09375	6.09375	0.0461538461538462	0.977187312627299	0.979807575896366	1	1
29377207_14685	1	6	6	13	0.0769230769230769	0.461538461538462	0.461538461538462	0.8125	6.09375	6.09375	0.0461538461538462	0.977187312627299	0.979807575896366	1	1
29377207_1648699	1	2	2	5	0.2	0.4	0.4	0.3125	2.34375	2.34375	1.61333333333333	0.446343400625713	0.873077093983454	1	1
29377207_1801843	1	3	2	6	0.166666666666667	0.5	0.333333333333333	0.375	2.8125	2.8125	1.28888888888889	0.52495410227809	0.873077093983454	1	1
29377207_339196	1	5	4	10	0.1	0.5	0.4	0.625	4.6875	4.6875	0.346666666666667	0.840857282364351	0.914722116996534	1	1
29377207_339210	1	5	4	10	0.1	0.5	0.4	0.625	4.6875	4.6875	0.346666666666667	0.840857282364351	0.914722116996534	1	1
29377214_3577041	2	4	1	7	0.285714285714286	0.571428571428571	0.142857142857143	0.4375	3.28125	3.28125	7.32380952380952	0.025683545067076	0.873077093983454	1	1
29377214_4832353	1	6	2	9	0.111111111111111	0.666666666666667	0.222222222222222	0.5625	4.21875	4.21875	2.25925925925926	0.323152920527728	0.873077093983454	1	1
29377214_4944644	1	5	2	8	0.125	0.625	0.25	0.5	3.75	3.75	1.73333333333333	0.420350384508682	0.873077093983454	1	1
29377214_4954599	1	5	2	8	0.125	0.625	0.25	0.5	3.75	3.75	1.73333333333333	0.420350384508682	0.873077093983454	1	1
29377214_4954647	1	5	2	8	0.125	0.625	0.25	0.5	3.75	3.75	1.73333333333333	0.420350384508682	0.873077093983454	1	1
29377214_4955280	1	5	2	8	0.125	0.625	0.25	0.5	3.75	3.75	1.73333333333333	0.420350384508682	0.873077093983454	1	1
29377216_894423	1	8	5	14	0.0714285714285714	0.571428571428571	0.357142857142857	0.875	6.5625	6.5625	0.704761904761905	0.703012256764582	0.873077093983454	1	1
29377221_154963	1	3	4	8	0.125	0.375	0.5	0.5	3.75	3.75	0.666666666666667	0.716531310573789	0.873077093983454	1	1
29377226_1410164	1	9	6	16	0.0625	0.5625	0.375	1	7.5	7.5	0.6	0.740818220681718	0.873077093983454	1	1
29377232_4277895	1	6	1	8	0.125	0.75	0.125	0.5	3.75	3.75	3.86666666666667	0.144665176638995	0.873077093983454	1	1
29377232_4277910	1	6	1	8	0.125	0.75	0.125	0.5	3.75	3.75	3.86666666666667	0.144665176638995	0.873077093983454	1	1
29377236_1091510	1	6	7	14	0.0714285714285714	0.428571428571429	0.5	0.875	6.5625	6.5625	0.0952380952380952	0.953496954833477	0.96137755686346	1	1
29377236_120414	1	8	2	11	0.0909090909090909	0.727272727272727	0.181818181818182	0.6875	5.15625	5.15625	3.64242424242424	0.161829475063368	0.873077093983454	1	1
29377236_120419	1	9	2	12	0.0833333333333333	0.75	0.166666666666667	0.75	5.625	5.625	4.44444444444444	0.108368023221896	0.873077093983454	1	1
29377236_1413445	2	7	4	13	0.153846153846154	0.538461538461538	0.307692307692308	0.8125	6.09375	6.09375	2.58974358974359	0.273932981693322	0.873077093983454	1	1
29377236_448472	2	8	4	14	0.142857142857143	0.571428571428571	0.285714285714286	0.875	6.5625	6.5625	2.76190476190476	0.251339068496165	0.873077093983454	1	1
29377236_46401	6	6	3	15	0.4	0.4	0.2	0.9375	7.03125	7.03125	29.8	3.38074348390474e-07	0.000129227041481434	0.00581521686666454	0.00580034159533536
29377236_46466	3	5	5	13	0.230769230769231	0.384615384615385	0.384615384615385	0.8125	6.09375	6.09375	6.28205128205128	0.0432384280463948	0.873077093983454	1	1
29377236_46495	2	6	8	16	0.125	0.375	0.5	1	7.5	7.5	1.33333333333333	0.513417119032592	0.873077093983454	1	1
29377236_930490	2	9	4	15	0.133333333333333	0.6	0.266666666666667	0.9375	7.03125	7.03125	3.06222222222222	0.216295205744601	0.873077093983454	1	1
29377236_965824	2	7	4	13	0.153846153846154	0.538461538461538	0.307692307692308	0.8125	6.09375	6.09375	2.58974358974359	0.273932981693322	0.873077093983454	1	1
29377239_159621	1	9	3	13	0.0769230769230769	0.692307692307692	0.230769230769231	0.8125	6.09375	6.09375	3	0.22313016014843	0.873077093983454	1	1
29377242_271700	2	7	5	14	0.142857142857143	0.5	0.357142857142857	0.875	6.5625	6.5625	1.84761904761905	0.397003761388532	0.873077093983454	1	1
29377242_511514	1	1	2	4	0.25	0.25	0.5	0.25	1.875	1.875	2.66666666666667	0.263597138115727	0.873077093983454	1	1
29377242_511615	1	1	2	4	0.25	0.25	0.5	0.25	1.875	1.875	2.66666666666667	0.263597138115727	0.873077093983454	1	1
29377247_1103623	1	1	1	3	0.333333333333333	0.333333333333333	0.333333333333333	0.1875	1.40625	1.40625	3.75555555555556	0.152929571925722	0.873077093983454	1	1
29377247_1103624	1	1	1	3	0.333333333333333	0.333333333333333	0.333333333333333	0.1875	1.40625	1.40625	3.75555555555556	0.152929571925722	0.873077093983454	1	1
29377247_1103629	1	0	1	2	0.5	0	0.5	0.125	0.9375	0.9375	7.06666666666667	0.0292073954384949	0.873077093983454	1	1
29377248_1626635	1	7	5	13	0.0769230769230769	0.538461538461538	0.384615384615385	0.8125	6.09375	6.09375	0.374358974358974	0.829294875228351	0.914722116996534	1	1
29377248_1910441	1	7	2	10	0.1	0.7	0.2	0.625	4.6875	4.6875	2.90666666666667	0.233789688854993	0.873077093983454	1	1
29377248_2319427	2	6	6	14	0.142857142857143	0.428571428571429	0.428571428571429	0.875	6.5625	6.5625	1.54285714285714	0.462352093308196	0.873077093983454	1	1
29377248_2853716	1	8	7	16	0.0625	0.5	0.4375	1	7.5	7.5	0.0666666666666667	0.967216100482006	0.972928897332806	1	1
29377248_379583	2	5	4	11	0.181818181818182	0.454545454545455	0.363636363636364	0.6875	5.15625	5.15625	2.76969696969697	0.250361730513616	0.873077093983454	1	1
29377249_4884077	1	3	2	6	0.166666666666667	0.5	0.333333333333333	0.375	2.8125	2.8125	1.28888888888889	0.52495410227809	0.873077093983454	1	1
29377249_5652767	1	3	3	7	0.142857142857143	0.428571428571429	0.428571428571429	0.4375	3.28125	3.28125	0.771428571428571	0.679964773578894	0.873077093983454	1	1
29377249_5652770	1	3	3	7	0.142857142857143	0.428571428571429	0.428571428571429	0.4375	3.28125	3.28125	0.771428571428571	0.679964773578894	0.873077093983454	1	1
29377251_1521602	2	5	5	12	0.166666666666667	0.416666666666667	0.416666666666667	0.75	5.625	5.625	2.22222222222222	0.329192987807906	0.873077093983454	1	1
29377251_1521691	2	5	6	13	0.153846153846154	0.384615384615385	0.461538461538462	0.8125	6.09375	6.09375	1.93333333333333	0.380348756589259	0.873077093983454	1	1
29377251_1521694	2	5	6	13	0.153846153846154	0.384615384615385	0.461538461538462	0.8125	6.09375	6.09375	1.93333333333333	0.380348756589259	0.873077093983454	1	1
29377251_1521729	2	5	5	12	0.166666666666667	0.416666666666667	0.416666666666667	0.75	5.625	5.625	2.22222222222222	0.329192987807906	0.873077093983454	1	1
29377251_1521787	2	5	6	13	0.153846153846154	0.384615384615385	0.461538461538462	0.8125	6.09375	6.09375	1.93333333333333	0.380348756589259	0.873077093983454	1	1
29377251_1521788	2	5	6	13	0.153846153846154	0.384615384615385	0.461538461538462	0.8125	6.09375	6.09375	1.93333333333333	0.380348756589259	0.873077093983454	1	1
29377251_1521830	2	5	6	13	0.153846153846154	0.384615384615385	0.461538461538462	0.8125	6.09375	6.09375	1.93333333333333	0.380348756589259	0.873077093983454	1	1
29377251_1521890	2	5	5	12	0.166666666666667	0.416666666666667	0.416666666666667	0.75	5.625	5.625	2.22222222222222	0.329192987807906	0.873077093983454	1	1
29377256_1778728	1	7	1	9	0.111111111111111	0.777777777777778	0.111111111111111	0.5625	4.21875	4.21875	4.62962962962963	0.0987844757298322	0.873077093983454	1	1
29377258_302245	1	5	8	14	0.0714285714285714	0.357142857142857	0.571428571428571	0.875	6.5625	6.5625	0.704761904761905	0.703012256764582	0.873077093983454	1	1
29377258_319132	1	6	7	14	0.0714285714285714	0.428571428571429	0.5	0.875	6.5625	6.5625	0.0952380952380952	0.953496954833477	0.96137755686346	1	1
29377260_683863	1	2	8	11	0.0909090909090909	0.181818181818182	0.727272727272727	0.6875	5.15625	5.15625	3.64242424242424	0.161829475063368	0.873077093983454	1	1
29377260_684639	1	2	8	11	0.0909090909090909	0.181818181818182	0.727272727272727	0.6875	5.15625	5.15625	3.64242424242424	0.161829475063368	0.873077093983454	1	1
29377262_2283894	1	6	5	12	0.0833333333333333	0.5	0.416666666666667	0.75	5.625	5.625	0.177777777777778	0.914947228730031	0.948632650446788	1	1
29377267_92383	1	4	7	12	0.0833333333333333	0.333333333333333	0.583333333333333	0.75	5.625	5.625	0.888888888888889	0.641180388429955	0.873077093983454	1	1
29377271_1057602	1	3	2	6	0.166666666666667	0.5	0.333333333333333	0.375	2.8125	2.8125	1.28888888888889	0.52495410227809	0.873077093983454	1	1
29377271_1292403	1	6	4	11	0.0909090909090909	0.545454545454545	0.363636363636364	0.6875	5.15625	5.15625	0.539393939393939	0.763610856509453	0.873077093983454	1	1
29377271_1292421	1	6	2	9	0.111111111111111	0.666666666666667	0.222222222222222	0.5625	4.21875	4.21875	2.25925925925926	0.323152920527728	0.873077093983454	1	1
29377274_1504439	2	6	5	13	0.153846153846154	0.461538461538462	0.384615384615385	0.8125	6.09375	6.09375	1.93333333333333	0.380348756589259	0.873077093983454	1	1
29377274_1505707	1	5	5	11	0.0909090909090909	0.454545454545455	0.454545454545455	0.6875	5.15625	5.15625	0.151515151515152	0.927040916512593	0.948632650446788	1	1
29377274_1505765	1	7	5	13	0.0769230769230769	0.538461538461538	0.384615384615385	0.8125	6.09375	6.09375	0.374358974358974	0.829294875228351	0.914722116996534	1	1
29377274_1505812	2	4	5	11	0.181818181818182	0.363636363636364	0.454545454545455	0.6875	5.15625	5.15625	2.76969696969697	0.250361730513616	0.873077093983454	1	1
29377274_1586232	2	5	3	10	0.2	0.5	0.3	0.625	4.6875	4.6875	3.65333333333333	0.160949171845277	0.873077093983454	1	1
29377274_1586426	2	6	5	13	0.153846153846154	0.461538461538462	0.384615384615385	0.8125	6.09375	6.09375	1.93333333333333	0.380348756589259	0.873077093983454	1	1
29377274_1586446	2	6	5	13	0.153846153846154	0.461538461538462	0.384615384615385	0.8125	6.09375	6.09375	1.93333333333333	0.380348756589259	0.873077093983454	1	1
29377274_1586454	2	6	5	13	0.153846153846154	0.461538461538462	0.384615384615385	0.8125	6.09375	6.09375	1.93333333333333	0.380348756589259	0.873077093983454	1	1
29377274_1755010	1	2	1	4	0.25	0.5	0.25	0.25	1.875	1.875	2.66666666666667	0.263597138115727	0.873077093983454	1	1
29377274_2131496	1	6	8	15	0.0666666666666667	0.4	0.533333333333333	0.9375	7.03125	7.03125	0.288888888888889	0.865502994567177	0.928276269399873	1	1
29377274_2132201	2	5	8	15	0.133333333333333	0.333333333333333	0.533333333333333	0.9375	7.03125	7.03125	1.92444444444444	0.382042957609782	0.873077093983454	1	1
29377274_2132203	2	5	8	15	0.133333333333333	0.333333333333333	0.533333333333333	0.9375	7.03125	7.03125	1.92444444444444	0.382042957609782	0.873077093983454	1	1
29377274_2154602	2	5	8	15	0.133333333333333	0.333333333333333	0.533333333333333	0.9375	7.03125	7.03125	1.92444444444444	0.382042957609782	0.873077093983454	1	1
29377275_228575	1	6	5	12	0.0833333333333333	0.5	0.416666666666667	0.75	5.625	5.625	0.177777777777778	0.914947228730031	0.948632650446788	1	1
29377275_228797	1	8	5	14	0.0714285714285714	0.571428571428571	0.357142857142857	0.875	6.5625	6.5625	0.704761904761905	0.703012256764582	0.873077093983454	1	1
29377277_3003316	1	3	3	7	0.142857142857143	0.428571428571429	0.428571428571429	0.4375	3.28125	3.28125	0.771428571428571	0.679964773578894	0.873077093983454	1	1
29377278_606578	1	5	5	11	0.0909090909090909	0.454545454545455	0.454545454545455	0.6875	5.15625	5.15625	0.151515151515152	0.927040916512593	0.948632650446788	1	1
29377278_606586	1	5	5	11	0.0909090909090909	0.454545454545455	0.454545454545455	0.6875	5.15625	5.15625	0.151515151515152	0.927040916512593	0.948632650446788	1	1
29377278_606592	1	5	5	11	0.0909090909090909	0.454545454545455	0.454545454545455	0.6875	5.15625	5.15625	0.151515151515152	0.927040916512593	0.948632650446788	1	1
29377278_606648	1	6	4	11	0.0909090909090909	0.545454545454545	0.363636363636364	0.6875	5.15625	5.15625	0.539393939393939	0.763610856509453	0.873077093983454	1	1
29377278_623030	1	3	5	9	0.111111111111111	0.333333333333333	0.555555555555556	0.5625	4.21875	4.21875	0.837037037037037	0.658020943906314	0.873077093983454	1	1
29377278_623073	1	3	5	9	0.111111111111111	0.333333333333333	0.555555555555556	0.5625	4.21875	4.21875	0.837037037037037	0.658020943906314	0.873077093983454	1	1
29377283_807004	1	1	0	2	0.5	0.5	0	0.125	0.9375	0.9375	7.06666666666667	0.0292073954384949	0.873077093983454	1	1
29377299_709334	1	2	1	4	0.25	0.5	0.25	0.25	1.875	1.875	2.66666666666667	0.263597138115727	0.873077093983454	1	1
29377300_1150518	1	4	2	7	0.142857142857143	0.571428571428571	0.285714285714286	0.4375	3.28125	3.28125	1.38095238095238	0.501337280177891	0.873077093983454	1	1
29377300_510517	1	0	2	3	0.333333333333333	0	0.666666666666667	0.1875	1.40625	1.40625	5.17777777777778	0.0751034420112446	0.873077093983454	1	1
29377300_510541	1	0	1	2	0.5	0	0.5	0.125	0.9375	0.9375	7.06666666666667	0.0292073954384949	0.873077093983454	1	1
29377303_1204339	1	1	8	10	0.1	0.1	0.8	0.625	4.6875	4.6875	5.46666666666667	0.0650022539630345	0.873077093983454	1	1
29377307_1209802	1	7	4	12	0.0833333333333333	0.583333333333333	0.333333333333333	0.75	5.625	5.625	0.888888888888889	0.641180388429955	0.873077093983454	1	1
29377307_2242225	1	3	2	6	0.166666666666667	0.5	0.333333333333333	0.375	2.8125	2.8125	1.28888888888889	0.52495410227809	0.873077093983454	1	1
29377309_127887	1	8	7	16	0.0625	0.5	0.4375	1	7.5	7.5	0.0666666666666667	0.967216100482006	0.972928897332806	1	1
29377309_277147	1	8	8	17	0.0588235294117647	0.470588235294118	0.470588235294118	1.0625	7.96875	7.96875	0.00392156862745098	0.998041136768023	0.998041136768023	1	1
29377309_382918	2	6	6	14	0.142857142857143	0.428571428571429	0.428571428571429	0.875	6.5625	6.5625	1.54285714285714	0.462352093308196	0.873077093983454	1	1
29377309_383275	2	5	6	13	0.153846153846154	0.384615384615385	0.461538461538462	0.8125	6.09375	6.09375	1.93333333333333	0.380348756589259	0.873077093983454	1	1
29377309_556748	2	6	6	14	0.142857142857143	0.428571428571429	0.428571428571429	0.875	6.5625	6.5625	1.54285714285714	0.462352093308196	0.873077093983454	1	1
29377309_558177	2	7	5	14	0.142857142857143	0.5	0.357142857142857	0.875	6.5625	6.5625	1.84761904761905	0.397003761388532	0.873077093983454	1	1
29377311_1731022	1	6	3	10	0.1	0.6	0.3	0.625	4.6875	4.6875	1.2	0.548811636094026	0.873077093983454	1	1
29377312_1883572	1	1	0	2	0.5	0.5	0	0.125	0.9375	0.9375	7.06666666666667	0.0292073954384949	0.873077093983454	1	1
29377315_3018069	1	0	1	2	0.5	0	0.5	0.125	0.9375	0.9375	7.06666666666667	0.0292073954384949	0.873077093983454	1	1
29377317_361108	1	4	1	6	0.166666666666667	0.666666666666667	0.166666666666667	0.375	2.8125	2.8125	2.71111111111111	0.257804030198663	0.873077093983454	1	1
29377317_361140	1	5	1	7	0.142857142857143	0.714285714285714	0.142857142857143	0.4375	3.28125	3.28125	3.20952380952381	0.20093739145124	0.873077093983454	1	1
29377317_361312	1	5	1	7	0.142857142857143	0.714285714285714	0.142857142857143	0.4375	3.28125	3.28125	3.20952380952381	0.20093739145124	0.873077093983454	1	1
29377317_365720	1	5	1	7	0.142857142857143	0.714285714285714	0.142857142857143	0.4375	3.28125	3.28125	3.20952380952381	0.20093739145124	0.873077093983454	1	1
29377317_373985	1	5	2	8	0.125	0.625	0.25	0.5	3.75	3.75	1.73333333333333	0.420350384508682	0.873077093983454	1	1
29377317_406275	1	5	1	7	0.142857142857143	0.714285714285714	0.142857142857143	0.4375	3.28125	3.28125	3.20952380952381	0.20093739145124	0.873077093983454	1	1
29377317_502164	1	5	3	9	0.111111111111111	0.555555555555556	0.333333333333333	0.5625	4.21875	4.21875	0.837037037037037	0.658020943906314	0.873077093983454	1	1
29377317_861011	1	6	1	8	0.125	0.75	0.125	0.5	3.75	3.75	3.86666666666667	0.144665176638995	0.873077093983454	1	1
29377318_2250212	1	2	5	8	0.125	0.25	0.625	0.5	3.75	3.75	1.73333333333333	0.420350384508682	0.873077093983454	1	1
29377322_145263	1	5	3	9	0.111111111111111	0.555555555555556	0.333333333333333	0.5625	4.21875	4.21875	0.837037037037037	0.658020943906314	0.873077093983454	1	1
29377328_2986957	1	2	0	3	0.333333333333333	0.666666666666667	0	0.1875	1.40625	1.40625	5.17777777777778	0.0751034420112446	0.873077093983454	1	1
29377330_1305144	1	6	5	12	0.0833333333333333	0.5	0.416666666666667	0.75	5.625	5.625	0.177777777777778	0.914947228730031	0.948632650446788	1	1
29377330_1428447	1	5	5	11	0.0909090909090909	0.454545454545455	0.454545454545455	0.6875	5.15625	5.15625	0.151515151515152	0.927040916512593	0.948632650446788	1	1
29377330_1428514	1	7	5	13	0.0769230769230769	0.538461538461538	0.384615384615385	0.8125	6.09375	6.09375	0.374358974358974	0.829294875228351	0.914722116996534	1	1
29377330_1741937	1	2	1	4	0.25	0.5	0.25	0.25	1.875	1.875	2.66666666666667	0.263597138115727	0.873077093983454	1	1
29377330_1888608	1	2	1	4	0.25	0.5	0.25	0.25	1.875	1.875	2.66666666666667	0.263597138115727	0.873077093983454	1	1
29377333_772892	1	0	4	5	0.2	0	0.8	0.3125	2.34375	2.34375	5.02666666666667	0.0809977960990687	0.873077093983454	1	1
29377336_1012880	1	4	4	9	0.111111111111111	0.444444444444444	0.444444444444444	0.5625	4.21875	4.21875	0.362962962962963	0.834033690228808	0.914722116996534	1	1
29377336_1084952	1	8	4	13	0.0769230769230769	0.615384615384615	0.307692307692308	0.8125	6.09375	6.09375	1.35897435897436	0.506876862579111	0.873077093983454	1	1
29377336_1284770	1	2	1	4	0.25	0.5	0.25	0.25	1.875	1.875	2.66666666666667	0.263597138115727	0.873077093983454	1	1
29377336_1284774	1	2	1	4	0.25	0.5	0.25	0.25	1.875	1.875	2.66666666666667	0.263597138115727	0.873077093983454	1	1
29377336_1284775	1	2	2	5	0.2	0.4	0.4	0.3125	2.34375	2.34375	1.61333333333333	0.446343400625713	0.873077093983454	1	1
29377336_483894	1	8	2	11	0.0909090909090909	0.727272727272727	0.181818181818182	0.6875	5.15625	5.15625	3.64242424242424	0.161829475063368	0.873077093983454	1	1
29377336_483996	1	5	6	12	0.0833333333333333	0.416666666666667	0.5	0.75	5.625	5.625	0.177777777777778	0.914947228730031	0.948632650446788	1	1
29377336_493927	1	7	4	12	0.0833333333333333	0.583333333333333	0.333333333333333	0.75	5.625	5.625	0.888888888888889	0.641180388429955	0.873077093983454	1	1
29377336_675458	1	7	6	14	0.0714285714285714	0.5	0.428571428571429	0.875	6.5625	6.5625	0.0952380952380952	0.953496954833477	0.96137755686346	1	1
29377337_1200393	1	0	0	1	1	0	0	0.0625	0.46875	0.46875	15	0.000553084370147834	0.0656110637993992	1	1
29377337_2138250	1	1	0	2	0.5	0.5	0	0.125	0.9375	0.9375	7.06666666666667	0.0292073954384949	0.873077093983454	1	1
29377337_2176395	1	3	1	5	0.2	0.6	0.2	0.3125	2.34375	2.34375	2.46666666666667	0.291319891133471	0.873077093983454	1	1
29377337_2176436	1	2	2	5	0.2	0.4	0.4	0.3125	2.34375	2.34375	1.61333333333333	0.446343400625713	0.873077093983454	1	1
29377337_2176457	1	2	2	5	0.2	0.4	0.4	0.3125	2.34375	2.34375	1.61333333333333	0.446343400625713	0.873077093983454	1	1
29377337_2176541	1	3	1	5	0.2	0.6	0.2	0.3125	2.34375	2.34375	2.46666666666667	0.291319891133471	0.873077093983454	1	1
29377337_2267172	1	3	2	6	0.166666666666667	0.5	0.333333333333333	0.375	2.8125	2.8125	1.28888888888889	0.52495410227809	0.873077093983454	1	1
29377337_696694	1	3	3	7	0.142857142857143	0.428571428571429	0.428571428571429	0.4375	3.28125	3.28125	0.771428571428571	0.679964773578894	0.873077093983454	1	1
29377337_927919	1	5	4	10	0.1	0.5	0.4	0.625	4.6875	4.6875	0.346666666666667	0.840857282364351	0.914722116996534	1	1
29377337_927929	1	6	3	10	0.1	0.6	0.3	0.625	4.6875	4.6875	1.2	0.548811636094026	0.873077093983454	1	1
29377337_966968	1	4	4	9	0.111111111111111	0.444444444444444	0.444444444444444	0.5625	4.21875	4.21875	0.362962962962963	0.834033690228808	0.914722116996534	1	1
29377337_980872	1	7	2	10	0.1	0.7	0.2	0.625	4.6875	4.6875	2.90666666666667	0.233789688854993	0.873077093983454	1	1
29377337_981300	1	6	2	9	0.111111111111111	0.666666666666667	0.222222222222222	0.5625	4.21875	4.21875	2.25925925925926	0.323152920527728	0.873077093983454	1	1
29377337_984775	1	5	2	8	0.125	0.625	0.25	0.5	3.75	3.75	1.73333333333333	0.420350384508682	0.873077093983454	1	1
29377343_2871206	1	5	1	7	0.142857142857143	0.714285714285714	0.142857142857143	0.4375	3.28125	3.28125	3.20952380952381	0.20093739145124	0.873077093983454	1	1
29377343_3563776	1	8	4	13	0.0769230769230769	0.615384615384615	0.307692307692308	0.8125	6.09375	6.09375	1.35897435897436	0.506876862579111	0.873077093983454	1	1
29377343_4102391	1	9	3	13	0.0769230769230769	0.692307692307692	0.230769230769231	0.8125	6.09375	6.09375	3	0.22313016014843	0.873077093983454	1	1
29377343_4325351	1	8	5	14	0.0714285714285714	0.571428571428571	0.357142857142857	0.875	6.5625	6.5625	0.704761904761905	0.703012256764582	0.873077093983454	1	1
29377343_4860136	1	2	2	5	0.2	0.4	0.4	0.3125	2.34375	2.34375	1.61333333333333	0.446343400625713	0.873077093983454	1	1
29377343_4865324	1	4	2	7	0.142857142857143	0.571428571428571	0.285714285714286	0.4375	3.28125	3.28125	1.38095238095238	0.501337280177891	0.873077093983454	1	1
29377343_898646	1	9	5	15	0.0666666666666667	0.6	0.333333333333333	0.9375	7.03125	7.03125	1.14222222222222	0.564897426061502	0.873077093983454	1	1
29377343_898796	1	8	3	12	0.0833333333333333	0.666666666666667	0.25	0.75	5.625	5.625	2.31111111111111	0.314882553549455	0.873077093983454	1	1
29377343_898821	1	9	4	14	0.0714285714285714	0.642857142857143	0.285714285714286	0.875	6.5625	6.5625	1.92380952380952	0.382164260341772	0.873077093983454	1	1
29377349_1201683	2	3	6	11	0.181818181818182	0.272727272727273	0.545454545454545	0.6875	5.15625	5.15625	3.54545454545455	0.169869077204735	0.873077093983454	1	1
29377352_16726	1	4	6	11	0.0909090909090909	0.363636363636364	0.545454545454545	0.6875	5.15625	5.15625	0.539393939393939	0.763610856509453	0.873077093983454	1	1
29377352_16756	1	2	8	11	0.0909090909090909	0.181818181818182	0.727272727272727	0.6875	5.15625	5.15625	3.64242424242424	0.161829475063368	0.873077093983454	1	1
29377352_18350	1	4	7	12	0.0833333333333333	0.333333333333333	0.583333333333333	0.75	5.625	5.625	0.888888888888889	0.641180388429955	0.873077093983454	1	1
29377352_40902	1	4	7	12	0.0833333333333333	0.333333333333333	0.583333333333333	0.75	5.625	5.625	0.888888888888889	0.641180388429955	0.873077093983454	1	1
29377352_40949	1	4	6	11	0.0909090909090909	0.363636363636364	0.545454545454545	0.6875	5.15625	5.15625	0.539393939393939	0.763610856509453	0.873077093983454	1	1
29377354_341998	1	2	4	7	0.142857142857143	0.285714285714286	0.571428571428571	0.4375	3.28125	3.28125	1.38095238095238	0.501337280177891	0.873077093983454	1	1
29377354_428544	1	3	4	8	0.125	0.375	0.5	0.5	3.75	3.75	0.666666666666667	0.716531310573789	0.873077093983454	1	1
29377354_466775	1	3	4	8	0.125	0.375	0.5	0.5	3.75	3.75	0.666666666666667	0.716531310573789	0.873077093983454	1	1
29377354_466887	1	4	5	10	0.1	0.4	0.5	0.625	4.6875	4.6875	0.346666666666667	0.840857282364351	0.914722116996534	1	1
29377354_466948	1	4	5	10	0.1	0.4	0.5	0.625	4.6875	4.6875	0.346666666666667	0.840857282364351	0.914722116996534	1	1
29377354_805593	1	4	6	11	0.0909090909090909	0.363636363636364	0.545454545454545	0.6875	5.15625	5.15625	0.539393939393939	0.763610856509453	0.873077093983454	1	1
29377356_2142577	1	4	1	6	0.166666666666667	0.666666666666667	0.166666666666667	0.375	2.8125	2.8125	2.71111111111111	0.257804030198663	0.873077093983454	1	1
29377356_2142631	2	3	1	6	0.333333333333333	0.5	0.166666666666667	0.375	2.8125	2.8125	8.22222222222222	0.0163895537902136	0.841542432076013	1	1
29377356_2392275	8	9	5	22	0.363636363636364	0.409090909090909	0.227272727272727	1.375	10.3125	10.3125	34.8242424242424	2.74164891127363e-08	1.88636411691271e-05	0.000471591029228176	0.000470960449978583
29377368_1237451	2	4	7	13	0.153846153846154	0.307692307692308	0.538461538461538	0.8125	6.09375	6.09375	2.58974358974359	0.273932981693322	0.873077093983454	1	1
29377368_4518671	1	0	0	1	1	0	0	0.0625	0.46875	0.46875	15	0.000553084370147834	0.0656110637993992	1	1
29377368_4522150	1	0	0	1	1	0	0	0.0625	0.46875	0.46875	15	0.000553084370147834	0.0656110637993992	1	1
29377368_590069	1	4	4	9	0.111111111111111	0.444444444444444	0.444444444444444	0.5625	4.21875	4.21875	0.362962962962963	0.834033690228808	0.914722116996534	1	1
29377375_1027027	1	5	4	10	0.1	0.5	0.4	0.625	4.6875	4.6875	0.346666666666667	0.840857282364351	0.914722116996534	1	1
29377375_1085853	1	5	4	10	0.1	0.5	0.4	0.625	4.6875	4.6875	0.346666666666667	0.840857282364351	0.914722116996534	1	1
29377375_1124066	1	6	3	10	0.1	0.6	0.3	0.625	4.6875	4.6875	1.2	0.548811636094026	0.873077093983454	1	1
29377375_1738446	1	10	2	13	0.0769230769230769	0.769230769230769	0.153846153846154	0.8125	6.09375	6.09375	5.2974358974359	0.0707418496266606	0.873077093983454	1	1
29377376_2477102	1	11	4	16	0.0625	0.6875	0.25	1	7.5	7.5	3.26666666666667	0.195277562835686	0.873077093983454	1	1
29377380_602323	2	6	6	14	0.142857142857143	0.428571428571429	0.428571428571429	0.875	6.5625	6.5625	1.54285714285714	0.462352093308196	0.873077093983454	1	1
29377384_227658	1	4	4	9	0.111111111111111	0.444444444444444	0.444444444444444	0.5625	4.21875	4.21875	0.362962962962963	0.834033690228808	0.914722116996534	1	1
29377384_806678	2	2	5	9	0.222222222222222	0.222222222222222	0.555555555555556	0.5625	4.21875	4.21875	4.98518518518518	0.0826952932105099	0.873077093983454	1	1
29377384_806781	1	3	5	9	0.111111111111111	0.333333333333333	0.555555555555556	0.5625	4.21875	4.21875	0.837037037037037	0.658020943906314	0.873077093983454	1	1
29377384_806800	1	3	5	9	0.111111111111111	0.333333333333333	0.555555555555556	0.5625	4.21875	4.21875	0.837037037037037	0.658020943906314	0.873077093983454	1	1
29377393_1001534	1	4	3	8	0.125	0.5	0.375	0.5	3.75	3.75	0.666666666666667	0.716531310573789	0.873077093983454	1	1
29377393_1001581	1	4	3	8	0.125	0.5	0.375	0.5	3.75	3.75	0.666666666666667	0.716531310573789	0.873077093983454	1	1
29377393_1002275	1	4	2	7	0.142857142857143	0.571428571428571	0.285714285714286	0.4375	3.28125	3.28125	1.38095238095238	0.501337280177891	0.873077093983454	1	1
29377393_1002277	1	4	2	7	0.142857142857143	0.571428571428571	0.285714285714286	0.4375	3.28125	3.28125	1.38095238095238	0.501337280177891	0.873077093983454	1	1
29377393_1158853	1	4	4	9	0.111111111111111	0.444444444444444	0.444444444444444	0.5625	4.21875	4.21875	0.362962962962963	0.834033690228808	0.914722116996534	1	1
29377393_962786	1	2	2	5	0.2	0.4	0.4	0.3125	2.34375	2.34375	1.61333333333333	0.446343400625713	0.873077093983454	1	1
29377393_963121	1	6	2	9	0.111111111111111	0.666666666666667	0.222222222222222	0.5625	4.21875	4.21875	2.25925925925926	0.323152920527728	0.873077093983454	1	1
29377394_437413	1	1	2	4	0.25	0.25	0.5	0.25	1.875	1.875	2.66666666666667	0.263597138115727	0.873077093983454	1	1
29377394_484968	1	1	3	5	0.2	0.2	0.6	0.3125	2.34375	2.34375	2.46666666666667	0.291319891133471	0.873077093983454	1	1
29377401_1544529	1	3	6	10	0.1	0.3	0.6	0.625	4.6875	4.6875	1.2	0.548811636094026	0.873077093983454	1	1
29377401_1847645	1	9	7	17	0.0588235294117647	0.529411764705882	0.411764705882353	1.0625	7.96875	7.96875	0.254901960784314	0.880336568529908	0.932086009804441	1	1
29377401_2864198	2	3	6	11	0.181818181818182	0.272727272727273	0.545454545454545	0.6875	5.15625	5.15625	3.54545454545455	0.169869077204735	0.873077093983454	1	1
29377402_2600106	2	5	3	10	0.2	0.5	0.3	0.625	4.6875	4.6875	3.65333333333333	0.160949171845277	0.873077093983454	1	1
29377402_2600108	2	4	3	9	0.222222222222222	0.444444444444444	0.333333333333333	0.5625	4.21875	4.21875	4.03703703703704	0.132852137342241	0.873077093983454	1	1
29377402_2658418	1	4	4	9	0.111111111111111	0.444444444444444	0.444444444444444	0.5625	4.21875	4.21875	0.362962962962963	0.834033690228808	0.914722116996534	1	1
29377402_2658706	2	5	1	8	0.25	0.625	0.125	0.5	3.75	3.75	6.93333333333333	0.0312209271612309	0.873077093983454	1	1
29377402_2658722	2	5	2	9	0.222222222222222	0.555555555555556	0.222222222222222	0.5625	4.21875	4.21875	4.98518518518519	0.0826952932105098	0.873077093983454	1	1
29377402_2658723	2	5	2	9	0.222222222222222	0.555555555555556	0.222222222222222	0.5625	4.21875	4.21875	4.98518518518519	0.0826952932105098	0.873077093983454	1	1
29377402_4227045	2	5	0	7	0.285714285714286	0.714285714285714	0	0.4375	3.28125	3.28125	9.76190476190476	0.00758978222038706	0.503368373821811	1	1
29377402_4312689	1	5	0	6	0.166666666666667	0.833333333333333	0	0.375	2.8125	2.8125	5.55555555555556	0.0621765240221163	0.873077093983454	1	1
29377402_6676847	1	2	2	5	0.2	0.4	0.4	0.3125	2.34375	2.34375	1.61333333333333	0.446343400625713	0.873077093983454	1	1
29377402_6679617	1	1	6	8	0.125	0.125	0.75	0.5	3.75	3.75	3.86666666666667	0.144665176638995	0.873077093983454	1	1
29377402_6680697	2	1	5	8	0.25	0.125	0.625	0.5	3.75	3.75	6.93333333333333	0.0312209271612309	0.873077093983454	1	1
29377402_6682690	2	1	6	9	0.222222222222222	0.111111111111111	0.666666666666667	0.5625	4.21875	4.21875	6.88148148148148	0.0320409425038236	0.873077093983454	1	1
29377402_6682700	2	1	6	9	0.222222222222222	0.111111111111111	0.666666666666667	0.5625	4.21875	4.21875	6.88148148148148	0.0320409425038236	0.873077093983454	1	1
29377402_6697879	2	1	6	9	0.222222222222222	0.111111111111111	0.666666666666667	0.5625	4.21875	4.21875	6.88148148148148	0.0320409425038236	0.873077093983454	1	1
29377402_751164	1	2	2	5	0.2	0.4	0.4	0.3125	2.34375	2.34375	1.61333333333333	0.446343400625713	0.873077093983454	1	1
29377402_751285	1	2	1	4	0.25	0.5	0.25	0.25	1.875	1.875	2.66666666666667	0.263597138115727	0.873077093983454	1	1
29377409_2417915	1	2	5	8	0.125	0.25	0.625	0.5	3.75	3.75	1.73333333333333	0.420350384508682	0.873077093983454	1	1
29377413_1257	1	2	4	7	0.142857142857143	0.285714285714286	0.571428571428571	0.4375	3.28125	3.28125	1.38095238095238	0.501337280177891	0.873077093983454	1	1
29377413_1264	1	1	4	6	0.166666666666667	0.166666666666667	0.666666666666667	0.375	2.8125	2.8125	2.71111111111111	0.257804030198663	0.873077093983454	1	1
29377413_1440	1	3	3	7	0.142857142857143	0.428571428571429	0.428571428571429	0.4375	3.28125	3.28125	0.771428571428571	0.679964773578894	0.873077093983454	1	1
29377418_2103555	1	6	3	10	0.1	0.6	0.3	0.625	4.6875	4.6875	1.2	0.548811636094026	0.873077093983454	1	1
29377418_211310	1	2	2	5	0.2	0.4	0.4	0.3125	2.34375	2.34375	1.61333333333333	0.446343400625713	0.873077093983454	1	1
29377418_3449906	1	2	4	7	0.142857142857143	0.285714285714286	0.571428571428571	0.4375	3.28125	3.28125	1.38095238095238	0.501337280177891	0.873077093983454	1	1
29377418_3452258	1	3	5	9	0.111111111111111	0.333333333333333	0.555555555555556	0.5625	4.21875	4.21875	0.837037037037037	0.658020943906314	0.873077093983454	1	1
29377418_3452396	1	3	4	8	0.125	0.375	0.5	0.5	3.75	3.75	0.666666666666667	0.716531310573789	0.873077093983454	1	1
29377418_3452454	1	2	5	8	0.125	0.25	0.625	0.5	3.75	3.75	1.73333333333333	0.420350384508682	0.873077093983454	1	1
29377418_3474389	1	2	5	8	0.125	0.25	0.625	0.5	3.75	3.75	1.73333333333333	0.420350384508682	0.873077093983454	1	1
29377418_3511466	1	3	4	8	0.125	0.375	0.5	0.5	3.75	3.75	0.666666666666667	0.716531310573789	0.873077093983454	1	1
29377418_3511536	2	5	8	15	0.133333333333333	0.333333333333333	0.533333333333333	0.9375	7.03125	7.03125	1.92444444444444	0.382042957609782	0.873077093983454	1	1
29377418_3511556	1	3	5	9	0.111111111111111	0.333333333333333	0.555555555555556	0.5625	4.21875	4.21875	0.837037037037037	0.658020943906314	0.873077093983454	1	1
29377419_918267	1	6	4	11	0.0909090909090909	0.545454545454545	0.363636363636364	0.6875	5.15625	5.15625	0.539393939393939	0.763610856509453	0.873077093983454	1	1
29377419_919395	1	6	4	11	0.0909090909090909	0.545454545454545	0.363636363636364	0.6875	5.15625	5.15625	0.539393939393939	0.763610856509453	0.873077093983454	1	1
29377419_919492	1	5	4	10	0.1	0.5	0.4	0.625	4.6875	4.6875	0.346666666666667	0.840857282364351	0.914722116996534	1	1
29377420_2388040	1	7	6	14	0.0714285714285714	0.5	0.428571428571429	0.875	6.5625	6.5625	0.0952380952380952	0.953496954833477	0.96137755686346	1	1
29377420_2388215	1	7	5	13	0.0769230769230769	0.538461538461538	0.384615384615385	0.8125	6.09375	6.09375	0.374358974358974	0.829294875228351	0.914722116996534	1	1
29377420_5231973	1	6	7	14	0.0714285714285714	0.428571428571429	0.5	0.875	6.5625	6.5625	0.0952380952380952	0.953496954833477	0.96137755686346	1	1
29377421_4294586	1	6	4	11	0.0909090909090909	0.545454545454545	0.363636363636364	0.6875	5.15625	5.15625	0.539393939393939	0.763610856509453	0.873077093983454	1	1
29377421_4295382	1	4	2	7	0.142857142857143	0.571428571428571	0.285714285714286	0.4375	3.28125	3.28125	1.38095238095238	0.501337280177891	0.873077093983454	1	1
29377421_4308279	1	4	3	8	0.125	0.5	0.375	0.5	3.75	3.75	0.666666666666667	0.716531310573789	0.873077093983454	1	1
29377423_2030300	1	3	4	8	0.125	0.375	0.5	0.5	3.75	3.75	0.666666666666667	0.716531310573789	0.873077093983454	1	1
29377423_2263021	1	3	4	8	0.125	0.375	0.5	0.5	3.75	3.75	0.666666666666667	0.716531310573789	0.873077093983454	1	1
29377434_1594405	1	2	0	3	0.333333333333333	0.666666666666667	0	0.1875	1.40625	1.40625	5.17777777777778	0.0751034420112446	0.873077093983454	1	1
29377435_700648	1	5	2	8	0.125	0.625	0.25	0.5	3.75	3.75	1.73333333333333	0.420350384508682	0.873077093983454	1	1
29377435_931536	2	9	2	13	0.153846153846154	0.692307692307692	0.153846153846154	0.8125	6.09375	6.09375	5.87179487179487	0.0530830592807443	0.873077093983454	1	1
29377435_931584	1	8	4	13	0.0769230769230769	0.615384615384615	0.307692307692308	0.8125	6.09375	6.09375	1.35897435897436	0.506876862579111	0.873077093983454	1	1
29377438_817980	1	2	6	9	0.111111111111111	0.222222222222222	0.666666666666667	0.5625	4.21875	4.21875	2.25925925925926	0.323152920527728	0.873077093983454	1	1
29377438_818427	1	1	8	10	0.1	0.1	0.8	0.625	4.6875	4.6875	5.46666666666667	0.0650022539630345	0.873077093983454	1	1
29377438_818462	1	1	7	9	0.111111111111111	0.111111111111111	0.777777777777778	0.5625	4.21875	4.21875	4.62962962962963	0.0987844757298322	0.873077093983454	1	1
29377439_1137197	1	7	1	9	0.111111111111111	0.777777777777778	0.111111111111111	0.5625	4.21875	4.21875	4.62962962962963	0.0987844757298322	0.873077093983454	1	1
29377439_1137308	1	5	1	7	0.142857142857143	0.714285714285714	0.142857142857143	0.4375	3.28125	3.28125	3.20952380952381	0.20093739145124	0.873077093983454	1	1
29377439_1137608	1	5	1	7	0.142857142857143	0.714285714285714	0.142857142857143	0.4375	3.28125	3.28125	3.20952380952381	0.20093739145124	0.873077093983454	1	1
29377439_1758045	1	9	3	13	0.0769230769230769	0.692307692307692	0.230769230769231	0.8125	6.09375	6.09375	3	0.22313016014843	0.873077093983454	1	1
29377439_191357	1	6	5	12	0.0833333333333333	0.5	0.416666666666667	0.75	5.625	5.625	0.177777777777778	0.914947228730031	0.948632650446788	1	1
29377439_496449	1	3	0	4	0.25	0.75	0	0.25	1.875	1.875	4.8	0.0907179532894125	0.873077093983454	1	1
29377439_801492	1	5	1	7	0.142857142857143	0.714285714285714	0.142857142857143	0.4375	3.28125	3.28125	3.20952380952381	0.20093739145124	0.873077093983454	1	1
29377439_811762	1	5	1	7	0.142857142857143	0.714285714285714	0.142857142857143	0.4375	3.28125	3.28125	3.20952380952381	0.20093739145124	0.873077093983454	1	1
29377439_825863	1	5	1	7	0.142857142857143	0.714285714285714	0.142857142857143	0.4375	3.28125	3.28125	3.20952380952381	0.20093739145124	0.873077093983454	1	1
29377442_2037058	1	4	3	8	0.125	0.5	0.375	0.5	3.75	3.75	0.666666666666667	0.716531310573789	0.873077093983454	1	1
29377442_735919	1	8	1	10	0.1	0.8	0.1	0.625	4.6875	4.6875	5.46666666666667	0.0650022539630345	0.873077093983454	1	1
29377442_735972	1	8	1	10	0.1	0.8	0.1	0.625	4.6875	4.6875	5.46666666666667	0.0650022539630345	0.873077093983454	1	1
29377446_2267773	1	0	2	3	0.333333333333333	0	0.666666666666667	0.1875	1.40625	1.40625	5.17777777777778	0.0751034420112446	0.873077093983454	1	1
29377450_2630903	1	8	3	12	0.0833333333333333	0.666666666666667	0.25	0.75	5.625	5.625	2.31111111111111	0.314882553549455	0.873077093983454	1	1
29377451_1452722	1	2	2	5	0.2	0.4	0.4	0.3125	2.34375	2.34375	1.61333333333333	0.446343400625713	0.873077093983454	1	1
29377451_58796	1	1	1	3	0.333333333333333	0.333333333333333	0.333333333333333	0.1875	1.40625	1.40625	3.75555555555556	0.152929571925722	0.873077093983454	1	1
29377456_1087670	1	5	2	8	0.125	0.625	0.25	0.5	3.75	3.75	1.73333333333333	0.420350384508682	0.873077093983454	1	1
29377456_1087778	1	6	2	9	0.111111111111111	0.666666666666667	0.222222222222222	0.5625	4.21875	4.21875	2.25925925925926	0.323152920527728	0.873077093983454	1	1
29377456_1333104	1	6	2	9	0.111111111111111	0.666666666666667	0.222222222222222	0.5625	4.21875	4.21875	2.25925925925926	0.323152920527728	0.873077093983454	1	1
29377456_1333106	1	6	2	9	0.111111111111111	0.666666666666667	0.222222222222222	0.5625	4.21875	4.21875	2.25925925925926	0.323152920527728	0.873077093983454	1	1
29377459_1264437	1	3	0	4	0.25	0.75	0	0.25	1.875	1.875	4.8	0.0907179532894125	0.873077093983454	1	1
29377463_10859	1	10	4	15	0.0666666666666667	0.666666666666667	0.266666666666667	0.9375	7.03125	7.03125	2.56444444444444	0.277420125789128	0.873077093983454	1	1
29377464_1053087	5	4	4	13	0.384615384615385	0.307692307692308	0.307692307692308	0.8125	6.09375	6.09375	23.0205128205128	1.00267261981146e-05	0.00287449528889615	0.172469717333769	0.17187814048808
29377465_925869	1	10	5	16	0.0625	0.625	0.3125	1	7.5	7.5	1.66666666666667	0.434598208507078	0.873077093983454	1	1
29377465_925982	2	9	6	17	0.117647058823529	0.529411764705882	0.352941176470588	1.0625	7.96875	7.96875	1.44705882352941	0.485037334932709	0.873077093983454	1	1
29377465_929119	2	7	7	16	0.125	0.4375	0.4375	1	7.5	7.5	1.06666666666667	0.586646219510032	0.873077093983454	1	1
29377469_194145	1	0	0	1	1	0	0	0.0625	0.46875	0.46875	15	0.000553084370147834	0.0656110637993992	1	1
29377469_229265	1	4	2	7	0.142857142857143	0.571428571428571	0.285714285714286	0.4375	3.28125	3.28125	1.38095238095238	0.501337280177891	0.873077093983454	1	1
29377469_229266	1	4	2	7	0.142857142857143	0.571428571428571	0.285714285714286	0.4375	3.28125	3.28125	1.38095238095238	0.501337280177891	0.873077093983454	1	1
29377469_229295	1	4	2	7	0.142857142857143	0.571428571428571	0.285714285714286	0.4375	3.28125	3.28125	1.38095238095238	0.501337280177891	0.873077093983454	1	1
29377469_229322	1	5	2	8	0.125	0.625	0.25	0.5	3.75	3.75	1.73333333333333	0.420350384508682	0.873077093983454	1	1
29377472_964122	1	6	5	12	0.0833333333333333	0.5	0.416666666666667	0.75	5.625	5.625	0.177777777777778	0.914947228730031	0.948632650446788	1	1
29377477_141065	1	4	4	9	0.111111111111111	0.444444444444444	0.444444444444444	0.5625	4.21875	4.21875	0.362962962962963	0.834033690228808	0.914722116996534	1	1
29377477_15525	2	4	4	10	0.2	0.4	0.4	0.625	4.6875	4.6875	3.22666666666667	0.199222431282126	0.873077093983454	1	1
29377477_15526	1	5	4	10	0.1	0.5	0.4	0.625	4.6875	4.6875	0.346666666666667	0.840857282364351	0.914722116996534	1	1
29377477_15554	2	4	4	10	0.2	0.4	0.4	0.625	4.6875	4.6875	3.22666666666667	0.199222431282126	0.873077093983454	1	1
29377477_16081	2	3	4	9	0.222222222222222	0.333333333333333	0.444444444444444	0.5625	4.21875	4.21875	4.03703703703704	0.132852137342241	0.873077093983454	1	1
29377477_178132	2	4	3	9	0.222222222222222	0.444444444444444	0.333333333333333	0.5625	4.21875	4.21875	4.03703703703704	0.132852137342241	0.873077093983454	1	1
29377477_178155	2	4	4	10	0.2	0.4	0.4	0.625	4.6875	4.6875	3.22666666666667	0.199222431282126	0.873077093983454	1	1
29377477_281226	1	3	3	7	0.142857142857143	0.428571428571429	0.428571428571429	0.4375	3.28125	3.28125	0.771428571428571	0.679964773578894	0.873077093983454	1	1
29377477_281229	1	3	5	9	0.111111111111111	0.333333333333333	0.555555555555556	0.5625	4.21875	4.21875	0.837037037037037	0.658020943906314	0.873077093983454	1	1
29377477_284423	2	3	5	10	0.2	0.3	0.5	0.625	4.6875	4.6875	3.65333333333333	0.160949171845277	0.873077093983454	1	1
29377477_565776	1	6	6	13	0.0769230769230769	0.461538461538462	0.461538461538462	0.8125	6.09375	6.09375	0.0461538461538462	0.977187312627299	0.979807575896366	1	1
29377477_565822	1	3	3	7	0.142857142857143	0.428571428571429	0.428571428571429	0.4375	3.28125	3.28125	0.771428571428571	0.679964773578894	0.873077093983454	1	1
29377477_565878	1	6	6	13	0.0769230769230769	0.461538461538462	0.461538461538462	0.8125	6.09375	6.09375	0.0461538461538462	0.977187312627299	0.979807575896366	1	1
29377477_568272	1	3	4	8	0.125	0.375	0.5	0.5	3.75	3.75	0.666666666666667	0.716531310573789	0.873077093983454	1	1
29377477_568294	1	2	4	7	0.142857142857143	0.285714285714286	0.571428571428571	0.4375	3.28125	3.28125	1.38095238095238	0.501337280177891	0.873077093983454	1	1
29377478_297948	2	3	6	11	0.181818181818182	0.272727272727273	0.545454545454545	0.6875	5.15625	5.15625	3.54545454545455	0.169869077204735	0.873077093983454	1	1
29377478_449535	1	2	3	6	0.166666666666667	0.333333333333333	0.5	0.375	2.8125	2.8125	1.28888888888889	0.52495410227809	0.873077093983454	1	1
29377478_895840	1	2	1	4	0.25	0.5	0.25	0.25	1.875	1.875	2.66666666666667	0.263597138115727	0.873077093983454	1	1
29377479_1540	1	5	6	12	0.0833333333333333	0.416666666666667	0.5	0.75	5.625	5.625	0.177777777777778	0.914947228730031	0.948632650446788	1	1
29377479_404278	1	4	5	10	0.1	0.4	0.5	0.625	4.6875	4.6875	0.346666666666667	0.840857282364351	0.914722116996534	1	1
29377482_1449838	1	1	1	3	0.333333333333333	0.333333333333333	0.333333333333333	0.1875	1.40625	1.40625	3.75555555555556	0.152929571925722	0.873077093983454	1	1
29377482_1449883	1	1	1	3	0.333333333333333	0.333333333333333	0.333333333333333	0.1875	1.40625	1.40625	3.75555555555556	0.152929571925722	0.873077093983454	1	1
29377482_1728981	1	0	1	2	0.5	0	0.5	0.125	0.9375	0.9375	7.06666666666667	0.0292073954384949	0.873077093983454	1	1
29377482_1729039	1	0	1	2	0.5	0	0.5	0.125	0.9375	0.9375	7.06666666666667	0.0292073954384949	0.873077093983454	1	1
29377482_1729117	1	0	1	2	0.5	0	0.5	0.125	0.9375	0.9375	7.06666666666667	0.0292073954384949	0.873077093983454	1	1
29377487_252730	1	5	2	8	0.125	0.625	0.25	0.5	3.75	3.75	1.73333333333333	0.420350384508682	0.873077093983454	1	1
29377487_252761	3	3	1	7	0.428571428571429	0.428571428571429	0.142857142857143	0.4375	3.28125	3.28125	16.6190476190476	0.00024616123509285	0.0465298835695836	1	1
29377487_252924	3	4	4	11	0.272727272727273	0.363636363636364	0.363636363636364	0.6875	5.15625	5.15625	8.2969696969697	0.0157883200685796	0.841542432076013	1	1
29377495_350024	2	5	3	10	0.2	0.5	0.3	0.625	4.6875	4.6875	3.65333333333333	0.160949171845277	0.873077093983454	1	1
29377495_350843	2	6	5	13	0.153846153846154	0.461538461538462	0.384615384615385	0.8125	6.09375	6.09375	1.93333333333333	0.380348756589259	0.873077093983454	1	1
29377503_1289971	1	6	3	10	0.1	0.6	0.3	0.625	4.6875	4.6875	1.2	0.548811636094026	0.873077093983454	1	1
29377503_438612	1	3	7	11	0.0909090909090909	0.272727272727273	0.636363636363636	0.6875	5.15625	5.15625	1.7030303030303	0.426767823924134	0.873077093983454	1	1
29377503_438628	1	3	7	11	0.0909090909090909	0.272727272727273	0.636363636363636	0.6875	5.15625	5.15625	1.7030303030303	0.426767823924134	0.873077093983454	1	1
29377503_590496	2	3	5	10	0.2	0.3	0.5	0.625	4.6875	4.6875	3.65333333333333	0.160949171845277	0.873077093983454	1	1
29377503_625938	1	4	8	13	0.0769230769230769	0.307692307692308	0.615384615384615	0.8125	6.09375	6.09375	1.35897435897436	0.506876862579111	0.873077093983454	1	1
29377512_3762712	1	1	0	2	0.5	0.5	0	0.125	0.9375	0.9375	7.06666666666667	0.0292073954384949	0.873077093983454	1	1
29377512_4820096	1	0	0	1	1	0	0	0.0625	0.46875	0.46875	15	0.000553084370147834	0.0656110637993992	1	1
29377513_1249431	1	2	4	7	0.142857142857143	0.285714285714286	0.571428571428571	0.4375	3.28125	3.28125	1.38095238095238	0.501337280177891	0.873077093983454	1	1
29377513_1249449	1	3	3	7	0.142857142857143	0.428571428571429	0.428571428571429	0.4375	3.28125	3.28125	0.771428571428571	0.679964773578894	0.873077093983454	1	1
29377513_1249472	1	2	4	7	0.142857142857143	0.285714285714286	0.571428571428571	0.4375	3.28125	3.28125	1.38095238095238	0.501337280177891	0.873077093983454	1	1
29377513_1249528	2	2	2	6	0.333333333333333	0.333333333333333	0.333333333333333	0.375	2.8125	2.8125	7.51111111111111	0.0233874539693846	0.873077093983454	1	1
29377513_1850929	2	1	4	7	0.285714285714286	0.142857142857143	0.571428571428571	0.4375	3.28125	3.28125	7.32380952380952	0.025683545067076	0.873077093983454	1	1
29377513_1851309	2	3	4	9	0.222222222222222	0.333333333333333	0.444444444444444	0.5625	4.21875	4.21875	4.03703703703704	0.132852137342241	0.873077093983454	1	1
29377513_1851314	2	3	4	9	0.222222222222222	0.333333333333333	0.444444444444444	0.5625	4.21875	4.21875	4.03703703703704	0.132852137342241	0.873077093983454	1	1
29377513_1851324	2	3	5	10	0.2	0.3	0.5	0.625	4.6875	4.6875	3.65333333333333	0.160949171845277	0.873077093983454	1	1
29377513_1851395	2	3	5	10	0.2	0.3	0.5	0.625	4.6875	4.6875	3.65333333333333	0.160949171845277	0.873077093983454	1	1
29377513_1853298	2	3	5	10	0.2	0.3	0.5	0.625	4.6875	4.6875	3.65333333333333	0.160949171845277	0.873077093983454	1	1
29377513_1853532	2	3	5	10	0.2	0.3	0.5	0.625	4.6875	4.6875	3.65333333333333	0.160949171845277	0.873077093983454	1	1
29377513_1853539	2	3	5	10	0.2	0.3	0.5	0.625	4.6875	4.6875	3.65333333333333	0.160949171845277	0.873077093983454	1	1
29377513_1888202	1	2	3	6	0.166666666666667	0.333333333333333	0.5	0.375	2.8125	2.8125	1.28888888888889	0.52495410227809	0.873077093983454	1	1
29377513_1888210	2	3	4	9	0.222222222222222	0.333333333333333	0.444444444444444	0.5625	4.21875	4.21875	4.03703703703704	0.132852137342241	0.873077093983454	1	1
29377513_2158094	2	3	5	10	0.2	0.3	0.5	0.625	4.6875	4.6875	3.65333333333333	0.160949171845277	0.873077093983454	1	1
29377513_2158159	2	3	5	10	0.2	0.3	0.5	0.625	4.6875	4.6875	3.65333333333333	0.160949171845277	0.873077093983454	1	1
29377513_2158536	1	3	5	9	0.111111111111111	0.333333333333333	0.555555555555556	0.5625	4.21875	4.21875	0.837037037037037	0.658020943906314	0.873077093983454	1	1
29377513_2847997	1	7	3	11	0.0909090909090909	0.636363636363636	0.272727272727273	0.6875	5.15625	5.15625	1.7030303030303	0.426767823924134	0.873077093983454	1	1
29377513_2848035	2	6	2	10	0.2	0.6	0.2	0.625	4.6875	4.6875	4.93333333333333	0.0848672789700174	0.873077093983454	1	1
29377513_2848138	2	5	4	11	0.181818181818182	0.454545454545455	0.363636363636364	0.6875	5.15625	5.15625	2.76969696969697	0.250361730513616	0.873077093983454	1	1
29377513_2994401	1	8	5	14	0.0714285714285714	0.571428571428571	0.357142857142857	0.875	6.5625	6.5625	0.704761904761905	0.703012256764582	0.873077093983454	1	1
29377513_3833876	1	4	4	9	0.111111111111111	0.444444444444444	0.444444444444444	0.5625	4.21875	4.21875	0.362962962962963	0.834033690228808	0.914722116996534	1	1
29377513_613944	2	3	3	8	0.25	0.375	0.375	0.5	3.75	3.75	4.8	0.0907179532894125	0.873077093983454	1	1
29377513_613951	2	3	3	8	0.25	0.375	0.375	0.5	3.75	3.75	4.8	0.0907179532894125	0.873077093983454	1	1
29377513_614296	2	4	3	9	0.222222222222222	0.444444444444444	0.333333333333333	0.5625	4.21875	4.21875	4.03703703703704	0.132852137342241	0.873077093983454	1	1
29377513_614528	2	4	4	10	0.2	0.4	0.4	0.625	4.6875	4.6875	3.22666666666667	0.199222431282126	0.873077093983454	1	1
29377513_614565	2	4	4	10	0.2	0.4	0.4	0.625	4.6875	4.6875	3.22666666666667	0.199222431282126	0.873077093983454	1	1
29377513_614591	2	4	4	10	0.2	0.4	0.4	0.625	4.6875	4.6875	3.22666666666667	0.199222431282126	0.873077093983454	1	1
29377513_614630	2	4	3	9	0.222222222222222	0.444444444444444	0.333333333333333	0.5625	4.21875	4.21875	4.03703703703704	0.132852137342241	0.873077093983454	1	1
29377513_614664	2	5	3	10	0.2	0.5	0.3	0.625	4.6875	4.6875	3.65333333333333	0.160949171845277	0.873077093983454	1	1
29377513_614669	2	4	3	9	0.222222222222222	0.444444444444444	0.333333333333333	0.5625	4.21875	4.21875	4.03703703703704	0.132852137342241	0.873077093983454	1	1
29377513_614718	2	4	3	9	0.222222222222222	0.444444444444444	0.333333333333333	0.5625	4.21875	4.21875	4.03703703703704	0.132852137342241	0.873077093983454	1	1
29377513_614789	1	5	2	8	0.125	0.625	0.25	0.5	3.75	3.75	1.73333333333333	0.420350384508682	0.873077093983454	1	1
29377513_614794	1	5	3	9	0.111111111111111	0.555555555555556	0.333333333333333	0.5625	4.21875	4.21875	0.837037037037037	0.658020943906314	0.873077093983454	1	1
29377513_892770	2	3	4	9	0.222222222222222	0.333333333333333	0.444444444444444	0.5625	4.21875	4.21875	4.03703703703704	0.132852137342241	0.873077093983454	1	1
29377524_1947933	1	2	5	8	0.125	0.25	0.625	0.5	3.75	3.75	1.73333333333333	0.420350384508682	0.873077093983454	1	1
29377524_1947938	1	2	5	8	0.125	0.25	0.625	0.5	3.75	3.75	1.73333333333333	0.420350384508682	0.873077093983454	1	1
29377529_1165889	1	3	6	10	0.1	0.3	0.6	0.625	4.6875	4.6875	1.2	0.548811636094026	0.873077093983454	1	1
29377529_1165964	1	3	6	10	0.1	0.3	0.6	0.625	4.6875	4.6875	1.2	0.548811636094026	0.873077093983454	1	1
29377529_1167132	1	3	4	8	0.125	0.375	0.5	0.5	3.75	3.75	0.666666666666667	0.716531310573789	0.873077093983454	1	1
29377529_1167134	1	3	4	8	0.125	0.375	0.5	0.5	3.75	3.75	0.666666666666667	0.716531310573789	0.873077093983454	1	1
29377529_1167275	1	3	5	9	0.111111111111111	0.333333333333333	0.555555555555556	0.5625	4.21875	4.21875	0.837037037037037	0.658020943906314	0.873077093983454	1	1
29377529_1167340	1	3	6	10	0.1	0.3	0.6	0.625	4.6875	4.6875	1.2	0.548811636094026	0.873077093983454	1	1
29377529_1167377	1	3	4	8	0.125	0.375	0.5	0.5	3.75	3.75	0.666666666666667	0.716531310573789	0.873077093983454	1	1
29377529_2713121	2	5	1	8	0.25	0.625	0.125	0.5	3.75	3.75	6.93333333333333	0.0312209271612309	0.873077093983454	1	1
29377529_2713176	2	9	2	13	0.153846153846154	0.692307692307692	0.153846153846154	0.8125	6.09375	6.09375	5.87179487179487	0.0530830592807443	0.873077093983454	1	1
29377529_3414489	1	4	5	10	0.1	0.4	0.5	0.625	4.6875	4.6875	0.346666666666667	0.840857282364351	0.914722116996534	1	1
29377529_903906	1	3	6	10	0.1	0.3	0.6	0.625	4.6875	4.6875	1.2	0.548811636094026	0.873077093983454	1	1
29377532_224675	1	3	1	5	0.2	0.6	0.2	0.3125	2.34375	2.34375	2.46666666666667	0.291319891133471	0.873077093983454	1	1
29377532_224799	1	3	1	5	0.2	0.6	0.2	0.3125	2.34375	2.34375	2.46666666666667	0.291319891133471	0.873077093983454	1	1
29377532_224912	1	3	1	5	0.2	0.6	0.2	0.3125	2.34375	2.34375	2.46666666666667	0.291319891133471	0.873077093983454	1	1
29377532_328313	1	2	2	5	0.2	0.4	0.4	0.3125	2.34375	2.34375	1.61333333333333	0.446343400625713	0.873077093983454	1	1
29377533_546333	1	5	5	11	0.0909090909090909	0.454545454545455	0.454545454545455	0.6875	5.15625	5.15625	0.151515151515152	0.927040916512593	0.948632650446788	1	1
29377533_546349	1	5	5	11	0.0909090909090909	0.454545454545455	0.454545454545455	0.6875	5.15625	5.15625	0.151515151515152	0.927040916512593	0.948632650446788	1	1
29377533_546426	1	4	5	10	0.1	0.4	0.5	0.625	4.6875	4.6875	0.346666666666667	0.840857282364351	0.914722116996534	1	1
29377537_2578011	1	1	1	3	0.333333333333333	0.333333333333333	0.333333333333333	0.1875	1.40625	1.40625	3.75555555555556	0.152929571925722	0.873077093983454	1	1
29377537_69273	1	9	3	13	0.0769230769230769	0.692307692307692	0.230769230769231	0.8125	6.09375	6.09375	3	0.22313016014843	0.873077093983454	1	1
29377537_70250	1	9	5	15	0.0666666666666667	0.6	0.333333333333333	0.9375	7.03125	7.03125	1.14222222222222	0.564897426061502	0.873077093983454	1	1
29377542_1314380	1	3	1	5	0.2	0.6	0.2	0.3125	2.34375	2.34375	2.46666666666667	0.291319891133471	0.873077093983454	1	1
29377542_1314695	1	4	0	5	0.2	0.8	0	0.3125	2.34375	2.34375	5.02666666666667	0.0809977960990687	0.873077093983454	1	1
29377542_1314800	1	4	2	7	0.142857142857143	0.571428571428571	0.285714285714286	0.4375	3.28125	3.28125	1.38095238095238	0.501337280177891	0.873077093983454	1	1
29377542_1554666	1	4	2	7	0.142857142857143	0.571428571428571	0.285714285714286	0.4375	3.28125	3.28125	1.38095238095238	0.501337280177891	0.873077093983454	1	1
29377542_1554737	1	4	2	7	0.142857142857143	0.571428571428571	0.285714285714286	0.4375	3.28125	3.28125	1.38095238095238	0.501337280177891	0.873077093983454	1	1
29377542_1555091	1	5	2	8	0.125	0.625	0.25	0.5	3.75	3.75	1.73333333333333	0.420350384508682	0.873077093983454	1	1
29377542_331659	1	0	0	1	1	0	0	0.0625	0.46875	0.46875	15	0.000553084370147834	0.0656110637993992	1	1
29377543_2491709	1	3	2	6	0.166666666666667	0.5	0.333333333333333	0.375	2.8125	2.8125	1.28888888888889	0.52495410227809	0.873077093983454	1	1
29377543_2491905	1	4	4	9	0.111111111111111	0.444444444444444	0.444444444444444	0.5625	4.21875	4.21875	0.362962962962963	0.834033690228808	0.914722116996534	1	1
29377543_2491985	1	4	3	8	0.125	0.5	0.375	0.5	3.75	3.75	0.666666666666667	0.716531310573789	0.873077093983454	1	1
29377547_1896280	3	1	3	7	0.428571428571429	0.142857142857143	0.428571428571429	0.4375	3.28125	3.28125	16.6190476190476	0.000246161235092849	0.0465298835695836	1	1
29377549_357354	1	3	2	6	0.166666666666667	0.5	0.333333333333333	0.375	2.8125	2.8125	1.28888888888889	0.52495410227809	0.873077093983454	1	1
29377552_1698416	1	9	7	17	0.0588235294117647	0.529411764705882	0.411764705882353	1.0625	7.96875	7.96875	0.254901960784314	0.880336568529908	0.932086009804441	1	1
29377552_1805008	1	8	6	15	0.0666666666666667	0.533333333333333	0.4	0.9375	7.03125	7.03125	0.288888888888889	0.865502994567177	0.928276269399873	1	1
29377552_1941244	1	9	7	17	0.0588235294117647	0.529411764705882	0.411764705882353	1.0625	7.96875	7.96875	0.254901960784314	0.880336568529908	0.932086009804441	1	1
29377552_213210	1	5	4	10	0.1	0.5	0.4	0.625	4.6875	4.6875	0.346666666666667	0.840857282364351	0.914722116996534	1	1
29377552_213227	1	7	4	12	0.0833333333333333	0.583333333333333	0.333333333333333	0.75	5.625	5.625	0.888888888888889	0.641180388429955	0.873077093983454	1	1
29377554_1749093	1	5	2	8	0.125	0.625	0.25	0.5	3.75	3.75	1.73333333333333	0.420350384508682	0.873077093983454	1	1
29377554_1749118	1	7	4	12	0.0833333333333333	0.583333333333333	0.333333333333333	0.75	5.625	5.625	0.888888888888889	0.641180388429955	0.873077093983454	1	1
29377556_1582905	2	5	5	12	0.166666666666667	0.416666666666667	0.416666666666667	0.75	5.625	5.625	2.22222222222222	0.329192987807906	0.873077093983454	1	1
29377556_171773	1	1	4	6	0.166666666666667	0.166666666666667	0.666666666666667	0.375	2.8125	2.8125	2.71111111111111	0.257804030198663	0.873077093983454	1	1
29377556_216120	1	1	3	5	0.2	0.2	0.6	0.3125	2.34375	2.34375	2.46666666666667	0.291319891133471	0.873077093983454	1	1
29377556_273416	1	1	4	6	0.166666666666667	0.166666666666667	0.666666666666667	0.375	2.8125	2.8125	2.71111111111111	0.257804030198663	0.873077093983454	1	1
29377556_273474	1	1	4	6	0.166666666666667	0.166666666666667	0.666666666666667	0.375	2.8125	2.8125	2.71111111111111	0.257804030198663	0.873077093983454	1	1
29377558_2400695	1	1	3	5	0.2	0.2	0.6	0.3125	2.34375	2.34375	2.46666666666667	0.291319891133471	0.873077093983454	1	1
29377558_808622	1	0	0	1	1	0	0	0.0625	0.46875	0.46875	15	0.000553084370147834	0.0656110637993992	1	1
29377559_3151395	1	3	4	8	0.125	0.375	0.5	0.5	3.75	3.75	0.666666666666667	0.716531310573789	0.873077093983454	1	1
29377559_3151474	1	1	3	5	0.2	0.2	0.6	0.3125	2.34375	2.34375	2.46666666666667	0.291319891133471	0.873077093983454	1	1
29377559_3924400	1	4	3	8	0.125	0.5	0.375	0.5	3.75	3.75	0.666666666666667	0.716531310573789	0.873077093983454	1	1
29377559_3925353	1	6	2	9	0.111111111111111	0.666666666666667	0.222222222222222	0.5625	4.21875	4.21875	2.25925925925926	0.323152920527728	0.873077093983454	1	1
29377567_1020829	1	6	6	13	0.0769230769230769	0.461538461538462	0.461538461538462	0.8125	6.09375	6.09375	0.0461538461538462	0.977187312627299	0.979807575896366	1	1
29377567_279388	2	5	2	9	0.222222222222222	0.555555555555556	0.222222222222222	0.5625	4.21875	4.21875	4.98518518518519	0.0826952932105098	0.873077093983454	1	1
29377567_736670	1	1	0	2	0.5	0.5	0	0.125	0.9375	0.9375	7.06666666666667	0.0292073954384949	0.873077093983454	1	1
29377567_854327	1	5	4	10	0.1	0.5	0.4	0.625	4.6875	4.6875	0.346666666666667	0.840857282364351	0.914722116996534	1	1
29377567_868613	1	2	6	9	0.111111111111111	0.222222222222222	0.666666666666667	0.5625	4.21875	4.21875	2.25925925925926	0.323152920527728	0.873077093983454	1	1
29377567_868614	1	4	0	5	0.2	0.8	0	0.3125	2.34375	2.34375	5.02666666666667	0.0809977960990687	0.873077093983454	1	1
29377567_875753	1	5	5	11	0.0909090909090909	0.454545454545455	0.454545454545455	0.6875	5.15625	5.15625	0.151515151515152	0.927040916512593	0.948632650446788	1	1
29377572_1357732	1	9	5	15	0.0666666666666667	0.6	0.333333333333333	0.9375	7.03125	7.03125	1.14222222222222	0.564897426061502	0.873077093983454	1	1
29377572_1436857	1	8	6	15	0.0666666666666667	0.533333333333333	0.4	0.9375	7.03125	7.03125	0.288888888888889	0.865502994567177	0.928276269399873	1	1
29377572_51655	1	9	3	13	0.0769230769230769	0.692307692307692	0.230769230769231	0.8125	6.09375	6.09375	3	0.22313016014843	0.873077093983454	1	1
29377573_282269	1	2	4	7	0.142857142857143	0.285714285714286	0.571428571428571	0.4375	3.28125	3.28125	1.38095238095238	0.501337280177891	0.873077093983454	1	1
29377573_293415	1	4	4	9	0.111111111111111	0.444444444444444	0.444444444444444	0.5625	4.21875	4.21875	0.362962962962963	0.834033690228808	0.914722116996534	1	1
29377579_599516	1	6	5	12	0.0833333333333333	0.5	0.416666666666667	0.75	5.625	5.625	0.177777777777778	0.914947228730031	0.948632650446788	1	1
29377579_599591	1	6	5	12	0.0833333333333333	0.5	0.416666666666667	0.75	5.625	5.625	0.177777777777778	0.914947228730031	0.948632650446788	1	1
29377587_1403337	2	3	6	11	0.181818181818182	0.272727272727273	0.545454545454545	0.6875	5.15625	5.15625	3.54545454545455	0.169869077204735	0.873077093983454	1	1
29377587_3188623	2	2	10	14	0.142857142857143	0.142857142857143	0.714285714285714	0.875	6.5625	6.5625	6.41904761904762	0.0403758352832287	0.873077093983454	1	1
29377600_1018505	1	2	5	8	0.125	0.25	0.625	0.5	3.75	3.75	1.73333333333333	0.420350384508682	0.873077093983454	1	1
29377600_1018506	1	2	5	8	0.125	0.25	0.625	0.5	3.75	3.75	1.73333333333333	0.420350384508682	0.873077093983454	1	1
29377600_1056702	1	2	5	8	0.125	0.25	0.625	0.5	3.75	3.75	1.73333333333333	0.420350384508682	0.873077093983454	1	1
29377600_1056763	1	3	5	9	0.111111111111111	0.333333333333333	0.555555555555556	0.5625	4.21875	4.21875	0.837037037037037	0.658020943906314	0.873077093983454	1	1
29377600_1072327	4	2	5	11	0.363636363636364	0.181818181818182	0.454545454545455	0.6875	5.15625	5.15625	17.8969696969697	0.000129933880493377	0.0259882869577509	1	1
29377600_1170206	2	1	1	4	0.5	0.25	0.25	0.25	1.875	1.875	13.0666666666667	0.00145415059354358	0.138960246441906	1	1
29377600_1170233	2	1	1	4	0.5	0.25	0.25	0.25	1.875	1.875	13.0666666666667	0.00145415059354358	0.138960246441906	1	1
29377602_1086427	1	8	9	18	0.0555555555555556	0.444444444444444	0.5	1.125	8.4375	8.4375	0.0740740740740741	0.963640444301286	0.970978810990945	1	1
29377604_712766	1	9	4	14	0.0714285714285714	0.642857142857143	0.285714285714286	0.875	6.5625	6.5625	1.92380952380952	0.382164260341772	0.873077093983454	1	1
29377604_712797	1	8	4	13	0.0769230769230769	0.615384615384615	0.307692307692308	0.8125	6.09375	6.09375	1.35897435897436	0.506876862579111	0.873077093983454	1	1
29377604_712959	1	10	4	15	0.0666666666666667	0.666666666666667	0.266666666666667	0.9375	7.03125	7.03125	2.56444444444444	0.277420125789128	0.873077093983454	1	1
29377609_959872	1	4	2	7	0.142857142857143	0.571428571428571	0.285714285714286	0.4375	3.28125	3.28125	1.38095238095238	0.501337280177891	0.873077093983454	1	1
29377610_3581479	1	7	2	10	0.1	0.7	0.2	0.625	4.6875	4.6875	2.90666666666667	0.233789688854993	0.873077093983454	1	1
29377610_3581731	1	7	2	10	0.1	0.7	0.2	0.625	4.6875	4.6875	2.90666666666667	0.233789688854993	0.873077093983454	1	1
29377610_3676549	1	7	1	9	0.111111111111111	0.777777777777778	0.111111111111111	0.5625	4.21875	4.21875	4.62962962962963	0.0987844757298322	0.873077093983454	1	1
29377610_3676590	1	8	1	10	0.1	0.8	0.1	0.625	4.6875	4.6875	5.46666666666667	0.0650022539630345	0.873077093983454	1	1
29377610_3676635	1	8	1	10	0.1	0.8	0.1	0.625	4.6875	4.6875	5.46666666666667	0.0650022539630345	0.873077093983454	1	1
29377610_4029297	2	7	4	13	0.153846153846154	0.538461538461538	0.307692307692308	0.8125	6.09375	6.09375	2.58974358974359	0.273932981693322	0.873077093983454	1	1
29377610_4127378	2	5	6	13	0.153846153846154	0.384615384615385	0.461538461538462	0.8125	6.09375	6.09375	1.93333333333333	0.380348756589259	0.873077093983454	1	1
29377610_967159	1	2	2	5	0.2	0.4	0.4	0.3125	2.34375	2.34375	1.61333333333333	0.446343400625713	0.873077093983454	1	1
29377614_1460070	1	9	5	15	0.0666666666666667	0.6	0.333333333333333	0.9375	7.03125	7.03125	1.14222222222222	0.564897426061502	0.873077093983454	1	1
29377614_1634318	1	9	4	14	0.0714285714285714	0.642857142857143	0.285714285714286	0.875	6.5625	6.5625	1.92380952380952	0.382164260341772	0.873077093983454	1	1
29377614_1634381	1	9	4	14	0.0714285714285714	0.642857142857143	0.285714285714286	0.875	6.5625	6.5625	1.92380952380952	0.382164260341772	0.873077093983454	1	1
29377614_1634406	1	8	5	14	0.0714285714285714	0.571428571428571	0.357142857142857	0.875	6.5625	6.5625	0.704761904761905	0.703012256764582	0.873077093983454	1	1
29377614_1634408	1	8	4	13	0.0769230769230769	0.615384615384615	0.307692307692308	0.8125	6.09375	6.09375	1.35897435897436	0.506876862579111	0.873077093983454	1	1
29377617_1590185	1	7	4	12	0.0833333333333333	0.583333333333333	0.333333333333333	0.75	5.625	5.625	0.888888888888889	0.641180388429955	0.873077093983454	1	1
29377617_1590194	1	8	4	13	0.0769230769230769	0.615384615384615	0.307692307692308	0.8125	6.09375	6.09375	1.35897435897436	0.506876862579111	0.873077093983454	1	1
29377617_1590215	1	7	4	12	0.0833333333333333	0.583333333333333	0.333333333333333	0.75	5.625	5.625	0.888888888888889	0.641180388429955	0.873077093983454	1	1
29377617_1590245	1	5	2	8	0.125	0.625	0.25	0.5	3.75	3.75	1.73333333333333	0.420350384508682	0.873077093983454	1	1
29377617_1625055	2	8	7	17	0.117647058823529	0.470588235294118	0.411764705882353	1.0625	7.96875	7.96875	0.945098039215686	0.623411153998179	0.873077093983454	1	1
29377617_29083	1	3	3	7	0.142857142857143	0.428571428571429	0.428571428571429	0.4375	3.28125	3.28125	0.771428571428571	0.679964773578894	0.873077093983454	1	1
29377617_29230	1	4	1	6	0.166666666666667	0.666666666666667	0.166666666666667	0.375	2.8125	2.8125	2.71111111111111	0.257804030198663	0.873077093983454	1	1
29377617_29276	1	4	2	7	0.142857142857143	0.571428571428571	0.285714285714286	0.4375	3.28125	3.28125	1.38095238095238	0.501337280177891	0.873077093983454	1	1
29377618_885458	1	0	1	2	0.5	0	0.5	0.125	0.9375	0.9375	7.06666666666667	0.0292073954384949	0.873077093983454	1	1
29377618_885516	4	6	2	12	0.333333333333333	0.5	0.166666666666667	0.75	5.625	5.625	16.4444444444444	0.000268617473442305	0.0496826791471084	1	1
29377618_955888	1	8	2	11	0.0909090909090909	0.727272727272727	0.181818181818182	0.6875	5.15625	5.15625	3.64242424242424	0.161829475063368	0.873077093983454	1	1
29377618_956021	1	0	1	2	0.5	0	0.5	0.125	0.9375	0.9375	7.06666666666667	0.0292073954384949	0.873077093983454	1	1
29377625_209427	1	5	0	6	0.166666666666667	0.833333333333333	0	0.375	2.8125	2.8125	5.55555555555556	0.0621765240221163	0.873077093983454	1	1
29377647_52061	1	0	1	2	0.5	0	0.5	0.125	0.9375	0.9375	7.06666666666667	0.0292073954384949	0.873077093983454	1	1
29377653_3141102	1	5	2	8	0.125	0.625	0.25	0.5	3.75	3.75	1.73333333333333	0.420350384508682	0.873077093983454	1	1
29377653_4959174	1	5	4	10	0.1	0.5	0.4	0.625	4.6875	4.6875	0.346666666666667	0.840857282364351	0.914722116996534	1	1
29377658_836252	1	7	7	15	0.0666666666666667	0.466666666666667	0.466666666666667	0.9375	7.03125	7.03125	0.00444444444444444	0.997780245085606	0.998041136768023	1	1
29377659_1343052	2	5	5	12	0.166666666666667	0.416666666666667	0.416666666666667	0.75	5.625	5.625	2.22222222222222	0.329192987807906	0.873077093983454	1	1
29377659_1499664	1	5	1	7	0.142857142857143	0.714285714285714	0.142857142857143	0.4375	3.28125	3.28125	3.20952380952381	0.20093739145124	0.873077093983454	1	1
29377675_23638	1	0	1	2	0.5	0	0.5	0.125	0.9375	0.9375	7.06666666666667	0.0292073954384949	0.873077093983454	1	1
29377675_23893	1	0	0	1	1	0	0	0.0625	0.46875	0.46875	15	0.000553084370147834	0.0656110637993992	1	1
29377675_313394	1	0	2	3	0.333333333333333	0	0.666666666666667	0.1875	1.40625	1.40625	5.17777777777778	0.0751034420112446	0.873077093983454	1	1
29377676_179234	1	5	4	10	0.1	0.5	0.4	0.625	4.6875	4.6875	0.346666666666667	0.840857282364351	0.914722116996534	1	1
29377677_2625789	1	6	6	13	0.0769230769230769	0.461538461538462	0.461538461538462	0.8125	6.09375	6.09375	0.0461538461538462	0.977187312627299	0.979807575896366	1	1
29377680_3265588	1	3	10	14	0.0714285714285714	0.214285714285714	0.714285714285714	0.875	6.5625	6.5625	3.75238095238095	0.153172510035001	0.873077093983454	1	1
29377683_3046121	1	0	0	1	1	0	0	0.0625	0.46875	0.46875	15	0.000553084370147834	0.0656110637993992	1	1
29377684_4261458	1	4	5	10	0.1	0.4	0.5	0.625	4.6875	4.6875	0.346666666666667	0.840857282364351	0.914722116996534	1	1
29377685_223907	1	5	4	10	0.1	0.5	0.4	0.625	4.6875	4.6875	0.346666666666667	0.840857282364351	0.914722116996534	1	1
29377685_237507	1	3	4	8	0.125	0.375	0.5	0.5	3.75	3.75	0.666666666666667	0.716531310573789	0.873077093983454	1	1
29377689_206707	2	4	5	11	0.181818181818182	0.363636363636364	0.454545454545455	0.6875	5.15625	5.15625	2.76969696969697	0.250361730513616	0.873077093983454	1	1
29377689_524110	2	5	5	12	0.166666666666667	0.416666666666667	0.416666666666667	0.75	5.625	5.625	2.22222222222222	0.329192987807906	0.873077093983454	1	1
29377689_524187	2	5	6	13	0.153846153846154	0.384615384615385	0.461538461538462	0.8125	6.09375	6.09375	1.93333333333333	0.380348756589259	0.873077093983454	1	1
29377689_526161	2	4	5	11	0.181818181818182	0.363636363636364	0.454545454545455	0.6875	5.15625	5.15625	2.76969696969697	0.250361730513616	0.873077093983454	1	1
29377689_526660	1	5	5	11	0.0909090909090909	0.454545454545455	0.454545454545455	0.6875	5.15625	5.15625	0.151515151515152	0.927040916512593	0.948632650446788	1	1
29377689_526761	1	4	4	9	0.111111111111111	0.444444444444444	0.444444444444444	0.5625	4.21875	4.21875	0.362962962962963	0.834033690228808	0.914722116996534	1	1
29377690_1081026	1	2	4	7	0.142857142857143	0.285714285714286	0.571428571428571	0.4375	3.28125	3.28125	1.38095238095238	0.501337280177891	0.873077093983454	1	1
29377690_1862410	1	1	5	7	0.142857142857143	0.142857142857143	0.714285714285714	0.4375	3.28125	3.28125	3.20952380952381	0.20093739145124	0.873077093983454	1	1
29377690_1862764	1	1	5	7	0.142857142857143	0.142857142857143	0.714285714285714	0.4375	3.28125	3.28125	3.20952380952381	0.20093739145124	0.873077093983454	1	1
29377690_1873463	1	1	5	7	0.142857142857143	0.142857142857143	0.714285714285714	0.4375	3.28125	3.28125	3.20952380952381	0.20093739145124	0.873077093983454	1	1
29377690_1873468	1	1	5	7	0.142857142857143	0.142857142857143	0.714285714285714	0.4375	3.28125	3.28125	3.20952380952381	0.20093739145124	0.873077093983454	1	1
29377693_1693820	1	4	2	7	0.142857142857143	0.571428571428571	0.285714285714286	0.4375	3.28125	3.28125	1.38095238095238	0.501337280177891	0.873077093983454	1	1
29377693_1736454	1	5	2	8	0.125	0.625	0.25	0.5	3.75	3.75	1.73333333333333	0.420350384508682	0.873077093983454	1	1
29377693_1743372	1	4	1	6	0.166666666666667	0.666666666666667	0.166666666666667	0.375	2.8125	2.8125	2.71111111111111	0.257804030198663	0.873077093983454	1	1
29377693_2173132	1	4	2	7	0.142857142857143	0.571428571428571	0.285714285714286	0.4375	3.28125	3.28125	1.38095238095238	0.501337280177891	0.873077093983454	1	1
29377695_334541	1	4	4	9	0.111111111111111	0.444444444444444	0.444444444444444	0.5625	4.21875	4.21875	0.362962962962963	0.834033690228808	0.914722116996534	1	1
29377695_334589	1	6	4	11	0.0909090909090909	0.545454545454545	0.363636363636364	0.6875	5.15625	5.15625	0.539393939393939	0.763610856509453	0.873077093983454	1	1
29377698_2982807	3	2	2	7	0.428571428571429	0.285714285714286	0.285714285714286	0.4375	3.28125	3.28125	16.0095238095238	0.000333868984218405	0.0598216708077165	1	1
29377713_242555	1	3	5	9	0.111111111111111	0.333333333333333	0.555555555555556	0.5625	4.21875	4.21875	0.837037037037037	0.658020943906314	0.873077093983454	1	1
29377713_250613	1	2	6	9	0.111111111111111	0.222222222222222	0.666666666666667	0.5625	4.21875	4.21875	2.25925925925926	0.323152920527728	0.873077093983454	1	1
29377713_250634	1	2	5	8	0.125	0.25	0.625	0.5	3.75	3.75	1.73333333333333	0.420350384508682	0.873077093983454	1	1
29377713_250694	1	3	5	9	0.111111111111111	0.333333333333333	0.555555555555556	0.5625	4.21875	4.21875	0.837037037037037	0.658020943906314	0.873077093983454	1	1
29377713_250885	1	3	6	10	0.1	0.3	0.6	0.625	4.6875	4.6875	1.2	0.548811636094026	0.873077093983454	1	1
29377713_528259	1	4	5	10	0.1	0.4	0.5	0.625	4.6875	4.6875	0.346666666666667	0.840857282364351	0.914722116996534	1	1
29377713_528276	1	4	6	11	0.0909090909090909	0.363636363636364	0.545454545454545	0.6875	5.15625	5.15625	0.539393939393939	0.763610856509453	0.873077093983454	1	1
29377713_553957	1	6	2	9	0.111111111111111	0.666666666666667	0.222222222222222	0.5625	4.21875	4.21875	2.25925925925926	0.323152920527728	0.873077093983454	1	1
29377719_2877680	1	8	4	13	0.0769230769230769	0.615384615384615	0.307692307692308	0.8125	6.09375	6.09375	1.35897435897436	0.506876862579111	0.873077093983454	1	1
29377719_2877681	1	8	4	13	0.0769230769230769	0.615384615384615	0.307692307692308	0.8125	6.09375	6.09375	1.35897435897436	0.506876862579111	0.873077093983454	1	1
29377719_2877727	1	7	4	12	0.0833333333333333	0.583333333333333	0.333333333333333	0.75	5.625	5.625	0.888888888888889	0.641180388429955	0.873077093983454	1	1
29377719_2877728	1	7	4	12	0.0833333333333333	0.583333333333333	0.333333333333333	0.75	5.625	5.625	0.888888888888889	0.641180388429955	0.873077093983454	1	1
29377719_2877744	1	7	4	12	0.0833333333333333	0.583333333333333	0.333333333333333	0.75	5.625	5.625	0.888888888888889	0.641180388429955	0.873077093983454	1	1
29377719_3804867	1	2	0	3	0.333333333333333	0.666666666666667	0	0.1875	1.40625	1.40625	5.17777777777778	0.0751034420112446	0.873077093983454	1	1
29377721_1773873	1	3	3	7	0.142857142857143	0.428571428571429	0.428571428571429	0.4375	3.28125	3.28125	0.771428571428571	0.679964773578894	0.873077093983454	1	1
29377721_381332	1	7	6	14	0.0714285714285714	0.5	0.428571428571429	0.875	6.5625	6.5625	0.0952380952380952	0.953496954833477	0.96137755686346	1	1
29377721_4282292	1	3	3	7	0.142857142857143	0.428571428571429	0.428571428571429	0.4375	3.28125	3.28125	0.771428571428571	0.679964773578894	0.873077093983454	1	1
29377721_4571061	1	3	3	7	0.142857142857143	0.428571428571429	0.428571428571429	0.4375	3.28125	3.28125	0.771428571428571	0.679964773578894	0.873077093983454	1	1
29377721_4571104	1	7	5	13	0.0769230769230769	0.538461538461538	0.384615384615385	0.8125	6.09375	6.09375	0.374358974358974	0.829294875228351	0.914722116996534	1	1
29377721_4575843	1	3	2	6	0.166666666666667	0.5	0.333333333333333	0.375	2.8125	2.8125	1.28888888888889	0.52495410227809	0.873077093983454	1	1
29377721_4575852	1	3	2	6	0.166666666666667	0.5	0.333333333333333	0.375	2.8125	2.8125	1.28888888888889	0.52495410227809	0.873077093983454	1	1
29377721_4575936	1	3	2	6	0.166666666666667	0.5	0.333333333333333	0.375	2.8125	2.8125	1.28888888888889	0.52495410227809	0.873077093983454	1	1
29377721_4996359	2	7	6	15	0.133333333333333	0.466666666666667	0.4	0.9375	7.03125	7.03125	1.35555555555556	0.507744059737446	0.873077093983454	1	1
29377721_5022148	1	3	3	7	0.142857142857143	0.428571428571429	0.428571428571429	0.4375	3.28125	3.28125	0.771428571428571	0.679964773578894	0.873077093983454	1	1
29377721_6005866	1	3	3	7	0.142857142857143	0.428571428571429	0.428571428571429	0.4375	3.28125	3.28125	0.771428571428571	0.679964773578894	0.873077093983454	1	1
29377721_6005907	2	5	6	13	0.153846153846154	0.384615384615385	0.461538461538462	0.8125	6.09375	6.09375	1.93333333333333	0.380348756589259	0.873077093983454	1	1
29377721_6006691	3	3	6	12	0.25	0.25	0.5	0.75	5.625	5.625	8	0.0183156388887342	0.873077093983454	1	1
29377721_709530	2	2	4	8	0.25	0.25	0.5	0.5	3.75	3.75	5.33333333333333	0.0694834512228015	0.873077093983454	1	1
29377726_1369218	1	9	3	13	0.0769230769230769	0.692307692307692	0.230769230769231	0.8125	6.09375	6.09375	3	0.22313016014843	0.873077093983454	1	1
29377726_1470058	1	9	4	14	0.0714285714285714	0.642857142857143	0.285714285714286	0.875	6.5625	6.5625	1.92380952380952	0.382164260341772	0.873077093983454	1	1
29377726_1568124	1	8	5	14	0.0714285714285714	0.571428571428571	0.357142857142857	0.875	6.5625	6.5625	0.704761904761905	0.703012256764582	0.873077093983454	1	1
29377726_319179	1	3	4	8	0.125	0.375	0.5	0.5	3.75	3.75	0.666666666666667	0.716531310573789	0.873077093983454	1	1
29377726_319203	1	9	5	15	0.0666666666666667	0.6	0.333333333333333	0.9375	7.03125	7.03125	1.14222222222222	0.564897426061502	0.873077093983454	1	1
29377726_319258	1	9	5	15	0.0666666666666667	0.6	0.333333333333333	0.9375	7.03125	7.03125	1.14222222222222	0.564897426061502	0.873077093983454	1	1
29377726_500603	1	9	4	14	0.0714285714285714	0.642857142857143	0.285714285714286	0.875	6.5625	6.5625	1.92380952380952	0.382164260341772	0.873077093983454	1	1
29377726_500606	1	9	5	15	0.0666666666666667	0.6	0.333333333333333	0.9375	7.03125	7.03125	1.14222222222222	0.564897426061502	0.873077093983454	1	1
29377726_500637	1	9	5	15	0.0666666666666667	0.6	0.333333333333333	0.9375	7.03125	7.03125	1.14222222222222	0.564897426061502	0.873077093983454	1	1
29377726_565197	1	9	5	15	0.0666666666666667	0.6	0.333333333333333	0.9375	7.03125	7.03125	1.14222222222222	0.564897426061502	0.873077093983454	1	1
29377726_565412	1	3	4	8	0.125	0.375	0.5	0.5	3.75	3.75	0.666666666666667	0.716531310573789	0.873077093983454	1	1
29377727_518453	1	1	3	5	0.2	0.2	0.6	0.3125	2.34375	2.34375	2.46666666666667	0.291319891133471	0.873077093983454	1	1
29377730_1054270	1	3	4	8	0.125	0.375	0.5	0.5	3.75	3.75	0.666666666666667	0.716531310573789	0.873077093983454	1	1
29377731_299696	1	6	5	12	0.0833333333333333	0.5	0.416666666666667	0.75	5.625	5.625	0.177777777777778	0.914947228730031	0.948632650446788	1	1
29377731_299738	1	4	5	10	0.1	0.4	0.5	0.625	4.6875	4.6875	0.346666666666667	0.840857282364351	0.914722116996534	1	1
29377731_891972	1	2	5	8	0.125	0.25	0.625	0.5	3.75	3.75	1.73333333333333	0.420350384508682	0.873077093983454	1	1
29377731_892326	1	2	4	7	0.142857142857143	0.285714285714286	0.571428571428571	0.4375	3.28125	3.28125	1.38095238095238	0.501337280177891	0.873077093983454	1	1
29377731_911743	1	3	7	11	0.0909090909090909	0.272727272727273	0.636363636363636	0.6875	5.15625	5.15625	1.7030303030303	0.426767823924134	0.873077093983454	1	1
29377734_856382	1	1	1	3	0.333333333333333	0.333333333333333	0.333333333333333	0.1875	1.40625	1.40625	3.75555555555556	0.152929571925722	0.873077093983454	1	1
29377735_116611	3	11	3	17	0.176470588235294	0.647058823529412	0.176470588235294	1.0625	7.96875	7.96875	7.7843137254902	0.0204012957550419	0.873077093983454	1	1
29377735_116636	1	1	1	3	0.333333333333333	0.333333333333333	0.333333333333333	0.1875	1.40625	1.40625	3.75555555555556	0.152929571925722	0.873077093983454	1	1
29377737_1200785	1	9	6	16	0.0625	0.5625	0.375	1	7.5	7.5	0.6	0.740818220681718	0.873077093983454	1	1
29377737_1200789	1	10	7	18	0.0555555555555556	0.555555555555556	0.388888888888889	1.125	8.4375	8.4375	0.548148148148148	0.760275756452326	0.873077093983454	1	1
29377737_1200797	1	10	7	18	0.0555555555555556	0.555555555555556	0.388888888888889	1.125	8.4375	8.4375	0.548148148148148	0.760275756452326	0.873077093983454	1	1
29377737_1204401	3	8	7	18	0.166666666666667	0.444444444444444	0.388888888888889	1.125	8.4375	8.4375	3.39259259259259	0.183361384219105	0.873077093983454	1	1
29377741_293455	1	10	6	17	0.0588235294117647	0.588235294117647	0.352941176470588	1.0625	7.96875	7.96875	1.0078431372549	0.604156765842064	0.873077093983454	1	1
29377741_293480	1	10	6	17	0.0588235294117647	0.588235294117647	0.352941176470588	1.0625	7.96875	7.96875	1.0078431372549	0.604156765842064	0.873077093983454	1	1
29377741_293496	1	11	5	17	0.0588235294117647	0.647058823529412	0.294117647058824	1.0625	7.96875	7.96875	2.26274509803922	0.322590181583376	0.873077093983454	1	1
29377741_318619	1	5	0	6	0.166666666666667	0.833333333333333	0	0.375	2.8125	2.8125	5.55555555555556	0.0621765240221163	0.873077093983454	1	1
29377741_318707	1	9	5	15	0.0666666666666667	0.6	0.333333333333333	0.9375	7.03125	7.03125	1.14222222222222	0.564897426061502	0.873077093983454	1	1
29377741_319106	1	10	6	17	0.0588235294117647	0.588235294117647	0.352941176470588	1.0625	7.96875	7.96875	1.0078431372549	0.604156765842064	0.873077093983454	1	1
29377741_942295	1	8	1	10	0.1	0.8	0.1	0.625	4.6875	4.6875	5.46666666666667	0.0650022539630345	0.873077093983454	1	1
29377742_307959	1	5	5	11	0.0909090909090909	0.454545454545455	0.454545454545455	0.6875	5.15625	5.15625	0.151515151515152	0.927040916512593	0.948632650446788	1	1
29377744_1089228	1	3	4	8	0.125	0.375	0.5	0.5	3.75	3.75	0.666666666666667	0.716531310573789	0.873077093983454	1	1
29377744_1089314	1	2	3	6	0.166666666666667	0.333333333333333	0.5	0.375	2.8125	2.8125	1.28888888888889	0.52495410227809	0.873077093983454	1	1
29377745_1570117	2	6	5	13	0.153846153846154	0.461538461538462	0.384615384615385	0.8125	6.09375	6.09375	1.93333333333333	0.380348756589259	0.873077093983454	1	1
29377745_1570343	2	6	5	13	0.153846153846154	0.461538461538462	0.384615384615385	0.8125	6.09375	6.09375	1.93333333333333	0.380348756589259	0.873077093983454	1	1
29377745_1769537	2	6	5	13	0.153846153846154	0.461538461538462	0.384615384615385	0.8125	6.09375	6.09375	1.93333333333333	0.380348756589259	0.873077093983454	1	1
29377747_2348080	1	9	3	13	0.0769230769230769	0.692307692307692	0.230769230769231	0.8125	6.09375	6.09375	3	0.22313016014843	0.873077093983454	1	1
29377747_720369	1	5	6	12	0.0833333333333333	0.416666666666667	0.5	0.75	5.625	5.625	0.177777777777778	0.914947228730031	0.948632650446788	1	1
29377747_818613	1	5	6	12	0.0833333333333333	0.416666666666667	0.5	0.75	5.625	5.625	0.177777777777778	0.914947228730031	0.948632650446788	1	1
29377747_852713	1	5	8	14	0.0714285714285714	0.357142857142857	0.571428571428571	0.875	6.5625	6.5625	0.704761904761905	0.703012256764582	0.873077093983454	1	1
29377750_1729481	1	3	2	6	0.166666666666667	0.5	0.333333333333333	0.375	2.8125	2.8125	1.28888888888889	0.52495410227809	0.873077093983454	1	1
29377750_1729569	1	7	6	14	0.0714285714285714	0.5	0.428571428571429	0.875	6.5625	6.5625	0.0952380952380952	0.953496954833477	0.96137755686346	1	1
29377751_207047	1	4	6	11	0.0909090909090909	0.363636363636364	0.545454545454545	0.6875	5.15625	5.15625	0.539393939393939	0.763610856509453	0.873077093983454	1	1
29377752_561644	1	5	5	11	0.0909090909090909	0.454545454545455	0.454545454545455	0.6875	5.15625	5.15625	0.151515151515152	0.927040916512593	0.948632650446788	1	1
29377752_561667	1	5	4	10	0.1	0.5	0.4	0.625	4.6875	4.6875	0.346666666666667	0.840857282364351	0.914722116996534	1	1
29377752_561715	1	5	5	11	0.0909090909090909	0.454545454545455	0.454545454545455	0.6875	5.15625	5.15625	0.151515151515152	0.927040916512593	0.948632650446788	1	1
29377752_561766	1	4	5	10	0.1	0.4	0.5	0.625	4.6875	4.6875	0.346666666666667	0.840857282364351	0.914722116996534	1	1
29377758_1658982	1	3	4	8	0.125	0.375	0.5	0.5	3.75	3.75	0.666666666666667	0.716531310573789	0.873077093983454	1	1
29377760_2253463	2	7	4	13	0.153846153846154	0.538461538461538	0.307692307692308	0.8125	6.09375	6.09375	2.58974358974359	0.273932981693322	0.873077093983454	1	1
29377760_2254271	2	2	1	5	0.4	0.4	0.2	0.3125	2.34375	2.34375	9.93333333333333	0.00696633047746791	0.485132998149496	1	1
29377760_2254397	2	3	1	6	0.333333333333333	0.5	0.166666666666667	0.375	2.8125	2.8125	8.22222222222222	0.0163895537902136	0.841542432076013	1	1
29377760_3389997	1	1	2	4	0.25	0.25	0.5	0.25	1.875	1.875	2.66666666666667	0.263597138115727	0.873077093983454	1	1
29377761_86211	1	3	10	14	0.0714285714285714	0.214285714285714	0.714285714285714	0.875	6.5625	6.5625	3.75238095238095	0.153172510035001	0.873077093983454	1	1
29377761_86425	1	3	10	14	0.0714285714285714	0.214285714285714	0.714285714285714	0.875	6.5625	6.5625	3.75238095238095	0.153172510035001	0.873077093983454	1	1
29377761_86428	1	3	10	14	0.0714285714285714	0.214285714285714	0.714285714285714	0.875	6.5625	6.5625	3.75238095238095	0.153172510035001	0.873077093983454	1	1
29377763_59325	1	5	5	11	0.0909090909090909	0.454545454545455	0.454545454545455	0.6875	5.15625	5.15625	0.151515151515152	0.927040916512593	0.948632650446788	1	1
29377768_2304966	5	6	1	12	0.416666666666667	0.5	0.0833333333333333	0.75	5.625	5.625	27.9111111111111	8.69319117252371e-07	0.000299063162717161	0.014953158135858	0.0149105614991127
29377768_2304971	4	5	1	10	0.4	0.5	0.1	0.625	4.6875	4.6875	21.1466666666667	2.55893749580455e-05	0.00647298292137267	0.440162838653341	0.438550708030985
29377768_3740463	1	6	2	9	0.111111111111111	0.666666666666667	0.222222222222222	0.5625	4.21875	4.21875	2.25925925925926	0.323152920527728	0.873077093983454	1	1
29377768_3740665	1	6	1	8	0.125	0.75	0.125	0.5	3.75	3.75	3.86666666666667	0.144665176638995	0.873077093983454	1	1
29377768_4091368	1	5	2	8	0.125	0.625	0.25	0.5	3.75	3.75	1.73333333333333	0.420350384508682	0.873077093983454	1	1
29377768_4091422	1	6	2	9	0.111111111111111	0.666666666666667	0.222222222222222	0.5625	4.21875	4.21875	2.25925925925926	0.323152920527728	0.873077093983454	1	1
29377768_4091510	1	6	1	8	0.125	0.75	0.125	0.5	3.75	3.75	3.86666666666667	0.144665176638995	0.873077093983454	1	1
29377768_4095449	1	4	0	5	0.2	0.8	0	0.3125	2.34375	2.34375	5.02666666666667	0.0809977960990687	0.873077093983454	1	1
29377769_334629	2	5	4	11	0.181818181818182	0.454545454545455	0.363636363636364	0.6875	5.15625	5.15625	2.76969696969697	0.250361730513616	0.873077093983454	1	1
29377769_437073	1	2	0	3	0.333333333333333	0.666666666666667	0	0.1875	1.40625	1.40625	5.17777777777778	0.0751034420112446	0.873077093983454	1	1
29377769_437078	1	2	0	3	0.333333333333333	0.666666666666667	0	0.1875	1.40625	1.40625	5.17777777777778	0.0751034420112446	0.873077093983454	1	1
29377770_324465	1	4	2	7	0.142857142857143	0.571428571428571	0.285714285714286	0.4375	3.28125	3.28125	1.38095238095238	0.501337280177891	0.873077093983454	1	1
29377770_324485	1	4	2	7	0.142857142857143	0.571428571428571	0.285714285714286	0.4375	3.28125	3.28125	1.38095238095238	0.501337280177891	0.873077093983454	1	1
29377770_382965	1	4	3	8	0.125	0.5	0.375	0.5	3.75	3.75	0.666666666666667	0.716531310573789	0.873077093983454	1	1
29377770_409583	1	4	2	7	0.142857142857143	0.571428571428571	0.285714285714286	0.4375	3.28125	3.28125	1.38095238095238	0.501337280177891	0.873077093983454	1	1
29377770_806343	1	4	0	5	0.2	0.8	0	0.3125	2.34375	2.34375	5.02666666666667	0.0809977960990687	0.873077093983454	1	1
29377770_806420	1	8	7	16	0.0625	0.5	0.4375	1	7.5	7.5	0.0666666666666667	0.967216100482006	0.972928897332806	1	1
29377770_809475	2	6	7	15	0.133333333333333	0.4	0.466666666666667	0.9375	7.03125	7.03125	1.35555555555556	0.507744059737446	0.873077093983454	1	1
29377770_809478	1	8	6	15	0.0666666666666667	0.533333333333333	0.4	0.9375	7.03125	7.03125	0.288888888888889	0.865502994567177	0.928276269399873	1	1
29377770_866446	1	3	1	5	0.2	0.6	0.2	0.3125	2.34375	2.34375	2.46666666666667	0.291319891133471	0.873077093983454	1	1
29377775_982991	1	2	0	3	0.333333333333333	0.666666666666667	0	0.1875	1.40625	1.40625	5.17777777777778	0.0751034420112446	0.873077093983454	1	1
29377779_270573	1	2	5	8	0.125	0.25	0.625	0.5	3.75	3.75	1.73333333333333	0.420350384508682	0.873077093983454	1	1
29377779_469746	1	2	5	8	0.125	0.25	0.625	0.5	3.75	3.75	1.73333333333333	0.420350384508682	0.873077093983454	1	1
29377779_469796	1	2	5	8	0.125	0.25	0.625	0.5	3.75	3.75	1.73333333333333	0.420350384508682	0.873077093983454	1	1
29377779_470352	1	2	4	7	0.142857142857143	0.285714285714286	0.571428571428571	0.4375	3.28125	3.28125	1.38095238095238	0.501337280177891	0.873077093983454	1	1
29377779_495572	1	2	4	7	0.142857142857143	0.285714285714286	0.571428571428571	0.4375	3.28125	3.28125	1.38095238095238	0.501337280177891	0.873077093983454	1	1
29377779_496531	1	1	5	7	0.142857142857143	0.142857142857143	0.714285714285714	0.4375	3.28125	3.28125	3.20952380952381	0.20093739145124	0.873077093983454	1	1
29377779_695398	1	2	5	8	0.125	0.25	0.625	0.5	3.75	3.75	1.73333333333333	0.420350384508682	0.873077093983454	1	1
29377784_2968554	2	9	3	14	0.142857142857143	0.642857142857143	0.214285714285714	0.875	6.5625	6.5625	4.28571428571429	0.117319166094251	0.873077093983454	1	1
29377784_2977199	1	0	0	1	1	0	0	0.0625	0.46875	0.46875	15	0.000553084370147834	0.0656110637993992	1	1
29377784_2977316	2	9	3	14	0.142857142857143	0.642857142857143	0.214285714285714	0.875	6.5625	6.5625	4.28571428571429	0.117319166094251	0.873077093983454	1	1
29377784_2999019	1	8	5	14	0.0714285714285714	0.571428571428571	0.357142857142857	0.875	6.5625	6.5625	0.704761904761905	0.703012256764582	0.873077093983454	1	1
29377784_2999042	1	9	4	14	0.0714285714285714	0.642857142857143	0.285714285714286	0.875	6.5625	6.5625	1.92380952380952	0.382164260341772	0.873077093983454	1	1
29377784_3399789	2	7	1	10	0.2	0.7	0.1	0.625	4.6875	4.6875	7.06666666666667	0.0292073954384949	0.873077093983454	1	1
29377784_3399827	1	1	3	5	0.2	0.2	0.6	0.3125	2.34375	2.34375	2.46666666666667	0.291319891133471	0.873077093983454	1	1
29377784_3399844	1	1	3	5	0.2	0.2	0.6	0.3125	2.34375	2.34375	2.46666666666667	0.291319891133471	0.873077093983454	1	1
29377784_3406209	1	2	3	6	0.166666666666667	0.333333333333333	0.5	0.375	2.8125	2.8125	1.28888888888889	0.52495410227809	0.873077093983454	1	1
29377784_3415844	1	2	4	7	0.142857142857143	0.285714285714286	0.571428571428571	0.4375	3.28125	3.28125	1.38095238095238	0.501337280177891	0.873077093983454	1	1
29377784_3415880	1	1	4	6	0.166666666666667	0.166666666666667	0.666666666666667	0.375	2.8125	2.8125	2.71111111111111	0.257804030198663	0.873077093983454	1	1
29377784_3787400	2	3	3	8	0.25	0.375	0.375	0.5	3.75	3.75	4.8	0.0907179532894125	0.873077093983454	1	1
29377784_3787403	2	3	3	8	0.25	0.375	0.375	0.5	3.75	3.75	4.8	0.0907179532894125	0.873077093983454	1	1
29377784_3787433	2	6	4	12	0.166666666666667	0.5	0.333333333333333	0.75	5.625	5.625	2.57777777777778	0.275576809498595	0.873077093983454	1	1
29377784_3787454	2	5	4	11	0.181818181818182	0.454545454545455	0.363636363636364	0.6875	5.15625	5.15625	2.76969696969697	0.250361730513616	0.873077093983454	1	1
29377784_3787459	2	6	4	12	0.166666666666667	0.5	0.333333333333333	0.75	5.625	5.625	2.57777777777778	0.275576809498595	0.873077093983454	1	1
29377784_3811106	2	7	3	12	0.166666666666667	0.583333333333333	0.25	0.75	5.625	5.625	3.64444444444444	0.161666093476987	0.873077093983454	1	1
29377784_3811347	2	6	3	11	0.181818181818182	0.545454545454545	0.272727272727273	0.6875	5.15625	5.15625	3.54545454545455	0.169869077204735	0.873077093983454	1	1
29377784_3811420	2	2	3	7	0.285714285714286	0.285714285714286	0.428571428571429	0.4375	3.28125	3.28125	6.10476190476191	0.0472462991781923	0.873077093983454	1	1
29377784_3811423	2	2	3	7	0.285714285714286	0.285714285714286	0.428571428571429	0.4375	3.28125	3.28125	6.10476190476191	0.0472462991781923	0.873077093983454	1	1
29377784_3811700	2	6	5	13	0.153846153846154	0.461538461538462	0.384615384615385	0.8125	6.09375	6.09375	1.93333333333333	0.380348756589259	0.873077093983454	1	1
29377784_3811755	2	6	5	13	0.153846153846154	0.461538461538462	0.384615384615385	0.8125	6.09375	6.09375	1.93333333333333	0.380348756589259	0.873077093983454	1	1
29377784_3811805	2	3	3	8	0.25	0.375	0.375	0.5	3.75	3.75	4.8	0.0907179532894125	0.873077093983454	1	1
29377784_3815419	2	6	5	13	0.153846153846154	0.461538461538462	0.384615384615385	0.8125	6.09375	6.09375	1.93333333333333	0.380348756589259	0.873077093983454	1	1
29377784_3815640	2	7	5	14	0.142857142857143	0.5	0.357142857142857	0.875	6.5625	6.5625	1.84761904761905	0.397003761388532	0.873077093983454	1	1
29377784_3815672	2	5	3	10	0.2	0.5	0.3	0.625	4.6875	4.6875	3.65333333333333	0.160949171845277	0.873077093983454	1	1
29377784_3815716	1	2	3	6	0.166666666666667	0.333333333333333	0.5	0.375	2.8125	2.8125	1.28888888888889	0.52495410227809	0.873077093983454	1	1
29377784_3957444	1	1	2	4	0.25	0.25	0.5	0.25	1.875	1.875	2.66666666666667	0.263597138115727	0.873077093983454	1	1
29377784_4770552	1	4	4	9	0.111111111111111	0.444444444444444	0.444444444444444	0.5625	4.21875	4.21875	0.362962962962963	0.834033690228808	0.914722116996534	1	1
29377784_4926339	2	5	4	11	0.181818181818182	0.454545454545455	0.363636363636364	0.6875	5.15625	5.15625	2.76969696969697	0.250361730513616	0.873077093983454	1	1
29377784_4965875	1	5	3	9	0.111111111111111	0.555555555555556	0.333333333333333	0.5625	4.21875	4.21875	0.837037037037037	0.658020943906314	0.873077093983454	1	1
29377785_58241	1	6	4	11	0.0909090909090909	0.545454545454545	0.363636363636364	0.6875	5.15625	5.15625	0.539393939393939	0.763610856509453	0.873077093983454	1	1
29377786_267426	3	4	5	12	0.25	0.333333333333333	0.416666666666667	0.75	5.625	5.625	7.28888888888889	0.0261359257801099	0.873077093983454	1	1
29377786_267427	1	4	7	12	0.0833333333333333	0.333333333333333	0.583333333333333	0.75	5.625	5.625	0.888888888888889	0.641180388429955	0.873077093983454	1	1
29377786_267511	2	5	6	13	0.153846153846154	0.384615384615385	0.461538461538462	0.8125	6.09375	6.09375	1.93333333333333	0.380348756589259	0.873077093983454	1	1
29377786_267563	1	5	4	10	0.1	0.5	0.4	0.625	4.6875	4.6875	0.346666666666667	0.840857282364351	0.914722116996534	1	1
29377786_267599	1	5	5	11	0.0909090909090909	0.454545454545455	0.454545454545455	0.6875	5.15625	5.15625	0.151515151515152	0.927040916512593	0.948632650446788	1	1
29377788_1401247	1	4	10	15	0.0666666666666667	0.266666666666667	0.666666666666667	0.9375	7.03125	7.03125	2.56444444444444	0.277420125789128	0.873077093983454	1	1
29377788_1401320	1	4	11	16	0.0625	0.25	0.6875	1	7.5	7.5	3.26666666666667	0.195277562835686	0.873077093983454	1	1
29377788_1401330	1	4	11	16	0.0625	0.25	0.6875	1	7.5	7.5	3.26666666666667	0.195277562835686	0.873077093983454	1	1
29377788_1401337	1	4	11	16	0.0625	0.25	0.6875	1	7.5	7.5	3.26666666666667	0.195277562835686	0.873077093983454	1	1
29377791_747322	1	7	3	11	0.0909090909090909	0.636363636363636	0.272727272727273	0.6875	5.15625	5.15625	1.7030303030303	0.426767823924134	0.873077093983454	1	1
29377793_185363	1	6	4	11	0.0909090909090909	0.545454545454545	0.363636363636364	0.6875	5.15625	5.15625	0.539393939393939	0.763610856509453	0.873077093983454	1	1
29377793_298030	1	7	5	13	0.0769230769230769	0.538461538461538	0.384615384615385	0.8125	6.09375	6.09375	0.374358974358974	0.829294875228351	0.914722116996534	1	1
29377793_429523	1	7	5	13	0.0769230769230769	0.538461538461538	0.384615384615385	0.8125	6.09375	6.09375	0.374358974358974	0.829294875228351	0.914722116996534	1	1
29377793_429535	1	7	5	13	0.0769230769230769	0.538461538461538	0.384615384615385	0.8125	6.09375	6.09375	0.374358974358974	0.829294875228351	0.914722116996534	1	1
29377793_439396	1	7	5	13	0.0769230769230769	0.538461538461538	0.384615384615385	0.8125	6.09375	6.09375	0.374358974358974	0.829294875228351	0.914722116996534	1	1
29377793_439549	1	7	5	13	0.0769230769230769	0.538461538461538	0.384615384615385	0.8125	6.09375	6.09375	0.374358974358974	0.829294875228351	0.914722116996534	1	1
29377793_595165	1	7	4	12	0.0833333333333333	0.583333333333333	0.333333333333333	0.75	5.625	5.625	0.888888888888889	0.641180388429955	0.873077093983454	1	1
29377794_11053	1	0	1	2	0.5	0	0.5	0.125	0.9375	0.9375	7.06666666666667	0.0292073954384949	0.873077093983454	1	1
29377795_1570288	1	6	4	11	0.0909090909090909	0.545454545454545	0.363636363636364	0.6875	5.15625	5.15625	0.539393939393939	0.763610856509453	0.873077093983454	1	1
29377795_1570289	1	6	4	11	0.0909090909090909	0.545454545454545	0.363636363636364	0.6875	5.15625	5.15625	0.539393939393939	0.763610856509453	0.873077093983454	1	1
29377795_1571187	1	2	2	5	0.2	0.4	0.4	0.3125	2.34375	2.34375	1.61333333333333	0.446343400625713	0.873077093983454	1	1
29377795_1853607	5	5	5	15	0.333333333333333	0.333333333333333	0.333333333333333	0.9375	7.03125	7.03125	18.7777777777778	8.36483472297274e-05	0.0175467709841285	1	1
29377796_1243800	1	11	4	16	0.0625	0.6875	0.25	1	7.5	7.5	3.26666666666667	0.195277562835686	0.873077093983454	1	1
29377796_1284763	1	11	4	16	0.0625	0.6875	0.25	1	7.5	7.5	3.26666666666667	0.195277562835686	0.873077093983454	1	1
29377796_1301289	1	6	6	13	0.0769230769230769	0.461538461538462	0.461538461538462	0.8125	6.09375	6.09375	0.0461538461538462	0.977187312627299	0.979807575896366	1	1
29377796_442044	2	11	3	16	0.125	0.6875	0.1875	1	7.5	7.5	5.33333333333333	0.0694834512228015	0.873077093983454	1	1
29377796_442073	2	9	3	14	0.142857142857143	0.642857142857143	0.214285714285714	0.875	6.5625	6.5625	4.28571428571429	0.117319166094251	0.873077093983454	1	1
29377796_442709	1	9	3	13	0.0769230769230769	0.692307692307692	0.230769230769231	0.8125	6.09375	6.09375	3	0.22313016014843	0.873077093983454	1	1
29377796_442764	1	10	4	15	0.0666666666666667	0.666666666666667	0.266666666666667	0.9375	7.03125	7.03125	2.56444444444444	0.277420125789128	0.873077093983454	1	1
29377796_451036	2	11	3	16	0.125	0.6875	0.1875	1	7.5	7.5	5.33333333333333	0.0694834512228015	0.873077093983454	1	1
29377803_1351337	1	5	3	9	0.111111111111111	0.555555555555556	0.333333333333333	0.5625	4.21875	4.21875	0.837037037037037	0.658020943906314	0.873077093983454	1	1
29377803_1351368	1	6	4	11	0.0909090909090909	0.545454545454545	0.363636363636364	0.6875	5.15625	5.15625	0.539393939393939	0.763610856509453	0.873077093983454	1	1
29377803_2067796	1	7	8	16	0.0625	0.4375	0.5	1	7.5	7.5	0.0666666666666667	0.967216100482006	0.972928897332806	1	1
29377803_839649	1	4	9	14	0.0714285714285714	0.285714285714286	0.642857142857143	0.875	6.5625	6.5625	1.92380952380952	0.382164260341772	0.873077093983454	1	1
29377803_840899	1	6	8	15	0.0666666666666667	0.4	0.533333333333333	0.9375	7.03125	7.03125	0.288888888888889	0.865502994567177	0.928276269399873	1	1
29377807_253034	1	4	1	6	0.166666666666667	0.666666666666667	0.166666666666667	0.375	2.8125	2.8125	2.71111111111111	0.257804030198663	0.873077093983454	1	1
29377807_253180	1	4	1	6	0.166666666666667	0.666666666666667	0.166666666666667	0.375	2.8125	2.8125	2.71111111111111	0.257804030198663	0.873077093983454	1	1
29377807_253213	1	4	1	6	0.166666666666667	0.666666666666667	0.166666666666667	0.375	2.8125	2.8125	2.71111111111111	0.257804030198663	0.873077093983454	1	1
29377807_253214	1	4	1	6	0.166666666666667	0.666666666666667	0.166666666666667	0.375	2.8125	2.8125	2.71111111111111	0.257804030198663	0.873077093983454	1	1
29377807_412998	1	3	1	5	0.2	0.6	0.2	0.3125	2.34375	2.34375	2.46666666666667	0.291319891133471	0.873077093983454	1	1
29377807_464967	1	3	2	6	0.166666666666667	0.5	0.333333333333333	0.375	2.8125	2.8125	1.28888888888889	0.52495410227809	0.873077093983454	1	1
29377807_465065	1	3	1	5	0.2	0.6	0.2	0.3125	2.34375	2.34375	2.46666666666667	0.291319891133471	0.873077093983454	1	1
29377813_700634	1	5	2	8	0.125	0.625	0.25	0.5	3.75	3.75	1.73333333333333	0.420350384508682	0.873077093983454	1	1
29377813_700842	1	4	0	5	0.2	0.8	0	0.3125	2.34375	2.34375	5.02666666666667	0.0809977960990687	0.873077093983454	1	1
29377813_768501	1	5	1	7	0.142857142857143	0.714285714285714	0.142857142857143	0.4375	3.28125	3.28125	3.20952380952381	0.20093739145124	0.873077093983454	1	1
29377826_1503037	1	8	6	15	0.0666666666666667	0.533333333333333	0.4	0.9375	7.03125	7.03125	0.288888888888889	0.865502994567177	0.928276269399873	1	1
29377826_1503093	1	9	7	17	0.0588235294117647	0.529411764705882	0.411764705882353	1.0625	7.96875	7.96875	0.254901960784314	0.880336568529908	0.932086009804441	1	1
29377829_1529130	1	2	1	4	0.25	0.5	0.25	0.25	1.875	1.875	2.66666666666667	0.263597138115727	0.873077093983454	1	1
29377829_1529179	1	5	2	8	0.125	0.625	0.25	0.5	3.75	3.75	1.73333333333333	0.420350384508682	0.873077093983454	1	1
29377829_1529194	2	3	2	7	0.285714285714286	0.428571428571429	0.285714285714286	0.4375	3.28125	3.28125	6.10476190476191	0.0472462991781923	0.873077093983454	1	1
29377829_1529279	1	4	3	8	0.125	0.5	0.375	0.5	3.75	3.75	0.666666666666667	0.716531310573789	0.873077093983454	1	1
29377829_1529280	1	5	3	9	0.111111111111111	0.555555555555556	0.333333333333333	0.5625	4.21875	4.21875	0.837037037037037	0.658020943906314	0.873077093983454	1	1
29377832_1825413	1	5	0	6	0.166666666666667	0.833333333333333	0	0.375	2.8125	2.8125	5.55555555555556	0.0621765240221163	0.873077093983454	1	1
29377836_268315	1	6	5	12	0.0833333333333333	0.5	0.416666666666667	0.75	5.625	5.625	0.177777777777778	0.914947228730031	0.948632650446788	1	1
29377837_1343910	1	6	5	12	0.0833333333333333	0.5	0.416666666666667	0.75	5.625	5.625	0.177777777777778	0.914947228730031	0.948632650446788	1	1
29377837_2141127	2	0	0	2	1	0	0	0.125	0.9375	0.9375	30	3.05902320501826e-07	0.000119586950339816	0.0052618258149519	0.00525142513605484
29377850_62161	1	3	3	7	0.142857142857143	0.428571428571429	0.428571428571429	0.4375	3.28125	3.28125	0.771428571428571	0.679964773578894	0.873077093983454	1	1
29377855_1028058	1	0	1	2	0.5	0	0.5	0.125	0.9375	0.9375	7.06666666666667	0.0292073954384949	0.873077093983454	1	1
29377877_188281	1	7	5	13	0.0769230769230769	0.538461538461538	0.384615384615385	0.8125	6.09375	6.09375	0.374358974358974	0.829294875228351	0.914722116996534	1	1
29377880_4078105	1	5	3	9	0.111111111111111	0.555555555555556	0.333333333333333	0.5625	4.21875	4.21875	0.837037037037037	0.658020943906314	0.873077093983454	1	1
29377880_5746482	7	4	7	18	0.388888888888889	0.222222222222222	0.388888888888889	1.125	8.4375	8.4375	33.2592592592593	5.99575137551271e-08	3.72250242266994e-05	0.00103132919410194	0.00102977029874431
29377880_5748021	1	4	4	9	0.111111111111111	0.444444444444444	0.444444444444444	0.5625	4.21875	4.21875	0.362962962962963	0.834033690228808	0.914722116996534	1	1
29377892_256672	1	6	9	16	0.0625	0.375	0.5625	1	7.5	7.5	0.6	0.740818220681718	0.873077093983454	1	1
29377892_992565	1	8	9	18	0.0555555555555556	0.444444444444444	0.5	1.125	8.4375	8.4375	0.0740740740740741	0.963640444301286	0.970978810990945	1	1
29377896_3971267	2	2	3	7	0.285714285714286	0.285714285714286	0.428571428571429	0.4375	3.28125	3.28125	6.10476190476191	0.0472462991781923	0.873077093983454	1	1
29377896_3971332	1	9	2	12	0.0833333333333333	0.75	0.166666666666667	0.75	5.625	5.625	4.44444444444444	0.108368023221896	0.873077093983454	1	1
29377902_761292	1	8	6	15	0.0666666666666667	0.533333333333333	0.4	0.9375	7.03125	7.03125	0.288888888888889	0.865502994567177	0.928276269399873	1	1
29377915_1311	1	3	1	5	0.2	0.6	0.2	0.3125	2.34375	2.34375	2.46666666666667	0.291319891133471	0.873077093983454	1	1
29377915_1396	1	3	1	5	0.2	0.6	0.2	0.3125	2.34375	2.34375	2.46666666666667	0.291319891133471	0.873077093983454	1	1
29377923_175239	1	8	4	13	0.0769230769230769	0.615384615384615	0.307692307692308	0.8125	6.09375	6.09375	1.35897435897436	0.506876862579111	0.873077093983454	1	1
29377931_1615867	1	3	5	9	0.111111111111111	0.333333333333333	0.555555555555556	0.5625	4.21875	4.21875	0.837037037037037	0.658020943906314	0.873077093983454	1	1
29377931_4172794	1	9	3	13	0.0769230769230769	0.692307692307692	0.230769230769231	0.8125	6.09375	6.09375	3	0.22313016014843	0.873077093983454	1	1
29377940_41914	2	2	7	11	0.181818181818182	0.181818181818182	0.636363636363636	0.6875	5.15625	5.15625	5.0969696969697	0.078200061226403	0.873077093983454	1	1
29377941_549723	1	2	5	8	0.125	0.25	0.625	0.5	3.75	3.75	1.73333333333333	0.420350384508682	0.873077093983454	1	1
29377941_549760	1	2	5	8	0.125	0.25	0.625	0.5	3.75	3.75	1.73333333333333	0.420350384508682	0.873077093983454	1	1
29377941_670484	1	2	5	8	0.125	0.25	0.625	0.5	3.75	3.75	1.73333333333333	0.420350384508682	0.873077093983454	1	1
29377941_670569	1	2	4	7	0.142857142857143	0.285714285714286	0.571428571428571	0.4375	3.28125	3.28125	1.38095238095238	0.501337280177891	0.873077093983454	1	1
29377941_675427	1	2	5	8	0.125	0.25	0.625	0.5	3.75	3.75	1.73333333333333	0.420350384508682	0.873077093983454	1	1
29377944_347681	2	2	2	6	0.333333333333333	0.333333333333333	0.333333333333333	0.375	2.8125	2.8125	7.51111111111111	0.0233874539693846	0.873077093983454	1	1
29377944_347702	2	2	1	5	0.4	0.4	0.2	0.3125	2.34375	2.34375	9.93333333333333	0.00696633047746791	0.485132998149496	1	1
29377944_674310	1	6	5	12	0.0833333333333333	0.5	0.416666666666667	0.75	5.625	5.625	0.177777777777778	0.914947228730031	0.948632650446788	1	1
29377944_782802	3	5	8	16	0.1875	0.3125	0.5	1	7.5	7.5	4.86666666666667	0.0877438650242943	0.873077093983454	1	1
29377945_1483124	1	5	3	9	0.111111111111111	0.555555555555556	0.333333333333333	0.5625	4.21875	4.21875	0.837037037037037	0.658020943906314	0.873077093983454	1	1
29377945_251145	1	3	4	8	0.125	0.375	0.5	0.5	3.75	3.75	0.666666666666667	0.716531310573789	0.873077093983454	1	1
29377945_251147	1	3	4	8	0.125	0.375	0.5	0.5	3.75	3.75	0.666666666666667	0.716531310573789	0.873077093983454	1	1
29377945_251187	1	4	2	7	0.142857142857143	0.571428571428571	0.285714285714286	0.4375	3.28125	3.28125	1.38095238095238	0.501337280177891	0.873077093983454	1	1
29377945_251270	1	4	3	8	0.125	0.5	0.375	0.5	3.75	3.75	0.666666666666667	0.716531310573789	0.873077093983454	1	1
29377945_402419	1	6	2	9	0.111111111111111	0.666666666666667	0.222222222222222	0.5625	4.21875	4.21875	2.25925925925926	0.323152920527728	0.873077093983454	1	1
29377945_662241	1	5	2	8	0.125	0.625	0.25	0.5	3.75	3.75	1.73333333333333	0.420350384508682	0.873077093983454	1	1
29377954_1095537	1	7	3	11	0.0909090909090909	0.636363636363636	0.272727272727273	0.6875	5.15625	5.15625	1.7030303030303	0.426767823924134	0.873077093983454	1	1
29377962_124199	1	2	0	3	0.333333333333333	0.666666666666667	0	0.1875	1.40625	1.40625	5.17777777777778	0.0751034420112446	0.873077093983454	1	1
29377962_1933344	1	7	1	9	0.111111111111111	0.777777777777778	0.111111111111111	0.5625	4.21875	4.21875	4.62962962962963	0.0987844757298322	0.873077093983454	1	1
29377962_1933492	3	5	2	10	0.3	0.5	0.2	0.625	4.6875	4.6875	10.5866666666667	0.00502498237084183	0.413563262013638	1	1
29377971_1840399	1	7	3	11	0.0909090909090909	0.636363636363636	0.272727272727273	0.6875	5.15625	5.15625	1.7030303030303	0.426767823924134	0.873077093983454	1	1
29377971_1841449	1	3	1	5	0.2	0.6	0.2	0.3125	2.34375	2.34375	2.46666666666667	0.291319891133471	0.873077093983454	1	1
29377971_1850751	1	7	2	10	0.1	0.7	0.2	0.625	4.6875	4.6875	2.90666666666667	0.233789688854993	0.873077093983454	1	1
29377971_1850752	1	7	2	10	0.1	0.7	0.2	0.625	4.6875	4.6875	2.90666666666667	0.233789688854993	0.873077093983454	1	1
29377973_1489705	1	4	4	9	0.111111111111111	0.444444444444444	0.444444444444444	0.5625	4.21875	4.21875	0.362962962962963	0.834033690228808	0.914722116996534	1	1
29377973_430199	1	8	4	13	0.0769230769230769	0.615384615384615	0.307692307692308	0.8125	6.09375	6.09375	1.35897435897436	0.506876862579111	0.873077093983454	1	1
29377973_430251	1	8	4	13	0.0769230769230769	0.615384615384615	0.307692307692308	0.8125	6.09375	6.09375	1.35897435897436	0.506876862579111	0.873077093983454	1	1
29377975_1061379	1	3	6	10	0.1	0.3	0.6	0.625	4.6875	4.6875	1.2	0.548811636094026	0.873077093983454	1	1
29377975_867688	1	4	8	13	0.0769230769230769	0.307692307692308	0.615384615384615	0.8125	6.09375	6.09375	1.35897435897436	0.506876862579111	0.873077093983454	1	1
29377981_1373061	2	3	8	13	0.153846153846154	0.230769230769231	0.615384615384615	0.8125	6.09375	6.09375	3.9025641025641	0.142091785805461	0.873077093983454	1	1
29377981_1676477	1	9	6	16	0.0625	0.5625	0.375	1	7.5	7.5	0.6	0.740818220681718	0.873077093983454	1	1
29377981_1775690	1	7	8	16	0.0625	0.4375	0.5	1	7.5	7.5	0.0666666666666667	0.967216100482006	0.972928897332806	1	1
29377981_199073	1	5	4	10	0.1	0.5	0.4	0.625	4.6875	4.6875	0.346666666666667	0.840857282364351	0.914722116996534	1	1
29377981_208993	1	4	4	9	0.111111111111111	0.444444444444444	0.444444444444444	0.5625	4.21875	4.21875	0.362962962962963	0.834033690228808	0.914722116996534	1	1
29377981_257824	1	4	4	9	0.111111111111111	0.444444444444444	0.444444444444444	0.5625	4.21875	4.21875	0.362962962962963	0.834033690228808	0.914722116996534	1	1
29377981_47846	1	5	4	10	0.1	0.5	0.4	0.625	4.6875	4.6875	0.346666666666667	0.840857282364351	0.914722116996534	1	1
29377981_48824	1	5	3	9	0.111111111111111	0.555555555555556	0.333333333333333	0.5625	4.21875	4.21875	0.837037037037037	0.658020943906314	0.873077093983454	1	1
29377981_933306	1	3	4	8	0.125	0.375	0.5	0.5	3.75	3.75	0.666666666666667	0.716531310573789	0.873077093983454	1	1
29377983_4338671	1	6	7	14	0.0714285714285714	0.428571428571429	0.5	0.875	6.5625	6.5625	0.0952380952380952	0.953496954833477	0.96137755686346	1	1
29377990_2437569	2	5	3	10	0.2	0.5	0.3	0.625	4.6875	4.6875	3.65333333333333	0.160949171845277	0.873077093983454	1	1
29377994_304868	1	2	5	8	0.125	0.25	0.625	0.5	3.75	3.75	1.73333333333333	0.420350384508682	0.873077093983454	1	1
29377995_2368118	1	1	1	3	0.333333333333333	0.333333333333333	0.333333333333333	0.1875	1.40625	1.40625	3.75555555555556	0.152929571925722	0.873077093983454	1	1
29377995_2902438	1	2	4	7	0.142857142857143	0.285714285714286	0.571428571428571	0.4375	3.28125	3.28125	1.38095238095238	0.501337280177891	0.873077093983454	1	1
29377995_2902463	1	2	4	7	0.142857142857143	0.285714285714286	0.571428571428571	0.4375	3.28125	3.28125	1.38095238095238	0.501337280177891	0.873077093983454	1	1
29377995_2902537	1	2	3	6	0.166666666666667	0.333333333333333	0.5	0.375	2.8125	2.8125	1.28888888888889	0.52495410227809	0.873077093983454	1	1
29377995_3923129	1	4	6	11	0.0909090909090909	0.363636363636364	0.545454545454545	0.6875	5.15625	5.15625	0.539393939393939	0.763610856509453	0.873077093983454	1	1
29377995_3923144	1	4	6	11	0.0909090909090909	0.363636363636364	0.545454545454545	0.6875	5.15625	5.15625	0.539393939393939	0.763610856509453	0.873077093983454	1	1
29377998_1641981	1	2	4	7	0.142857142857143	0.285714285714286	0.571428571428571	0.4375	3.28125	3.28125	1.38095238095238	0.501337280177891	0.873077093983454	1	1
29377998_1642045	1	2	3	6	0.166666666666667	0.333333333333333	0.5	0.375	2.8125	2.8125	1.28888888888889	0.52495410227809	0.873077093983454	1	1
29377998_2622033	1	4	2	7	0.142857142857143	0.571428571428571	0.285714285714286	0.4375	3.28125	3.28125	1.38095238095238	0.501337280177891	0.873077093983454	1	1
29378000_292427	2	1	3	6	0.333333333333333	0.166666666666667	0.5	0.375	2.8125	2.8125	8.22222222222222	0.0163895537902136	0.841542432076013	1	1
29378000_293404	2	2	4	8	0.25	0.25	0.5	0.5	3.75	3.75	5.33333333333333	0.0694834512228015	0.873077093983454	1	1
29378000_293433	2	2	4	8	0.25	0.25	0.5	0.5	3.75	3.75	5.33333333333333	0.0694834512228015	0.873077093983454	1	1
29378000_614308	2	2	1	5	0.4	0.4	0.2	0.3125	2.34375	2.34375	9.93333333333333	0.00696633047746791	0.485132998149496	1	1
29378002_25912	1	6	4	11	0.0909090909090909	0.545454545454545	0.363636363636364	0.6875	5.15625	5.15625	0.539393939393939	0.763610856509453	0.873077093983454	1	1
29378002_266264	1	9	3	13	0.0769230769230769	0.692307692307692	0.230769230769231	0.8125	6.09375	6.09375	3	0.22313016014843	0.873077093983454	1	1
29378002_266353	1	8	4	13	0.0769230769230769	0.615384615384615	0.307692307692308	0.8125	6.09375	6.09375	1.35897435897436	0.506876862579111	0.873077093983454	1	1
29378002_268484	1	7	2	10	0.1	0.7	0.2	0.625	4.6875	4.6875	2.90666666666667	0.233789688854993	0.873077093983454	1	1
29378002_270465	1	9	4	14	0.0714285714285714	0.642857142857143	0.285714285714286	0.875	6.5625	6.5625	1.92380952380952	0.382164260341772	0.873077093983454	1	1
29378002_270490	1	9	4	14	0.0714285714285714	0.642857142857143	0.285714285714286	0.875	6.5625	6.5625	1.92380952380952	0.382164260341772	0.873077093983454	1	1
29378002_270748	1	9	4	14	0.0714285714285714	0.642857142857143	0.285714285714286	0.875	6.5625	6.5625	1.92380952380952	0.382164260341772	0.873077093983454	1	1
29378002_271293	1	10	4	15	0.0666666666666667	0.666666666666667	0.266666666666667	0.9375	7.03125	7.03125	2.56444444444444	0.277420125789128	0.873077093983454	1	1
29378005_193626	1	10	4	15	0.0666666666666667	0.666666666666667	0.266666666666667	0.9375	7.03125	7.03125	2.56444444444444	0.277420125789128	0.873077093983454	1	1
29378005_193644	1	2	4	7	0.142857142857143	0.285714285714286	0.571428571428571	0.4375	3.28125	3.28125	1.38095238095238	0.501337280177891	0.873077093983454	1	1
29378005_193711	1	2	4	7	0.142857142857143	0.285714285714286	0.571428571428571	0.4375	3.28125	3.28125	1.38095238095238	0.501337280177891	0.873077093983454	1	1
29378005_193774	1	2	3	6	0.166666666666667	0.333333333333333	0.5	0.375	2.8125	2.8125	1.28888888888889	0.52495410227809	0.873077093983454	1	1
29378005_45935	1	2	4	7	0.142857142857143	0.285714285714286	0.571428571428571	0.4375	3.28125	3.28125	1.38095238095238	0.501337280177891	0.873077093983454	1	1
29378005_79941	1	2	4	7	0.142857142857143	0.285714285714286	0.571428571428571	0.4375	3.28125	3.28125	1.38095238095238	0.501337280177891	0.873077093983454	1	1
29378005_80014	1	2	4	7	0.142857142857143	0.285714285714286	0.571428571428571	0.4375	3.28125	3.28125	1.38095238095238	0.501337280177891	0.873077093983454	1	1
29378005_80046	1	9	3	13	0.0769230769230769	0.692307692307692	0.230769230769231	0.8125	6.09375	6.09375	3	0.22313016014843	0.873077093983454	1	1
29378006_3366185	1	0	6	7	0.142857142857143	0	0.857142857142857	0.4375	3.28125	3.28125	6.25714285714286	0.0437802958800739	0.873077093983454	1	1
29378006_3366194	1	0	5	6	0.166666666666667	0	0.833333333333333	0.375	2.8125	2.8125	5.55555555555556	0.0621765240221163	0.873077093983454	1	1
29378006_3366298	1	2	5	8	0.125	0.25	0.625	0.5	3.75	3.75	1.73333333333333	0.420350384508682	0.873077093983454	1	1
29378006_3366320	1	2	6	9	0.111111111111111	0.222222222222222	0.666666666666667	0.5625	4.21875	4.21875	2.25925925925926	0.323152920527728	0.873077093983454	1	1
29378006_4480707	1	3	4	8	0.125	0.375	0.5	0.5	3.75	3.75	0.666666666666667	0.716531310573789	0.873077093983454	1	1
29378006_4862408	1	4	5	10	0.1	0.4	0.5	0.625	4.6875	4.6875	0.346666666666667	0.840857282364351	0.914722116996534	1	1
29378006_5104591	1	3	6	10	0.1	0.3	0.6	0.625	4.6875	4.6875	1.2	0.548811636094026	0.873077093983454	1	1
29378009_1478569	1	2	3	6	0.166666666666667	0.333333333333333	0.5	0.375	2.8125	2.8125	1.28888888888889	0.52495410227809	0.873077093983454	1	1
29378015_1255416	1	3	9	13	0.0769230769230769	0.230769230769231	0.692307692307692	0.8125	6.09375	6.09375	3	0.22313016014843	0.873077093983454	1	1
29378015_3650507	1	7	6	14	0.0714285714285714	0.5	0.428571428571429	0.875	6.5625	6.5625	0.0952380952380952	0.953496954833477	0.96137755686346	1	1
29378015_3650964	1	5	5	11	0.0909090909090909	0.454545454545455	0.454545454545455	0.6875	5.15625	5.15625	0.151515151515152	0.927040916512593	0.948632650446788	1	1
29378015_3773988	1	5	5	11	0.0909090909090909	0.454545454545455	0.454545454545455	0.6875	5.15625	5.15625	0.151515151515152	0.927040916512593	0.948632650446788	1	1
29378015_4216712	1	7	6	14	0.0714285714285714	0.5	0.428571428571429	0.875	6.5625	6.5625	0.0952380952380952	0.953496954833477	0.96137755686346	1	1
29378015_4216745	1	7	6	14	0.0714285714285714	0.5	0.428571428571429	0.875	6.5625	6.5625	0.0952380952380952	0.953496954833477	0.96137755686346	1	1
29378015_5350259	1	4	8	13	0.0769230769230769	0.307692307692308	0.615384615384615	0.8125	6.09375	6.09375	1.35897435897436	0.506876862579111	0.873077093983454	1	1
29378015_5450456	1	3	7	11	0.0909090909090909	0.272727272727273	0.636363636363636	0.6875	5.15625	5.15625	1.7030303030303	0.426767823924134	0.873077093983454	1	1
29378015_5480242	1	4	7	12	0.0833333333333333	0.333333333333333	0.583333333333333	0.75	5.625	5.625	0.888888888888889	0.641180388429955	0.873077093983454	1	1
29378015_5480347	1	3	8	12	0.0833333333333333	0.25	0.666666666666667	0.75	5.625	5.625	2.31111111111111	0.314882553549455	0.873077093983454	1	1
29378015_5798638	1	3	7	11	0.0909090909090909	0.272727272727273	0.636363636363636	0.6875	5.15625	5.15625	1.7030303030303	0.426767823924134	0.873077093983454	1	1
29378015_5808618	1	2	7	10	0.1	0.2	0.7	0.625	4.6875	4.6875	2.90666666666667	0.233789688854993	0.873077093983454	1	1
29378019_1780227	1	5	5	11	0.0909090909090909	0.454545454545455	0.454545454545455	0.6875	5.15625	5.15625	0.151515151515152	0.927040916512593	0.948632650446788	1	1
29378020_39051	1	4	4	9	0.111111111111111	0.444444444444444	0.444444444444444	0.5625	4.21875	4.21875	0.362962962962963	0.834033690228808	0.914722116996534	1	1
29378023_3807226	1	2	5	8	0.125	0.25	0.625	0.5	3.75	3.75	1.73333333333333	0.420350384508682	0.873077093983454	1	1
29378023_3859247	1	3	4	8	0.125	0.375	0.5	0.5	3.75	3.75	0.666666666666667	0.716531310573789	0.873077093983454	1	1
29378023_3859294	1	3	5	9	0.111111111111111	0.333333333333333	0.555555555555556	0.5625	4.21875	4.21875	0.837037037037037	0.658020943906314	0.873077093983454	1	1
29378023_3859313	1	3	5	9	0.111111111111111	0.333333333333333	0.555555555555556	0.5625	4.21875	4.21875	0.837037037037037	0.658020943906314	0.873077093983454	1	1
29378023_3892312	2	3	4	9	0.222222222222222	0.333333333333333	0.444444444444444	0.5625	4.21875	4.21875	4.03703703703704	0.132852137342241	0.873077093983454	1	1
29378023_3939016	1	3	2	6	0.166666666666667	0.5	0.333333333333333	0.375	2.8125	2.8125	1.28888888888889	0.52495410227809	0.873077093983454	1	1
29378023_3939091	1	4	4	9	0.111111111111111	0.444444444444444	0.444444444444444	0.5625	4.21875	4.21875	0.362962962962963	0.834033690228808	0.914722116996534	1	1
29378023_3991186	1	4	5	10	0.1	0.4	0.5	0.625	4.6875	4.6875	0.346666666666667	0.840857282364351	0.914722116996534	1	1
29378023_3992487	1	3	5	9	0.111111111111111	0.333333333333333	0.555555555555556	0.5625	4.21875	4.21875	0.837037037037037	0.658020943906314	0.873077093983454	1	1
29378023_3994135	1	2	4	7	0.142857142857143	0.285714285714286	0.571428571428571	0.4375	3.28125	3.28125	1.38095238095238	0.501337280177891	0.873077093983454	1	1
29378028_3088695	2	2	0	4	0.5	0.5	0	0.25	1.875	1.875	14.1333333333333	0.000853071948300611	0.0911409352963901	1	1
29378028_3091525	1	2	4	7	0.142857142857143	0.285714285714286	0.571428571428571	0.4375	3.28125	3.28125	1.38095238095238	0.501337280177891	0.873077093983454	1	1
29378039_1419514	1	5	3	9	0.111111111111111	0.555555555555556	0.333333333333333	0.5625	4.21875	4.21875	0.837037037037037	0.658020943906314	0.873077093983454	1	1
29378043_1127325	2	3	3	8	0.25	0.375	0.375	0.5	3.75	3.75	4.8	0.0907179532894125	0.873077093983454	1	1
29378043_1127335	2	4	2	8	0.25	0.5	0.25	0.5	3.75	3.75	5.33333333333333	0.0694834512228015	0.873077093983454	1	1
29378043_1127420	1	5	2	8	0.125	0.625	0.25	0.5	3.75	3.75	1.73333333333333	0.420350384508682	0.873077093983454	1	1
29378043_1143281	2	4	1	7	0.285714285714286	0.571428571428571	0.142857142857143	0.4375	3.28125	3.28125	7.32380952380952	0.025683545067076	0.873077093983454	1	1
29378043_1143383	2	3	2	7	0.285714285714286	0.428571428571429	0.285714285714286	0.4375	3.28125	3.28125	6.10476190476191	0.0472462991781923	0.873077093983454	1	1
29378043_1154690	2	3	2	7	0.285714285714286	0.428571428571429	0.285714285714286	0.4375	3.28125	3.28125	6.10476190476191	0.0472462991781923	0.873077093983454	1	1
29378043_1192650	2	3	1	6	0.333333333333333	0.5	0.166666666666667	0.375	2.8125	2.8125	8.22222222222222	0.0163895537902136	0.841542432076013	1	1
29378043_1192704	2	3	2	7	0.285714285714286	0.428571428571429	0.285714285714286	0.4375	3.28125	3.28125	6.10476190476191	0.0472462991781923	0.873077093983454	1	1
29378043_1193028	2	3	1	6	0.333333333333333	0.5	0.166666666666667	0.375	2.8125	2.8125	8.22222222222222	0.0163895537902136	0.841542432076013	1	1
29378043_200168	1	1	0	2	0.5	0.5	0	0.125	0.9375	0.9375	7.06666666666667	0.0292073954384949	0.873077093983454	1	1
29378043_200202	2	3	4	9	0.222222222222222	0.333333333333333	0.444444444444444	0.5625	4.21875	4.21875	4.03703703703704	0.132852137342241	0.873077093983454	1	1
29378043_200337	2	4	8	14	0.142857142857143	0.285714285714286	0.571428571428571	0.875	6.5625	6.5625	2.76190476190476	0.251339068496165	0.873077093983454	1	1
29378043_882737	2	10	5	17	0.117647058823529	0.588235294117647	0.294117647058824	1.0625	7.96875	7.96875	2.45098039215686	0.2936137367389	0.873077093983454	1	1
29378043_890190	1	10	4	15	0.0666666666666667	0.666666666666667	0.266666666666667	0.9375	7.03125	7.03125	2.56444444444444	0.277420125789128	0.873077093983454	1	1
29378043_954025	2	4	8	14	0.142857142857143	0.285714285714286	0.571428571428571	0.875	6.5625	6.5625	2.76190476190476	0.251339068496165	0.873077093983454	1	1
29378043_954028	2	4	8	14	0.142857142857143	0.285714285714286	0.571428571428571	0.875	6.5625	6.5625	2.76190476190476	0.251339068496165	0.873077093983454	1	1
29378043_954092	2	4	7	13	0.153846153846154	0.307692307692308	0.538461538461538	0.8125	6.09375	6.09375	2.58974358974359	0.273932981693322	0.873077093983454	1	1
29378046_2012219	1	7	7	15	0.0666666666666667	0.466666666666667	0.466666666666667	0.9375	7.03125	7.03125	0.00444444444444444	0.997780245085606	0.998041136768023	1	1
29378052_142721	2	4	7	13	0.153846153846154	0.307692307692308	0.538461538461538	0.8125	6.09375	6.09375	2.58974358974359	0.273932981693322	0.873077093983454	1	1
29378052_2728122	1	5	4	10	0.1	0.5	0.4	0.625	4.6875	4.6875	0.346666666666667	0.840857282364351	0.914722116996534	1	1
29378052_2728176	2	5	4	11	0.181818181818182	0.454545454545455	0.363636363636364	0.6875	5.15625	5.15625	2.76969696969697	0.250361730513616	0.873077093983454	1	1
29378052_2728201	2	4	5	11	0.181818181818182	0.363636363636364	0.454545454545455	0.6875	5.15625	5.15625	2.76969696969697	0.250361730513616	0.873077093983454	1	1
29378052_3174232	1	6	5	12	0.0833333333333333	0.5	0.416666666666667	0.75	5.625	5.625	0.177777777777778	0.914947228730031	0.948632650446788	1	1
29378052_3174806	2	5	2	9	0.222222222222222	0.555555555555556	0.222222222222222	0.5625	4.21875	4.21875	4.98518518518519	0.0826952932105098	0.873077093983454	1	1
29378052_3290147	2	4	5	11	0.181818181818182	0.363636363636364	0.454545454545455	0.6875	5.15625	5.15625	2.76969696969697	0.250361730513616	0.873077093983454	1	1
29378052_3290320	2	6	4	12	0.166666666666667	0.5	0.333333333333333	0.75	5.625	5.625	2.57777777777778	0.275576809498595	0.873077093983454	1	1
29378052_3372588	2	5	4	11	0.181818181818182	0.454545454545455	0.363636363636364	0.6875	5.15625	5.15625	2.76969696969697	0.250361730513616	0.873077093983454	1	1
29378052_3372622	2	5	4	11	0.181818181818182	0.454545454545455	0.363636363636364	0.6875	5.15625	5.15625	2.76969696969697	0.250361730513616	0.873077093983454	1	1
29378052_3400621	2	5	5	12	0.166666666666667	0.416666666666667	0.416666666666667	0.75	5.625	5.625	2.22222222222222	0.329192987807906	0.873077093983454	1	1
29378052_3818459	2	5	5	12	0.166666666666667	0.416666666666667	0.416666666666667	0.75	5.625	5.625	2.22222222222222	0.329192987807906	0.873077093983454	1	1
29378052_3846122	2	4	5	11	0.181818181818182	0.363636363636364	0.454545454545455	0.6875	5.15625	5.15625	2.76969696969697	0.250361730513616	0.873077093983454	1	1
29378057_2432704	1	2	3	6	0.166666666666667	0.333333333333333	0.5	0.375	2.8125	2.8125	1.28888888888889	0.52495410227809	0.873077093983454	1	1
29378057_2432899	1	7	8	16	0.0625	0.4375	0.5	1	7.5	7.5	0.0666666666666667	0.967216100482006	0.972928897332806	1	1
29378058_1761175	2	6	6	14	0.142857142857143	0.428571428571429	0.428571428571429	0.875	6.5625	6.5625	1.54285714285714	0.462352093308196	0.873077093983454	1	1
29378058_1807134	3	7	6	16	0.1875	0.4375	0.375	1	7.5	7.5	4.33333333333333	0.114558843992688	0.873077093983454	1	1
29378058_3601758	1	3	3	7	0.142857142857143	0.428571428571429	0.428571428571429	0.4375	3.28125	3.28125	0.771428571428571	0.679964773578894	0.873077093983454	1	1
29378058_3601877	1	2	3	6	0.166666666666667	0.333333333333333	0.5	0.375	2.8125	2.8125	1.28888888888889	0.52495410227809	0.873077093983454	1	1
29378063_588743	1	7	5	13	0.0769230769230769	0.538461538461538	0.384615384615385	0.8125	6.09375	6.09375	0.374358974358974	0.829294875228351	0.914722116996534	1	1
29378064_4185433	1	4	4	9	0.111111111111111	0.444444444444444	0.444444444444444	0.5625	4.21875	4.21875	0.362962962962963	0.834033690228808	0.914722116996534	1	1
29378064_4185440	1	4	4	9	0.111111111111111	0.444444444444444	0.444444444444444	0.5625	4.21875	4.21875	0.362962962962963	0.834033690228808	0.914722116996534	1	1
29378064_4506598	1	4	3	8	0.125	0.5	0.375	0.5	3.75	3.75	0.666666666666667	0.716531310573789	0.873077093983454	1	1
29378064_4506660	1	0	0	1	1	0	0	0.0625	0.46875	0.46875	15	0.000553084370147834	0.0656110637993992	1	1
29378064_4512010	1	3	4	8	0.125	0.375	0.5	0.5	3.75	3.75	0.666666666666667	0.716531310573789	0.873077093983454	1	1
29378064_4581847	1	4	3	8	0.125	0.5	0.375	0.5	3.75	3.75	0.666666666666667	0.716531310573789	0.873077093983454	1	1
29378064_4581955	1	4	4	9	0.111111111111111	0.444444444444444	0.444444444444444	0.5625	4.21875	4.21875	0.362962962962963	0.834033690228808	0.914722116996534	1	1
29378066_850029	1	6	1	8	0.125	0.75	0.125	0.5	3.75	3.75	3.86666666666667	0.144665176638995	0.873077093983454	1	1
29378070_5436819	1	5	3	9	0.111111111111111	0.555555555555556	0.333333333333333	0.5625	4.21875	4.21875	0.837037037037037	0.658020943906314	0.873077093983454	1	1
29378070_5436866	1	2	5	8	0.125	0.25	0.625	0.5	3.75	3.75	1.73333333333333	0.420350384508682	0.873077093983454	1	1
29378070_5437994	1	4	2	7	0.142857142857143	0.571428571428571	0.285714285714286	0.4375	3.28125	3.28125	1.38095238095238	0.501337280177891	0.873077093983454	1	1
29378070_5456014	1	2	6	9	0.111111111111111	0.222222222222222	0.666666666666667	0.5625	4.21875	4.21875	2.25925925925926	0.323152920527728	0.873077093983454	1	1
29378070_5456038	1	2	5	8	0.125	0.25	0.625	0.5	3.75	3.75	1.73333333333333	0.420350384508682	0.873077093983454	1	1
29378075_1666896	2	2	6	10	0.2	0.2	0.6	0.625	4.6875	4.6875	4.93333333333333	0.0848672789700174	0.873077093983454	1	1
29378075_1667128	8	9	5	22	0.363636363636364	0.409090909090909	0.227272727272727	1.375	10.3125	10.3125	34.8242424242424	2.74164891127363e-08	1.88636411691271e-05	0.000471591029228176	0.000470960449978583
29378075_1755657	1	6	4	11	0.0909090909090909	0.545454545454545	0.363636363636364	0.6875	5.15625	5.15625	0.539393939393939	0.763610856509453	0.873077093983454	1	1
29378078_4658329	1	7	5	13	0.0769230769230769	0.538461538461538	0.384615384615385	0.8125	6.09375	6.09375	0.374358974358974	0.829294875228351	0.914722116996534	1	1
29378083_37433	1	5	5	11	0.0909090909090909	0.454545454545455	0.454545454545455	0.6875	5.15625	5.15625	0.151515151515152	0.927040916512593	0.948632650446788	1	1
29378085_11048619	1	6	1	8	0.125	0.75	0.125	0.5	3.75	3.75	3.86666666666667	0.144665176638995	0.873077093983454	1	1
29378085_6452739	1	4	2	7	0.142857142857143	0.571428571428571	0.285714285714286	0.4375	3.28125	3.28125	1.38095238095238	0.501337280177891	0.873077093983454	1	1
29378085_6452812	1	4	2	7	0.142857142857143	0.571428571428571	0.285714285714286	0.4375	3.28125	3.28125	1.38095238095238	0.501337280177891	0.873077093983454	1	1
29378085_6452875	1	5	1	7	0.142857142857143	0.714285714285714	0.142857142857143	0.4375	3.28125	3.28125	3.20952380952381	0.20093739145124	0.873077093983454	1	1
29378085_6452903	1	5	2	8	0.125	0.625	0.25	0.5	3.75	3.75	1.73333333333333	0.420350384508682	0.873077093983454	1	1
29378085_6452915	1	4	2	7	0.142857142857143	0.571428571428571	0.285714285714286	0.4375	3.28125	3.28125	1.38095238095238	0.501337280177891	0.873077093983454	1	1
29378085_6452917	1	3	2	6	0.166666666666667	0.5	0.333333333333333	0.375	2.8125	2.8125	1.28888888888889	0.52495410227809	0.873077093983454	1	1
29378085_6452923	1	3	2	6	0.166666666666667	0.5	0.333333333333333	0.375	2.8125	2.8125	1.28888888888889	0.52495410227809	0.873077093983454	1	1
29378097_186872	1	5	0	6	0.166666666666667	0.833333333333333	0	0.375	2.8125	2.8125	5.55555555555556	0.0621765240221163	0.873077093983454	1	1
29378100_284992	1	3	1	5	0.2	0.6	0.2	0.3125	2.34375	2.34375	2.46666666666667	0.291319891133471	0.873077093983454	1	1
29378112_539583	1	7	2	10	0.1	0.7	0.2	0.625	4.6875	4.6875	2.90666666666667	0.233789688854993	0.873077093983454	1	1
29378112_539584	1	7	2	10	0.1	0.7	0.2	0.625	4.6875	4.6875	2.90666666666667	0.233789688854993	0.873077093983454	1	1
29378112_614337	1	4	2	7	0.142857142857143	0.571428571428571	0.285714285714286	0.4375	3.28125	3.28125	1.38095238095238	0.501337280177891	0.873077093983454	1	1
29378112_623296	1	4	2	7	0.142857142857143	0.571428571428571	0.285714285714286	0.4375	3.28125	3.28125	1.38095238095238	0.501337280177891	0.873077093983454	1	1
29378112_623407	1	2	2	5	0.2	0.4	0.4	0.3125	2.34375	2.34375	1.61333333333333	0.446343400625713	0.873077093983454	1	1
29378115_1263472	1	5	0	6	0.166666666666667	0.833333333333333	0	0.375	2.8125	2.8125	5.55555555555556	0.0621765240221163	0.873077093983454	1	1
29378116_3611098	1	1	8	10	0.1	0.1	0.8	0.625	4.6875	4.6875	5.46666666666667	0.0650022539630345	0.873077093983454	1	1
29378116_4333217	1	2	11	14	0.0714285714285714	0.142857142857143	0.785714285714286	0.875	6.5625	6.5625	6.19047619047619	0.0452642339785869	0.873077093983454	1	1
29378116_4550367	1	3	14	18	0.0555555555555556	0.166666666666667	0.777777777777778	1.125	8.4375	8.4375	7.18518518518519	0.0275268718677129	0.873077093983454	1	1
29378116_4789780	1	3	14	18	0.0555555555555556	0.166666666666667	0.777777777777778	1.125	8.4375	8.4375	7.18518518518519	0.0275268718677129	0.873077093983454	1	1
29378116_4789783	1	3	15	19	0.0526315789473684	0.157894736842105	0.789473684210526	1.1875	8.90625	8.90625	8.11578947368421	0.0172853710916114	0.873077093983454	1	1
29378116_4789784	1	3	15	19	0.0526315789473684	0.157894736842105	0.789473684210526	1.1875	8.90625	8.90625	8.11578947368421	0.0172853710916114	0.873077093983454	1	1
29378116_4789801	1	3	15	19	0.0526315789473684	0.157894736842105	0.789473684210526	1.1875	8.90625	8.90625	8.11578947368421	0.0172853710916114	0.873077093983454	1	1
29378116_711769	1	2	10	13	0.0769230769230769	0.153846153846154	0.769230769230769	0.8125	6.09375	6.09375	5.2974358974359	0.0707418496266606	0.873077093983454	1	1
29378119_1265878	1	4	9	14	0.0714285714285714	0.285714285714286	0.642857142857143	0.875	6.5625	6.5625	1.92380952380952	0.382164260341772	0.873077093983454	1	1
29378119_1266136	1	4	10	15	0.0666666666666667	0.266666666666667	0.666666666666667	0.9375	7.03125	7.03125	2.56444444444444	0.277420125789128	0.873077093983454	1	1
29378119_1272335	2	5	8	15	0.133333333333333	0.333333333333333	0.533333333333333	0.9375	7.03125	7.03125	1.92444444444444	0.382042957609782	0.873077093983454	1	1
29378119_1487809	1	2	6	9	0.111111111111111	0.222222222222222	0.666666666666667	0.5625	4.21875	4.21875	2.25925925925926	0.323152920527728	0.873077093983454	1	1
29378119_1487835	1	2	6	9	0.111111111111111	0.222222222222222	0.666666666666667	0.5625	4.21875	4.21875	2.25925925925926	0.323152920527728	0.873077093983454	1	1
29378119_2990617	1	6	2	9	0.111111111111111	0.666666666666667	0.222222222222222	0.5625	4.21875	4.21875	2.25925925925926	0.323152920527728	0.873077093983454	1	1
29378120_1153959	3	3	8	14	0.214285714285714	0.214285714285714	0.571428571428571	0.875	6.5625	6.5625	7.40952380952381	0.0246060752595901	0.873077093983454	1	1
29378120_3594411	1	7	7	15	0.0666666666666667	0.466666666666667	0.466666666666667	0.9375	7.03125	7.03125	0.00444444444444444	0.997780245085606	0.998041136768023	1	1
29378121_456976	1	1	1	3	0.333333333333333	0.333333333333333	0.333333333333333	0.1875	1.40625	1.40625	3.75555555555556	0.152929571925722	0.873077093983454	1	1
29378122_1167023	1	6	4	11	0.0909090909090909	0.545454545454545	0.363636363636364	0.6875	5.15625	5.15625	0.539393939393939	0.763610856509453	0.873077093983454	1	1
29378122_1720694	1	3	7	11	0.0909090909090909	0.272727272727273	0.636363636363636	0.6875	5.15625	5.15625	1.7030303030303	0.426767823924134	0.873077093983454	1	1
29378127_111666	1	3	3	7	0.142857142857143	0.428571428571429	0.428571428571429	0.4375	3.28125	3.28125	0.771428571428571	0.679964773578894	0.873077093983454	1	1
29378127_111689	1	2	2	5	0.2	0.4	0.4	0.3125	2.34375	2.34375	1.61333333333333	0.446343400625713	0.873077093983454	1	1
29378128_497694	1	1	3	5	0.2	0.2	0.6	0.3125	2.34375	2.34375	2.46666666666667	0.291319891133471	0.873077093983454	1	1
29378134_24821	1	1	2	4	0.25	0.25	0.5	0.25	1.875	1.875	2.66666666666667	0.263597138115727	0.873077093983454	1	1
29378134_24861	1	1	3	5	0.2	0.2	0.6	0.3125	2.34375	2.34375	2.46666666666667	0.291319891133471	0.873077093983454	1	1
29378134_24934	1	1	3	5	0.2	0.2	0.6	0.3125	2.34375	2.34375	2.46666666666667	0.291319891133471	0.873077093983454	1	1
29378134_476558	1	1	4	6	0.166666666666667	0.166666666666667	0.666666666666667	0.375	2.8125	2.8125	2.71111111111111	0.257804030198663	0.873077093983454	1	1
29378135_2006036	1	6	4	11	0.0909090909090909	0.545454545454545	0.363636363636364	0.6875	5.15625	5.15625	0.539393939393939	0.763610856509453	0.873077093983454	1	1
29378135_2006110	2	4	3	9	0.222222222222222	0.444444444444444	0.333333333333333	0.5625	4.21875	4.21875	4.03703703703704	0.132852137342241	0.873077093983454	1	1
29378137_1925260	1	10	4	15	0.0666666666666667	0.666666666666667	0.266666666666667	0.9375	7.03125	7.03125	2.56444444444444	0.277420125789128	0.873077093983454	1	1
29378137_1925356	2	11	3	16	0.125	0.6875	0.1875	1	7.5	7.5	5.33333333333333	0.0694834512228015	0.873077093983454	1	1
29378151_1356463	2	9	7	18	0.111111111111111	0.5	0.388888888888889	1.125	8.4375	8.4375	0.962962962962963	0.617867354383913	0.873077093983454	1	1
29378151_2182630	1	3	1	5	0.2	0.6	0.2	0.3125	2.34375	2.34375	2.46666666666667	0.291319891133471	0.873077093983454	1	1
29378151_2310683	1	5	4	10	0.1	0.5	0.4	0.625	4.6875	4.6875	0.346666666666667	0.840857282364351	0.914722116996534	1	1
29378151_2310741	1	5	3	9	0.111111111111111	0.555555555555556	0.333333333333333	0.5625	4.21875	4.21875	0.837037037037037	0.658020943906314	0.873077093983454	1	1
29378151_2438341	1	5	4	10	0.1	0.5	0.4	0.625	4.6875	4.6875	0.346666666666667	0.840857282364351	0.914722116996534	1	1
29378151_2834198	1	4	6	11	0.0909090909090909	0.363636363636364	0.545454545454545	0.6875	5.15625	5.15625	0.539393939393939	0.763610856509453	0.873077093983454	1	1
29378151_2834200	1	4	5	10	0.1	0.4	0.5	0.625	4.6875	4.6875	0.346666666666667	0.840857282364351	0.914722116996534	1	1
29378151_2834221	1	1	2	4	0.25	0.25	0.5	0.25	1.875	1.875	2.66666666666667	0.263597138115727	0.873077093983454	1	1
29378151_2834409	1	5	4	10	0.1	0.5	0.4	0.625	4.6875	4.6875	0.346666666666667	0.840857282364351	0.914722116996534	1	1
29378155_437247	2	8	8	18	0.111111111111111	0.444444444444444	0.444444444444444	1.125	8.4375	8.4375	0.725925925925926	0.695612196436684	0.873077093983454	1	1
29378159_2933944	1	2	2	5	0.2	0.4	0.4	0.3125	2.34375	2.34375	1.61333333333333	0.446343400625713	0.873077093983454	1	1
29378159_2933947	1	2	2	5	0.2	0.4	0.4	0.3125	2.34375	2.34375	1.61333333333333	0.446343400625713	0.873077093983454	1	1
29378159_325720	1	3	8	12	0.0833333333333333	0.25	0.666666666666667	0.75	5.625	5.625	2.31111111111111	0.314882553549455	0.873077093983454	1	1
29378161_1413771	1	0	0	1	1	0	0	0.0625	0.46875	0.46875	15	0.000553084370147834	0.0656110637993992	1	1
29378161_1413773	1	0	0	1	1	0	0	0.0625	0.46875	0.46875	15	0.000553084370147834	0.0656110637993992	1	1
29378161_1413774	1	0	0	1	1	0	0	0.0625	0.46875	0.46875	15	0.000553084370147834	0.0656110637993992	1	1
29378161_1413819	1	4	7	12	0.0833333333333333	0.333333333333333	0.583333333333333	0.75	5.625	5.625	0.888888888888889	0.641180388429955	0.873077093983454	1	1
29378161_1751405	1	3	2	6	0.166666666666667	0.5	0.333333333333333	0.375	2.8125	2.8125	1.28888888888889	0.52495410227809	0.873077093983454	1	1
29378161_1751506	1	1	2	4	0.25	0.25	0.5	0.25	1.875	1.875	2.66666666666667	0.263597138115727	0.873077093983454	1	1
29378162_1645629	1	5	1	7	0.142857142857143	0.714285714285714	0.142857142857143	0.4375	3.28125	3.28125	3.20952380952381	0.20093739145124	0.873077093983454	1	1
29378162_1645663	1	5	1	7	0.142857142857143	0.714285714285714	0.142857142857143	0.4375	3.28125	3.28125	3.20952380952381	0.20093739145124	0.873077093983454	1	1
29378162_3154255	1	7	1	9	0.111111111111111	0.777777777777778	0.111111111111111	0.5625	4.21875	4.21875	4.62962962962963	0.0987844757298322	0.873077093983454	1	1
29378162_3154686	1	4	5	10	0.1	0.4	0.5	0.625	4.6875	4.6875	0.346666666666667	0.840857282364351	0.914722116996534	1	1
29378162_3283140	1	6	2	9	0.111111111111111	0.666666666666667	0.222222222222222	0.5625	4.21875	4.21875	2.25925925925926	0.323152920527728	0.873077093983454	1	1
29378162_4378991	1	7	3	11	0.0909090909090909	0.636363636363636	0.272727272727273	0.6875	5.15625	5.15625	1.7030303030303	0.426767823924134	0.873077093983454	1	1
29378162_4477875	1	1	0	2	0.5	0.5	0	0.125	0.9375	0.9375	7.06666666666667	0.0292073954384949	0.873077093983454	1	1
29378162_4477917	1	6	3	10	0.1	0.6	0.3	0.625	4.6875	4.6875	1.2	0.548811636094026	0.873077093983454	1	1
29378162_5365341	1	3	0	4	0.25	0.75	0	0.25	1.875	1.875	4.8	0.0907179532894125	0.873077093983454	1	1
29378162_5880425	1	2	0	3	0.333333333333333	0.666666666666667	0	0.1875	1.40625	1.40625	5.17777777777778	0.0751034420112446	0.873077093983454	1	1
29378162_5880520	1	2	0	3	0.333333333333333	0.666666666666667	0	0.1875	1.40625	1.40625	5.17777777777778	0.0751034420112446	0.873077093983454	1	1
29378162_5892885	2	4	0	6	0.333333333333333	0.666666666666667	0	0.375	2.8125	2.8125	10.3555555555556	0.00564052700193638	0.453377125982746	1	1
29378162_5892911	1	2	0	3	0.333333333333333	0.666666666666667	0	0.1875	1.40625	1.40625	5.17777777777778	0.0751034420112446	0.873077093983454	1	1
29378165_193891	2	6	1	9	0.222222222222222	0.666666666666667	0.111111111111111	0.5625	4.21875	4.21875	6.88148148148148	0.0320409425038236	0.873077093983454	1	1
29378165_194239	2	5	1	8	0.25	0.625	0.125	0.5	3.75	3.75	6.93333333333333	0.0312209271612309	0.873077093983454	1	1
29378165_230525	1	5	0	6	0.166666666666667	0.833333333333333	0	0.375	2.8125	2.8125	5.55555555555556	0.0621765240221163	0.873077093983454	1	1
29378165_263069	2	5	1	8	0.25	0.625	0.125	0.5	3.75	3.75	6.93333333333333	0.0312209271612309	0.873077093983454	1	1
29378165_263470	2	6	1	9	0.222222222222222	0.666666666666667	0.111111111111111	0.5625	4.21875	4.21875	6.88148148148148	0.0320409425038236	0.873077093983454	1	1
29378165_263485	1	8	4	13	0.0769230769230769	0.615384615384615	0.307692307692308	0.8125	6.09375	6.09375	1.35897435897436	0.506876862579111	0.873077093983454	1	1
29378165_286140	1	8	4	13	0.0769230769230769	0.615384615384615	0.307692307692308	0.8125	6.09375	6.09375	1.35897435897436	0.506876862579111	0.873077093983454	1	1
29378165_286146	1	6	2	9	0.111111111111111	0.666666666666667	0.222222222222222	0.5625	4.21875	4.21875	2.25925925925926	0.323152920527728	0.873077093983454	1	1
29378165_286155	1	6	2	9	0.111111111111111	0.666666666666667	0.222222222222222	0.5625	4.21875	4.21875	2.25925925925926	0.323152920527728	0.873077093983454	1	1
29378165_286253	2	4	1	7	0.285714285714286	0.571428571428571	0.142857142857143	0.4375	3.28125	3.28125	7.32380952380952	0.025683545067076	0.873077093983454	1	1
29378167_1083503	1	2	3	6	0.166666666666667	0.333333333333333	0.5	0.375	2.8125	2.8125	1.28888888888889	0.52495410227809	0.873077093983454	1	1
29378167_1083525	1	2	3	6	0.166666666666667	0.333333333333333	0.5	0.375	2.8125	2.8125	1.28888888888889	0.52495410227809	0.873077093983454	1	1
29378167_1152593	1	2	2	5	0.2	0.4	0.4	0.3125	2.34375	2.34375	1.61333333333333	0.446343400625713	0.873077093983454	1	1
29378167_1289877	1	2	3	6	0.166666666666667	0.333333333333333	0.5	0.375	2.8125	2.8125	1.28888888888889	0.52495410227809	0.873077093983454	1	1
29378167_1289888	1	3	2	6	0.166666666666667	0.5	0.333333333333333	0.375	2.8125	2.8125	1.28888888888889	0.52495410227809	0.873077093983454	1	1
29378167_360108	1	4	5	10	0.1	0.4	0.5	0.625	4.6875	4.6875	0.346666666666667	0.840857282364351	0.914722116996534	1	1
29378167_360185	2	4	3	9	0.222222222222222	0.444444444444444	0.333333333333333	0.5625	4.21875	4.21875	4.03703703703704	0.132852137342241	0.873077093983454	1	1
29378169_2470934	1	6	7	14	0.0714285714285714	0.428571428571429	0.5	0.875	6.5625	6.5625	0.0952380952380952	0.953496954833477	0.96137755686346	1	1
29378169_2470937	1	6	7	14	0.0714285714285714	0.428571428571429	0.5	0.875	6.5625	6.5625	0.0952380952380952	0.953496954833477	0.96137755686346	1	1
29378169_2470941	1	6	7	14	0.0714285714285714	0.428571428571429	0.5	0.875	6.5625	6.5625	0.0952380952380952	0.953496954833477	0.96137755686346	1	1
29378169_2470953	1	6	8	15	0.0666666666666667	0.4	0.533333333333333	0.9375	7.03125	7.03125	0.288888888888889	0.865502994567177	0.928276269399873	1	1
29378169_2471065	1	7	6	14	0.0714285714285714	0.5	0.428571428571429	0.875	6.5625	6.5625	0.0952380952380952	0.953496954833477	0.96137755686346	1	1
29378169_2514911	1	5	6	12	0.0833333333333333	0.416666666666667	0.5	0.75	5.625	5.625	0.177777777777778	0.914947228730031	0.948632650446788	1	1
29378169_2514912	1	4	6	11	0.0909090909090909	0.363636363636364	0.545454545454545	0.6875	5.15625	5.15625	0.539393939393939	0.763610856509453	0.873077093983454	1	1
29378169_2515043	1	6	7	14	0.0714285714285714	0.428571428571429	0.5	0.875	6.5625	6.5625	0.0952380952380952	0.953496954833477	0.96137755686346	1	1
29378169_2515065	1	5	7	13	0.0769230769230769	0.384615384615385	0.538461538461538	0.8125	6.09375	6.09375	0.374358974358974	0.829294875228351	0.914722116996534	1	1
29378169_2573562	1	6	6	13	0.0769230769230769	0.461538461538462	0.461538461538462	0.8125	6.09375	6.09375	0.0461538461538462	0.977187312627299	0.979807575896366	1	1
29378169_2573566	1	6	7	14	0.0714285714285714	0.428571428571429	0.5	0.875	6.5625	6.5625	0.0952380952380952	0.953496954833477	0.96137755686346	1	1
29378169_2573588	1	4	3	8	0.125	0.5	0.375	0.5	3.75	3.75	0.666666666666667	0.716531310573789	0.873077093983454	1	1
29378169_2573882	1	5	5	11	0.0909090909090909	0.454545454545455	0.454545454545455	0.6875	5.15625	5.15625	0.151515151515152	0.927040916512593	0.948632650446788	1	1
29378171_450537	3	10	4	17	0.176470588235294	0.588235294117647	0.235294117647059	1.0625	7.96875	7.96875	6.02745098039216	0.0491083847365354	0.873077093983454	1	1
29378171_802037	1	7	7	15	0.0666666666666667	0.466666666666667	0.466666666666667	0.9375	7.03125	7.03125	0.00444444444444444	0.997780245085606	0.998041136768023	1	1
29378171_868616	1	7	7	15	0.0666666666666667	0.466666666666667	0.466666666666667	0.9375	7.03125	7.03125	0.00444444444444444	0.997780245085606	0.998041136768023	1	1
29378173_1419110	3	8	7	18	0.166666666666667	0.444444444444444	0.388888888888889	1.125	8.4375	8.4375	3.39259259259259	0.183361384219105	0.873077093983454	1	1
29378173_1730295	1	7	5	13	0.0769230769230769	0.538461538461538	0.384615384615385	0.8125	6.09375	6.09375	0.374358974358974	0.829294875228351	0.914722116996534	1	1
29378173_1775456	1	7	6	14	0.0714285714285714	0.5	0.428571428571429	0.875	6.5625	6.5625	0.0952380952380952	0.953496954833477	0.96137755686346	1	1
29378173_364986	2	4	5	11	0.181818181818182	0.363636363636364	0.454545454545455	0.6875	5.15625	5.15625	2.76969696969697	0.250361730513616	0.873077093983454	1	1
29378173_364987	2	4	5	11	0.181818181818182	0.363636363636364	0.454545454545455	0.6875	5.15625	5.15625	2.76969696969697	0.250361730513616	0.873077093983454	1	1
29378173_364998	2	5	5	12	0.166666666666667	0.416666666666667	0.416666666666667	0.75	5.625	5.625	2.22222222222222	0.329192987807906	0.873077093983454	1	1
29378174_1413944	1	8	6	15	0.0666666666666667	0.533333333333333	0.4	0.9375	7.03125	7.03125	0.288888888888889	0.865502994567177	0.928276269399873	1	1
29378174_1580169	3	9	5	17	0.176470588235294	0.529411764705882	0.294117647058824	1.0625	7.96875	7.96875	4.77254901960784	0.0919716860337385	0.873077093983454	1	1
29378174_1580208	1	6	4	11	0.0909090909090909	0.545454545454545	0.363636363636364	0.6875	5.15625	5.15625	0.539393939393939	0.763610856509453	0.873077093983454	1	1
29378174_1832704	2	4	3	9	0.222222222222222	0.444444444444444	0.333333333333333	0.5625	4.21875	4.21875	4.03703703703704	0.132852137342241	0.873077093983454	1	1
29378174_1934681	3	9	6	18	0.166666666666667	0.5	0.333333333333333	1.125	8.4375	8.4375	3.86666666666667	0.144665176638995	0.873077093983454	1	1
29378174_1934915	2	5	3	10	0.2	0.5	0.3	0.625	4.6875	4.6875	3.65333333333333	0.160949171845277	0.873077093983454	1	1
29378174_1934961	1	7	4	12	0.0833333333333333	0.583333333333333	0.333333333333333	0.75	5.625	5.625	0.888888888888889	0.641180388429955	0.873077093983454	1	1
29378174_2211183	2	5	3	10	0.2	0.5	0.3	0.625	4.6875	4.6875	3.65333333333333	0.160949171845277	0.873077093983454	1	1
29378174_2700958	1	5	5	11	0.0909090909090909	0.454545454545455	0.454545454545455	0.6875	5.15625	5.15625	0.151515151515152	0.927040916512593	0.948632650446788	1	1
29378174_495234	3	10	2	15	0.2	0.666666666666667	0.133333333333333	0.9375	7.03125	7.03125	9.39111111111111	0.00913579051860776	0.573520922301358	1	1
29378174_495369	3	9	4	16	0.1875	0.5625	0.25	1	7.5	7.5	5.93333333333333	0.0514746067017008	0.873077093983454	1	1
29378174_496141	2	8	5	15	0.133333333333333	0.533333333333333	0.333333333333333	0.9375	7.03125	7.03125	1.92444444444444	0.382042957609782	0.873077093983454	1	1
29378174_617663	1	4	3	8	0.125	0.5	0.375	0.5	3.75	3.75	0.666666666666667	0.716531310573789	0.873077093983454	1	1
29378174_643457	1	6	5	12	0.0833333333333333	0.5	0.416666666666667	0.75	5.625	5.625	0.177777777777778	0.914947228730031	0.948632650446788	1	1
29378174_645677	2	0	0	2	1	0	0	0.125	0.9375	0.9375	30	3.05902320501826e-07	0.000119586950339816	0.0052618258149519	0.00525142513605484
29378174_707660	2	5	3	10	0.2	0.5	0.3	0.625	4.6875	4.6875	3.65333333333333	0.160949171845277	0.873077093983454	1	1
29378174_735036	2	5	3	10	0.2	0.5	0.3	0.625	4.6875	4.6875	3.65333333333333	0.160949171845277	0.873077093983454	1	1
29378174_963837	1	12	3	16	0.0625	0.75	0.1875	1	7.5	7.5	5.4	0.0672055127397498	0.873077093983454	1	1
29378174_963849	2	11	4	17	0.117647058823529	0.647058823529412	0.235294117647059	1.0625	7.96875	7.96875	3.95686274509804	0.138285986461564	0.873077093983454	1	1
29378174_965404	1	8	4	13	0.0769230769230769	0.615384615384615	0.307692307692308	0.8125	6.09375	6.09375	1.35897435897436	0.506876862579111	0.873077093983454	1	1
29378174_965431	3	10	4	17	0.176470588235294	0.588235294117647	0.235294117647059	1.0625	7.96875	7.96875	6.02745098039216	0.0491083847365354	0.873077093983454	1	1
29378174_965446	3	10	5	18	0.166666666666667	0.555555555555556	0.277777777777778	1.125	8.4375	8.4375	4.81481481481481	0.0900484511490666	0.873077093983454	1	1
29378174_965481	1	7	4	12	0.0833333333333333	0.583333333333333	0.333333333333333	0.75	5.625	5.625	0.888888888888889	0.641180388429955	0.873077093983454	1	1
29378174_975008	2	10	4	16	0.125	0.625	0.25	1	7.5	7.5	3.46666666666667	0.176694445756597	0.873077093983454	1	1
29378174_975014	3	10	4	17	0.176470588235294	0.588235294117647	0.235294117647059	1.0625	7.96875	7.96875	6.02745098039216	0.0491083847365354	0.873077093983454	1	1
29378174_975190	3	11	4	18	0.166666666666667	0.611111111111111	0.222222222222222	1.125	8.4375	8.4375	6.23703703703704	0.0442226349287179	0.873077093983454	1	1
29378174_975487	1	11	6	18	0.0555555555555556	0.611111111111111	0.333333333333333	1.125	8.4375	8.4375	1.4962962962963	0.473242116073032	0.873077093983454	1	1
29378174_975569	3	10	4	17	0.176470588235294	0.588235294117647	0.235294117647059	1.0625	7.96875	7.96875	6.02745098039216	0.0491083847365354	0.873077093983454	1	1
29378175_38494	1	1	3	5	0.2	0.2	0.6	0.3125	2.34375	2.34375	2.46666666666667	0.291319891133471	0.873077093983454	1	1
29378176_1225586	1	6	9	16	0.0625	0.375	0.5625	1	7.5	7.5	0.6	0.740818220681718	0.873077093983454	1	1
29378176_1225593	1	6	8	15	0.0666666666666667	0.4	0.533333333333333	0.9375	7.03125	7.03125	0.288888888888889	0.865502994567177	0.928276269399873	1	1
29378176_1251871	1	7	7	15	0.0666666666666667	0.466666666666667	0.466666666666667	0.9375	7.03125	7.03125	0.00444444444444444	0.997780245085606	0.998041136768023	1	1
29378176_1252549	1	5	8	14	0.0714285714285714	0.357142857142857	0.571428571428571	0.875	6.5625	6.5625	0.704761904761905	0.703012256764582	0.873077093983454	1	1
29378176_1284691	1	4	8	13	0.0769230769230769	0.307692307692308	0.615384615384615	0.8125	6.09375	6.09375	1.35897435897436	0.506876862579111	0.873077093983454	1	1
29378176_1332958	1	7	9	17	0.0588235294117647	0.411764705882353	0.529411764705882	1.0625	7.96875	7.96875	0.254901960784314	0.880336568529908	0.932086009804441	1	1
29378176_1381434	1	1	4	6	0.166666666666667	0.166666666666667	0.666666666666667	0.375	2.8125	2.8125	2.71111111111111	0.257804030198663	0.873077093983454	1	1
29378181_129981	1	4	2	7	0.142857142857143	0.571428571428571	0.285714285714286	0.4375	3.28125	3.28125	1.38095238095238	0.501337280177891	0.873077093983454	1	1
29378181_412669	1	8	4	13	0.0769230769230769	0.615384615384615	0.307692307692308	0.8125	6.09375	6.09375	1.35897435897436	0.506876862579111	0.873077093983454	1	1
29378181_412783	1	9	5	15	0.0666666666666667	0.6	0.333333333333333	0.9375	7.03125	7.03125	1.14222222222222	0.564897426061502	0.873077093983454	1	1
29378181_412788	1	7	5	13	0.0769230769230769	0.538461538461538	0.384615384615385	0.8125	6.09375	6.09375	0.374358974358974	0.829294875228351	0.914722116996534	1	1
29378182_156721	1	6	6	13	0.0769230769230769	0.461538461538462	0.461538461538462	0.8125	6.09375	6.09375	0.0461538461538462	0.977187312627299	0.979807575896366	1	1
29378182_184325	1	6	5	12	0.0833333333333333	0.5	0.416666666666667	0.75	5.625	5.625	0.177777777777778	0.914947228730031	0.948632650446788	1	1
29378182_184704	1	5	4	10	0.1	0.5	0.4	0.625	4.6875	4.6875	0.346666666666667	0.840857282364351	0.914722116996534	1	1
29378182_200625	1	5	5	11	0.0909090909090909	0.454545454545455	0.454545454545455	0.6875	5.15625	5.15625	0.151515151515152	0.927040916512593	0.948632650446788	1	1
29378182_229309	1	3	4	8	0.125	0.375	0.5	0.5	3.75	3.75	0.666666666666667	0.716531310573789	0.873077093983454	1	1
29378191_43141	1	5	5	11	0.0909090909090909	0.454545454545455	0.454545454545455	0.6875	5.15625	5.15625	0.151515151515152	0.927040916512593	0.948632650446788	1	1
29378199_6400494	1	3	2	6	0.166666666666667	0.5	0.333333333333333	0.375	2.8125	2.8125	1.28888888888889	0.52495410227809	0.873077093983454	1	1
29378199_6425604	1	3	2	6	0.166666666666667	0.5	0.333333333333333	0.375	2.8125	2.8125	1.28888888888889	0.52495410227809	0.873077093983454	1	1
29378199_6425653	1	4	2	7	0.142857142857143	0.571428571428571	0.285714285714286	0.4375	3.28125	3.28125	1.38095238095238	0.501337280177891	0.873077093983454	1	1
29378199_6425957	1	3	2	6	0.166666666666667	0.5	0.333333333333333	0.375	2.8125	2.8125	1.28888888888889	0.52495410227809	0.873077093983454	1	1
29378206_832706	1	8	3	12	0.0833333333333333	0.666666666666667	0.25	0.75	5.625	5.625	2.31111111111111	0.314882553549455	0.873077093983454	1	1
29378207_1323679	1	5	7	13	0.0769230769230769	0.384615384615385	0.538461538461538	0.8125	6.09375	6.09375	0.374358974358974	0.829294875228351	0.914722116996534	1	1
29378207_1323692	1	5	7	13	0.0769230769230769	0.384615384615385	0.538461538461538	0.8125	6.09375	6.09375	0.374358974358974	0.829294875228351	0.914722116996534	1	1
29378207_1323719	1	5	7	13	0.0769230769230769	0.384615384615385	0.538461538461538	0.8125	6.09375	6.09375	0.374358974358974	0.829294875228351	0.914722116996534	1	1
29378207_1323751	1	5	7	13	0.0769230769230769	0.384615384615385	0.538461538461538	0.8125	6.09375	6.09375	0.374358974358974	0.829294875228351	0.914722116996534	1	1
29378207_1354744	1	5	7	13	0.0769230769230769	0.384615384615385	0.538461538461538	0.8125	6.09375	6.09375	0.374358974358974	0.829294875228351	0.914722116996534	1	1
29378207_1355422	1	5	6	12	0.0833333333333333	0.416666666666667	0.5	0.75	5.625	5.625	0.177777777777778	0.914947228730031	0.948632650446788	1	1
29378210_1451363	1	0	1	2	0.5	0	0.5	0.125	0.9375	0.9375	7.06666666666667	0.0292073954384949	0.873077093983454	1	1
29378210_370911	1	6	8	15	0.0666666666666667	0.4	0.533333333333333	0.9375	7.03125	7.03125	0.288888888888889	0.865502994567177	0.928276269399873	1	1
29378216_640435	1	4	4	9	0.111111111111111	0.444444444444444	0.444444444444444	0.5625	4.21875	4.21875	0.362962962962963	0.834033690228808	0.914722116996534	1	1
29378216_640504	1	6	4	11	0.0909090909090909	0.545454545454545	0.363636363636364	0.6875	5.15625	5.15625	0.539393939393939	0.763610856509453	0.873077093983454	1	1
29378220_2894825	2	4	3	9	0.222222222222222	0.444444444444444	0.333333333333333	0.5625	4.21875	4.21875	4.03703703703704	0.132852137342241	0.873077093983454	1	1
29378220_781866	1	5	7	13	0.0769230769230769	0.384615384615385	0.538461538461538	0.8125	6.09375	6.09375	0.374358974358974	0.829294875228351	0.914722116996534	1	1
29378220_781885	1	5	7	13	0.0769230769230769	0.384615384615385	0.538461538461538	0.8125	6.09375	6.09375	0.374358974358974	0.829294875228351	0.914722116996534	1	1
29378220_781915	1	6	7	14	0.0714285714285714	0.428571428571429	0.5	0.875	6.5625	6.5625	0.0952380952380952	0.953496954833477	0.96137755686346	1	1
29378220_781927	1	6	5	12	0.0833333333333333	0.5	0.416666666666667	0.75	5.625	5.625	0.177777777777778	0.914947228730031	0.948632650446788	1	1
29378224_3676746	1	4	5	10	0.1	0.4	0.5	0.625	4.6875	4.6875	0.346666666666667	0.840857282364351	0.914722116996534	1	1
29378224_3676842	1	4	6	11	0.0909090909090909	0.363636363636364	0.545454545454545	0.6875	5.15625	5.15625	0.539393939393939	0.763610856509453	0.873077093983454	1	1
29378224_3676881	1	4	3	8	0.125	0.5	0.375	0.5	3.75	3.75	0.666666666666667	0.716531310573789	0.873077093983454	1	1
29378226_1359449	1	5	3	9	0.111111111111111	0.555555555555556	0.333333333333333	0.5625	4.21875	4.21875	0.837037037037037	0.658020943906314	0.873077093983454	1	1
29378226_1403044	1	5	3	9	0.111111111111111	0.555555555555556	0.333333333333333	0.5625	4.21875	4.21875	0.837037037037037	0.658020943906314	0.873077093983454	1	1
29378226_4400185	1	3	4	8	0.125	0.375	0.5	0.5	3.75	3.75	0.666666666666667	0.716531310573789	0.873077093983454	1	1
29378226_958234	1	5	3	9	0.111111111111111	0.555555555555556	0.333333333333333	0.5625	4.21875	4.21875	0.837037037037037	0.658020943906314	0.873077093983454	1	1
29378226_978916	1	4	6	11	0.0909090909090909	0.363636363636364	0.545454545454545	0.6875	5.15625	5.15625	0.539393939393939	0.763610856509453	0.873077093983454	1	1
29378227_3313193	1	4	9	14	0.0714285714285714	0.285714285714286	0.642857142857143	0.875	6.5625	6.5625	1.92380952380952	0.382164260341772	0.873077093983454	1	1
29378227_3313442	1	4	7	12	0.0833333333333333	0.333333333333333	0.583333333333333	0.75	5.625	5.625	0.888888888888889	0.641180388429955	0.873077093983454	1	1
29378244_857084	1	1	3	5	0.2	0.2	0.6	0.3125	2.34375	2.34375	2.46666666666667	0.291319891133471	0.873077093983454	1	1
29378249_606953	1	3	5	9	0.111111111111111	0.333333333333333	0.555555555555556	0.5625	4.21875	4.21875	0.837037037037037	0.658020943906314	0.873077093983454	1	1
29378253_1156155	1	8	4	13	0.0769230769230769	0.615384615384615	0.307692307692308	0.8125	6.09375	6.09375	1.35897435897436	0.506876862579111	0.873077093983454	1	1
29378255_15117	1	2	4	7	0.142857142857143	0.285714285714286	0.571428571428571	0.4375	3.28125	3.28125	1.38095238095238	0.501337280177891	0.873077093983454	1	1
29378258_1357461	1	3	4	8	0.125	0.375	0.5	0.5	3.75	3.75	0.666666666666667	0.716531310573789	0.873077093983454	1	1
29378258_4158030	1	6	6	13	0.0769230769230769	0.461538461538462	0.461538461538462	0.8125	6.09375	6.09375	0.0461538461538462	0.977187312627299	0.979807575896366	1	1
29378258_4158102	1	6	7	14	0.0714285714285714	0.428571428571429	0.5	0.875	6.5625	6.5625	0.0952380952380952	0.953496954833477	0.96137755686346	1	1
29378258_4295622	1	5	6	12	0.0833333333333333	0.416666666666667	0.5	0.75	5.625	5.625	0.177777777777778	0.914947228730031	0.948632650446788	1	1
29378269_1122016	1	3	4	8	0.125	0.375	0.5	0.5	3.75	3.75	0.666666666666667	0.716531310573789	0.873077093983454	1	1
29378269_1123081	1	8	5	14	0.0714285714285714	0.571428571428571	0.357142857142857	0.875	6.5625	6.5625	0.704761904761905	0.703012256764582	0.873077093983454	1	1
29378269_1136483	1	8	3	12	0.0833333333333333	0.666666666666667	0.25	0.75	5.625	5.625	2.31111111111111	0.314882553549455	0.873077093983454	1	1
29378269_1136856	1	7	3	11	0.0909090909090909	0.636363636363636	0.272727272727273	0.6875	5.15625	5.15625	1.7030303030303	0.426767823924134	0.873077093983454	1	1
29378269_1137262	1	8	4	13	0.0769230769230769	0.615384615384615	0.307692307692308	0.8125	6.09375	6.09375	1.35897435897436	0.506876862579111	0.873077093983454	1	1
29378269_1702328	1	8	5	14	0.0714285714285714	0.571428571428571	0.357142857142857	0.875	6.5625	6.5625	0.704761904761905	0.703012256764582	0.873077093983454	1	1
29378269_1702346	1	8	4	13	0.0769230769230769	0.615384615384615	0.307692307692308	0.8125	6.09375	6.09375	1.35897435897436	0.506876862579111	0.873077093983454	1	1
29378269_1702388	1	7	5	13	0.0769230769230769	0.538461538461538	0.384615384615385	0.8125	6.09375	6.09375	0.374358974358974	0.829294875228351	0.914722116996534	1	1
29378269_1702434	1	7	4	12	0.0833333333333333	0.583333333333333	0.333333333333333	0.75	5.625	5.625	0.888888888888889	0.641180388429955	0.873077093983454	1	1
29378269_1796211	1	7	5	13	0.0769230769230769	0.538461538461538	0.384615384615385	0.8125	6.09375	6.09375	0.374358974358974	0.829294875228351	0.914722116996534	1	1
29378269_236428	1	5	5	11	0.0909090909090909	0.454545454545455	0.454545454545455	0.6875	5.15625	5.15625	0.151515151515152	0.927040916512593	0.948632650446788	1	1
29378269_236479	1	5	5	11	0.0909090909090909	0.454545454545455	0.454545454545455	0.6875	5.15625	5.15625	0.151515151515152	0.927040916512593	0.948632650446788	1	1
29378269_236517	1	4	4	9	0.111111111111111	0.444444444444444	0.444444444444444	0.5625	4.21875	4.21875	0.362962962962963	0.834033690228808	0.914722116996534	1	1
29378269_236831	1	4	5	10	0.1	0.4	0.5	0.625	4.6875	4.6875	0.346666666666667	0.840857282364351	0.914722116996534	1	1
29378269_236860	1	4	6	11	0.0909090909090909	0.363636363636364	0.545454545454545	0.6875	5.15625	5.15625	0.539393939393939	0.763610856509453	0.873077093983454	1	1
29378269_36557	1	4	5	10	0.1	0.4	0.5	0.625	4.6875	4.6875	0.346666666666667	0.840857282364351	0.914722116996534	1	1
29378269_460813	1	6	5	12	0.0833333333333333	0.5	0.416666666666667	0.75	5.625	5.625	0.177777777777778	0.914947228730031	0.948632650446788	1	1
29378269_460841	1	6	6	13	0.0769230769230769	0.461538461538462	0.461538461538462	0.8125	6.09375	6.09375	0.0461538461538462	0.977187312627299	0.979807575896366	1	1
29378269_460853	1	7	5	13	0.0769230769230769	0.538461538461538	0.384615384615385	0.8125	6.09375	6.09375	0.374358974358974	0.829294875228351	0.914722116996534	1	1
29378275_1045099	3	6	3	12	0.25	0.5	0.25	0.75	5.625	5.625	8	0.0183156388887342	0.873077093983454	1	1
29378279_1145793	1	7	4	12	0.0833333333333333	0.583333333333333	0.333333333333333	0.75	5.625	5.625	0.888888888888889	0.641180388429955	0.873077093983454	1	1
29378279_1145810	1	7	4	12	0.0833333333333333	0.583333333333333	0.333333333333333	0.75	5.625	5.625	0.888888888888889	0.641180388429955	0.873077093983454	1	1
29378279_1145830	1	5	4	10	0.1	0.5	0.4	0.625	4.6875	4.6875	0.346666666666667	0.840857282364351	0.914722116996534	1	1
29378279_1646870	1	3	5	9	0.111111111111111	0.333333333333333	0.555555555555556	0.5625	4.21875	4.21875	0.837037037037037	0.658020943906314	0.873077093983454	1	1
29378279_1648899	1	4	6	11	0.0909090909090909	0.363636363636364	0.545454545454545	0.6875	5.15625	5.15625	0.539393939393939	0.763610856509453	0.873077093983454	1	1
29378279_1649300	1	4	6	11	0.0909090909090909	0.363636363636364	0.545454545454545	0.6875	5.15625	5.15625	0.539393939393939	0.763610856509453	0.873077093983454	1	1
29378279_2833321	1	4	5	10	0.1	0.4	0.5	0.625	4.6875	4.6875	0.346666666666667	0.840857282364351	0.914722116996534	1	1
29378279_2833372	1	3	4	8	0.125	0.375	0.5	0.5	3.75	3.75	0.666666666666667	0.716531310573789	0.873077093983454	1	1
29378279_2833420	1	4	4	9	0.111111111111111	0.444444444444444	0.444444444444444	0.5625	4.21875	4.21875	0.362962962962963	0.834033690228808	0.914722116996534	1	1
29378279_2882065	1	4	6	11	0.0909090909090909	0.363636363636364	0.545454545454545	0.6875	5.15625	5.15625	0.539393939393939	0.763610856509453	0.873077093983454	1	1
29378279_527983	1	5	9	15	0.0666666666666667	0.333333333333333	0.6	0.9375	7.03125	7.03125	1.14222222222222	0.564897426061502	0.873077093983454	1	1
29378279_7472671	1	4	6	11	0.0909090909090909	0.363636363636364	0.545454545454545	0.6875	5.15625	5.15625	0.539393939393939	0.763610856509453	0.873077093983454	1	1
29378279_7472882	1	4	6	11	0.0909090909090909	0.363636363636364	0.545454545454545	0.6875	5.15625	5.15625	0.539393939393939	0.763610856509453	0.873077093983454	1	1
29378279_7476366	1	4	6	11	0.0909090909090909	0.363636363636364	0.545454545454545	0.6875	5.15625	5.15625	0.539393939393939	0.763610856509453	0.873077093983454	1	1
29378279_7908667	1	8	3	12	0.0833333333333333	0.666666666666667	0.25	0.75	5.625	5.625	2.31111111111111	0.314882553549455	0.873077093983454	1	1
29378279_8524243	1	5	6	12	0.0833333333333333	0.416666666666667	0.5	0.75	5.625	5.625	0.177777777777778	0.914947228730031	0.948632650446788	1	1
29378279_9640948	1	4	5	10	0.1	0.4	0.5	0.625	4.6875	4.6875	0.346666666666667	0.840857282364351	0.914722116996534	1	1
29378279_9837069	1	4	8	13	0.0769230769230769	0.307692307692308	0.615384615384615	0.8125	6.09375	6.09375	1.35897435897436	0.506876862579111	0.873077093983454	1	1
29378279_9837494	1	4	8	13	0.0769230769230769	0.307692307692308	0.615384615384615	0.8125	6.09375	6.09375	1.35897435897436	0.506876862579111	0.873077093983454	1	1
29378279_9837553	1	4	8	13	0.0769230769230769	0.307692307692308	0.615384615384615	0.8125	6.09375	6.09375	1.35897435897436	0.506876862579111	0.873077093983454	1	1
29378279_9837565	1	4	8	13	0.0769230769230769	0.307692307692308	0.615384615384615	0.8125	6.09375	6.09375	1.35897435897436	0.506876862579111	0.873077093983454	1	1
29378279_9837662	1	4	7	12	0.0833333333333333	0.333333333333333	0.583333333333333	0.75	5.625	5.625	0.888888888888889	0.641180388429955	0.873077093983454	1	1
29378279_9837691	1	3	6	10	0.1	0.3	0.6	0.625	4.6875	4.6875	1.2	0.548811636094026	0.873077093983454	1	1
29378279_9837728	1	3	4	8	0.125	0.375	0.5	0.5	3.75	3.75	0.666666666666667	0.716531310573789	0.873077093983454	1	1
29378279_9837742	1	3	6	10	0.1	0.3	0.6	0.625	4.6875	4.6875	1.2	0.548811636094026	0.873077093983454	1	1
29378281_16147	1	10	7	18	0.0555555555555556	0.555555555555556	0.388888888888889	1.125	8.4375	8.4375	0.548148148148148	0.760275756452326	0.873077093983454	1	1
29378281_16148	1	10	7	18	0.0555555555555556	0.555555555555556	0.388888888888889	1.125	8.4375	8.4375	0.548148148148148	0.760275756452326	0.873077093983454	1	1
29378281_16174	3	10	7	20	0.15	0.5	0.35	1.25	9.375	9.375	3.09333333333333	0.212956647539508	0.873077093983454	1	1
29378286_123688	1	4	4	9	0.111111111111111	0.444444444444444	0.444444444444444	0.5625	4.21875	4.21875	0.362962962962963	0.834033690228808	0.914722116996534	1	1
29378286_467129	1	7	1	9	0.111111111111111	0.777777777777778	0.111111111111111	0.5625	4.21875	4.21875	4.62962962962963	0.0987844757298322	0.873077093983454	1	1
29378286_519560	1	7	2	10	0.1	0.7	0.2	0.625	4.6875	4.6875	2.90666666666667	0.233789688854993	0.873077093983454	1	1
29378290_91141	1	3	7	11	0.0909090909090909	0.272727272727273	0.636363636363636	0.6875	5.15625	5.15625	1.7030303030303	0.426767823924134	0.873077093983454	1	1
29378290_97567	1	3	7	11	0.0909090909090909	0.272727272727273	0.636363636363636	0.6875	5.15625	5.15625	1.7030303030303	0.426767823924134	0.873077093983454	1	1
29378290_97861	1	3	7	11	0.0909090909090909	0.272727272727273	0.636363636363636	0.6875	5.15625	5.15625	1.7030303030303	0.426767823924134	0.873077093983454	1	1
29378290_97909	1	3	7	11	0.0909090909090909	0.272727272727273	0.636363636363636	0.6875	5.15625	5.15625	1.7030303030303	0.426767823924134	0.873077093983454	1	1
29378294_629451	1	5	8	14	0.0714285714285714	0.357142857142857	0.571428571428571	0.875	6.5625	6.5625	0.704761904761905	0.703012256764582	0.873077093983454	1	1
29378294_702462	1	2	6	9	0.111111111111111	0.222222222222222	0.666666666666667	0.5625	4.21875	4.21875	2.25925925925926	0.323152920527728	0.873077093983454	1	1
29378294_732520	1	0	0	1	1	0	0	0.0625	0.46875	0.46875	15	0.000553084370147834	0.0656110637993992	1	1
29378294_733025	1	2	6	9	0.111111111111111	0.222222222222222	0.666666666666667	0.5625	4.21875	4.21875	2.25925925925926	0.323152920527728	0.873077093983454	1	1
29378294_737443	1	3	7	11	0.0909090909090909	0.272727272727273	0.636363636363636	0.6875	5.15625	5.15625	1.7030303030303	0.426767823924134	0.873077093983454	1	1
29378294_737446	1	3	7	11	0.0909090909090909	0.272727272727273	0.636363636363636	0.6875	5.15625	5.15625	1.7030303030303	0.426767823924134	0.873077093983454	1	1
29378294_737492	1	1	5	7	0.142857142857143	0.142857142857143	0.714285714285714	0.4375	3.28125	3.28125	3.20952380952381	0.20093739145124	0.873077093983454	1	1
29378296_191435	1	9	4	14	0.0714285714285714	0.642857142857143	0.285714285714286	0.875	6.5625	6.5625	1.92380952380952	0.382164260341772	0.873077093983454	1	1
29378303_1212645	1	5	3	9	0.111111111111111	0.555555555555556	0.333333333333333	0.5625	4.21875	4.21875	0.837037037037037	0.658020943906314	0.873077093983454	1	1
29378303_1296174	1	8	4	13	0.0769230769230769	0.615384615384615	0.307692307692308	0.8125	6.09375	6.09375	1.35897435897436	0.506876862579111	0.873077093983454	1	1
29378303_2358459	1	8	3	12	0.0833333333333333	0.666666666666667	0.25	0.75	5.625	5.625	2.31111111111111	0.314882553549455	0.873077093983454	1	1
29378303_2358461	1	9	3	13	0.0769230769230769	0.692307692307692	0.230769230769231	0.8125	6.09375	6.09375	3	0.22313016014843	0.873077093983454	1	1
29378303_2358472	1	9	3	13	0.0769230769230769	0.692307692307692	0.230769230769231	0.8125	6.09375	6.09375	3	0.22313016014843	0.873077093983454	1	1
29378303_2358485	1	9	4	14	0.0714285714285714	0.642857142857143	0.285714285714286	0.875	6.5625	6.5625	1.92380952380952	0.382164260341772	0.873077093983454	1	1
29378303_546706	1	1	3	5	0.2	0.2	0.6	0.3125	2.34375	2.34375	2.46666666666667	0.291319891133471	0.873077093983454	1	1
29378303_546755	1	1	3	5	0.2	0.2	0.6	0.3125	2.34375	2.34375	2.46666666666667	0.291319891133471	0.873077093983454	1	1
29378303_546774	1	1	3	5	0.2	0.2	0.6	0.3125	2.34375	2.34375	2.46666666666667	0.291319891133471	0.873077093983454	1	1
29378308_6116342	1	2	0	3	0.333333333333333	0.666666666666667	0	0.1875	1.40625	1.40625	5.17777777777778	0.0751034420112446	0.873077093983454	1	1
29378313_935812	1	5	2	8	0.125	0.625	0.25	0.5	3.75	3.75	1.73333333333333	0.420350384508682	0.873077093983454	1	1
29378314_2180849	1	5	3	9	0.111111111111111	0.555555555555556	0.333333333333333	0.5625	4.21875	4.21875	0.837037037037037	0.658020943906314	0.873077093983454	1	1
29378317_900239	1	8	4	13	0.0769230769230769	0.615384615384615	0.307692307692308	0.8125	6.09375	6.09375	1.35897435897436	0.506876862579111	0.873077093983454	1	1
29378320_241015	1	5	5	11	0.0909090909090909	0.454545454545455	0.454545454545455	0.6875	5.15625	5.15625	0.151515151515152	0.927040916512593	0.948632650446788	1	1
29378322_1003355	1	6	4	11	0.0909090909090909	0.545454545454545	0.363636363636364	0.6875	5.15625	5.15625	0.539393939393939	0.763610856509453	0.873077093983454	1	1
29378322_1003403	1	5	4	10	0.1	0.5	0.4	0.625	4.6875	4.6875	0.346666666666667	0.840857282364351	0.914722116996534	1	1
29378322_1004032	1	4	3	8	0.125	0.5	0.375	0.5	3.75	3.75	0.666666666666667	0.716531310573789	0.873077093983454	1	1
29378322_1004043	1	3	3	7	0.142857142857143	0.428571428571429	0.428571428571429	0.4375	3.28125	3.28125	0.771428571428571	0.679964773578894	0.873077093983454	1	1
29378322_1058914	1	5	6	12	0.0833333333333333	0.416666666666667	0.5	0.75	5.625	5.625	0.177777777777778	0.914947228730031	0.948632650446788	1	1
29378326_32686	7	1	2	10	0.7	0.1	0.2	0.625	4.6875	4.6875	69.4666666666667	8.23199305252126e-16	2.83197024992836e-12	1.41598512496418e-11	1.41565584524208e-11
29378326_32699	5	4	1	10	0.5	0.4	0.1	0.625	4.6875	4.6875	33.6266666666667	4.98955840880998e-08	3.3009766996131e-05	0.000858253941899405	0.000857006552297202
29378326_32705	4	4	1	9	0.444444444444444	0.444444444444444	0.111111111111111	0.5625	4.21875	4.21875	23.4740740740741	7.99225958102676e-06	0.00233008232293629	0.137474857053241	0.137011305997542
29378326_32725	5	3	2	10	0.5	0.3	0.2	0.625	4.6875	4.6875	32.7733333333333	7.64471131423195e-08	4.49279066430454e-05	0.00131496679316104	0.00131282627399305
29378326_32750	6	3	1	10	0.6	0.3	0.1	0.625	4.6875	4.6875	49.7333333333333	1.58687925725973e-11	1.94970786458032e-08	2.72959101041245e-07	2.72752806737802e-07
29378329_62024	2	5	3	10	0.2	0.5	0.3	0.625	4.6875	4.6875	3.65333333333333	0.160949171845277	0.873077093983454	1	1
29378329_62045	2	5	3	10	0.2	0.5	0.3	0.625	4.6875	4.6875	3.65333333333333	0.160949171845277	0.873077093983454	1	1
29378329_62078	1	5	4	10	0.1	0.5	0.4	0.625	4.6875	4.6875	0.346666666666667	0.840857282364351	0.914722116996534	1	1
29378329_65577	1	8	2	11	0.0909090909090909	0.727272727272727	0.181818181818182	0.6875	5.15625	5.15625	3.64242424242424	0.161829475063368	0.873077093983454	1	1
29378329_65579	1	8	2	11	0.0909090909090909	0.727272727272727	0.181818181818182	0.6875	5.15625	5.15625	3.64242424242424	0.161829475063368	0.873077093983454	1	1
29378336_263502	1	6	1	8	0.125	0.75	0.125	0.5	3.75	3.75	3.86666666666667	0.144665176638995	0.873077093983454	1	1
29378336_65143	1	7	2	10	0.1	0.7	0.2	0.625	4.6875	4.6875	2.90666666666667	0.233789688854993	0.873077093983454	1	1
29378336_65220	1	5	1	7	0.142857142857143	0.714285714285714	0.142857142857143	0.4375	3.28125	3.28125	3.20952380952381	0.20093739145124	0.873077093983454	1	1
29378340_2199611	1	8	7	16	0.0625	0.5	0.4375	1	7.5	7.5	0.0666666666666667	0.967216100482006	0.972928897332806	1	1
29378340_2213256	1	9	7	17	0.0588235294117647	0.529411764705882	0.411764705882353	1.0625	7.96875	7.96875	0.254901960784314	0.880336568529908	0.932086009804441	1	1
29378345_97992	1	5	6	12	0.0833333333333333	0.416666666666667	0.5	0.75	5.625	5.625	0.177777777777778	0.914947228730031	0.948632650446788	1	1
29378348_941406	1	2	4	7	0.142857142857143	0.285714285714286	0.571428571428571	0.4375	3.28125	3.28125	1.38095238095238	0.501337280177891	0.873077093983454	1	1
29378351_1310204	1	3	7	11	0.0909090909090909	0.272727272727273	0.636363636363636	0.6875	5.15625	5.15625	1.7030303030303	0.426767823924134	0.873077093983454	1	1
29378351_1310219	1	3	7	11	0.0909090909090909	0.272727272727273	0.636363636363636	0.6875	5.15625	5.15625	1.7030303030303	0.426767823924134	0.873077093983454	1	1
29378351_1318694	1	2	7	10	0.1	0.2	0.7	0.625	4.6875	4.6875	2.90666666666667	0.233789688854993	0.873077093983454	1	1
29378351_1318785	1	2	7	10	0.1	0.2	0.7	0.625	4.6875	4.6875	2.90666666666667	0.233789688854993	0.873077093983454	1	1
29378358_1646704	1	1	3	5	0.2	0.2	0.6	0.3125	2.34375	2.34375	2.46666666666667	0.291319891133471	0.873077093983454	1	1
29378358_1790719	1	0	1	2	0.5	0	0.5	0.125	0.9375	0.9375	7.06666666666667	0.0292073954384949	0.873077093983454	1	1
29378362_432810	2	5	7	14	0.142857142857143	0.357142857142857	0.5	0.875	6.5625	6.5625	1.84761904761905	0.397003761388532	0.873077093983454	1	1
29378367_2586902	1	0	1	2	0.5	0	0.5	0.125	0.9375	0.9375	7.06666666666667	0.0292073954384949	0.873077093983454	1	1
29378367_5686869	1	2	5	8	0.125	0.25	0.625	0.5	3.75	3.75	1.73333333333333	0.420350384508682	0.873077093983454	1	1
29378367_7863594	1	4	4	9	0.111111111111111	0.444444444444444	0.444444444444444	0.5625	4.21875	4.21875	0.362962962962963	0.834033690228808	0.914722116996534	1	1
29378367_8456330	1	1	4	6	0.166666666666667	0.166666666666667	0.666666666666667	0.375	2.8125	2.8125	2.71111111111111	0.257804030198663	0.873077093983454	1	1
29378367_8456331	1	1	4	6	0.166666666666667	0.166666666666667	0.666666666666667	0.375	2.8125	2.8125	2.71111111111111	0.257804030198663	0.873077093983454	1	1
29378368_127607	1	4	4	9	0.111111111111111	0.444444444444444	0.444444444444444	0.5625	4.21875	4.21875	0.362962962962963	0.834033690228808	0.914722116996534	1	1
29378370_2627719	1	3	6	10	0.1	0.3	0.6	0.625	4.6875	4.6875	1.2	0.548811636094026	0.873077093983454	1	1
29378370_3257395	1	12	5	18	0.0555555555555556	0.666666666666667	0.277777777777778	1.125	8.4375	8.4375	2.91851851851852	0.232408365329319	0.873077093983454	1	1
29378373_1486801	1	4	3	8	0.125	0.5	0.375	0.5	3.75	3.75	0.666666666666667	0.716531310573789	0.873077093983454	1	1
29378373_1533197	1	4	3	8	0.125	0.5	0.375	0.5	3.75	3.75	0.666666666666667	0.716531310573789	0.873077093983454	1	1
29378373_1613510	1	5	3	9	0.111111111111111	0.555555555555556	0.333333333333333	0.5625	4.21875	4.21875	0.837037037037037	0.658020943906314	0.873077093983454	1	1
29378376_891166	2	8	4	14	0.142857142857143	0.571428571428571	0.285714285714286	0.875	6.5625	6.5625	2.76190476190476	0.251339068496165	0.873077093983454	1	1
29378376_891266	4	5	4	13	0.307692307692308	0.384615384615385	0.307692307692308	0.8125	6.09375	6.09375	13.4205128205128	0.00121835168667894	0.122554779898038	1	1
29378377_3023084	1	5	7	13	0.0769230769230769	0.384615384615385	0.538461538461538	0.8125	6.09375	6.09375	0.374358974358974	0.829294875228351	0.914722116996534	1	1
29378377_3058241	1	3	3	7	0.142857142857143	0.428571428571429	0.428571428571429	0.4375	3.28125	3.28125	0.771428571428571	0.679964773578894	0.873077093983454	1	1
29378377_4761577	1	4	6	11	0.0909090909090909	0.363636363636364	0.545454545454545	0.6875	5.15625	5.15625	0.539393939393939	0.763610856509453	0.873077093983454	1	1
29378377_4768813	1	4	7	12	0.0833333333333333	0.333333333333333	0.583333333333333	0.75	5.625	5.625	0.888888888888889	0.641180388429955	0.873077093983454	1	1
29378379_1171341	1	4	5	10	0.1	0.4	0.5	0.625	4.6875	4.6875	0.346666666666667	0.840857282364351	0.914722116996534	1	1
29378382_1959692	1	6	4	11	0.0909090909090909	0.545454545454545	0.363636363636364	0.6875	5.15625	5.15625	0.539393939393939	0.763610856509453	0.873077093983454	1	1
29378387_339545	3	4	4	11	0.272727272727273	0.363636363636364	0.363636363636364	0.6875	5.15625	5.15625	8.2969696969697	0.0157883200685796	0.841542432076013	1	1
29378387_339606	1	0	2	3	0.333333333333333	0	0.666666666666667	0.1875	1.40625	1.40625	5.17777777777778	0.0751034420112446	0.873077093983454	1	1
29378387_339696	6	5	7	18	0.333333333333333	0.277777777777778	0.388888888888889	1.125	8.4375	8.4375	22.7703703703704	1.13625785523643e-05	0.00320406087998719	0.195447713679219	0.194765958966077
29378388_1472013	1	9	8	18	0.0555555555555556	0.5	0.444444444444444	1.125	8.4375	8.4375	0.0740740740740741	0.963640444301286	0.970978810990945	1	1
29378388_1967000	2	5	5	12	0.166666666666667	0.416666666666667	0.416666666666667	0.75	5.625	5.625	2.22222222222222	0.329192987807906	0.873077093983454	1	1
29378393_1214527	3	6	4	13	0.230769230769231	0.461538461538462	0.307692307692308	0.8125	6.09375	6.09375	6.61025641025641	0.0366945071108195	0.873077093983454	1	1
29378393_1214571	3	6	4	13	0.230769230769231	0.461538461538462	0.307692307692308	0.8125	6.09375	6.09375	6.61025641025641	0.0366945071108195	0.873077093983454	1	1
29378393_1214588	3	6	4	13	0.230769230769231	0.461538461538462	0.307692307692308	0.8125	6.09375	6.09375	6.61025641025641	0.0366945071108195	0.873077093983454	1	1
29378393_1214887	3	6	4	13	0.230769230769231	0.461538461538462	0.307692307692308	0.8125	6.09375	6.09375	6.61025641025641	0.0366945071108195	0.873077093983454	1	1
29378393_1651651	2	11	2	15	0.133333333333333	0.733333333333333	0.133333333333333	0.9375	7.03125	7.03125	7.04444444444444	0.0295337316762148	0.873077093983454	1	1
29378393_1672502	1	10	5	16	0.0625	0.625	0.3125	1	7.5	7.5	1.66666666666667	0.434598208507078	0.873077093983454	1	1
29378393_1745773	1	11	4	16	0.0625	0.6875	0.25	1	7.5	7.5	3.26666666666667	0.195277562835686	0.873077093983454	1	1
29378393_1777639	1	11	4	16	0.0625	0.6875	0.25	1	7.5	7.5	3.26666666666667	0.195277562835686	0.873077093983454	1	1
29378393_1777698	1	11	4	16	0.0625	0.6875	0.25	1	7.5	7.5	3.26666666666667	0.195277562835686	0.873077093983454	1	1
29378393_1778202	1	10	1	12	0.0833333333333333	0.833333333333333	0.0833333333333333	0.75	5.625	5.625	7.28888888888889	0.0261359257801099	0.873077093983454	1	1
29378397_88052	4	2	4	10	0.4	0.2	0.4	0.625	4.6875	4.6875	19.8666666666667	4.85297603212983e-05	0.0117932118328116	0.834760407286653	0.831460383584804
29378397_88263	2	2	0	4	0.5	0.5	0	0.25	1.875	1.875	14.1333333333333	0.000853071948300611	0.0911409352963901	1	1
29378402_89853	1	1	1	3	0.333333333333333	0.333333333333333	0.333333333333333	0.1875	1.40625	1.40625	3.75555555555556	0.152929571925722	0.873077093983454	1	1
29378403_120353	1	5	0	6	0.166666666666667	0.833333333333333	0	0.375	2.8125	2.8125	5.55555555555556	0.0621765240221163	0.873077093983454	1	1
29378409_168752	1	7	7	15	0.0666666666666667	0.466666666666667	0.466666666666667	0.9375	7.03125	7.03125	0.00444444444444444	0.997780245085606	0.998041136768023	1	1
29378410_2875234	1	2	2	5	0.2	0.4	0.4	0.3125	2.34375	2.34375	1.61333333333333	0.446343400625713	0.873077093983454	1	1
29378417_1096282	1	3	0	4	0.25	0.75	0	0.25	1.875	1.875	4.8	0.0907179532894125	0.873077093983454	1	1
29378417_1463835	1	2	5	8	0.125	0.25	0.625	0.5	3.75	3.75	1.73333333333333	0.420350384508682	0.873077093983454	1	1
29378419_677644	1	7	7	15	0.0666666666666667	0.466666666666667	0.466666666666667	0.9375	7.03125	7.03125	0.00444444444444444	0.997780245085606	0.998041136768023	1	1
29378420_1282596	2	6	5	13	0.153846153846154	0.461538461538462	0.384615384615385	0.8125	6.09375	6.09375	1.93333333333333	0.380348756589259	0.873077093983454	1	1
29378425_281511	1	7	4	12	0.0833333333333333	0.583333333333333	0.333333333333333	0.75	5.625	5.625	0.888888888888889	0.641180388429955	0.873077093983454	1	1
29378426_832480	1	1	2	4	0.25	0.25	0.5	0.25	1.875	1.875	2.66666666666667	0.263597138115727	0.873077093983454	1	1
29378426_832556	1	3	2	6	0.166666666666667	0.5	0.333333333333333	0.375	2.8125	2.8125	1.28888888888889	0.52495410227809	0.873077093983454	1	1
29378434_1001066	2	6	3	11	0.181818181818182	0.545454545454545	0.272727272727273	0.6875	5.15625	5.15625	3.54545454545455	0.169869077204735	0.873077093983454	1	1
29378434_1001085	2	5	3	10	0.2	0.5	0.3	0.625	4.6875	4.6875	3.65333333333333	0.160949171845277	0.873077093983454	1	1
29378434_1001089	2	6	4	12	0.166666666666667	0.5	0.333333333333333	0.75	5.625	5.625	2.57777777777778	0.275576809498595	0.873077093983454	1	1
29378434_1001103	2	6	4	12	0.166666666666667	0.5	0.333333333333333	0.75	5.625	5.625	2.57777777777778	0.275576809498595	0.873077093983454	1	1
29378434_1001445	2	7	4	13	0.153846153846154	0.538461538461538	0.307692307692308	0.8125	6.09375	6.09375	2.58974358974359	0.273932981693322	0.873077093983454	1	1
29378434_862408	1	4	2	7	0.142857142857143	0.571428571428571	0.285714285714286	0.4375	3.28125	3.28125	1.38095238095238	0.501337280177891	0.873077093983454	1	1
29378436_1728353	1	0	1	2	0.5	0	0.5	0.125	0.9375	0.9375	7.06666666666667	0.0292073954384949	0.873077093983454	1	1
29378445_1899431	2	4	5	11	0.181818181818182	0.363636363636364	0.454545454545455	0.6875	5.15625	5.15625	2.76969696969697	0.250361730513616	0.873077093983454	1	1
29378445_1899506	1	3	3	7	0.142857142857143	0.428571428571429	0.428571428571429	0.4375	3.28125	3.28125	0.771428571428571	0.679964773578894	0.873077093983454	1	1
29378454_2853605	1	1	1	3	0.333333333333333	0.333333333333333	0.333333333333333	0.1875	1.40625	1.40625	3.75555555555556	0.152929571925722	0.873077093983454	1	1
29378458_500697	2	1	0	3	0.666666666666667	0.333333333333333	0	0.1875	1.40625	1.40625	19.0444444444444	7.32068016774976e-05	0.0155460517982054	1	1
29378459_2111529	1	2	2	5	0.2	0.4	0.4	0.3125	2.34375	2.34375	1.61333333333333	0.446343400625713	0.873077093983454	1	1
29378459_2111537	1	2	2	5	0.2	0.4	0.4	0.3125	2.34375	2.34375	1.61333333333333	0.446343400625713	0.873077093983454	1	1
29378459_2111574	1	2	5	8	0.125	0.25	0.625	0.5	3.75	3.75	1.73333333333333	0.420350384508682	0.873077093983454	1	1
29378459_2112882	1	2	5	8	0.125	0.25	0.625	0.5	3.75	3.75	1.73333333333333	0.420350384508682	0.873077093983454	1	1
29378459_2113440	1	2	5	8	0.125	0.25	0.625	0.5	3.75	3.75	1.73333333333333	0.420350384508682	0.873077093983454	1	1
29378459_2118272	1	2	5	8	0.125	0.25	0.625	0.5	3.75	3.75	1.73333333333333	0.420350384508682	0.873077093983454	1	1
29378459_2119844	1	2	4	7	0.142857142857143	0.285714285714286	0.571428571428571	0.4375	3.28125	3.28125	1.38095238095238	0.501337280177891	0.873077093983454	1	1
29378459_2128293	1	2	4	7	0.142857142857143	0.285714285714286	0.571428571428571	0.4375	3.28125	3.28125	1.38095238095238	0.501337280177891	0.873077093983454	1	1
29378459_2982812	1	2	5	8	0.125	0.25	0.625	0.5	3.75	3.75	1.73333333333333	0.420350384508682	0.873077093983454	1	1
29378459_3074924	1	1	4	6	0.166666666666667	0.166666666666667	0.666666666666667	0.375	2.8125	2.8125	2.71111111111111	0.257804030198663	0.873077093983454	1	1
29378459_3173021	1	2	5	8	0.125	0.25	0.625	0.5	3.75	3.75	1.73333333333333	0.420350384508682	0.873077093983454	1	1
29378459_3173050	1	2	5	8	0.125	0.25	0.625	0.5	3.75	3.75	1.73333333333333	0.420350384508682	0.873077093983454	1	1
29378460_972306	1	2	7	10	0.1	0.2	0.7	0.625	4.6875	4.6875	2.90666666666667	0.233789688854993	0.873077093983454	1	1
29378460_972817	3	10	4	17	0.176470588235294	0.588235294117647	0.235294117647059	1.0625	7.96875	7.96875	6.02745098039216	0.0491083847365354	0.873077093983454	1	1
29378461_3042646	1	3	1	5	0.2	0.6	0.2	0.3125	2.34375	2.34375	2.46666666666667	0.291319891133471	0.873077093983454	1	1
29378461_3718408	1	2	1	4	0.25	0.5	0.25	0.25	1.875	1.875	2.66666666666667	0.263597138115727	0.873077093983454	1	1
29378466_1173694	1	11	1	13	0.0769230769230769	0.846153846153846	0.0769230769230769	0.8125	6.09375	6.09375	8.25128205128205	0.0161531366938789	0.841542432076013	1	1
29378467_2024855	1	7	3	11	0.0909090909090909	0.636363636363636	0.272727272727273	0.6875	5.15625	5.15625	1.7030303030303	0.426767823924134	0.873077093983454	1	1
29378467_2578950	1	2	1	4	0.25	0.5	0.25	0.25	1.875	1.875	2.66666666666667	0.263597138115727	0.873077093983454	1	1
29378467_2578954	1	2	1	4	0.25	0.5	0.25	0.25	1.875	1.875	2.66666666666667	0.263597138115727	0.873077093983454	1	1
29378467_3183172	1	2	1	4	0.25	0.5	0.25	0.25	1.875	1.875	2.66666666666667	0.263597138115727	0.873077093983454	1	1
29378467_3183217	1	2	1	4	0.25	0.5	0.25	0.25	1.875	1.875	2.66666666666667	0.263597138115727	0.873077093983454	1	1
29378467_3881490	1	7	2	10	0.1	0.7	0.2	0.625	4.6875	4.6875	2.90666666666667	0.233789688854993	0.873077093983454	1	1
29378467_3881497	1	5	2	8	0.125	0.625	0.25	0.5	3.75	3.75	1.73333333333333	0.420350384508682	0.873077093983454	1	1
29378467_3881603	1	10	2	13	0.0769230769230769	0.769230769230769	0.153846153846154	0.8125	6.09375	6.09375	5.2974358974359	0.0707418496266606	0.873077093983454	1	1
29378467_532476	1	7	2	10	0.1	0.7	0.2	0.625	4.6875	4.6875	2.90666666666667	0.233789688854993	0.873077093983454	1	1
29378467_580064	1	4	1	6	0.166666666666667	0.666666666666667	0.166666666666667	0.375	2.8125	2.8125	2.71111111111111	0.257804030198663	0.873077093983454	1	1
29378467_655972	1	5	2	8	0.125	0.625	0.25	0.5	3.75	3.75	1.73333333333333	0.420350384508682	0.873077093983454	1	1
29378467_67642	1	8	2	11	0.0909090909090909	0.727272727272727	0.181818181818182	0.6875	5.15625	5.15625	3.64242424242424	0.161829475063368	0.873077093983454	1	1
29378467_973898	1	7	1	9	0.111111111111111	0.777777777777778	0.111111111111111	0.5625	4.21875	4.21875	4.62962962962963	0.0987844757298322	0.873077093983454	1	1
29378467_973899	1	7	1	9	0.111111111111111	0.777777777777778	0.111111111111111	0.5625	4.21875	4.21875	4.62962962962963	0.0987844757298322	0.873077093983454	1	1
29378467_973900	1	7	1	9	0.111111111111111	0.777777777777778	0.111111111111111	0.5625	4.21875	4.21875	4.62962962962963	0.0987844757298322	0.873077093983454	1	1
29378467_973917	1	7	1	9	0.111111111111111	0.777777777777778	0.111111111111111	0.5625	4.21875	4.21875	4.62962962962963	0.0987844757298322	0.873077093983454	1	1
29378472_1834589	1	3	1	5	0.2	0.6	0.2	0.3125	2.34375	2.34375	2.46666666666667	0.291319891133471	0.873077093983454	1	1
29378472_2614711	2	7	2	11	0.181818181818182	0.636363636363636	0.181818181818182	0.6875	5.15625	5.15625	5.0969696969697	0.078200061226403	0.873077093983454	1	1
29378472_2615500	1	7	2	10	0.1	0.7	0.2	0.625	4.6875	4.6875	2.90666666666667	0.233789688854993	0.873077093983454	1	1
29378472_2906956	1	6	4	11	0.0909090909090909	0.545454545454545	0.363636363636364	0.6875	5.15625	5.15625	0.539393939393939	0.763610856509453	0.873077093983454	1	1
29378473_1638255	1	4	11	16	0.0625	0.25	0.6875	1	7.5	7.5	3.26666666666667	0.195277562835686	0.873077093983454	1	1
29378473_2228537	1	5	9	15	0.0666666666666667	0.333333333333333	0.6	0.9375	7.03125	7.03125	1.14222222222222	0.564897426061502	0.873077093983454	1	1
29378473_2631382	1	5	6	12	0.0833333333333333	0.416666666666667	0.5	0.75	5.625	5.625	0.177777777777778	0.914947228730031	0.948632650446788	1	1
29378474_683556	1	4	10	15	0.0666666666666667	0.266666666666667	0.666666666666667	0.9375	7.03125	7.03125	2.56444444444444	0.277420125789128	0.873077093983454	1	1
29378479_753922	1	1	4	6	0.166666666666667	0.166666666666667	0.666666666666667	0.375	2.8125	2.8125	2.71111111111111	0.257804030198663	0.873077093983454	1	1
29378479_776188	2	2	2	6	0.333333333333333	0.333333333333333	0.333333333333333	0.375	2.8125	2.8125	7.51111111111111	0.0233874539693846	0.873077093983454	1	1
29378481_808423	1	4	2	7	0.142857142857143	0.571428571428571	0.285714285714286	0.4375	3.28125	3.28125	1.38095238095238	0.501337280177891	0.873077093983454	1	1
29378484_1000348	1	6	8	15	0.0666666666666667	0.4	0.533333333333333	0.9375	7.03125	7.03125	0.288888888888889	0.865502994567177	0.928276269399873	1	1
29378484_1000365	1	7	7	15	0.0666666666666667	0.466666666666667	0.466666666666667	0.9375	7.03125	7.03125	0.00444444444444444	0.997780245085606	0.998041136768023	1	1
29378484_1017441	1	8	6	15	0.0666666666666667	0.533333333333333	0.4	0.9375	7.03125	7.03125	0.288888888888889	0.865502994567177	0.928276269399873	1	1
29378484_1018202	1	9	7	17	0.0588235294117647	0.529411764705882	0.411764705882353	1.0625	7.96875	7.96875	0.254901960784314	0.880336568529908	0.932086009804441	1	1
29378484_1024705	1	7	8	16	0.0625	0.4375	0.5	1	7.5	7.5	0.0666666666666667	0.967216100482006	0.972928897332806	1	1
29378484_1192420	1	2	3	6	0.166666666666667	0.333333333333333	0.5	0.375	2.8125	2.8125	1.28888888888889	0.52495410227809	0.873077093983454	1	1
29378484_1192442	1	2	3	6	0.166666666666667	0.333333333333333	0.5	0.375	2.8125	2.8125	1.28888888888889	0.52495410227809	0.873077093983454	1	1
29378484_1192936	1	2	2	5	0.2	0.4	0.4	0.3125	2.34375	2.34375	1.61333333333333	0.446343400625713	0.873077093983454	1	1
29378484_449350	3	6	2	11	0.272727272727273	0.545454545454545	0.181818181818182	0.6875	5.15625	5.15625	9.84848484848485	0.00726823042982045	0.496114411203736	1	1
29378490_171721	1	5	4	10	0.1	0.5	0.4	0.625	4.6875	4.6875	0.346666666666667	0.840857282364351	0.914722116996534	1	1
29378490_2629090	2	6	0	8	0.25	0.75	0	0.5	3.75	3.75	9.6	0.00822974704902003	0.518534355275434	1	1
29378490_2629162	1	6	1	8	0.125	0.75	0.125	0.5	3.75	3.75	3.86666666666667	0.144665176638995	0.873077093983454	1	1
29378490_2629229	1	6	1	8	0.125	0.75	0.125	0.5	3.75	3.75	3.86666666666667	0.144665176638995	0.873077093983454	1	1
29378490_2802965	1	2	1	4	0.25	0.5	0.25	0.25	1.875	1.875	2.66666666666667	0.263597138115727	0.873077093983454	1	1
29378490_2803065	1	9	4	14	0.0714285714285714	0.642857142857143	0.285714285714286	0.875	6.5625	6.5625	1.92380952380952	0.382164260341772	0.873077093983454	1	1
29378491_1330940	1	6	6	13	0.0769230769230769	0.461538461538462	0.461538461538462	0.8125	6.09375	6.09375	0.0461538461538462	0.977187312627299	0.979807575896366	1	1
29378491_1330962	1	6	8	15	0.0666666666666667	0.4	0.533333333333333	0.9375	7.03125	7.03125	0.288888888888889	0.865502994567177	0.928276269399873	1	1
29378491_1334225	1	7	10	18	0.0555555555555556	0.388888888888889	0.555555555555556	1.125	8.4375	8.4375	0.548148148148148	0.760275756452326	0.873077093983454	1	1
29378491_409352	2	6	9	17	0.117647058823529	0.352941176470588	0.529411764705882	1.0625	7.96875	7.96875	1.44705882352941	0.485037334932709	0.873077093983454	1	1
29378491_409435	6	1	5	12	0.5	0.0833333333333333	0.416666666666667	0.75	5.625	5.625	40.6222222222222	1.51006806479679e-09	1.29873403912848e-06	2.59746807825695e-05	2.59459894893384e-05
29378499_1673651	1	5	1	7	0.142857142857143	0.714285714285714	0.142857142857143	0.4375	3.28125	3.28125	3.20952380952381	0.20093739145124	0.873077093983454	1	1
29378499_2462648	1	2	1	4	0.25	0.5	0.25	0.25	1.875	1.875	2.66666666666667	0.263597138115727	0.873077093983454	1	1
29378499_659379	1	7	3	11	0.0909090909090909	0.636363636363636	0.272727272727273	0.6875	5.15625	5.15625	1.7030303030303	0.426767823924134	0.873077093983454	1	1
29378505_191567	1	6	8	15	0.0666666666666667	0.4	0.533333333333333	0.9375	7.03125	7.03125	0.288888888888889	0.865502994567177	0.928276269399873	1	1
29378511_1767740	1	7	2	10	0.1	0.7	0.2	0.625	4.6875	4.6875	2.90666666666667	0.233789688854993	0.873077093983454	1	1
29378511_1782707	2	9	2	13	0.153846153846154	0.692307692307692	0.153846153846154	0.8125	6.09375	6.09375	5.87179487179487	0.0530830592807443	0.873077093983454	1	1
29378511_1793742	2	9	1	12	0.166666666666667	0.75	0.0833333333333333	0.75	5.625	5.625	7.91111111111111	0.0191480278009309	0.873077093983454	1	1
29378511_183162	1	4	6	11	0.0909090909090909	0.363636363636364	0.545454545454545	0.6875	5.15625	5.15625	0.539393939393939	0.763610856509453	0.873077093983454	1	1
29378511_183193	1	5	7	13	0.0769230769230769	0.384615384615385	0.538461538461538	0.8125	6.09375	6.09375	0.374358974358974	0.829294875228351	0.914722116996534	1	1
29378511_217566	1	6	7	14	0.0714285714285714	0.428571428571429	0.5	0.875	6.5625	6.5625	0.0952380952380952	0.953496954833477	0.96137755686346	1	1
29378511_217601	1	6	7	14	0.0714285714285714	0.428571428571429	0.5	0.875	6.5625	6.5625	0.0952380952380952	0.953496954833477	0.96137755686346	1	1
29378511_217649	1	6	6	13	0.0769230769230769	0.461538461538462	0.461538461538462	0.8125	6.09375	6.09375	0.0461538461538462	0.977187312627299	0.979807575896366	1	1
29378511_217674	1	6	7	14	0.0714285714285714	0.428571428571429	0.5	0.875	6.5625	6.5625	0.0952380952380952	0.953496954833477	0.96137755686346	1	1
29378511_752799	1	4	6	11	0.0909090909090909	0.363636363636364	0.545454545454545	0.6875	5.15625	5.15625	0.539393939393939	0.763610856509453	0.873077093983454	1	1
29378511_759609	1	5	4	10	0.1	0.5	0.4	0.625	4.6875	4.6875	0.346666666666667	0.840857282364351	0.914722116996534	1	1
29378511_945416	1	4	6	11	0.0909090909090909	0.363636363636364	0.545454545454545	0.6875	5.15625	5.15625	0.539393939393939	0.763610856509453	0.873077093983454	1	1
29378517_434482	1	4	8	13	0.0769230769230769	0.307692307692308	0.615384615384615	0.8125	6.09375	6.09375	1.35897435897436	0.506876862579111	0.873077093983454	1	1
29378518_239840	1	12	1	14	0.0714285714285714	0.857142857142857	0.0714285714285714	0.875	6.5625	6.5625	9.23809523809524	0.00986218414629073	0.614635614131692	1	1
29378524_4690271	1	6	6	13	0.0769230769230769	0.461538461538462	0.461538461538462	0.8125	6.09375	6.09375	0.0461538461538462	0.977187312627299	0.979807575896366	1	1
29378528_589453	1	10	7	18	0.0555555555555556	0.555555555555556	0.388888888888889	1.125	8.4375	8.4375	0.548148148148148	0.760275756452326	0.873077093983454	1	1
29378537_176818	1	9	3	13	0.0769230769230769	0.692307692307692	0.230769230769231	0.8125	6.09375	6.09375	3	0.22313016014843	0.873077093983454	1	1
29378537_177117	2	5	5	12	0.166666666666667	0.416666666666667	0.416666666666667	0.75	5.625	5.625	2.22222222222222	0.329192987807906	0.873077093983454	1	1
29378537_222338	1	0	6	7	0.142857142857143	0	0.857142857142857	0.4375	3.28125	3.28125	6.25714285714286	0.0437802958800739	0.873077093983454	1	1
29378537_249685	2	5	5	12	0.166666666666667	0.416666666666667	0.416666666666667	0.75	5.625	5.625	2.22222222222222	0.329192987807906	0.873077093983454	1	1
29378537_249770	2	3	1	6	0.333333333333333	0.5	0.166666666666667	0.375	2.8125	2.8125	8.22222222222222	0.0163895537902136	0.841542432076013	1	1
29378537_403351	2	5	6	13	0.153846153846154	0.384615384615385	0.461538461538462	0.8125	6.09375	6.09375	1.93333333333333	0.380348756589259	0.873077093983454	1	1
29378540_1394035	2	8	0	10	0.2	0.8	0	0.625	4.6875	4.6875	10.0533333333333	0.00656064297290631	0.485132998149496	1	1
29378540_1394798	1	9	2	12	0.0833333333333333	0.75	0.166666666666667	0.75	5.625	5.625	4.44444444444444	0.108368023221896	0.873077093983454	1	1
29378540_1394894	1	9	2	12	0.0833333333333333	0.75	0.166666666666667	0.75	5.625	5.625	4.44444444444444	0.108368023221896	0.873077093983454	1	1
29378540_1406198	1	8	1	10	0.1	0.8	0.1	0.625	4.6875	4.6875	5.46666666666667	0.0650022539630345	0.873077093983454	1	1
29378540_338405	1	3	2	6	0.166666666666667	0.5	0.333333333333333	0.375	2.8125	2.8125	1.28888888888889	0.52495410227809	0.873077093983454	1	1
29378540_338406	1	3	2	6	0.166666666666667	0.5	0.333333333333333	0.375	2.8125	2.8125	1.28888888888889	0.52495410227809	0.873077093983454	1	1
29378540_443969	2	2	2	6	0.333333333333333	0.333333333333333	0.333333333333333	0.375	2.8125	2.8125	7.51111111111111	0.0233874539693846	0.873077093983454	1	1
29378540_444028	2	2	2	6	0.333333333333333	0.333333333333333	0.333333333333333	0.375	2.8125	2.8125	7.51111111111111	0.0233874539693846	0.873077093983454	1	1
29378540_444054	2	2	2	6	0.333333333333333	0.333333333333333	0.333333333333333	0.375	2.8125	2.8125	7.51111111111111	0.0233874539693846	0.873077093983454	1	1
29378540_512306	2	2	2	6	0.333333333333333	0.333333333333333	0.333333333333333	0.375	2.8125	2.8125	7.51111111111111	0.0233874539693846	0.873077093983454	1	1
29378540_512403	1	3	1	5	0.2	0.6	0.2	0.3125	2.34375	2.34375	2.46666666666667	0.291319891133471	0.873077093983454	1	1
29378540_599687	2	2	2	6	0.333333333333333	0.333333333333333	0.333333333333333	0.375	2.8125	2.8125	7.51111111111111	0.0233874539693846	0.873077093983454	1	1
29378540_672811	1	3	2	6	0.166666666666667	0.5	0.333333333333333	0.375	2.8125	2.8125	1.28888888888889	0.52495410227809	0.873077093983454	1	1
29378540_673055	2	2	2	6	0.333333333333333	0.333333333333333	0.333333333333333	0.375	2.8125	2.8125	7.51111111111111	0.0233874539693846	0.873077093983454	1	1
29378540_673260	1	2	3	6	0.166666666666667	0.333333333333333	0.5	0.375	2.8125	2.8125	1.28888888888889	0.52495410227809	0.873077093983454	1	1
29378540_685862	1	3	2	6	0.166666666666667	0.5	0.333333333333333	0.375	2.8125	2.8125	1.28888888888889	0.52495410227809	0.873077093983454	1	1
29378540_686399	1	2	3	6	0.166666666666667	0.333333333333333	0.5	0.375	2.8125	2.8125	1.28888888888889	0.52495410227809	0.873077093983454	1	1
29378544_188035	1	4	7	12	0.0833333333333333	0.333333333333333	0.583333333333333	0.75	5.625	5.625	0.888888888888889	0.641180388429955	0.873077093983454	1	1
29378544_954835	1	5	8	14	0.0714285714285714	0.357142857142857	0.571428571428571	0.875	6.5625	6.5625	0.704761904761905	0.703012256764582	0.873077093983454	1	1
29378545_291524	1	4	2	7	0.142857142857143	0.571428571428571	0.285714285714286	0.4375	3.28125	3.28125	1.38095238095238	0.501337280177891	0.873077093983454	1	1
29378550_1314842	1	4	0	5	0.2	0.8	0	0.3125	2.34375	2.34375	5.02666666666667	0.0809977960990687	0.873077093983454	1	1
29378550_1493774	1	4	0	5	0.2	0.8	0	0.3125	2.34375	2.34375	5.02666666666667	0.0809977960990687	0.873077093983454	1	1
29378550_1493815	1	4	0	5	0.2	0.8	0	0.3125	2.34375	2.34375	5.02666666666667	0.0809977960990687	0.873077093983454	1	1
29378550_1702249	1	2	1	4	0.25	0.5	0.25	0.25	1.875	1.875	2.66666666666667	0.263597138115727	0.873077093983454	1	1
29378550_1702304	1	3	1	5	0.2	0.6	0.2	0.3125	2.34375	2.34375	2.46666666666667	0.291319891133471	0.873077093983454	1	1
29378550_1702328	1	3	1	5	0.2	0.6	0.2	0.3125	2.34375	2.34375	2.46666666666667	0.291319891133471	0.873077093983454	1	1
29378558_2702459	1	3	0	4	0.25	0.75	0	0.25	1.875	1.875	4.8	0.0907179532894125	0.873077093983454	1	1
29378558_2702550	1	2	0	3	0.333333333333333	0.666666666666667	0	0.1875	1.40625	1.40625	5.17777777777778	0.0751034420112446	0.873077093983454	1	1
29378558_2704092	1	3	0	4	0.25	0.75	0	0.25	1.875	1.875	4.8	0.0907179532894125	0.873077093983454	1	1
29378558_3732161	1	3	1	5	0.2	0.6	0.2	0.3125	2.34375	2.34375	2.46666666666667	0.291319891133471	0.873077093983454	1	1
29378558_3732946	1	3	0	4	0.25	0.75	0	0.25	1.875	1.875	4.8	0.0907179532894125	0.873077093983454	1	1
29378558_77554	2	10	3	15	0.133333333333333	0.666666666666667	0.2	0.9375	7.03125	7.03125	4.76888888888889	0.0921401543373863	0.873077093983454	1	1
29378558_77556	2	10	3	15	0.133333333333333	0.666666666666667	0.2	0.9375	7.03125	7.03125	4.76888888888889	0.0921401543373863	0.873077093983454	1	1
29378558_903557	2	2	4	8	0.25	0.25	0.5	0.5	3.75	3.75	5.33333333333333	0.0694834512228015	0.873077093983454	1	1
29378567_117144	1	5	3	9	0.111111111111111	0.555555555555556	0.333333333333333	0.5625	4.21875	4.21875	0.837037037037037	0.658020943906314	0.873077093983454	1	1
29378567_119401	1	3	1	5	0.2	0.6	0.2	0.3125	2.34375	2.34375	2.46666666666667	0.291319891133471	0.873077093983454	1	1
29378567_119403	1	3	1	5	0.2	0.6	0.2	0.3125	2.34375	2.34375	2.46666666666667	0.291319891133471	0.873077093983454	1	1
29378567_119467	1	4	2	7	0.142857142857143	0.571428571428571	0.285714285714286	0.4375	3.28125	3.28125	1.38095238095238	0.501337280177891	0.873077093983454	1	1
29378567_167973	1	5	4	10	0.1	0.5	0.4	0.625	4.6875	4.6875	0.346666666666667	0.840857282364351	0.914722116996534	1	1
29378567_168016	1	5	2	8	0.125	0.625	0.25	0.5	3.75	3.75	1.73333333333333	0.420350384508682	0.873077093983454	1	1
29378567_411658	1	6	3	10	0.1	0.6	0.3	0.625	4.6875	4.6875	1.2	0.548811636094026	0.873077093983454	1	1
29378567_411661	1	8	4	13	0.0769230769230769	0.615384615384615	0.307692307692308	0.8125	6.09375	6.09375	1.35897435897436	0.506876862579111	0.873077093983454	1	1
29378567_420794	1	7	6	14	0.0714285714285714	0.5	0.428571428571429	0.875	6.5625	6.5625	0.0952380952380952	0.953496954833477	0.96137755686346	1	1
29378567_420851	1	7	6	14	0.0714285714285714	0.5	0.428571428571429	0.875	6.5625	6.5625	0.0952380952380952	0.953496954833477	0.96137755686346	1	1
29378568_1829067	2	6	3	11	0.181818181818182	0.545454545454545	0.272727272727273	0.6875	5.15625	5.15625	3.54545454545455	0.169869077204735	0.873077093983454	1	1
29378568_190048	2	2	2	6	0.333333333333333	0.333333333333333	0.333333333333333	0.375	2.8125	2.8125	7.51111111111111	0.0233874539693846	0.873077093983454	1	1
29378568_840713	1	2	4	7	0.142857142857143	0.285714285714286	0.571428571428571	0.4375	3.28125	3.28125	1.38095238095238	0.501337280177891	0.873077093983454	1	1
29378570_176786	1	2	5	8	0.125	0.25	0.625	0.5	3.75	3.75	1.73333333333333	0.420350384508682	0.873077093983454	1	1
29378578_514091	2	5	8	15	0.133333333333333	0.333333333333333	0.533333333333333	0.9375	7.03125	7.03125	1.92444444444444	0.382042957609782	0.873077093983454	1	1
29378578_514186	2	2	8	12	0.166666666666667	0.166666666666667	0.666666666666667	0.75	5.625	5.625	5.42222222222222	0.0664629179866732	0.873077093983454	1	1
29378590_1109150	1	5	7	13	0.0769230769230769	0.384615384615385	0.538461538461538	0.8125	6.09375	6.09375	0.374358974358974	0.829294875228351	0.914722116996534	1	1
29378590_1111464	1	5	9	15	0.0666666666666667	0.333333333333333	0.6	0.9375	7.03125	7.03125	1.14222222222222	0.564897426061502	0.873077093983454	1	1
29378590_1112652	1	5	8	14	0.0714285714285714	0.357142857142857	0.571428571428571	0.875	6.5625	6.5625	0.704761904761905	0.703012256764582	0.873077093983454	1	1
29378590_1114489	1	5	8	14	0.0714285714285714	0.357142857142857	0.571428571428571	0.875	6.5625	6.5625	0.704761904761905	0.703012256764582	0.873077093983454	1	1
29378590_1591896	1	5	7	13	0.0769230769230769	0.384615384615385	0.538461538461538	0.8125	6.09375	6.09375	0.374358974358974	0.829294875228351	0.914722116996534	1	1
29378590_1592362	1	4	8	13	0.0769230769230769	0.307692307692308	0.615384615384615	0.8125	6.09375	6.09375	1.35897435897436	0.506876862579111	0.873077093983454	1	1
29378590_1606474	1	4	8	13	0.0769230769230769	0.307692307692308	0.615384615384615	0.8125	6.09375	6.09375	1.35897435897436	0.506876862579111	0.873077093983454	1	1
29378590_1693780	1	5	9	15	0.0666666666666667	0.333333333333333	0.6	0.9375	7.03125	7.03125	1.14222222222222	0.564897426061502	0.873077093983454	1	1
29378590_1693825	1	5	8	14	0.0714285714285714	0.357142857142857	0.571428571428571	0.875	6.5625	6.5625	0.704761904761905	0.703012256764582	0.873077093983454	1	1
29378590_1693828	1	5	9	15	0.0666666666666667	0.333333333333333	0.6	0.9375	7.03125	7.03125	1.14222222222222	0.564897426061502	0.873077093983454	1	1
29378590_1980325	2	5	5	12	0.166666666666667	0.416666666666667	0.416666666666667	0.75	5.625	5.625	2.22222222222222	0.329192987807906	0.873077093983454	1	1
29378590_1981453	2	7	6	15	0.133333333333333	0.466666666666667	0.4	0.9375	7.03125	7.03125	1.35555555555556	0.507744059737446	0.873077093983454	1	1
29378590_2068866	1	6	5	12	0.0833333333333333	0.5	0.416666666666667	0.75	5.625	5.625	0.177777777777778	0.914947228730031	0.948632650446788	1	1
29378590_2089708	2	5	6	13	0.153846153846154	0.384615384615385	0.461538461538462	0.8125	6.09375	6.09375	1.93333333333333	0.380348756589259	0.873077093983454	1	1
29378590_2810620	1	7	1	9	0.111111111111111	0.777777777777778	0.111111111111111	0.5625	4.21875	4.21875	4.62962962962963	0.0987844757298322	0.873077093983454	1	1
29378590_2810771	1	6	2	9	0.111111111111111	0.666666666666667	0.222222222222222	0.5625	4.21875	4.21875	2.25925925925926	0.323152920527728	0.873077093983454	1	1
29378590_2872285	1	6	2	9	0.111111111111111	0.666666666666667	0.222222222222222	0.5625	4.21875	4.21875	2.25925925925926	0.323152920527728	0.873077093983454	1	1
29378590_3254588	1	6	2	9	0.111111111111111	0.666666666666667	0.222222222222222	0.5625	4.21875	4.21875	2.25925925925926	0.323152920527728	0.873077093983454	1	1
29378590_3257507	1	5	3	9	0.111111111111111	0.555555555555556	0.333333333333333	0.5625	4.21875	4.21875	0.837037037037037	0.658020943906314	0.873077093983454	1	1
29378590_3257708	1	5	3	9	0.111111111111111	0.555555555555556	0.333333333333333	0.5625	4.21875	4.21875	0.837037037037037	0.658020943906314	0.873077093983454	1	1
29378590_3257709	1	8	7	16	0.0625	0.5	0.4375	1	7.5	7.5	0.0666666666666667	0.967216100482006	0.972928897332806	1	1
29378592_1254278	2	3	4	9	0.222222222222222	0.333333333333333	0.444444444444444	0.5625	4.21875	4.21875	4.03703703703704	0.132852137342241	0.873077093983454	1	1
29378599_204701	1	1	0	2	0.5	0.5	0	0.125	0.9375	0.9375	7.06666666666667	0.0292073954384949	0.873077093983454	1	1
29378599_204746	1	4	0	5	0.2	0.8	0	0.3125	2.34375	2.34375	5.02666666666667	0.0809977960990687	0.873077093983454	1	1
29378599_204747	1	4	0	5	0.2	0.8	0	0.3125	2.34375	2.34375	5.02666666666667	0.0809977960990687	0.873077093983454	1	1
29378612_105882	1	4	3	8	0.125	0.5	0.375	0.5	3.75	3.75	0.666666666666667	0.716531310573789	0.873077093983454	1	1
29378612_105919	1	1	0	2	0.5	0.5	0	0.125	0.9375	0.9375	7.06666666666667	0.0292073954384949	0.873077093983454	1	1
29378612_105933	1	4	3	8	0.125	0.5	0.375	0.5	3.75	3.75	0.666666666666667	0.716531310573789	0.873077093983454	1	1
29378613_429290	1	3	8	12	0.0833333333333333	0.25	0.666666666666667	0.75	5.625	5.625	2.31111111111111	0.314882553549455	0.873077093983454	1	1
29378613_474320	1	4	5	10	0.1	0.4	0.5	0.625	4.6875	4.6875	0.346666666666667	0.840857282364351	0.914722116996534	1	1
29378613_475460	1	4	5	10	0.1	0.4	0.5	0.625	4.6875	4.6875	0.346666666666667	0.840857282364351	0.914722116996534	1	1
29378614_370735	1	4	1	6	0.166666666666667	0.666666666666667	0.166666666666667	0.375	2.8125	2.8125	2.71111111111111	0.257804030198663	0.873077093983454	1	1
29378618_1159060	1	9	2	12	0.0833333333333333	0.75	0.166666666666667	0.75	5.625	5.625	4.44444444444444	0.108368023221896	0.873077093983454	1	1
29378632_1067533	1	9	6	16	0.0625	0.5625	0.375	1	7.5	7.5	0.6	0.740818220681718	0.873077093983454	1	1
29378632_1068690	1	6	7	14	0.0714285714285714	0.428571428571429	0.5	0.875	6.5625	6.5625	0.0952380952380952	0.953496954833477	0.96137755686346	1	1
29378632_1068770	2	5	7	14	0.142857142857143	0.357142857142857	0.5	0.875	6.5625	6.5625	1.84761904761905	0.397003761388532	0.873077093983454	1	1
29378632_1888030	2	8	4	14	0.142857142857143	0.571428571428571	0.285714285714286	0.875	6.5625	6.5625	2.76190476190476	0.251339068496165	0.873077093983454	1	1
29378632_773611	1	5	8	14	0.0714285714285714	0.357142857142857	0.571428571428571	0.875	6.5625	6.5625	0.704761904761905	0.703012256764582	0.873077093983454	1	1
29378635_525282	2	8	7	17	0.117647058823529	0.470588235294118	0.411764705882353	1.0625	7.96875	7.96875	0.945098039215686	0.623411153998179	0.873077093983454	1	1
29378645_360266	1	9	2	12	0.0833333333333333	0.75	0.166666666666667	0.75	5.625	5.625	4.44444444444444	0.108368023221896	0.873077093983454	1	1
29378645_988945	1	10	2	13	0.0769230769230769	0.769230769230769	0.153846153846154	0.8125	6.09375	6.09375	5.2974358974359	0.0707418496266606	0.873077093983454	1	1
29378647_340983	1	6	5	12	0.0833333333333333	0.5	0.416666666666667	0.75	5.625	5.625	0.177777777777778	0.914947228730031	0.948632650446788	1	1
29378647_342412	2	6	4	12	0.166666666666667	0.5	0.333333333333333	0.75	5.625	5.625	2.57777777777778	0.275576809498595	0.873077093983454	1	1
29378647_402348	2	5	4	11	0.181818181818182	0.454545454545455	0.363636363636364	0.6875	5.15625	5.15625	2.76969696969697	0.250361730513616	0.873077093983454	1	1
29378647_402364	2	6	4	12	0.166666666666667	0.5	0.333333333333333	0.75	5.625	5.625	2.57777777777778	0.275576809498595	0.873077093983454	1	1
29378652_529516	1	8	9	18	0.0555555555555556	0.444444444444444	0.5	1.125	8.4375	8.4375	0.0740740740740741	0.963640444301286	0.970978810990945	1	1
29378652_529517	1	8	9	18	0.0555555555555556	0.444444444444444	0.5	1.125	8.4375	8.4375	0.0740740740740741	0.963640444301286	0.970978810990945	1	1
29378657_336969	1	6	6	13	0.0769230769230769	0.461538461538462	0.461538461538462	0.8125	6.09375	6.09375	0.0461538461538462	0.977187312627299	0.979807575896366	1	1
29378657_451678	1	5	5	11	0.0909090909090909	0.454545454545455	0.454545454545455	0.6875	5.15625	5.15625	0.151515151515152	0.927040916512593	0.948632650446788	1	1
29378657_625841	1	3	4	8	0.125	0.375	0.5	0.5	3.75	3.75	0.666666666666667	0.716531310573789	0.873077093983454	1	1
29378657_957701	1	3	3	7	0.142857142857143	0.428571428571429	0.428571428571429	0.4375	3.28125	3.28125	0.771428571428571	0.679964773578894	0.873077093983454	1	1
29378664_3546079	2	3	2	7	0.285714285714286	0.428571428571429	0.285714285714286	0.4375	3.28125	3.28125	6.10476190476191	0.0472462991781923	0.873077093983454	1	1
29378666_2329604	1	3	1	5	0.2	0.6	0.2	0.3125	2.34375	2.34375	2.46666666666667	0.291319891133471	0.873077093983454	1	1
29378666_305036	1	4	3	8	0.125	0.5	0.375	0.5	3.75	3.75	0.666666666666667	0.716531310573789	0.873077093983454	1	1
29378666_3222374	2	0	0	2	1	0	0	0.125	0.9375	0.9375	30	3.05902320501826e-07	0.000119586950339816	0.0052618258149519	0.00525142513605484
29378666_48104	1	7	3	11	0.0909090909090909	0.636363636363636	0.272727272727273	0.6875	5.15625	5.15625	1.7030303030303	0.426767823924134	0.873077093983454	1	1
29378667_37614	2	2	7	11	0.181818181818182	0.181818181818182	0.636363636363636	0.6875	5.15625	5.15625	5.0969696969697	0.078200061226403	0.873077093983454	1	1
29378672_10346	1	6	6	13	0.0769230769230769	0.461538461538462	0.461538461538462	0.8125	6.09375	6.09375	0.0461538461538462	0.977187312627299	0.979807575896366	1	1
29378672_404231	1	4	6	11	0.0909090909090909	0.363636363636364	0.545454545454545	0.6875	5.15625	5.15625	0.539393939393939	0.763610856509453	0.873077093983454	1	1
29378672_404258	1	4	6	11	0.0909090909090909	0.363636363636364	0.545454545454545	0.6875	5.15625	5.15625	0.539393939393939	0.763610856509453	0.873077093983454	1	1
29378672_404330	1	4	6	11	0.0909090909090909	0.363636363636364	0.545454545454545	0.6875	5.15625	5.15625	0.539393939393939	0.763610856509453	0.873077093983454	1	1
29378672_404349	1	4	6	11	0.0909090909090909	0.363636363636364	0.545454545454545	0.6875	5.15625	5.15625	0.539393939393939	0.763610856509453	0.873077093983454	1	1
29378680_449090	1	2	2	5	0.2	0.4	0.4	0.3125	2.34375	2.34375	1.61333333333333	0.446343400625713	0.873077093983454	1	1
29378680_449157	1	1	2	4	0.25	0.25	0.5	0.25	1.875	1.875	2.66666666666667	0.263597138115727	0.873077093983454	1	1
29378680_449187	1	1	2	4	0.25	0.25	0.5	0.25	1.875	1.875	2.66666666666667	0.263597138115727	0.873077093983454	1	1
29378680_449189	1	1	2	4	0.25	0.25	0.5	0.25	1.875	1.875	2.66666666666667	0.263597138115727	0.873077093983454	1	1
29378680_450848	1	2	4	7	0.142857142857143	0.285714285714286	0.571428571428571	0.4375	3.28125	3.28125	1.38095238095238	0.501337280177891	0.873077093983454	1	1
29378681_326375	1	1	4	6	0.166666666666667	0.166666666666667	0.666666666666667	0.375	2.8125	2.8125	2.71111111111111	0.257804030198663	0.873077093983454	1	1
29378681_326429	1	2	4	7	0.142857142857143	0.285714285714286	0.571428571428571	0.4375	3.28125	3.28125	1.38095238095238	0.501337280177891	0.873077093983454	1	1
29378681_449124	1	5	5	11	0.0909090909090909	0.454545454545455	0.454545454545455	0.6875	5.15625	5.15625	0.151515151515152	0.927040916512593	0.948632650446788	1	1
29378682_2324205	1	6	2	9	0.111111111111111	0.666666666666667	0.222222222222222	0.5625	4.21875	4.21875	2.25925925925926	0.323152920527728	0.873077093983454	1	1
29378682_2324262	1	6	3	10	0.1	0.6	0.3	0.625	4.6875	4.6875	1.2	0.548811636094026	0.873077093983454	1	1
29378682_2324430	1	6	1	8	0.125	0.75	0.125	0.5	3.75	3.75	3.86666666666667	0.144665176638995	0.873077093983454	1	1
29378682_2324455	1	6	2	9	0.111111111111111	0.666666666666667	0.222222222222222	0.5625	4.21875	4.21875	2.25925925925926	0.323152920527728	0.873077093983454	1	1
29378682_2953562	1	4	1	6	0.166666666666667	0.666666666666667	0.166666666666667	0.375	2.8125	2.8125	2.71111111111111	0.257804030198663	0.873077093983454	1	1
29378682_2965396	1	6	1	8	0.125	0.75	0.125	0.5	3.75	3.75	3.86666666666667	0.144665176638995	0.873077093983454	1	1
29378682_3004886	1	3	2	6	0.166666666666667	0.5	0.333333333333333	0.375	2.8125	2.8125	1.28888888888889	0.52495410227809	0.873077093983454	1	1
29378682_3004929	1	3	1	5	0.2	0.6	0.2	0.3125	2.34375	2.34375	2.46666666666667	0.291319891133471	0.873077093983454	1	1
29378682_9002940	1	2	0	3	0.333333333333333	0.666666666666667	0	0.1875	1.40625	1.40625	5.17777777777778	0.0751034420112446	0.873077093983454	1	1
29378682_9002947	1	0	0	1	1	0	0	0.0625	0.46875	0.46875	15	0.000553084370147834	0.0656110637993992	1	1
29378682_9002948	1	2	0	3	0.333333333333333	0.666666666666667	0	0.1875	1.40625	1.40625	5.17777777777778	0.0751034420112446	0.873077093983454	1	1
[truncated: 15,282 more rows]
